# Supplementary material for: Simulation of Human Movement in Zero Gravity
Source: Sensors (Basel). 2024 Mar 9;24(6):1770. doi: 10.3390/s24061770 (PMC10976247; doi:10.3390/s24061770)
Supplement: Supplementary file 1 [file sensors-24-01770-s001.zip]

Archive with 200 entries (176 files):
- supplementary/
- supplementary/.DS_Store
- supplementary/code/
- supplementary/code/.DS_Store
- supplementary/code/model/
- supplementary/code/model/.DS_Store
- supplementary/code/model/CMakeLists.txt
- supplementary/code/model/model.cpp
- supplementary/code/record/
- supplementary/code/record/CMakeLists.txt
- supplementary/code/record/main.cpp
- supplementary/code/record/MultiDeviceCapturer.h
- supplementary/code/simulation/
- supplementary/code/simulation/CMakeLists.txt
- supplementary/code/simulation/kinect.cpp
- supplementary/code/simulation/transform.h
- supplementary/motion_data/
- supplementary/motion_data/.DS_Store
- supplementary/motion_data/1 Arms/
- supplementary/motion_data/1 Arms/.DS_Store
- supplementary/motion_data/1 Arms/motion.sto
- supplementary/motion_data/1 Arms/motion.trc
- supplementary/motion_data/1 Arms/motion1_raw.trc
- supplementary/motion_data/1 Arms/motion2_raw.trc
- supplementary/motion_data/1 Arms/motion_raw.trc
- supplementary/motion_data/1 Arms/output.sto
- supplementary/motion_data/1 Arms/real.webm
- supplementary/motion_data/1 Arms/sim.webm
- supplementary/motion_data/10 Fight/
- supplementary/motion_data/10 Fight/.DS_Store
- supplementary/motion_data/10 Fight/motion.sto
- supplementary/motion_data/10 Fight/motion.trc
- supplementary/motion_data/10 Fight/motion1_raw.trc
- supplementary/motion_data/10 Fight/motion2_raw.trc
- supplementary/motion_data/10 Fight/motion_raw.sto
- supplementary/motion_data/10 Fight/motion_raw.trc
- supplementary/motion_data/10 Fight/output.sto
- supplementary/motion_data/10 Fight/real.webm
- supplementary/motion_data/10 Fight/sim.webm
- supplementary/motion_data/11 HeianSandan/
- supplementary/motion_data/11 HeianSandan/.DS_Store
- supplementary/motion_data/11 HeianSandan/motion.sto
- supplementary/motion_data/11 HeianSandan/motion.trc
- supplementary/motion_data/11 HeianSandan/motion1_raw.trc
- supplementary/motion_data/11 HeianSandan/motion2_raw.trc
- supplementary/motion_data/11 HeianSandan/motion_raw.trc
- supplementary/motion_data/11 HeianSandan/output.sto
- supplementary/motion_data/11 HeianSandan/real.webm
- supplementary/motion_data/11 HeianSandan/sim.webm
- supplementary/motion_data/12 Jion/
- supplementary/motion_data/12 Jion/.DS_Store
- supplementary/motion_data/12 Jion/motion.sto
- supplementary/motion_data/12 Jion/motion.trc
- supplementary/motion_data/12 Jion/motion1_raw.trc
- supplementary/motion_data/12 Jion/motion2_raw.trc
- supplementary/motion_data/12 Jion/motion_raw.trc
- supplementary/motion_data/12 Jion/output.sto
- supplementary/motion_data/12 Jion/real.webm
- supplementary/motion_data/12 Jion/sim.webm
- supplementary/motion_data/13 Hips/
- supplementary/motion_data/13 Hips/.DS_Store
- supplementary/motion_data/13 Hips/motion.sto
- supplementary/motion_data/13 Hips/motion.trc
- supplementary/motion_data/13 Hips/motion1_raw.trc
- supplementary/motion_data/13 Hips/motion2_raw.trc
- supplementary/motion_data/13 Hips/motion_raw.trc
- supplementary/motion_data/13 Hips/output.sto
- supplementary/motion_data/13 Hips/real.webm
- supplementary/motion_data/13 Hips/sim.webm
- supplementary/motion_data/14 RotatingBody/
- supplementary/motion_data/14 RotatingBody/.DS_Store
- supplementary/motion_data/14 RotatingBody/motion.sto
- supplementary/motion_data/14 RotatingBody/motion.trc
- supplementary/motion_data/14 RotatingBody/motion1_raw.trc
- supplementary/motion_data/14 RotatingBody/motion2_raw.trc
- supplementary/motion_data/14 RotatingBody/motion_raw.sto
- supplementary/motion_data/14 RotatingBody/motion_raw.trc
- supplementary/motion_data/14 RotatingBody/output.sto
- supplementary/motion_data/14 RotatingBody/real.webm
- supplementary/motion_data/14 RotatingBody/sim.webm
- supplementary/motion_data/15 Jump/
- supplementary/motion_data/15 Jump/.DS_Store
- supplementary/motion_data/15 Jump/motion.sto
- supplementary/motion_data/15 Jump/motion.trc
- supplementary/motion_data/15 Jump/motion1_raw.trc
- supplementary/motion_data/15 Jump/motion2_raw.trc
- supplementary/motion_data/15 Jump/motion_raw.trc
- supplementary/motion_data/15 Jump/output.sto
- supplementary/motion_data/15 Jump/real.webm
- supplementary/motion_data/15 Jump/sim.webm
- supplementary/motion_data/16 StepKiba/
- supplementary/motion_data/16 StepKiba/.DS_Store
- supplementary/motion_data/16 StepKiba/motion.sto
- supplementary/motion_data/16 StepKiba/motion.trc
- supplementary/motion_data/16 StepKiba/motion1_raw.trc
- supplementary/motion_data/16 StepKiba/motion2_raw.trc
- supplementary/motion_data/16 StepKiba/motion_raw.trc
- supplementary/motion_data/16 StepKiba/output.sto
- supplementary/motion_data/16 StepKiba/real.webm
- supplementary/motion_data/16 StepKiba/sim.webm
- supplementary/motion_data/17 StepKokotsu/
- supplementary/motion_data/17 StepKokotsu/.DS_Store
- supplementary/motion_data/17 StepKokotsu/motion.sto
- supplementary/motion_data/17 StepKokotsu/motion.trc
- supplementary/motion_data/17 StepKokotsu/motion_raw.sto
- supplementary/motion_data/17 StepKokotsu/motion_raw.trc
- supplementary/motion_data/17 StepKokotsu/output.sto
- supplementary/motion_data/17 StepKokotsu/real.webm
- supplementary/motion_data/17 StepKokotsu/sim.webm
- supplementary/motion_data/18 StepZenKutsu/
- supplementary/motion_data/18 StepZenKutsu/.DS_Store
- supplementary/motion_data/18 StepZenKutsu/motion.sto
- supplementary/motion_data/18 StepZenKutsu/motion.trc
- supplementary/motion_data/18 StepZenKutsu/motion1_raw.trc
- supplementary/motion_data/18 StepZenKutsu/motion2_raw.trc
- supplementary/motion_data/18 StepZenKutsu/motion_raw.trc
- supplementary/motion_data/18 StepZenKutsu/output.sto
- supplementary/motion_data/18 StepZenKutsu/real.webm
- supplementary/motion_data/18 StepZenKutsu/sim.webm
- supplementary/motion_data/2 ArmsDefence/
- supplementary/motion_data/2 ArmsDefence/.DS_Store
- supplementary/motion_data/2 ArmsDefence/motion.sto
- supplementary/motion_data/2 ArmsDefence/motion.trc
- supplementary/motion_data/2 ArmsDefence/motion1_raw.trc
- supplementary/motion_data/2 ArmsDefence/motion2_raw.trc
- supplementary/motion_data/2 ArmsDefence/motion_raw.trc
- supplementary/motion_data/2 ArmsDefence/output.sto
- supplementary/motion_data/2 ArmsDefence/real.webm
- supplementary/motion_data/2 ArmsDefence/sim.webm
- supplementary/motion_data/3 ArmsRotatingFront/
- supplementary/motion_data/3 ArmsRotatingFront/.DS_Store
- supplementary/motion_data/3 ArmsRotatingFront/motion.sto
- supplementary/motion_data/3 ArmsRotatingFront/motion.trc
- supplementary/motion_data/3 ArmsRotatingFront/motion1_raw.trc
- supplementary/motion_data/3 ArmsRotatingFront/motion2_raw.trc
- supplementary/motion_data/3 ArmsRotatingFront/motion_raw.trc
- supplementary/motion_data/3 ArmsRotatingFront/output.sto
- supplementary/motion_data/3 ArmsRotatingFront/real.webm
- supplementary/motion_data/3 ArmsRotatingFront/sim.webm
- supplementary/motion_data/4 ArmsRotatingSide/
- supplementary/motion_data/4 ArmsRotatingSide/.DS_Store
- supplementary/motion_data/4 ArmsRotatingSide/jointtorques.txt
- supplementary/motion_data/4 ArmsRotatingSide/motion.sto
- supplementary/motion_data/4 ArmsRotatingSide/motion.trc
- supplementary/motion_data/4 ArmsRotatingSide/motion1_raw.trc
- supplementary/motion_data/4 ArmsRotatingSide/motion2_raw.trc
- supplementary/motion_data/4 ArmsRotatingSide/motion_raw.trc
- supplementary/motion_data/4 ArmsRotatingSide/output.sto
- supplementary/motion_data/4 ArmsRotatingSide/real.webm
- supplementary/motion_data/4 ArmsRotatingSide/sim.webm
- supplementary/motion_data/5 GodanArms/
- supplementary/motion_data/5 GodanArms/.DS_Store
- supplementary/motion_data/5 GodanArms/motion.sto
- supplementary/motion_data/5 GodanArms/motion.trc
- supplementary/motion_data/5 GodanArms/motion1_raw.trc
- supplementary/motion_data/5 GodanArms/motion2_raw.trc
- supplementary/motion_data/5 GodanArms/motion_raw.trc
- supplementary/motion_data/5 GodanArms/output.sto
- supplementary/motion_data/5 GodanArms/real.webm
- supplementary/motion_data/5 GodanArms/sim.webm
- supplementary/motion_data/6 GodanJump/
- supplementary/motion_data/6 GodanJump/.DS_Store
- supplementary/motion_data/6 GodanJump/motion.sto
- supplementary/motion_data/6 GodanJump/motion.trc
- supplementary/motion_data/6 GodanJump/motion1_raw.trc
- supplementary/motion_data/6 GodanJump/motion2_raw.trc
- supplementary/motion_data/6 GodanJump/motion_raw.trc
- supplementary/motion_data/6 GodanJump/output.sto
- supplementary/motion_data/6 GodanJump/real.webm
- supplementary/motion_data/6 GodanJump/sim.webm
- supplementary/motion_data/7 Punches/
- supplementary/motion_data/7 Punches/.DS_Store
- supplementary/motion_data/7 Punches/motion.sto
- supplementary/motion_data/7 Punches/motion.trc
- supplementary/motion_data/7 Punches/motion1_raw.trc
- supplementary/motion_data/7 Punches/motion2_raw.trc
- supplementary/motion_data/7 Punches/motion_raw.trc
- supplementary/motion_data/7 Punches/output.sto
- supplementary/motion_data/7 Punches/real.webm
- supplementary/motion_data/7 Punches/sim.webm
- supplementary/motion_data/8 FightGyaku/
- supplementary/motion_data/8 FightGyaku/.DS_Store
- supplementary/motion_data/8 FightGyaku/motion.sto
- supplementary/motion_data/8 FightGyaku/motion.trc
- supplementary/motion_data/8 FightGyaku/motion1_raw.trc
- supplementary/motion_data/8 FightGyaku/motion2_raw.trc
- supplementary/motion_data/8 FightGyaku/motion_raw.trc
- supplementary/motion_data/8 FightGyaku/output.sto
- supplementary/motion_data/8 FightGyaku/real.webm
- supplementary/motion_data/8 FightGyaku/sim.webm
- supplementary/motion_data/9 FightKizame/
- supplementary/motion_data/9 FightKizame/.DS_Store
- supplementary/motion_data/9 FightKizame/motion.sto
- supplementary/motion_data/9 FightKizame/motion.trc
- supplementary/motion_data/9 FightKizame/motion1_raw.trc
- supplementary/motion_data/9 FightKizame/motion2_raw.trc
- supplementary/motion_data/9 FightKizame/motion_raw.trc
- supplementary/motion_data/9 FightKizame/output.sto
- supplementary/motion_data/9 FightKizame/real.webm
- supplementary/motion_data/9 FightKizame/sim.webm
