# Supplementary material for: Simulation of Human Movement in Zero Gravity
Source: Sensors (Basel). 2024 Mar 9;24(6):1770. doi: 10.3390/s24061770 (PMC10976247; doi:10.3390/s24061770)
Supplement: Supplementary file 1 [file sensors-24-01770-s001.zip › supplementary/code/model/CMakeLists.txt]

# CMake
# https://cmake.org/
# Visual Studio 16 2019
# x64

cmake_minimum_required(VERSION 3.10)
project(model)
set(CMAKE_CXX_STANDARD 11)
set(CMAKE_CXX_STANDARD_REQUIRED True)
set(CMAKE_CONFIGURATION_TYPES "Release")
set(sources model.cpp)
add_executable(model ${sources})

set(OpenSim_DIR "C:/OpenSim 4.4/cmake")
find_package(OpenSim REQUIRED)
target_link_libraries(model ${OpenSim_LIBRARIES})
# $Env:Path += "C:\OpenSim 4.4\bin\"
