# Supplementary material for: Simulation of Human Movement in Zero Gravity
Source: Sensors (Basel). 2024 Mar 9;24(6):1770. doi: 10.3390/s24061770 (PMC10976247; doi:10.3390/s24061770)
Supplement: Supplementary file 1 [file sensors-24-01770-s001.zip › supplementary/code/record/main.cpp]

// Copyright (c) Microsoft Corporation. All rights reserved.
// Licensed under the MIT License.
#include <algorithm>
#include <iostream>
#include <vector>
#include <string>
#include <chrono>
#include <limits>

#include <k4a/k4a.hpp>
#include <k4arecord/record.hpp>
#include <opencv2/calib3d.hpp>
#include <opencv2/core.hpp>
#include <opencv2/imgproc.hpp>
#include <opencv2/highgui.hpp>

using std::cerr;
using std::cout;
using std::endl;
using std::vector;

#include "MultiDeviceCapturer.h"

// Allowing at least 160 microseconds between depth cameras should ensure they do not interfere with one another.
constexpr uint32_t MIN_TIME_BETWEEN_DEPTH_CAMERA_PICTURES_USEC = 160;

static k4a_device_configuration_t get_master_config();
static k4a_device_configuration_t get_subordinate_config();

int main()
{ 
    int32_t color_exposure_usec = 8000;  // somewhat reasonable default exposure time
    int32_t powerline_freq = 1;          // set to a 50 Hz powerline
    size_t num_devices = 2;              // number of devices
    double greenscreen_duration = 15.0;  // run for 15 sec

    vector<uint32_t> device_indices{ 0 }; // Set up a MultiDeviceCapturer to handle getting many synchronous captures
                                          // Note that the order of indices in device_indices is not necessarily
                                          // preserved because MultiDeviceCapturer tries to find the master device based
                                          // on which one has sync out plugged in. Start with just { 0 }, and add
                                          // another if needed


    if (num_devices > k4a::device::get_installed_count())
    {
        cerr << "Not enough cameras plugged in!\n";
        exit(1);
    }


    if (num_devices != 2 && num_devices != 1)
    {
        cerr << "Invalid choice for number of devices!\n";
        exit(1);
    }
    else if (num_devices == 2)
    {
        device_indices.emplace_back(1); // now device indices are { 0, 1 }
    }

    cout << ". Color exposure time: " << color_exposure_usec
         << ". Powerline frequency mode: " << powerline_freq << endl;

    std::cout << "Start Calibration and Synchroniyation." << std::endl;

    MultiDeviceCapturer capturer(device_indices, color_exposure_usec, powerline_freq);

    // Create configurations for devices
    k4a_device_configuration_t main_config = get_master_config();
    k4a_device_configuration_t secondary_config = get_subordinate_config();

    k4a::calibration main_calibration = capturer.get_master_device().get_calibration(main_config.depth_mode,
                                                                                     main_config.color_resolution);

    capturer.start_devices(main_config, secondary_config);

    if (num_devices == 2) 
    {   
        cv::destroyAllWindows();

        // Prepare recording for both devices (main-1, secondary-2)
        std::cout << "Waiting for 5 s." << std::endl;
        std::this_thread::sleep_for(std::chrono::seconds(5));

        auto& device1 = capturer.get_master_device();
        auto& device2 = capturer.get_subordinate_device_by_index(0);

        const std::string& fnMKV1 = "record1.mkv";
        const std::string& fnMKV2 = "record2.mkv";

        auto record1 = k4a::record::create(fnMKV1.c_str(), device1, main_config);
        record1.write_header();
        auto record2 = k4a::record::create(fnMKV2.c_str(), device2, secondary_config);
        record2.write_header();

        std::cout << "\a";
        std::cout << "Recording start." << std::endl;

        std::chrono::time_point<std::chrono::system_clock> start_time = std::chrono::system_clock::now();
        while (std::chrono::duration<double>(std::chrono::system_clock::now() - start_time).count() <
               greenscreen_duration)
        {   
            // get synchronized captures
            vector<k4a::capture> captures;
            captures = capturer.get_synchronized_captures(secondary_config, true);

            // record captures
            record1.write_capture(captures[0]);
            record1.flush();
            record2.write_capture(captures[1]);
            record2.flush();
        }
        std::cout << "\a";
        std::cout << "Recording end." << std::endl;

        record1.close();
        record2.close();
    }
    else
    {
        cerr << "Invalid number of devices!" << endl;
        exit(1);
    }
    return 0;
}


static k4a_device_configuration_t get_default_config()
{
    k4a_device_configuration_t camera_config = K4A_DEVICE_CONFIG_INIT_DISABLE_ALL;
    camera_config.color_format = K4A_IMAGE_FORMAT_COLOR_BGRA32;
    camera_config.color_resolution = K4A_COLOR_RESOLUTION_720P;
    camera_config.depth_mode = K4A_DEPTH_MODE_NFOV_UNBINNED; // No need for depth during calibration
    camera_config.camera_fps = K4A_FRAMES_PER_SECOND_30;     // use all USB bandwidth
    camera_config.subordinate_delay_off_master_usec = 0;     // Must be zero for master
    camera_config.synchronized_images_only = true;
    return camera_config;
}

// Master customizable settings
static k4a_device_configuration_t get_master_config()
{
    k4a_device_configuration_t camera_config = get_default_config();
    camera_config.wired_sync_mode = K4A_WIRED_SYNC_MODE_MASTER;

    // Two depth images should be seperated by MIN_TIME_BETWEEN_DEPTH_CAMERA_PICTURES_USEC to ensure the depth imaging
    // sensor doesn't interfere with the other. To accomplish this the master depth image captures
    // (MIN_TIME_BETWEEN_DEPTH_CAMERA_PICTURES_USEC / 2) before the color image, and the subordinate camera captures its
    // depth image (MIN_TIME_BETWEEN_DEPTH_CAMERA_PICTURES_USEC / 2) after the color image. This gives us two depth
    // images centered around the color image as closely as possible.
    camera_config.depth_delay_off_color_usec = -static_cast<int32_t>(MIN_TIME_BETWEEN_DEPTH_CAMERA_PICTURES_USEC / 2);
    camera_config.synchronized_images_only = true;
    return camera_config;
}

// Subordinate customizable settings
static k4a_device_configuration_t get_subordinate_config()
{
    k4a_device_configuration_t camera_config = get_default_config();
    camera_config.wired_sync_mode = K4A_WIRED_SYNC_MODE_SUBORDINATE;

    // Two depth images should be seperated by MIN_TIME_BETWEEN_DEPTH_CAMERA_PICTURES_USEC to ensure the depth imaging
    // sensor doesn't interfere with the other. To accomplish this the master depth image captures
    // (MIN_TIME_BETWEEN_DEPTH_CAMERA_PICTURES_USEC / 2) before the color image, and the subordinate camera captures its
    // depth image (MIN_TIME_BETWEEN_DEPTH_CAMERA_PICTURES_USEC / 2) after the color image. This gives us two depth
    // images centered around the color image as closely as possible.
    camera_config.depth_delay_off_color_usec = MIN_TIME_BETWEEN_DEPTH_CAMERA_PICTURES_USEC / 2;
    return camera_config;
}
