# Supplementary material for: Simulation of Human Movement in Zero Gravity
Source: Sensors (Basel). 2024 Mar 9;24(6):1770. doi: 10.3390/s24061770 (PMC10976247; doi:10.3390/s24061770)
Supplement: Supplementary file 1 [file sensors-24-01770-s001.zip › supplementary/code/simulation/CMakeLists.txt]

# CMake
# https://cmake.org/
# Visual Studio 16 2019
# x64

cmake_minimum_required(VERSION 3.10)
project(kinect)
set(CMAKE_CXX_STANDARD 11)
set(CMAKE_CXX_STANDARD_REQUIRED True)
set(CMAKE_CONFIGURATION_TYPES "Release")

set(OpenCV_DIR "C:/opencv/build")
find_package(OpenCV REQUIRED)
include_directories(${OpenCV_INCLUDE_DIRS})

set(sources kinect.cpp transform.h)
add_executable(kinect ${sources})

target_include_directories(kinect PUBLIC [=[C:\Program Files\Azure Kinect SDK v1.4.1\sdk\include]=])
target_link_libraries(kinect [=[C:\Program Files\Azure Kinect SDK v1.4.1\sdk\windows-desktop\amd64\release\lib\k4a.lib]=])
target_link_libraries(kinect [=[C:\Program Files\Azure Kinect SDK v1.4.1\sdk\windows-desktop\amd64\release\lib\k4arecord.lib]=])
# NuGet, Microsoft Azure Kinect Sensor 1.4.1

target_include_directories(kinect PUBLIC [=[C:\Program Files\Azure Kinect Body Tracking SDK\sdk\include]=])
target_link_libraries(kinect [=[C:\Program Files\Azure Kinect Body Tracking SDK\sdk\windows-desktop\amd64\release\lib\k4abt.lib]=])
# NuGet, Microsoft Azure Kinect Body Tracking 1.1.2

set(OpenSim_DIR "C:/OpenSim 4.4/cmake")
find_package(OpenSim REQUIRED)
target_link_libraries(kinect ${OpenSim_LIBRARIES})
target_link_libraries(kinect ${OpenCV_LIBRARIES})
