# Supplementary material for: Simulation of Human Movement in Zero Gravity
Source: Sensors (Basel). 2024 Mar 9;24(6):1770. doi: 10.3390/s24061770 (PMC10976247; doi:10.3390/s24061770)
Supplement: Supplementary file 1 [file sensors-24-01770-s001.zip › supplementary/motion_data/1 Arms/motion.sto]

UNKNOWN
version=1
nRows=456
nColumns=30
inDegrees=no
endheader
time	/jointset/global/yaw/value	/jointset/global/roll/value	/jointset/global/pitch/value	/jointset/global/longitudinal/value	/jointset/global/vertical/value	/jointset/global/lateral/value	/jointset/SpineL/SpineL_LL/value	/jointset/SpineL/SpineL_RR/value	/jointset/SpineL/SpineL_FE/value	/jointset/SpineU/SpineU_FE/value	/jointset/Hip_r/Hip_EF_r/value	/jointset/Hip_r/Hip_RR_r/value	/jointset/Hip_r/Hip_DB_r/value	/jointset/Knee_r/Knee_FE_r/value	/jointset/Hip_l/Hip_EF_l/value	/jointset/Hip_l/Hip_RR_l/value	/jointset/Hip_l/Hip_BD_l/value	/jointset/Knee_l/Knee_FE_l/value	/jointset/Shoulder_r/Shoulder_BD_r/value	/jointset/Shoulder_r/Shoulder_EF_r/value	/jointset/Shoulder_r/Shoulder_RR_r/value	/jointset/Elbow_r/Elbow_EF_r/value	/jointset/Shoulder_l/Shoulder_DB_l/value	/jointset/Shoulder_l/Shoulder_EF_l/value	/jointset/Shoulder_l/Shoulder_RR_l/value	/jointset/Elbow_l/Elbow_EF_l/value	/jointset/Neck/Neck_LL/value	/jointset/Neck/Neck_RR/value	/jointset/Neck/Neck_FE/value
      0.00000000	      2.51304958	     -0.09278452	     -0.15541463	      2.28199628	      1.17374446	      0.29729977	      0.07543539	     -0.10456245	      0.35989687	     -0.23146221	      0.19000171	     -0.13821552	     -0.01166668	     -0.30403861	      0.24723291	      0.09948633	     -0.15561866	     -0.35373826	      0.04924604	      0.08753698	     -0.04619947	      0.36431498	     -0.12328466	      0.01453410	      0.19148970	      0.45094101	      0.00000000	      0.00000000	      0.01745329
      0.03333300	      2.47113088	     -0.08802338	     -0.23333970	      2.28232276	      1.17608767	      0.29736505	      0.06967056	     -0.04517882	      0.51849907	     -0.28790944	      0.24909698	     -0.00406543	      0.01555135	     -0.24895917	      0.31292922	     -0.05044021	     -0.16744287	     -0.30229926	      0.05431977	      0.02266194	     -0.07902822	      0.48446488	     -0.11432929	     -0.01370367	      0.15741294	      0.44864082	      0.00000000	      0.00000000	      0.01745329
      0.06666700	      2.46858298	     -0.08488904	     -0.23643101	      2.28181607	      1.17584514	      0.29740031	      0.07679482	     -0.05065225	      0.53041532	     -0.29466128	      0.25753559	      0.00330302	      0.02463128	     -0.26663023	      0.31471236	     -0.06174324	     -0.16300915	     -0.30983852	      0.06504588	      0.03832107	     -0.07983733	      0.48521032	     -0.10058444	     -0.02315254	      0.15344229	      0.43125990	      0.00000000	      0.00000000	      0.01745329
      0.10000000	      2.46213860	     -0.07942025	     -0.24498122	      2.28393367	      1.17655113	      0.29538548	      0.06892434	     -0.05939487	      0.54831546	     -0.30179122	      0.26494572	      0.01429801	      0.02867108	     -0.26310038	      0.31662381	     -0.07527450	     -0.16274866	     -0.29810869	      0.05500984	      0.04529528	     -0.08925007	      0.50215356	     -0.09869242	     -0.03133943	      0.13893563	      0.39533338	      0.00000000	      0.00000000	      0.01745329
      0.13333300	      2.46332444	     -0.07818690	     -0.24554480	      2.28573156	      1.17729385	      0.29418441	      0.06181691	     -0.05859646	      0.54885168	     -0.30329209	      0.26394362	      0.01493874	      0.02778337	     -0.26270472	      0.31681527	     -0.07578637	     -0.16446813	     -0.29665794	      0.05696248	      0.04626878	     -0.08964435	      0.50466028	     -0.09086235	     -0.03488685	      0.13900951	      0.39271152	      0.00000000	      0.00000000	      0.01745329
      0.16666700	      2.46022700	     -0.05752587	     -0.25647379	      2.28244554	      1.17877069	      0.29359513	      0.04115770	     -0.05809651	      0.58293592	     -0.31123664	      0.24823831	      0.03141392	      0.05517791	     -0.21320922	      0.29274651	     -0.10857314	     -0.13870651	     -0.23053096	      0.06555024	     -0.00699881	     -0.13113597	      0.60593595	     -0.07160651	     -0.03529972	      0.09746190	      0.32524418	      0.00000000	      0.00000000	      0.01745329
      0.20000000	      2.45880108	     -0.05641382	     -0.25660007	      2.28426072	      1.17912040	      0.29251577	      0.03805014	     -0.05936074	      0.58065362	     -0.31605517	      0.24862779	      0.03184340	      0.05445533	     -0.21306731	      0.29222502	     -0.10879336	     -0.14035480	     -0.23079787	      0.06707412	     -0.01132746	     -0.13171626	      0.60541734	     -0.06371099	     -0.03789935	      0.09767743	      0.32417974	      0.00000000	      0.00000000	      0.01745329
      0.23333300	      2.45624208	     -0.05507222	     -0.25603930	      2.28542594	      1.17970000	      0.29153109	      0.03483240	     -0.06136025	      0.58117683	     -0.31977697	      0.24697918	      0.03237372	      0.05446863	     -0.21254496	      0.28926266	     -0.10954788	     -0.14133678	     -0.23097399	      0.06939621	     -0.01778158	     -0.13296071	      0.60636373	     -0.05214734	     -0.04059582	      0.09788674	      0.32291546	      0.00000000	      0.00000000	      0.01745329
      0.26666700	      2.44741477	     -0.04982296	     -0.25503520	      2.28092850	      1.18024258	      0.28944429	      0.03085501	     -0.04970249	      0.59560627	     -0.31249826	      0.21680859	      0.04344469	      0.06458914	     -0.16184317	      0.25325312	     -0.12438382	     -0.13010476	     -0.17993906	      0.09455802	     -0.07627738	     -0.17472391	      0.68654865	     -0.03605430	     -0.05799185	      0.07234220	      0.30105108	      0.00000000	      0.00000000	      0.01745329
      0.30000000	      2.44482268	     -0.04974451	     -0.25494134	      2.28220964	      1.18069591	      0.28879282	      0.02915761	     -0.05222711	      0.59427727	     -0.31388136	      0.21686068	      0.04370630	      0.06404236	     -0.16176200	      0.25312513	     -0.12448926	     -0.13097959	     -0.17964088	      0.09522077	     -0.08051707	     -0.17550577	      0.68611862	     -0.03279418	     -0.05645741	      0.07214901	      0.30165770	      0.00000000	      0.00000000	      0.01745329
      0.33333300	      2.44393265	     -0.04923949	     -0.25631990	      2.28274394	      1.18073704	      0.28820379	      0.02930100	     -0.05298247	      0.59458181	     -0.31335127	      0.21617878	      0.04381786	      0.06420266	     -0.16172374	      0.25181000	     -0.12467657	     -0.13135866	     -0.17975185	      0.09560776	     -0.08214529	     -0.17589324	      0.68609465	     -0.03222992	     -0.05499056	      0.07193664	      0.30224624	      0.00000000	      0.00000000	      0.01745329
      0.36666700	      2.44262259	     -0.04901498	     -0.25681761	      2.28265532	      1.18091126	      0.28771337	      0.03084902	     -0.05404041	      0.59698154	     -0.31052155	      0.21492645	      0.04401391	      0.06508576	     -0.16066343	      0.24922148	     -0.12512190	     -0.13136594	     -0.17900713	      0.09603714	     -0.08574496	     -0.17700579	      0.68636811	     -0.03371204	     -0.05068282	      0.07107211	      0.30405876	      0.00000000	      0.00000000	      0.01745329
      0.40000000	      2.44221735	     -0.04879848	     -0.25821991	      2.28212558	      1.18059701	      0.28723672	      0.03451112	     -0.05379198	      0.59982718	     -0.30702909	      0.21307682	      0.04420245	      0.06635035	     -0.15906214	      0.24685619	     -0.12557137	     -0.13068009	     -0.17738976	      0.09563887	     -0.08901003	     -0.17831198	      0.68620674	     -0.03795654	     -0.04575969	      0.06985834	      0.30618418	      0.00000000	      0.00000000	      0.01745329
      0.43333300	      2.44941874	     -0.05044501	     -0.26419701	      2.28169329	      1.18087096	      0.28547110	      0.02858893	     -0.04150268	      0.60903688	     -0.29948993	      0.20129086	      0.04743090	      0.06164070	     -0.12960251	      0.23793709	     -0.12778748	     -0.13356614	     -0.14482451	      0.09272903	     -0.11482593	     -0.19171444	      0.68630921	     -0.04648558	     -0.03833390	      0.05907896	      0.31325144	      0.00000000	      0.00000000	      0.01745329
      0.46666700	      2.44689214	     -0.05027369	     -0.26557700	      2.28114257	      1.18083483	      0.28517605	      0.03141529	     -0.04345380	      0.61052618	     -0.29727085	      0.20042941	      0.04749787	      0.06251305	     -0.12912121	      0.23626592	     -0.12807912	     -0.13315118	     -0.14488654	      0.09430690	     -0.11572345	     -0.19159280	      0.68637731	     -0.05083551	     -0.03544750	      0.05823459	      0.31409760	      0.00000000	      0.00000000	      0.01745329
      0.50000000	      2.44390609	     -0.05070469	     -0.26605331	      2.28103447	      1.18127064	      0.28486706	      0.03244013	     -0.04639500	      0.61159221	     -0.29516004	      0.20044393	      0.04761803	      0.06256609	     -0.12744130	      0.23442380	     -0.12835574	     -0.13354548	     -0.14407161	      0.09695121	     -0.11737253	     -0.19148167	      0.68746203	     -0.05961385	     -0.03234413	      0.05662680	      0.31463086	      0.00000000	      0.00000000	      0.01745329
      0.53333300	      2.44323031	     -0.05095081	     -0.26736757	      2.28089115	      1.18115983	      0.28442169	      0.03315296	     -0.04688346	      0.61052583	     -0.29618519	      0.20023573	      0.04776863	      0.06250893	     -0.12534759	      0.23354249	     -0.12855249	     -0.13390742	     -0.14214652	      0.09765917	     -0.11965837	     -0.19207929	      0.68832858	     -0.06866904	     -0.03249008	      0.05478967	      0.31352240	      0.00000000	      0.00000000	      0.01745329
      0.56666700	      2.44287578	     -0.05105438	     -0.26840365	      2.28090952	      1.18101460	      0.28366840	      0.03154671	     -0.04716540	      0.61150358	     -0.29644233	      0.19889520	      0.04810241	      0.06124330	     -0.12229612	      0.23180437	     -0.12885091	     -0.13555255	     -0.13887837	      0.09704595	     -0.12161418	     -0.19338468	      0.68998752	     -0.07902964	     -0.03402782	      0.05216831	      0.31022704	      0.00000000	      0.00000000	      0.01745329
      0.60000000	      2.44335514	     -0.05125924	     -0.26934270	      2.28062622	      1.18100217	      0.28363567	      0.03058049	     -0.04673847	      0.61086481	     -0.29751084	      0.19861007	      0.04817132	      0.06086023	     -0.12166535	      0.23149161	     -0.12892821	     -0.13580474	     -0.13817653	      0.09625088	     -0.12179573	     -0.19380558	      0.69040538	     -0.07989296	     -0.03569360	      0.05173011	      0.30877510	      0.00000000	      0.00000000	      0.01745329
      0.63333300	      2.43952960	     -0.05100316	     -0.26971007	      2.28079227	      1.18117674	      0.28177190	      0.02496985	     -0.05010971	      0.61533197	     -0.29772555	      0.19497067	      0.04880331	      0.05788144	     -0.11564761	      0.22756073	     -0.12983648	     -0.13873599	     -0.13168448	      0.08842108	     -0.12204386	     -0.19740651	      0.69587550	     -0.09130992	     -0.04471143	      0.04673721	      0.29386259	      0.00000000	      0.00000000	      0.01745329
      0.66666700	      2.44132543	     -0.05096526	     -0.27095331	      2.28037978	      1.18103366	      0.28193113	      0.02490749	     -0.04843828	      0.61371460	     -0.29976286	      0.19551146	      0.04877291	      0.05828664	     -0.11494887	      0.22712156	     -0.12998868	     -0.13836103	     -0.13135026	      0.08785311	     -0.12182395	     -0.19766245	      0.69602061	     -0.09063987	     -0.04747147	      0.04651709	      0.29200485	      0.00000000	      0.00000000	      0.01745329
      0.70000000	      2.43694708	     -0.04953227	     -0.27111568	      2.27901146	      1.18100269	      0.28159358	      0.02513678	     -0.05121875	      0.61963915	     -0.30063074	      0.19242517	      0.04896499	      0.06065022	     -0.11003047	      0.22324123	     -0.13166325	     -0.13616581	     -0.12618577	      0.08538664	     -0.12031020	     -0.19880689	      0.69784620	     -0.08194685	     -0.05891299	      0.04319105	      0.27296516	      0.00000000	      0.00000000	      0.01745329
      0.73333300	      2.43773594	     -0.04949796	     -0.27237838	      2.27899449	      1.18073409	      0.28162593	      0.02505513	     -0.05068654	      0.61753682	     -0.30331325	      0.19336066	      0.04893861	      0.06071430	     -0.10936265	      0.22298742	     -0.13177158	     -0.13602550	     -0.12589809	      0.08606436	     -0.12143323	     -0.19878417	      0.69706256	     -0.08193693	     -0.06087137	      0.04294737	      0.27143370	      0.00000000	      0.00000000	      0.01745329
      0.76666700	      2.43803321	     -0.04990743	     -0.27219061	      2.27889995	      1.18077657	      0.28153301	      0.02305344	     -0.05076401	      0.61601104	     -0.30591361	      0.19412719	      0.04894082	      0.06037501	     -0.10878788	      0.22337954	     -0.13178758	     -0.13642728	     -0.12530406	      0.08720822	     -0.12243541	     -0.19862181	      0.69645706	     -0.08009507	     -0.06336744	      0.04283773	      0.26952884	      0.00000000	      0.00000000	      0.01745329
      0.80000000	      2.43768373	     -0.04930561	     -0.27270701	      2.27869209	      1.18070341	      0.28143852	      0.02187719	     -0.05114080	      0.61557953	     -0.30738635	      0.19397964	      0.04897702	      0.06010522	     -0.10862998	      0.22311530	     -0.13188625	     -0.13701133	     -0.12503173	      0.08810298	     -0.12319911	     -0.19849297	      0.69602708	     -0.07763588	     -0.06504089	      0.04275459	      0.26785336	      0.00000000	      0.00000000	      0.01745329
      0.83333300	      2.43683650	     -0.04947471	     -0.27247550	      2.27815226	      1.18075506	      0.28131545	      0.02116511	     -0.05216984	      0.61585257	     -0.30900558	      0.19384197	      0.04898947	      0.06050294	     -0.10835526	      0.22250117	     -0.13214314	     -0.13709693	     -0.12481078	      0.08915940	     -0.12460654	     -0.19837169	      0.69541686	     -0.07369796	     -0.06699656	      0.04260464	      0.26547663	      0.00000000	      0.00000000	      0.01745329
      0.86666700	      2.43679563	     -0.04944272	     -0.27253300	      2.27777583	      1.18063586	      0.28131307	      0.02121518	     -0.05220530	      0.61588424	     -0.30898703	      0.19382510	      0.04899067	      0.06050552	     -0.10835485	      0.22247037	     -0.13215200	     -0.13710316	     -0.12481297	      0.08916251	     -0.12461856	     -0.19837326	      0.69540880	     -0.07364599	     -0.06698265	      0.04259495	      0.26543598	      0.00000000	      0.00000000	      0.01745329
      0.90000000	      2.43408763	     -0.04931819	     -0.27217772	      2.27622578	      1.18066365	      0.28132864	      0.02636337	     -0.05495677	      0.62005696	     -0.30921567	      0.19270426	      0.04897173	      0.06339365	     -0.10789342	      0.21922484	     -0.13323870	     -0.13516629	     -0.12520169	      0.09139025	     -0.12774914	     -0.19820744	      0.69395625	     -0.06735391	     -0.06775055	      0.04170634	      0.26086224	      0.00000000	      0.00000000	      0.01745329
      0.93333300	      2.43404740	     -0.04937578	     -0.27244815	      2.27567237	      1.18049254	      0.28139559	      0.02635480	     -0.05500616	      0.62005849	     -0.30918331	      0.19260950	      0.04897850	      0.06337472	     -0.10791587	      0.21918283	     -0.13325234	     -0.13517988	     -0.12519364	      0.09144143	     -0.12771887	     -0.19820052	      0.69395883	     -0.06740190	     -0.06771718	      0.04167586	      0.26079469	      0.00000000	      0.00000000	      0.01745329
      0.96666700	      2.43300525	     -0.04976141	     -0.27345076	      2.27508046	      1.18043362	      0.28133577	      0.02710964	     -0.05605538	      0.62088033	     -0.30835489	      0.19194917	      0.04900588	      0.06373845	     -0.10800503	      0.21872017	     -0.13339787	     -0.13505739	     -0.12518937	      0.09205590	     -0.12810964	     -0.19812566	      0.69379520	     -0.06838280	     -0.06641054	      0.04134358	      0.26054904	      0.00000000	      0.00000000	      0.01745329
      1.00000000	      2.43144718	     -0.04968522	     -0.27365496	      2.27454459	      1.18028362	      0.28134387	      0.02892720	     -0.05783843	      0.62250125	     -0.30699845	      0.19192463	      0.04901257	      0.06431105	     -0.10759123	      0.21793260	     -0.13367376	     -0.13500189	     -0.12509464	      0.09295458	     -0.12916383	     -0.19811050	      0.69354350	     -0.07132946	     -0.06387182	      0.04051654	      0.25987630	      0.00000000	      0.00000000	      0.01745329
      1.03333300	      2.43141963	     -0.04996806	     -0.27375854	      2.27388069	      1.18016269	      0.28135835	      0.02890683	     -0.05793882	      0.62253693	     -0.30693335	      0.19193104	      0.04901073	      0.06437493	     -0.10756873	      0.21792383	     -0.13368784	     -0.13495417	     -0.12508196	      0.09292316	     -0.12917057	     -0.19812654	      0.69355358	     -0.07149807	     -0.06374929	      0.04047114	      0.25983259	      0.00000000	      0.00000000	      0.01745329
      1.06666700	      2.43056176	     -0.05082905	     -0.27444236	      2.27347066	      1.17996678	      0.28137804	      0.03041183	     -0.05907644	      0.62387859	     -0.30568008	      0.19162358	      0.04900332	      0.06529315	     -0.10737926	      0.21726394	     -0.13392255	     -0.13457049	     -0.12510738	      0.09217958	     -0.12977347	     -0.19849292	      0.69364161	     -0.07417043	     -0.06147632	      0.03977509	      0.25939890	      0.00000000	      0.00000000	      0.01745329
      1.10000000	      2.43055246	     -0.05085282	     -0.27445654	      2.27295789	      1.17990858	      0.28143252	      0.03041561	     -0.05910712	      0.62388755	     -0.30565847	      0.19165350	      0.04900323	      0.06527893	     -0.10735876	      0.21728045	     -0.13392416	     -0.13458893	     -0.12509209	      0.09211541	     -0.12976948	     -0.19851407	      0.69366032	     -0.07424644	     -0.06142827	      0.03975251	      0.25937064	      0.00000000	      0.00000000	      0.01745329
      1.13333300	      2.43035449	     -0.05157744	     -0.27484776	      2.27269489	      1.17991212	      0.28140395	      0.03057241	     -0.05965430	      0.62440056	     -0.30540467	      0.19162296	      0.04899784	      0.06573303	     -0.10715616	      0.21695168	     -0.13406678	     -0.13448645	     -0.12506434	      0.09072875	     -0.13000227	     -0.19901887	      0.69421959	     -0.07533245	     -0.06068963	      0.03930226	      0.25864462	      0.00000000	      0.00000000	      0.01745329
      1.16666700	      2.43034355	     -0.05155511	     -0.27485193	      2.27241643	      1.17983612	      0.28147051	      0.03055558	     -0.05967835	      0.62440184	     -0.30541749	      0.19164233	      0.04899856	      0.06571041	     -0.10713972	      0.21696176	     -0.13406880	     -0.13451427	     -0.12505128	      0.09065540	     -0.13001337	     -0.19904540	      0.69425054	     -0.07535903	     -0.06067682	      0.03928232	      0.25859936	      0.00000000	      0.00000000	      0.01745329
      1.20000000	      2.43028686	     -0.05171592	     -0.27504126	      2.27221804	      1.17974717	      0.28144351	      0.03032975	     -0.05986688	      0.62435522	     -0.30567185	      0.19167429	      0.04899754	      0.06578479	     -0.10705942	      0.21689136	     -0.13411215	     -0.13454816	     -0.12502597	      0.09014782	     -0.13020534	     -0.19924025	      0.69446891	     -0.07520281	     -0.06070219	      0.03916530	      0.25822912	      0.00000000	      0.00000000	      0.01745329
      1.23333300	      2.43023142	     -0.05173749	     -0.27515020	      2.27204671	      1.17960117	      0.28140175	      0.03011888	     -0.06003549	      0.62432326	     -0.30600211	      0.19173304	      0.04899486	      0.06585805	     -0.10696688	      0.21681921	     -0.13416002	     -0.13458421	     -0.12499847	      0.08962667	     -0.13045226	     -0.19944115	      0.69467871	     -0.07470939	     -0.06077951	      0.03906736	      0.25783188	      0.00000000	      0.00000000	      0.01745329
      1.26666700	      2.43012848	     -0.05150084	     -0.27522196	      2.27178853	      1.17965369	      0.28128161	      0.02896589	     -0.06062208	      0.62454104	     -0.30742840	      0.19192546	      0.04898445	      0.06619475	     -0.10655504	      0.21641490	     -0.13442576	     -0.13460385	     -0.12486502	      0.08753720	     -0.13146852	     -0.20028522	      0.69582867	     -0.07107069	     -0.06123938	      0.03867035	      0.25596179	      0.00000000	      0.00000000	      0.01745329
      1.30000000	      2.43013611	     -0.05155011	     -0.27523631	      2.27155891	      1.17965105	      0.28130342	      0.02893379	     -0.06063196	      0.62456781	     -0.30741567	      0.19191500	      0.04898459	      0.06620703	     -0.10655207	      0.21641303	     -0.13443310	     -0.13458244	     -0.12485882	      0.08752421	     -0.13145358	     -0.20029393	      0.69586882	     -0.07103554	     -0.06122644	      0.03865595	      0.25592957	      0.00000000	      0.00000000	      0.01745329
      1.33333300	      2.43055944	     -0.05199454	     -0.27557087	      2.27129161	      1.17961618	      0.28133450	      0.02840751	     -0.06041344	      0.62474913	     -0.30768321	      0.19171251	      0.04898398	      0.06650581	     -0.10651478	      0.21618602	     -0.13457038	     -0.13419645	     -0.12482858	      0.08753698	     -0.13134342	     -0.20036541	      0.69634764	     -0.06980633	     -0.06150154	      0.03850698	      0.25538283	      0.00000000	      0.00000000	      0.01745329
      1.36666700	      2.43058705	     -0.05192954	     -0.27558938	      2.27105741	      1.17929386	      0.28136075	      0.02842590	     -0.06038050	      0.62473691	     -0.30773272	      0.19172590	      0.04898387	      0.06649940	     -0.10650256	      0.21619341	     -0.13457481	     -0.13419554	     -0.12481584	      0.08753289	     -0.13135810	     -0.20037073	      0.69634483	     -0.06972817	     -0.06152446	      0.03849881	      0.25535224	      0.00000000	      0.00000000	      0.01745329
      1.40000000	      2.43170655	     -0.05177682	     -0.27597946	      2.27061018	      1.17930195	      0.28148110	      0.02809769	     -0.05939767	      0.62414257	     -0.30944291	      0.19187527	      0.04896133	      0.06699754	     -0.10624555	      0.21612580	     -0.13475408	     -0.13363572	     -0.12459139	      0.08803887	     -0.13195456	     -0.20036209	      0.69609247	     -0.06697233	     -0.06255320	      0.03836514	      0.25455258	      0.00000000	      0.00000000	      0.01745329
      1.43333300	      2.43171516	     -0.05181164	     -0.27599486	      2.27039271	      1.17911658	      0.28153964	      0.02808152	     -0.05939861	      0.62415464	     -0.30946232	      0.19187064	      0.04896123	      0.06701229	     -0.10624014	      0.21613104	     -0.13475970	     -0.13361754	     -0.12457881	      0.08806536	     -0.13197991	     -0.20035949	      0.69607127	     -0.06690570	     -0.06253278	      0.03835713	      0.25454431	      0.00000000	      0.00000000	      0.01745329
      1.46666700	      2.43214567	     -0.05225688	     -0.27652430	      2.27003364	      1.17908572	      0.28164407	      0.02779548	     -0.05908768	      0.62399175	     -0.31032402	      0.19175541	      0.04895325	      0.06749806	     -0.10613511	      0.21599780	     -0.13490130	     -0.13311912	     -0.12442114	      0.08894432	     -0.13273151	     -0.20025565	      0.69546964	     -0.06541512	     -0.06245118	      0.03822568	      0.25432983	      0.00000000	      0.00000000	      0.01745329
      1.50000000	      2.43216945	     -0.05219519	     -0.27651826	      2.26978699	      1.17885932	      0.28169063	      0.02782366	     -0.05905613	      0.62399515	     -0.31035399	      0.19177416	      0.04895316	      0.06749215	     -0.10611988	      0.21600953	     -0.13490473	     -0.13311796	     -0.12440314	      0.08897610	     -0.13276497	     -0.20025384	      0.69542746	     -0.06537179	     -0.06242970	      0.03821595	      0.25432563	      0.00000000	      0.00000000	      0.01745329
      1.53333300	      2.43343789	     -0.05192041	     -0.27696351	      2.26925348	      1.17886559	      0.28193467	      0.02836831	     -0.05776289	      0.62352825	     -0.31225991	      0.19205408	      0.04892161	      0.06844160	     -0.10565118	      0.21589605	     -0.13517484	     -0.13205204	     -0.12393225	      0.09109505	     -0.13482675	     -0.20005025	      0.69332325	     -0.06331925	     -0.06175835	      0.03784630	      0.25418826	      0.00000000	      0.00000000	      0.01745329
      1.56666700	      2.43350457	     -0.05214168	     -0.27698367	      2.26905478	      1.17892519	      0.28204981	      0.02820861	     -0.05770811	      0.62380551	     -0.31213421	      0.19189271	      0.04893023	      0.06857851	     -0.10564843	      0.21588558	     -0.13521933	     -0.13191363	     -0.12382914	      0.09149941	     -0.13499812	     -0.19999496	      0.69303351	     -0.06303315	     -0.06130861	      0.03776402	      0.25428121	      0.00000000	      0.00000000	      0.01745329
      1.60000000	      2.43350457	     -0.05214168	     -0.27698367	      2.26905478	      1.17892519	      0.28204981	      0.02820861	     -0.05770811	      0.62380551	     -0.31213421	      0.19189271	      0.04893023	      0.06857851	     -0.10564843	      0.21588558	     -0.13521933	     -0.13191363	     -0.12382914	      0.09149941	     -0.13499812	     -0.19999496	      0.69303351	     -0.06303315	     -0.06130861	      0.03776402	      0.25428121	      0.00000000	      0.00000000	      0.01745329
      1.63333300	      2.43796184	     -0.05138134	     -0.27781937	      2.26792775	      1.17892107	      0.28284745	      0.02820931	     -0.05243710	      0.62496418	     -0.31481535	      0.19066144	      0.04909894	      0.07099474	     -0.10452741	      0.21586865	     -0.13618453	     -0.12920656	     -0.12129953	      0.09857803	     -0.14125142	     -0.19937630	      0.68424111	     -0.05778419	     -0.05456456	      0.03565574	      0.25588147	      0.00000000	      0.00000000	      0.01745329
      1.66666700	      2.43793600	     -0.05136493	     -0.27786816	      2.26785501	      1.17869862	      0.28296027	      0.02823891	     -0.05245891	      0.62493714	     -0.31487097	      0.19067062	      0.04910056	      0.07098553	     -0.10451356	      0.21585292	     -0.13618905	     -0.12921851	     -0.12129503	      0.09855421	     -0.14130318	     -0.19938356	      0.68419590	     -0.05779353	     -0.05454848	      0.03564189	      0.25587608	      0.00000000	      0.00000000	      0.01745329
      1.70000000	      2.43754720	     -0.05138703	     -0.27847364	      2.26769518	      1.17865664	      0.28297299	      0.02888351	     -0.05279118	      0.62430158	     -0.31585477	      0.19098411	      0.04910303	      0.07117147	     -0.10422423	      0.21569793	     -0.13627169	     -0.12907410	     -0.12120582	      0.09828781	     -0.14232625	     -0.19948399	      0.68336771	     -0.05786813	     -0.05417554	      0.03542899	      0.25584667	      0.00000000	      0.00000000	      0.01745329
      1.73333300	      2.43754255	     -0.05143355	     -0.27847400	      2.26751172	      1.17863476	      0.28303102	      0.02887974	     -0.05280785	      0.62429175	     -0.31587251	      0.19101167	      0.04910313	      0.07117311	     -0.10420396	      0.21570196	     -0.13627513	     -0.12906841	     -0.12119439	      0.09826989	     -0.14234807	     -0.19948817	      0.68333586	     -0.05788360	     -0.05414523	      0.03541528	      0.25584733	      0.00000000	      0.00000000	      0.01745329
      1.76666700	      2.43749905	     -0.05182026	     -0.27883129	      2.26737940	      1.17863522	      0.28307940	      0.02901389	     -0.05292953	      0.62395198	     -0.31632929	      0.19134909	      0.04910546	      0.07132209	     -0.10390872	      0.21556853	     -0.13635939	     -0.12885631	     -0.12108644	      0.09812035	     -0.14282235	     -0.19953538	      0.68279524	     -0.05817249	     -0.05370955	      0.03519005	      0.25584018	      0.00000000	      0.00000000	      0.01745329
      1.80000000	      2.43750096	     -0.05179491	     -0.27885465	      2.26720398	      1.17858928	      0.28314708	      0.02903356	     -0.05292438	      0.62393229	     -0.31634627	      0.19137251	      0.04910643	      0.07130899	     -0.10389049	      0.21556998	     -0.13636236	     -0.12886288	     -0.12107468	      0.09810668	     -0.14283676	     -0.19953879	      0.68276331	     -0.05820550	     -0.05367904	      0.03517501	      0.25584261	      0.00000000	      0.00000000	      0.01745329
      1.83333300	      2.43775265	     -0.05166672	     -0.27936981	      2.26711077	      1.17857730	      0.28325910	      0.02969847	     -0.05261878	      0.62336101	     -0.31692166	      0.19191996	      0.04910608	      0.07151730	     -0.10344303	      0.21547371	     -0.13648011	     -0.12847542	     -0.12087257	      0.09808554	     -0.14338062	     -0.19957536	      0.68186254	     -0.05897546	     -0.05302739	      0.03482961	      0.25598660	      0.00000000	      0.00000000	      0.01745329
      1.86666700	      2.43777076	     -0.05167956	     -0.27936922	      2.26699453	      1.17862239	      0.28335683	      0.02969382	     -0.05260425	      0.62334727	     -0.31693039	      0.19194142	      0.04910679	      0.07151475	     -0.10342494	      0.21548542	     -0.13648315	     -0.12846978	     -0.12085592	      0.09808953	     -0.14339031	     -0.19957560	      0.68182240	     -0.05900502	     -0.05299563	      0.03481431	      0.25600113	      0.00000000	      0.00000000	      0.01745329
      1.90000000	      2.43777076	     -0.05167956	     -0.27936922	      2.26699453	      1.17862239	      0.28335683	      0.02969382	     -0.05260425	      0.62334727	     -0.31693039	      0.19194142	      0.04910679	      0.07151475	     -0.10342494	      0.21548542	     -0.13648315	     -0.12846978	     -0.12085592	      0.09808953	     -0.14339031	     -0.19957560	      0.68182240	     -0.05900502	     -0.05299563	      0.03481431	      0.25600113	      0.00000000	      0.00000000	      0.01745329
      1.93333300	      2.43783542	     -0.05163969	     -0.27942303	      2.26694417	      1.17868963	      0.28361524	      0.02973708	     -0.05254180	      0.62325788	     -0.31702202	      0.19199258	      0.04910649	      0.07150839	     -0.10339003	      0.21547274	     -0.13649131	     -0.12845124	     -0.12084506	      0.09810389	     -0.14344469	     -0.19957898	      0.68174020	     -0.05905240	     -0.05299859	      0.03479350	      0.25602543	      0.00000000	      0.00000000	      0.01745329
      1.96666700	      2.44122442	     -0.05101739	     -0.28087196	      2.26716043	      1.17876493	      0.28438935	      0.02810077	     -0.04855966	      0.62062746	     -0.31755115	      0.19389034	      0.04920935	      0.07240203	     -0.10129794	      0.21737125	     -0.13700688	     -0.12651704	     -0.11844270	      0.10104762	     -0.14486999	     -0.19943506	      0.67576611	     -0.05961184	     -0.04787873	      0.03293993	      0.26110393	      0.00000000	      0.00000000	      0.01745329
      2.00000000	      2.44124032	     -0.05100219	     -0.28087685	      2.26721771	      1.17888760	      0.28453176	      0.02808731	     -0.04854162	      0.62060952	     -0.31758849	      0.19389051	      0.04921111	      0.07240369	     -0.10129380	      0.21735996	     -0.13701079	     -0.12653355	     -0.11844299	      0.10101104	     -0.14487649	     -0.19944358	      0.67574479	     -0.05958831	     -0.04791161	      0.03293104	      0.26110991	      0.00000000	      0.00000000	      0.01745329
      2.03333300	      2.44124032	     -0.05100219	     -0.28087685	      2.26721771	      1.17888760	      0.28453176	      0.02808731	     -0.04854162	      0.62060952	     -0.31758849	      0.19389051	      0.04921111	      0.07240369	     -0.10129380	      0.21735996	     -0.13701079	     -0.12653355	     -0.11844299	      0.10101104	     -0.14487649	     -0.19944358	      0.67574479	     -0.05958831	     -0.04791161	      0.03293104	      0.26110991	      0.00000000	      0.00000000	      0.01745329
      2.06666700	      2.44128044	     -0.05098344	     -0.28094662	      2.26727497	      1.17899913	      0.28476621	      0.02806609	     -0.04850920	      0.62052486	     -0.31769067	      0.19391675	      0.04921209	      0.07239774	     -0.10127545	      0.21733220	     -0.13701808	     -0.12654508	     -0.11844766	      0.10095997	     -0.14490367	     -0.19945708	      0.67570507	     -0.05955238	     -0.04798102	      0.03292104	      0.26110349	      0.00000000	      0.00000000	      0.01745329
      2.10000000	      2.44128044	     -0.05098344	     -0.28094662	      2.26727497	      1.17899913	      0.28476621	      0.02806609	     -0.04850920	      0.62052486	     -0.31769067	      0.19391675	      0.04921209	      0.07239774	     -0.10127545	      0.21733220	     -0.13701808	     -0.12654508	     -0.11844766	      0.10095997	     -0.14490367	     -0.19945708	      0.67570507	     -0.05955238	     -0.04798102	      0.03292104	      0.26110349	      0.00000000	      0.00000000	      0.01745329
      2.13333300	      2.44209470	     -0.05080154	     -0.28137552	      2.26741139	      1.17916623	      0.28498064	      0.02769291	     -0.04783827	      0.61873916	     -0.31943800	      0.19525732	      0.04918079	      0.07243829	     -0.10053107	      0.21765157	     -0.13711496	     -0.12615688	     -0.11818596	      0.10047187	     -0.14533520	     -0.19965224	      0.67485114	     -0.05910186	     -0.04889745	      0.03270132	      0.26100147	      0.00000000	      0.00000000	      0.01745329
      2.16666700	      2.44209278	     -0.05076551	     -0.28141072	      2.26750015	      1.17937282	      0.28509652	      0.02769144	     -0.04782841	      0.61872255	     -0.31943816	      0.19524925	      0.04918284	      0.07243644	     -0.10052763	      0.21765090	     -0.13711922	     -0.12615580	     -0.11818091	      0.10047203	     -0.14533654	     -0.19965606	      0.67482858	     -0.05911162	     -0.04887920	      0.03269047	      0.26101655	      0.00000000	      0.00000000	      0.01745329
      2.20000000	      2.44210419	     -0.05075060	     -0.28142605	      2.26758181	      1.17981159	      0.28522567	      0.02766805	     -0.04781477	      0.61867987	     -0.31944772	      0.19525989	      0.04918403	      0.07243019	     -0.10051565	      0.21766206	     -0.13712266	     -0.12614792	     -0.11817126	      0.10048271	     -0.14533540	     -0.19965940	      0.67482208	     -0.05914503	     -0.04887003	      0.03267752	      0.26102990	      0.00000000	      0.00000000	      0.01745329
      2.23333300	      2.44214875	     -0.05066661	     -0.28141644	      2.26768051	      1.18005475	      0.28542215	      0.02769894	     -0.04775311	      0.61860775	     -0.31948654	      0.19529999	      0.04918455	      0.07241304	     -0.10048833	      0.21769918	     -0.13712528	     -0.12612842	     -0.11814988	      0.10047723	     -0.14533427	     -0.19966976	      0.67480985	     -0.05921752	     -0.04888263	      0.03265788	      0.26104182	      0.00000000	      0.00000000	      0.01745329
      2.26666700	      2.44374062	     -0.05005085	     -0.28156696	      2.26791022	      1.18028185	      0.28577246	      0.02829783	     -0.04586991	      0.61641295	     -0.32032328	      0.19660512	      0.04915962	      0.07257476	     -0.09969287	      0.21924363	     -0.13717330	     -0.12494981	     -0.11746767	      0.09990647	     -0.14468874	     -0.20001958	      0.67482649	     -0.06103548	     -0.04920140	      0.03215110	      0.26138150	      0.00000000	      0.00000000	      0.01745329
      2.30000000	      2.44377417	     -0.04993897	     -0.28155816	      2.26809550	      1.18035380	      0.28605496	      0.02835532	     -0.04580371	      0.61636133	     -0.32035074	      0.19661906	      0.04916136	      0.07256819	     -0.09967947	      0.21928817	     -0.13717411	     -0.12495070	     -0.11744987	      0.09985681	     -0.14468714	     -0.20004089	      0.67481063	     -0.06107107	     -0.04920437	      0.03213412	      0.26140109	      0.00000000	      0.00000000	      0.01745329
      2.33333300	      2.44473511	     -0.04892201	     -0.28122574	      2.26831588	      1.18051052	      0.28634919	      0.02932786	     -0.04440269	      0.61489585	     -0.32118661	      0.19742412	      0.04914533	      0.07273073	     -0.09928027	      0.22066138	     -0.13714240	     -0.12441114	     -0.11699553	      0.09876989	     -0.14440318	     -0.20044557	      0.67467919	     -0.06143801	     -0.04968096	      0.03191003	      0.26149057	      0.00000000	      0.00000000	      0.01745329
      2.36666700	      2.44508042	     -0.04891365	     -0.28107768	      2.26852783	      1.18088494	      0.28652720	      0.02944310	     -0.04395293	      0.61418318	     -0.32158187	      0.19778617	      0.04913942	      0.07281989	     -0.09912840	      0.22132925	     -0.13712727	     -0.12413207	     -0.11682159	      0.09832744	     -0.14427694	     -0.20062521	      0.67468839	     -0.06145494	     -0.04989180	      0.03182346	      0.26150874	      0.00000000	      0.00000000	      0.01745329
      2.40000000	      2.44557672	     -0.04820454	     -0.28072951	      2.26893768	      1.18092381	      0.28680538	      0.02989628	     -0.04300391	      0.61165111	     -0.32329174	      0.19897361	      0.04912977	      0.07277910	     -0.09874086	      0.22345234	     -0.13704749	     -0.12354238	     -0.11636109	      0.09750391	     -0.14452648	     -0.20109323	      0.67447800	     -0.06140703	     -0.05046313	      0.03160374	      0.26148037	      0.00000000	      0.00000000	      0.01745329
      2.43333300	      2.44543939	     -0.04794951	     -0.28033543	      2.26927690	      1.18134156	      0.28685709	      0.02982331	     -0.04300528	      0.61079493	     -0.32382794	      0.19949257	      0.04912902	      0.07266557	     -0.09862108	      0.22427998	     -0.13700924	     -0.12344022	     -0.11624177	      0.09759052	     -0.14482366	     -0.20119695	      0.67435836	     -0.06138748	     -0.05038432	      0.03152371	      0.26154776	      0.00000000	      0.00000000	      0.01745329
      2.46666700	      2.44473069	     -0.04729340	     -0.27962792	      2.26969316	      1.18137160	      0.28698845	      0.02963946	     -0.04329328	      0.60776878	     -0.32582197	      0.20106387	      0.04913182	      0.07227082	     -0.09841576	      0.22683207	     -0.13688995	     -0.12309172	     -0.11603188	      0.09832418	     -0.14616978	     -0.20143290	      0.67376867	     -0.06155575	     -0.04993903	      0.03128504	      0.26175650	      0.00000000	      0.00000000	      0.01745329
      2.50000000	      2.44414874	     -0.04679250	     -0.27923013	      2.27007266	      1.18136534	      0.28715532	      0.02963897	     -0.04333065	      0.60446202	     -0.32678014	      0.20309455	      0.04915855	      0.07213880	     -0.09865717	      0.22987286	     -0.13682311	     -0.12256152	     -0.11657713	      0.09932383	     -0.14686793	     -0.20182726	      0.67317173	     -0.06215545	     -0.04788631	      0.03087166	      0.26254022	      0.00000000	      0.00000000	      0.01745329
      2.53333300	      2.44788548	     -0.04593507	     -0.28102514	      2.27305335	      1.18108264	      0.28988931	      0.02498544	     -0.03659277	      0.58619924	     -0.32127158	      0.21666854	      0.04993035	      0.07326934	     -0.10858025	      0.24730409	     -0.13727770	     -0.12300098	     -0.13220551	      0.10004140	     -0.13837111	     -0.20720218	      0.67208652	     -0.06472071	     -0.02797657	      0.02707368	      0.26940838	      0.00000000	      0.00000000	      0.01745329
      2.56666700	      2.44709355	     -0.04548152	     -0.27935778	      2.27277401	      1.18103215	      0.28961063	      0.02572044	     -0.03677916	      0.58527262	     -0.32274544	      0.21687913	      0.05003810	      0.07301025	     -0.10963671	      0.24892546	     -0.13726672	     -0.12262334	     -0.13303569	      0.09921394	     -0.13945318	     -0.20767124	      0.67142425	     -0.06463097	     -0.02856943	      0.02689699	      0.26902873	      0.00000000	      0.00000000	      0.01745329
      2.60000000	      2.44689522	     -0.04529992	     -0.27868465	      2.27242996	      1.18061577	      0.28940118	      0.02623509	     -0.03670644	      0.58476138	     -0.32325140	      0.21715513	      0.05007919	      0.07294968	     -0.11011632	      0.24971913	     -0.13725820	     -0.12241631	     -0.13347491	      0.09849099	     -0.13971403	     -0.20794815	      0.67104010	     -0.06456717	     -0.02864145	      0.02682608	      0.26889835	      0.00000000	      0.00000000	      0.01745329
      2.63333300	      2.44142410	     -0.05076017	     -0.26922302	      2.27691401	      1.17958405	      0.29074117	      0.02556095	     -0.02884602	      0.54856918	     -0.31687772	      0.24928511	      0.05693929	      0.06695676	     -0.18491755	      0.29151408	     -0.14094786	     -0.13690531	     -0.22631847	      0.08395546	     -0.10380785	     -0.22225350	      0.61182117	     -0.06863406	     -0.00377414	      0.01666485	      0.25761858	      0.00000000	      0.00000000	      0.01745329
      2.66666700	      2.44131824	     -0.05075673	     -0.26826357	      2.27633823	      1.17898774	      0.29090397	      0.02903504	     -0.02758588	      0.54795680	     -0.31609450	      0.24999729	      0.05726911	      0.06804022	     -0.18591164	      0.29452573	     -0.14129244	     -0.13509825	     -0.22634319	      0.08035590	     -0.10103993	     -0.22327697	      0.60961060	     -0.06471311	     -0.00454865	      0.01656527	      0.25636117	      0.00000000	      0.00000000	      0.01745329
      2.70000000	      2.43082932	     -0.05711557	     -0.26951712	      2.27962263	      1.17817085	      0.29346953	      0.03998201	     -0.03171304	      0.52855592	     -0.30228186	      0.27765431	      0.06583267	      0.06422101	     -0.21832425	      0.31973539	     -0.14536147	     -0.14349754	     -0.25858792	      0.07876908	     -0.05813751	     -0.22743433	      0.55701561	     -0.05945181	      0.00054264	      0.01124232	      0.23859126	      0.00000000	      0.00000000	      0.01745329
      2.73333300	      2.43220169	     -0.05690771	     -0.26796178	      2.27890812	      1.17737042	      0.29259614	      0.04001966	     -0.02984393	      0.53095689	     -0.29924210	      0.27632503	      0.06647294	      0.06386537	     -0.22119115	      0.32065152	     -0.14562946	     -0.14385707	     -0.26032808	      0.07268650	     -0.05500311	     -0.22878720	      0.55629359	     -0.05514441	      0.00132059	      0.01137114	      0.23849019	      0.00000000	      0.00000000	      0.01745329
      2.76666700	      2.42189217	     -0.06126784	     -0.26111813	      2.28218176	      1.17564746	      0.29428430	      0.04605988	     -0.03458520	      0.50421826	     -0.29212967	      0.30145807	      0.07698597	      0.06132235	     -0.26713449	      0.34422053	     -0.14933389	     -0.15348251	     -0.30693051	      0.06608598	     -0.01452201	     -0.23309381	      0.53227687	     -0.05071350	      0.01353488	      0.00984407	      0.23069670	      0.00000000	      0.00000000	      0.01745329
      2.80000000	      2.42221267	     -0.06149560	     -0.25924847	      2.28197672	      1.17476540	      0.29311584	      0.04259876	     -0.03396638	      0.50729377	     -0.28787594	      0.29953832	      0.07767194	      0.06028966	     -0.26986525	      0.34540066	     -0.14940821	     -0.15433863	     -0.30803934	      0.06423644	     -0.01079943	     -0.23357702	      0.53326434	     -0.04534868	      0.01508875	      0.01027073	      0.23112370	      0.00000000	      0.00000000	      0.01745329
      2.83333300	      2.41286618	     -0.06265448	     -0.24985042	      2.28384471	      1.17227178	      0.29543103	      0.04612890	     -0.03642783	      0.48206561	     -0.28483484	      0.32096024	      0.08786916	      0.06477910	     -0.31733615	      0.36407554	     -0.15384893	     -0.15769908	     -0.35325236	      0.06432608	      0.01691832	     -0.24010521	      0.53850983	     -0.02893420	      0.02994263	      0.01367006	      0.23147187	      0.00000000	      0.00000000	      0.01745329
      2.86666700	      2.41157000	     -0.06267579	     -0.24783858	      2.28422573	      1.17029455	      0.29417469	      0.04201822	     -0.03729366	      0.48394923	     -0.28223032	      0.32064349	      0.08927239	      0.06301241	     -0.32181601	      0.36613768	     -0.15370991	     -0.16017187	     -0.35582606	      0.05447060	      0.01800952	     -0.24275788	      0.53936116	     -0.01337452	      0.03351100	      0.01537961	      0.23281301	      0.00000000	      0.00000000	      0.01745329
      2.90000000	      2.40809304	     -0.06287014	     -0.24527834	      2.28486681	      1.16819991	      0.29358891	      0.03938216	     -0.03963586	      0.48474278	     -0.27868702	      0.32311059	      0.09064135	      0.06241047	     -0.32816267	      0.36968770	     -0.15363949	     -0.16190314	     -0.36092305	      0.04204492	      0.02147454	     -0.24609281	      0.54258393	      0.00747274	      0.03947328	      0.01791277	      0.23531098	      0.00000000	      0.00000000	      0.01745329
      2.93333300	      2.40318800	     -0.06311294	     -0.24293737	      2.28543332	      1.16551499	      0.29349398	      0.03963205	     -0.04268027	      0.48571725	     -0.27429282	      0.32765683	      0.09200049	      0.06306265	     -0.33700582	      0.37453820	     -0.15359936	     -0.16301223	     -0.36867410	      0.02628475	      0.02551012	     -0.25058145	      0.54699091	      0.03320154	      0.04945873	      0.02139744	      0.24032543	      0.00000000	      0.00000000	      0.01745329
      2.96666700	      2.39204865	     -0.08062010	     -0.25028513	      2.29049114	      1.16071826	      0.29720145	      0.06670142	     -0.03329601	      0.49336094	     -0.29866577	      0.39091243	      0.11522282	      0.05457208	     -0.43882862	      0.43805134	     -0.14552297	     -0.18898027	     -0.46313418	      0.02592570	      0.06657091	     -0.28118552	      0.54015816	      0.06416054	      0.08610342	      0.05184141	      0.28283377	      0.00000000	      0.00000000	      0.01745329
      3.00000000	      2.38741221	     -0.08048200	     -0.25044843	      2.29036203	      1.15783604	      0.29702275	      0.06985984	     -0.03716119	      0.50110697	     -0.29296144	      0.39316467	      0.11564476	      0.05589752	     -0.43871578	      0.44005953	     -0.14580039	     -0.18859968	     -0.46433817	      0.00824260	      0.06210067	     -0.28763895	      0.53921941	      0.09003481	      0.10109179	      0.05695288	      0.29141354	      0.00000000	      0.00000000	      0.01745329
      3.03333300	      2.37516871	     -0.08960380	     -0.30090622	      2.29546319	      1.15760035	      0.30038334	      0.08223939	     -0.03499511	      0.60779649	     -0.36761756	      0.47729929	      0.14238021	      0.05392254	     -0.49150933	      0.53311144	     -0.13772312	     -0.20480725	     -0.53482401	      0.02483617	      0.10017796	     -0.42586765	      0.57925285	      0.09835606	      0.11763977	      0.18748979	      0.40215414	      0.00000000	      0.00000000	      0.01745329
      3.06666700	      2.38672246	     -0.06821103	     -0.31032136	      2.29298327	      1.15852798	      0.29905342	      0.06193016	     -0.06483736	      0.65328387	     -0.38548444	      0.46279458	      0.12984207	      0.07107011	     -0.44973288	      0.51222011	     -0.15848501	     -0.17991644	     -0.46390139	      0.03771290	      0.08786162	     -0.51202510	      0.66600393	      0.09409612	      0.12654738	      0.31239031	      0.44125846	      0.00000000	      0.00000000	      0.01745329
      3.10000000	      2.36462729	     -0.07224232	     -0.31204055	      2.29584040	      1.15808937	      0.29983906	      0.06029754	     -0.06048295	      0.66558867	     -0.39657358	      0.48190624	      0.13544668	      0.06777473	     -0.46934053	      0.52143783	     -0.15368782	     -0.18746284	     -0.47670536	      0.06945261	      0.12912924	     -0.66316819	      0.72817624	      0.03219275	      0.15642657	      0.67255615	      0.57474308	      0.00000000	      0.00000000	      0.01745329
      3.13333300	      2.35870332	     -0.06791334	     -0.31226703	      2.29710725	      1.15799323	      0.30233117	      0.05705050	     -0.06523415	      0.66008697	     -0.37889731	      0.48559854	      0.13319304	      0.07262817	     -0.46803163	      0.52893443	     -0.15567133	     -0.18352316	     -0.48153529	      0.07935017	      0.14957763	     -0.65906862	      0.74615823	      0.04090390	      0.18223485	      0.69469477	      0.60640500	      0.00000000	      0.00000000	      0.01745329
      3.16666700	      2.35479227	     -0.06434870	     -0.29026564	      2.29704299	      1.15699049	      0.30065725	      0.04923004	     -0.07775462	      0.63382030	     -0.36908889	      0.46534792	      0.13208885	      0.07489210	     -0.48016574	      0.50869466	     -0.16280323	     -0.18465671	     -0.49068386	      0.10946004	      0.16041943	     -0.67798291	      0.86191839	     -0.00545994	      0.21357972	      0.80479481	      0.74808851	      0.00000000	      0.00000000	      0.01745329
      3.20000000	      2.34533918	     -0.06234300	     -0.28232195	      2.29776991	      1.15791746	      0.30075147	      0.04270663	     -0.08014351	      0.61732007	     -0.33754301	      0.45128046	      0.13263764	      0.07477820	     -0.46358933	      0.49279474	     -0.16683633	     -0.18319981	     -0.47553298	      0.14261848	      0.17404751	     -0.70074593	      0.92544843	     -0.05473278	      0.25783869	      0.92310747	      0.85671760	      0.00000000	      0.00000000	      0.01745329
      3.23333300	      2.34355372	     -0.06134508	     -0.28775183	      2.29930902	      1.15967373	      0.30376152	      0.04484008	     -0.07834855	      0.61311256	     -0.30165796	      0.45451635	      0.13241483	      0.07601384	     -0.45212179	      0.49759467	     -0.16730515	     -0.18111214	     -0.46339433	      0.17658451	      0.19498247	     -0.69368893	      0.93903849	     -0.06730122	      0.30618682	      0.93978644	      0.89876442	      0.00000000	      0.00000000	      0.01745329
      3.26666700	      2.34142063	     -0.07083472	     -0.27722687	      2.29904103	      1.16016123	      0.30198843	      0.06049483	     -0.07084407	      0.59845158	     -0.27606639	      0.43176412	      0.14318514	      0.06495579	     -0.43890053	      0.48045489	     -0.16465982	     -0.19229049	     -0.45852745	      0.22408209	      0.20664812	     -0.70798869	      0.98987974	     -0.14099722	      0.38322866	      1.02745574	      1.05355871	      0.00000000	      0.00000000	      0.01745329
      3.30000000	      2.34056249	     -0.06495827	     -0.26473828	      2.29911030	      1.16230498	      0.30240009	      0.04718879	     -0.06659364	      0.57085743	     -0.23773033	      0.40970671	      0.14624787	      0.06976045	     -0.41929214	      0.46011148	     -0.17127711	     -0.18618070	     -0.44699852	      0.27733807	      0.23532866	     -0.72419455	      1.08576958	     -0.20599193	      0.47503731	      1.04651870	      1.15477069	      0.00000000	      0.00000000	      0.01745329
      3.33333300	      2.33861192	     -0.06193367	     -0.25014445	      2.29921246	      1.16469911	      0.30252274	      0.03674334	     -0.05989585	      0.53635333	     -0.19126631	      0.38652317	      0.15120255	      0.07152158	     -0.40014332	      0.43253601	     -0.17761316	     -0.18200624	     -0.42816492	      0.33559635	      0.28155174	     -0.72399361	      1.21349807	     -0.27944592	      0.57052010	      1.01988328	      1.25470102	      0.00000000	      0.00000000	      0.01745329
      3.36666700	      2.33845096	     -0.06282896	     -0.23620945	      2.29888261	      1.16701638	      0.30280995	      0.03141081	     -0.03526620	      0.49716249	     -0.14098601	      0.35832449	      0.16036268	      0.07171605	     -0.37679951	      0.40831470	     -0.18103610	     -0.18032670	     -0.40977946	      0.39854265	      0.33393621	     -0.72512066	      1.27532663	     -0.36211213	      0.67853511	      0.95388022	      1.34280949	      0.00000000	      0.00000000	      0.01745329
      3.40000000	      2.33633875	     -0.05416398	     -0.21408618	      2.29894118	      1.17025925	      0.30221822	      0.01117088	     -0.03362237	      0.44350958	     -0.06509578	      0.33132294	      0.16397781	      0.07808332	     -0.36081507	      0.36765474	     -0.19319454	     -0.17284907	     -0.38494403	      0.51106088	      0.45975316	     -0.65773325	      1.48077361	     -0.48639705	      0.76259245	      0.81407762	      1.40237059	      0.00000000	      0.00000000	      0.01745329
      3.43333300	      2.32998631	     -0.05298467	     -0.15399947	      2.29554638	      1.17199541	      0.30080507	      0.01703059	     -0.03146942	      0.34160584	     -0.01352664	      0.25524337	      0.17610121	      0.08335125	     -0.33807377	      0.28983580	     -0.21253496	     -0.16895785	     -0.36513001	      0.64930845	      0.69943404	     -0.35909268	      1.60415134	     -0.66768216	      0.83637997	      0.57183080	      1.48501129	      0.00000000	      0.00000000	      0.01745329
      3.46666700	      2.33622489	     -0.04832639	     -0.15842431	      2.29575482	      1.17456411	      0.30181654	      0.00760193	     -0.00996300	      0.30113959	      0.11509442	      0.25207234	      0.18121708	      0.08807475	     -0.31584746	      0.28051051	     -0.21949275	     -0.16324696	     -0.34140457	      0.87482393	      0.80104610	     -0.29750072	      1.54879228	     -0.86576522	      0.90214381	      0.41340682	      1.47847607	      0.00000000	      0.00000000	      0.01745329
      3.50000000	      2.32307640	     -0.05416231	     -0.08743078	      2.29498024	      1.17495483	      0.29971536	      0.02935192	     -0.00938565	      0.15359697	      0.17333016	      0.17718737	      0.19685922	      0.08243681	     -0.30981724	      0.19207712	     -0.24264236	     -0.16980503	     -0.31366764	      1.31873328	      0.99322945	      0.08160976	      1.44991729	     -1.21559702	      0.89262863	      0.00929570	      1.55757749	      0.00000000	      0.00000000	      0.01745329
      3.53333300	      2.33970603	     -0.04078724	     -0.07048637	      2.29397518	      1.17639652	      0.29992435	      0.01235088	      0.00096459	      0.07499739	      0.25012168	      0.15369225	      0.20120947	      0.09856082	     -0.30003937	      0.16796976	     -0.26524654	     -0.15845528	     -0.30221305	      1.79064944	      0.91814863	      0.36500854	      1.46261262	     -1.54851301	      0.86554528	     -0.28386442	      1.54907704	      0.00000000	      0.00000000	      0.01745329
      3.56666700	      2.33639443	     -0.03612667	     -0.06153939	      2.29309121	      1.17875348	      0.29789046	      0.00293175	      0.01122820	      0.03808719	      0.27630655	      0.12923320	      0.20287544	      0.09890387	     -0.26848124	      0.13762178	     -0.27913121	     -0.15291005	     -0.27197824	      2.08075452	      0.79719248	      0.63447349	      1.42595786	     -1.82523296	      0.74996925	     -0.53366177	      1.55638660	      0.00000000	      0.00000000	      0.01745329
      3.60000000	      2.34088061	     -0.03248809	     -0.08761229	      2.29291060	      1.18212031	      0.29773514	     -0.00295164	      0.01303878	      0.03375075	      0.35393148	      0.14390622	      0.20048796	      0.09941347	     -0.24349566	      0.14999132	     -0.28240383	     -0.14714742	     -0.25127368	      2.22844841	      0.64798355	      0.69420211	      1.43350768	     -1.99122065	      0.60221789	     -0.60214917	      1.55347044	      0.00000000	      0.00000000	      0.01745329
      3.63333300	      2.34694552	     -0.02866512	     -0.08944431	      2.29285986	      1.18497963	      0.29804411	     -0.00730730	      0.00261481	      0.00282715	      0.36879410	      0.14256150	      0.19846207	      0.10285646	     -0.23781369	      0.14590376	     -0.28871269	     -0.14308289	     -0.23839112	      2.32432648	      0.45376161	      0.77216658	      1.50998700	     -2.11787101	      0.40273661	     -0.70025743	      1.57713089	      0.00000000	      0.00000000	      0.01745329
      3.66666700	      2.34808028	     -0.02000838	     -0.08165055	      2.29167966	      1.18778128	      0.29688130	     -0.01985375	     -0.00327629	     -0.02144951	      0.36225814	      0.12864982	      0.19618728	      0.10915431	     -0.22410271	      0.12523493	     -0.29690022	     -0.13282650	     -0.22587536	      2.39571607	      0.26362797	      0.84125157	      1.50426005	     -2.19374836	      0.21653179	     -0.76131522	      1.56245218	      0.00000000	      0.00000000	      0.01745329
      3.70000000	      2.35297569	     -0.01938047	     -0.10474841	      2.29175946	      1.19142531	      0.29744968	     -0.01968677	     -0.00107996	     -0.01855417	      0.41817987	      0.13744132	      0.19436071	      0.10662205	     -0.19392088	      0.13496272	     -0.29720699	     -0.12873087	     -0.19202815	      2.40734559	      0.14386233	      0.88847338	      1.50627115	     -2.21154396	      0.11176698	     -0.78280720	      1.54489107	      0.00000000	      0.00000000	      0.01745329
      3.73333300	      2.35471149	     -0.02040970	     -0.08269323	      2.28980156	      1.19389314	      0.29534358	     -0.02262337	     -0.00812727	     -0.04758406	      0.37907302	      0.11499532	      0.19343304	      0.10554740	     -0.20047772	      0.10942581	     -0.30246483	     -0.13187317	     -0.19584679	      2.38070439	     -0.05032284	      0.91117730	      1.59931216	     -2.23268311	     -0.08540592	     -0.77874004	      1.58948946	      0.00000000	      0.00000000	      0.01745329
      3.76666700	      2.35871381	     -0.01636127	     -0.07459465	      2.28845599	      1.19625143	      0.29418474	     -0.02932760	     -0.01821390	     -0.06054849	      0.36834632	      0.09766565	      0.18963155	      0.10703760	     -0.18629651	      0.09106297	     -0.30718339	     -0.12697860	     -0.17941973	      2.34119239	     -0.16968341	      0.95465125	      1.68802144	     -2.21585553	     -0.21366859	     -0.79803459	      1.61886621	      0.00000000	      0.00000000	      0.01745329
      3.80000000	      2.36254409	     -0.01489895	     -0.07033792	      2.28709926	      1.19785244	      0.29343014	     -0.03128103	     -0.02427060	     -0.06889533	      0.36874963	      0.08693445	      0.18584368	      0.10713058	     -0.17817563	      0.08127921	     -0.30973109	     -0.12453506	     -0.17008894	      2.29651758	     -0.24893650	      0.99213276	      1.76920373	     -2.18503967	     -0.30107829	     -0.81955813	      1.65509585	      0.00000000	      0.00000000	      0.01745329
      3.83333300	      2.36368777	     -0.01087723	     -0.07738417	      2.28673396	      1.19869485	      0.29341520	     -0.03542125	     -0.02662616	     -0.06796222	      0.39001977	      0.09006945	      0.18314745	      0.11155236	     -0.16668404	      0.08354625	     -0.31014783	     -0.12178091	     -0.16075060	      2.27878091	     -0.27683818	      1.00865949	      1.77879297	     -2.15682912	     -0.33877193	     -0.83099044	      1.66913566	      0.00000000	      0.00000000	      0.01745329
      3.86666700	      2.36663997	     -0.00843443	     -0.05882518	      2.28392771	      1.19946278	      0.29265040	     -0.03179749	     -0.04295817	     -0.07808761	      0.35511573	      0.07007435	      0.17605058	      0.11384903	     -0.17255698	      0.05891508	     -0.31349316	     -0.11578634	     -0.15897952	      2.25907335	     -0.28605205	      1.06673800	      1.78620919	     -2.10493935	     -0.40318605	     -0.88682764	      1.73783279	      0.00000000	      0.00000000	      0.01745329
      3.90000000	      2.36844624	     -0.00871258	     -0.06110740	      2.28396129	      1.19960248	      0.29181623	     -0.03614834	     -0.04252083	     -0.07616450	      0.36270482	      0.06955231	      0.17507402	      0.11118792	     -0.16772986	      0.06051073	     -0.31297979	     -0.11734337	     -0.15450361	      2.23891375	     -0.28933122	      1.07422915	      1.77151659	     -2.09958595	     -0.40399405	     -0.89283647	      1.75979895	      0.00000000	      0.00000000	      0.01745329
      3.93333300	      2.37106844	     -0.00890048	     -0.06316075	      2.28334733	      1.19973046	      0.29151270	     -0.03787537	     -0.04331209	     -0.07550337	      0.37233333	      0.06840454	      0.17316219	      0.10962145	     -0.16455521	      0.06173376	     -0.31255939	     -0.11694170	     -0.15152276	      2.21998220	     -0.28655507	      1.09452132	      1.76670796	     -2.09363368	     -0.39915483	     -0.90241130	      1.80651498	      0.00000000	      0.00000000	      0.01745329
      3.96666700	      2.37235379	     -0.00830772	     -0.06020108	      2.28267351	      1.19965150	      0.29110927	     -0.03813809	     -0.04630080	     -0.07562319	      0.37081165	      0.06503373	      0.17092907	      0.11008729	     -0.16532942	      0.05852054	     -0.31227745	     -0.11792622	     -0.15284837	      2.21350247	     -0.27616453	      1.11335618	      1.74668517	     -2.09024004	     -0.39685255	     -0.91065841	      1.83178664	      0.00000000	      0.00000000	      0.01745329
      4.00000000	      2.37196036	     -0.00858219	     -0.06006037	      2.28180943	      1.19938020	      0.29080952	     -0.03477339	     -0.04772623	     -0.07346219	      0.37293684	      0.06354548	      0.17059725	      0.11079904	     -0.16604287	      0.05654480	     -0.31239039	     -0.11745768	     -0.15368879	      2.21148387	     -0.27692478	      1.11680149	      1.74596222	     -2.09024335	     -0.39702262	     -0.91132058	      1.83453065	      0.00000000	      0.00000000	      0.01745329
      4.03333300	      2.37362786	     -0.01035627	     -0.05766803	      2.28136127	      1.19938143	      0.29061321	     -0.03256709	     -0.04972246	     -0.07380936	      0.37155721	      0.06167756	      0.16941592	      0.10864167	     -0.16767651	      0.05418007	     -0.31184464	     -0.11905119	     -0.15325326	      2.20613750	     -0.27654474	      1.12866441	      1.73459062	     -2.09626567	     -0.39600762	     -0.91074139	      1.85040671	      0.00000000	      0.00000000	      0.01745329
      4.06666700	      2.37304345	     -0.00992550	     -0.05667339	      2.28146001	      1.19944388	      0.29069847	     -0.03229686	     -0.05024527	     -0.07340218	      0.37173744	      0.06147620	      0.16940053	      0.10854186	     -0.16778342	      0.05452859	     -0.31177971	     -0.11913677	     -0.15306903	      2.20610653	     -0.27682066	      1.12893254	      1.73435792	     -2.09639557	     -0.39601537	     -0.91064597	      1.85051890	      0.00000000	      0.00000000	      0.01745329
      4.10000000	      2.37383399	     -0.01226724	     -0.05476400	      2.28058916	      1.19941787	      0.29048225	     -0.02842970	     -0.05168271	     -0.07193608	      0.36962058	      0.05829911	      0.16885175	      0.10790323	     -0.16985662	      0.05131314	     -0.31155477	     -0.12005373	     -0.15383560	      2.20628696	     -0.28065840	      1.13245130	      1.72746176	     -2.10360282	     -0.39802950	     -0.90789488	      1.85218294	      0.00000000	      0.00000000	      0.01745329
      4.13333300	      2.37337615	     -0.01206105	     -0.05369586	      2.28062156	      1.19937355	      0.29079231	     -0.02807587	     -0.05215608	     -0.07159414	      0.36970443	      0.05826308	      0.16882995	      0.10772436	     -0.16989765	      0.05157824	     -0.31149703	     -0.12008936	     -0.15366947	      2.20627526	     -0.28109579	      1.13264572	      1.72742822	     -2.10383068	     -0.39803004	     -0.90764826	      1.85212731	      0.00000000	      0.00000000	      0.01745329
      4.16666700	      2.37556362	     -0.01611322	     -0.05045155	      2.28026618	      1.19914682	      0.29035478	     -0.02303000	     -0.05283421	     -0.07153978	      0.36380248	      0.05402426	      0.16828064	      0.10422404	     -0.17283825	      0.04770420	     -0.31075495	     -0.12309398	     -0.15359060	      2.21095781	     -0.28794409	      1.13776691	      1.72801351	     -2.11409253	     -0.40022490	     -0.89952534	      1.84886902	      0.00000000	      0.00000000	      0.01745329
      4.20000000	      2.37551685	     -0.01637341	     -0.05013977	      2.28039338	      1.19946236	      0.29061450	     -0.02326739	     -0.05289142	     -0.07142893	      0.36381868	      0.05400116	      0.16827533	      0.10418281	     -0.17284432	      0.04778139	     -0.31073589	     -0.12312593	     -0.15353873	      2.21098602	     -0.28797596	      1.13780602	      1.72798341	     -2.11403428	     -0.40025686	     -0.89943429	      1.84882349	      0.00000000	      0.00000000	      0.01745329
      4.23333300	      2.37553039	     -0.01672364	     -0.04987901	      2.28049453	      1.19950145	      0.29070580	     -0.02349099	     -0.05290019	     -0.07136995	      0.36377766	      0.05396992	      0.16826729	      0.10414876	     -0.17285757	      0.04784585	     -0.31071940	     -0.12311993	     -0.15349465	      2.21103009	     -0.28797357	      1.13787001	      1.72802773	     -2.11397457	     -0.40026441	     -0.89929447	      1.84877552	      0.00000000	      0.00000000	      0.01745329
      4.26666700	      2.37914261	     -0.02134089	     -0.04290881	      2.28038179	      1.19951301	      0.28940299	     -0.01810758	     -0.05179081	     -0.07121587	      0.35361399	      0.04500629	      0.16736225	      0.09809221	     -0.17682997	      0.04188034	     -0.30925624	     -0.12941037	     -0.15359604	      2.20864322	     -0.28616708	      1.14737004	      1.74304995	     -2.11119449	     -0.39494292	     -0.87889767	      1.84685426	      0.00000000	      0.00000000	      0.01745329
      4.30000000	      2.37920181	     -0.02157041	     -0.04303505	      2.28052434	      1.19971845	      0.28939269	     -0.01820083	     -0.05174995	     -0.07134926	      0.35348732	      0.04498420	      0.16734900	      0.09807664	     -0.17679845	      0.04186058	     -0.30925661	     -0.12934184	     -0.15359339	      2.20861954	     -0.28607999	      1.14736454	      1.74301218	     -2.11121802	     -0.39494434	     -0.87886002	      1.84692486	      0.00000000	      0.00000000	      0.01745329
      4.33333300	      2.37929616	     -0.02169161	     -0.04325931	      2.28068136	      1.19981204	      0.28928524	     -0.01817825	     -0.05167512	     -0.07160099	      0.35325001	      0.04498511	      0.16733440	      0.09804301	     -0.17675661	      0.04182609	     -0.30926117	     -0.12924339	     -0.15360016	      2.20849908	     -0.28594012	      1.14731348	      1.74294919	     -2.11123440	     -0.39489023	     -0.87877536	      1.84707626	      0.00000000	      0.00000000	      0.01745329
      4.36666700	      2.37982719	     -0.02250147	     -0.04198125	      2.28116880	      1.19981864	      0.29000698	     -0.01719917	     -0.05149280	     -0.07392159	      0.34999815	      0.04581294	      0.16704554	      0.09707303	     -0.17578074	      0.04200876	     -0.30920665	     -0.12794721	     -0.15338624	      2.20568447	     -0.28405308	      1.14629196	      1.74161166	     -2.11149360	     -0.39354359	     -0.87679905	      1.85088907	      0.00000000	      0.00000000	      0.01745329
      4.40000000	      2.37984360	     -0.02456626	     -0.03832282	      2.28023456	      1.20016278	      0.28905319	     -0.01640966	     -0.05205847	     -0.07136809	      0.34540495	      0.03932975	      0.16620745	      0.09632519	     -0.17624737	      0.03623770	     -0.30872056	     -0.13086076	     -0.15469534	      2.19642597	     -0.27970786	      1.14373974	      1.73665188	     -2.11400018	     -0.39165892	     -0.86850171	      1.86985755	      0.00000000	      0.00000000	      0.01745329
      4.43333300	      2.37891688	     -0.02436779	     -0.03819141	      2.28088448	      1.20058603	      0.28919077	     -0.01743905	     -0.05284875	     -0.07306047	      0.34339351	      0.03954950	      0.16617156	      0.09446346	     -0.17565762	      0.03691079	     -0.30861228	     -0.13008400	     -0.15410040	      2.19790477	     -0.27880050	      1.14362654	      1.73555621	     -2.11522126	     -0.39148061	     -0.86791323	      1.87112315	      0.00000000	      0.00000000	      0.01745329
      4.46666700	      2.37900066	     -0.02515256	     -0.03691617	      2.28040684	      1.20048511	      0.28919693	     -0.01580311	     -0.05356412	     -0.07316717	      0.34011494	      0.03797293	      0.16539485	      0.09513079	     -0.17393158	      0.03448992	     -0.30844008	     -0.12989551	     -0.15386956	      2.20204427	     -0.27642758	      1.14367946	      1.73017905	     -2.12281184	     -0.39232123	     -0.86650393	      1.87728559	      0.00000000	      0.00000000	      0.01745329
      4.50000000	      2.37831103	     -0.02453014	     -0.03744436	      2.28019749	      1.20053510	      0.28920480	     -0.01529942	     -0.05419619	     -0.07332228	      0.33998597	      0.03768917	      0.16539578	      0.09496393	     -0.17395868	      0.03432638	     -0.30843439	     -0.12991103	     -0.15387360	      2.20198322	     -0.27656436	      1.14374072	      1.73006130	     -2.12299526	     -0.39210144	     -0.86633651	      1.87753722	      0.00000000	      0.00000000	      0.01745329
      4.53333300	      2.37725641	     -0.02540458	     -0.03731203	      2.27963747	      1.20054171	      0.28931473	     -0.01267869	     -0.05606676	     -0.07345772	      0.33899535	      0.03781103	      0.16498875	      0.09485398	     -0.17252051	      0.03268042	     -0.30847375	     -0.12860534	     -0.15383063	      2.20356431	     -0.27651536	      1.14472602	      1.72903307	     -2.12801679	     -0.39112470	     -0.86589916	      1.88174247	      0.00000000	      0.00000000	      0.01745329
      4.56666700	      2.37618237	     -0.02451998	     -0.03794641	      2.27930225	      1.20069580	      0.28929977	     -0.01247179	     -0.05694738	     -0.07386347	      0.33855030	      0.03731361	      0.16496812	      0.09458027	     -0.17242728	      0.03280573	     -0.30835580	     -0.12897413	     -0.15348106	      2.20412126	     -0.27654783	      1.14495435	      1.72872758	     -2.12914957	     -0.39072675	     -0.86586001	      1.88271167	      0.00000000	      0.00000000	      0.01745329
      4.60000000	      2.37575409	     -0.02478985	     -0.03819646	      2.27858642	      1.20031328	      0.28938540	     -0.01063661	     -0.05786978	     -0.07445124	      0.33755590	      0.03767527	      0.16459702	      0.09450630	     -0.17069982	      0.03219757	     -0.30818438	     -0.12848389	     -0.15267741	      2.20698049	     -0.27653291	      1.14556010	      1.72923202	     -2.13571391	     -0.39036318	     -0.86714971	      1.88605423	      0.00000000	      0.00000000	      0.01745329
      4.63333300	      2.37577229	     -0.02405317	     -0.03880606	      2.27787661	      1.20025445	      0.28927454	     -0.01063929	     -0.05776342	     -0.07469220	      0.33741454	      0.03752251	      0.16461103	      0.09418042	     -0.17066511	      0.03215279	     -0.30813698	     -0.12878300	     -0.15256597	      2.20706320	     -0.27644260	      1.14546047	      1.72915528	     -2.13595453	     -0.39051793	     -0.86727607	      1.88600006	      0.00000000	      0.00000000	      0.01745329
      4.66666700	      2.37275593	     -0.02264955	     -0.04276490	      2.27754504	      1.19962653	      0.28922346	     -0.01338805	     -0.06165923	     -0.07473893	      0.33846495	      0.03854810	      0.16308906	      0.09283800	     -0.16158136	      0.03309494	     -0.30685577	     -0.12797609	     -0.14621049	      2.20729690	     -0.27877252	      1.13507406	      1.71229648	     -2.14224823	     -0.40756274	     -0.87932479	      1.86036882	      0.00000000	      0.00000000	      0.01745329
      4.70000000	      2.37272846	     -0.01997738	     -0.04608824	      2.27662149	      1.19866519	      0.28912676	     -0.01480988	     -0.06525352	     -0.07442224	      0.34052315	      0.03965629	      0.16126416	      0.09366172	     -0.15738697	      0.03407892	     -0.30557744	     -0.12687602	     -0.14234409	      2.20285329	     -0.28736754	      1.12811365	      1.69605744	     -2.13802133	     -0.42375173	     -0.88745060	      1.82521564	      0.00000000	      0.00000000	      0.01745329
      4.73333300	      2.37396162	     -0.01659523	     -0.05147920	      2.27577045	      1.19738867	      0.28952441	     -0.01773591	     -0.06849978	     -0.07600168	      0.34564254	      0.04417975	      0.15915831	      0.09413800	     -0.15301951	      0.03738747	     -0.30413170	     -0.12469535	     -0.13844804	      2.18841124	     -0.30826801	      1.12273077	      1.64818069	     -2.12677668	     -0.44686183	     -0.89908154	      1.77153276	      0.00000000	      0.00000000	      0.01745329
      4.76666700	      2.37466372	     -0.01132712	     -0.05721705	      2.27509169	      1.19565635	      0.29004204	     -0.02487249	     -0.07209987	     -0.07957146	      0.34942964	      0.04941491	      0.15678558	      0.09700837	     -0.14934095	      0.04286465	     -0.30267424	     -0.12204652	     -0.13479489	      2.17162004	     -0.33883336	      1.12008986	      1.54671280	     -2.10609786	     -0.47632494	     -0.90860601	      1.70111488	      0.00000000	      0.00000000	      0.01745329
      4.80000000	      2.37631317	     -0.00160766	     -0.05996387	      2.27370002	      1.19322478	      0.29060902	     -0.03808019	     -0.07639002	     -0.08313528	      0.34296761	      0.05283124	      0.15401198	      0.10353526	     -0.14820372	      0.04456408	     -0.30230611	     -0.11392652	     -0.13515971	      2.17614522	     -0.36355570	      1.11398689	      1.36809204	     -2.07859368	     -0.51477370	     -0.91656098	      1.62337614	      0.00000000	      0.00000000	      0.01745329
      4.83333300	      2.37985951	     -0.00047867	     -0.06850742	      2.27195990	      1.19041992	      0.29195669	     -0.03085108	     -0.07600079	     -0.08884041	      0.35655087	      0.06142531	      0.15194245	      0.10217828	     -0.14674190	      0.05226134	     -0.30007893	     -0.11315399	     -0.12950251	      2.16475934	     -0.40740526	      1.10346995	      1.25472821	     -2.02565947	     -0.55140791	     -0.91089737	      1.56422873	      0.00000000	      0.00000000	      0.01745329
      4.86666700	      2.38226982	     -0.00622246	     -0.06424655	      2.26838368	      1.18566852	      0.29194089	     -0.01069230	     -0.07124280	     -0.09598894	      0.35427885	      0.05918759	      0.15014962	      0.09569557	     -0.16058134	      0.05231104	     -0.29513002	     -0.12309976	     -0.14088656	      2.20616053	     -0.43521575	      1.03820145	      1.05919176	     -1.95084674	     -0.58403918	     -0.91793847	      1.53319569	      0.00000000	      0.00000000	      0.01745329
      4.90000000	      2.39178851	     -0.03388973	     -0.08133748	      2.26946049	      1.18328381	      0.29268230	      0.03132851	     -0.03798428	     -0.12716144	      0.42902876	      0.07266595	      0.15222590	      0.05978705	     -0.15763085	      0.08634165	     -0.28290011	     -0.15955289	     -0.14367793	      2.12609016	     -0.58623469	      0.96670750	      1.14586383	     -1.86937713	     -0.58155133	     -0.92276185	      1.55328359	      0.00000000	      0.00000000	      0.01745329
      4.93333300	      2.35477106	      0.00942457	     -0.04265706	      2.26611977	      1.18336372	      0.29149997	     -0.04361739	      0.00361289	     -0.22112906	      0.50313782	      0.03274555	      0.13987669	      0.09991635	     -0.13062621	      0.01975582	     -0.29365412	     -0.11289301	     -0.13142268	      0.80710661	     -0.82964165	      1.63904383	      1.68467690	     -1.86059642	     -0.59639106	     -0.92115255	      1.55015306	      0.00000000	      0.00000000	      0.01745329
      4.96666700	      2.37605401	     -0.00646654	     -0.04505883	      2.26484984	      1.17875341	      0.29165022	     -0.00021882	     -0.03967666	     -0.21672846	      0.51425277	      0.04133209	      0.13813883	      0.07872844	     -0.16088965	      0.02936459	     -0.28895412	     -0.13453139	     -0.12398721	      0.59804329	     -0.77785771	      1.65609647	      1.58268489	     -1.78482017	     -0.65247520	     -0.94984247	      1.54589055	      0.00000000	      0.00000000	      0.01745329
      5.00000000	      2.39389342	      0.00910235	     -0.05629474	      2.26206234	      1.17606329	      0.29295265	     -0.01702551	     -0.02958706	     -0.19351569	      0.47264192	      0.03823489	      0.13042370	      0.08965971	     -0.13358043	      0.03658581	     -0.28580526	     -0.12033757	     -0.11292563	      0.69178015	     -0.86364735	      1.60062716	      1.62924884	     -1.68681111	     -0.64146872	     -1.05888667	      1.55799117	      0.00000000	      0.00000000	      0.01745329
      5.03333300	      2.39147359	     -0.02766707	     -0.08483092	      2.26169352	      1.17143753	      0.29435765	      0.04854775	      0.07078493	     -0.12160306	      0.34480623	      0.06595336	      0.12544891	      0.04899029	     -0.13663741	      0.08304115	     -0.28838029	     -0.16498019	     -0.12476656	      1.59789198	     -1.02646655	      1.18474204	      1.46129492	     -1.49284213	     -0.53954822	     -1.21215162	      1.59788586	      0.00000000	      0.00000000	      0.01745329
      5.06666700	      2.39963293	      0.00036692	     -0.07199430	      2.25874424	      1.16997258	      0.29367279	      0.00784334	     -0.01724969	     -0.15715663	      0.43992582	      0.04252306	      0.11988121	      0.07261392	     -0.11444158	      0.05375019	     -0.27496724	     -0.13462757	     -0.11208107	      0.69418199	     -0.89951107	      1.57151449	      1.67986844	     -1.59864171	     -0.65111939	     -1.08417219	      1.56219626	      0.00000000	      0.00000000	      0.01745329
      5.10000000	      2.40344291	     -0.00154159	     -0.07530736	      2.25918332	      1.16764749	      0.29468083	      0.01022755	     -0.01470623	     -0.16209634	      0.43538898	      0.05197506	      0.12000701	      0.06680394	     -0.12400039	      0.06245964	     -0.27266560	     -0.14154980	     -0.11013713	      0.64071312	     -0.91349920	      1.54207581	      1.68955154	     -1.58872742	     -0.64909076	     -1.08635752	      1.54731075	      0.00000000	      0.00000000	      0.01745329
      5.13333300	      2.41610386	     -0.01805064	     -0.19222829	      2.26024024	      1.16335564	      0.29886252	      0.03550133	      0.05918606	      0.05154921	      0.32643004	      0.18357590	      0.09849102	      0.04897244	     -0.15594868	      0.20969536	     -0.30532738	     -0.16715284	     -0.13945434	      2.15735315	     -0.96457023	      0.61456486	      1.35084305	     -1.53136878	     -0.53626900	     -1.12585170	      1.56414930	      0.00000000	      0.00000000	      0.01745329
      5.16666700	      2.42041545	     -0.01747114	     -0.19371677	      2.25897062	      1.16049380	      0.29980389	      0.03333404	      0.06404010	      0.04394566	      0.32144502	      0.18427781	      0.09859120	      0.04710800	     -0.15403313	      0.21198312	     -0.30439680	     -0.16845623	     -0.13761073	      2.16579784	     -0.96568137	      0.61671987	      1.35771200	     -1.53754077	     -0.53638626	     -1.12807797	      1.56645173	      0.00000000	      0.00000000	      0.01745329
      5.20000000	      2.43579042	     -0.00775099	     -0.01841068	      2.25419069	      1.16199896	      0.29222404	      0.02582194	      0.00889187	     -0.32668631	      0.56357501	     -0.01415901	      0.13629414	      0.04806843	     -0.13155854	      0.01828543	     -0.28330493	     -0.16386379	     -0.12317327	      0.57573275	     -0.98184021	      1.59824004	      1.86061698	     -1.60597753	     -0.56381051	     -1.09700303	      1.53655557	      0.00000000	      0.00000000	      0.01745329
      5.23333300	      2.41341383	      0.00851554	     -0.04942164	      2.25167519	      1.15890524	      0.29435065	      0.00246244	      0.00983779	     -0.25023775	      0.52431261	      0.01887857	      0.13237439	      0.06719953	     -0.12115612	      0.03220283	     -0.28141714	     -0.14131895	     -0.11369490	      0.42888726	     -0.82867022	      1.69771396	      1.86322152	     -1.64256079	     -0.62267586	     -1.03532767	      1.58289576	      0.00000000	      0.00000000	      0.01745329
      5.26666700	      2.42019556	      0.01037428	     -0.05300914	      2.25146490	      1.15720173	      0.29431380	     -0.00585481	      0.01763640	     -0.25496610	      0.51632662	      0.02156671	      0.13231709	      0.06390771	     -0.12019418	      0.03796099	     -0.28050497	     -0.14296385	     -0.10961898	      0.43658821	     -0.83457000	      1.70236594	      1.87008437	     -1.65143785	     -0.62317249	     -1.04414053	      1.58702137	      0.00000000	      0.00000000	      0.01745329
      5.30000000	      2.42492919	      0.01157289	     -0.05726870	      2.25053911	      1.15522007	      0.29440342	     -0.01036533	      0.02304312	     -0.25468326	      0.51231525	      0.02452646	      0.13201781	      0.06358016	     -0.11916298	      0.04193637	     -0.27995062	     -0.14342003	     -0.10689862	      0.44400188	     -0.84290824	      1.71215437	      1.87849077	     -1.66422657	     -0.62106560	     -1.05714534	      1.59502218	      0.00000000	      0.00000000	      0.01745329
      5.33333300	      2.42835669	      0.01313587	     -0.06326551	      2.25001526	      1.15386348	      0.29434417	     -0.01471359	      0.02772699	     -0.25075759	      0.51363181	      0.02922872	      0.13159764	      0.06287585	     -0.11771697	      0.04735652	     -0.27932052	     -0.14285884	     -0.10399619	      0.44732173	     -0.85188604	      1.72645505	      1.88829853	     -1.67279877	     -0.61374875	     -1.06992397	      1.60372607	      0.00000000	      0.00000000	      0.01745329
      5.36666700	      2.43050098	      0.01312465	     -0.07137386	      2.25001454	      1.15395629	      0.29494038	     -0.01209815	      0.03125522	     -0.24511135	      0.52333475	      0.03684543	      0.13117591	      0.06196074	     -0.11620291	      0.05328233	     -0.27851373	     -0.14313156	     -0.10159318	      0.42056727	     -0.85291026	      1.73073813	      1.88324861	     -1.66385398	     -0.60267636	     -1.07136382	      1.60584054	      0.00000000	      0.00000000	      0.01745329
      5.40000000	      2.43204783	      0.01193940	     -0.07254025	      2.24903074	      1.15330708	      0.29573185	     -0.00711592	      0.03323804	     -0.24544129	      0.52186253	      0.03762498	      0.13096748	      0.06477747	     -0.11626540	      0.05512602	     -0.27841987	     -0.14141292	     -0.10140410	      0.41704671	     -0.85519646	      1.73313611	      1.88330215	     -1.66743330	     -0.60207772	     -1.07296535	      1.60703097	      0.00000000	      0.00000000	      0.01745329
      5.43333300	      2.43757082	      0.01145908	     -0.09499603	      2.25251404	      1.15371834	      0.29495003	     -0.01245871	      0.05375250	     -0.22083447	      0.52531246	      0.06337830	      0.12995913	      0.05766081	     -0.12219991	      0.08419150	     -0.27421304	     -0.14727560	     -0.10333884	      0.35901030	     -0.89389908	      1.81258257	      1.89860482	     -1.66754259	     -0.56366430	     -1.07490199	      1.61653642	      0.00000000	      0.00000000	      0.01745329
      5.46666700	      2.43804505	      0.01355768	     -0.09581012	      2.25127728	      1.15385839	      0.29509212	     -0.01423090	      0.05843715	     -0.21430890	      0.51535520	      0.06329809	      0.12914582	      0.06508989	     -0.12466232	      0.08334747	     -0.27495205	     -0.14209946	     -0.10995571	      0.37874129	     -0.89832392	      1.82575361	      1.89742692	     -1.67005271	     -0.55804545	     -1.07610003	      1.61626242	      0.00000000	      0.00000000	      0.01745329
      5.50000000	      2.43815882	      0.01196444	     -0.09653722	      2.25197411	      1.15539586	      0.29504094	     -0.01382945	      0.05857847	     -0.21464726	      0.51498197	      0.06353472	      0.12906632	      0.06609464	     -0.12454008	      0.08355363	     -0.27497699	     -0.14141961	     -0.10996124	      0.37878193	     -0.89810762	      1.82603368	      1.89733048	     -1.67044001	     -0.55781476	     -1.07617017	      1.61650741	      0.00000000	      0.00000000	      0.01745329
      5.53333300	      2.43739301	      0.00924348	     -0.09840011	      2.25284605	      1.15730733	      0.29542865	     -0.01106761	      0.05864225	     -0.21423368	      0.51493132	      0.06551471	      0.12879304	      0.06857051	     -0.12410817	      0.08463982	     -0.27494096	     -0.13953234	     -0.10988974	      0.38088671	     -0.89597654	      1.82976011	      1.89707461	     -1.67358720	     -0.55795757	     -1.07734426	      1.61915826	      0.00000000	      0.00000000	      0.01745329
      5.56666700	      2.43230311	      0.00552321	     -0.10427788	      2.25501208	      1.16036549	      0.29521974	     -0.01300163	      0.05790237	     -0.20828643	      0.51947537	      0.07256415	      0.12857282	      0.06696401	     -0.12532774	      0.08905151	     -0.27395470	     -0.14014373	     -0.10865004	      0.38442590	     -0.87845151	      1.83685988	      1.88943406	     -1.67412577	     -0.56124603	     -1.07665070	      1.62711469	      0.00000000	      0.00000000	      0.01745329
      5.60000000	      2.42969835	      0.00125833	     -0.10515992	      2.25559950	      1.16325872	      0.29540584	     -0.00595757	      0.05512515	     -0.20419477	      0.52206847	      0.07281957	      0.12834049	      0.07096263	     -0.12634628	      0.08719185	     -0.27433153	     -0.13741048	     -0.11038602	      0.38004553	     -0.87197041	      1.83387764	      1.88486250	     -1.67314066	     -0.56032900	     -1.07491655	      1.62600324	      0.00000000	      0.00000000	      0.01745329
      5.63333300	      2.41463887	     -0.01150320	     -0.10538008	      2.25782260	      1.16608171	      0.29453527	      0.00249220	      0.04268009	     -0.18467384	      0.49019873	      0.08133036	      0.12885625	      0.06457021	     -0.14338168	      0.08624173	     -0.27213619	     -0.14568279	     -0.11513807	      0.38321821	     -0.81355703	      1.78327004	      1.83452579	     -1.68306825	     -0.59340180	     -1.06327737	      1.59699194	      0.00000000	      0.00000000	      0.01745329
      5.66666700	      2.40974973	     -0.00324956	     -0.12451044	      2.25948999	      1.17061026	      0.29509928	     -0.02244500	      0.03786895	     -0.13254631	      0.43464873	      0.09742307	      0.12367959	      0.08014929	     -0.13405895	      0.09347611	     -0.27140496	     -0.12736224	     -0.10222628	      0.48431250	     -0.88463042	      1.65327461	      1.84592540	     -1.67789719	     -0.58828740	     -1.09738772	      1.57808512	      0.00000000	      0.00000000	      0.01745329
      5.70000000	      2.39346502	     -0.07236781	     -0.21830412	      2.26474215	      1.17332464	      0.29520300	      0.04797381	      0.11758272	      0.12528947	      0.15178136	      0.20546810	      0.09914796	      0.01432964	     -0.17142092	      0.21341979	     -0.28534060	     -0.19995214	     -0.11806157	      1.81898863	     -0.98961864	      0.98865437	      1.44097832	     -1.53706327	     -0.53311201	     -1.22671121	      1.61411811	      0.00000000	      0.00000000	      0.01745329
      5.73333300	      2.38154788	     -0.03325083	     -0.23026560	      2.26603709	      1.17779911	      0.29800785	     -0.00737225	      0.06545464	      0.15055883	      0.14883850	      0.21792629	      0.09050164	      0.06430721	     -0.15311551	      0.20983333	     -0.29238803	     -0.14460617	     -0.11791216	      1.91035774	     -0.85837282	      0.92744942	      1.35304306	     -1.56890576	     -0.55909978	     -1.23622963	      1.53572584	      0.00000000	      0.00000000	      0.01745329
      5.76666700	      2.38635612	     -0.04074286	     -0.24200397	      2.26863282	      1.18219312	      0.29659369	     -0.00014916	      0.05386723	      0.16579860	      0.19175486	      0.23051123	      0.09164824	      0.06001053	     -0.16467115	      0.22300098	     -0.28876116	     -0.14893439	     -0.11938642	      1.87163161	     -0.82733468	      0.91300160	      1.43065688	     -1.55892916	     -0.53010149	     -1.19274792	      1.54079753	      0.00000000	      0.00000000	      0.01745329
      5.80000000	      2.38094821	     -0.03861331	     -0.25672847	      2.27174973	      1.18618363	      0.29830726	     -0.00471971	      0.04714990	      0.16701576	      0.23877501	      0.24966051	      0.09085150	      0.06960001	     -0.16423145	      0.24133048	     -0.28605619	     -0.14206318	     -0.12548636	      1.81996829	     -0.77908160	      0.91990984	      1.47239790	     -1.51681625	     -0.51510989	     -1.16509532	      1.55155667	      0.00000000	      0.00000000	      0.01745329
      5.83333300	      2.37790603	     -0.04156946	     -0.26860338	      2.27465245	      1.18964521	      0.29877511	     -0.00564405	      0.04154570	      0.16469597	      0.29057382	      0.26651399	      0.09164832	      0.06949587	     -0.17238045	      0.25671181	     -0.28301850	     -0.14003231	     -0.13220205	      1.72416637	     -0.73107338	      0.93072879	      1.53596651	     -1.44880848	     -0.49569605	     -1.13758218	      1.58474249	      0.00000000	      0.00000000	      0.01745329
      5.86666700	      2.36722629	     -0.04333741	     -0.26239046	      2.27792733	      1.19241351	      0.30040421	     -0.00791712	      0.02582586	      0.13196659	      0.31598751	      0.27623805	      0.09493511	      0.07349696	     -0.19448058	      0.25974773	     -0.27834834	     -0.13861660	     -0.15071146	      1.58013608	     -0.64300062	      1.00480365	      1.58138092	     -1.33848089	     -0.51460687	     -1.13360675	      1.64170891	      0.00000000	      0.00000000	      0.01745329
      5.90000000	      2.36370862	     -0.04112974	     -0.26100085	      2.27893055	      1.19333647	      0.30075236	     -0.01146634	      0.02297071	      0.13635479	      0.33700367	      0.27432074	      0.09502737	      0.08032938	     -0.19565947	      0.25980966	     -0.27800272	     -0.13359883	     -0.15433735	      1.49174773	     -0.54935276	      0.98028292	      1.61408818	     -1.22137747	     -0.45188407	     -1.08420336	      1.66960021	      0.00000000	      0.00000000	      0.01745329
      5.93333300	      2.36093298	     -0.04498397	     -0.25624512	      2.28143947	      1.19457628	      0.30277979	     -0.00615098	      0.01884376	      0.12592982	      0.34276597	      0.27579592	      0.09729339	      0.08028920	     -0.20020990	      0.26310686	     -0.27586436	     -0.13391464	     -0.15973675	      1.35734109	     -0.45879967	      0.96791283	      1.68003823	     -1.06362264	     -0.39929218	     -1.01489951	      1.72957826	      0.00000000	      0.00000000	      0.01745329
      5.96666700	      2.35679926	     -0.05413895	     -0.23799208	      2.28276484	      1.19508684	      0.30133403	      0.00209220	      0.00598198	      0.11774444	      0.31480470	      0.25908909	      0.10453046	      0.07079307	     -0.20965289	      0.25269765	     -0.27239940	     -0.14554454	     -0.17550017	      1.15525053	     -0.34605930	      0.95602533	      1.75776408	     -0.89499897	     -0.34741292	     -0.92087184	      1.76608720	      0.00000000	      0.00000000	      0.01745329
      6.00000000	      2.35172600	     -0.05581135	     -0.22651110	      2.28520206	      1.19451592	      0.30251167	      0.00185151	     -0.00712070	      0.11570827	      0.29480783	      0.25247613	      0.10910763	      0.07115065	     -0.21348122	      0.25041064	     -0.27046756	     -0.14714854	     -0.18539418	      0.96411397	     -0.20954541	      0.87177845	      1.80155369	     -0.73656925	     -0.25960087	     -0.79274681	      1.76598814	      0.00000000	      0.00000000	      0.01745329
      6.03333300	      2.34696209	     -0.05736418	     -0.22064803	      2.28713147	      1.19378216	      0.30261285	      0.00330663	     -0.01814977	      0.11780038	      0.28319820	      0.25204224	      0.11276084	      0.06924871	     -0.22180998	      0.25227017	     -0.26857068	     -0.15141546	     -0.19629160	      0.74684672	     -0.10611913	      0.73961814	      1.81807763	     -0.56710027	     -0.18053322	     -0.64367806	      1.73834861	      0.00000000	      0.00000000	      0.01745329
      6.06666700	      2.34105156	     -0.05683018	     -0.21482340	      2.28916654	      1.19166430	      0.30285452	      0.00451231	     -0.03054923	      0.12066316	      0.26801532	      0.25386035	      0.11668565	      0.06949162	     -0.23355427	      0.25547463	     -0.26749336	     -0.15269285	     -0.21391008	      0.54353952	     -0.01173140	      0.56176722	      1.80096348	     -0.41995956	     -0.10563282	     -0.45556659	      1.66377354	      0.00000000	      0.00000000	      0.01745329
      6.10000000	      2.33902347	     -0.05315667	     -0.21668710	      2.29266540	      1.18957426	      0.30478599	      0.00021163	     -0.03726226	      0.11865640	      0.26222517	      0.26455071	      0.12025543	      0.07385926	     -0.24240503	      0.27202924	     -0.26568403	     -0.15433550	     -0.22801029	      0.36573059	      0.03703618	      0.34750293	      1.72036436	     -0.28782891	     -0.02521727	     -0.25539311	      1.55803371	      0.00000000	      0.00000000	      0.01745329
      6.13333300	      2.33359687	     -0.04829335	     -0.22330727	      2.29552191	      1.18743621	      0.30755984	     -0.00362230	     -0.04479479	      0.11588222	      0.27188235	      0.28259841	      0.12303517	      0.07904338	     -0.25017513	      0.29148702	     -0.26542211	     -0.14970604	     -0.24263874	      0.20803277	      0.07076543	      0.15700714	      1.64966875	     -0.15702187	      0.03276109	     -0.08072159	      1.45068994	      0.00000000	      0.00000000	      0.01745329
      6.16666700	      2.32908481	     -0.04431638	     -0.23284242	      2.29873162	      1.18523399	      0.31123269	     -0.00389475	     -0.05069325	      0.10656520	      0.28821696	      0.30522657	      0.12566406	      0.08465168	     -0.26027511	      0.31584199	     -0.26504644	     -0.14720490	     -0.25645443	      0.06605536	      0.08869593	      0.00612326	      1.59545974	     -0.03044487	      0.07673418	      0.06028126	      1.36203434	      0.00000000	      0.00000000	      0.01745329
      6.20000000	      2.32983833	     -0.04196005	     -0.23913967	      2.30158943	      1.18323154	      0.31397626	     -0.00750551	     -0.04986840	      0.09400794	      0.30449906	      0.32487502	      0.12971551	      0.08756366	     -0.27684762	      0.33992051	     -0.26489790	     -0.14882999	     -0.27703752	     -0.04590030	      0.08442522	     -0.10266124	      1.50782907	      0.09111427	      0.10951103	      0.17462765	      1.29286069	      0.00000000	      0.00000000	      0.01745329
      6.23333300	      2.32569619	     -0.03884974	     -0.23988199	      2.30444119	      1.18192164	      0.31631073	     -0.01269049	     -0.05135982	      0.07499450	      0.31626201	      0.33987556	      0.13399515	      0.09155817	     -0.29300539	      0.35774961	     -0.26653198	     -0.14974314	     -0.29966744	     -0.14873448	      0.08605825	     -0.16987148	      1.40937432	      0.18219794	      0.13255301	      0.24931945	      1.24553259	      0.00000000	      0.00000000	      0.01745329
      6.26666700	      2.31962294	     -0.03303445	     -0.23611627	      2.30786819	      1.18129019	      0.31803308	     -0.02740532	     -0.05739926	      0.05193923	      0.31925963	      0.34915144	      0.13624229	      0.09526070	     -0.30334535	      0.36642002	     -0.27003791	     -0.14940447	     -0.31290965	     -0.23857465	      0.09999632	     -0.21051145	      1.35922066	      0.24505936	      0.15283465	      0.28436472	      1.22706608	      0.00000000	      0.00000000	      0.01745329
      6.30000000	      2.31482636	     -0.02474615	     -0.21548648	      2.30859350	      1.18007463	      0.31918186	     -0.03857800	     -0.05927665	      0.01655330	      0.31305243	      0.34451004	      0.13973155	      0.10668379	     -0.33099240	      0.35920898	     -0.28077721	     -0.14551469	     -0.33918196	     -0.30039929	      0.12486613	     -0.22858297	      1.27605788	      0.28507545	      0.17740342	      0.30285609	      1.22012745	      0.00000000	      0.00000000	      0.01745329
      6.33333300	      2.31579378	     -0.02347922	     -0.21452540	      2.30985508	      1.17960191	      0.31961547	     -0.04186080	     -0.05803298	      0.00895445	      0.31207984	      0.34495356	      0.14027720	      0.10578699	     -0.33107472	      0.36091742	     -0.28131002	     -0.14657297	     -0.33756868	     -0.32838482	      0.12372169	     -0.24057537	      1.27383072	      0.30979047	      0.18123986	      0.31024884	      1.22369313	      0.00000000	      0.00000000	      0.01745329
      6.36666700	      2.30897477	     -0.01636427	     -0.16900814	      2.31080217	      1.17800322	      0.32066270	     -0.05427156	     -0.05772318	     -0.06637695	      0.29154440	      0.32021533	      0.14528593	      0.11626083	     -0.36694370	      0.33309245	     -0.29966054	     -0.14753401	     -0.36990751	     -0.36197773	      0.17294257	     -0.24959600	      1.25133439	      0.31893658	      0.21993588	      0.28635668	      1.25949155	      0.00000000	      0.00000000	      0.01745329
      6.40000000	      2.31168260	     -0.01525512	     -0.16786623	      2.31170441	      1.17771642	      0.32116158	     -0.05383903	     -0.05515434	     -0.06898941	      0.29099764	      0.32146113	      0.14528569	      0.11562546	     -0.36573374	      0.33356044	     -0.29979545	     -0.14746259	     -0.36871146	     -0.36277666	      0.17294384	     -0.25059189	      1.25081130	      0.31789019	      0.22047625	      0.28581835	      1.25964223	      0.00000000	      0.00000000	      0.01745329
      6.43333300	      2.31437826	     -0.01447129	     -0.16693074	      2.31307817	      1.17764742	      0.32199929	     -0.05369807	     -0.05201113	     -0.07370793	      0.28988326	      0.32179005	      0.14534110	      0.11534807	     -0.36504733	      0.33541589	     -0.29991086	     -0.14728378	     -0.36701128	     -0.36212913	      0.17386581	     -0.25107306	      1.25050650	      0.31460440	      0.22200272	      0.28418995	      1.26049669	      0.00000000	      0.00000000	      0.01745329
      6.46666700	      2.31379764	     -0.01388144	     -0.16335832	      2.31468285	      1.17758274	      0.32302889	     -0.05543583	     -0.05295779	     -0.08043990	      0.28828879	      0.32272056	      0.14543685	      0.11447193	     -0.36479199	      0.33547299	     -0.30035690	     -0.14858654	     -0.36640522	     -0.35780481	      0.17781612	     -0.25039857	      1.25308844	      0.30783270	      0.22306416	      0.28261404	      1.26199698	      0.00000000	      0.00000000	      0.01745329
      6.50000000	      2.31342786	     -0.02668868	      0.18352745	      2.30242414	      1.18656756	      0.30878067	     -0.05969497	     -0.03577793	     -0.71963805	      0.52265850	     -0.09286647	      0.17232804	      0.09628947	     -0.27797816	     -0.05818394	     -0.42889185	     -0.17186649	     -0.27937428	     -0.36318919	      0.22988578	     -0.28424627	      1.32399337	      0.30382623	      0.28229863	      0.32341511	      1.31201738	      0.00000000	      0.00000000	      0.01745329
      6.53333300	      2.31063696	     -0.02617336	      0.18593292	      2.30391388	      1.18638101	      0.31035700	     -0.06038526	     -0.03980149	     -0.72466636	      0.51776483	     -0.08995243	      0.17205327	      0.09677058	     -0.27815951	     -0.05732001	     -0.42883214	     -0.17156472	     -0.28063170	     -0.35605757	      0.22208923	     -0.28275630	      1.32130400	      0.30237098	      0.27900210	      0.32619752	      1.31231605	      0.00000000	      0.00000000	      0.01745329
      6.56666700	      2.32232656	     -0.02522277	      0.18685786	      2.30290082	      1.18553138	      0.30855448	     -0.06162714	     -0.04898849	     -0.71844359	      0.54164978	     -0.08943262	      0.17210959	      0.09862084	     -0.29789718	     -0.05489401	     -0.42807432	     -0.17446998	     -0.29346117	     -0.31619396	      0.17773906	     -0.30523678	      1.39075617	      0.26635487	      0.25429409	      0.39127748	      1.33740570	      0.00000000	      0.00000000	      0.01745329
      6.60000000	      2.32149913	     -0.02523239	      0.18648794	      2.30410408	      1.18532070	      0.31096646	     -0.05664803	     -0.05282441	     -0.71996708	      0.54817198	     -0.08447198	      0.17173059	      0.09975237	     -0.29601869	     -0.05241315	     -0.42784282	     -0.17242982	     -0.29411480	     -0.29295455	      0.17901854	     -0.29476610	      1.39910667	      0.24962735	      0.25627220	      0.39675827	      1.34261845	      0.00000000	      0.00000000	      0.01745329
      6.63333300	      2.32856160	     -0.03067368	      0.17806912	      2.30483072	      1.18483615	      0.31068085	     -0.04234121	     -0.04709964	     -0.71259131	      0.57231862	     -0.07625468	      0.17417865	      0.09254875	     -0.29831235	     -0.04170428	     -0.42213944	     -0.17892200	     -0.29440216	     -0.25068749	      0.15227305	     -0.29742261	      1.45367819	      0.21089801	      0.25420863	      0.46377373	      1.38190524	      0.00000000	      0.00000000	      0.01745329
      6.66666700	      2.33446938	     -0.03019932	      0.17590196	      2.30497340	      1.18477802	      0.31087731	     -0.03638804	     -0.04100601	     -0.70447794	      0.58913209	     -0.07625879	      0.17437749	      0.09328998	     -0.29737455	     -0.03870625	     -0.42159826	     -0.17761815	     -0.29368593	     -0.21831176	      0.15766877	     -0.28479516	      1.45441353	      0.18153827	      0.27903546	      0.44955407	      1.38824133	      0.00000000	      0.00000000	      0.01745329
      6.70000000	      2.34301286	     -0.02973514	      0.16945224	      2.30485691	      1.18492922	      0.31051116	     -0.02937205	     -0.03154241	     -0.69218104	      0.61468047	     -0.07274694	      0.17467738	      0.09330313	     -0.29369811	     -0.03554402	     -0.42058610	     -0.17767342	     -0.29142615	     -0.16699099	      0.17435388	     -0.26966757	      1.45729340	      0.13734234	      0.31508956	      0.42767363	      1.39746037	      0.00000000	      0.00000000	      0.01745329
      6.73333300	      2.35225010	     -0.02936396	      0.15883086	      2.30484220	      1.18547630	      0.30968800	     -0.02436192	     -0.01930559	     -0.67533984	      0.64754005	     -0.06737843	      0.17519753	      0.09208246	     -0.28765870	     -0.02844536	     -0.41902929	     -0.17673775	     -0.28600340	     -0.09488348	      0.20023226	     -0.25202624	      1.45595026	      0.07920381	      0.36645889	      0.39454529	      1.40681794	      0.00000000	      0.00000000	      0.01745329
      6.76666700	      2.33944109	     -0.03274162	      0.13295981	      2.30621558	      1.18434889	      0.31012329	     -0.01881568	     -0.00766305	     -0.59667763	      0.60545472	     -0.03329452	      0.18006390	      0.09088428	     -0.29359146	     -0.00008425	     -0.40726694	     -0.18143334	     -0.29424262	      0.04029718	      0.30740435	     -0.36927989	      1.36151969	     -0.02196219	      0.46577775	      0.37600169	      1.41256913	      0.00000000	      0.00000000	      0.01745329
      6.80000000	      2.35009545	     -0.03047082	      0.11395817	      2.30734357	      1.18527263	      0.31086570	     -0.02110803	      0.00060051	     -0.56518638	      0.62974435	     -0.01731244	      0.17904403	      0.09331521	     -0.28133256	      0.01676373	     -0.40497619	     -0.17787712	     -0.28026039	      0.15906743	      0.35582130	     -0.34152306	      1.33420515	     -0.10590248	      0.53966636	      0.31661801	      1.43048642	      0.00000000	      0.00000000	      0.01745329
      6.83333300	      2.35163583	     -0.03161393	      0.09808617	      2.30685513	      1.18365094	      0.30888783	     -0.02074928	     -0.00606378	     -0.48708395	      0.56036809	      0.00072026	      0.18148659	      0.09047738	     -0.29642845	      0.02851009	     -0.40107521	     -0.17927522	     -0.28541526	      0.32668224	      0.47428332	     -0.33875183	      1.42911174	     -0.27466648	      0.65108673	      0.22075752	      1.50145073	      0.00000000	      0.00000000	      0.01745329
      6.86666700	      2.35481618	     -0.03614591	      0.07515222	      2.30671640	      1.18266883	      0.30860461	     -0.01171464	     -0.00482545	     -0.41454215	      0.51770633	      0.02406405	      0.18277023	      0.08831236	     -0.29788967	      0.05186762	     -0.39383352	     -0.18319044	     -0.28731066	      0.50452357	      0.54301950	     -0.23872228	      1.48791792	     -0.45328624	      0.74153637	      0.08563517	      1.56690112	      0.00000000	      0.00000000	      0.01745329
      6.90000000	      2.36168516	     -0.03560593	      0.04680747	      2.30689006	      1.18252028	      0.30867689	     -0.01197969	      0.00268021	     -0.35412713	      0.52357546	      0.04833977	      0.18345634	      0.08795908	     -0.28952810	      0.07657769	     -0.38882492	     -0.18006763	     -0.28159221	      0.72032009	      0.55079085	     -0.17646854	      1.54139680	     -0.65715698	      0.80644867	     -0.06939178	      1.59978620	      0.00000000	      0.00000000	      0.01745329
      6.93333300	      2.36703889	     -0.03471904	      0.02437347	      2.30761137	      1.18072764	      0.30874459	     -0.01565197	     -0.00332921	     -0.26312838	      0.41234393	      0.07496668	      0.18245467	      0.08964259	     -0.29875711	      0.10772845	     -0.37679897	     -0.18141188	     -0.30212823	      0.93637023	      0.61683585	      0.09563334	      1.61441094	     -0.97413343	      0.87419430	     -0.39682370	      1.64064685	      0.00000000	      0.00000000	      0.01745329
      6.96666700	      2.37156416	     -0.04391255	     -0.02041894	      2.30726971	      1.18187314	      0.30774788	     -0.00043177	     -0.00657525	     -0.21277437	      0.50254525	      0.10961759	      0.18381454	      0.07825700	     -0.28289404	      0.13654187	     -0.36925039	     -0.18439662	     -0.26672627	      1.17353490	      0.55486150	      0.14066896	      1.69519751	     -1.20933570	      0.80828922	     -0.53202836	      1.60630144	      0.00000000	      0.00000000	      0.01745329
      7.00000000	      2.37603946	     -0.04506554	     -0.02088457	      2.30821663	      1.18060358	      0.30796944	     -0.00000803	     -0.01543626	     -0.20268197	      0.44817525	      0.11723584	      0.18169526	      0.07891898	     -0.29927242	      0.15435622	     -0.35255857	     -0.19017371	     -0.30305330	      1.42754888	      0.53396175	      0.45923796	      1.74875855	     -1.53643107	      0.73357160	     -0.83493531	      1.58106347	      0.00000000	      0.00000000	      0.01745329
      7.03333300	      2.38317566	     -0.04180572	     -0.04949287	      2.30661879	      1.18131551	      0.30683661	      0.00156485	     -0.02046798	     -0.17636513	      0.50180898	      0.13663938	      0.18005107	      0.08102830	     -0.28538107	      0.16356193	     -0.35137875	     -0.18087051	     -0.27046747	      1.67432226	      0.44468180	      0.61381438	      1.73785133	     -1.72768376	      0.58516907	     -0.85712346	      1.52292312	      0.00000000	      0.00000000	      0.01745329
      7.06666700	      2.38407300	     -0.04415659	     -0.05823290	      2.30636990	      1.18200438	      0.30607135	      0.00796015	     -0.01856146	     -0.18418131	      0.50974898	      0.14335084	      0.18024920	      0.07804359	     -0.28457136	      0.17169755	     -0.34557331	     -0.18430945	     -0.26995645	      1.86544631	      0.30023417	      0.76643811	      1.75344354	     -1.89620277	      0.41497343	     -0.92661980	      1.49922664	      0.00000000	      0.00000000	      0.01745329
      7.10000000	      2.38700756	     -0.04517317	     -0.06217496	      2.30522143	      1.18311558	      0.30478956	      0.01132935	     -0.01534572	     -0.18774384	      0.50894947	      0.14012402	      0.17929137	      0.07526869	     -0.27372011	      0.16817951	     -0.34166955	     -0.18309222	     -0.26069867	      2.00061785	      0.14060118	      0.87617411	      1.74315130	     -2.00868103	      0.25463863	     -0.96506961	      1.47985323	      0.00000000	      0.00000000	      0.01745329
      7.13333300	      2.38839716	     -0.04349560	     -0.06368669	      2.30352538	      1.18483972	      0.30344352	      0.01173765	     -0.01232018	     -0.18872940	      0.49904696	      0.13324819	      0.17691214	      0.07687514	     -0.26245981	      0.16074865	     -0.33851337	     -0.17893370	     -0.24947476	      2.10452616	     -0.02204139	      0.94299926	      1.68805592	     -2.07764069	      0.09280182	     -0.99465084	      1.46072172	      0.00000000	      0.00000000	      0.01745329
      7.16666700	      2.38810635	     -0.04355513	     -0.06345900	      2.30229822	      1.18692818	      0.30163502	      0.01247492	     -0.01408161	     -0.18585167	      0.48089097	      0.12486282	      0.17460449	      0.07459298	     -0.25072215	      0.15110877	     -0.33460114	     -0.17697118	     -0.23647082	      2.16152456	     -0.17798139	      0.95881859	      1.66995767	     -2.11351000	     -0.06660912	     -1.01622503	      1.44612791	      0.00000000	      0.00000000	      0.01745329
      7.20000000	      2.38287568	     -0.04304748	     -0.07964244	      2.30237949	      1.18981557	      0.30193278	      0.01489474	     -0.01674708	     -0.17919448	      0.51258007	      0.13385824	      0.17274685	      0.07405151	     -0.22734457	      0.15786764	     -0.33171215	     -0.17329565	     -0.21643873	      2.18296863	     -0.27390032	      0.96042558	      1.67922561	     -2.12042473	     -0.17751323	     -1.04585419	      1.42036323	      0.00000000	      0.00000000	      0.01745329
      7.23333300	      2.38454784	     -0.03899178	     -0.06397355	      2.29955240	      1.19041550	      0.29853502	      0.00807683	     -0.02438147	     -0.16878728	      0.45018511	      0.11360699	      0.16922889	      0.07655979	     -0.23452837	      0.13479615	     -0.33083226	     -0.16870127	     -0.21819745	      2.20797825	     -0.40286012	      0.92328732	      1.64855922	     -2.12105371	     -0.31967298	     -1.05137946	      1.39809203	      0.00000000	      0.00000000	      0.01745329
      7.26666700	      2.38364196	     -0.03828865	     -0.06257671	      2.29781817	      1.19183913	      0.29697227	      0.00796018	     -0.02991035	     -0.15127408	      0.41418039	      0.10397749	      0.16362289	      0.07644895	     -0.22304732	      0.12260980	     -0.32425796	     -0.16537366	     -0.20492932	      2.19844094	     -0.48433482	      0.90429302	      1.65244823	     -2.08817834	     -0.41906089	     -1.09027342	      1.39464325	      0.00000000	      0.00000000	      0.01745329
      7.30000000	      2.37995877	     -0.03662293	     -0.07195493	      2.29784519	      1.19316992	      0.29669795	      0.00463561	     -0.03200376	     -0.14451443	      0.42901493	      0.10887454	      0.16111787	      0.07629952	     -0.21102607	      0.12726471	     -0.32093622	     -0.16203494	     -0.19619507	      2.18541237	     -0.51586430	      0.89283402	      1.65519717	     -2.06476250	     -0.47177079	     -1.11876652	      1.39633825	      0.00000000	      0.00000000	      0.01745329
      7.33333300	      2.37733626	     -0.03558713	     -0.07363997	      2.29704061	      1.19401438	      0.29595436	      0.00309977	     -0.03616301	     -0.13858897	      0.42508348	      0.10838129	      0.15804856	      0.07738357	     -0.20768322	      0.12509415	     -0.31736651	     -0.15945733	     -0.19365454	      2.16664076	     -0.54072552	      0.87187439	      1.66975744	     -2.02716437	     -0.51859310	     -1.14327749	      1.42305586	      0.00000000	      0.00000000	      0.01745329
      7.36666700	      2.37917260	     -0.03702804	     -0.07300397	      2.29607501	      1.19478190	      0.29483883	      0.00615333	     -0.03518236	     -0.13097320	      0.42039964	      0.10414523	      0.15537851	      0.07491811	     -0.20641602	      0.12217628	     -0.31222357	     -0.16016030	     -0.19108354	      2.13793919	     -0.55852576	      0.86658689	      1.71122194	     -1.97876515	     -0.53363528	     -1.15476334	      1.47587123	      0.00000000	      0.00000000	      0.01745329
      7.40000000	      2.37921137	     -0.03493511	     -0.06979013	      2.29478389	      1.19486109	      0.29377874	      0.00276204	     -0.03434506	     -0.12183064	      0.40570813	      0.09693213	      0.15210349	      0.07663702	     -0.20351134	      0.11576372	     -0.30821844	     -0.15775154	     -0.19257405	      2.11801006	     -0.55552405	      0.86709364	      1.71384496	     -1.93728664	     -0.53684429	     -1.16307021	      1.53330264	      0.00000000	      0.00000000	      0.01745329
      7.43333300	      2.37854539	     -0.03294293	     -0.06657994	      2.29377671	      1.19498740	      0.29260729	      0.00002473	     -0.03489419	     -0.11250572	      0.38832802	      0.09054698	      0.14925932	      0.07733999	     -0.20194508	      0.10863390	     -0.30498802	     -0.15399690	     -0.19225598	      2.11413487	     -0.54293984	      0.86871916	      1.70069292	     -1.90246842	     -0.53663095	     -1.16495969	      1.57873552	      0.00000000	      0.00000000	      0.01745329
      7.46666700	      2.37735609	     -0.03514479	     -0.06520998	      2.29348983	      1.19520003	      0.29214146	      0.00390384	     -0.03402795	     -0.10503894	      0.37432238	      0.08672930	      0.14698550	      0.07513644	     -0.19960601	      0.10556548	     -0.29973639	     -0.15572584	     -0.18878823	      2.10637232	     -0.53837697	      0.86854983	      1.71087544	     -1.87315515	     -0.53289827	     -1.16094300	      1.62710891	      0.00000000	      0.00000000	      0.01745329
      7.50000000	      2.37595330	     -0.03578650	     -0.06495424	      2.29362812	      1.19509801	      0.29196185	      0.00520410	     -0.03459559	     -0.10403507	      0.36910414	      0.08585304	      0.14638388	      0.07437130	     -0.19901507	      0.10512747	     -0.29817323	     -0.15631796	     -0.18856801	      2.09735280	     -0.53580585	      0.86465844	      1.71293267	     -1.86099641	     -0.52823222	     -1.15607924	      1.63777390	      0.00000000	      0.00000000	      0.01745329
      7.53333300	      2.37447801	     -0.03753615	     -0.06150743	      2.29278133	      1.19514649	      0.29085457	      0.00814579	     -0.03438347	     -0.09593055	      0.35843531	      0.08012201	      0.14532016	      0.07213939	     -0.19961832	      0.10037944	     -0.29514911	     -0.15802888	     -0.19043923	      2.09535633	     -0.53202116	      0.86262052	      1.72905230	     -1.85618855	     -0.52051019	     -1.15182469	      1.67187404	      0.00000000	      0.00000000	      0.01745329
      7.56666700	      2.37319665	     -0.03734740	     -0.06156173	      2.29309686	      1.19561272	      0.29069400	      0.00832000	     -0.03562771	     -0.09618717	      0.35760831	      0.08042067	      0.14526014	      0.07184136	     -0.19926823	      0.10035526	     -0.29504253	     -0.15781658	     -0.19037568	      2.09572832	     -0.53208036	      0.86267284	      1.72869791	     -1.85628003	     -0.51992255	     -1.15186765	      1.67238439	      0.00000000	      0.00000000	      0.01745329
      7.60000000	      2.37223880	     -0.03758305	     -0.06073935	      2.29275092	      1.19546698	      0.29060852	      0.01049019	     -0.03627915	     -0.09319226	      0.35370250	      0.07919928	      0.14466657	      0.07202315	     -0.19816033	      0.09824629	     -0.29428606	     -0.15681890	     -0.19098304	      2.09978229	     -0.53020920	      0.86358983	      1.72583099	     -1.86212086	     -0.51812476	     -1.15637396	      1.67631428	      0.00000000	      0.00000000	      0.01745329
      7.63333300	      2.37106511	     -0.03700777	     -0.06016665	      2.29282147	      1.19577476	      0.29044955	      0.01109776	     -0.03729741	     -0.09245378	      0.35385733	      0.07887393	      0.14463419	      0.07201022	     -0.19819449	      0.09826474	     -0.29418856	     -0.15679182	     -0.19096185	      2.09985354	     -0.53050416	      0.86372307	      1.72554799	     -1.86243623	     -0.51776336	     -1.15672105	      1.67643422	      0.00000000	      0.00000000	      0.01745329
      7.66666700	      2.36988318	     -0.03733731	     -0.06030227	      2.29242284	      1.19573568	      0.29003987	      0.01239156	     -0.03842276	     -0.08921443	      0.35388107	      0.07728137	      0.14438152	      0.07221488	     -0.19824077	      0.09605578	     -0.29399292	     -0.15630774	     -0.19197565	      2.10162153	     -0.53025030	      0.86463609	      1.72418541	     -1.86561705	     -0.51731254	     -1.16016493	      1.67646085	      0.00000000	      0.00000000	      0.01745329
      7.70000000	      2.36951390	     -0.03712177	     -0.05943911	      2.29262895	      1.19580190	      0.28993358	      0.01232493	     -0.03872973	     -0.08867705	      0.35405639	      0.07730677	      0.14436156	      0.07207736	     -0.19816956	      0.09621358	     -0.29391192	     -0.15632079	     -0.19189305	      2.10172790	     -0.53029858	      0.86476187	      1.72392962	     -1.86567183	     -0.51727764	     -1.16043308	      1.67635662	      0.00000000	      0.00000000	      0.01745329
      7.73333300	      2.36842138	     -0.03688471	     -0.05909895	      2.29250681	      1.19556772	      0.28965523	      0.01244352	     -0.03972159	     -0.08717165	      0.35508156	      0.07674731	      0.14431520	      0.07201838	     -0.19827709	      0.09573523	     -0.29382866	     -0.15641429	     -0.19213260	      2.10136626	     -0.53082155	      0.86515434	      1.72332828	     -1.86530708	     -0.51722024	     -1.16103863	      1.67592462	      0.00000000	      0.00000000	      0.01745329
      7.76666700	      2.36619745	     -0.03402678	     -0.05990750	      2.29228260	      1.19537316	      0.28966815	      0.00776868	     -0.04083080	     -0.08246793	      0.34916541	      0.07577494	      0.14156307	      0.07492753	     -0.19395321	      0.09410123	     -0.29133995	     -0.15245032	     -0.19355919	      2.10620154	     -0.52032361	      0.87209872	      1.69300916	     -1.86177171	     -0.51871262	     -1.17751088	      1.66945390	      0.00000000	      0.00000000	      0.01745329
      7.80000000	      2.36596573	     -0.03435364	     -0.05956979	      2.29237908	      1.19516503	      0.28966270	      0.00728086	     -0.04107263	     -0.08204185	      0.34945549	      0.07572293	      0.14154499	      0.07482498	     -0.19402165	      0.09409931	     -0.29127073	     -0.15254886	     -0.19354933	      2.10616016	     -0.52040128	      0.87217523	      1.69305552	     -1.86125111	     -0.51881313	     -1.17758306	      1.66942083	      0.00000000	      0.00000000	      0.01745329
      7.83333300	      2.36535375	     -0.03427848	     -0.05982280	      2.29249416	      1.19498577	      0.28917681	      0.00537948	     -0.04164181	     -0.08117029	      0.35028053	      0.07541936	      0.14152690	      0.07407874	     -0.19434956	      0.09376148	     -0.29102573	     -0.15344384	     -0.19364640	      2.10565314	     -0.52036816	      0.87209287	      1.69286619	     -1.85876476	     -0.51920591	     -1.17775422	      1.66935338	      0.00000000	      0.00000000	      0.01745329
      7.86666700	      2.36499924	     -0.03426344	     -0.06019434	      2.29226324	      1.19504335	      0.28927743	      0.00488935	     -0.04196423	     -0.08013550	      0.35183257	      0.07546288	      0.14124158	      0.07389785	     -0.19472716	      0.09370438	     -0.29052480	     -0.15377536	     -0.19386087	      2.10215938	     -0.52046222	      0.87075923	      1.69247420	     -1.85231233	     -0.51963876	     -1.17819566	      1.66916961	      0.00000000	      0.00000000	      0.01745329
      7.90000000	      2.36492840	     -0.03457995	     -0.06017706	      2.29208467	      1.19500892	      0.28952371	      0.00469484	     -0.04205420	     -0.08016237	      0.35180673	      0.07550254	      0.14123108	      0.07390782	     -0.19471619	      0.09373551	     -0.29051258	     -0.15374702	     -0.19385429	      2.10218628	     -0.52046927	      0.87075518	      1.69245173	     -1.85219321	     -0.51961537	     -1.17820675	      1.66917508	      0.00000000	      0.00000000	      0.01745329
      7.93333300	      2.36418814	     -0.03508768	     -0.05990820	      2.29217864	      1.19500891	      0.28968559	      0.00427093	     -0.04283760	     -0.08014882	      0.35182472	      0.07574453	      0.14118369	      0.07387845	     -0.19466484	      0.09385213	     -0.29043016	     -0.15378049	     -0.19382598	      2.10204889	     -0.52070330	      0.87068543	      1.69196033	     -1.85143201	     -0.51935269	     -1.17819833	      1.66912013	      0.00000000	      0.00000000	      0.01745329
      7.96666700	      2.36441169	     -0.03597986	     -0.06039063	      2.29168108	      1.19495635	      0.29034931	      0.00752133	     -0.04284820	     -0.07976039	      0.35345629	      0.07684452	      0.14075305	      0.07451339	     -0.19485860	      0.09375142	     -0.28987198	     -0.15358824	     -0.19418037	      2.09561763	     -0.52325004	      0.86856413	      1.68933674	     -1.84452700	     -0.51813334	     -1.17836728	      1.66686053	      0.00000000	      0.00000000	      0.01745329
      8.00000000	      2.36436184	     -0.03601255	     -0.06028266	      2.29161919	      1.19483723	      0.29067467	      0.00747746	     -0.04289256	     -0.07969449	      0.35350225	      0.07684208	      0.14075373	      0.07447675	     -0.19486746	      0.09377780	     -0.28985835	     -0.15362028	     -0.19416553	      2.09559296	     -0.52330184	      0.86856567	      1.68931362	     -1.84447090	     -0.51812199	     -1.17836910	      1.66683028	      0.00000000	      0.00000000	      0.01745329
      8.03333300	      2.36500985	     -0.03756829	     -0.06088313	      2.29140673	      1.19503819	      0.29114977	      0.01050055	     -0.04182786	     -0.07955502	      0.35479667	      0.07735654	      0.14050238	      0.07410362	     -0.19548877	      0.09454527	     -0.28889645	     -0.15443238	     -0.19383555	      2.08809935	     -0.52760950	      0.86682776	      1.68689851	     -1.83774477	     -0.51687223	     -1.17772598	      1.66118149	      0.00000000	      0.00000000	      0.01745329
      8.06666700	      2.36502236	     -0.03736166	     -0.06058314	      2.29136431	      1.19479718	      0.29150337	      0.01065202	     -0.04179164	     -0.07941872	      0.35489099	      0.07740898	      0.14050334	      0.07400948	     -0.19548452	      0.09461141	     -0.28886338	     -0.15450224	     -0.19379861	      2.08799034	     -0.52775203	      0.86682142	      1.68690526	     -1.83770727	     -0.51689123	     -1.17774168	      1.66107380	      0.00000000	      0.00000000	      0.01745329
      8.10000000	      2.36542277	     -0.03982998	     -0.06130409	      2.29172138	      1.19530856	      0.29170620	      0.01371955	     -0.03989469	     -0.08039518	      0.35434029	      0.07841282	      0.14032617	      0.07138690	     -0.19622987	      0.09637865	     -0.28683120	     -0.15731211	     -0.19257117	      2.08079379	     -0.53796505	      0.86527281	      1.68684735	     -1.83171184	     -0.51854715	     -1.17718718	      1.64930868	      0.00000000	      0.00000000	      0.01745329
      8.13333300	      2.36644414	     -0.04003175	     -0.06116725	      2.29178553	      1.19512549	      0.29192824	      0.01344516	     -0.03879218	     -0.08046632	      0.35398650	      0.07869756	      0.14029911	      0.07092443	     -0.19620745	      0.09630826	     -0.28661671	     -0.15776398	     -0.19258475	      2.08122522	     -0.53877859	      0.86553280	      1.68724176	     -1.83208561	     -0.51933784	     -1.17754863	      1.64863724	      0.00000000	      0.00000000	      0.01745329
      8.16666700	      2.36643474	     -0.04012064	     -0.06107644	      2.29187189	      1.19517106	      0.29221161	      0.01335820	     -0.03880068	     -0.08038714	      0.35402593	      0.07868118	      0.14029919	      0.07090875	     -0.19621548	      0.09630320	     -0.28660790	     -0.15779174	     -0.19258228	      2.08124815	     -0.53883830	      0.86555392	      1.68724243	     -1.83206721	     -0.51938248	     -1.17755564	      1.64860267	      0.00000000	      0.00000000	      0.01745329
      8.20000000	      2.36645521	     -0.04026612	     -0.06101500	      2.29190430	      1.19511532	      0.29243976	      0.01319562	     -0.03878194	     -0.08031052	      0.35407582	      0.07866518	      0.14029902	      0.07088984	     -0.19622142	      0.09629309	     -0.28659714	     -0.15783175	     -0.19257707	      2.08127396	     -0.53890003	      0.86557664	      1.68724747	     -1.83200894	     -0.51946655	     -1.17756115	      1.64855933	      0.00000000	      0.00000000	      0.01745329
      8.23333300	      2.36561754	     -0.04047518	     -0.06383199	      2.29265758	      1.19551748	      0.29277921	      0.01331817	     -0.03726892	     -0.08342086	      0.35064867	      0.08140279	      0.13911145	      0.06966853	     -0.19324295	      0.09842079	     -0.28382828	     -0.15836453	     -0.18918924	      2.07912092	     -0.55788817	      0.86767263	      1.69149051	     -1.82145403	     -0.53997345	     -1.17695273	      1.64232307	      0.00000000	      0.00000000	      0.01745329
      8.26666700	      2.36558587	     -0.04063637	     -0.06398487	      2.29250755	      1.19525317	      0.29293901	      0.01315734	     -0.03729950	     -0.08343935	      0.35060844	      0.08133720	      0.13910987	      0.06965950	     -0.19327203	      0.09836544	     -0.28381987	     -0.15840520	     -0.18920337	      2.07913488	     -0.55790308	      0.86767808	      1.69154428	     -1.82137861	     -0.54001432	     -1.17694359	      1.64234525	      0.00000000	      0.00000000	      0.01745329
      8.30000000	      2.36537266	     -0.04094132	     -0.06466827	      2.29251761	      1.19516602	      0.29298133	      0.01250708	     -0.03749553	     -0.08356575	      0.35045858	      0.08111842	      0.13910362	      0.06957032	     -0.19333576	      0.09814484	     -0.28377760	     -0.15862065	     -0.18921005	      2.07911476	     -0.55802074	      0.86765303	      1.69170063	     -1.82085828	     -0.54027751	     -1.17684908	      1.64251520	      0.00000000	      0.00000000	      0.01745329
      8.33333300	      2.36493331	     -0.04039290	     -0.06615242	      2.29241784	      1.19555258	      0.29302406	      0.01164573	     -0.03794419	     -0.08357980	      0.35010196	      0.08170260	      0.13844749	      0.06924747	     -0.19138878	      0.09759264	     -0.28282600	     -0.15846313	     -0.18700116	      2.07157920	     -0.56358649	      0.86557215	      1.69524976	     -1.80993760	     -0.54726866	     -1.17456678	      1.64819054	      0.00000000	      0.00000000	      0.01745329
      8.36666700	      2.36499307	     -0.04259268	     -0.06826352	      2.29230372	      1.19580390	      0.29383570	      0.01624375	     -0.03773758	     -0.08410769	      0.34617324	      0.08163215	      0.13710825	      0.06758130	     -0.18698606	      0.09746403	     -0.27984886	     -0.15818908	     -0.17980439	      2.05938286	     -0.57966277	      0.86905517	      1.71827265	     -1.80214426	     -0.55644477	     -1.17307694	      1.66716736	      0.00000000	      0.00000000	      0.01745329
      8.40000000	      2.36455873	     -0.04222602	     -0.06920283	      2.29203013	      1.19573983	      0.29384468	      0.01685623	     -0.03816572	     -0.08462244	      0.34564402	      0.08154557	      0.13708030	      0.06766614	     -0.18694215	      0.09721446	     -0.27985349	     -0.15814053	     -0.17985801	      2.05908061	     -0.57969100	      0.86905635	      1.71827390	     -1.80223398	     -0.55604364	     -1.17298963	      1.66736293	      0.00000000	      0.00000000	      0.01745329
      8.43333300	      2.36395608	     -0.04243926	     -0.06966659	      2.29217701	      1.19584650	      0.29419835	      0.01733260	     -0.03898505	     -0.08647719	      0.34301505	      0.08237945	      0.13690974	      0.06775330	     -0.18604137	      0.09738149	     -0.27975706	     -0.15740327	     -0.17936978	      2.05862106	     -0.57885890	      0.86918571	      1.71734899	     -1.80304044	     -0.55464387	     -1.17288294	      1.66868739	      0.00000000	      0.00000000	      0.01745329
      8.46666700	      2.36427066	     -0.04212971	     -0.07070518	      2.29182420	      1.19587914	      0.29420512	      0.01772233	     -0.03866239	     -0.08704480	      0.34244645	      0.08221565	      0.13687982	      0.06783647	     -0.18596322	      0.09720119	     -0.27975243	     -0.15735912	     -0.17931161	      2.05823524	     -0.57855335	      0.86912466	      1.71713465	     -1.80326851	     -0.55442324	     -1.17292993	      1.66902107	      0.00000000	      0.00000000	      0.01745329
      8.50000000	      2.36507762	     -0.04324874	     -0.07145176	      2.29132902	      1.19581821	      0.29492098	      0.01982699	     -0.03822989	     -0.08762287	      0.34065153	      0.08213708	      0.13635194	      0.06873328	     -0.18333409	      0.09740879	     -0.27935897	     -0.15552223	     -0.17682635	      2.05055774	     -0.57752588	      0.86872025	      1.71363089	     -1.80401777	     -0.55175651	     -1.17355790	      1.67337945	      0.00000000	      0.00000000	      0.01745329
      8.53333300	      2.36691854	     -0.04097857	     -0.07307669	      2.29128611	      1.19591450	      0.29447880	      0.01038350	     -0.03800859	     -0.08463236	      0.33376921	      0.07869726	      0.13452812	      0.06870210	     -0.17501630	      0.09439148	     -0.27805938	     -0.15402540	     -0.16942606	      2.04687299	     -0.57145171	      0.87365686	      1.68557306	     -1.80902850	     -0.55293924	     -1.18073370	      1.68219523	      0.00000000	      0.00000000	      0.01745329
      8.56666700	      2.36840045	     -0.04103648	     -0.07405639	      2.29090896	      1.19578252	      0.29432740	      0.00959230	     -0.03659405	     -0.08464409	      0.33381464	      0.07837987	      0.13449874	      0.06835699	     -0.17492563	      0.09407786	     -0.27803449	     -0.15398475	     -0.16929324	      2.04618930	     -0.57091755	      0.87339651	      1.68543061	     -1.80775314	     -0.55372474	     -1.18069025	      1.68143009	      0.00000000	      0.00000000	      0.01745329
      8.60000000	      2.36892040	     -0.04007050	     -0.07614787	      2.29049320	      1.19619925	      0.29382082	      0.00713776	     -0.03592907	     -0.08353248	      0.33654946	      0.07737350	      0.13419038	      0.06745669	     -0.17355456	      0.09459235	     -0.27762230	     -0.15365026	     -0.16725305	      2.03844912	     -0.57210258	      0.87068275	      1.68334234	     -1.79548246	     -0.55814812	     -1.17774428	      1.67462195	      0.00000000	      0.00000000	      0.01745329
      8.63333300	      2.37000555	     -0.03946500	     -0.07851825	      2.29050575	      1.19643173	      0.29432789	      0.00618015	     -0.03543600	     -0.08523024	      0.33790312	      0.07941694	      0.13331639	      0.06827741	     -0.16963102	      0.09588805	     -0.27709206	     -0.15210999	     -0.16393646	      2.02884937	     -0.57631328	      0.86641984	      1.68360589	     -1.77733516	     -0.56824099	     -1.17125367	      1.66314979	      0.00000000	      0.00000000	      0.01745329
      8.66666700	      2.36995038	     -0.03614929	     -0.08075511	      2.28994535	      1.19658732	      0.29520981	      0.00686225	     -0.03910834	     -0.08883750	      0.32866452	      0.08058711	      0.13046879	      0.07250787	     -0.16316385	      0.09415852	     -0.27638018	     -0.14607424	     -0.15851713	      2.03426703	     -0.59111297	      0.86481114	      1.68919591	     -1.75245212	     -0.60859783	     -1.15377593	      1.63922752	      0.00000000	      0.00000000	      0.01745329
      8.70000000	      2.36973616	     -0.03363006	     -0.07946658	      2.28913257	      1.19666936	      0.29492301	      0.00434559	     -0.04490251	     -0.08748364	      0.31625390	      0.07748803	      0.12768420	      0.07484843	     -0.16195741	      0.08910530	     -0.27571724	     -0.14257956	     -0.15543908	      2.03636258	     -0.58856966	      0.85902172	      1.67994546	     -1.72808596	     -0.64017466	     -1.13127548	      1.62016416	      0.00000000	      0.00000000	      0.01745329
      8.73333300	      2.37038700	     -0.03344117	     -0.08097173	      2.28917938	      1.19715483	      0.29410727	      0.00007052	     -0.04508793	     -0.08633015	      0.31910206	      0.07720511	      0.12719637	      0.07348733	     -0.16117059	      0.08988536	     -0.27517991	     -0.14326949	     -0.15337674	      2.02763995	     -0.58706998	      0.85406959	      1.67834875	     -1.71129885	     -0.64712608	     -1.12347114	      1.61088429	      0.00000000	      0.00000000	      0.01745329
      8.76666700	      2.36966708	     -0.03143803	     -0.08493232	      2.28876480	      1.19746932	      0.29467470	      0.00162255	     -0.05138468	     -0.08764325	      0.31809896	      0.08046627	      0.12435459	      0.07561712	     -0.15683851	      0.09061162	     -0.27418756	     -0.13988536	     -0.14820806	      2.03297659	     -0.59191767	      0.85187309	      1.68340751	     -1.69297352	     -0.68764708	     -1.11256929	      1.58463371	      0.00000000	      0.00000000	      0.01745329
      8.80000000	      2.37059136	     -0.03127931	     -0.08700813	      2.28856269	      1.19809284	      0.29432408	      0.00048424	     -0.05388993	     -0.08633362	      0.32116298	      0.08193442	      0.12304673	      0.07521219	     -0.15547654	      0.09094681	     -0.27359230	     -0.13951894	     -0.14605729	      2.02659988	     -0.58997154	      0.84772847	      1.68285741	     -1.68299824	     -0.70311452	     -1.10932945	      1.57296076	      0.00000000	      0.00000000	      0.01745329
      8.83333300	      2.36987054	     -0.02931836	     -0.09021217	      2.28816289	      1.19839567	      0.29385184	     -0.00106053	     -0.05936872	     -0.08523748	      0.32366917	      0.08403048	      0.12117419	      0.07618949	     -0.15338216	      0.09177966	     -0.27312953	     -0.13743510	     -0.14368559	      2.03199733	     -0.59126703	      0.84873909	      1.68148329	     -1.68230465	     -0.72952821	     -1.11367009	      1.55965431	      0.00000000	      0.00000000	      0.01745329
      8.86666700	      2.37074326	     -0.02880992	     -0.09046205	      2.28796456	      1.19886845	      0.29281268	     -0.00310269	     -0.05904350	     -0.08281778	      0.32608336	      0.08303217	      0.12112818	      0.07553219	     -0.15399929	      0.09097157	     -0.27307457	     -0.13848646	     -0.14383250	      2.03097099	     -0.59126511	      0.84850959	      1.68106590	     -1.68030268	     -0.73228581	     -1.11370035	      1.55776787	      0.00000000	      0.00000000	      0.01745329
      8.90000000	      2.37005147	     -0.02747520	     -0.09478164	      2.28815210	      1.19949410	      0.29318410	     -0.00302119	     -0.06657828	     -0.08357256	      0.32825825	      0.08797165	      0.11899808	      0.07720663	     -0.15095021	      0.09398449	     -0.27253802	     -0.13568637	     -0.14000317	      2.02535123	     -0.59572886	      0.84806901	      1.67883413	     -1.67606636	     -0.75666928	     -1.11452808	      1.54368699	      0.00000000	      0.00000000	      0.01745329
      8.93333300	      2.36987707	     -0.02717451	     -0.09423910	      2.28793006	      1.19971729	      0.29253044	     -0.00270243	     -0.06697023	     -0.08264404	      0.32890894	      0.08786321	      0.11897199	      0.07715412	     -0.15108774	      0.09370199	     -0.27257062	     -0.13560103	     -0.14017685	      2.02502382	     -0.59617115	      0.84821865	      1.67859330	     -1.67604351	     -0.75710512	     -1.11448195	      1.54353683	      0.00000000	      0.00000000	      0.01745329
      8.96666700	      2.36993959	     -0.02709832	     -0.09525868	      2.28736562	      1.20021924	      0.29147397	     -0.00204029	     -0.06794910	     -0.07996971	      0.33102088	      0.08701700	      0.11887855	      0.07721063	     -0.15166099	      0.09173677	     -0.27281717	     -0.13520128	     -0.14113737	      2.02276571	     -0.59838750	      0.84827365	      1.67658616	     -1.67521305	     -0.75919029	     -1.11369430	      1.54314347	      0.00000000	      0.00000000	      0.01745329
      9.00000000	      2.37399068	     -0.02685771	     -0.09743423	      2.28776906	      1.20077470	      0.29145655	     -0.00428778	     -0.06941727	     -0.08026414	      0.32625501	      0.08963584	      0.11772509	      0.07688305	     -0.15046105	      0.09527503	     -0.27215405	     -0.13476911	     -0.13857616	      2.00649004	     -0.61129186	      0.84395453	      1.66353891	     -1.66985898	     -0.77271353	     -1.10104564	      1.54964690	      0.00000000	      0.00000000	      0.01745329
      9.03333300	      2.37857143	     -0.02856855	     -0.09898183	      2.28770293	      1.20096638	      0.29118197	     -0.00246580	     -0.06955369	     -0.07690484	      0.31878962	      0.08980018	      0.11681610	      0.07612601	     -0.15070984	      0.09839396	     -0.27110754	     -0.13635568	     -0.13846704	      1.98190240	     -0.62904163	      0.83374939	      1.67248076	     -1.66345695	     -0.78062566	     -1.07901208	      1.57177570	      0.00000000	      0.00000000	      0.01745329
      9.06666700	      2.38391782	     -0.02811268	     -0.09878971	      2.28730067	      1.20104811	      0.28983576	     -0.00742831	     -0.06777436	     -0.06863056	      0.30138926	      0.08755660	      0.11586424	      0.07573436	     -0.15092585	      0.09704202	     -0.27083723	     -0.13585175	     -0.14342995	      1.96449527	     -0.64689134	      0.81370415	      1.67398425	     -1.65432580	     -0.78983637	     -1.04839381	      1.61048858	      0.00000000	      0.00000000	      0.01745329
      9.10000000	      2.38880226	     -0.02864439	     -0.10029613	      2.28691997	      1.20158696	      0.28906720	     -0.00871617	     -0.06288551	     -0.05903941	      0.28425468	      0.08594595	      0.11522034	      0.07563230	     -0.14965828	      0.10013069	     -0.26967062	     -0.13573705	     -0.14467950	      1.93447178	     -0.67620417	      0.77958034	      1.68913455	     -1.63033029	     -0.79812912	     -1.00098741	      1.66355441	      0.00000000	      0.00000000	      0.01745329
      9.13333300	      2.39403077	     -0.03310591	     -0.10512705	      2.28702842	      1.20212777	      0.28837698	     -0.00421055	     -0.05425892	     -0.04957398	      0.27425595	      0.08821596	      0.11556690	      0.07089944	     -0.14722958	      0.10605935	     -0.26743825	     -0.13995340	     -0.14450210	      1.87371141	     -0.72525047	      0.73533836	      1.74211916	     -1.59261053	     -0.80338243	     -0.93490313	      1.72692924	      0.00000000	      0.00000000	      0.01745329
      9.16666700	      2.39680497	     -0.03166063	     -0.10462189	      2.28678042	      1.20247131	      0.28744447	     -0.01037719	     -0.04633784	     -0.03988703	      0.24668723	      0.08609726	      0.11564217	      0.07249331	     -0.14782795	      0.10685147	     -0.26664172	     -0.13879654	     -0.15050553	      1.81776811	     -0.77024192	      0.67266347	      1.77062352	     -1.53923586	     -0.81757828	     -0.85457355	      1.79583790	      0.00000000	      0.00000000	      0.01745329
      9.20000000	      2.39870881	     -0.03022750	     -0.10605975	      2.28656785	      1.20298607	      0.28647047	     -0.01675803	     -0.03845859	     -0.02850310	      0.22075908	      0.08526573	      0.11587714	      0.07412785	     -0.14688752	      0.10787953	     -0.26586925	     -0.13676083	     -0.15232430	      1.75083574	     -0.81700526	      0.59416264	      1.79896240	     -1.46867321	     -0.83729006	     -0.76386661	      1.86141103	      0.00000000	      0.00000000	      0.01745329
      9.23333300	      2.39975460	     -0.03050911	     -0.10962760	      2.28625687	      1.20341947	      0.28545246	     -0.01936190	     -0.02982865	     -0.01280482	      0.19816300	      0.08620111	      0.11668447	      0.07299745	     -0.14519844	      0.10901296	     -0.26490520	     -0.13446643	     -0.15277796	      1.66067414	     -0.86719556	      0.50520531	      1.83341080	     -1.38531212	     -0.85885318	     -0.65256732	      1.92069381	      0.00000000	      0.00000000	      0.01745329
      9.26666700	      2.39997693	     -0.03008592	     -0.11219543	      2.28668238	      1.20389632	      0.28499107	     -0.02381780	     -0.02247090	     -0.00405137	      0.17760572	      0.08866161	      0.11711924	      0.07584016	     -0.14409503	      0.11284864	     -0.26369595	     -0.13558308	     -0.15247380	      1.55082334	     -0.90681748	      0.40652592	      1.84746382	     -1.28346423	     -0.88709940	     -0.53472719	      1.94749016	      0.00000000	      0.00000000	      0.01745329
      9.30000000	      2.38554439	     -0.01929190	     -0.19586951	      2.28849856	      1.20454310	      0.28611500	     -0.04717059	      0.00587938	      0.15288450	      0.14458109	      0.18464289	      0.12121235	      0.08947410	     -0.15288803	      0.18966992	     -0.25206179	     -0.11950394	     -0.14821142	      1.55890256	     -0.95472667	      0.10262346	      1.85176014	     -1.33291795	     -0.90162265	     -0.19477447	      1.94770396	      0.00000000	      0.00000000	      0.01745329
      9.33333300	      2.38587199	     -0.02028954	     -0.19128983	      2.28833385	      1.20449904	      0.28567047	     -0.04987974	      0.00910033	      0.14966402	      0.12237006	      0.18138888	      0.12217571	      0.08985418	     -0.15814517	      0.18829520	     -0.25234782	     -0.12037705	     -0.15660206	      1.44231765	     -0.96246289	     -0.00695739	      1.77970144	     -1.20629701	     -0.91955273	     -0.07802687	      1.89798279	      0.00000000	      0.00000000	      0.01745329
      9.36666700	      2.38648920	     -0.02230999	     -0.19443379	      2.28914783	      1.20459019	      0.28588252	     -0.05021840	      0.01044440	      0.15060830	      0.11749410	      0.18437806	      0.12302734	      0.08825232	     -0.15548489	      0.19215550	     -0.25182499	     -0.12141946	     -0.15447932	      1.32037496	     -0.95341109	     -0.11396349	      1.68002040	     -1.08814436	     -0.90985276	      0.04381586	      1.80397259	      0.00000000	      0.00000000	      0.01745329
      9.40000000	      2.39047287	     -0.02327846	     -0.19842759	      2.29026139	      1.20454174	      0.28528242	     -0.05383792	      0.01542693	      0.15411077	      0.11115759	      0.18690852	      0.12395407	      0.08543068	     -0.15366430	      0.19804461	     -0.25090808	     -0.12401603	     -0.15258455	      1.18774714	     -0.93672297	     -0.25081698	      1.51984680	     -0.98691872	     -0.87302884	      0.15386857	      1.66799847	      0.00000000	      0.00000000	      0.01745329
      9.43333300	      2.39013617	     -0.02591202	     -0.21056331	      2.28929228	      1.20382465	      0.28514613	     -0.04772314	      0.01587070	      0.16898834	      0.13557346	      0.19493945	      0.12439764	      0.08514906	     -0.14819200	      0.20650477	     -0.24994208	     -0.12358014	     -0.14819332	      1.08079376	     -0.91674624	     -0.32595291	      1.35743255	     -0.90047094	     -0.85850545	      0.25055787	      1.51335929	      0.00000000	      0.00000000	      0.01745329
      9.46666700	      2.39013471	     -0.02979766	     -0.22520367	      2.28977809	      1.20290383	      0.28500101	     -0.04136130	      0.01358135	      0.18161771	      0.16786300	      0.20820584	      0.12486207	      0.08341414	     -0.14440079	      0.21980904	     -0.24803406	     -0.12754985	     -0.14327785	      0.97711375	     -0.90556732	     -0.36733975	      1.21662036	     -0.83043352	     -0.85407215	      0.32290317	      1.36812426	      0.00000000	      0.00000000	      0.01745329
      9.50000000	      2.39402697	     -0.03014171	     -0.23388703	      2.28943859	      1.20207951	      0.28389238	     -0.04385846	      0.01378451	      0.19555993	      0.18979850	      0.21460997	      0.12581804	      0.08157437	     -0.14874594	      0.22911369	     -0.24724524	     -0.12829800	     -0.14705551	      0.88876954	     -0.91311355	     -0.38857355	      1.10505371	     -0.76719310	     -0.84394824	      0.37448108	      1.24765260	      0.00000000	      0.00000000	      0.01745329
      9.53333300	      2.39891770	     -0.02953845	     -0.24110859	      2.29042654	      1.20099437	      0.28357590	     -0.04883866	      0.01735132	      0.20291065	      0.20220534	      0.22229850	      0.12632724	      0.08143299	     -0.14955710	      0.23899142	     -0.24627303	     -0.12957760	     -0.14871892	      0.80182610	     -0.92612441	     -0.40552429	      1.04084571	     -0.71027595	     -0.83117248	      0.40619579	      1.16301078	      0.00000000	      0.00000000	      0.01745329
      9.56666700	      2.40079938	     -0.02988496	     -0.24055290	      2.28823045	      1.19846793	      0.28233547	     -0.04834677	      0.01884920	      0.21278502	      0.20600779	      0.21847575	      0.12665065	      0.08201738	     -0.15325510	      0.23584851	     -0.24681320	     -0.12847873	     -0.15250511	      0.74790376	     -0.94801114	     -0.42627643	      1.03300714	     -0.65982326	     -0.85139667	      0.42941511	      1.15121618	      0.00000000	      0.00000000	      0.01745329
      9.60000000	      2.40860070	     -0.02892234	     -0.25455277	      2.29018441	      1.19915099	      0.28269196	     -0.05412747	      0.02691585	      0.22554978	      0.22416681	      0.23258053	      0.12666058	      0.08039797	     -0.15038043	      0.25388044	     -0.24489793	     -0.12952961	     -0.14898477	      0.65612235	     -0.94851920	     -0.43785152	      0.94195056	     -0.61654354	     -0.81865538	      0.44093116	      1.04851778	      0.00000000	      0.00000000	      0.01745329
      9.63333300	      2.40755693	     -0.02465238	     -0.24089661	      2.28762274	      1.19757425	      0.28132550	     -0.06442375	      0.04119297	      0.29819005	      0.03568319	      0.22110281	      0.12977127	      0.08773524	     -0.16260215	      0.24288229	     -0.24753734	     -0.12629270	     -0.17069272	      0.46670886	     -0.82934409	     -0.24310873	      0.83661080	     -0.53798300	     -0.69996527	      0.41932518	      1.02058423	      0.00000000	      0.00000000	      0.01745329
      9.66666700	      2.40892249	     -0.02482606	     -0.24293871	      2.28586127	      1.19628292	      0.28065239	     -0.06162825	      0.04131697	      0.30956919	      0.03992825	      0.21993012	      0.12980576	      0.08791859	     -0.16251196	      0.24117364	     -0.24775067	     -0.12575076	     -0.16891801	      0.43536510	     -0.83383870	     -0.25259553	      0.83539405	     -0.51376731	     -0.70842469	      0.42738142	      1.01666200	      0.00000000	      0.00000000	      0.01745329
      9.70000000	      2.41215640	     -0.02536152	     -0.24637420	      2.28488427	      1.19586331	      0.28002171	     -0.06106260	      0.04298594	      0.31894449	      0.04356609	      0.22047559	      0.12982356	      0.08681994	     -0.16131055	      0.24206627	     -0.24757949	     -0.12611522	     -0.16531792	      0.41241096	     -0.83558263	     -0.25951117	      0.83292580	     -0.50199233	     -0.71019777	      0.43083736	      1.01225095	      0.00000000	      0.00000000	      0.01745329
      9.73333300	      2.41816783	     -0.02624716	     -0.25175748	      2.28460737	      1.19597526	      0.27952590	     -0.06206603	      0.04660924	      0.33072863	      0.04513016	      0.22304366	      0.12978623	      0.08413819	     -0.15854403	      0.24569637	     -0.24702559	     -0.12753422	     -0.15896860	      0.39342324	     -0.83467477	     -0.26480441	      0.82988951	     -0.50181016	     -0.70688726	      0.43097575	      1.00698436	      0.00000000	      0.00000000	      0.01745329
      9.76666700	      2.42219005	     -0.02598673	     -0.25171085	      2.28348831	      1.19594153	      0.27952739	     -0.06157592	      0.05035115	      0.33457861	      0.04822907	      0.22245118	      0.12976688	      0.08464721	     -0.15868488	      0.24523550	     -0.24710327	     -0.12744553	     -0.15896130	      0.39367802	     -0.83026895	     -0.26437734	      0.83151756	     -0.50386298	     -0.70642383	      0.43042062	      1.00689260	      0.00000000	      0.00000000	      0.01745329
      9.80000000	      2.42541337	     -0.02660959	     -0.25319919	      2.28347336	      1.19622382	      0.27899278	     -0.06341675	      0.05240691	      0.34088552	      0.04532689	      0.22284183	      0.12984993	      0.08210983	     -0.15763787	      0.24694927	     -0.24681860	     -0.12901145	     -0.15651159	      0.39763167	     -0.82353338	     -0.26253147	      0.84395493	     -0.52092057	     -0.70188164	      0.42703658	      1.00910861	      0.00000000	      0.00000000	      0.01745329
      9.83333300	      2.43064084	     -0.02324904	     -0.25398006	      2.28262864	      1.19565464	      0.27721784	     -0.07102089	      0.05462901	      0.36961960	      0.00225962	      0.21932399	      0.12871778	      0.08218894	     -0.15556512	      0.24598112	     -0.24819258	     -0.12902555	     -0.15516790	      0.39821694	     -0.83472322	     -0.26700288	      0.94617426	     -0.54355298	     -0.68855708	      0.43618484	      1.04710552	      0.00000000	      0.00000000	      0.01745329
      9.86666700	      2.43317010	     -0.02327047	     -0.25434976	      2.28162279	      1.19585522	      0.27780910	     -0.06825127	      0.05737298	      0.37475329	      0.00232153	      0.21863080	      0.12853687	      0.08361506	     -0.15566531	      0.24602472	     -0.24850509	     -0.12701607	     -0.15529196	      0.40920761	     -0.83208693	     -0.26315645	      0.94791863	     -0.55207437	     -0.68497616	      0.43381638	      1.04789799	      0.00000000	      0.00000000	      0.01745329
      9.90000000	      2.44287686	     -0.03720198	     -0.33958321	      2.28268940	      1.19961056	      0.27822236	     -0.05377731	      0.06043538	      0.60348962	     -0.19408887	      0.30248797	      0.12127598	      0.06548185	     -0.15371605	      0.34284393	     -0.24560845	     -0.14493711	     -0.16145266	      0.43694270	     -0.82398575	     -0.29203127	      1.03621662	     -0.57450116	     -0.63290034	      0.46700507	      1.08686492	      0.00000000	      0.00000000	      0.01745329
      9.93333300	      2.44406978	     -0.03671354	     -0.33798738	      2.28280383	      1.19973131	      0.27892521	     -0.05361834	      0.06193645	      0.60006099	     -0.19934637	      0.30355385	      0.12117583	      0.06565479	     -0.15330847	      0.34350185	     -0.24565460	     -0.14402819	     -0.16127907	      0.44279011	     -0.82705074	     -0.28981795	      1.03533735	     -0.58010604	     -0.63447267	      0.46474705	      1.08647447	      0.00000000	      0.00000000	      0.01745329
      9.96666700	      2.44539114	     -0.03605450	     -0.33560513	      2.28244256	      1.19942432	      0.27962569	     -0.04921136	      0.06401044	      0.59925578	     -0.20473321	      0.30226658	      0.12105976	      0.06769692	     -0.15423157	      0.34236768	     -0.24596318	     -0.14279606	     -0.16229447	      0.44931213	     -0.83139178	     -0.28762765	      1.03312946	     -0.59018900	     -0.63660455	      0.46091587	      1.08621624	      0.00000000	      0.00000000	      0.01745329
     10.00000000	      2.44821525	     -0.03646360	     -0.33087648	      2.28086093	      1.19913632	      0.27891912	     -0.04635948	      0.06576150	      0.60457779	     -0.21237699	      0.29509632	      0.12140763	      0.06764296	     -0.15837712	      0.33609004	     -0.24665955	     -0.14381636	     -0.16584597	      0.45766058	     -0.84152134	     -0.28535991	      1.02545706	     -0.60291436	     -0.64192772	      0.45666954	      1.08770359	      0.00000000	      0.00000000	      0.01745329
     10.03333300	      2.44948864	     -0.03616911	     -0.32969674	      2.28080805	      1.19855272	      0.27995414	     -0.04119861	      0.06777752	      0.60206283	     -0.21815307	      0.29552917	      0.12133756	      0.06839354	     -0.15800100	      0.33657799	     -0.24672537	     -0.14234143	     -0.16570594	      0.45627361	     -0.84473015	     -0.28611571	      1.02160805	     -0.60662150	     -0.64688219	      0.45630888	      1.08698700	      0.00000000	      0.00000000	      0.01745329
     10.06666700	      2.45506187	     -0.05134829	     -0.33488395	      2.28045108	      1.19938879	      0.27745542	     -0.02069272	      0.06282681	      0.62434517	     -0.22005490	      0.28892899	      0.12415628	      0.04861763	     -0.14739256	      0.33929934	     -0.24314230	     -0.16092391	     -0.15444352	      0.44386805	     -0.81191082	     -0.27959747	      0.90201223	     -0.61985081	     -0.67169589	      0.46997768	      1.09496647	      0.00000000	      0.00000000	      0.01745329
     10.10000000	      2.45554214	     -0.05082900	     -0.33440274	      2.28055507	      1.19869770	      0.27811092	     -0.01726488	      0.06346015	      0.62173891	     -0.22478745	      0.28995989	      0.12404435	      0.04988408	     -0.14693460	      0.33917982	     -0.24332906	     -0.15976692	     -0.15564113	      0.44157942	     -0.81446821	     -0.28015872	      0.89805666	     -0.62283686	     -0.67434209	      0.46967192	      1.09359708	      0.00000000	      0.00000000	      0.01745329
     10.13333300	      2.45742923	     -0.05039268	     -0.33266788	      2.27982118	      1.19864431	      0.27707576	     -0.01900765	      0.06310182	      0.62507263	     -0.22984752	      0.28519062	      0.12426063	      0.04966706	     -0.14909896	      0.33721360	     -0.24362137	     -0.16132023	     -0.16052036	      0.43720684	     -0.81984846	     -0.27937138	      0.87769058	     -0.62959549	     -0.67394786	      0.46907079	      1.08594741	      0.00000000	      0.00000000	      0.01745329
     10.16666700	      2.45598331	     -0.05100882	     -0.33260531	      2.28036171	      1.19845701	      0.27706023	     -0.01903297	      0.06163096	      0.62428956	     -0.23047600	      0.28554359	      0.12426213	      0.04949505	     -0.14875808	      0.33786586	     -0.24356800	     -0.16094024	     -0.16029039	      0.43653138	     -0.82059459	     -0.27943740	      0.87658697	     -0.62912171	     -0.67336912	      0.46936074	      1.08560839	      0.00000000	      0.00000000	      0.01745329
     10.20000000	      2.45458814	     -0.05104516	     -0.33320911	      2.28095003	      1.19830397	      0.27688900	     -0.01987986	      0.06007382	      0.62320041	     -0.23129279	      0.28610682	      0.12427873	      0.04900448	     -0.14824176	      0.33833978	     -0.24346739	     -0.16127979	     -0.16007854	      0.43525654	     -0.82125837	     -0.27952996	      0.87504815	     -0.62759028	     -0.67277205	      0.47012505	      1.08440235	      0.00000000	      0.00000000	      0.01745329
     10.23333300	      2.45445551	     -0.05136752	     -0.33328154	      2.28130230	      1.19808958	      0.27666793	     -0.02026985	      0.05982208	      0.62332300	     -0.23105051	      0.28616261	      0.12427500	      0.04903389	     -0.14812567	      0.33841750	     -0.24345377	     -0.16131435	     -0.16005128	      0.43471755	     -0.82093760	     -0.27955343	      0.87479707	     -0.62690628	     -0.67256465	      0.47043435	      1.08388876	      0.00000000	      0.00000000	      0.01745329
     10.26666700	      2.45022566	     -0.05038827	     -0.33705662	      2.28340966	      1.19889010	      0.27720249	     -0.02299235	      0.05603697	      0.61885132	     -0.22940014	      0.29174531	      0.12404204	      0.04932551	     -0.14256966	      0.34371876	     -0.24286733	     -0.16040373	     -0.15833938	      0.42063586	     -0.80567039	     -0.27773699	      0.86974493	     -0.61453597	     -0.66800637	      0.47800069	      1.05899506	      0.00000000	      0.00000000	      0.01745329
     10.30000000	      2.44605285	     -0.04555014	     -0.33290139	      2.28349759	      1.19968529	      0.27778312	     -0.02418271	      0.05056775	      0.61609807	     -0.23706357	      0.29078337	      0.12353418	      0.05650761	     -0.14507649	      0.34063593	     -0.24438502	     -0.15455775	     -0.16584853	      0.42112859	     -0.77915145	     -0.25711447	      0.85600650	     -0.60230983	     -0.64742546	      0.48680222	      1.00024042	      0.00000000	      0.00000000	      0.01745329
     10.33333300	      2.44697685	     -0.04616694	     -0.33342755	      2.28406217	      1.20040679	      0.27719531	     -0.02686599	      0.05101655	      0.61580948	     -0.23637785	      0.28989690	      0.12362363	      0.05576034	     -0.14546591	      0.34068259	     -0.24431322	     -0.15501063	     -0.16551371	      0.42230325	     -0.77780181	     -0.25635502	      0.85743992	     -0.60226338	     -0.64568734	      0.48657329	      1.00038404	      0.00000000	      0.00000000	      0.01745329
     10.36666700	      2.44832362	     -0.03755863	     -0.31629175	      2.28696806	      1.20033695	      0.27734224	     -0.04952629	      0.05753056	      0.57863544	     -0.25092012	      0.27978195	      0.12301072	      0.06264198	     -0.14919165	      0.32949739	     -0.24686656	     -0.14845352	     -0.16925745	      0.42472510	     -0.79922629	     -0.25742046	      0.97049603	     -0.61252339	     -0.60616680	      0.47854838	      1.00923854	      0.00000000	      0.00000000	      0.01745329
     10.40000000	      2.44073571	     -0.03657690	     -0.30442861	      2.28420116	      1.20051544	      0.27656024	     -0.04504232	      0.05964801	      0.57562453	     -0.26335276	      0.26446123	      0.12288919	      0.06831305	     -0.15100659	      0.30873655	     -0.24955407	     -0.14329510	     -0.16955940	      0.45206621	     -0.80718997	     -0.25018636	      1.02959948	     -0.60727435	     -0.60510694	      0.48861326	      1.00082521	      0.00000000	      0.00000000	      0.01745329
     10.43333300	      2.44120086	     -0.03766493	     -0.30541965	      2.28606024	      1.20106878	      0.27664925	     -0.04432782	      0.06069102	      0.57164084	     -0.26106593	      0.26613136	      0.12301148	      0.06635775	     -0.14863236	      0.31068705	     -0.24891261	     -0.14438597	     -0.16532783	      0.45490505	     -0.79993686	     -0.25131662	      1.03719544	     -0.61626131	     -0.59810260	      0.48593085	      1.00094995	      0.00000000	      0.00000000	      0.01745329
     10.46666700	      2.44163266	     -0.03839728	     -0.30560107	      2.28630592	      1.20194650	      0.27658852	     -0.04150319	      0.06173314	      0.57203380	     -0.25933057	      0.26554785	      0.12298085	      0.06741986	     -0.14861539	      0.31037605	     -0.24899557	     -0.14340154	     -0.16513674	      0.45547942	     -0.79653947	     -0.25189872	      1.03982745	     -0.61995974	     -0.59640341	      0.48489899	      1.00141266	      0.00000000	      0.00000000	      0.01745329
     10.50000000	      2.44046823	     -0.03920687	     -0.30543551	      2.28755562	      1.20258690	      0.27673698	     -0.04050449	      0.06132732	      0.56739199	     -0.26022257	      0.26663504	      0.12303308	      0.06666669	     -0.14769624	      0.31075318	     -0.24880335	     -0.14332230	     -0.16403097	      0.46207377	     -0.79255203	     -0.25237022	      1.04620732	     -0.63130814	     -0.59137565	      0.48153112	      1.00337435	      0.00000000	      0.00000000	      0.01745329
     10.53333300	      2.43901848	     -0.03934367	     -0.30344886	      2.28900987	      1.20309621	      0.27671679	     -0.04098644	      0.06113576	      0.56173995	     -0.26217807	      0.26654448	      0.12315295	      0.06597548	     -0.14760729	      0.31065605	     -0.24851729	     -0.14434706	     -0.16321578	      0.47044763	     -0.78914181	     -0.25460872	      1.05648094	     -0.64440526	     -0.58516493	      0.47773464	      1.00787952	      0.00000000	      0.00000000	      0.01745329
     10.56666700	      2.43300784	     -0.03881232	     -0.28350393	      2.28906372	      1.20199031	      0.27565858	     -0.04399650	      0.06611943	      0.54330553	     -0.28351998	      0.24924762	      0.12399276	      0.06765306	     -0.15664464	      0.29041538	     -0.24988913	     -0.14455677	     -0.17006735	      0.48899657	     -0.78791236	     -0.29708114	      1.12555043	     -0.66062796	     -0.57433806	      0.48019750	      1.04825412	      0.00000000	      0.00000000	      0.01745329
     10.60000000	      2.43146515	     -0.03973632	     -0.28290185	      2.28953854	      1.20220007	      0.27618628	     -0.04213436	      0.06539490	      0.54218242	     -0.28589860	      0.24952683	      0.12387483	      0.06852746	     -0.15551695	      0.28932069	     -0.25003814	     -0.14323396	     -0.16923156	      0.50182504	     -0.78766206	     -0.29481015	      1.12383233	     -0.67022756	     -0.57378433	      0.47719801	      1.04663294	      0.00000000	      0.00000000	      0.01745329
     10.63333300	      2.42865310	     -0.04047601	     -0.28179549	      2.28988674	      1.20214296	      0.27647182	     -0.03944252	      0.06340896	      0.54319621	     -0.28704932	      0.24863678	      0.12387960	      0.06908717	     -0.15523982	      0.28768751	     -0.25013022	     -0.14265836	     -0.16861431	      0.51397721	     -0.78579358	     -0.29156844	      1.12240624	     -0.68097440	     -0.57509801	      0.47361603	      1.04371040	      0.00000000	      0.00000000	      0.01745329
     10.66666700	      2.42580900	     -0.04165780	     -0.28057178	      2.29030959	      1.20177890	      0.27677454	     -0.03683881	      0.06101411	      0.54355446	     -0.28909375	      0.24845136	      0.12388351	      0.06946607	     -0.15496351	      0.28648406	     -0.25016462	     -0.14224686	     -0.16807406	      0.52464759	     -0.78444183	     -0.28771702	      1.12075977	     -0.69215551	     -0.57784602	      0.46955639	      1.03938545	      0.00000000	      0.00000000	      0.01745329
     10.70000000	      2.42206040	     -0.04326130	     -0.27970681	      2.29055080	      1.20180772	      0.27652416	     -0.03729404	      0.05735675	      0.54651841	     -0.28967460	      0.24694904	      0.12404545	      0.06861891	     -0.15520426	      0.28400247	     -0.25012525	     -0.14319998	     -0.16705778	      0.53598399	     -0.78194976	     -0.28350167	      1.12091504	     -0.70141802	     -0.58349076	      0.46466972	      1.03171343	      0.00000000	      0.00000000	      0.01745329
     10.73333300	      2.41420373	     -0.04439650	     -0.28137003	      2.29066878	      1.20151358	      0.27647744	     -0.03589235	      0.05036119	      0.55104189	     -0.28843989	      0.24880882	      0.12394721	      0.06772310	     -0.15285452	      0.28173547	     -0.24988748	     -0.14297718	     -0.16139276	      0.54547309	     -0.77564143	     -0.28173633	      1.12438804	     -0.70021610	     -0.59838225	      0.45570921	      1.01337335	      0.00000000	      0.00000000	      0.01745329
     10.76666700	      2.41331536	     -0.04505665	     -0.28110844	      2.29075789	      1.20066958	      0.27691327	     -0.03508430	      0.04950262	      0.55168717	     -0.28748281	      0.24887300	      0.12390055	      0.06827309	     -0.15278000	      0.28202404	     -0.24988111	     -0.14260601	     -0.16113432	      0.54584335	     -0.77502583	     -0.28163028	      1.12423722	     -0.70057479	     -0.59749039	      0.45504853	      1.01326634	      0.00000000	      0.00000000	      0.01745329
     10.80000000	      2.41238751	     -0.04596748	     -0.28161613	      2.29077908	      1.19983662	      0.27704971	     -0.03634092	      0.04828232	      0.55293048	     -0.28525121	      0.24883200	      0.12390750	      0.06812341	     -0.15274210	      0.28208959	     -0.24983250	     -0.14295758	     -0.16083906	      0.54656390	     -0.77335211	     -0.28128234	      1.12444140	     -0.69918978	     -0.59565447	      0.45477238	      1.01333651	      0.00000000	      0.00000000	      0.01745329
     10.83333300	      2.41098735	     -0.04631905	     -0.28265517	      2.29068169	      1.19896835	      0.27696863	     -0.03933729	      0.04650371	      0.55539470	     -0.28045206	      0.24879689	      0.12396099	      0.06717424	     -0.15260993	      0.28226985	     -0.24971004	     -0.14402678	     -0.16031014	      0.54658084	     -0.76991127	     -0.28109435	      1.12536639	     -0.69435381	     -0.59185456	      0.45532427	      1.01418447	      0.00000000	      0.00000000	      0.01745329
     10.86666700	      2.40655326	     -0.04760497	     -0.29137983	      2.29233409	      1.19781508	      0.28035817	     -0.03401425	      0.04373249	      0.55190214	     -0.26885934	      0.26307959	      0.12303239	      0.06932618	     -0.14726292	      0.29404235	     -0.24862214	     -0.14207257	     -0.15459810	      0.54308516	     -0.74209547	     -0.28055855	      1.11502745	     -0.66856315	     -0.57979191	      0.45639370	      1.00558445	      0.00000000	      0.00000000	      0.01745329
     10.90000000	      2.40581305	     -0.04803006	     -0.29512357	      2.29153934	      1.19648811	      0.28006657	     -0.03508323	      0.04275287	      0.55766743	     -0.25806681	      0.26454084	      0.12311911	      0.06707548	     -0.14785458	      0.29590134	     -0.24854253	     -0.14160207	     -0.15457697	      0.53075152	     -0.72970125	     -0.28473985	      1.11092214	     -0.64721045	     -0.57230421	      0.46037718	      1.00478291	      0.00000000	      0.00000000	      0.01745329
     10.93333300	      2.40329993	     -0.05265823	     -0.30107982	      2.29324880	      1.19632401	      0.28206321	     -0.03075566	      0.03860740	      0.55561529	     -0.25429841	      0.28169863	      0.12281605	      0.06454271	     -0.16248062	      0.31256705	     -0.24713061	     -0.14786051	     -0.16697036	      0.51929638	     -0.66726629	     -0.28890886	      1.05111497	     -0.60339643	     -0.52991633	      0.44921446	      0.94986391	      0.00000000	      0.00000000	      0.01745329
     10.96666700	      2.40328405	     -0.05717519	     -0.30295491	      2.29383208	      1.19509038	      0.28300963	     -0.02426005	      0.03584418	      0.55671494	     -0.25531483	      0.28583313	      0.12257509	      0.05967298	     -0.16579931	      0.32005817	     -0.24658637	     -0.15261883	     -0.17343361	      0.49411774	     -0.59717821	     -0.29947615	      0.99252987	     -0.55663253	     -0.48262996	      0.44187461	      0.91906479	      0.00000000	      0.00000000	      0.01745329
     11.00000000	      2.39986196	     -0.05714555	     -0.31242888	      2.29449210	      1.19284077	      0.28493565	     -0.02126585	      0.03296493	      0.55875314	     -0.23296536	      0.29482509	      0.12180500	      0.06020334	     -0.15752379	      0.32907348	     -0.24592024	     -0.15078035	     -0.16717065	      0.47073647	     -0.54921540	     -0.30245175	      0.98663471	     -0.51527155	     -0.45033892	      0.44914364	      0.91745395	      0.00000000	      0.00000000	      0.01745329
     11.03333300	      2.39825884	     -0.06068583	     -0.31216622	      2.29448665	      1.19220528	      0.28518715	     -0.01291495	      0.02001819	      0.56992439	     -0.24816577	      0.30046113	      0.12133617	      0.05878961	     -0.17156931	      0.33562452	     -0.24620191	     -0.15652210	     -0.18137725	      0.43256815	     -0.44846335	     -0.30500202	      0.91202706	     -0.45666008	     -0.37788208	      0.45838835	      0.83871406	      0.00000000	      0.00000000	      0.01745329
     11.06666700	      2.40441878	     -0.05945859	     -0.30420046	      2.29403810	      1.19068944	      0.28575251	     -0.01448368	      0.01870172	      0.57986922	     -0.29379595	      0.29047156	      0.12019108	      0.05944005	     -0.17159859	      0.33240379	     -0.24910233	     -0.15598630	     -0.18981428	      0.39729698	     -0.35989685	     -0.32103365	      0.88877710	     -0.40788029	     -0.26735863	      0.46220551	      0.78464969	      0.00000000	      0.00000000	      0.01745329
     11.10000000	      2.40138029	     -0.06096534	     -0.31070163	      2.29312641	      1.18946385	      0.28483607	     -0.01941660	      0.01550006	      0.58812775	     -0.26944507	      0.29192996	      0.12022522	      0.05693570	     -0.16677121	      0.33397055	     -0.24888274	     -0.15634818	     -0.18510373	      0.36631216	     -0.33491771	     -0.32845202	      0.90458942	     -0.37450906	     -0.24352330	      0.46827489	      0.79429004	      0.00000000	      0.00000000	      0.01745329
     11.13333300	      2.39588031	     -0.06084513	     -0.32170738	      2.29537801	      1.18755535	      0.28747332	     -0.01802125	      0.01253151	      0.58477765	     -0.24808278	      0.30481492	      0.11955302	      0.05757330	     -0.15557447	      0.34554826	     -0.24776768	     -0.15523527	     -0.17505270	      0.33647062	     -0.28896540	     -0.33743210	      0.92054797	     -0.35074268	     -0.19837679	      0.47145855	      0.79156605	      0.00000000	      0.00000000	      0.01745329
     11.16666700	      2.39511031	     -0.06150479	     -0.32584228	      2.29310048	      1.18597143	      0.28698357	     -0.01219332	      0.01262255	      0.59564426	     -0.22963332	      0.30460568	      0.11954068	      0.05837787	     -0.15505277	      0.34486694	     -0.24821354	     -0.15316375	     -0.17510143	      0.30028388	     -0.26811851	     -0.34766338	      0.92543136	     -0.31914407	     -0.17696506	      0.47732135	      0.79672720	      0.00000000	      0.00000000	      0.01745329
     11.20000000	      2.39240576	     -0.06937566	     -0.32015708	      2.29539804	      1.18644303	      0.28878542	     -0.00277158	      0.01406454	      0.60476431	     -0.27866384	      0.31156565	      0.12183280	      0.05122818	     -0.17452380	      0.35598239	     -0.24727282	     -0.16569764	     -0.19489313	      0.26384602	     -0.14586033	     -0.38430384	      0.81841095	     -0.28325374	     -0.06873133	      0.49339995	      0.71885613	      0.00000000	      0.00000000	      0.01745329
     11.23333300	      2.39090351	     -0.06999638	     -0.32338613	      2.29418419	      1.18627212	      0.28860834	     -0.00201317	      0.01315718	      0.61008608	     -0.26413097	      0.31116213	      0.12186347	      0.05068332	     -0.17101101	      0.35534543	     -0.24761830	     -0.16405830	     -0.19224496	      0.23076089	     -0.12660507	     -0.39256496	      0.83047861	     -0.25337154	     -0.05183000	      0.49923120	      0.72929704	      0.00000000	      0.00000000	      0.01745329
     11.26666700	      2.38921235	     -0.07044034	     -0.32703366	      2.29397996	      1.18621638	      0.28912219	     -0.00168586	      0.01272111	      0.61013449	     -0.25103501	      0.31305623	      0.12184759	      0.05058186	     -0.16619094	      0.35734556	     -0.24746978	     -0.16323801	     -0.18804010	      0.19863056	     -0.10492343	     -0.40189485	      0.84036113	     -0.22448611	     -0.03291340	      0.50624861	      0.73988741	      0.00000000	      0.00000000	      0.01745329
     11.30000000	      2.38775659	     -0.07114070	     -0.33000289	      2.29381710	      1.18613587	      0.28971024	     -0.00127603	      0.01265336	      0.60972684	     -0.23923256	      0.31425932	      0.12192107	      0.05037164	     -0.16263559	      0.35878744	     -0.24737660	     -0.16256639	     -0.18492712	      0.17126433	     -0.08442123	     -0.41096397	      0.84692096	     -0.20008122	     -0.01572913	      0.51371223	      0.74903557	      0.00000000	      0.00000000	      0.01745329
     11.33333300	      2.37231774	     -0.07582755	     -0.28693924	      2.29414744	      1.18486617	      0.28902373	      0.00244872	      0.01346636	      0.57563072	     -0.31103035	      0.27852343	      0.12711346	      0.04679141	     -0.17237953	      0.32081780	     -0.25361796	     -0.17120012	     -0.19671264	      0.15865178	      0.05401418	     -0.50869845	      0.77312267	     -0.21367717	      0.07928212	      0.61273830	      0.76225150	      0.00000000	      0.00000000	      0.01745329
     11.36666700	      2.37085357	     -0.07605949	     -0.28850826	      2.29364627	      1.18510927	      0.28899262	      0.00176450	      0.01228747	      0.57941477	     -0.30406773	      0.27812678	      0.12714397	      0.04641365	     -0.16900163	      0.32020962	     -0.25409701	     -0.16912704	     -0.19311100	      0.13908125	      0.06513267	     -0.51296963	      0.78548093	     -0.19846052	      0.08416801	      0.61677745	      0.76469348	      0.00000000	      0.00000000	      0.01745329
     11.40000000	      2.37050182	     -0.07558958	     -0.29022954	      2.29301410	      1.18493042	      0.28926302	      0.00336995	      0.01263192	      0.58226869	     -0.29923428	      0.27745382	      0.12711765	      0.04735628	     -0.16743624	      0.31929357	     -0.25439377	     -0.16843913	     -0.19144637	      0.13033773	      0.07147450	     -0.51530089	      0.79091410	     -0.19268565	      0.08793489	      0.61854726	      0.76574936	      0.00000000	      0.00000000	      0.01745329
     11.43333300	      2.36946551	     -0.07546578	     -0.29138427	      2.29291435	      1.18498879	      0.28960606	      0.00338280	      0.01250010	      0.58239446	     -0.29783503	      0.27818770	      0.12718504	      0.04717985	     -0.16494660	      0.31978170	     -0.25449908	     -0.16760163	     -0.18869429	      0.12124097	      0.07813675	     -0.51840609	      0.79740109	     -0.18615304	      0.08904827	      0.62146996	      0.76556112	      0.00000000	      0.00000000	      0.01745329
     11.46666700	      2.36961045	     -0.07604651	     -0.29130971	      2.29234692	      1.18504124	      0.28961364	      0.00337472	      0.01262603	      0.58252804	     -0.29765236	      0.27829997	      0.12717581	      0.04738753	     -0.16472782	      0.31981100	     -0.25452809	     -0.16738086	     -0.18850391	      0.12069641	      0.07879747	     -0.51864510	      0.79793321	     -0.18602093	      0.08904825	      0.62164525	      0.76544325	      0.00000000	      0.00000000	      0.01745329
     11.50000000	      2.35932546	     -0.07656711	     -0.29392145	      2.29203219	      1.18513839	      0.29027006	      0.00855109	      0.01446816	      0.59324826	     -0.31444695	      0.27776038	      0.12910453	      0.04755441	     -0.15153426	      0.31349170	     -0.25702363	     -0.16380217	     -0.16941530	      0.12713184	      0.10006851	     -0.55006400	      0.83122306	     -0.18918926	      0.09538756	      0.63783570	      0.75341104	      0.00000000	      0.00000000	      0.01745329
     11.53333300	      2.36170593	     -0.07724721	     -0.29403969	      2.29133388	      1.18525612	      0.29022137	      0.00868974	      0.01646830	      0.59473443	     -0.31365512	      0.27804032	      0.12914724	      0.04802333	     -0.15150873	      0.31188581	     -0.25727224	     -0.16414152	     -0.16996484	      0.12442032	      0.10127271	     -0.55156943	      0.83223315	     -0.18748152	      0.09631203	      0.63823290	      0.75425428	      0.00000000	      0.00000000	      0.01745329
     11.56666700	      2.36327230	     -0.07729361	     -0.29421649	      2.29071305	      1.18539234	      0.29010894	      0.00888390	      0.01866951	      0.59590464	     -0.31303004	      0.27694272	      0.12930633	      0.04783186	     -0.15203187	      0.31206550	     -0.25730191	     -0.16399168	     -0.16967630	      0.12157558	      0.10345845	     -0.55326156	      0.83444044	     -0.18695272	      0.09661418	      0.63854940	      0.75479569	      0.00000000	      0.00000000	      0.01745329
     11.60000000	      2.36357047	     -0.07748931	     -0.29437010	      2.29008567	      1.18528522	      0.29010483	      0.00913981	      0.01903726	      0.59588260	     -0.31316029	      0.27697829	      0.12932031	      0.04791041	     -0.15201660	      0.31203148	     -0.25732122	     -0.16391233	     -0.16966416	      0.12115027	      0.10359909	     -0.55358103	      0.83471033	     -0.18712348	      0.09666718	      0.63855059	      0.75488351	      0.00000000	      0.00000000	      0.01745329
     11.63333300	      2.35645970	     -0.08425582	     -0.29367109	      2.29018317	      1.18516591	      0.28871909	      0.01207723	      0.02832959	      0.60696606	     -0.34062598	      0.27674414	      0.13390733	      0.03996969	     -0.15297295	      0.30809331	     -0.25824492	     -0.17207023	     -0.16396338	      0.13616270	      0.11412120	     -0.59265712	      0.88059355	     -0.20189685	      0.10519770	      0.64415120	      0.78361601	      0.00000000	      0.00000000	      0.01745329
     11.66666700	      2.35632731	     -0.08403712	     -0.29367086	      2.28988014	      1.18536203	      0.28884981	      0.01262867	      0.02839592	      0.60674411	     -0.34121215	      0.27688099	      0.13391224	      0.04010111	     -0.15290906	      0.30821020	     -0.25827266	     -0.17182156	     -0.16394613	      0.13623527	      0.11367538	     -0.59283541	      0.88040800	     -0.20177172	      0.10515341	      0.64422050	      0.78371522	      0.00000000	      0.00000000	      0.01745329
     11.70000000	      2.35599452	     -0.08407177	     -0.29374053	      2.28949841	      1.18542336	      0.28903669	      0.01408537	      0.02845011	      0.60507938	     -0.34476051	      0.27773526	      0.13391431	      0.04066896	     -0.15259849	      0.30846007	     -0.25838170	     -0.17099030	     -0.16396655	      0.13785858	      0.11081860	     -0.59330406	      0.87908018	     -0.20222156	      0.10418020	      0.64441736	      0.78390562	      0.00000000	      0.00000000	      0.01745329
     11.73333300	      2.35586242	     -0.08399060	     -0.29315177	      2.28909335	      1.18572337	      0.28887513	      0.01420952	      0.02845515	      0.60486829	     -0.34813455	      0.27798821	      0.13400793	      0.04091254	     -0.15274498	      0.30772207	     -0.25859580	     -0.17091977	     -0.16432631	      0.14222211	      0.10792654	     -0.59335613	      0.87795941	     -0.20391290	      0.10254306	      0.64450438	      0.78443124	      0.00000000	      0.00000000	      0.01745329
     11.76666700	      2.35621198	     -0.08480243	     -0.29293597	      2.28875486	      1.18579440	      0.28888164	      0.01384212	      0.02875386	      0.60490647	     -0.34992267	      0.27763006	      0.13407176	      0.04114380	     -0.15306072	      0.30724049	     -0.25874306	     -0.17069715	     -0.16453235	      0.14430011	      0.10655397	     -0.59345022	      0.87800576	     -0.20541187	      0.10124319	      0.64446873	      0.78467606	      0.00000000	      0.00000000	      0.01745329
     11.80000000	      2.35656028	     -0.08415522	     -0.29239541	      2.28825972	      1.18587888	      0.28875258	      0.01402313	      0.02927394	      0.60454282	     -0.35278067	      0.27744389	      0.13417235	      0.04101983	     -0.15337602	      0.30663713	     -0.25886975	     -0.17086654	     -0.16471684	      0.14676974	      0.10403502	     -0.59374954	      0.87820050	     -0.20779787	      0.09944895	      0.64429530	      0.78494364	      0.00000000	      0.00000000	      0.01745329
     11.83333300	      2.35762436	     -0.08456132	     -0.29073459	      2.28724195	      1.18586406	      0.28789564	      0.01358138	      0.03051285	      0.60710420	     -0.35702940	      0.27467552	      0.13450969	      0.04123602	     -0.15515124	      0.30355206	     -0.25946293	     -0.17122452	     -0.16559678	      0.15220253	      0.09861277	     -0.59492628	      0.88150841	     -0.21398792	      0.09614808	      0.64353940	      0.78727689	      0.00000000	      0.00000000	      0.01745329
     11.86666700	      2.35763204	     -0.08457755	     -0.29074230	      2.28688523	      1.18583431	      0.28792389	      0.01355767	      0.03051566	      0.60712272	     -0.35703027	      0.27466209	      0.13451445	      0.04121081	     -0.15515855	      0.30353800	     -0.25946512	     -0.17123931	     -0.16559175	      0.15218151	      0.09860966	     -0.59494642	      0.88158706	     -0.21400431	      0.09614403	      0.64353775	      0.78731911	      0.00000000	      0.00000000	      0.01745329
     11.90000000	      2.35767102	     -0.08456555	     -0.29080156	      2.28651075	      1.18551909	      0.28794259	      0.01358504	      0.03056010	      0.60708771	     -0.35711661	      0.27465518	      0.13451873	      0.04119463	     -0.15516454	      0.30351518	     -0.25946906	     -0.17125015	     -0.16559075	      0.15216662	      0.09854586	     -0.59497966	      0.88164343	     -0.21407256	      0.09609913	      0.64352897	      0.78734707	      0.00000000	      0.00000000	      0.01745329
     11.93333300	      2.35844567	     -0.08523819	     -0.28693542	      2.28458962	      1.18537191	      0.28552718	      0.01344541	      0.03240433	      0.61452999	     -0.36513487	      0.26639889	      0.13561745	      0.04047546	     -0.15866061	      0.29520736	     -0.26093081	     -0.17269559	     -0.16580479	      0.15632539	      0.08450305	     -0.60076236	      0.90221478	     -0.22511487	      0.09076551	      0.64114876	      0.79896968	      0.00000000	      0.00000000	      0.01745329
     11.96666700	      2.35870401	     -0.08508380	     -0.28729783	      2.28421791	      1.18507320	      0.28556893	      0.01348530	      0.03271625	      0.61412547	     -0.36550499	      0.26666258	      0.13563127	      0.04041547	     -0.15844311	      0.29513565	     -0.26095323	     -0.17269029	     -0.16569390	      0.15625765	      0.08454799	     -0.60085424	      0.90266107	     -0.22491562	      0.09049481	      0.64122792	      0.79923469	      0.00000000	      0.00000000	      0.01745329
     12.00000000	      2.35873566	     -0.08507438	     -0.28732893	      2.28383295	      1.18482731	      0.28552059	      0.01352134	      0.03275593	      0.61406974	     -0.36555498	      0.26671841	      0.13563303	      0.04040844	     -0.15840487	      0.29515063	     -0.26095322	     -0.17268481	     -0.16566667	      0.15623571	      0.08453817	     -0.60087276	      0.90274344	     -0.22492376	      0.09047621	      0.64122619	      0.79927991	      0.00000000	      0.00000000	      0.01745329
     12.03333300	      2.35892732	     -0.08496750	     -0.28756402	      2.28343532	      1.18462284	      0.28545418	      0.01395243	      0.03304590	      0.61381475	     -0.36592839	      0.26686281	      0.13563601	      0.04056268	     -0.15824494	      0.29503314	     -0.26099177	     -0.17259744	     -0.16559359	      0.15616786	      0.08426538	     -0.60101060	      0.90327015	     -0.22505391	      0.09034294	      0.64117925	      0.79959496	      0.00000000	      0.00000000	      0.01745329
     12.06666700	      2.35906076	     -0.08497754	     -0.28769391	      2.28303568	      1.18442723	      0.28533832	      0.01436025	      0.03326177	      0.61371177	     -0.36619285	      0.26691388	      0.13563757	      0.04076568	     -0.15813154	      0.29490592	     -0.26103322	     -0.17249502	     -0.16553417	      0.15615111	      0.08393716	     -0.60113814	      0.90380616	     -0.22521973	      0.09030222	      0.64108800	      0.79994500	      0.00000000	      0.00000000	      0.01745329
     12.10000000	      2.35907383	     -0.08496688	     -0.28773509	      2.28268220	      1.18420758	      0.28515297	      0.01442682	      0.03329203	      0.61369887	     -0.36621458	      0.26692810	      0.13563840	      0.04078834	     -0.15811303	      0.29489753	     -0.26103727	     -0.17248583	     -0.16551979	      0.15614335	      0.08389662	     -0.60115626	      0.90390201	     -0.22523861	      0.09031708	      0.64106817	      0.80001020	      0.00000000	      0.00000000	      0.01745329
     12.13333300	      2.35916707	     -0.08486171	     -0.28804844	      2.28229298	      1.18402168	      0.28491439	      0.01482820	      0.03349645	      0.61382627	     -0.36627455	      0.26674921	      0.13564214	      0.04103113	     -0.15810151	      0.29458380	     -0.26109835	     -0.17248159	     -0.16553401	      0.15603101	      0.08364471	     -0.60127280	      0.90457229	     -0.22513697	      0.09035833	      0.64097736	      0.80046788	      0.00000000	      0.00000000	      0.01745329
     12.16666700	      2.35917745	     -0.08482486	     -0.28811727	      2.28195372	      1.18363783	      0.28463795	      0.01490497	      0.03353437	      0.61383883	     -0.36628105	      0.26674130	      0.13564283	      0.04106113	     -0.15809271	      0.29456019	     -0.26110454	     -0.17247571	     -0.16552632	      0.15598647	      0.08361183	     -0.60129567	      0.90466877	     -0.22507165	      0.09038236	      0.64096733	      0.80055045	      0.00000000	      0.00000000	      0.01745329
     12.20000000	      2.36047493	     -0.08471894	     -0.28829402	      2.28069631	      1.18322864	      0.28443661	      0.01942976	      0.03603270	      0.61692522	     -0.36750686	      0.26473313	      0.13566225	      0.04401272	     -0.15795652	      0.29189731	     -0.26178641	     -0.17127437	     -0.16541326	      0.15198027	      0.07984415	     -0.60325343	      0.91061421	     -0.21741340	      0.09052699	      0.64090739	      0.80648642	      0.00000000	      0.00000000	      0.01745329
     12.23333300	      2.36044831	     -0.08468976	     -0.28836125	      2.28037575	      1.18290272	      0.28413684	      0.01938048	      0.03602262	      0.61689854	     -0.36755892	      0.26473623	      0.13566937	      0.04395265	     -0.15794594	      0.29191098	     -0.26178527	     -0.17127540	     -0.16538525	      0.15203106	      0.07981673	     -0.60324750	      0.91067159	     -0.21733727	      0.09050066	      0.64090382	      0.80652904	      0.00000000	      0.00000000	      0.01745329
     12.26666700	      2.36027000	     -0.08443305	     -0.28882647	      2.27965495	      1.18280140	      0.28367192	      0.01726252	      0.03647615	      0.61891976	     -0.36983573	      0.26316406	      0.13602442	      0.04239263	     -0.15763494	      0.29049249	     -0.26210756	     -0.17117055	     -0.16425495	      0.15213335	      0.07789649	     -0.60372565	      0.91554209	     -0.20944408	      0.08798344	      0.64098746	      0.80970574	      0.00000000	      0.00000000	      0.01745329
     12.30000000	      2.36027940	     -0.08442378	     -0.28890014	      2.27938079	      1.18257629	      0.28334901	      0.01734068	      0.03651489	      0.61894244	     -0.36982216	      0.26316535	      0.13602354	      0.04244536	     -0.15761585	      0.29047523	     -0.26211248	     -0.17116062	     -0.16423879	      0.15211173	      0.07789529	     -0.60373487	      0.91560171	     -0.20941337	      0.08800458	      0.64096116	      0.80973353	      0.00000000	      0.00000000	      0.01745329
     12.33333300	      2.36026966	     -0.08432025	     -0.28923735	      2.27913698	      1.18225283	      0.28301893	      0.01753969	      0.03659128	      0.61898287	     -0.36984692	      0.26308053	      0.13602320	      0.04256517	     -0.15760677	      0.29033347	     -0.26213508	     -0.17118250	     -0.16423680	      0.15199898	      0.07782845	     -0.60378752	      0.91567681	     -0.20918020	      0.08805131	      0.64093822	      0.80981693	      0.00000000	      0.00000000	      0.01745329
     12.36666700	      2.35985531	     -0.08431250	     -0.29015537	      2.27795568	      1.18229187	      0.28301122	      0.02098909	      0.03806003	      0.62334833	     -0.37155839	      0.26195122	      0.13615376	      0.04501506	     -0.15602157	      0.28756226	     -0.26285620	     -0.16965697	     -0.16243517	      0.14904113	      0.07474219	     -0.60543072	      0.91905357	     -0.19761818	      0.08699472	      0.64060859	      0.81232847	      0.00000000	      0.00000000	      0.01745329
     12.40000000	      2.35982339	     -0.08427862	     -0.29026863	      2.27775180	      1.18213708	      0.28271129	      0.02099696	      0.03805819	      0.62335172	     -0.37156476	      0.26194161	      0.13615827	      0.04499960	     -0.15600964	      0.28754526	     -0.26285981	     -0.16965281	     -0.16241167	      0.14911675	      0.07473950	     -0.60541287	      0.91905930	     -0.19760372	      0.08699879	      0.64058285	      0.81232176	      0.00000000	      0.00000000	      0.01745329
     12.43333300	      2.35967696	     -0.08414313	     -0.29066334	      2.27756527	      1.18205741	      0.28244474	      0.02103399	      0.03799645	      0.62340302	     -0.37158593	      0.26183611	      0.13617204	      0.04496101	     -0.15600574	      0.28738574	     -0.26288306	     -0.16968331	     -0.16238408	      0.14935554	      0.07466812	     -0.60535878	      0.91903317	     -0.19751953	      0.08703238	      0.64051519	      0.81231432	      0.00000000	      0.00000000	      0.01745329
     12.46666700	      2.35866668	     -0.08400559	     -0.29159305	      2.27731676	      1.18214618	      0.28232788	      0.02094382	      0.03726707	      0.62446418	     -0.37134931	      0.26144748	      0.13624655	      0.04482911	     -0.15580174	      0.28639799	     -0.26305362	     -0.16965196	     -0.16212399	      0.15116884	      0.07425048	     -0.60484934	      0.91901900	     -0.19697983	      0.08721389	      0.64002900	      0.81224161	      0.00000000	      0.00000000	      0.01745329
     12.50000000	      2.35775122	     -0.08390265	     -0.29160936	      2.27649091	      1.18229013	      0.28240397	      0.02325186	      0.03762208	      0.62741668	     -0.37268069	      0.26169270	      0.13637625	      0.04591807	     -0.15421691	      0.28432432	     -0.26362501	     -0.16782446	     -0.16047459	      0.15708377	      0.07192240	     -0.60321738	      0.91793097	     -0.19661898	      0.08571848	      0.63808979	      0.81136131	      0.00000000	      0.00000000	      0.01745329
     12.53333300	      2.35783773	     -0.08390542	     -0.29238886	      2.27624547	      1.18230001	      0.28235008	      0.02337406	      0.03814984	      0.62817688	     -0.37256736	      0.26103073	      0.13643531	      0.04619726	     -0.15415436	      0.28396070	     -0.26370064	     -0.16767700	     -0.15994087	      0.15738638	      0.07231127	     -0.60289547	      0.91826637	     -0.19621576	      0.08516836	      0.63772230	      0.81119718	      0.00000000	      0.00000000	      0.01745329
     12.56666700	      2.35785767	     -0.08370047	     -0.29218231	      2.27603829	      1.18240519	      0.28234663	      0.02360781	      0.03832923	      0.62847586	     -0.37260946	      0.26107332	      0.13645514	      0.04623339	     -0.15400563	      0.28387228	     -0.26372737	     -0.16756853	     -0.15972073	      0.15765235	      0.07233388	     -0.60271809	      0.91835647	     -0.19630025	      0.08489230	      0.63754251	      0.81111145	      0.00000000	      0.00000000	      0.01745329
     12.60000000	      2.35793443	     -0.08353228	     -0.29250665	      2.27580720	      1.18254315	      0.28234715	      0.02401342	      0.03864179	      0.62875792	     -0.37271133	      0.26093920	      0.13647614	      0.04642140	     -0.15388512	      0.28350897	     -0.26380635	     -0.16737450	     -0.15955265	      0.15807689	      0.07243332	     -0.60242064	      0.91851735	     -0.19663470	      0.08442294	      0.63728199	      0.81096943	      0.00000000	      0.00000000	      0.01745329
     12.63333300	      2.35222404	     -0.08274746	     -0.29399509	      2.27375914	      1.18268213	      0.28237914	      0.02791835	      0.04037586	      0.64009736	     -0.37836660	      0.25975934	      0.13776824	      0.04990102	     -0.14703713	      0.27452388	     -0.26579226	     -0.16179942	     -0.14853954	      0.16361655	      0.07008547	     -0.59371293	      0.92553146	     -0.19225410	      0.07182667	      0.62871146	      0.81185078	      0.00000000	      0.00000000	      0.01745329
     12.66666700	      2.35219644	     -0.08215563	     -0.29434696	      2.27361467	      1.18268195	      0.28234761	      0.02909829	      0.04106053	      0.64011858	     -0.37853880	      0.25938486	      0.13783269	      0.05023372	     -0.14701797	      0.27497243	     -0.26576855	     -0.16139321	     -0.14787962	      0.16302837	      0.06958295	     -0.59378072	      0.92560890	     -0.19309552	      0.07226348	      0.62795424	      0.81198591	      0.00000000	      0.00000000	      0.01745329
     12.70000000	      2.35222466	     -0.08204973	     -0.29439469	      2.27349295	      1.18244997	      0.28227307	      0.02922048	      0.04114168	      0.64010478	     -0.37858330	      0.25940749	      0.13783628	      0.05025160	     -0.14699615	      0.27497033	     -0.26577137	     -0.16137299	     -0.14784912	      0.16298269	      0.06954091	     -0.59378430	      0.92559737	     -0.19314064	      0.07226882	      0.62790417	      0.81199061	      0.00000000	      0.00000000	      0.01745329
     12.73333300	      2.35248800	     -0.08068561	     -0.29480277	      2.27340663	      1.18242505	      0.28229286	      0.03070358	      0.04198966	      0.63993309	     -0.37915446	      0.25950349	      0.13785057	      0.05054332	     -0.14686050	      0.27485199	     -0.26581800	     -0.16115349	     -0.14771464	      0.16253403	      0.06898807	     -0.59387998	      0.92535653	     -0.19335846	      0.07219043	      0.62757184	      0.81202455	      0.00000000	      0.00000000	      0.01745329
     12.76666700	      2.35249849	     -0.08061132	     -0.29477618	      2.27349696	      1.18261097	      0.28205713	      0.03083341	      0.04205809	      0.63994123	     -0.37918769	      0.25952877	      0.13784891	      0.05061743	     -0.14683664	      0.27485650	     -0.26582568	     -0.16108244	     -0.14770023	      0.16248739	      0.06894699	     -0.59388348	      0.92535768	     -0.19332982	      0.07218600	      0.62754321	      0.81203356	      0.00000000	      0.00000000	      0.01745329
     12.80000000	      2.35243140	     -0.07906643	     -0.29468248	      2.27344515	      1.18270921	      0.28198398	      0.03222835	      0.04268002	      0.64003742	     -0.37962105	      0.25965087	      0.13784199	      0.05112282	     -0.14665493	      0.27474375	     -0.26590284	     -0.16067468	     -0.14763369	      0.16174740	      0.06847965	     -0.59400273	      0.92555626	     -0.19272747	      0.07204486	      0.62735627	      0.81207805	      0.00000000	      0.00000000	      0.01745329
     12.83333300	      2.35116926	     -0.07710148	     -0.29471004	      2.27285583	      1.18285022	      0.28214083	      0.03584738	      0.04364963	      0.64078363	     -0.38129437	      0.25983681	      0.13770188	      0.05490883	     -0.14584221	      0.27373493	     -0.26651129	     -0.15734043	     -0.14784966	      0.15866362	      0.06662332	     -0.59439856	      0.92725484	     -0.18755107	      0.07141018	      0.62701673	      0.81226541	      0.00000000	      0.00000000	      0.01745329
     12.86666700	      2.35074816	     -0.07543930	     -0.29479190	      2.27296983	      1.18293911	      0.28185496	      0.03628892	      0.04380776	      0.64099298	     -0.38148766	      0.25988716	      0.13770887	      0.05507384	     -0.14572061	      0.27344778	     -0.26659970	     -0.15712245	     -0.14789806	      0.15878686	      0.06639348	     -0.59430131	      0.92746986	     -0.18653704	      0.07128166	      0.62696524	      0.81223059	      0.00000000	      0.00000000	      0.01745329
     12.90000000	      2.34610671	     -0.06802945	     -0.29501637	      2.27055099	      1.18306148	      0.28313020	      0.03739041	      0.04608842	      0.64623144	     -0.38436540	      0.26081938	      0.13728177	      0.06692483	     -0.14281281	      0.26840398	     -0.26915692	     -0.14460106	     -0.14930356	      0.16370745	      0.06420708	     -0.59135573	      0.93412030	     -0.17052238	      0.06711209	      0.62466811	      0.80828334	      0.00000000	      0.00000000	      0.01745329
     12.93333300	      2.34571609	     -0.06601733	     -0.29506848	      2.27075442	      1.18318166	      0.28275739	      0.03860836	      0.04647252	      0.64615793	     -0.38458511	      0.26077649	      0.13728392	      0.06728217	     -0.14276304	      0.26863502	     -0.26916150	     -0.14441716	     -0.14906970	      0.16341590	      0.06368654	     -0.59148321	      0.93441818	     -0.17088839	      0.06739878	      0.62426713	      0.80800422	      0.00000000	      0.00000000	      0.01745329
     12.96666700	      2.34443498	     -0.06294869	     -0.29543245	      2.27045617	      1.18321627	      0.28293505	      0.04347085	      0.04750541	      0.64623581	     -0.38526717	      0.26122407	      0.13704838	      0.07154340	     -0.14203135	      0.26867739	     -0.26961187	     -0.14099853	     -0.14894905	      0.16141953	      0.06141545	     -0.59215482	      0.93605606	     -0.17108043	      0.06899977	      0.62272568	      0.80671194	      0.00000000	      0.00000000	      0.01745329
     13.00000000	      2.34412874	     -0.06059722	     -0.29559820	      2.27058194	      1.18317803	      0.28250830	      0.04439083	      0.04787032	      0.64640023	     -0.38520997	      0.26142046	      0.13703163	      0.07177091	     -0.14187797	      0.26845050	     -0.26968929	     -0.14078717	     -0.14901055	      0.16127087	      0.06125581	     -0.59218040	      0.93637613	     -0.17068098	      0.06926040	      0.62254442	      0.80646725	      0.00000000	      0.00000000	      0.01745329
     13.03333300	      2.33895102	     -0.04861161	     -0.29815773	      2.26834181	      1.18304904	      0.28477129	      0.04320117	      0.05005153	      0.65022469	     -0.38684025	      0.26685286	      0.13571317	      0.08942392	     -0.13710692	      0.26561028	     -0.27274713	     -0.12231648	     -0.15110568	      0.16333015	      0.05785539	     -0.59128860	      0.93966392	     -0.15624536	      0.07232745	      0.61960097	      0.79578351	      0.00000000	      0.00000000	      0.01745329
     13.06666700	      2.33905318	     -0.04594832	     -0.29826019	      2.26847290	      1.18311130	      0.28422962	      0.04429735	      0.05108375	      0.65060386	     -0.38645473	      0.26640886	      0.13573359	      0.08984047	     -0.13731666	      0.26596816	     -0.27273153	     -0.12229722	     -0.15084810	      0.16275626	      0.05808775	     -0.59143684	      0.94001817	     -0.15714542	      0.07259063	      0.61919523	      0.79520150	      0.00000000	      0.00000000	      0.01745329
     13.10000000	      2.33908791	     -0.04233262	     -0.29893920	      2.26842336	      1.18286525	      0.28415820	      0.04782474	      0.05336677	      0.65111601	     -0.38624756	      0.26624216	      0.13545479	      0.09452137	     -0.13714846	      0.26683115	     -0.27308887	     -0.11899411	     -0.15065497	      0.15926146	      0.05683295	     -0.59302971	      0.94019477	     -0.15896015	      0.07476235	      0.61806704	      0.79288812	      0.00000000	      0.00000000	      0.01745329
     13.13333300	      2.33175748	     -0.00874276	     -0.30603713	      2.26604227	      1.18322109	      0.28765488	      0.01050953	      0.05866830	      0.66121921	     -0.38558342	      0.27968305	      0.13206839	      0.13488682	     -0.13206585	      0.26566909	     -0.27957317	     -0.07805992	     -0.15410842	      0.15289268	      0.05321091	     -0.60736220	      0.93195710	     -0.15445235	      0.08875357	      0.61618801	      0.75068375	      0.00000000	      0.00000000	      0.01745329
     13.16666700	      2.33169812	     -0.00584348	     -0.30602762	      2.26639638	      1.18309416	      0.28718880	      0.01244744	      0.05940901	      0.66130428	     -0.38563383	      0.27980273	      0.13207348	      0.13493625	     -0.13220818	      0.26564442	     -0.27957430	     -0.07816876	     -0.15399202	      0.15213996	      0.05294212	     -0.60773276	      0.93192781	     -0.15515628	      0.08901431	      0.61606936	      0.75051731	      0.00000000	      0.00000000	      0.01745329
     13.20000000	      2.33285560	     -0.00260315	     -0.30633815	      2.26640504	      1.18265327	      0.28716877	      0.01909422	      0.06256602	      0.66090741	     -0.38689710	      0.28020193	      0.13180218	      0.13879340	     -0.13248057	      0.26616072	     -0.27985144	     -0.07531046	     -0.15390667	      0.14939025	      0.05117783	     -0.60986959	      0.93080659	     -0.15877109	      0.08957880	      0.61551102	      0.74900808	      0.00000000	      0.00000000	      0.01745329
     13.23333300	      2.32241754	      0.02354900	     -0.30926890	      2.26484479	      1.18296434	      0.28896589	     -0.00674953	      0.06187690	      0.66666620	     -0.38401725	      0.29183300	      0.12885085	      0.17001494	     -0.13773213	      0.26108800	     -0.28477918	     -0.04448095	     -0.15735131	      0.14751384	      0.05655476	     -0.64320787	      0.93119409	     -0.16475850	      0.09305640	      0.62009124	      0.71150624	      0.00000000	      0.00000000	      0.01745329
     13.26666700	      2.32418979	      0.02689464	     -0.30957425	      2.26509448	      1.18254764	      0.28891859	     -0.00230184	      0.06518322	      0.66634276	     -0.38388569	      0.29218949	      0.12867031	      0.17232240	     -0.13794637	      0.26178156	     -0.28493911	     -0.04294522	     -0.15665538	      0.14715402	      0.05607575	     -0.64478216	      0.93009572	     -0.16642610	      0.09422747	      0.61965290	      0.71131200	      0.00000000	      0.00000000	      0.01745329
     13.30000000	      2.32449878	      0.03038734	     -0.30952255	      2.26555031	      1.18223377	      0.28842783	     -0.00050964	      0.06646835	      0.66669365	     -0.38338878	      0.29219656	      0.12866614	      0.17240253	     -0.13800367	      0.26189216	     -0.28495250	     -0.04303506	     -0.15653782	      0.14709165	      0.05637413	     -0.64509916	      0.93003705	     -0.16663884	      0.09455587	      0.61953737	      0.71121978	      0.00000000	      0.00000000	      0.01745329
     13.33333300	      2.32651768	      0.03407514	     -0.30988951	      2.26563315	      1.18169128	      0.28852574	      0.00435300	      0.07068159	      0.66830778	     -0.38075688	      0.29176764	      0.12838955	      0.17641558	     -0.13803874	      0.26241777	     -0.28528638	     -0.04009176	     -0.15664112	      0.14622540	      0.05840647	     -0.64652267	      0.93069738	     -0.16682359	      0.09611564	      0.61907327	      0.71081499	      0.00000000	      0.00000000	      0.01745329
     13.36666700	      2.32728086	      0.04310788	     -0.31252285	      2.26461157	      1.18110124	      0.29068780	      0.00496614	      0.07558796	      0.66855700	     -0.37942816	      0.29644389	      0.12649099	      0.18881412	     -0.13558533	      0.26437704	     -0.28689760	     -0.02770842	     -0.15825610	      0.15506155	      0.05878665	     -0.65334823	      0.92651663	     -0.15471712	      0.10160576	      0.61926402	      0.70923358	      0.00000000	      0.00000000	      0.01745329
     13.40000000	      2.32777435	      0.04632364	     -0.31208931	      2.26516463	      1.18082412	      0.29019998	      0.00591100	      0.07699744	      0.66980921	     -0.37803036	      0.29612786	      0.12654048	      0.18889609	     -0.13577605	      0.26434566	     -0.28691166	     -0.02791407	     -0.15830111	      0.15444835	      0.06021137	     -0.65364154	      0.92741722	     -0.15500948	      0.10171525	      0.61905572	      0.70895297	      0.00000000	      0.00000000	      0.01745329
     13.43333300	      2.32984343	      0.04956336	     -0.31234014	      2.26545465	      1.17999135	      0.29015546	      0.00787829	      0.08080778	      0.67230952	     -0.37529122	      0.29513883	      0.12644413	      0.19191432	     -0.13607452	      0.26448842	     -0.28717968	     -0.02587002	     -0.15883647	      0.15255978	      0.06404993	     -0.65469013	      0.93031523	     -0.15483819	      0.10139370	      0.61864323	      0.70814284	      0.00000000	      0.00000000	      0.01745329
     13.46666700	      2.32649329	      0.06155705	     -0.31520789	      2.26390249	      1.17943913	      0.29258664	      0.00487448	      0.08236281	      0.67602619	     -0.37744252	      0.30056004	      0.12380587	      0.20956117	     -0.13269514	      0.26554061	     -0.28951523	     -0.00865560	     -0.16425567	      0.15979887	      0.06874677	     -0.66179561	      0.94226913	     -0.14291890	      0.09912399	      0.61715887	      0.70324835	      0.00000000	      0.00000000	      0.01745329
     13.50000000	      2.32840312	      0.06419449	     -0.31525610	      2.26444155	      1.17890854	      0.29249672	      0.00466434	      0.08478044	      0.67739375	     -0.37678829	      0.30018467	      0.12386477	      0.21016284	     -0.13315031	      0.26563701	     -0.28960412	     -0.00829939	     -0.16427188	      0.15969066	      0.07030523	     -0.66245160	      0.94390758	     -0.14536961	      0.09842242	      0.61614606	      0.70215047	      0.00000000	      0.00000000	      0.01745329
     13.53333300	      2.32996375	      0.06655202	     -0.31534432	      2.26471004	      1.17819071	      0.29260776	      0.00506401	      0.08695339	      0.67839451	     -0.37733157	      0.30013799	      0.12377757	      0.21160838	     -0.13332287	      0.26595990	     -0.28977166	     -0.00718369	     -0.16440947	      0.16013559	      0.07106708	     -0.66293964	      0.94486957	     -0.14616787	      0.09718152	      0.61544864	      0.70129044	      0.00000000	      0.00000000	      0.01745329
     13.56666700	      2.33152936	      0.06845789	     -0.31535259	      2.26487763	      1.17779479	      0.29282480	      0.00424441	      0.08887055	      0.68002122	     -0.37768947	      0.30008307	      0.12367875	      0.21317240	     -0.13341447	      0.26591064	     -0.28997085	     -0.00589545	     -0.16479378	      0.16126908	      0.07245256	     -0.66303041	      0.94593118	     -0.14612995	      0.09543050	      0.61478410	      0.70032848	      0.00000000	      0.00000000	      0.01745329
     13.60000000	      2.33155633	      0.06855318	     -0.31531524	      2.26520099	      1.17751534	      0.29303719	      0.00422267	      0.08891857	      0.68008298	     -0.37771343	      0.30006807	      0.12368096	      0.21318575	     -0.13341881	      0.26588662	     -0.28997328	     -0.00588724	     -0.16480583	      0.16129608	      0.07247164	     -0.66302907	      0.94595192	     -0.14612319	      0.09535942	      0.61477468	      0.70029857	      0.00000000	      0.00000000	      0.01745329
     13.63333300	      2.33389600	      0.06953751	     -0.31503230	      2.26526430	      1.17728123	      0.29328790	      0.00265729	      0.09117549	      0.68117134	     -0.37821566	      0.29997832	      0.12364934	      0.21392024	     -0.13341778	      0.26562532	     -0.29007552	     -0.00532415	     -0.16505476	      0.16210839	      0.07426206	     -0.66270796	      0.94653817	     -0.14639778	      0.09278274	      0.61440424	      0.69916920	      0.00000000	      0.00000000	      0.01745329
     13.66666700	      2.33417127	      0.06938998	     -0.31480959	      2.26536809	      1.17717596	      0.29377673	      0.00228426	      0.09138080	      0.68139658	     -0.37838271	      0.29991997	      0.12365333	      0.21405307	     -0.13342812	      0.26562202	     -0.29009463	     -0.00518745	     -0.16507029	      0.16216762	      0.07440130	     -0.66268795	      0.94659647	     -0.14646751	      0.09235897	      0.61432240	      0.69896962	      0.00000000	      0.00000000	      0.01745329
     13.70000000	      2.33672620	      0.06957219	     -0.31421532	      2.26523947	      1.17728785	      0.29401896	     -0.00073985	      0.09347922	      0.68278040	     -0.38029001	      0.29894310	      0.12387165	      0.21433941	     -0.13379967	      0.26515270	     -0.29015297	     -0.00498381	     -0.16516909	      0.16177301	      0.07526162	     -0.66281538	      0.94693202	     -0.14751427	      0.08850433	      0.61349486	      0.69716392	      0.00000000	      0.00000000	      0.01745329
     13.73333300	      2.33747998	      0.06829498	     -0.31375582	      2.26528923	      1.17738564	      0.29475976	     -0.00173665	      0.09374514	      0.68282752	     -0.38130733	      0.29892758	      0.12387780	      0.21451865	     -0.13378229	      0.26498261	     -0.29016841	     -0.00475721	     -0.16518777	      0.16121735	      0.07495649	     -0.66307514	      0.94693980	     -0.14800600	      0.08735125	      0.61326146	      0.69665856	      0.00000000	      0.00000000	      0.01745329
     13.76666700	      2.33986613	      0.06741183	     -0.31263026	      2.26514170	      1.17772789	      0.29491735	     -0.00459332	      0.09511128	      0.68285828	     -0.38582670	      0.29802006	      0.12423297	      0.21353899	     -0.13429722	      0.26417333	     -0.29006298	     -0.00566262	     -0.16498878	      0.15870054	      0.07260657	     -0.66450368	      0.94605534	     -0.15011215	      0.08292281	      0.61236235	      0.69507115	      0.00000000	      0.00000000	      0.01745329
     13.80000000	      2.34151808	      0.06481247	     -0.30919343	      2.26486864	      1.17827577	      0.29300551	     -0.01171976	      0.09421238	      0.69029065	     -0.39079602	      0.29098149	      0.12637985	      0.20883410	     -0.13703456	      0.25823632	     -0.28944817	     -0.01057097	     -0.16403323	      0.14945383	      0.06548741	     -0.66934751	      0.94204930	     -0.15649922	      0.07791250	      0.60817389	      0.69512609	      0.00000000	      0.00000000	      0.01745329
     13.83333300	      2.34195880	      0.06242830	     -0.30872068	      2.26481993	      1.17893619	      0.29371265	     -0.01349728	      0.09366462	      0.68943667	     -0.39235685	      0.29132767	      0.12636622	      0.20852307	     -0.13667654	      0.25814084	     -0.28942981	     -0.01056548	     -0.16363031	      0.14931451	      0.06483248	     -0.66958622	      0.94151965	     -0.15647433	      0.07665947	      0.60813977	      0.69528939	      0.00000000	      0.00000000	      0.01745329
     13.86666700	      2.34204196	      0.06020207	     -0.30791278	      2.26475997	      1.17929344	      0.29403846	     -0.01674011	      0.09228531	      0.68885813	     -0.39457134	      0.29106036	      0.12665071	      0.20664035	     -0.13663849	      0.25732558	     -0.28924577	     -0.01216371	     -0.16280641	      0.14918251	      0.06346277	     -0.66991669	      0.94045264	     -0.15666414	      0.07468560	      0.60803507	      0.69604298	      0.00000000	      0.00000000	      0.01745329
     13.90000000	      2.34197073	      0.05784190	     -0.30752521	      2.26443060	      1.17972850	      0.29449661	     -0.01817866	      0.09141851	      0.68914450	     -0.39482329	      0.29065812	      0.12679467	      0.20623156	     -0.13678555	      0.25686100	     -0.28917987	     -0.01257856	     -0.16256199	      0.14922219	      0.06310907	     -0.66990975	      0.94009898	     -0.15709099	      0.07431328	      0.60789474	      0.69639155	      0.00000000	      0.00000000	      0.01745329
     13.93333300	      2.34447954	      0.05073560	     -0.30319014	      2.26466819	      1.18047770	      0.29118606	     -0.02363870	      0.08839085	      0.69397033	     -0.39760790	      0.28190929	      0.13015042	      0.19328128	     -0.14031302	      0.24947469	     -0.28758387	     -0.02488509	     -0.15591574	      0.14498421	      0.05898664	     -0.67002033	      0.93566746	     -0.17051128	      0.06758895	      0.60384866	      0.70251265	      0.00000000	      0.00000000	      0.01745329
     13.96666700	      2.34405645	      0.04775237	     -0.30302172	      2.26420163	      1.18082233	      0.29164880	     -0.02463889	      0.08713025	      0.69388482	     -0.39771954	      0.28190550	      0.13016821	      0.19333282	     -0.14015179	      0.24916838	     -0.28756476	     -0.02481958	     -0.15567296	      0.14518507	      0.05870560	     -0.66986343	      0.93534404	     -0.17017165	      0.06769237	      0.60384036	      0.70305027	      0.00000000	      0.00000000	      0.01745329
     14.00000000	      2.34890054	      0.02475235	     -0.29604405	      2.26489039	      1.18119607	      0.28780900	     -0.00182467	      0.07899515	      0.69181983	     -0.40133130	      0.26472435	      0.13773324	      0.16292434	     -0.13469755	      0.23413198	     -0.28357765	     -0.05166983	     -0.12670004	      0.14213884	      0.06310505	     -0.65685073	      0.91734431	     -0.17301372	      0.05151976	      0.59661801	      0.73841888	      0.00000000	      0.00000000	      0.01745329
     14.03333300	      2.34878674	      0.02195826	     -0.29575380	      2.26424273	      1.18155647	      0.28811715	     -0.00315238	      0.07812777	      0.69188415	     -0.40120733	      0.26476127	      0.13772751	      0.16311759	     -0.13452487	      0.23389000	     -0.28359181	     -0.05149348	     -0.12682812	      0.14293314	      0.06320653	     -0.65656187	      0.91719588	     -0.17353488	      0.05147645	      0.59641793	      0.73836930	      0.00000000	      0.00000000	      0.01745329
     14.06666700	      2.34824028	      0.01913282	     -0.29572438	      2.26357475	      1.18172998	      0.28825124	     -0.00477559	      0.07669860	      0.69228487	     -0.40080072	      0.26451659	      0.13782358	      0.16277069	     -0.13454566	      0.23329874	     -0.28356393	     -0.05190643	     -0.12696836	      0.14446104	      0.06317049	     -0.65602679	      0.91663590	     -0.17457836	      0.05175688	      0.59603779	      0.73838677	      0.00000000	      0.00000000	      0.01745329
     14.10000000	      2.34837571	      0.01324912	     -0.29380787	      2.26362711	      1.18216517	      0.28673871	     -0.00738451	      0.07347442	      0.69418584	     -0.39967431	      0.26079910	      0.13951258	      0.15414953	     -0.13585698	      0.23068454	     -0.28276986	     -0.06008505	     -0.12538761	      0.14952102	      0.06326717	     -0.65271173	      0.91330914	     -0.18654766	      0.05098739	      0.59181309	      0.73921152	      0.00000000	      0.00000000	      0.01745329
     14.13333300	      2.34755233	      0.00987426	     -0.29358417	      2.26286028	      1.18243166	      0.28667906	     -0.00846224	      0.07180103	      0.69517179	     -0.39837213	      0.26027563	      0.13963410	      0.15404757	     -0.13601975	      0.23018596	     -0.28273761	     -0.06041163	     -0.12540157	      0.14950423	      0.06340802	     -0.65244881	      0.91325599	     -0.18640618	      0.05227363	      0.59152566	      0.73996138	      0.00000000	      0.00000000	      0.01745329
     14.16666700	      2.35513229	     -0.01906598	     -0.28394924	      2.26475977	      1.18233117	      0.28222059	      0.01729817	      0.06800446	      0.68682539	     -0.40053003	      0.24122692	      0.14826407	      0.11586566	     -0.13604928	      0.22250986	     -0.27856199	     -0.09836430	     -0.11295047	      0.14996899	      0.06493664	     -0.63194129	      0.91931098	     -0.18923072	      0.04922396	      0.57416045	      0.78244732	      0.00000000	      0.00000000	      0.01745329
     14.20000000	      2.35290728	     -0.02192509	     -0.28359777	      2.26424197	      1.18252134	      0.28201527	      0.01527946	      0.06497531	      0.68869677	     -0.39829483	      0.24025407	      0.14850528	      0.11490705	     -0.13601474	      0.22162494	     -0.27853872	     -0.09925376	     -0.11337952	      0.15221913	      0.06498848	     -0.63091838	      0.91945738	     -0.19074954	      0.05127918	      0.57291408	      0.78296003	      0.00000000	      0.00000000	      0.01745329
     14.23333300	      2.35253143	     -0.02481865	     -0.28350960	      2.26366345	      1.18260179	      0.28187414	      0.01388460	      0.06385149	      0.68925829	     -0.39761497	      0.23996981	      0.14857301	      0.11480649	     -0.13605263	      0.22128296	     -0.27854114	     -0.09935435	     -0.11350925	      0.15297523	      0.06505706	     -0.63056323	      0.91946971	     -0.19138617	      0.05184776	      0.57248547	      0.78319822	      0.00000000	      0.00000000	      0.01745329
     14.26666700	      2.35398737	     -0.03060158	     -0.28225062	      2.26397469	      1.18261589	      0.28030131	      0.01026973	      0.06250851	      0.69117057	     -0.39701202	      0.23651044	      0.15010711	      0.10597507	     -0.13732718	      0.21974029	     -0.27771884	     -0.10760947	     -0.11247014	      0.15782617	      0.06308423	     -0.62783051	      0.91795197	     -0.20121667	      0.05256247	      0.56689609	      0.78688887	      0.00000000	      0.00000000	      0.01745329
     14.30000000	      2.35362137	     -0.03345072	     -0.28225132	      2.26357800	      1.18260209	      0.28029205	      0.00943686	      0.06156851	      0.69158402	     -0.39656008	      0.23606298	      0.15017909	      0.10605771	     -0.13746247	      0.21960570	     -0.27770119	     -0.10768738	     -0.11247487	      0.15782038	      0.06302917	     -0.62768586	      0.91786870	     -0.20104843	      0.05306609	      0.56670071	      0.78746452	      0.00000000	      0.00000000	      0.01745329
     14.33333300	      2.35843541	     -0.06577184	     -0.27882044	      2.26559209	      1.18240086	      0.27620993	      0.04174215	      0.06278873	      0.69281387	     -0.40260602	      0.22226932	      0.15868638	      0.06504512	     -0.13534711	      0.22068776	     -0.27197213	     -0.14810711	     -0.10360898	      0.15676100	      0.06716322	     -0.61242669	      0.89734946	     -0.19983054	      0.04102579	      0.55289757	      0.83243097	      0.00000000	      0.00000000	      0.01745329
     14.36666700	      2.35838586	     -0.06799404	     -0.27876720	      2.26523779	      1.18236505	      0.27630398	      0.04105288	      0.06225391	      0.69322158	     -0.40222501	      0.22205405	      0.15870142	      0.06539764	     -0.13533563	      0.22042837	     -0.27200873	     -0.14796847	     -0.10384313	      0.15711923	      0.06747421	     -0.61222222	      0.89756747	     -0.20041909	      0.04098241	      0.55264401	      0.83239829	      0.00000000	      0.00000000	      0.01745329
     14.40000000	      2.35824489	     -0.07031491	     -0.27865829	      2.26497248	      1.18227693	      0.27631609	      0.04005060	      0.06154042	      0.69379209	     -0.40175794	      0.22170637	      0.15877051	      0.06527293	     -0.13545165	      0.22004125	     -0.27202678	     -0.14813855	     -0.10408713	      0.15774828	      0.06788439	     -0.61189916	      0.89779428	     -0.20131482	      0.04079492	      0.55235139	      0.83242128	      0.00000000	      0.00000000	      0.01745329
     14.43333300	      2.35734779	     -0.07355811	     -0.27762560	      2.26508066	      1.18203731	      0.27530829	      0.03765521	      0.05934301	      0.69618126	     -0.40078130	      0.21930649	      0.15960915	      0.05996611	     -0.13677222	      0.21813570	     -0.27170129	     -0.15291909	     -0.10480372	      0.16114466	      0.06940268	     -0.61008796	      0.89861371	     -0.20798208	      0.03799343	      0.55066923	      0.83334847	      0.00000000	      0.00000000	      0.01745329
     14.46666700	      2.35751215	     -0.07604925	     -0.27742612	      2.26490445	      1.18195695	      0.27533887	      0.03740947	      0.05905737	      0.69625440	     -0.40086740	      0.21903285	      0.15965952	      0.06009905	     -0.13687322	      0.21814491	     -0.27168638	     -0.15277735	     -0.10484163	      0.16084114	      0.06953109	     -0.61002419	      0.89885733	     -0.20849374	      0.03758795	      0.55060033	      0.83360098	      0.00000000	      0.00000000	      0.01745329
     14.50000000	      2.35763831	     -0.07841109	     -0.27726766	      2.26473225	      1.18160896	      0.27534653	      0.03735191	      0.05871860	      0.69653395	     -0.40098570	      0.21851398	      0.15980806	      0.05950489	     -0.13717712	      0.21789832	     -0.27163291	     -0.15324255	     -0.10492170	      0.16046264	      0.06974630	     -0.60983662	      0.89912988	     -0.20941078	      0.03683980	      0.55054406	      0.83411477	      0.00000000	      0.00000000	      0.01745329
     14.53333300	      2.35682400	     -0.11697387	     -0.27074960	      2.26719640	      1.18117561	      0.26966867	      0.08172550	      0.05707183	      0.69556966	     -0.40936463	      0.20178538	      0.16959288	      0.01125596	     -0.13965164	      0.21598406	     -0.26441481	     -0.20228209	     -0.09995069	      0.15852191	      0.07607796	     -0.59424368	      0.90408367	     -0.21918275	      0.01022972	      0.55645454	      0.89732543	      0.00000000	      0.00000000	      0.01745329
     14.56666700	      2.35728989	     -0.11820993	     -0.27095289	      2.26700065	      1.18046686	      0.26995531	      0.08174607	      0.05736255	      0.69553785	     -0.40968285	      0.20162512	      0.16963605	      0.01135889	     -0.13954544	      0.21597373	     -0.26442144	     -0.20207205	     -0.10010677	      0.15822836	      0.07592313	     -0.59434069	      0.90399066	     -0.21951634	      0.00991047	      0.55637893	      0.89728478	      0.00000000	      0.00000000	      0.01745329
     14.60000000	      2.35804105	     -0.11980160	     -0.27099622	      2.26683176	      1.17980413	      0.27008497	      0.08216209	      0.05793079	      0.69555862	     -0.41045468	      0.20138666	      0.16972351	      0.01125395	     -0.13950287	      0.21602519	     -0.26439589	     -0.20191705	     -0.10027599	      0.15718083	      0.07538479	     -0.59469034	      0.90357172	     -0.21972812	      0.00932032	      0.55643515	      0.89736351	      0.00000000	      0.00000000	      0.01745329
     14.63333300	      2.35988760	     -0.12957811	     -0.27015521	      2.26695098	      1.17976584	      0.26729388	      0.08740502	      0.06075880	      0.70548637	     -0.41455339	      0.19440582	      0.17232615	     -0.00168674	     -0.14013549	      0.21549597	     -0.26248326	     -0.21531866	     -0.10207505	      0.14698538	      0.06885629	     -0.59800065	      0.89007403	     -0.22009225	      0.00552944	      0.55898063	      0.90393703	      0.00000000	      0.00000000	      0.01745329
     14.66666700	      2.35995915	     -0.12999143	     -0.27007955	      2.26693528	      1.17938342	      0.26750751	      0.08738586	      0.06078686	      0.70540998	     -0.41468277	      0.19446047	      0.17234382	     -0.00172106	     -0.14006461	      0.21561464	     -0.26246140	     -0.21523797	     -0.10204349	      0.14697103	      0.06888084	     -0.59799456	      0.88999812	     -0.22014504	      0.00538399	      0.55902579	      0.90395550	      0.00000000	      0.00000000	      0.01745329
     14.70000000	      2.36003164	     -0.13173442	     -0.26954523	      2.26705496	      1.17946983	      0.26747480	      0.08682690	      0.06060789	      0.70544310	     -0.41474335	      0.19456148	      0.17241330	     -0.00196731	     -0.13990256	      0.21596015	     -0.26238501	     -0.21507835	     -0.10195886	      0.14667556	      0.06926857	     -0.59796020	      0.89011493	     -0.21998410	      0.00494772	      0.55930268	      0.90415556	      0.00000000	      0.00000000	      0.01745329
     14.73333300	      2.35849548	     -0.13422505	     -0.26936760	      2.26779826	      1.17945021	      0.26685218	      0.08528529	      0.05951578	      0.70573410	     -0.41515695	      0.19360489	      0.17319759	     -0.00731822	     -0.13964820	      0.21674183	     -0.26164909	     -0.21891524	     -0.10173915	      0.14236794	      0.07187073	     -0.59829356	      0.89149009	     -0.21678903	      0.00219190	      0.56247136	      0.90730674	      0.00000000	      0.00000000	      0.01745329
     14.76666700	      2.35849525	     -0.13436223	     -0.26934542	      2.26793246	      1.17899199	      0.26672932	      0.08536853	      0.05951666	      0.70573686	     -0.41520688	      0.19360803	      0.17320379	     -0.00728944	     -0.13963031	      0.21676094	     -0.26164239	     -0.21891287	     -0.10174170	      0.14231183	      0.07182778	     -0.59831490	      0.89145974	     -0.21678906	      0.00217156	      0.56250762	      0.90735962	      0.00000000	      0.00000000	      0.01745329
     14.80000000	      2.35817891	     -0.13623345	     -0.26875506	      2.26806714	      1.17896525	      0.26649904	      0.08619330	      0.05921771	      0.70586132	     -0.41580303	      0.19344391	      0.17334247	     -0.00747385	     -0.13950575	      0.21705426	     -0.26147277	     -0.21950147	     -0.10176064	      0.14082409	      0.07136445	     -0.59878206	      0.89123429	     -0.21611422	      0.00179242	      0.56341732	      0.90845287	      0.00000000	      0.00000000	      0.01745329
     14.83333300	      2.35790818	     -0.13607833	     -0.26865774	      2.26827743	      1.17880306	      0.26620571	      0.08642856	      0.05913061	      0.70605149	     -0.41591217	      0.19321800	      0.17343005	     -0.00805078	     -0.13955053	      0.21705388	     -0.26138347	     -0.22016837	     -0.10179189	      0.14021713	      0.07144723	     -0.59893240	      0.89130289	     -0.21568922	      0.00149196	      0.56391048	      0.90889170	      0.00000000	      0.00000000	      0.01745329
     14.86666700	      2.34903824	     -0.15682996	     -0.26601635	      2.26961440	      1.17909642	      0.26245295	      0.11035448	      0.05824000	      0.71336013	     -0.42173102	      0.18353242	      0.17894108	     -0.03382007	     -0.13576282	      0.21745856	     -0.25706693	     -0.24703955	     -0.10564442	      0.13725915	      0.07681027	     -0.60153834	      0.89329680	     -0.22542118	     -0.01537246	      0.58773163	      0.93222800	      0.00000000	      0.00000000	      0.01745329
     14.90000000	      2.34903289	     -0.15672654	     -0.26607714	      2.26989040	      1.17883991	      0.26213453	      0.11039103	      0.05827789	      0.71331443	     -0.42177406	      0.18353473	      0.17894608	     -0.03382272	     -0.13574515	      0.21747981	     -0.25705999	     -0.24704877	     -0.10563719	      0.13728875	      0.07676582	     -0.60155466	      0.89326542	     -0.22532962	     -0.01534593	      0.58776484	      0.93226171	      0.00000000	      0.00000000	      0.01745329
     14.93333300	      2.34860567	     -0.15625566	     -0.26595066	      2.27020598	      1.17898345	      0.26181733	      0.11018383	      0.05802272	      0.71325356	     -0.42179377	      0.18352433	      0.17898321	     -0.03405667	     -0.13565584	      0.21773619	     -0.25696316	     -0.24735094	     -0.10551989	      0.13753783	      0.07656577	     -0.60158716	      0.89329231	     -0.22479484	     -0.01508684	      0.58794847	      0.93243668	      0.00000000	      0.00000000	      0.01745329
     14.96666700	      2.34661085	     -0.15615392	     -0.26582023	      2.27060592	      1.17881492	      0.26148890	      0.10921140	      0.05636428	      0.71284512	     -0.42236951	      0.18351039	      0.17910129	     -0.03440947	     -0.13520532	      0.21853807	     -0.25668131	     -0.24814056	     -0.10526532	      0.13937606	      0.07486439	     -0.60162807	      0.89271579	     -0.22293551	     -0.01383323	      0.58852031	      0.93296727	      0.00000000	      0.00000000	      0.01745329
     15.00000000	      2.34487120	     -0.15574877	     -0.26521974	      2.27114571	      1.17918183	      0.26097083	      0.10724860	      0.05478377	      0.71384155	     -0.42088788	      0.18316195	      0.17920591	     -0.03503917	     -0.13485861	      0.21855995	     -0.25656856	     -0.24918888	     -0.10537647	      0.14158121	      0.07547195	     -0.60099809	      0.89414633	     -0.22160327	     -0.01282728	      0.58884907	      0.93306543	      0.00000000	      0.00000000	      0.01745329
     15.03333300	      2.34389699	     -0.15487667	     -0.26512783	      2.27152053	      1.17915984	      0.26047450	      0.10726501	      0.05414658	      0.71365736	     -0.42105988	      0.18312016	      0.17924954	     -0.03510613	     -0.13456603	      0.21878692	     -0.25650202	     -0.24938448	     -0.10540631	      0.14282496	      0.07493415	     -0.60073337	      0.89467679	     -0.22105724	     -0.01246804	      0.58892792	      0.93298563	      0.00000000	      0.00000000	      0.01745329
     15.06666700	      2.34171152	     -0.15447840	     -0.26488214	      2.27182489	      1.17902972	      0.26007719	      0.10703190	      0.05234090	      0.71375121	     -0.42104761	      0.18295647	      0.17928291	     -0.03468893	     -0.13398282	      0.21903996	     -0.25645874	     -0.24947423	     -0.10558757	      0.14524248	      0.07353894	     -0.60023048	      0.89532905	     -0.21930768	     -0.01105439	      0.58897460	      0.93306061	      0.00000000	      0.00000000	      0.01745329
     15.10000000	      2.34100094	     -0.15342506	     -0.26472900	      2.27205576	      1.17902422	      0.25955705	      0.10728903	      0.05195063	      0.71407688	     -0.42069928	      0.18286634	      0.17929567	     -0.03457938	     -0.13370021	      0.21898869	     -0.25647705	     -0.24957839	     -0.10574070	      0.14589927	      0.07320548	     -0.60005228	      0.89587422	     -0.21812910	     -0.01026518	      0.58897425	      0.93314393	      0.00000000	      0.00000000	      0.01745329
     15.13333300	      2.34059090	     -0.15214847	     -0.26474750	      2.27150014	      1.17882142	      0.25982506	      0.10931645	      0.05264397	      0.71446887	     -0.42139029	      0.18275153	      0.17929996	     -0.03126561	     -0.13050868	      0.21855974	     -0.25706869	     -0.24675947	     -0.10745918	      0.14846567	      0.06995513	     -0.59948081	      0.90007973	     -0.20776239	     -0.00612025	      0.58866951	      0.93227613	      0.00000000	      0.00000000	      0.01745329
     15.16666700	      2.33897095	     -0.15115267	     -0.26476177	      2.27174546	      1.17855182	      0.25929743	      0.10943931	      0.05164758	      0.71501996	     -0.42103559	      0.18189566	      0.17928231	     -0.03125915	     -0.13053747	      0.21918267	     -0.25691349	     -0.24697321	     -0.10725416	      0.14901668	      0.06910310	     -0.59939003	      0.90024308	     -0.20671338	     -0.00464709	      0.58837489	      0.93219440	      0.00000000	      0.00000000	      0.01745329
