# Supplementary material for: Simulation of Human Movement in Zero Gravity
Source: Sensors (Basel). 2024 Mar 9;24(6):1770. doi: 10.3390/s24061770 (PMC10976247; doi:10.3390/s24061770)
Supplement: Supplementary file 1 [file sensors-24-01770-s001.zip › supplementary/motion_data/1 Arms/motion.trc]

PathFileType	4	(X/Y/Z)	sample.trc
DataRate	CameraRate	NumFrames	NumMarkers	Units	OrigDataRate	OrigDataStartFrame	OrigNumFrames
0.033333333333333333	0.033333333333333333	456	32	m	0.033333333333333333	1	456
Frame#	Time	PELVIS			SPINE_NAVEL			SPINE_CHEST			NECK			CLAVICLE_LEFT			SHOULDER_LEFT			ELBOW_LEFT			WRIST_LEFT			HAND_LEFT			HANDTIP_LEFT			THUMB_LEFT			CLAVICLE_RIGHT			SHOULDER_RIGHT			ELBOW_RIGHT			WRIST_RIGHT			HAND_RIGHT
		X1	Y1	Z1	X2	Y2	Z2	X3	Y3	Z3	X4	Y4	Z4	X5	Y5	Z5	X6	Y6	Z6	X7	Y7	Z7	X8	Y8	Z8	X9	Y9	Z9	X10	Y10	Z10	X11	Y11	Z11	X12	Y12	Z12	X13	Y13	Z13	X14	Y14	Z14	X15	Y15	Z15	X16	Y16	Z16
1	0	2.279337948620066	1.189560028198675	0.2941434435371213	2.266724833299415	1.365919423898348	0.3016831700295796	2.259432399633214	1.507027368491605	0.3108863126291032	2.265465748506015	1.721504332627438	0.3297396100946963	2.243633872004612	1.684938721814354	0.3523595349589319	2.145253808564058	1.647840283164234	0.4465923392646041	2.106985247535154	1.380568481624996	0.4864071516270141	2.041161078513627	1.180627062348481	0.4256337793603304	2.03546489920341	1.11021539647317	0.386648830952332	2.099273780110425	1.04345552832697	0.3471951043970454	2.072316886044784	1.068921450356646	0.3653764559691083	2.287448184581662	1.687031459440397	0.302411434727959	2.363873173781978	1.656309986259454	0.2014759147119178	2.400024764565816	1.391396123454025	0.1451060725215952	2.332236336904784	1.185939822594321	0.07179602007369143	2.264494501348685	1.115038819264565	0.1053789390281172
2	0.03333300000000072	2.279114130162975	1.189834174063576	0.2927348412330188	2.266823949728551	1.366452820684683	0.2998213526410498	2.260178586301906	1.507745146934008	0.3087681869200837	2.267788277359359	1.72229132324747	0.3287972169047602	2.245524479799236	1.685673294307223	0.3512250231425235	2.145994285963345	1.648232069426888	0.4443663792319612	2.1111640708093	1.378364402877585	0.4806225100142711	2.046013490023627	1.174253476012928	0.4289828583312876	2.041296351926983	1.111599310948061	0.3811357471166591	2.095258119094789	1.036306987352238	0.3418282600473198	2.071890230207597	1.068532991678462	0.3563809155434406	2.289527999651816	1.687826131323917	0.3012578666758089	2.365508162616204	1.657108376708065	0.1997216793243383	2.401197233128209	1.385938309826484	0.1425725015642882	2.328289620790768	1.178619739192507	0.06579567317135626	2.266316132242825	1.109699560331856	0.1070928647446208
3	0.0666670000000007	2.278888282791198	1.190119575801071	0.2913336498132521	2.266918364362353	1.366991404365242	0.2979703185324541	2.260918748622784	1.508462925790612	0.3066684271447713	2.270092296919833	1.72307109954752	0.3278596817121282	2.247400464784747	1.686403104214839	0.3500963996996902	2.14673025496091	1.648659114857844	0.4421567848307312	2.115507904003898	1.376669237713291	0.475075177975374	2.051659352276904	1.168687102576569	0.4316261459539328	2.046127427092258	1.113457250373759	0.3752725879627064	2.093756429961344	1.030531863409153	0.3401728544591876	2.072571519167273	1.069807232446297	0.3471249347979947	2.2915915752499	1.68861381842908	0.3001139301643555	2.367130389566977	1.658024400775662	0.1979863375552497	2.403231711720555	1.385147393734689	0.1405614247311019	2.324677998665238	1.179057863598764	0.06056239156605986	2.268804696774678	1.109985400166096	0.1082229355185819
4	0.1000000000000005	2.278658819884539	1.190420171011755	0.2899504478822351	2.267002158593219	1.367531939827681	0.2961456646844837	2.26164310894846	1.50917181123746	0.3046125218530048	2.272352652535087	1.723826490642424	0.3269387447112825	2.249241654716185	1.687114259704389	0.3489858622354564	2.147454600940883	1.64914250871228	0.4399909849597862	2.120259724478964	1.375824018451894	0.4699721872708811	2.058694515563937	1.164568155505426	0.4328530794915783	2.050973477472585	1.115599135496028	0.3688571160344768	2.095250369068217	1.027000539364872	0.3394590494831419	2.074850820537502	1.072611302245301	0.33776650430463	2.293616023408646	1.689377088710015	0.2989959280736278	2.36871766688838	1.659103340215029	0.1962930875024115	2.406778895225106	1.385150124424506	0.1394416858262164	2.321966923368737	1.183178640153263	0.05676436965362249	2.272713436605616	1.114557610776339	0.108489255967537
5	0.1333330000000004	2.2784256341492	1.190729285307261	0.2885974500048719	2.267068967387709	1.368060275882686	0.2943659711741921	2.262336586500446	1.50985225150472	0.3026301377709055	2.274531572353566	1.724530088849085	0.3260526012583899	2.251017866242818	1.687782558940992	0.3479109667465176	2.148155165207083	1.649661966666798	0.4379026662481822	2.125438626659106	1.375735732077245	0.4654251511528154	2.067207278428159	1.161900645732477	0.432407069559395	2.056905234654687	1.117527618886023	0.3622956878763416	2.099369443354536	1.025455448642501	0.3366991222654471	2.080559590694162	1.075559950034341	0.329162694912899	2.295567445506006	1.690088262417016	0.2979258611909216	2.370235910570235	1.660318084855491	0.1946692486854762	2.411951586873549	1.38745180481111	0.1393277520646086	2.321063893426127	1.190680398175891	0.05487363727007073	2.278715231052344	1.11733432653797	0.1079268103891001
6	0.1666670000000003	2.27818995531001	1.191033857850348	0.2872875642486161	2.267112507111935	1.368556451268749	0.2926511454055951	2.262979329749091	1.510479631593466	0.3007508033460604	2.276582826512572	1.725151172782558	0.3252183878189023	2.252692220648896	1.688380167352932	0.3468892166019669	2.148816984795984	1.650166774632831	0.4359267269049132	2.130791335517592	1.376058018915846	0.4615106864408006	2.076584298868779	1.16033002207488	0.4305258670854348	2.064177385987729	1.118889686743515	0.3560274159863571	2.105234122096864	1.024742993662642	0.3320001052275742	2.090793092006427	1.077506641914443	0.3219300343420013	2.29740406285446	1.690716047334544	0.2969238500133032	2.37164118445259	1.661542822035676	0.1931384807644144	2.418294417348021	1.388541428295092	0.1399619834217599	2.322468291973309	1.194980070182231	0.05479827703753386	2.28620028020077	1.114339364849716	0.1068852338641714
7	0.2000000000000002	2.277954393622079	1.191320758975168	0.2860328765392376	2.267127496550779	1.369001478752206	0.2910194491831138	2.263551261131578	1.511031234590953	0.2989993547881717	2.27846119170657	1.725663080463207	0.3244482282482521	2.254228282002685	1.688882455911614	0.3459342228644789	2.149425387626922	1.650604892194709	0.4340945044059156	2.135807944264694	1.37649725097149	0.4581986388323844	2.085669567647514	1.159475855627536	0.4277177276380855	2.072257465645155	1.119700567611089	0.3502520713870262	2.112196680964546	1.024004332515051	0.327634591683713	2.102981732378272	1.078227129790486	0.3162863047722794	2.299084732457005	1.691233313703751	0.2960042801912472	2.37289296349446	1.662652478872741	0.1917198735153808	2.425186737735959	1.389092174850702	0.1409981335781281	2.326353678681214	1.194896502891259	0.05591138689526064	2.293698176748881	1.112550385713174	0.1056215699175087
8	0.233333	2.277722750895221	1.191579656042108	0.2848433541255558	2.267110336406394	1.369381717319513	0.2894849441050931	2.264035098378252	1.511491737054493	0.2973909833166943	2.280128133062682	1.726050460726399	0.3237448924978769	2.255594512704668	1.6892743185521	0.3450519012214343	2.149967377999503	1.650938197622897	0.4324286739463364	2.139913279634896	1.376896495329658	0.4554631222822039	2.093213477588731	1.159103833523368	0.4245114131489668	2.080184248232123	1.120020690211658	0.3451649236893009	2.119341077177693	1.02273553670147	0.3252901950351641	2.113730296336234	1.078084250406101	0.3121181031428829	2.300574240735233	1.691624692057743	0.2951710553032903	2.373960554564128	1.663564310292137	0.1904228629540753	2.43213399275805	1.391670806032507	0.1421594862426819	2.332230911682302	1.197335306250748	0.05746909911267487	2.300126772626296	1.115364104759688	0.1040396147774426
9	0.266667	2.277498838044383	1.191803920316578	0.2837261361726687	2.267058839391017	1.369690263973918	0.288056921614078	2.264416820271149	1.511854834209562	0.2959312331838374	2.281553414391542	1.726310835965498	0.3231051467284919	2.256765507923064	1.689551507443754	0.3442424960643113	2.150431252542429	1.651137787569272	0.4309405120294231	2.142696829323745	1.377107950948588	0.4533006875126863	2.098337027112306	1.158983425429447	0.421352031272145	2.086535954959581	1.119922411142053	0.3409878362394633	2.125267521503775	1.021295057467579	0.3243728023354316	2.12061298879924	1.077506282465484	0.3091361241885952	2.301844810357149	1.691888396376792	0.2944205356457016	2.374821885655151	1.664213794516803	0.1892485339748632	2.438251874758202	1.394087888976823	0.1431651103724736	2.338487739048113	1.199612275005843	0.05887732283374988	2.304769285895016	1.116774621586945	0.1022745380992828
10	0.3000000000000007	2.277286572309346	1.191991023028155	0.2826857716279349	2.266972685416246	1.369926596594765	0.286739975538286	2.264687631955505	1.512122202503668	0.2946161031447586	2.282717988969826	1.72645233795011	0.3225189441662747	2.257724217729922	1.689718997638585	0.343499650647667	2.150807002781197	1.651194755355888	0.4296272255594191	2.143921180177855	1.377094585071545	0.451651877197249	2.100530788525735	1.159043873845169	0.4184613760616376	2.090329661072298	1.119552875537492	0.3377587809718144	2.129103708401402	1.020056261035068	0.3243616130470654	2.123939590405152	1.076765899244425	0.3071953274750574	2.302879025390657	1.69203372967658	0.2937415284236189	2.375469100767866	1.664587313112486	0.188191315846682	2.442575338796961	1.396548353038234	0.1437779376753893	2.343371058991993	1.202189512917055	0.05974151526320112	2.307127253048132	1.12011451894155	0.100445636465586
11	0.3333330000000005	2.277089402949734	1.19214197060334	0.2817246063833104	2.266853135629471	1.370095038151677	0.2855350752228821	2.264845237805944	1.512301136494774	0.2934363799892203	2.283614335814729	1.72649018710921	0.3219715659405077	2.258462676287098	1.689788346455589	0.3428124984967065	2.151086788319807	1.651118742609973	0.4284735629848928	2.143461474357881	1.376936490303454	0.4504173334704759	2.099484454515816	1.159341275125779	0.4160676872909012	2.090997653789259	1.119046579155384	0.3357212574298287	2.130370840505941	1.019374336530517	0.3249984724129035	2.124739706483517	1.07598402104986	0.3065414627004466	2.303670355982652	1.692077048399999	0.2931184258415192	2.375910967332798	1.664701208816384	0.1872448531378574	2.44468653749332	1.396831594906891	0.1439312525739667	2.345894017930092	1.202168060946483	0.06000042333676916	2.307502993503674	1.120492306727059	0.09878511237288586
12	0.3666670000000005	2.276908404871584	1.192260537837411	0.2808434787857033	2.266701143559502	1.370203251563759	0.2844413739676679	2.264891008690599	1.512402361564633	0.292382840914989	2.284243081952778	1.726442876797652	0.3214515452112676	2.25897942026911	1.689774585321738	0.3421718689313394	2.151264226855843	1.650927862829969	0.4274591946549273	2.141402270113366	1.376729618030217	0.4494571897836095	2.095427653954161	1.159957098092948	0.414078669538592	2.089015594763332	1.118340531140149	0.3349141733593573	2.129644408035639	1.019080940478771	0.3262013946144159	2.124240405662489	1.075146048093948	0.3073367193800902	2.30421981544187	1.692037770336426	0.2925389593188135	2.376166952305486	1.664619130691308	0.1864076786489329	2.444846735330797	1.396465113817586	0.1437739770246209	2.346232898299209	1.202446776205638	0.05988056793321282	2.306835672237631	1.120035720255943	0.09738595027238905
13	0.4000000000000004	2.276741664563485	1.192351524000731	0.2800419065724569	2.266516709400064	1.370260300152285	0.2834562172734023	2.264828705795865	1.512437986263504	0.2914456405964685	2.284613216807087	1.726328946522911	0.3209518736147611	2.259279457558048	1.689693385910605	0.3415709888971497	2.151335789947754	1.650642059099207	0.4265645565932032	2.138094381143617	1.37651755056777	0.4486340547977077	2.089232298600775	1.160823326802084	0.4123596348208193	2.085359669625126	1.117313444329861	0.3352009912536957	2.127674881802352	1.01882461776167	0.3279193278478837	2.123186491648873	1.074240510967782	0.309417351098554	2.304535751242415	1.691935132582048	0.2919949740711301	2.376262656769336	1.664431786446331	0.1856803097275004	2.443907427077166	1.393908252178525	0.1436102683340509	2.345471462257906	1.19978588689945	0.05976497814042254	2.306154336647415	1.117031938276252	0.09619777621266604
14	0.4333330000000002	2.276584464942994	1.192420377591834	0.2793183211048121	2.26629885974105	1.37027644114714	0.2825756502530268	2.264664154464646	1.51242146507144	0.290615606268271	2.284740888233583	1.726167406286061	0.3204711083871498	2.259373638384476	1.689561297894062	0.341006773126886	2.151301595977149	1.650281808407893	0.4257761777758928	2.13411054057112	1.376289097172831	0.4479077346863042	2.082216864543652	1.161638983558839	0.4111001409071132	2.081073141495066	1.115871577940297	0.3364363499837896	2.125273521221374	1.018375402892336	0.329735661628252	2.121748525384189	1.073258827292078	0.3123519364056772	2.304632661344986	1.691788662722203	0.2914832654107317	2.376226254270529	1.66425625344867	0.1850644360539582	2.442974340185498	1.392629716972141	0.143691809364756	2.344993474856091	1.197659912091907	0.05992266446146997	2.306304623404372	1.114019990506848	0.09512011431383924
15	0.4666670000000002	2.276430148062633	1.192472948930831	0.2786704892269887	2.266046091953264	1.370262950922189	0.2817946766217864	2.264405397952155	1.512367606923983	0.2898836065867859	2.284648782030066	1.725978665085551	0.3200072742197189	2.259278323270473	1.689396780205458	0.3404759795251893	2.151165027227093	1.649871575216545	0.4250816292584884	2.130051866892491	1.376035135916089	0.4473027165124368	2.075637814116369	1.162066887149914	0.4106105696378434	2.076973850830671	1.114036173396637	0.3384353047821578	2.122883496748487	1.017576915560403	0.3316516956484811	2.120075949303998	1.072060165447179	0.315662160673068	2.304530645466237	1.691618650350525	0.2910001998344827	2.376085632508472	1.664184110094451	0.1845572029076918	2.442696100091209	1.393230072818926	0.1439837862064115	2.345340311081467	1.197305854016456	0.0603011208791072	2.307071971981292	1.113084211813633	0.09409306460549106
16	0.5	2.276270871815785	1.192511040323918	0.2780954380452927	2.265756257246355	1.370225852113209	0.2811073085779988	2.264060320969528	1.512285077402428	0.2892407522463183	2.284359975931132	1.725774510762369	0.3195561947968271	2.259010754733702	1.689211342472751	0.3399738933345774	2.15093046712273	1.649436144635476	0.4244687564230646	2.126384334659852	1.375778546736054	0.4468813139486906	2.070385679325181	1.162000777906785	0.4111110180239022	2.073627168936548	1.111895054355772	0.3411601502495991	2.120298111842345	1.01635257464216	0.3337223723477608	2.117865212330309	1.070538511036629	0.3191776848673486	2.304250260850177	1.691435832481745	0.2905407741211373	2.375861993041069	1.664212397478985	0.1841506537738941	2.442998858237192	1.395781159559402	0.1442904117043262	2.346305067501364	1.201334431157749	0.06075870130186835	2.307979843185971	1.115846960944439	0.0932807085305442
17	0.5333330000000007	2.276098395709427	1.192534291580255	0.2775893432473024	2.265427278758402	1.370168484431999	0.280506630816808	2.263637014063377	1.512179480236278	0.2886781694056716	2.283898670445178	1.725562144613077	0.3191142656593566	2.258589296468086	1.68901278884234	0.3394959349488544	2.150603367578674	1.648998768323549	0.4239258965586151	2.12344800783081	1.37554769338528	0.4467441745331198	2.067025041521272	1.161465182446809	0.41288719302539	2.071361873077105	1.109620624831385	0.3446177998660303	2.117232650189648	1.014838791811614	0.3359927237759631	2.114868175075327	1.068735967621324	0.3228943988156536	2.303813366893176	1.691245937611534	0.2901009750833602	2.37557277564908	1.664288977401428	0.1838353831269349	2.443356444077253	1.395528483277423	0.1444700494632952	2.347326345549994	1.199720217344038	0.06122480382485464	2.308470677543562	1.113622059805061	0.09289553947643713
18	0.5666670000000007	2.275905497140418	1.19254336412923	0.277147769194381	2.26505816086082	1.370095168836855	0.2799852148593731	2.263144579858456	1.512057318909993	0.2881875798808586	2.283292379223816	1.725348838350078	0.3186821974864028	2.258035145367857	1.688809014698718	0.3390404570186943	2.150191153145608	1.64857960186002	0.4234438608042206	2.121399960467729	1.375351571883	0.4469153205294645	2.065668916297837	1.160459626642999	0.4160862280249333	2.070052391939167	1.107271701067102	0.3487377600117655	2.113422446903658	1.013185327392013	0.3382279082269973	2.111534945418966	1.066744918306691	0.3267570580517998	2.303244677264908	1.691055032144839	0.2896805865969714	2.375234828071215	1.664419207683927	0.1836030300380144	2.443306290051447	1.394876125020261	0.1445543987852025	2.347867055993539	1.198530031600197	0.06164886256796878	2.307982769504922	1.11292722197712	0.09285828142651942
19	0.6000000000000005	2.275686663581782	1.1925388408237	0.2767658844738535	2.264649384601128	1.370009668249426	0.2795354715726396	2.262593163287035	1.511924193187278	0.2877617136586526	2.282566903923154	1.725140713632363	0.3182617274867202	2.257368830445514	1.688606681095533	0.3386065645914262	2.149701840968306	1.64819351163414	0.4230139498791701	2.120250997514638	1.375172071735844	0.4473094568892855	2.066067835889879	1.159063980646412	0.4203245478286838	2.069458643501193	1.104994700771037	0.353172841060873	2.10941126265711	1.011550986958992	0.3404900328551623	2.10857913885171	1.064827281127728	0.3304375913899795	2.302568106195956	1.690868258953457	0.2892808089003197	2.374862110850474	1.664598181939933	0.1834463474362297	2.442601772669972	1.396029778375387	0.1445472532651733	2.34760473001702	1.198648303280476	0.06192244104221538	2.306659848315815	1.114621257608283	0.09297359260154746
20	0.6333330000000004	2.27543807878637	1.192519486604246	0.2764389964231966	2.264202801944023	1.369913179371561	0.2791508018207325	2.261993491795355	1.511782681915566	0.2873965451836851	2.281744816724252	1.724940803442047	0.3178557710987616	2.25660906247174	1.688409628008949	0.3381946969636309	2.149143415955621	1.6478454105098	0.4226281095023502	2.119990114442085	1.374918587183392	0.4477929621301567	2.068012962750084	1.157424132107958	0.4246667836794192	2.069724394091171	1.103050083692072	0.3572947507807612	2.106926338144614	1.009989116930319	0.3430175085506576	2.107350609055503	1.063186496328778	0.333502657176928	2.301805421433964	1.690687443138626	0.2889048909295718	2.374464661111543	1.664755724709107	0.1833608174938314	2.441288754436627	1.396619867834616	0.1445176055143155	2.346630590163627	1.199495696852888	0.06197864337811596	2.305288836780658	1.115333091968517	0.09302905602497237
21	0.6666670000000003	2.275157257297145	1.192483805251897	0.2761627529056935	2.263721319212786	1.369806143465488	0.2788261235165356	2.261357044210889	1.511634253346498	0.2870927306785854	2.280848738797831	1.724751112935775	0.3174705496921796	2.255775288788203	1.688220930063269	0.3378087689174259	2.148525200383292	1.647540802513726	0.4222833309735684	2.120508181280817	1.374556330655426	0.4482836578327671	2.071279183258159	1.155744301574172	0.4283137422800569	2.070958297180104	1.101624979237349	0.3606422919506377	2.106482450383027	1.008387844638817	0.3461729280543578	2.107195276768547	1.061662685027363	0.3358083016153213	2.300978181206862	1.690513061682308	0.2885595476046368	2.37404805683205	1.664802406978149	0.1833426608422026	2.439764131060722	1.395567624691305	0.1445314727323733	2.345521318368649	1.199494699067917	0.06195317364333494	2.304248142272137	1.114634764259831	0.09301965409192538
22	0.7000000000000002	2.274843556669578	1.192434340803142	0.275932802701286	2.263209749596807	1.369693236620716	0.2785562555159919	2.260697927334182	1.511484756229838	0.2868492951115835	2.279906888462378	1.724578325938558	0.3171111124364544	2.254891842666989	1.688047700925452	0.3374522255930018	2.147860344266947	1.647292516831845	0.4219784575859128	2.121617156235654	1.374185128923239	0.4486890171688671	2.07545096482576	1.154273493218632	0.4308317391528496	2.072837304490456	1.100673630522369	0.3630731086834472	2.107479677591353	1.006749282039344	0.3497075262515794	2.106986811682218	1.060095227491676	0.3373564633631452	2.300112045912972	1.690350846666023	0.2882493223942704	2.373622535640311	1.664724812302016	0.1833849584461861	2.438707941681718	1.394587020171655	0.1446705242681638	2.345234510185917	1.199202295363501	0.0620280188735044	2.303711818239154	1.114482403366773	0.09305467546878043
23	0.733333	2.274497660931484	1.192375172795751	0.2757448034917903	2.262673868739377	1.36958034503664	0.2783358587848637	2.260029702400459	1.511341095770429	0.2866622897246164	2.278948260192616	1.724428767759329	0.316784433357547	2.253983850311259	1.68789622805922	0.3371295351524589	2.147163202656349	1.647108987726661	0.4217140651301755	2.123021682879226	1.373928631996554	0.448969318449454	2.079768331086416	1.153212527435215	0.432158209997117	2.074867713056258	1.099981388318055	0.3646201536431466	2.109149010268393	1.005102493155915	0.3528100587368871	2.106735610437306	1.058635425921435	0.3381930783207509	2.299232552990805	1.690207216168658	0.2879789808015544	2.373197960170915	1.664553193947632	0.1834792280419526	2.438491590368781	1.394508797008083	0.1449636168743808	2.346129987749143	1.196199124254807	0.06225074460115762	2.303661158850044	1.114234123905121	0.09322288429616608
24	0.766667	2.274121041097385	1.192309592821173	0.2755944714665008	2.262119524184518	1.369471727492371	0.2781596144996543	2.259363456486755	1.511208043913809	0.2865254597254148	2.277996773128363	1.724305112682502	0.3164964551248958	2.253072813588125	1.687769102015013	0.3368442472440939	2.146446544914088	1.646985156016684	0.4214869467869875	2.124387827524818	1.373841214330516	0.4491212633027999	2.083535595805262	1.152622087258086	0.4325884887648601	2.076721617756088	1.09947364279774	0.3654869689761941	2.110803492221872	1.003725543306567	0.3548356382136221	2.107031220298076	1.057745963199488	0.3383791163369037	2.298360373415702	1.69008558599891	0.2877514721349448	2.372778464253241	1.664307737518562	0.1836137341819236	2.438962491116538	1.395544024094967	0.1453319621928304	2.347525565092541	1.197251518713322	0.06252657740365904	2.303869382110431	1.115656033692143	0.09342072972576095
25	0.8000000000000007	2.273716033368023	1.192238369237311	0.2754775805636098	2.261552270181327	1.36936806799985	0.2780220623074655	2.25870817296575	1.511086201687433	0.2864315897387647	2.277070029826218	1.724204641835364	0.3162520129804769	2.252175606146379	1.687663636447932	0.336599018120661	2.145721670874594	1.64690224148006	0.4212938501885494	2.125404136372025	1.373885097465529	0.4491534262060408	2.086207209986909	1.152415540456735	0.4324359271878714	2.078150329997261	1.099174683644033	0.3657561125803121	2.112093460416705	1.003007217744278	0.3552631287975296	2.107606283058894	1.057482385659543	0.3380952736629608	2.297510667630486	1.689984358959618	0.2875684501832441	2.372366422844865	1.664002446635436	0.1837779571372521	2.439548270221588	1.395374852732733	0.1457337116516735	2.348630279448439	1.197517658813999	0.06277860685023279	2.303995497786789	1.115764532637114	0.09355389318188549
26	0.8333330000000005	2.273285805001808	1.192161450946454	0.2753901075421951	2.260977588963097	1.369268684223703	0.2779178941210911	2.258072021310095	1.510974500846888	0.2863735665018866	2.276182699349069	1.72412273582471	0.3160544846147407	2.251306710839767	1.687575289114861	0.3363954474670642	2.144998979342957	1.646837623074469	0.4211313499946484	2.125871765880404	1.374005541509566	0.4490695990908221	2.087640057271397	1.152446707592736	0.4319270339701414	2.079039054160789	1.099049215747994	0.36549143323531	2.112905070207368	1.002782626109427	0.3547317830136992	2.107832394580059	1.057550453197447	0.3375611009204028	2.296696057165098	1.689900096514635	0.2874304288929564	2.37196609660033	1.663659267257223	0.1839640279377463	2.440008043018325	1.395153624464603	0.1461644497725055	2.34931463660426	1.197455947494274	0.06302031494663987	2.303993747689051	1.115732437661026	0.09363684410294737
27	0.8666670000000005	2.272834187050953	1.192079112827839	0.2753283061002754	2.260400708246124	1.369172824208012	0.2778419804127459	2.257461670507815	1.510871583513744	0.2863438083651826	2.275344833445645	1.724054875282631	0.3159029637064156	2.25047686411482	1.6874995645396	0.3362321090669227	2.144287331559127	1.646767476887135	0.4209935070532522	2.125696274903145	1.37413911576125	0.4488682514427208	2.087903949256217	1.152566919924805	0.4311971525454931	2.079413236532893	1.099021719520024	0.3647249003768401	2.11340737806729	1.002738675598107	0.3538138869925364	2.107315105465859	1.057621863280548	0.33691612877306	2.295925281950014	1.689829401489577	0.2873343580878501	2.371582528681794	1.663309618873006	0.184165011679071	2.440275951419932	1.394629908610616	0.146633219600108	2.349674377804874	1.197087390398697	0.06329017590274529	2.303881183644307	1.115664438953812	0.09372283849448271
28	0.9000000000000004	2.272365892428304	1.191992408411658	0.2752887081065787	2.25982702784088	1.3690801894935	0.2777894314948921	2.256883143820359	1.510776336039531	0.2863343275202984	2.274563544796813	1.723997179328482	0.3157926276220592	2.249694345575828	1.687432518354302	0.3361047963943957	2.143594512240187	1.646667414613612	0.4208717674419497	2.124861711813947	1.374200873813452	0.4485522538669796	2.08702852076595	1.152628206773002	0.4303823230570692	2.079292700217028	1.099031983544936	0.363530390497882	2.11383830825166	1.002681032687601	0.352944311252295	2.105934180435522	1.057495217058873	0.3362605162224499	2.295204623590323	1.689769494792874	0.2872739221125851	2.371222147465135	1.663003275555555	0.1843744615259155	2.440313163224873	1.393831183722646	0.1471187576974265	2.349791496388668	1.196373185134981	0.06359235127043313	2.303674166672977	1.115378591899366	0.09384176578020548
29	0.9333330000000002	2.271886479433237	1.191903355602559	0.2752680882210973	2.259262299802046	1.368991158435655	0.2777558186438574	2.256342290769469	1.510688061605324	0.2863377257777415	2.273844665887977	1.723946387439754	0.3157169546691688	2.248966032560182	1.687370834470165	0.3360079914210768	2.142927297023947	1.646515469664185	0.4207562042925538	2.123469044365975	1.374091323935489	0.4481442692643407	2.085128327359997	1.152492715826501	0.429693112649863	2.078740821722197	1.099059123938024	0.3621582535807054	2.114345075831509	1.002604857868439	0.3525597293782833	2.104056424343357	1.057394735679868	0.3355871992477487	2.294539349609042	1.689718154206467	0.2872418022617206	2.370892995291299	1.662791169053943	0.184588079798726	2.44013504590813	1.393860602560588	0.1475854322092894	2.349761684438336	1.196022802214346	0.06387761004013758	2.303459501493629	1.115644537887839	0.09392410358773154
30	0.9666670000000002	2.271401801205884	1.191813850998009	0.2752637084865128	2.258711805397692	1.36890576480242	0.2777378235301724	2.255842707508886	1.510605560652908	0.2863489399991234	2.273191440573131	1.723899233981168	0.3156682681611246	2.248296261932125	1.687311610023972	0.3359358390432157	2.142291053474846	1.646301909348272	0.4206399195621716	2.121721220109965	1.373763799969697	0.4476736958644791	2.082402816125615	1.152119938200934	0.4292125841189361	2.077833293119778	1.098967838314997	0.3608125654640896	2.114747112280706	1.002410798654742	0.3521290427799286	2.10278630198134	1.057556777440374	0.3347675369298265	2.293932121274777	1.689672492591017	0.2872302355292324	2.37060040298443	1.662687280128021	0.1848019137341852	2.439875343246599	1.39369181398041	0.1480567278486938	2.349657519689412	1.195679150586403	0.06413237338074446	2.303263276488805	1.115479287831359	0.09391404064835973
31	1	2.270916963065972	1.191725470116914	0.2752731394888386	2.258178995639484	1.368823710505292	0.277733259302489	2.255383799978563	1.51052721491735	0.2863671832091698	2.272600176475987	1.723853219894365	0.3156390547547176	2.247683582163372	1.687252976843008	0.3358834813998551	2.141688023833272	1.646036139017625	0.4205213715343209	2.119862980065256	1.373276499641027	0.4471886083080426	2.079244310712036	1.151617442705138	0.4289184869646528	2.07662973961665	1.09872191887378	0.3596289445812124	2.114724768593001	1.002176212529021	0.3515412525226545	2.102480373203883	1.058084198086576	0.3337437047744564	2.293379350043992	1.689629654913272	0.2872325056866553	2.370340895695699	1.662671639465958	0.1850117243918839	2.439590165755488	1.394001454816925	0.1485086286399943	2.349337499569143	1.19598591542969	0.06440295468924671	2.303008561249523	1.115792211960546	0.09390813822263129
32	1.033333000000001	2.270436010557056	1.191638311137639	0.2752942538831137	2.257665453161974	1.368743000736691	0.2777405878192896	2.254961126143126	1.510449563209227	0.2863934114035732	2.272062342130237	1.723803732624115	0.3156233895679259	2.247122137026511	1.687191371786377	0.3358472844363084	2.141118235609028	1.645739953188789	0.4204055412856213	2.118125230521402	1.372745926984587	0.4467205831621837	2.076197535586829	1.151143970117294	0.4287204690565025	2.075311236336124	1.098328090166578	0.3586775855329457	2.114198688215108	1.001977396908677	0.3504055436393247	2.102921625244862	1.058850735148064	0.3326194967748065	2.292872931117597	1.689584305508879	0.2872436854171894	2.370105393683361	1.662699655607201	0.1852144763217949	2.439259729020545	1.393959264183764	0.1489628450674163	2.348646801000202	1.195894747310378	0.06479154397476797	2.302861641544463	1.116092359697447	0.09405519092802998
33	1.066667000000001	2.269962217790563	1.191551896792836	0.2753252696044617	2.257171740656235	1.368661474609817	0.2777584845875086	2.254568508689827	1.510369355854407	0.2864278049412115	2.27156811101181	1.723746225295731	0.3156183537735865	2.246604418922473	1.687123052029627	0.3358252195369665	2.140580834715389	1.64543429697245	0.4203014074876379	2.116716383435298	1.372223790834176	0.4462978801539202	2.073845176008972	1.150716055183517	0.4286076498466751	2.074117921047096	1.097885898765086	0.3580320061424213	2.11333892182792	1.001907380583938	0.3484629339034905	2.103489781285158	1.059577582027915	0.3315807854418179	2.292403488542506	1.689531493828976	0.2872611917416707	2.369881665324773	1.662738427585252	0.1854070154083369	2.438886735103853	1.393445552432291	0.1494651344678097	2.347552671514058	1.195711162406161	0.06538048181591175	2.303147509210021	1.114944111152091	0.09445020132900249
34	1.100000000000001	2.269498290863281	1.191466409796054	0.2753648101799512	2.256697672902775	1.368578517221611	0.2777857230945934	2.254199601317069	1.510285587413168	0.2864702531593588	2.271106731685483	1.723679904136584	0.3156209108460294	2.246121738376611	1.687047426375033	0.3358149458681784	2.140074699798984	1.645140574255172	0.4202201567298608	2.115767992020617	1.371735573093377	0.4459489026141876	2.072457187992413	1.150297600502845	0.428600704880066	2.073183898788344	1.097445901979384	0.357748147266337	2.112546496291617	1.001822814755343	0.3467328214419342	2.103719006814641	1.059998398877713	0.3307945287289215	2.291961234232868	1.689470128890425	0.2872824485146629	2.369657063273383	1.662779507149653	0.1855854551159246	2.438584368069304	1.392988621802321	0.1500230660800976	2.346317160556029	1.196210634694338	0.06608294745569572	2.303756281125969	1.1143945021076	0.09493345612919954
35	1.133333	2.269046147923055	1.191381134528536	0.2754118489173743	2.256242087401743	1.368492909129136	0.2778213972721987	2.253847427788219	1.510196855629331	0.2865217905371816	2.270664592774191	1.72360432584895	0.3156287162433806	2.245662941454624	1.686964054750631	0.3358145650475753	2.139597046131409	1.644880648355271	0.4201740475595547	2.11526704876516	1.371327405807706	0.4456824180051931	2.07191854757008	1.149915706037329	0.4286500662374969	2.072565817438249	1.097080121063551	0.357742948232057	2.112225164752598	1.0016845294198	0.346133437196182	2.103685816232343	1.060032036314648	0.3303592969986964	2.291534400359533	1.689399438240051	0.2873060278884316	2.369415960019544	1.662799675339669	0.1857461912158929	2.438431632478455	1.393435924213517	0.1505631077400718	2.345319445958807	1.197277063583286	0.06668339745524882	2.304299723110199	1.114937420327036	0.09530510218754411
36	1.166667	2.268607062014844	1.191294144223529	0.2754655595920488	2.255803312129933	1.368402356562074	0.2778647342820795	2.253505618853625	1.510100739451882	0.2865843492652491	2.27022801257441	1.72351836976643	0.315638988394057	2.245216687899995	1.686871934911103	0.335821902604601	2.139143921648369	1.644675891787664	0.4201728096742304	2.115133302597643	1.371088212050816	0.445467325203707	2.072029623895882	1.149688340171244	0.4285581273461537	2.072302965136649	1.096903464984974	0.3577289046702765	2.11232409367179	1.001488314577839	0.3467369165908692	2.103603829821682	1.059882977632419	0.3300515310638186	2.291111512550963	1.689317728251532	0.2873306247293466	2.369143912563568	1.662764613458344	0.1858861255112478	2.438409580222097	1.393542609532339	0.1510220083912018	2.344712485710396	1.197452800995976	0.06706883650780907	2.304609920409184	1.115077108705275	0.09544388919323463
37	1.2	2.268181999149082	1.191203716628243	0.2755250924598945	2.25537973507247	1.368305107085519	0.2779147069356634	2.253168930984636	1.50999557054353	0.2866590519460989	2.26978466420328	1.723421781842794	0.3156493732610666	2.244772760973987	1.686770646500353	0.3358349347782844	2.138711083444711	1.644534613011337	0.4202212252252199	2.115255417911643	1.371036219419985	0.4452712075282517	2.072550772020471	1.149649780262859	0.4281742483897139	2.072306269476087	1.096857411155518	0.3574765976491077	2.112610352500266	1.001163351734358	0.3478494148380437	2.103538509253484	1.059704548010711	0.3296001165662412	2.290682398621399	1.689224454986741	0.2873550423995149	2.368828314861835	1.662659005716967	0.1860017649736602	2.438436930154069	1.393492154341114	0.151389415014892	2.344415482137006	1.197359309646596	0.06724901042297332	2.304638220846216	1.11507892397914	0.09535521452401881
38	1.233333	2.267771829639775	1.191108649656595	0.2755894593843733	2.254970084221701	1.368200183421675	0.2779698697462423	2.25283319610353	1.509880624757396	0.2867454023922142	2.269323677604291	1.723315088046555	0.3156576694682868	2.244322204299245	1.68666023189191	0.3358514755553318	2.138294951154498	1.644452332934364	0.4203223458300485	2.115541230315624	1.371129915328087	0.4451356070203168	2.07327271486537	1.149771447526353	0.427553519603976	2.07247162523153	1.096784488385408	0.3570117083516049	2.112845532075771	1.000673230108811	0.3485844662617025	2.103482291305905	1.059575408113683	0.3289662929733921	2.29023822869851	1.689120277526041	0.2873777402141534	2.368459828524532	1.662488266656409	0.1860904671140898	2.438420908153777	1.39278769032256	0.1517098563759856	2.34429544682485	1.19679491997618	0.06729910833523355	2.304408864447975	1.115031051944932	0.09509671369059677
39	1.266667	2.26737764166706	1.191008361605114	0.2756576389198755	2.254573796077707	1.368087369199114	0.2780285044272757	2.252496189162551	1.509756014184415	0.28684182615493	2.268837080921215	1.723199360410302	0.3156623646470109	2.243858471065657	1.686541055384123	0.3358695645051451	2.137892480754346	1.644417622623245	0.4204762060062203	2.115913593424495	1.371317532108489	0.4451392168637767	2.074040661463567	1.150031687739704	0.4268293565690629	2.072734536805616	1.096697096237878	0.3564026654415085	2.113016400063529	1.000079736077251	0.348925734807565	2.103459835714522	1.059532247981786	0.3282354957987146	2.289772841543175	1.68900676503853	0.2873975237854451	2.368033371312415	1.662273061360197	0.1861509424192639	2.438261854676294	1.392488629992013	0.1519476422305345	2.344253763431731	1.196768212564455	0.06727428809428725	2.304021961162944	1.115241879003029	0.09480340811540748
40	1.300000000000001	2.267000640201399	1.190903208444699	0.2757288246387813	2.254191048292937	1.367967532018739	0.2780889041913641	2.252157759959807	1.509623037775796	0.2869455210148855	2.268322056737788	1.723076512644063	0.3156619723766682	2.243379079689359	1.686414328108485	0.3358871452210094	2.137501598507132	1.644413394452181	0.420677673299763	2.11631991129046	1.371528798213919	0.4453564010549373	2.074779588109009	1.150391603839766	0.4261647293378387	2.073100899335801	1.096759282178958	0.3557116654256458	2.113188758671593	0.9997396490412451	0.348520228060246	2.103509893250323	1.059663703675652	0.3275087146872007	2.289284348196435	1.688886427658972	0.2874128018231982	2.367548570807366	1.662025811618748	0.1861816005342412	2.437839474641472	1.392879448357199	0.152021200698094	2.34426110110917	1.197376300908224	0.06718872063751402	2.303527227562507	1.115510192149026	0.09453048319610098
41	1.333333000000001	2.266642097362581	1.190794294380919	0.2758025936523544	2.253822903395779	1.367842677065397	0.2781496601154988	2.251820152029831	1.509484446428952	0.2870526141227165	2.267782080378751	1.722950146605327	0.3156535867856198	2.242886357402633	1.686283012851653	0.3359011557357984	2.137121288272493	1.644419885935929	0.4209148414287971	2.116729291846734	1.371665523044278	0.4457999726135883	2.075523822731785	1.150741182796403	0.425666517551495	2.07364324424489	1.096989038997191	0.3549916882153158	2.113409425830731	0.9997390189191844	0.3467950885550508	2.103691097513464	1.059972659841146	0.326819900548399	2.288776125578723	1.688763262519981	0.2874204841512856	2.367011292408657	1.661754640333072	0.1861798058736827	2.437104040773422	1.392734045843284	0.1518960950245916	2.344350931592524	1.197167785086516	0.06708209813812717	2.302912148317	1.115162959678243	0.09428936463546608
42	1.366667000000001	2.266303623890748	1.190684366989548	0.2758788811271519	2.253471870848095	1.367717202096262	0.278209943029806	2.251489572193183	1.50934586292846	0.2871597503125154	2.267230360669073	1.7228274642469	0.3156355600086647	2.24238995657559	1.686153592615203	0.3359095088148241	2.136751996483147	1.644425019269652	0.4211696150457301	2.117092179086893	1.371673703953677	0.4463729611037989	2.076260553683064	1.150964110195142	0.4253103871004414	2.074376949648451	1.097295040075824	0.3542508333056249	2.113774360676698	0.9998892440327301	0.3441582262026881	2.104041569468953	1.06036970306879	0.3261295123890673	2.288259817625871	1.688644620603965	0.2874186681965384	2.366435052666034	1.661496794929094	0.1861423264221556	2.436198257937556	1.391985199508982	0.1516195578107721	2.344609826860769	1.194703011584233	0.06705005089463377	2.302348438823649	1.113578077687287	0.09417163625160765
43	1.4	2.265986947471132	1.190577645960289	0.2759578981476213	2.25314137016892	1.367597481422449	0.2782693914825182	2.251174982723059	1.509215175017852	0.2872642995726557	2.266688417579946	1.722718238008147	0.315608324125907	2.241905703752253	1.686035190222736	0.3359116879371928	2.136395552631989	1.6444268453305	0.4214206634937194	2.117345143633025	1.371560548431972	0.4469068320936451	2.076887505842794	1.150968197329561	0.4250616632311183	2.075172187179366	1.097546325741571	0.3536057785273213	2.11415656424371	1.000010580037704	0.3418428354104601	2.104526043697068	1.060662108080998	0.3255165703160273	2.28775392721297	1.688540167031868	0.2874073214393253	2.365839611780717	1.661314598040802	0.1860664056305598	2.435420241500599	1.39224173938793	0.1512771800930245	2.345090294727745	1.194607319558597	0.06717289790089408	2.302154013206354	1.113743728640793	0.09429123943106332
44	1.433333	2.265692542161997	1.190476788653585	0.2760400528839156	2.252832842274458	1.367487481464667	0.2783278115274811	2.250881157605877	1.509097291122816	0.2873642797387116	2.266171710222582	1.72262810495888	0.3155725295531758	2.241444757027903	1.685933459832426	0.3359075619476987	2.13605243337492	1.64442959616548	0.4216520189391509	2.117453946047308	1.37137848816721	0.447331053452412	2.077280462438587	1.150788648361905	0.424938777820015	2.075785860058944	1.097660085851926	0.3531563120757648	2.114339109847842	0.9999844755071255	0.3407970912270558	2.105051734407156	1.060700603093558	0.3251369841528029	2.287271376071714	1.688455123534261	0.2873866877479995	2.365240285607511	1.661226990938311	0.1859520439087801	2.434836761608322	1.392552622913696	0.1509065211360389	2.345670409012677	1.193618220281617	0.06743546426681775	2.302047816223725	1.114852854127281	0.09467717583004565
45	1.466667	2.265419837952101	1.190382606054617	0.2761258599845888	2.252546119729563	1.36738838397759	0.2783849656925244	2.250609632460995	1.508993678256969	0.2874578396917496	2.265688816435298	1.722558111247606	0.3155279984559529	2.241013078602501	1.685849984517413	0.3358964091819758	2.135721893300928	1.644440812326283	0.421852863118131	2.117423449615307	1.371207897140893	0.447648762334534	2.07738453309748	1.150551498539442	0.4249354500459188	2.076102509496641	1.097607768000549	0.3529487424178224	2.114263871399617	0.9998548098622554	0.3407538578179041	2.105482331501764	1.060494937668638	0.3250839428101729	2.286819273280337	1.68839000714891	0.2873565615693887	2.364649245057276	1.661234394171894	0.1858024755375789	2.434320555313708	1.392483619165282	0.1505290977958324	2.34612902803178	1.193416882640973	0.0677291178448786	2.301708543539218	1.114897337543157	0.09521510917099557
46	1.5	2.265167801561494	1.190294924055957	0.2762158155939259	2.252280289359864	1.367299688624202	0.2784405602541798	2.250360206876975	1.508903618051962	0.2875430524171042	2.265242726293019	1.722506396983547	0.3154736964417277	2.240612530797405	1.685783598967504	0.3358768188940737	2.135402523144244	1.644466260839726	0.422015915556391	2.117315018123612	1.371112616973788	0.4478907026087762	2.077279782989833	1.150380172638633	0.4249999716907374	2.076218233544164	1.097471178893007	0.3529438121718125	2.114100598978202	0.999735389095361	0.3411879052803951	2.105786707993975	1.060192975387085	0.3252955273600825	2.286400266576653	1.688342572149258	0.287316257488916	2.364076611245242	1.661326231224239	0.1856237738518679	2.433826877459346	1.392160751015612	0.1501795376649227	2.346493476574381	1.192079484109774	0.06801704332854201	2.301200275898578	1.114129907912749	0.09581157092896747
47	1.533333000000001	2.264935138378922	1.19021283033673	0.2763103774272459	2.252033935519652	1.367219539594201	0.2784942028494717	2.250131150395367	1.508824613880665	0.2876174250909735	2.264831998464896	1.722468555916897	0.3154078839576187	2.240241669091394	1.685730704093438	0.3358467059071638	2.135092532405586	1.644507719954202	0.4221365741643951	2.117229371306418	1.371131874035652	0.4480866691635964	2.077147161544695	1.150379086235318	0.4250415395629202	2.076363251741112	1.097411607264561	0.3530572625210161	2.114209828618094	0.9997716871845954	0.341659010686225	2.105921889318259	1.060052055986906	0.3255749736227609	2.286013408311686	1.688308226983892	0.2872645659014278	2.363530801654321	1.661475745854942	0.1854243024339638	2.433474865819612	1.392542623395217	0.1499271086590041	2.347002909511621	1.191749439931254	0.06832989853333887	2.300921509166021	1.114757549875516	0.09634238842158711
48	1.566667000000001	2.26472044199216	1.190134580063368	0.2764100514733664	2.251805199708394	1.367144903197279	0.2785454393504172	2.249918594307334	1.508752858677637	0.2876771379444751	2.264452091522345	1.722438158587971	0.3153285947480033	2.239896564655059	1.685685766479991	0.3358036056887742	2.134789835018907	1.644560363920063	0.4222117364369231	2.117203949210329	1.371254976786324	0.4482374755070367	2.077087060841459	1.150565790111251	0.4249556467809103	2.076700287808147	1.097483335281998	0.3531924935729241	2.114765471700257	0.9999834459269304	0.3418124316192029	2.105825653001967	1.06022325806996	0.325710679292791	2.285654909732259	1.68828053027069	0.287199740379081	2.363016642320322	1.66163178950292	0.1852118917970251	2.433378937560464	1.393114472437126	0.1498297541418576	2.347874723170629	1.191950648001262	0.06873769572769493	2.301061441346264	1.114839338462709	0.09670528782388262
49	1.600000000000001	2.264522366984504	1.19005925125478	0.2765154327099519	2.251592185541713	1.367073924157792	0.2785941553751486	2.249718119943638	1.508686000023879	0.2877190711934987	2.264097959105726	1.722410880310426	0.3152352013096418	2.239572967641392	1.685645016950702	0.3357463403577537	2.134492607002648	1.644615720731676	0.4222393954565241	2.117213279109206	1.371435498515809	0.4483425248693568	2.077056356533102	1.150884340105357	0.424760503556627	2.077143833885381	1.097692876784781	0.3533222850015213	2.115591317474659	1.000378309478151	0.3419679804636364	2.105735009917918	1.060670945738215	0.3257124092393857	2.285320318568666	1.688255276201451	0.2871209655251378	2.362535851664448	1.661753091452484	0.1849931488969757	2.433503746781176	1.393697002724376	0.1498665108553894	2.349077699415818	1.192509574808513	0.06927366615991903	2.30153562163731	1.11675036539149	0.09691019186428552
50	1.633333	2.264339655578204	1.1899858388228	0.276627021475444	2.251392851346883	1.367004560626075	0.2786404433570072	2.249524767589261	1.508621380491385	0.2877416139386898	2.263762095424514	1.722382218437046	0.3151289285091312	2.239265113842781	1.685604331585445	0.3356755294890654	2.134199053635965	1.644660098741717	0.4222206284622104	2.117205634553939	1.371575880461487	0.4484078479760092	2.077015898170583	1.151184502401819	0.4245669988744986	2.077499827761521	1.097996310488003	0.3534665348749251	2.116426927261853	1.000931212887563	0.3425958057715106	2.105700642532684	1.061267224500697	0.3256279503079727	2.285002960862681	1.688228262590141	0.2870289331349575	2.362085011260095	1.661810554991335	0.1847730387147821	2.433647458464625	1.393874832304321	0.1499862947943241	2.350315879208669	1.190653225077822	0.06990777333472982	2.302089102530397	1.116960847895935	0.09709914918225813
51	1.666667	2.264171410022082	1.189913477173083	0.2767453630878147	2.251205380731718	1.366934806655121	0.2786846991774214	2.249334261239285	1.50855623843154	0.2877450936461221	2.263437165187883	1.7223476467755	0.3150127556536567	2.23896757981657	1.685559577754525	0.3355934186353207	2.133908102170884	1.644683594086739	0.4221606709262847	2.117091460877796	1.371614218879183	0.4484354883058223	2.076913376126777	1.151323277642236	0.4245002496346997	2.077563036577737	1.098330937338913	0.3535946035445593	2.116993896173107	1.001560472346187	0.3433513010465828	2.105737024949073	1.061839216223206	0.3254967133245311	2.284696325943357	1.688195235477782	0.2869261173059308	2.361658973360878	1.661800187107186	0.1845558859347409	2.433656486325245	1.392639293650104	0.1501434668812702	2.351170674900199	1.1891678083635	0.07053863180248793	2.302566870510098	1.115595444292602	0.09735463410928359
52	1.7	2.264017202756074	1.189843806021741	0.2768713406079046	2.251028943144324	1.366865664142924	0.2787280505566799	2.249144990916914	1.50849107218908	0.2877314489727771	2.263119700238081	1.722306696309422	0.31489156050856	2.238678149622883	1.68551024006617	0.335503926221781	2.133620214950111	1.644683983002214	0.4220663310887253	2.116821059470641	1.371549526449688	0.4484376771501462	2.076686111629047	1.151285829964826	0.4245532359829173	2.07730576750042	1.098668339781741	0.3536366904630605	2.117272894204741	1.002182550345201	0.344109117010845	2.105929476633233	1.062235047455154	0.3253810969131765	2.284397266501636	1.68815619587221	0.2868167501278027	2.361253732845872	1.661759180736349	0.1843452438145651	2.433498624888485	1.392368637205785	0.1503039744111082	2.351599005427157	1.188644376540496	0.07109866016804026	2.302842600568	1.116095521814643	0.09764555536448995
53	1.733333	2.263877198131187	1.189778805396107	0.2770062738572037	2.250863654112447	1.36679903000501	0.2787725783568601	2.248957249905844	1.508427691497384	0.2877045448843322	2.262812305996474	1.72226086212273	0.3147717534766076	2.238399064851238	1.685457982163796	0.3354124732713277	2.133337937882005	1.644667658013944	0.4219470795038116	2.116445375929932	1.371442078425861	0.4484801367809428	2.076381414523128	1.151176011787513	0.4247129988740957	2.076971514117809	1.098920922934409	0.3536719285484001	2.117462355303716	1.002664437976926	0.344402901446581	2.106331200020575	1.062468646865187	0.3254031144664365	2.284107480166196	1.688112573875632	0.2867065731955808	2.360869526580467	1.661721512674481	0.1841452633547518	2.43321996898424	1.392758084472647	0.1504374574749444	2.351754896776012	1.189260607412174	0.07152252181164653	2.302951326600522	1.116383409978504	0.09787969040940617
54	1.766667	2.263751951775774	1.18972079616197	0.2771514492913855	2.250710370191122	1.366737672150074	0.2788206314637461	2.248772757767411	1.508369126574531	0.287668979419148	2.262521230473883	1.722213677518122	0.3146589926194662	2.238135299201376	1.685406576835352	0.3353242151883678	2.133065177798236	1.644645384370739	0.421812468972934	2.116060212065115	1.371372534435502	0.4486260269554874	2.076045416824459	1.151142946312234	0.4249254347267258	2.076676357155909	1.099123379071002	0.3537500509747916	2.117507502188785	1.002986975025222	0.3445793193990134	2.106889458056883	1.062674631489978	0.3255701877152979	2.283831619158319	1.688067423875159	0.2866007090288056	2.360508277277724	1.661699644500892	0.183958466763845	2.432905175275986	1.393136232297177	0.150507281580656	2.351847393086082	1.189585953148509	0.0718547884455614	2.302918215449877	1.117118482073902	0.09806261880208542
55	1.800000000000001	2.263642436735537	1.189672222797841	0.2773079881224338	2.250570642854814	1.366684746078064	0.2788746066218717	2.248594241345055	1.508318967887647	0.2876294598517036	2.26225353898041	1.722169698233264	0.3145580127001802	2.237892598985702	1.685360739061739	0.3352437201360963	2.132806366730807	1.644624759284934	0.4216708217143706	2.115777351699841	1.371378428734518	0.4489148189067066	2.075682587200684	1.151287262471691	0.4251112417072855	2.076457981016105	1.099352452902187	0.3538339950189185	2.117469317810257	1.003219715456177	0.3449110148142118	2.107522274179648	1.063019823232707	0.3257696058970355	2.283575096883988	1.688024747869976	0.286503434395358	2.360171459645505	1.661692185856981	0.1837856259844591	2.432621996694841	1.393057114516112	0.1504551474361748	2.351991524284586	1.18929386783341	0.07215184003577106	2.302760714676364	1.116942532318218	0.0982124277568537
56	1.833333000000001	2.263550013184046	1.189635890968599	0.2774767143047437	2.250446236798077	1.366643686256194	0.2789364563082465	2.248424301536096	1.508281035348405	0.2875898861663969	2.262012354516111	1.72213419033096	0.3144698196218033	2.237673967001165	1.68532570026444	0.3351728173158882	2.132565549632044	1.644609762490512	0.4215292857462007	2.115699241596023	1.371464544934192	0.4493551835990364	2.075261766920762	1.151665888408027	0.4252377407340922	2.076207450903363	1.099711696870803	0.3538754472780241	2.117321944703737	1.003554018609125	0.3451827780899796	2.108062829403811	1.06363380755828	0.3258993594033678	2.283340416666265	1.687989345729637	0.2864158485796677	2.359860161405874	1.661707818619427	0.183626899592343	2.432339090426891	1.393029570802467	0.1502996552606248	2.352223979317388	1.189005020808785	0.07246800031269209	2.30246133126163	1.116629245432924	0.09837293024920883
57	1.866667000000001	2.263476641250968	1.189614753588444	0.2776581496756434	2.25033943406141	1.366618152372354	0.2790077777208325	2.248266069336622	1.508259447445974	0.2875537165287458	2.261799919702336	1.722113155828453	0.3143933142475353	2.237481830513695	1.685307323002262	0.3351117423433612	2.132346940334778	1.644602079658776	0.4213943805045967	2.115895665276805	1.371615264284806	0.4499306171638389	2.074878937201928	1.152249928039733	0.4253382262603624	2.075907865209241	1.100249330825346	0.3539037459072499	2.117101276837428	1.004097868908395	0.345029517133552	2.108470506679168	1.064482726063627	0.3259671369292542	2.283129566147035	1.687966725730427	0.286337235078707	2.359575924440312	1.661758152114017	0.1834815788559745	2.432070061237494	1.393536172529232	0.1500830686877977	2.352523796260913	1.188599943640407	0.07280603180765562	2.301887303762823	1.119415206057538	0.09864673027467379
58	1.9	2.263424593702821	1.189611791433916	0.2778524654191044	2.250252738164184	1.366611889084101	0.2790898510018812	2.24812218792276	1.508258456899274	0.2875237531543681	2.261617411523214	1.722112808631182	0.314326502494312	2.237317648047413	1.685311666778203	0.3350597874936923	2.132154586296285	1.644601130705064	0.4212723812159219	2.116322723239408	1.371792362014914	0.4505883221233412	2.074694696494584	1.152899882245304	0.4254505161814148	2.075704370468924	1.100876499142566	0.3540307840846666	2.116961368494974	1.004778655592124	0.3447035845331158	2.108684947204307	1.065346558428859	0.3260624660335104	2.282943682824591	1.687962594086033	0.2862660897444899	2.359318668271095	1.66183995093452	0.1833478479370111	2.431912617635989	1.392693285210384	0.1498570540451132	2.35278848691116	1.187504966551926	0.07313640113279843	2.301180827277614	1.118511631554189	0.09916213825630826
59	1.933333	2.263396425146618	1.189631057492784	0.2780594501635198	2.25018862355234	1.366629789346843	0.2791830039432263	2.24799367047237	1.508283590282459	0.2874991729564155	2.261462870725	1.722140511150634	0.3142654563080679	2.237179937449	1.685345543655661	0.3350136556758215	2.131990428621348	1.644607766399945	0.4211639980190002	2.116824847368659	1.371965266484557	0.4511892968800458	2.074747419266536	1.153453048283954	0.4255358129526452	2.07566229991943	1.101464182458344	0.3541652174100766	2.117000367387439	1.005476742699025	0.3443726493181818	2.108821997043096	1.066138936688603	0.3260623055482781	2.282781617871886	1.687984293845124	0.2861989962584035	2.359086514365786	1.661968921435582	0.1832223109102863	2.431933667006399	1.393317018372625	0.1497043150406978	2.35309920962645	1.187841873692663	0.07346911347746343	2.300610904984593	1.119703599017533	0.09994365040754101
60	1.966667	2.263394910262876	1.189675198358204	0.2782786618115436	2.250149423954882	1.366675014624362	0.2792872032395914	2.247879752646833	1.508338512190289	0.2874774237220285	2.261331530237666	1.722200956270356	0.3142059160197285	2.237064836832307	1.68541323202615	0.3349691936604856	2.13185454427536	1.644621403914595	0.421067275518471	2.117242671983124	1.372086118827142	0.4516234265019463	2.074974900000083	1.153798707289421	0.4255689853946725	2.075813965232156	1.101888391840649	0.3542453097604641	2.117230850215479	1.005999169164049	0.3441450553902622	2.109047261751151	1.066853607376932	0.3258999179195037	2.282639748539798	1.688036649207414	0.2861319940543273	2.358873655995536	1.662127150231781	0.1830997650324681	2.432022908193115	1.394389447026154	0.1497173121036569	2.353461216023395	1.188959651057081	0.0738279429258385	2.300456465796062	1.121435673076879	0.1008543669714226
61	2	2.263423179011957	1.189746212330316	0.2785096597819701	2.250138037491296	1.366750384237209	0.2794028080451694	2.247780737752946	1.508426777130462	0.2874568587397385	2.261220242579615	1.722299217107803	0.3141443201557261	2.236970030957212	1.685519217134716	0.3349231154196154	2.131747568890897	1.644645918942676	0.4209827155542591	2.117484094141104	1.372124047797464	0.4518730649350797	2.075215934685029	1.153917580116006	0.4255978003675748	2.076128031334708	1.102117800792741	0.3543328693302187	2.117631430308148	1.006306032160868	0.3439373783471799	2.109425099445264	1.067363997180524	0.3257432555327851	2.282515507681209	1.688124870505973	0.2860614201737511	2.358672256335713	1.662285489258508	0.1829720835755831	2.432069460403928	1.393972608308652	0.14981779966015	2.353740019505826	1.189071319562268	0.07417981059088416	2.300676462920253	1.122166913080739	0.1017087700790991
62	2.033333000000001	2.263484471043636	1.189846969993623	0.2787521184858221	2.250157681147071	1.366859877797735	0.279530620739205	2.247698414988327	1.508553195384902	0.2874376331733419	2.261128069927463	1.722442332409479	0.3140783940222265	2.236895166116312	1.685669667186256	0.3348735630558776	2.131670903957502	1.644691526676895	0.4209140744406584	2.117551145675252	1.372082597825381	0.4520021060303738	2.075480995835966	1.153825940368423	0.4257341845769149	2.076607486594475	1.102156070095825	0.3545428402723544	2.118162281914941	1.006400807344453	0.3436601735831884	2.109768503568332	1.06764778966445	0.3256945618219293	2.282407984337183	1.688256182633992	0.2859846456821378	2.358476446337878	1.662451561019596	0.182832116057414	2.432050866356926	1.393792882626463	0.1498697794958364	2.353908272224446	1.188328488982474	0.07446131258063143	2.300912219518021	1.122087849025435	0.1024487925833814
63	2.066667000000001	2.263581897141923	1.189980249673337	0.2790058561040216	2.250211489483471	1.367006901783047	0.2796717121360174	2.247635282182963	1.50872154999994	0.2874210541581215	2.261053652931696	1.722636198738429	0.3140039102039289	2.236839830002781	1.685869819777487	0.3348176583382956	2.131625951097501	1.644772092824476	0.4208658111162024	2.117511626368108	1.371997264548712	0.4520851489709425	2.075833858409229	1.153604211675117	0.4260149130922158	2.077179471579695	1.102108198286292	0.3549054072215491	2.118825610756961	1.006354283586874	0.3437817322970844	2.109979015151529	1.067778053972855	0.3257685304381724	2.282315920907122	1.688436498962737	0.2858976114365352	2.358281937153638	1.662631038506891	0.1826734632238412	2.432030309928872	1.394031964476563	0.1498818346558026	2.354046666302546	1.188648397541849	0.07467610290399353	2.300991481536296	1.122237526559602	0.1030516565588584
64	2.100000000000001	2.263718139635963	1.190147986737259	0.2792708604606599	2.250302703154829	1.367193800105826	0.2798275260669343	2.247595824133985	1.508934225304981	0.2874100179973655	2.260997548809498	1.722885430343691	0.3139148647446191	2.236805215216831	1.686123891221659	0.3347516066487991	2.131614160738437	1.644903062521702	0.4208402142483392	2.117414355213147	1.371921435813291	0.4521745614461351	2.07614171996599	1.153370607689341	0.4263980325184892	2.077609070929525	1.102102023646198	0.3553378317917446	2.119344817001792	1.006245869804247	0.3444607385819281	2.110013865092376	1.067801391733358	0.3259803321726119	2.282239906595719	1.688670127010535	0.2857952690521707	2.358086776762893	1.662813143587482	0.1824891733973841	2.432169818116476	1.394242316203882	0.1498475149168662	2.35425972843301	1.188730895765943	0.07487069532592594	2.300832776735202	1.122743495656354	0.1035435033471483
65	2.133333	2.263895454414938	1.19035082077671	0.2795472267389568	2.250434440685261	1.367421241094378	0.2799996691848827	2.247585204341389	1.509191510460082	0.2874080462989476	2.260961717995809	1.723191993061155	0.3138047606684501	2.23679349401066	1.686433777564149	0.3346713424043191	2.131636945053935	1.645100422812557	0.4208392089070165	2.117321319283057	1.371928867788685	0.4523178668432742	2.076301931061818	1.15325846870549	0.4268258048182218	2.077776212700276	1.102234288726232	0.3557708246083656	2.119477024400124	1.006197817873407	0.3451219885682744	2.10991289571079	1.067840138299661	0.3262978266011316	2.282181707699809	1.68895856297651	0.2856723938599435	2.357891761249295	1.662985837772999	0.1822729606850938	2.43253674892324	1.394256311604026	0.1497658552141526	2.354530017640821	1.188352857147029	0.07507326329795469	2.300319232905773	1.123779445035968	0.1040180811389838
66	2.166667	2.264115803773946	1.190587409954642	0.2798349347071377	2.2506095136554	1.367687383583216	0.2801894143687801	2.247607774302834	1.509490777304338	0.2874173914053349	2.2609477823496	1.723553880583009	0.3136658802114434	2.236806294412968	1.686797749527241	0.3345716526883504	2.131695247989507	1.645377209099135	0.4208641997105159	2.117309831293895	1.372097421028371	0.4525791230606724	2.076230860479201	1.15340260276839	0.4273149524297278	2.077599163043994	1.102555330329534	0.356272571885858	2.119139452789322	1.006340671554934	0.3454685647500613	2.109771161779233	1.068041462047946	0.3267709506093829	2.282142710073507	1.689299328040117	0.2855225929901074	2.357700750534445	1.663138935537578	0.1820198015888495	2.433066627472298	1.394704625654523	0.1496680394822754	2.354740896770126	1.188548711165359	0.07530324162794109	2.299383535523789	1.124083665574827	0.1045766157751847
67	2.2	2.264380674388104	1.190853507672668	0.2801337230563646	2.250830359200148	1.367987105884287	0.2803973955332016	2.247666963934112	1.509825875007823	0.2874378122542819	2.260956794771221	1.723964376327773	0.3134895476631602	2.236844262566527	1.687209605268767	0.3344458787914671	2.13178861571726	1.645734929268154	0.4209116664856791	2.117483636797878	1.372425305116346	0.4529990787882591	2.075982853360796	1.153812617126923	0.4279318208689348	2.077098658257737	1.103028232621064	0.3569506733862421	2.118374343433381	1.00664476938089	0.3455180855512072	2.10961071797383	1.068442079415782	0.3274303704332292	2.282124025876782	1.689685395569501	0.285338579700128	2.357521741912709	1.663261482246679	0.1817269089524895	2.433572119635202	1.396250491123367	0.1496088568421725	2.354764646361444	1.190690114018105	0.07559085467219222	2.298253482661595	1.1275524255771	0.1052408247233113
68	2.233333	2.264691058042326	1.19114213410749	0.2804431236797297	2.251099066510186	1.368312286979768	0.2806237111181485	2.24776564525188	1.510187468012506	0.2874671629685304	2.260989293251016	1.724412584865587	0.3132669626205005	2.236907088494068	1.687659105340476	0.334286521087253	2.131914896970417	1.646163642237514	0.4209723710673766	2.117938892314317	1.372833986526174	0.4535676693885371	2.075788068453988	1.154349714534033	0.4287334229722312	2.076467363692168	1.103512280173197	0.3578325359577432	2.117448048380853	1.00691390005556	0.34544305191564	2.109463338486126	1.068919706360559	0.3282091401709974	2.282126746738637	1.690105761092239	0.2851131536853906	2.357366376664358	1.663342282820605	0.181394231206988	2.4337962312436	1.396023716385424	0.1496419887227088	2.354490212706979	1.190368240797323	0.07597527385792789	2.297519372697729	1.127217271089724	0.1059028902956537
69	2.266667	2.265047760689205	1.191446178254048	0.2807627303271881	2.251417641516968	1.368654853126519	0.2808688050664743	2.247906950456128	1.510566341897732	0.2875044064618815	2.261044388466233	1.724888232958839	0.3129905943861855	2.236993152693214	1.688136248761195	0.3340869341668135	2.132069985623362	1.646654992345812	0.4210335720754283	2.118632511308709	1.373288088732933	0.4542041067038987	2.075952572558148	1.154835875388929	0.429736139399187	2.076058143223971	1.103916129543125	0.3588094937260238	2.116861375511358	1.007058579983294	0.3454980230003145	2.109546151503151	1.069286591520093	0.3290188062133754	2.282151446462387	1.690550287275152	0.2848409807985115	2.357245256933565	1.663389409924595	0.1810231465790139	2.43380016766743	1.396062642351142	0.14971734156596	2.353974970300931	1.191092047230148	0.0765360626020328	2.297386830682797	1.127697851838811	0.1065145282375631
70	2.300000000000001	2.26545133325107	1.191757371550632	0.2810922021360699	2.251787410607744	1.369005319930775	0.2811334707065941	2.248092246771024	1.510951697715398	0.287549752387367	2.261116321938069	1.725379324766879	0.3126553184055306	2.237096870734297	1.688629116605467	0.3338421070449716	2.132247302917173	1.647200964790365	0.4210823497727705	2.119414916298789	1.373784072393011	0.4547821973931205	2.076512167164303	1.155180810091124	0.4308187884675937	2.076028671006254	1.104194698245204	0.3597511033933281	2.116770371226726	1.007068664483883	0.3456701726588893	2.109823575386188	1.069414226228947	0.3298116978083689	2.282195190006092	1.691007397988474	0.2845196234103033	2.357166007599469	1.663418499297803	0.1806188634988139	2.4337589546245	1.395361125614739	0.1498062607650349	2.353368763315256	1.18904993718929	0.07731005475996149	2.297654621957026	1.126300115667132	0.1070265995757768
71	2.333333000000001	2.265902205108688	1.192066418471494	0.2814312942815341	2.252209077123384	1.369353191646589	0.2814187762964492	2.248321076936441	1.511331783860353	0.287604361426983	2.261194923570757	1.725873087019048	0.3122592156103023	2.237209186754892	1.689124592236002	0.3335493781610426	2.132438588742291	1.647793870527986	0.4211079605196394	2.120188524462349	1.374349432783421	0.4552360901248425	2.077445834230283	1.155413223809788	0.4319398844490065	2.076383603734051	1.10438695744815	0.3606838825195526	2.116996095956325	1.007028852732293	0.3460709768740188	2.110311797818258	1.069372305827765	0.3306380226365839	2.282251737784493	1.691465151943594	0.2841498374663783	2.357132785604298	1.663468847231947	0.1801899384338607	2.433905725451444	1.39504452888436	0.1498876028439615	2.352784328606537	1.188852712036067	0.07822878279359149	2.298106446937717	1.126443107695336	0.1074332739519986
72	2.366667000000001	2.266400770968413	1.192360643124174	0.2817798328486331	2.252682684590587	1.369684348269327	0.2817261300812213	2.248590391299381	1.511691189651386	0.2876702061625807	2.261264088584243	1.726353013279448	0.3118018662580394	2.237316742622551	1.689605760185629	0.3332076557542372	2.132633835729248	1.648421466509777	0.4211021284412677	2.120886275077416	1.374994747477206	0.4555487621584572	2.078614350203654	1.155604456073741	0.4330523788861959	2.076922973123337	1.104545974393247	0.361637055460141	2.117157649131885	1.006991495816595	0.3466739264688705	2.110560637844595	1.069223478578018	0.3315104361569575	2.282310003667766	1.691907996228103	0.2837337777790324	2.357143105799346	1.663564094927479	0.1797452336239416	2.434434271672975	1.394584393863463	0.1499446651615684	2.352513854507868	1.189766929856618	0.07920450129882871	2.29861884499158	1.126611313913406	0.1078327807242591
73	2.4	2.266947598054243	1.192623270116917	0.2821377136006505	2.25320794602504	1.369980038422794	0.2820573281563784	2.248895273907325	1.512009641570969	0.2877502969958218	2.261303955228635	1.726796907394416	0.3112858950017396	2.237403456606906	1.690050261478172	0.3328183528282992	2.132821772906726	1.649061784192882	0.4210583373688611	2.121436241354996	1.375668109714269	0.4557231645117055	2.079759119762538	1.155792800300203	0.43403605904556	2.077453582263709	1.104656829581584	0.3625642372544703	2.117111825229696	1.006937035801599	0.3473201847757102	2.110063423471101	1.068981706093995	0.3323649997600472	2.28235597080614	1.692314736411024	0.2832765446213896	2.357190565739261	1.663696849263995	0.1792966646481502	2.435568783470614	1.394648610244672	0.1500191430782686	2.353272268907439	1.189213409086479	0.08012007871625342	2.299307395590916	1.12660644416181	0.108214437254114
74	2.433333	2.26754369319326	1.192836233352996	0.2825047534851979	2.253784696263686	1.370220410125832	0.2824141210248384	2.24922944224922	1.512265991619119	0.2878470144375657	2.261296102048838	1.727181499296108	0.3107162563620991	2.237454427599573	1.690434650027553	0.3323850117677712	2.132991873671944	1.649688856426408	0.4209714129316766	2.121786313005716	1.376289097757988	0.455772313350759	2.080639536097093	1.155970479664816	0.4347988299688219	2.077816460578324	1.104683036575696	0.3633418497386109	2.116917446706555	1.006833805011751	0.3479034103043752	2.108729465063663	1.068617716045005	0.3331074128240786	2.282376382302704	1.692663143635196	0.282784636308573	2.357267432479244	1.66385581929242	0.1788564979677872	2.437132767295591	1.395516878617166	0.1500820337273693	2.355024725759259	1.189603624619216	0.08091145967760202	2.300105618535132	1.12752380169198	0.1086881286073815
75	2.466667	2.268190248418822	1.192980938876826	0.2828806414018168	2.254412947577981	1.370385613914023	0.2827980270947235	2.249585895126193	1.512439550034532	0.287961401848293	2.26122628028209	1.7274841603617	0.310098548873728	2.237458076378431	1.690736164853861	0.3319123080786461	2.133135740532161	1.650277309636967	0.4208376832269853	2.12192570712451	1.376785472736307	0.4557132834826891	2.081074431399348	1.156122836682856	0.435245585345493	2.07788668158227	1.104654801953245	0.3637529209839532	2.116606753514626	1.006736516440125	0.3481948080068266	2.107019348302993	1.06824415295172	0.3335287542471876	2.282360819405562	1.692931435993863	0.2822641452537781	2.357366024992953	1.664032842090384	0.1784346461727691	2.438466075840417	1.396097616874403	0.1500125680796987	2.356926051758362	1.189236867541086	0.08163599894957822	2.300683707297594	1.127678987267938	0.1094201713454933
76	2.5	2.268888640814601	1.193037400813604	0.2832649952052385	2.255093593497615	1.370455038622868	0.2832104254492255	2.24995990075472	1.512509390941418	0.2880938096207084	2.261090201934676	1.727681898671882	0.3094404236310089	2.237410266476044	1.690932093467841	0.3314066832067434	2.133248692885419	1.650806293836855	0.420654958097647	2.121831249558781	1.377139210833503	0.4555469644043084	2.080990462285645	1.156216635697459	0.4354257109408663	2.077662741239386	1.104639067022511	0.3637074318540032	2.116237464801345	1.006687185754717	0.3479693894250594	2.105735790763857	1.068093167868399	0.3334788141188932	2.282307114901263	1.693096956449748	0.2817226672163963	2.357485904999239	1.664224393658036	0.1780416941552911	2.439074504933533	1.396083743741644	0.1497600123426906	2.358368440018766	1.188801469103951	0.0824478001529913	2.300657289732107	1.127282260269167	0.1103655761016041
77	2.533333000000001	2.269640653854405	1.192985424725155	0.2836575290730206	2.255829046856571	1.370408629394674	0.2836528863144179	2.25035081379363	1.51245571282743	0.2882447426868915	2.260894250628704	1.727752991523169	0.3087527667709348	2.237315015007753	1.691001126430986	0.3308770457837252	2.133330159802004	1.651258507257695	0.4204224794072463	2.121519433623892	1.377386058844768	0.4552690419108702	2.080615025364931	1.156215124745667	0.435510977352139	2.077204328165408	1.104705063942487	0.3632789826250963	2.115761933319516	1.006734484420697	0.3469711585099374	2.104922645715158	1.068351443110969	0.332889951798729	2.282222484577623	1.693138043447933	0.281170764052546	2.357635624264771	1.664437750241538	0.1776911651210145	2.438695878368811	1.396663800282655	0.1493575988762203	2.359267932309472	1.189066370393861	0.08357842555482001	2.300026997116103	1.128491921005399	0.1113907879954721
78	2.566667000000001	2.270448446444991	1.192805201612992	0.2840581324583207	2.256623283629934	1.370227377401274	0.2841275083664	2.250762642984435	1.512260247408806	0.2884163761986323	2.260655057560149	1.727677427702592	0.3080508755938329	2.237184374813317	1.690923800450316	0.3303358094166036	2.133383781338056	1.651616229391032	0.4201417917392976	2.121040175200191	1.377595401843971	0.4548599027786948	2.080326105773419	1.156104709352909	0.4356048271081265	2.076687228366944	1.104964307792567	0.362456317843289	2.115254557291004	1.006907521163869	0.3450651851682784	2.104338923485634	1.069076484268897	0.331698809106431	2.282123303763155	1.693034480170511	0.2806233341588265	2.357831831066245	1.664670542503547	0.1774008094428991	2.437212371818716	1.39644341630038	0.1488498217241313	2.359809376225193	1.188502923996476	0.08520834886442166	2.299179351893522	1.128147873596046	0.1122922575225848
79	2.600000000000001	2.271314143872256	1.19247947513322	0.284466879924782	2.257481140298025	1.369895535481926	0.2846372979755213	2.251203354250034	1.511908472057926	0.2886153120950354	2.260398347207986	1.727439458460131	0.3073592882516549	2.2370376762669	1.690684822513963	0.3298026440190289	2.133416772608111	1.651859230091772	0.419819288674229	2.120431551258935	1.377866572789924	0.4543106699384686	2.080355635124021	1.155956564388548	0.4356591247286056	2.076301173735434	1.105686700692227	0.3610964845326153	2.11494796534091	1.007511632561268	0.3422733905935925	2.103896847365096	1.070355866454489	0.3298598940433198	2.282033887631245	1.692770167792182	0.2801040844000968	2.358096012891487	1.664920117991183	0.1771957242762734	2.434603528809845	1.395957693873708	0.1482684638219888	2.360088280006206	1.18672852240568	0.08734955442215306	2.298207922242815	1.129142433934714	0.1128802111773793
80	2.633333	2.272239255599461	1.191992370629091	0.2848838577919687	2.25840712541595	1.3693988676308	0.2851856905837994	2.25168213502037	1.511387499800917	0.2888520243858697	2.260152979632546	1.727024903264057	0.3067100842255918	2.236897299162294	1.690270660950057	0.3293034293696505	2.133438162903343	1.6519572391705	0.4194657313614597	2.119681398169437	1.378274191556728	0.4536239165541935	2.080704687404191	1.15588004061878	0.4354905757214138	2.076148723477626	1.107197435412701	0.3590216690024389	2.115112475087773	1.008993824735119	0.3389014938184053	2.103566958290701	1.072266278961969	0.3273821049614256	2.281981030789082	1.69233036212949	0.2796436288809842	2.358444489538947	1.665124973834955	0.1771027569758778	2.430961991027645	1.39558163563454	0.1475266870225829	2.359755017499749	1.184141176540703	0.08957504700148926	2.296582691728284	1.131293076973204	0.1127691732962053
81	2.666667	2.273224675535543	1.191329470936775	0.2853093066144695	2.259405380863497	1.368724256516811	0.2857758694063882	2.252210325539168	1.510685437711301	0.2891385953129565	2.259951834228161	1.72641975896137	0.306139433491537	2.236789403328921	1.689668355498671	0.3288674330267427	2.133459418601587	1.651863997653703	0.4190935555176492	2.118766425525434	1.378823907011123	0.4527778988127531	2.081199074616123	1.15595405445997	0.4348393969215038	2.076226751695407	1.109713699785752	0.3560749679684445	2.115935993178614	1.011645072292451	0.33523867560287	2.103467169992266	1.074847481962927	0.3242799443091784	2.281994787309434	1.691700359813811	0.2792761450390837	2.358893718597212	1.665187327467161	0.1771496102716753	2.426502920423466	1.394342842205212	0.1464622397175041	2.35808822737936	1.18037782560906	0.09106461732604289	2.294050738401856	1.132076633204134	0.1118064588767311
82	2.7	2.274270514800815	1.190479909587511	0.2857435669622926	2.26047965001856	1.367862461640205	0.286410576541567	2.252802853840022	1.509794665402244	0.2894891886268932	2.259834307815987	1.725614593306982	0.3056887144165274	2.236745925710555	1.688869408482846	0.3285282464146401	2.133494373554434	1.6515199686698	0.4187150337708912	2.117682401550695	1.379428994814627	0.4517120323263942	2.08167757222801	1.156132505064447	0.4334141549248757	2.076549152070006	1.113397541736425	0.3519552622301056	2.117604504908766	1.015885965533012	0.3306660173379775	2.103634333730936	1.078124337893849	0.320431983428846	2.282110431683424	1.690870023344414	0.2790400684664398	2.359462678740512	1.665010824567373	0.1773644155087749	2.421733818095287	1.393125171481657	0.1450501291619595	2.354562541670237	1.178997734516063	0.09099341210301391	2.290478105014557	1.131839484282171	0.110196344878888
83	2.733333	2.275375975203167	1.189434750477841	0.2861873401992731	2.261632850902076	1.366806030448768	0.2870918508102422	2.253477454461141	1.50870958790577	0.2899180699004514	2.259843489873818	1.724601840904375	0.3053981999434632	2.23680252477961	1.68786760800145	0.3283192221038199	2.133558113336429	1.650854924942061	0.4183387300831748	2.116474276836485	1.379894875911815	0.4503183778153928	2.082170833823952	1.156237925859202	0.4308632857289004	2.077444968018735	1.118135999492358	0.3464032765830058	2.12035207536168	1.021734920181268	0.3243964167885098	2.103934946448784	1.082181430245511	0.3155746324914886	2.282365987897239	1.689830685933569	0.2789723230486076	2.360174781124777	1.66450122074765	0.1777726005182918	2.417250481411859	1.391198030489723	0.143363455232683	2.349376754619493	1.177526216104905	0.08893100346981525	2.285730324749607	1.129026385332636	0.1080131184264327
84	2.766667	2.276539032058268	1.188189042359664	0.2866415392980438	2.262866155237797	1.36555115053259	0.2878200147210083	2.254253084861026	1.507428417581449	0.2904366320589222	2.260022595502401	1.723377571259871	0.305301314204337	2.236995817165083	1.686660673766167	0.3282690447101431	2.133666782289389	1.649795845848432	0.4179698884557778	2.115326357156172	1.379915571580114	0.4484612382542811	2.082794183623758	1.156008432626366	0.4267869963820016	2.07949255284659	1.123142937668757	0.3395017994507128	2.124567417222337	1.028059294697836	0.3166200805402165	2.104252831865997	1.08658295500934	0.3096799842844259	2.282799069405971	1.688577081991716	0.2791028151367566	2.361057712388716	1.66354829474934	0.1783944468905093	2.414058097073061	1.389726364700564	0.1416367576691724	2.343757863566506	1.177823642298331	0.08544705070167584	2.28048756771262	1.123720727325923	0.1056691497613813
85	2.800000000000001	2.277755090338788	1.18674711030771	0.2871068255575396	2.26417673048897	1.364102926232726	0.2885933666194999	2.255144087193601	1.505958183160008	0.2910536270775998	2.26040702444242	1.721946534961546	0.3054282439028159	2.23735685706824	1.685254766091313	0.3284039739872472	2.133834187552567	1.648289372438613	0.4176149146125029	2.114631297776187	1.379196220566984	0.4460093283807086	2.084046777460841	1.155253952471128	0.4208034934043989	2.082942202102469	1.127557895499232	0.3313084382559907	2.130288782166989	1.033552140486981	0.3092888715484948	2.104700493544824	1.090334509587835	0.3026976624538318	2.283439435652839	1.687112967144557	0.2794573177872968	2.362134810725171	1.662035731871846	0.1792480327856542	2.412390238276982	1.390348413502965	0.1403123932462864	2.338641985812457	1.180276087052844	0.08185259333474232	2.275753992282663	1.118854489963001	0.1036699637779894
86	2.833333000000001	2.279016768576691	1.185127077015502	0.2875828324423801	2.265557617126927	1.362480136572309	0.2894077877330976	2.256158076709836	1.504319305878717	0.2917750486678833	2.261022178737977	1.72032674018284	0.3058107248790862	2.23790886814872	1.683668344261418	0.3287503922490104	2.134070245562021	1.646313009359819	0.4172837697362299	2.11489755487434	1.377466940419385	0.4427928863314952	2.086704226780999	1.153792724720194	0.4125307365839938	2.087603358874856	1.130669917616236	0.3216140958846626	2.137571547939826	1.037729946853903	0.3035755500108903	2.106549249275963	1.091970719045608	0.2944098402480208	2.284307042106779	1.685456487493895	0.280061711058514	2.363419635007794	1.659810549667565	0.1803518001919658	2.411707947174444	1.39001977515919	0.1398240913201489	2.334057287604328	1.180517560165584	0.07927502222455304	2.272125699126856	1.119716465420236	0.1031698631610377
87	2.866667000000001	2.280313557312678	1.183366150841716	0.2880679484380196	2.266998533095459	1.360721444366757	0.290256751049058	2.25729889100449	1.502552192691297	0.2926042540719005	2.261889199456984	1.718557712654744	0.3064775245469334	2.238670994539164	1.681940083198781	0.3293312798684851	2.134382594712771	1.643895285871736	0.4169860647085892	2.116159722492978	1.374640287499121	0.438592456488965	2.090762082175596	1.151684464101282	0.401463472281652	2.093395984816263	1.131825765661013	0.3101510649019901	2.146935317620702	1.040652229970638	0.2989055538615822	2.11140020520546	1.091250831600249	0.2844321909874894	2.285417436615243	1.683648174236056	0.2809389543647173	2.364921519335089	1.656787695856431	0.1817197516556721	2.411321927056196	1.3870812116437	0.1403498946710953	2.329214376285654	1.17868473321426	0.07817280209558586	2.26975329682427	1.11897821290201	0.1055890451071856
88	2.9	2.281630570610899	1.181522921498285	0.288559471894026	2.268485219099884	1.358888035085998	0.2911317237651662	2.258566491627589	1.500719978903948	0.2935421446291572	2.263025307899064	1.716703565674295	0.3074556761935657	2.239657974036782	1.680131569527977	0.3301664002111044	2.134775930510556	1.641120211358186	0.4167297779849574	2.117962971230516	1.370819762567659	0.4332743294020231	2.095230489861508	1.14937787711799	0.3870766375130489	2.100144722676433	1.130646028358112	0.2967957480761581	2.158454671243875	1.042579106203015	0.2938924645575712	2.118769767600876	1.089087130470628	0.2725919363548687	2.286782313280787	1.681754310394464	0.2821107081665791	2.366645651594888	1.65304518035061	0.1833613860464398	2.410596798181994	1.384880885845924	0.1418047678709686	2.323116038311201	1.17969519865418	0.07859665578831192	2.268241021370478	1.120680530946864	0.1122109682957827
89	2.933333	2.282950530201228	1.179669689866661	0.2890545753135091	2.270000462364688	1.35705477551353	0.2920228126853706	2.259956374101795	1.498899065859097	0.2945857472422401	2.264440836777517	1.714841670568293	0.3087704375628689	2.240877929328132	1.678316622752044	0.3312716928678796	2.135251489236485	1.638111235622891	0.4165237215808329	2.119654516223367	1.36610772886589	0.4268550867280502	2.098595559483223	1.147404324727296	0.3686945111665796	2.107718305820606	1.127545373328096	0.2811142129357195	2.171442271083831	1.043980497845426	0.2868180572451247	2.128252640587427	1.086353765178602	0.2587810563162682	2.288407151371668	1.679855634448232	0.2835970590445724	2.36859050705777	1.648806838379921	0.1852798309296908	2.409409303782882	1.378789488089789	0.1439246918333516	2.315299098186845	1.178786946542303	0.08070494591310962	2.266999479338093	1.112219214439138	0.1230886730985446
90	2.966667	2.28425478269597	1.177891059068776	0.2895511020386118	2.271523705321548	1.355307690101507	0.2929195020727561	2.261455901385962	1.497175745048931	0.295727675486217	2.266133992940536	1.713058243927897	0.3104415693770317	2.24232866808596	1.676577553115004	0.3326572108501419	2.135807880355998	1.635040319786713	0.4163862130013513	2.120604845211798	1.360774031537545	0.4196358796368689	2.099539663942954	1.146394496769145	0.3464703075186023	2.115855721400324	1.124123260602897	0.2630614967242095	2.183853686987954	1.045761716546489	0.2764688209345962	2.140056611566826	1.084490291529056	0.2434006884705075	2.29028577129055	1.67804259290468	0.2854125138440427	2.370743892346274	1.644509014398582	0.1874686142067972	2.408261081816382	1.366050763465083	0.1463051802129852	2.306187649169082	1.165191172725506	0.08477921302758763	2.265048768771109	1.097287190877345	0.1359018668739061
91	3	2.285523795771391	1.176279503968614	0.2900479251032407	2.273031251433233	1.353738597739017	0.2938118035376333	2.26304399258313	1.4956402095949	0.2969594298313363	2.26809269749521	1.711441395665127	0.3124780597613181	2.243998960325002	1.675000021987534	0.3343244175947228	2.136442179979978	1.632125581674784	0.4163447427234128	2.120315058778522	1.355396544970894	0.4122349913613305	2.098760902835868	1.147077756615657	0.3222055775833221	2.124356837331459	1.122689465052602	0.2433796778639494	2.193955005487833	1.049943238386112	0.262721516367686	2.153807988068272	1.086958633544704	0.2267618281727185	2.292401337550289	1.676406716162314	0.2875623482688829	2.373085186739776	1.64071829456754	0.1899124545849669	2.408149695244658	1.358276658094105	0.148193662722324	2.296784002115269	1.158801724704602	0.08977926016256108	2.260535827625322	1.089973586241917	0.1461577573276882
92	3.033333000000001	2.286737949801993	1.17492382555877	0.2905442629995218	2.274497310038897	1.352435494827201	0.2946894245272332	2.264691858379005	1.494378723354608	0.2982692398206494	2.270298826503522	1.710076295367365	0.3148679804052339	2.245871444829811	1.673668811540783	0.3362597909817292	2.13715059276822	1.629619903441665	0.4164280051723525	2.118306439225128	1.350836253507065	0.4053349823672059	2.09852655597507	1.150414501870864	0.2982065858801867	2.132765478036039	1.125667882905673	0.2225623701034714	2.200548685995828	1.060441354944228	0.2464843519798758	2.166190859553923	1.097753562185134	0.2074745529952842	2.294729733684882	1.675033902231721	0.2900330433235703	2.375586185181763	1.637871618486662	0.1925797059567236	2.40936374200482	1.355813283024784	0.1486998322164501	2.287555617768337	1.159537026230042	0.09337552379238254	2.25099825847217	1.088355681050332	0.1503953239267217
93	3.066667000000001	2.287880802280244	1.173896539460448	0.2910388493564214	2.275897429710812	1.351471552606826	0.2955404283346597	2.266366655553371	1.493464062980279	0.2996378132772627	2.272728030769377	1.709038041321725	0.3175787662846527	2.24792353194531	1.672659169396912	0.3384349630341477	2.137930827044916	1.627750047443844	0.4166670141778527	2.114046267343773	1.34774009283162	0.3992324005239555	2.099569116123742	1.157596713769176	0.2748727499864085	2.140678576396972	1.134323613867426	0.2005981526613092	2.203267772915505	1.079911753248314	0.2285865740657513	2.173648217282347	1.117845907701479	0.1835206184865325	2.297240028204324	1.673998146951855	0.2927903136855398	2.378214082259567	1.636172998698163	0.1954241114147458	2.411602049355575	1.35671542553781	0.1471208298724198	2.278548154972222	1.172474482767193	0.09342065863401	2.234512674547459	1.108072790713166	0.1475885340406853
94	3.100000000000001	2.288939440832573	1.173248669559863	0.2915293927557782	2.277209453864132	1.350900220845716	0.2963503452423008	2.268033457793488	1.49295094961327	0.3010358982856017	2.275350953513524	1.708387429469528	0.32055436611416	2.250128832316881	1.672032261608668	0.340804798448326	2.138782405653817	1.626695464833553	0.4170895948687399	2.107047126469979	1.346540141298028	0.3937762038964698	2.100984320113454	1.169498222850586	0.2519677612466153	2.146611702063889	1.148388552644143	0.1776365834257206	2.201670748722362	1.106764219084665	0.2087847768877072	2.175433768561181	1.143729273713746	0.1558266667578417	2.299895618064897	1.673357564239971	0.2957757019889083	2.3809373122458	1.635619556929116	0.1983856542488699	2.41429140642403	1.361435734702778	0.1431312489901595	2.270232595717844	1.188248769602513	0.08852500173934068	2.213303870369402	1.144234714707256	0.1380802087632529
95	3.133333	2.289905270742972	1.173006158583841	0.2920126622549915	2.278414471997236	1.35074966576677	0.2971026417675627	2.269657891240651	1.492869204987353	0.3024264025389443	2.278130844227339	1.708161467329296	0.3237160742502561	2.252456189797226	1.671826233064242	0.3433082527270188	2.139705857300082	1.626570397458237	0.4177184639918016	2.097012135315134	1.347525223189177	0.3884234999769668	2.100935889987441	1.186137823433781	0.2295423645478697	2.148245565676997	1.166519441052993	0.1542837616048376	2.196020767135271	1.135923037264861	0.1878565072268672	2.172975333361473	1.171015573720516	0.1279862182539486	2.302653186540546	1.673145397903571	0.2989082742851719	2.383724298713819	1.636033295689515	0.2013903257089652	2.417095668929952	1.363314878320663	0.1369124701416669	2.262865147781602	1.198189484380062	0.07904049882500083	2.192848857084733	1.155868873760207	0.1225182647515928
96	3.166667	2.29077240604741	1.173174283139972	0.2924836873126465	2.279495727689062	1.351026097193008	0.2977783698910539	2.271204616423258	1.49322607390392	0.3037644154569403	2.281020016999224	1.70837459323537	0.326959544596972	2.254866922902954	1.672057576917782	0.3458663185685408	2.140700724171488	1.627446045824267	0.4185681679880017	2.08376757734034	1.351239192132818	0.3825601596273938	2.097584826616433	1.207120266017244	0.208059357987853	2.144654762497779	1.188456659386201	0.1313620042848711	2.188319444202007	1.165982190320907	0.1664999502177027	2.166164499828382	1.19848888652402	0.1018618275107404	2.305459943925091	1.673371502156388	0.3020827330555169	2.386537712666703	1.637196318388801	0.2043426286263136	2.420680302480211	1.370115352686464	0.128878012677465	2.257109942158399	1.21824954802138	0.06645791454303598	2.175986680463819	1.171376774194508	0.102719915326805
97	3.2	2.291537139606679	1.173739499540876	0.2929352710934734	2.28043831464609	1.351715410382597	0.2983552453545423	2.2726356077101	1.494007584099303	0.3049924966555549	2.283957979900073	1.709019287507906	0.330154225286491	2.257313020302268	1.67272121851291	0.3483807880225179	2.141764216341562	1.629339817110997	0.4196399163494753	2.067211046007299	1.358425866614063	0.3757221593684738	2.08999663863408	1.2324270060953	0.187715847327936	2.135985196087618	1.214453646631256	0.1093024561355368	2.179744239578524	1.196713914645706	0.1446390862520655	2.154232550046557	1.227267777053523	0.07754797073608666	2.308252244045176	1.674023783616235	0.3051680742376603	2.389335342005176	1.63885676423412	0.2071269807334392	2.425362162195669	1.381053274857743	0.1190671663586021	2.253297467438093	1.238511887089064	0.05162345131889263	2.163777574461581	1.211167466166255	0.08020295256392684
98	3.233333	2.292196504733262	1.174677414118334	0.2933576888163466	2.281228223343422	1.35279215566853	0.2988064881063648	2.27390979913913	1.495188141334446	0.3060369424814445	2.286873968249761	1.710075856724693	0.3331516777011347	2.259738983163518	1.673798491529611	0.35073952038776	2.142891896705673	1.632219371521836	0.4209245666981913	2.047414073785397	1.370037793540499	0.367876727520086	2.077847276690592	1.263170883643261	0.1683200150527862	2.121610584157385	1.244344694777893	0.08816030336978474	2.169657490436575	1.226500364558081	0.1220814155201179	2.137259004316876	1.257799047814812	0.05473194342110083	2.310957528206732	1.675079843656866	0.3080131328135464	2.392068530507669	1.640898883381954	0.209607260242219	2.430433974092915	1.384164409211481	0.1070036782838975	2.250606668846244	1.255854835217199	0.03464896870970605	2.157496203051019	1.240726796236644	0.05633806472646506
99	3.266667	2.2927462332992	1.175968035286555	0.2937392525828754	2.281851408312868	1.35423605643931	0.2991027864973672	2.274982491619182	1.496747588141021	0.3068105984947183	2.289685578447995	1.711531218859384	0.3357967055027755	2.262080501620372	1.67527364595411	0.3528240677377907	2.144075287553598	1.636024392693532	0.4223996935290405	2.024845200568252	1.387256660559592	0.3596672176735591	2.061137074831967	1.301206109215386	0.15036615293493	2.100704172984349	1.278727121564362	0.06894796668386961	2.156240349731583	1.254835050718774	0.1003940022524146	2.116557011011545	1.291173777780777	0.03412959719950875	2.313493821431434	1.676527614977833	0.310457111240708	2.39467669755111	1.643615072337748	0.2116324469094096	2.434578884691936	1.38783315406827	0.09223907943733359	2.246996205181246	1.266995485654028	0.01723018161687473	2.15524023282307	1.258534744205088	0.03459260914271132
100	3.300000000000001	2.293180320688392	1.177593746736151	0.2940665571314504	2.282294796933358	1.356030179124958	0.2992144267202927	2.275804736778238	1.498669347042937	0.3072118028754846	2.292300460447341	1.713376481880751	0.3379266478269573	2.26426417196051	1.67713239962621	0.3545076400897427	2.145298556078343	1.640648758118814	0.4240086199614623	2.000827700690702	1.410889424171921	0.352284464521021	2.040035754507478	1.347686970991295	0.1349155506015252	2.074243070914847	1.320071844883798	0.05312751353076142	2.137145740187444	1.284894951268497	0.08085936317319289	2.093198694409778	1.329957169285791	0.01717316863733305	2.315772534991734	1.678361961646491	0.3123312132866432	2.397090558772966	1.647488125971298	0.2130433863565065	2.435474107027515	1.406023065304821	0.07429205147986806	2.239326282230709	1.30182064606763	0.0003666697947756169	2.151840918144197	1.30988655086957	0.01853470562254422
101	3.333333	2.293492203772196	1.179528826725558	0.2943262580011901	2.282547853443969	1.358147901115107	0.2991162826156933	2.27632203673711	1.500925332089404	0.3071336698832778	2.294616732955098	1.71558746851339	0.3393777601087583	2.266206491598013	1.679346338405673	0.3556592855092153	2.146535963793915	1.645920543468118	0.42565647678866	1.977010442834171	1.441070894038776	0.3470869938977328	2.015549501949578	1.402708175372935	0.1232095242652686	2.045278755434074	1.371838391791972	0.04166114465980062	2.110303558372984	1.324137314377469	0.06337566252646874	2.067861125323295	1.376345845379418	0.005332678207750168	2.317700025867288	1.680562463617192	0.3134694004106469	2.399232945124367	1.652614582761202	0.2136962945347394	2.431743446770578	1.428142935218844	0.05271231631230154	2.227037774446858	1.350841709127249	-0.01666648840706475	2.145259298558979	1.335397571044578	0.006430804279026647
102	3.366667	2.293674538238337	1.181741398019635	0.2945069886609167	2.282601630135511	1.360553599603572	0.2987922917847055	2.276478220248168	1.503475819185312	0.3064867554900029	2.296526276998013	1.718124777421134	0.3400065613212993	2.267817563291413	1.681873899984444	0.3561631738259473	2.147752742203648	1.651642015231857	0.4272375905197995	1.95484250065342	1.477780507254135	0.3456836282944955	1.988644567759177	1.466017698481166	0.1171927502568988	2.016564636812087	1.437315018092341	0.03597095221666733	2.075069954054673	1.380580747963637	0.05206015164102872	2.040066555559264	1.432094647405213	0.0001578443325079258	2.319180686147029	1.683092447165074	0.3137309764772466	2.401019233397271	1.65876313836341	0.2134819948754622	2.423363760720521	1.449782377562385	0.02736580824512241	2.211424828324471	1.387269677183141	-0.03460334127777238	2.133308297766736	1.363843519887953	-0.005894906130406032
103	3.4	2.293721539889813	1.184195185836708	0.2946013042384184	2.28245080765622	1.363205657096078	0.2982405899674156	2.2762276094969	1.506272735771956	0.3052303440388121	2.29792873876476	1.720941048135763	0.3397296329219316	2.269012632359447	1.68466675943757	0.3559503704547394	2.148905859013034	1.657643881562815	0.4286546868065485	1.93531606844562	1.521245892470246	0.3496925875281438	1.959472724744791	1.537237365761312	0.1191915750179241	1.987962448877108	1.518167882312112	0.03937642235533959	2.035829811138887	1.462673736701807	0.05013675489742393	2.006874552225768	1.499622975643228	0.002907997743203034	2.320130940376745	1.685905792164124	0.3130418684637585	2.4023667517423	1.665605284049139	0.2123576314865246	2.410559121081731	1.50586259697967	-0.001056588211169839	2.193246258908861	1.491913048278379	-0.05339551572890165	2.112996777815799	1.483786127159596	-0.0209395820591856
104	3.433333000000001	2.293630986039759	1.186841162437539	0.2946076381353402	2.282096093536876	1.366047922859311	0.2974771342354957	2.275541700698084	1.50925129359259	0.3033855655162926	2.298740488081767	1.723970548253449	0.3385538197668339	2.26971799138345	1.687660465983722	0.3550180319836554	2.149943969096941	1.663779923041244	0.4298223652454244	1.919431633594071	1.570757784876095	0.3604412107015054	1.930264858753204	1.614686159860742	0.1317189845273048	1.958388582236209	1.613187774081356	0.05590630971839079	1.99806519291958	1.571493280843023	0.05652872913036641	1.968872295908545	1.58158446583336	0.01494086510001346	2.320489377974726	1.688936080030008	0.3114267514078367	2.40321287564608	1.672734815129465	0.2103885081259103	2.395773843804588	1.574477517436836	-0.02886315581832826	2.175327663085183	1.640429351199725	-0.06971339157665733	2.089726118946163	1.621777847033024	-0.03555377550181205
105	3.466667000000001	2.293404984554454	1.189621172007371	0.2945307956243529	2.281546461472571	1.369014367061762	0.2965366210761094	2.274416838277737	1.512335636646723	0.3010366915129518	2.298908576489658	1.727133799423216	0.3365929979732115	2.269882237487602	1.690778226609009	0.3534411470364175	2.150816252939527	1.669912285707239	0.430702130157146	1.908339578010881	1.624587824410269	0.3784070776599786	1.906043847373228	1.694666928131918	0.1551816532622064	1.931176029077995	1.715388741628233	0.08717756751525847	1.964780684626822	1.689249679733788	0.06453427784095045	1.931424735814317	1.67514210779127	0.03726542412379837	2.320228807948129	1.692102500639922	0.3090221159542564	2.403542697053876	1.679680178452442	0.2077764262977346	2.385203365814584	1.634330588284038	-0.05056305993448852	2.164041674926091	1.712268527103816	-0.08001462521813409	2.074805478663136	1.696094580899088	-0.04360165335721677
106	3.5	2.293048866288571	1.192491557100547	0.2943788027750947	2.28081887112233	1.372058295704231	0.2954650858691089	2.272873041190443	1.515472411171581	0.2983057909891127	2.298413229374068	1.730377190530997	0.3340412574509899	2.269479031424085	1.693965428080034	0.3513526979703611	2.151474963868339	1.675977116063958	0.4312864720673567	1.902699097974092	1.679791711782063	0.4026261788020761	1.890259799111067	1.773215044566245	0.18679128939186	1.912358601078122	1.817611847724224	0.1294803991708592	1.941043657501371	1.803164457944167	0.07477045049815467	1.903130404813068	1.772911703479139	0.06841155792923893	2.319356730499699	1.695352787459783	0.3060442728278081	2.403383313270931	1.686398650437936	0.2048099212577987	2.385214534766947	1.721432741256962	-0.06129054221972835	2.16609723355939	1.814374119710357	-0.08201448052871414	2.078371831087381	1.783743270311929	-0.04058175884808777
107	3.533333000000001	2.292572439757222	1.195412763721729	0.294158944746449	2.279939970086018	1.375140854430058	0.294306323038817	2.270959887386095	1.518619471971311	0.295311370476486	2.297287782102542	1.733659884003429	0.3310799425465268	2.268528488749113	1.697179184960109	0.3488834485399395	2.15190103042953	1.681946171493101	0.4315912078199571	1.903199889529632	1.731467073304418	0.4323489699518753	1.884875151209285	1.845531297836666	0.2257161025155154	1.905757583820549	1.908249030492166	0.1776242969228842	1.932218023756273	1.894193087349054	0.1033123272874334	1.893680426706951	1.861490760935743	0.1080611778519735	2.31792433520301	1.698647927124412	0.3026918923342244	2.40279883092555	1.693127678218935	0.2017399479749571	2.397239241049057	1.793505788024185	-0.05932439126675725	2.182734117326877	1.882836486125815	-0.07353808974757046	2.099956920502218	1.884499542504038	-0.02609453915885303
108	3.566667000000001	2.291989812388092	1.198327869573693	0.2938774213891484	2.278945685175763	1.378204157641297	0.2930987314031355	2.268756166134009	1.521715867225172	0.2921574714533242	2.295631584192807	1.736911457156376	0.3278544345613537	2.267107017449983	1.70035309054012	0.3461450678805656	2.152109166189748	1.687758530035657	0.4316347711013962	1.910598124691701	1.775681842093106	0.4665108356252383	1.889699183340852	1.90869512402758	0.2718678125846044	1.911512258425508	1.981803509464303	0.2277218625160056	1.935087593755515	1.963736146764971	0.1520008037779619	1.903011118721527	1.936247115642271	0.1558133039278716	2.316034263919411	1.701916465511526	0.2991233327199382	2.401892584705644	1.699985556458306	0.1987516712439233	2.419801466131785	1.847025051915164	-0.04615083911279891	2.212098565475094	1.960500352112872	-0.05402356372451553	2.1339320389681	1.973468574293472	-0.004676205796628146
109	3.6	2.29131702192583	1.201165354875978	0.2935399636512205	2.277875509731503	1.381172965698216	0.2918762753059779	2.266356756427472	1.524683201758775	0.288939246432647	2.293574818969004	1.740035773762949	0.3244941586129872	2.265319119355162	1.703398804115299	0.3432414410947308	2.152131042766332	1.693330938926627	0.4314412456661279	1.924833118907985	1.81044241813077	0.5030956499259563	1.902347752348058	1.960153994210738	0.3222957229425107	1.925361282157907	2.036493756083609	0.2770783180434449	1.94273516376406	2.018070694276672	0.2089850279180842	1.922630116301371	1.995783451171069	0.2081414353671933	2.313813539936813	1.70506015240365	0.2954774073425861	2.400781096609624	1.707035738958752	0.1959917167297909	2.449656926683943	1.882858272741704	-0.02494168843719539	2.250009825170921	2.014057188972867	-0.02582879841946308	2.174106753426345	2.047854232260569	0.01962285848524371
110	3.633333	2.290570934838799	1.203848870430458	0.2931527646438956	2.27677002016974	1.383967328930182	0.2906700785840451	2.263867954435635	1.527440745933026	0.2857491006617824	2.291270960554304	1.742932170638179	0.3211280750626385	2.263289933589546	1.706224545097699	0.3402785162589246	2.152009090478557	1.698589496834818	0.4310459318308918	1.944714206408086	1.835062729709614	0.539518428321617	1.920143121221833	1.998970533305757	0.3730571331590858	1.944018940542851	2.074189782710143	0.3245931684776299	1.953659804158285	2.055944588652409	0.2619287087750459	1.94560270501718	2.039464093089691	0.2597130127539221	2.311407987919605	1.70797579022884	0.2918888218136176	2.399591303771772	1.714329296280428	0.1935856893892114	2.483536047906251	1.907549537026356	0.0007217029754456854	2.292402002507377	2.042668791416141	0.006688465038558205	2.216759069724703	2.079364554410433	0.04494196968925362
111	3.666667	2.289769451381769	1.206300143473289	0.2927235992386705	2.275667814033131	1.38650450362096	0.2895109421546428	2.261394078177516	1.529906791506316	0.2826816297826107	2.288878287206847	1.745496795478867	0.3178914456028381	2.261150081522464	1.708736784050783	0.3373693066182727	2.151788816104969	1.703457521968567	0.4304992430892068	1.967987137153534	1.849598516494293	0.5735929526788289	1.94000309635838	2.025395111399131	0.4214985740391972	1.965267140147023	2.096320933525975	0.3686113562966982	1.966821401012062	2.077496976009748	0.3017516190877654	1.967780584335571	2.066507473432666	0.3063284734085852	2.30896492954328	1.710556162628415	0.28849481704394	2.398442133568454	1.721763362498242	0.1916444601194982	2.518861409015263	1.927019588633779	0.02767347544553237	2.336527254745886	2.0780871638577	0.03973026257591543	2.260509281303226	2.118953347237876	0.07023883813890409
112	3.700000000000001	2.288931008568125	1.208443863622442	0.292261399887404	2.274603009369325	1.388703588315281	0.2884280940508923	2.259029480147017	1.532003039930535	0.2798310424747184	2.286546236890623	1.74762852372311	0.3149188992504744	2.2590256004055	1.710845321210293	0.3346294728648044	2.151516035003767	1.707838052469238	0.4298678455306749	1.991708258447831	1.854394519256418	0.6036412109505136	1.959313106270648	2.039793849598384	0.4657132278281108	1.986655000545572	2.104860224614435	0.4086851188384939	1.982298379753378	2.087329196341133	0.3306763573969613	1.986982161043219	2.078499831026624	0.3466877405299873	2.30661992677182	1.712696358705071	0.2854275041255604	2.39742797837027	1.728976827454331	0.1902510602062741	2.552424080413792	1.929188361779449	0.05306354861467952	2.378487765607303	2.095108339786946	0.07016478821001651	2.302542099589818	2.138747748804699	0.09353713560584062
113	3.733333	2.288074253884078	1.210226579728387	0.2917759874654433	2.273603625595415	1.390507071385121	0.2874464581915974	2.256851800282277	1.533676884576003	0.2772790323124001	2.284401920959679	1.749259213006956	0.3123205624285708	2.257027462583832	1.712489783598714	0.3321598302266285	2.151233886150675	1.711633031241941	0.4292231485009329	2.013315644007569	1.850638493938421	0.62867031584786	1.976337687011389	2.043377152633174	0.5045800465916208	2.006274099803498	2.102371843112201	0.445148393478738	1.994322836533544	2.088062366030309	0.3601894410399456	2.003774255531909	2.078523984095524	0.3811994142595551	2.304484736729552	1.714325230809661	0.2827903023201058	2.396612457236888	1.735567674356196	0.1894376828530799	2.581118997616592	1.917237188981936	0.07447684214639325	2.414071694021015	2.09451516863125	0.09620047024358012	2.338857942554807	2.152444505796817	0.11336496407326
114	3.766667	2.287218545512441	1.2116276644176	0.2912778494988923	2.272691537511309	1.391894626094999	0.2865848796103519	2.25492010190636	1.534916464696913	0.2750871541432857	2.282545036551611	1.750375024073696	0.3101722855232737	2.255245757382114	1.713658128741165	0.3300368629916389	2.15097923740733	1.714767008484259	0.4286311939250905	2.030731138969428	1.840745968787582	0.6480507216752452	1.990549853029566	2.038839432331026	0.5363791229891303	2.022931518862002	2.0922543798026	0.4760709379917057	2.002227195476969	2.085305404436011	0.3886545380804147	2.020709193859446	2.070772691343994	0.4091421730682879	2.302644695209802	1.71542744844619	0.2806498372433084	2.396039335171469	1.741092652818768	0.1891888319088406	2.603067717921436	1.90847290581842	0.0904175409538471	2.440715277818145	2.081007671719824	0.1165023626277455	2.366167896787924	2.149363075695707	0.128593806309179
115	3.800000000000001	2.286383762774172	1.212662310096537	0.2907775332851657	2.2718813245211	1.392887397645935	0.2858554044532707	2.253265942222766	1.535754239899558	0.2732915620192557	2.2810353482923	1.751021324169153	0.3085134864753997	2.253739464846632	1.714390365528244	0.3283102564202715	2.150780418046059	1.717200525296291	0.4281580698392739	2.042408994774865	1.828014263117127	0.6617233646752876	2.001915683550863	2.029677145762911	0.5587306361316955	2.035905053529901	2.07839358028057	0.4975603872493871	2.008601680126719	2.079151162452038	0.4084283234693677	2.03758935769785	2.059614975532629	0.4288618015611638	2.301146966763144	1.716049182598423	0.2790324680768618	2.395722965187966	1.745067509144319	0.1894402526221234	2.617868274081633	1.895303620396973	0.1003018699753452	2.4588418753032	2.064563164477204	0.1300956935362343	2.384238095504406	2.135241351361352	0.1387849179605116
116	3.833333	2.285588186657716	1.213374099513505	0.2902848228515205	2.271181513867206	1.393537918319185	0.2852638992080113	2.251897037623331	1.536253066655564	0.2719027533662232	2.279891431024935	1.751281493134515	0.3073483643070297	2.252534847691458	1.714759925202876	0.3270009483130275	2.150652198403571	1.718958329876161	0.4278493410485747	2.048352604636559	1.815765156612998	0.6703151465953789	2.010421207308118	2.019514962871147	0.5709482129466222	2.045293958536261	2.064663300612827	0.5087343142705479	2.014873996399408	2.071030481785952	0.4174828634111014	2.052623730190779	2.048491315202952	0.43999552474421	2.300001651022607	1.716276916994918	0.2779284997011623	2.395647449139902	1.747400845456628	0.1900964178875991	2.626428880065375	1.887077498028325	0.1046592034880249	2.470649789670314	2.059458733867419	0.1377787692177363	2.395239440215479	2.120207842350692	0.1444065164554626
117	3.866667	2.284847015183091	1.213819862907596	0.2898082983575411	2.270595070716332	1.393911934014602	0.2848105014828777	2.250801290978669	1.536485677692943	0.2709080013725466	2.279096525561108	1.75124986397362	0.3066453536871415	2.251629182248309	1.714850546396883	0.3260996912784882	2.150596250529036	1.72010889520374	0.4277199968403276	2.050084114413776	1.806071186527291	0.6749677736510387	2.016334548856147	2.010666136983448	0.5747651710451744	2.05168037167756	2.053344153543598	0.5117763797373754	2.020868146500839	2.062795778502505	0.4190394059458619	2.064696561675706	2.039181825172378	0.4444093587348932	2.2991878498328	1.716208476639376	0.2772944309096478	2.39577029612738	1.748339488213861	0.1910417054312882	2.630393261939524	1.885270656054127	0.1049839534913319	2.478589906823439	2.060720990089806	0.141540630251534	2.402409109521709	2.122395284113428	0.1465849348133912
118	3.9	2.284171716283137	1.214058013670668	0.2893553403700985	2.270120043636786	1.394075326626227	0.2844903639326719	2.2499533491993	1.536521892180573	0.2702767179661173	2.278610461525765	1.751015458403553	0.3063469135201835	2.250998895758969	1.714742213330531	0.3255730861252062	2.150604444797538	1.720747530625252	0.4277571236379288	2.049656592774502	1.799483602326456	0.6769300985420461	2.02015852911746	2.003829453003027	0.5733149876027784	2.056107770528595	2.044630579742862	0.5103734681790889	2.026254316255335	2.055268471128188	0.4168720859642392	2.074456394512282	2.032112073047013	0.4454388203162776	2.298665109522779	1.715935588196309	0.2770641908872459	2.396036624353228	1.74824873707979	0.1921596075199353	2.631488326287322	1.882923154695901	0.1030453984299542	2.484735162071799	2.060680128718928	0.1431731055339412	2.408218890554358	2.122526227205776	0.1462884220284552
119	3.933333000000001	2.28356995431122	1.214145365583363	0.2889318171384419	2.269750472972987	1.394091059457809	0.2842939670547926	2.249320177294328	1.536426694265836	0.2699647547901847	2.278382203543882	1.750658736667219	0.3063808055665349	2.25060870440159	1.714508309483549	0.3253714029601336	2.150664100764004	1.720990907414528	0.4279327072693536	2.048789350132339	1.795705332667818	0.6772558139502151	2.022805231980196	1.99893805885561	0.5694001195051416	2.059929095965164	2.038232155282528	0.5074818311363795	2.030941215252621	2.04957396042716	0.4138932160108966	2.083397623050288	2.027476939895987	0.4456240845258128	2.298384370296244	1.71554062864138	0.2771599711785865	2.396393901047583	1.747565109841512	0.1933509444083157	2.631300035964827	1.878214098383523	0.1004675997760848	2.490509647062799	2.059238914280968	0.1440792199096397	2.414575431877094	2.114099639797796	0.144577492861176
120	3.966667000000001	2.283045920590665	1.2141363059331	0.2885419867353839	2.269477508089168	1.39401868159842	0.2842084065396104	2.248864842506598	1.536260392963593	0.2699200218493131	2.278356195088922	1.750252365468102	0.3066682398651356	2.250417105736763	1.714215954972887	0.3254358266090095	2.150761582808039	1.720968385390889	0.4282155153429463	2.04845698270232	1.79418258338789	0.6766966791821107	2.024901970562029	1.995954857837326	0.5651908084737556	2.063524377810954	2.034331835321872	0.5049561219293642	2.034685368904535	2.047195605824492	0.4120163051765822	2.091259102408308	2.025964055189081	0.4463831251149921	2.298293206714419	1.715097652323835	0.2774994161196459	2.396795135450036	1.746704896052259	0.1945326848885381	2.631037821706574	1.877442531237748	0.09860318326810484	2.49619560619825	2.062740552528099	0.1449214721420566	2.421966019025106	2.115650420136565	0.1421730756805541
121	4	2.282600881666538	1.214075582268629	0.2881886377613883	2.269290885811444	1.393906713235252	0.2842192227225943	2.248552274071775	1.536071718204191	0.270091203598664	2.278479164312447	1.749853651121033	0.3071382314533332	2.250382589856142	1.713918575716191	0.3257102148483658	2.150887467884634	1.720801686186594	0.4285898132314343	2.04897964736036	1.794242454453918	0.6759030073056737	2.026663759942794	1.994527914024441	0.5618488226773284	2.066978513336382	2.032486644087935	0.5036061176078794	2.03759780307352	2.047699506151046	0.4119111160468881	2.097733491698846	2.027006825773522	0.4477931111794701	2.298341926967447	1.714664973785523	0.2780088379147823	2.397201989885978	1.745918480945078	0.1956431944536362	2.631253557034773	1.875824052226204	0.09812938692602285	2.501442447653105	2.061253896015081	0.1459278270579733	2.429545776678064	2.115097547381637	0.1398606828893411
122	4.033333000000001	2.282233338570761	1.213997374258907	0.2878731247411484	2.269179501747163	1.393791886861967	0.2843109237304485	2.248351777151484	1.535897519063036	0.2704302338458237	2.278704502087152	1.749504558395403	0.3077317610486365	2.25046737341924	1.713655612249159	0.3261447746032547	2.151036890302316	1.720596952259568	0.4290554283303883	2.050192064677068	1.795327493624894	0.6754502577464402	2.027885495603895	1.994269080026291	0.5597537405894304	2.07015815449597	2.031935916020362	0.5033404249967167	2.039570744106757	2.049632377904882	0.4131633183296053	2.101750148933365	2.029093316177613	0.4487571268995805	2.298487317684508	1.714285410352018	0.2786268596469073	2.397586840767289	1.74530067110018	0.1966415465616049	2.631888698542279	1.875009302463468	0.09910393922573339	2.50553870196847	2.062352013341493	0.1469292112505742	2.435302501405386	2.11682822574763	0.1384218557065042
123	4.066667000000001	2.281939531573668	1.213926914943937	0.2875957337148651	2.269132525171192	1.39370060141874	0.2844676573075082	2.248240124773004	1.535764018808162	0.2708933487998799	2.278998810649263	1.749233174565493	0.3084005477879166	2.250642239979488	1.713454273144307	0.3266951061677189	2.151206660619172	1.720432010051081	0.4296087200875113	2.051727271070947	1.796985587429819	0.6755970458695284	2.02864870395195	1.994808375421472	0.5587376888908827	2.073173982340472	2.032182581765515	0.5038681756747255	2.041329980092828	2.052246261002759	0.4151682965272991	2.104029022143672	2.031369369886681	0.4489014745102288	2.298698579311006	1.713987299768604	0.2793044707601803	2.397938034747696	1.744860686890798	0.1975077600079623	2.632811645059952	1.874354998176067	0.1011702924022739	2.50836097172032	2.063084380096428	0.1480056170233534	2.438700360903194	2.117145833009208	0.1382894098945519
124	4.1	2.281713712284901	1.213881414353271	0.2873559324429934	2.269139447367032	1.393649519458695	0.2846731933654273	2.248201723526648	1.535687226552741	0.2714405717443836	2.279340985789819	1.749053907675877	0.3091057237516581	2.250885917529429	1.713329668326457	0.3273210721912063	2.151392452781649	1.720342033038248	0.4302313608243203	2.053209112620566	1.798803788815535	0.6761903081877166	2.029204304649916	1.995861359023629	0.5585448863579384	2.076019815326364	2.033299634051952	0.5050701672842645	2.043763981112066	2.055186958179305	0.4172971366240267	2.105762265499115	2.033618633759059	0.4487834880435141	2.29895695528846	1.713784856143648	0.2800042662737322	2.39825811682097	1.744561091231856	0.1982407976439295	2.63382869008172	1.872710651702411	0.1036647161511569	2.510217524001699	2.064675552196599	0.1493611144812622	2.44049551680028	2.12208248402057	0.1394934551659465
125	4.133333	2.281548417633493	1.213871679086703	0.2871525580861339	2.269189883540239	1.393648177354004	0.2849118563932519	2.248225307055163	1.535675742923063	0.2720365688154772	2.279717336557695	1.748972219123446	0.3098161642738159	2.25118189280673	1.713288753760202	0.3279872101982963	2.151589628606896	1.720343415306102	0.4309018416941597	2.05443729244316	1.800427546131749	0.6770421370714405	2.029586106007918	1.997015715578012	0.5588684770199507	2.078494759950699	2.034983928398773	0.5066134508893539	2.046409312217843	2.05808284312622	0.4191735896059191	2.10773540146618	2.035789996996487	0.4492215437625516	2.299250820008921	1.713683051489723	0.2806977795497799	2.398556971334188	1.744361919882138	0.1988503921614156	2.634765448338075	1.870618381298619	0.1057933433832612	2.511312754011712	2.06228818133019	0.1510907263810664	2.44148772748761	2.118426289465959	0.1413526325865388
126	4.166667	2.281434186765033	1.213904660680773	0.2869838828105988	2.269272696432909	1.393701806417447	0.2851692150833973	2.248299392431066	1.535733166108194	0.2726513984694022	2.280114789330611	1.748987574214085	0.310509931940014	2.251513653035676	1.713332650078532	0.3286647012963805	2.151789951981122	1.720434340567399	0.4315964207384127	2.05532495474317	1.801677286499353	0.6779978196228742	2.029726226860071	1.997933038955904	0.5593161460258614	2.080242570378851	2.036839992026723	0.5079578085612997	2.048330339996448	2.060616109604974	0.4206747440072526	2.110093482331901	2.037545980664677	0.4504407443008976	2.299569050608152	1.713681074903543	0.281365796685632	2.398842082958639	1.744231890420831	0.1993518341340102	2.63539024967861	1.871353444475453	0.1070844596838102	2.511698855642348	2.062546260370061	0.1530049246383562	2.442399097916889	2.117769167846282	0.1430474429558858
127	4.200000000000001	2.281359824243015	1.213983947141241	0.286847783682408	2.269375656457407	1.39381195120869	0.2854320067928254	2.248411080581843	1.535858852812576	0.2732599124065003	2.280518986020199	1.749094574622836	0.3111730143755277	2.251863348903861	1.713457578405743	0.3293306319274907	2.15198174651234	1.720600949803347	0.432290767188056	2.055789014768475	1.802495738447367	0.6789564186064438	2.029546153399799	1.998439316548378	0.5596774554006065	2.081303200297302	2.038330404540785	0.5089430019529484	2.049538717465863	2.062340146824222	0.4219168096547473	2.112235469297112	2.03866451406497	0.4523157956033876	2.299899295317053	1.713773540774183	0.2819970062985479	2.399117748668206	1.744154324611174	0.1997666471348473	2.635610742585621	1.872114406779781	0.107446451973786	2.51154313231377	2.063326061572878	0.1548183263649997	2.443402869083341	2.119562670326385	0.1442701598684826
128	4.233333	2.281313023851566	1.214110094408119	0.2867418039151136	2.269485952434571	1.393977349635507	0.2856881619825792	2.248546060264244	1.536049033781696	0.2738405199241752	2.280914415633163	1.749285982826172	0.3117916175696292	2.252212292170859	1.713657723188354	0.3299634712550079	2.152151481019415	1.720828212877274	0.4329588332345274	2.055853894703953	1.802929259447302	0.6798819060615781	2.029118469584271	1.998478812769617	0.5597773384630074	2.081874879233176	2.039066870878541	0.5095219414336468	2.050547820407879	2.062635543581807	0.4226041658723549	2.113860370895304	2.039255654541566	0.4545465320795903	2.300227789332443	1.713952966291729	0.2825806055329364	2.399383872148	1.744129606676973	0.2001109843790794	2.635498925941309	1.872655280100267	0.1070419606441222	2.510870555136031	2.061619845754132	0.1559286475380208	2.443942512746414	2.123804912201002	0.1445604306547301
129	4.266667	2.281281238013029	1.214279782223926	0.2866632905015722	2.269590812687027	1.394192718243188	0.2859263051441579	2.248690341994006	1.536295576981548	0.2743735656286954	2.281286078276378	1.749550669695951	0.3123514867403133	2.252542594989878	1.713923145081374	0.3305423465535138	2.152284816932056	1.721098353608179	0.4335717555436924	2.055680144105579	1.803077936218653	0.6807428954223153	2.02852828264059	1.99804655766864	0.5594218569331999	2.082179301803895	2.038981636399717	0.5095761012354648	2.051695647874703	2.061433893807084	0.4223591674060367	2.114930755561775	2.039384368673734	0.4564781436016779	2.300540902860127	1.714208091016751	0.2831052927545226	2.399637143588326	1.744163810446117	0.2003945931662632	2.635255005956534	1.872996073369334	0.1062184560506241	2.510051028286073	2.059621997954361	0.1560148387228005	2.443741734146479	2.11961841592997	0.1440313716425916
130	4.300000000000001	2.281251802828398	1.214485866060472	0.2866097309673789	2.269677315493305	1.394448897535338	0.2861357885468531	2.248830118779008	1.536586366870905	0.2748404339074252	2.281618064371034	1.749874177795612	0.3128385393911697	2.252835834595746	1.714240122146881	0.331046934140757	2.152366238635805	1.721386022078836	0.4340982714479713	2.055475164425183	1.803083614861613	0.6814759620419809	2.027882083238366	1.997247083999911	0.5584559811760762	2.082426886810591	2.038386218450701	0.5089812453196099	2.052871252892609	2.059367517102843	0.420877814865558	2.115236804133754	2.039123071663845	0.457179994993835	2.300824530607954	1.714524629072489	0.2835600335041125	2.399872371128301	1.744245545176332	0.2006237548640386	2.635101390889118	1.873150587203017	0.1053448028005421	2.509628732660907	2.061168016258459	0.1553238183186412	2.443582675776032	2.120004840582463	0.1432793583763537
131	4.333333	2.281211483313967	1.214717594062927	0.2865790142781746	2.26973149908206	1.394732859525911	0.2863069480087644	2.248949943444311	1.536905275872011	0.2752237005162457	2.281891240918108	1.750238448198778	0.3132381500892461	2.253071315466356	1.714591114266909	0.3314571865094152	2.15237975603086	1.721664724338724	0.4345080728545507	2.055409535504558	1.803141617621766	0.6820023876859852	2.027282586063443	1.996346163550009	0.556977257446572	2.082849178912504	2.037925147232143	0.5080082133833196	2.05382490032203	2.057302603140372	0.418505417164215	2.114955967109637	2.038942253274166	0.4567401815812864	2.301061862848738	1.714884820765274	0.2839333521774366	2.400080384441176	1.744352508315385	0.2008021276377157	2.63503360304591	1.872910230519149	0.1046370605660906	2.509518035498806	2.061690577369769	0.1541879907034905	2.443364872547628	2.120490945962733	0.1426340545810444
132	4.366667	2.281147009032097	1.214961767043799	0.2865695836791404	2.269738673288898	1.39502872058026	0.2864311388885659	2.249033383749323	1.537233201604222	0.2755073245113617	2.282086030480402	1.750622561555129	0.313533877165779	2.253228569238185	1.714955688525009	0.3317530190825812	2.152311703860245	1.721918314570949	0.434774954323347	2.055458114594833	1.803401236458136	0.6822220997269524	2.026689649624007	1.995641982823002	0.5552449614058056	2.083448259648456	2.037794852461106	0.5068750995270085	2.05463415707617	2.055868906465327	0.416134205841441	2.114484881006732	2.038794493807962	0.4555030411911196	2.301235108353755	1.715268071173123	0.2842117398061526	2.400249189196428	1.744471777887282	0.2009288407413126	2.635010936615945	1.873349437694861	0.1042665750553019	2.509526510826973	2.061705360269729	0.1528934209350999	2.442646410287252	2.120713361390731	0.142116840405382
133	4.4	2.281045374517506	1.215202612713148	0.2865804732182219	2.269684079100347	1.395318120260113	0.2865015449369194	2.249063654557259	1.537548802012183	0.2756785840243425	2.282183714411439	1.751004214043104	0.3137099567217094	2.253288707487924	1.715311746724811	0.3319168193067797	2.15215214531316	1.722143491037307	0.4348819897127545	2.055505841705312	1.804016416736095	0.6821218875939842	2.026089929248065	1.995364631972274	0.553358728192175	2.084205113933038	2.037925785074527	0.505506225245697	2.055382310056071	2.055513437328937	0.4140149350566337	2.113928497420367	2.038858717931175	0.4536014939843294	2.301326316997592	1.71565242641623	0.2843815542801649	2.400363700864775	1.744602396273461	0.2009970403236293	2.634975449781689	1.873351868562342	0.1042108951768303	2.509549867631889	2.061868942122419	0.1516142386764784	2.441263317401923	2.12025296621127	0.141690100046523
134	4.433333000000001	2.28089396863759	1.215421286503568	0.2866114432638882	2.269553147802854	1.395579466661955	0.2865132591337075	2.249024057843913	1.537827500413299	0.2757273431300324	2.282166376156292	1.751358498246395	0.3137491149238676	2.253234319237921	1.71563462089638	0.3319316059924343	2.151893971857296	1.722345148182181	0.434815745917886	2.055407014279257	1.804974779885106	0.6817121357845755	2.025721940812225	1.99549654941517	0.551320973672504	2.085002342652452	2.038225946565988	0.5037674097053456	2.056150093267718	2.05572498023054	0.4119246526237507	2.113440991559764	2.038989229423809	0.451254507773114	2.301317672308042	1.716013092178142	0.2844274980724859	2.400406202108271	1.744761355883595	0.2009936314257643	2.634892404156066	1.874384856216066	0.1043306936191177	2.509534077661155	2.066308934594928	0.1506143097614565	2.439549535430801	2.121274775276234	0.1413461619272812
135	4.466667000000001	2.28068062221245	1.21559561470767	0.2866629854804276	2.269331196376727	1.395788022635039	0.2864628712010371	2.248897289452485	1.538042025652957	0.2756450130246692	2.282015800758876	1.751658785322543	0.313632200655895	2.253048703464488	1.715897754631277	0.3317808520246825	2.151533216501647	1.722530741340865	0.4345687060562448	2.055012703943188	1.806209037679168	0.6810840461092739	2.025684039743922	1.995873971914645	0.5490646088138726	2.085665430910005	2.038779669958462	0.5016707870600032	2.05695542705505	2.055820150570497	0.409861676559673	2.11338635359935	2.039090925049121	0.4490625798575927	2.30119047738815	1.716323407549242	0.2843317628818301	2.400355160805582	1.744965298171129	0.200896086438589	2.634823601170674	1.875447295631917	0.1044301010969003	2.509456286599126	2.066545762103537	0.1502310170111992	2.438268333137033	2.121052056481293	0.1412120270226293
136	4.5	2.28039339583461	1.215700626574616	0.2867360686485811	2.269003044448757	1.395916241262762	0.2863481647287366	2.248664115566717	1.53816264616446	0.2754239940010084	2.281711018142459	1.751876559927724	0.3133376553196242	2.252713526815922	1.716072882579845	0.331447538337878	2.151066348880919	1.722695985907876	0.4341330385540599	2.054294631685981	1.807696692955786	0.680341788832465	2.025965287255229	1.99634390901689	0.5463684040152001	2.086090847520665	2.039777563834853	0.4991316924461897	2.058087657952198	2.055570880502952	0.4071899157927837	2.114123342653254	2.039293645219771	0.4471981049950042	2.300923551595604	1.716554430300807	0.2840742262944738	2.400184502030739	1.745255960196919	0.2006753698060571	2.634926076248874	1.87495649563318	0.1044606301426362	2.509278091671989	2.065303334765881	0.1503132503295318	2.437475189021135	2.119804944093631	0.1415662654825096
137	4.533333000000001	2.280020926372978	1.215706128174138	0.2868319859401897	2.268553439270569	1.395930576826438	0.2861678581470598	2.248304134624059	1.538153536925004	0.2750574995363878	2.28122952007885	1.751976053478278	0.3128419107866696	2.252209927006433	1.716125403355661	0.3309143405147663	2.150489672916723	1.722812301035991	0.4334971468473017	2.053297845327312	1.809365127745129	0.679510371890094	2.026426240594818	1.996913293872821	0.5433122543769942	2.08608998233043	2.041152107141225	0.4961787299686644	2.059163984816515	2.055420630723919	0.4037659144050654	2.115549460933208	2.039851897110505	0.4455926120490292	2.300494197708215	1.716669402159273	0.2836328603972743	2.399864064657423	1.745679862171832	0.2002984712587122	2.635236047494113	1.874866429847338	0.1044537875043005	2.508814847138551	2.065895687970642	0.1505101877225248	2.436748543293635	2.120064058976026	0.1424020078591638
138	4.566667000000001	2.279552770605869	1.21557573964453	0.2869522330861452	2.267967521356472	1.395790380571786	0.2859215246040583	2.247796818339708	1.537971852157755	0.2745403035071632	2.280550954825995	1.751912412195944	0.3121214332645352	2.251521430423808	1.716013058002552	0.3301654010085693	2.149801205653247	1.722835359322915	0.4326490491577313	2.05215315487594	1.811048294437557	0.6785868420894707	2.026852856619677	1.99766472144929	0.5403200179103106	2.085652232897948	2.042660289907217	0.4932213094460639	2.059991484242669	2.056012597820889	0.4000916947788606	2.117685660933403	2.041083695973424	0.4444136878357564	2.299880947653794	1.716621652920388	0.2829852967299246	2.399361765830212	1.746254930456576	0.1997291011891239	2.635706743249287	1.874716606929028	0.1044193752665511	2.507862899273436	2.066820826962065	0.1504034079099601	2.435674134317939	2.12160451382303	0.1432488933560448
139	4.6	2.278979753376164	1.215267285631064	0.2870985643011734	2.267231568565671	1.395448423471833	0.2856105230679855	2.247122284604506	1.53756832063166	0.2738714644216796	2.279659341771757	1.751632374928143	0.3111559139855136	2.250635795239982	1.715686849453858	0.3291893255034209	2.14900196862138	1.722707347374826	0.431581390864838	2.051074516606691	1.812502566634007	0.6775905130809812	2.027181415449401	1.998825999566927	0.5383000706221137	2.085109069480116	2.043910917524695	0.4911428921250403	2.060616818973733	2.057226986356729	0.3970751526217909	2.120249494053324	2.042869040145137	0.4439679807706929	2.29906519719023	1.716354946490372	0.2821117604660809	2.398645162303314	1.746939841454828	0.1989300266022281	2.636156476147263	1.874276430719707	0.1043409156449332	2.506422057380442	2.065566453780586	0.1497093073698687	2.434176046329909	2.120249485755756	0.1434244693270732
140	4.633333	2.278293925196866	1.214735593562	0.2872728539461146	2.266333271868596	1.394854300879659	0.2852381734295937	2.246261418779511	1.536890932008114	0.2730546884586041	2.278542459985215	1.751079078089082	0.3099287384321307	2.24954413801347	1.71509555040595	0.3279792362806958	2.148095359527395	1.72236512468099	0.4302921747901422	2.050174645275678	1.81337694638496	0.6765261167613461	2.027235350328219	2.000676709031713	0.5385356298628332	2.08456472067614	2.044884203824711	0.4912622881752682	2.060635108251903	2.05846596882156	0.3957914841054855	2.121860305273329	2.044997798013226	0.4448087630327841	2.298031277199633	1.715808162418262	0.2809960812190413	2.397684319441188	1.747641407909681	0.1978680581419127	2.636449004639392	1.875184016850247	0.1043784060918384	2.505259087010443	2.066272010088654	0.1482544512636544	2.43323228794098	2.120161680937688	0.142130581039047
141	4.666667	2.27748920666665	1.213935555943987	0.2874768113369554	2.265263087594073	1.39395822623129	0.2848100147223392	2.245198822193951	1.535889320808491	0.2720996987830039	2.27719748514615	1.750196919013255	0.308431551223625	2.248245039167489	1.714190200779297	0.3265359109708392	2.147089966111221	1.721745113416426	0.4287927363222521	2.049520396768767	1.813098455960722	0.6754686501123331	2.026921316656137	2.00310979460783	0.5425771509655308	2.083674004149286	2.046354543322601	0.4958210915927629	2.059068035017881	2.060661511036332	0.3987191218036801	2.121499373261062	2.048441239625407	0.4490956032651921	2.296771532405529	1.7149203367002	0.2796299661173522	2.39645998421629	1.748205107732563	0.196523014508407	2.636753665603208	1.87702131353044	0.1048014395638179	2.506446833144094	2.067308505720729	0.1457858057516494	2.435699320510273	2.119098558882032	0.1385036369106236
142	4.700000000000001	2.276562060964033	1.212824391952739	0.2877117375584607	2.264015389220138	1.392713563054139	0.2843336581264617	2.243925607140289	1.534517700745034	0.2710232307666074	2.275635371680462	1.748933842183683	0.306670166785441	2.246747938521731	1.712926124125345	0.3248717316589241	2.146000047681516	1.720782902703547	0.4271095015935572	2.049109484362558	1.810939859968446	0.6745154779983173	2.025881606442496	2.005683749229492	0.5521627315277475	2.08162319126219	2.049212123794958	0.5076624601922248	2.054454649388557	2.065831315131337	0.4100212613572605	2.118906979817455	2.054565501059439	0.4601573034233242	2.29529025035198	1.713633463802384	0.2780181992082927	2.394966951380937	1.748367648918651	0.1948915853530609	2.63728641994586	1.875983371047486	0.1058036154688271	2.513200248814915	2.065811616839219	0.1420495010712919	2.445892172464025	2.11924704440497	0.1318637284394913
143	4.733333	2.275511713524898	1.211362311637397	0.2879782352481018	2.262589167601939	1.391077910143654	0.2838185838330586	2.242440536825108	1.532736049858851	0.2698489468034572	2.273880444368898	1.747242886596956	0.3046660991868114	2.245072604667083	1.711264151393295	0.3230112345482395	2.144845328545725	1.71940659616883	0.4252866123668246	2.048849734798075	1.806145025913672	0.6737702009897197	2.023032030263442	2.007474438336253	0.5684576061644387	2.077213017672129	2.053082617224421	0.5288682194464416	2.045897659125318	2.075440815990296	0.4334353269593949	2.113301753712053	2.062897032577199	0.4804205240173134	2.293603998858218	1.711894264555899	0.2761803671948803	2.393216859585336	1.74769043023396	0.1929926865088094	2.638083689206915	1.871956477692656	0.1076758956179841	2.528903790922695	2.066852719629921	0.1370565711108301	2.467959799953908	2.125686481528768	0.1224795157184145
144	4.766667	2.274340789571527	1.209515203166081	0.2882759939591487	2.260988933771622	1.38901622398909	0.28327631105486	2.240750964059511	1.530513241869364	0.2686086358807549	2.271969974326435	1.745085535213472	0.3024603284773945	2.243248958527171	1.709173391370811	0.3209936776183034	2.14365029208427	1.717541685998794	0.4233882372118317	2.048757508777684	1.798131760106411	0.6733897443117661	2.017091220941352	2.006942433621604	0.5909485501371902	2.069591130965788	2.056116473078061	0.5592132168564448	2.034637440983265	2.088097203744017	0.4693422656302795	2.104601572680234	2.07052265754895	0.5099039228651733	2.291741493740018	1.709658101263536	0.2741542992432046	2.391237139804557	1.745551600959708	0.1908707544034377	2.638769555436093	1.866323487681439	0.1107567773340716	2.555292104439677	2.073740227834452	0.1312886500237827	2.502811759068968	2.14083515437054	0.1122283217289033
145	4.800000000000001	2.273055242950436	1.207263593723324	0.2886034286590088	2.25922472945767	1.386510659433474	0.2827195254872651	2.238871675006947	1.527836800866469	0.2673399157048217	2.269950083657533	1.742443475644909	0.300107774556883	2.241314524264985	1.706641531343676	0.3188694660184254	2.142441484046049	1.715135693500089	0.42149023099955	2.049200387106073	1.786548456712571	0.6735580066917783	2.008506454692344	2.002043338030995	0.6167465956059074	2.060217306438728	2.055694424682708	0.5961557146285591	2.024284817644549	2.098192082479318	0.5166873464449266	2.094943227354058	2.074398975064993	0.5463843017782524	2.289739736728913	1.706901628620193	0.2719902518462416	2.389062641623957	1.741217662832982	0.1885818207107748	2.638238489251023	1.86500881387517	0.1149752439869536	2.590153092869114	2.090608034165436	0.1249304368251897	2.546093298447151	2.158325080795959	0.1027487555830985
146	4.833333	2.271664769010898	1.204615043855837	0.2889572024799413	2.257312982394924	1.383574131777873	0.2821602678380817	2.236825970732086	1.524725899324759	0.2660786356215653	2.267867912598699	1.739335280633582	0.2976654383534454	2.239308555333655	1.703688660087839	0.316689637990123	2.141241792517937	1.712190880883032	0.4196577607951335	2.050505857453762	1.771475433738955	0.6741652353150425	1.999399611340956	1.991652315218645	0.6420236458827898	2.051880948958765	2.049804883858486	0.6350551731791428	2.018202052167513	2.102100023007783	0.5708598078384515	2.086400813173612	2.072619994261672	0.5855364075721071	2.287639210863766	1.703641379693733	0.2697407942109127	2.386731134434985	1.734063219923495	0.1861831619690032	2.635270164785915	1.854518499393149	0.1200897419259922	2.628444930852296	2.081133035653874	0.1182041801096342	2.59240008506935	2.14216241035633	0.09464960092933632
147	4.866667	2.270183825870231	1.201616469892851	0.2893320721007517	2.255276371719559	1.380263013030423	0.2816087652607983	2.234643485887968	1.521243443361169	0.2648548429925711	2.265766565749985	1.735829284806722	0.2951913726572981	2.237267809440933	1.700378233656503	0.3145037019180022	2.140067263498895	1.708790613091669	0.4179395257393519	2.052751477493882	1.753455727124872	0.6748578313679394	1.992695743099664	1.975938524366042	0.6636995211314433	2.047212191277563	2.037883600280915	0.6706747303135673	2.018128806356525	2.097536111412873	0.6223948624218216	2.081736958093951	2.06410832034148	0.6218324156674794	2.285479919050504	1.699948509427222	0.2674595814334578	2.384279669513228	1.723908069492801	0.1837348173372166	2.628785905203447	1.846304945081322	0.1259419625480689	2.664659012447216	2.072339224916978	0.1111903690629853	2.637512614983025	2.142486590261177	0.0867074643037571
148	4.9	2.268632938314612	1.198359259127707	0.2897211662278188	2.253144092327268	1.376681559262485	0.2810738447105323	2.232360896300391	1.51750037123004	0.2636961146920268	2.263682896537397	1.732047787768098	0.2927521173441405	2.235226116918286	1.696819892836164	0.3123657319762724	2.13892839309927	1.705113573771848	0.4163790092310141	2.05582635258904	1.733616661825665	0.6753576264478058	1.990838125549219	1.956381445290484	0.6816007933165904	2.047762064144371	2.020261477651127	0.699578429031806	2.02349635800057	2.083126907403896	0.6620938106777756	2.082234223314716	2.049051930878665	0.6520771504378382	2.283298888095826	1.695954694432058	0.2652071221603412	2.381739042446603	1.711337069815239	0.1813038083561847	2.618942488171829	1.789010691896154	0.1326357650450116	2.695035184392636	2.027170573240076	0.1044244482286969	2.678175314796219	2.116608176424458	0.07818168705446125
149	4.933333000000001	2.267039310525103	1.194983458636874	0.2901160258011842	2.250950603637541	1.372985427548698	0.2805620349647993	2.230017122308133	1.513658176272946	0.2626263347868084	2.261630182372539	1.728170733229809	0.2904233045059129	2.233203366114644	1.693170567162235	0.3103358583365002	2.13782752654975	1.701432677395996	0.4150229728487018	2.059316423896308	1.713675588516246	0.6757436697173939	1.993268993329702	1.93530627759169	0.696045283190201	2.052196655203261	1.998950400038329	0.7212212151077404	2.031601021440575	2.062966394632506	0.6890812872163549	2.086146910225459	2.030400685723518	0.6754093754364542	2.281114638294105	1.691858494950567	0.263048711351462	2.379108305166675	1.698209468863596	0.1789505739544701	2.607699942065733	1.587238698625193	0.1394676882525655	2.716441050241417	1.675972470621261	0.09826452745724557	2.709101443702166	1.725526202315597	0.06921456726246847
150	4.966667000000001	2.265434809571	1.191663483473877	0.2905068762649565	2.248732956546973	1.369365033705603	0.2800767071391556	2.227648216967266	1.509910728358878	0.2616613045960675	2.2595897980779	1.724415071357744	0.288277243634173	2.23119783489768	1.689616667161207	0.3084700997686632	2.136756242692898	1.698072460525303	0.4139103891000404	2.06240201018999	1.695986005000083	0.6763163590572245	1.996466980688658	1.91583932166174	0.7079822269581931	2.056018004510276	1.978676930196348	0.7370675484435181	2.03604662095686	2.044895309192696	0.7089367384862124	2.088169008618976	2.013515601893294	0.6929631804112711	2.278920955133918	1.687902523888462	0.2610447045569945	2.376354031743897	1.687469031158878	0.1767241328340252	2.599124232349619	1.515165465632582	0.1448408264826481	2.725808449778594	1.588403501342121	0.09214230546260865	2.72235558545229	1.631824341559421	0.06151527388076502
151	5	2.263847511704016	1.188513923799106	0.2908849602128933	2.246526740140976	1.36594547168715	0.2796199262096651	2.225293000672988	1.506384483508582	0.2608072271888981	2.257557687500023	1.720920607716593	0.2863606112388656	2.229216723791009	1.686278496780079	0.306803935230839	2.135707670146616	1.695205338110727	0.4130473118011465	2.064446657538919	1.682091457603498	0.6771123725876531	1.997649864675955	1.900111741555787	0.7178025213067875	2.056154317900192	1.963201239402757	0.7483938115201325	2.034711207315199	2.033175174414938	0.7240637888872421	2.085203826626456	2.001526045761029	0.705297231959828	2.276723891299136	1.684243435402397	0.2592342360885309	2.373458969645026	1.680651305810679	0.1746483991851578	2.59626495014599	1.550524634207582	0.14823211311958	2.725866900352897	1.632668246958681	0.086425085224938	2.722710999733012	1.671484650524303	0.05714955400004037
152	5.033333000000001	2.262297970295121	1.185565581518149	0.291243954286507	2.244360439098278	1.362760376092429	0.279193017420162	2.222984236745276	1.503112765561414	0.2600625748010897	2.255548919860787	1.717719782412534	0.2846858206469051	2.2272777130718	1.68318612990697	0.3053477952923588	2.134679807699473	1.692823125876129	0.4124112410875888	2.06516525566041	1.672273917158223	0.6780196274646786	1.996269733635682	1.888858802024557	0.7249256784127612	2.052520587155371	1.953694725808971	0.7555289705412316	2.028614894314242	2.027092368479234	0.7333400771575129	2.079381439367145	1.994432891797473	0.712733402293652	2.274542600257461	1.680916384821406	0.2576276263376507	2.370422815014203	1.677366976047004	0.1727124727496139	2.597582739845972	1.647882851854498	0.1504931331447369	2.720487919366153	1.882942620769161	0.082558244026346	2.717925665773099	1.963561732890401	0.05791517168830787
153	5.066667000000001	2.260802485423318	1.182792888847183	0.2915793449860125	2.24225698554415	1.359781246154633	0.27879533234292	2.220747505939459	1.500065168558715	0.2594171684750874	2.253588032651115	1.714771698575734	0.2832325146318567	2.225403209161876	1.680308085620623	0.3040890470449492	2.133675917940306	1.69078519818831	0.411964446276728	2.064955905430001	1.666090702805507	0.6789654429700459	1.994120600613802	1.882016551660056	0.7289457775471958	2.048180402497044	1.949431916575431	0.7585712578757435	2.022097105424443	2.0241477861587	0.735586839021439	2.074463874217269	1.990976621024645	0.7156141710598661	2.272401142091113	1.677873444217987	0.2562057101092482	2.36725281850061	1.676093111082531	0.1708680807222702	2.598285940330053	1.542412442980889	0.1515985247211331	2.711467162606987	1.630943449058258	0.07964962449263811	2.712579229622755	1.635946656584836	0.06108140379220871
154	5.1	2.259379393928825	1.180189570289381	0.2918872512360783	2.240238038139762	1.356998775201252	0.2784253358573442	2.218601665836343	1.497229349049558	0.2588596477772683	2.251683734551177	1.712056764645105	0.2819739502918811	2.223603310304944	1.677631577355507	0.3030097493317608	2.13269548451194	1.688999049440908	0.4116711825538309	2.064040692008954	1.663132659383891	0.6800563996920607	1.991139949262082	1.879298712370008	0.7307931443548689	2.043188012849629	1.949761160232968	0.7593180041867675	2.014151202005539	2.025233352713904	0.7356079301270386	2.067805219063068	1.991078088758982	0.7158948178631644	2.270310431951112	1.67508982995982	0.2549442511844153	2.363953640798724	1.6761294528403	0.1690708059352907	2.598014259043251	1.541562743632849	0.1521395961381005	2.698018334823955	1.611750035193989	0.07753705407931191	2.704554991043782	1.634869443753238	0.06613275223210013
155	5.133333	2.258042690191794	1.177709312237437	0.2921657537889921	2.238320731364767	1.354359458865252	0.2780815589028429	2.216560629661921	1.494546878667278	0.2583751516869585	2.249853217529192	1.709501634447823	0.2808617992535374	2.221892002591377	1.675099177452801	0.3020761211778492	2.131741625896864	1.687295686446139	0.4114815783061151	2.062936654987805	1.662222331167866	0.6811761157580025	1.988486212309878	1.879352270587026	0.7308381914266255	2.038914096734803	1.952808984360991	0.7582451353374775	2.006900372691832	2.029600028734886	0.7349200137299012	2.060524430540867	1.993257379373882	0.7140686007393878	2.268286793393746	1.672479560029489	0.2538014915846338	2.36055020221427	1.675840523978052	0.1672716796907834	2.594263764310438	1.707942119676135	0.1520258613461118	2.681806926180383	1.941760765238548	0.07499066603121601	2.695856386400613	2.03710194421753	0.07176556599952399
156	5.166667	2.256802909520464	1.175275537542146	0.2924145536657538	2.236519142492294	1.351776546204797	0.2777628493109418	2.214636120291282	1.491924582681473	0.2579471072820778	2.248123418249843	1.706991760172801	0.2798344697439845	2.220288315709362	1.672619421675567	0.3012441882394409	2.130820845986968	1.685442648213137	0.4113359442292585	2.062478584595955	1.661619723989643	0.6819746326047763	1.98893608001779	1.880046168754079	0.7285637858081527	2.038745779568699	1.955771084754751	0.7538894366787919	2.006489377386924	2.033475350283239	0.7294355745034421	2.059021137456583	1.994536025529818	0.7086103132716998	2.266353875143001	1.66990973572159	0.25272571766399	2.357090968311641	1.67276495526152	0.1654244055688087	2.581367078217822	1.707815372902149	0.1501355655798687	2.667163981308877	1.942760186053349	0.06945003799818154	2.691788214922562	2.040109103123038	0.07190687595766401
157	5.200000000000001	2.255677904622522	1.172893379816827	0.2926321257160414	2.234851954056581	1.349250525635735	0.2774671063853625	2.212842577227096	1.489357151348703	0.2575643974143652	2.246503382154126	1.70451183719438	0.2788617537437888	2.21879839107419	1.670185567455785	0.3004892422802654	2.129932408757861	1.683374252766723	0.4111961455056861	2.062945839192544	1.660635095339991	0.6823358433259484	1.992910693736195	1.880453836445474	0.724284829529547	2.042626792334528	1.957879283317095	0.746382738297486	2.012440782632782	2.035902002925261	0.718235582235206	2.063966174600586	1.994278053399347	0.6997173060102532	2.264524267464086	1.667358935434808	0.2516945422832713	2.353626877424066	1.666559629931611	0.1635258475570471	2.560522053277904	1.531791205174006	0.1465110933018037	2.656264153659679	1.612194998678913	0.06093787396758295	2.693172398399236	1.669129486873345	0.06515676320283563
158	5.233333	2.254693191363197	1.170661407882535	0.2928155526047614	2.233342503561323	1.346881974431252	0.2771911624777784	2.211197728099608	1.486940795787619	0.2572223386686063	2.244983486722685	1.702161578957284	0.2779514464280104	2.217414848652903	1.66788900022512	0.2998101732028941	2.129067561765511	1.681217985894396	0.4110490606116502	2.063976983623939	1.659781173995379	0.6823806425313542	1.998008420099896	1.880943036048025	0.7194856555602817	2.047217850571573	1.959974090332017	0.7381954375373975	2.018928768078388	2.037879629138072	0.7065940461778846	2.06952125236259	1.994063419928953	0.6896909391341018	2.262799339805917	1.66493483961789	0.2507208442462125	2.350211952889985	1.659189875872359	0.1616241847745713	2.540636748078945	1.487456549633549	0.1426113716845371	2.649559642704625	1.574282907352538	0.05266235990633667	2.696398452816108	1.645924025304759	0.05586904868068292
159	5.266667	2.253872372549209	1.168680638211477	0.2929627151735334	2.232010135374233	1.344774324788717	0.276931268070603	2.209714734274272	1.48477671847673	0.2569177621012168	2.243551232509716	1.700046748999905	0.2771228756238452	2.216127027547482	1.665825725014357	0.2992137576281589	2.128218729230716	1.679118542736958	0.4108973423886334	2.065187199325142	1.659416506121806	0.6823016416273187	2.00234882852664	1.881679409353675	0.7155019473037769	2.05041774060158	1.962314056423522	0.7309450918899724	2.023260969613972	2.039648255173985	0.6956846416196271	2.071429837372947	1.994590545294825	0.6799835155395142	2.261177635002568	1.66275230635089	0.2498270654027218	2.346906476389298	1.652211842582049	0.159786329589182	2.526056248029707	1.496087970303625	0.1395327974879559	2.645752950694658	1.586405070398802	0.04659785661125985	2.698628765470048	1.651526814563535	0.04862952631109547
160	5.300000000000001	2.253235098040144	1.167035184223247	0.2930726764454715	2.230869079378464	1.343013206863767	0.2766824100255301	2.208402473999603	1.482950433502785	0.2566446457068209	2.242198796541891	1.698256068401075	0.2763936856899101	2.21492640162861	1.664076760780022	0.2987059384839822	2.127383384376017	1.677208043612406	0.4107518015365666	2.066375789663264	1.659569282462361	0.682236369604005	2.005298605247679	1.88258708235939	0.7127462284215901	2.051845345716743	1.964691868400958	0.7251621841957857	2.02522077491674	2.041562973908865	0.6860430568263951	2.067761021818798	1.99600417098763	0.6709276268243836	2.259660271346831	1.660907209333869	0.2490325168591811	2.343784125240528	1.646349410339494	0.1580823714987436	2.516568350413735	1.500301741948208	0.137492078150014	2.642820681604503	1.593549140360714	0.0428578787860366	2.698143181029961	1.646318922312132	0.04450103787260164
161	5.333333	2.252797531069499	1.165797532771277	0.2931456803174445	2.229929767876457	1.341672034995023	0.2764386502363935	2.207268598890904	1.48153699813132	0.2563943971022802	2.24092616315148	1.696867150220648	0.275780414583935	2.213808912673941	1.662713262218622	0.2982915911675957	2.126564284630752	1.675618738929658	0.4106281633956428	2.06741896712158	1.660098052953171	0.6822174509101062	2.006730463808643	1.88351457955136	0.7109827789918378	2.05203884312003	1.966537514093438	0.7212078100785999	2.025459036690238	2.043817932873594	0.6812216928103606	2.059201262452944	1.997794331973114	0.6628330767578594	2.258254432656683	1.659483059732567	0.2483547709256889	2.340938675803498	1.641861666819886	0.1565894587246904	2.510741407488951	1.502842465668741	0.1364433918388176	2.639729558804987	1.598058728641969	0.04135493918636148	2.695237976766222	1.654198788189134	0.0434603857110726
162	5.366667	2.252572898830819	1.165027513116197	0.2931833557453047	2.229199605953854	1.340810212105709	0.2761943343339014	2.206318392316636	1.480597492253235	0.2561574588110726	2.239732855937735	1.695942781386126	0.275296501769325	2.212769776327514	1.661792717069831	0.2979735580968919	2.12576607087912	1.674462787067893	0.4105428386384976	2.068322337392071	1.660899526961334	0.6821793001855926	2.007067793688947	1.884434821027772	0.7097647027110208	2.051773560759113	1.967794837887977	0.7185728063182774	2.024901653658515	2.04571365279077	0.6799076868046826	2.049739650356768	1.999000560165976	0.6561279293614328	2.256966586298616	1.658547581257728	0.247808396822031	2.338463609751913	1.63875561859233	0.1553790345911625	2.507401409901336	1.503910673318947	0.1360752779340928	2.636623133985859	1.589027138747083	0.04176129675105266	2.691637868330915	1.656884412892086	0.04429118090916254
163	5.4	2.25257153683437	1.164774563576989	0.2931887876243664	2.2286831438546	1.34047572905049	0.2759454947369118	2.205553205451634	1.48018109905083	0.2559274695329905	2.238613971819965	1.69553318474592	0.2749558872264419	2.211801764117014	1.661360693038946	0.2977568174718561	2.124992241458808	1.67382772640959	0.4105151349701174	2.069198888999002	1.662031919797912	0.6820995970990138	2.007230517093031	1.885598729223102	0.7087455408640979	2.051608054338605	1.969191967897634	0.716280684448275	2.023995018830223	2.047824113163041	0.6780777644027633	2.042537530071678	1.999631767523021	0.650663639615791	2.25579802441155	1.658155548259445	0.2474074866576845	2.336429830015008	1.636909343077718	0.1545068826032575	2.505629612813619	1.503016511388789	0.135809734610306	2.633690090718187	1.584780269416105	0.04271325882873854	2.688509398728605	1.649066976100418	0.04456969239628714
164	5.433333000000001	2.252800580380424	1.165079347785082	0.2931664916241996	2.228381995297291	1.340707369477968	0.2756901567679477	2.204970626390893	1.480327589780684	0.2557017504456056	2.237559443370234	1.695679658678757	0.2747725101966583	2.210895237196275	1.661453713923585	0.297648400718686	2.124243700194694	1.673779334645247	0.4105649723763839	2.070067137208861	1.663520101220538	0.6820002560226209	2.007644622215964	1.887150883709894	0.7076016507905528	2.051546501936928	1.971217874375557	0.7137007513091055	2.023967996407373	2.050467580961327	0.6736405671467309	2.038160095675105	2.000058903675181	0.6459662221117803	2.254743885646615	1.658352887700968	0.2471650238425887	2.334877576822814	1.636203783120614	0.1540108818704568	2.504931622197972	1.503419715603503	0.1354312745447438	2.631598181525271	1.588784737645424	0.0434470390494814	2.686710190207162	1.651342925875922	0.04319149967748098
165	5.466667000000001	2.253263751584066	1.165971445461881	0.293122555666343	2.228295098864899	1.341532428678668	0.2754287974952295	2.204565647885514	1.48106525354182	0.255482107566647	2.23655685729739	1.69641226739682	0.2747615692998512	2.210040195815065	1.662097236163284	0.2976580712917724	2.12351950328909	1.674358496808675	0.4107126424835749	2.070829981907382	1.665244448286396	0.6819656704949874	2.008280279547157	1.888937116648031	0.706249368172034	2.051355125801205	1.973702338464532	0.7110422611506307	2.024887996653187	2.053413979375972	0.6678568364488572	2.035676467096101	2.000365364008957	0.6417983847493527	2.253795652405596	1.659174151799967	0.2470943705142946	2.333818670532838	1.636575607936147	0.1539145303948302	2.504907302551643	1.503283219151683	0.1351818461795392	2.630989588378041	1.596520336741027	0.04400377514037707	2.686644933985851	1.655949988323413	0.04092492488032393
166	5.5	2.253961256984538	1.167465802812102	0.293064634343421	2.22841920844452	1.342962799748502	0.2751641542223712	2.204332829818724	1.482407070611142	0.2552740050757603	2.235595986121141	1.697745147053882	0.274938803292535	2.209229346247602	1.66330162649857	0.2977970656863811	2.122817778569047	1.675573644324448	0.4109751481000364	2.071337862537245	1.667034182633846	0.6820946074382027	2.008807964287611	1.890599726382994	0.7050564512626725	2.050864389545922	1.97591264266839	0.7092658687511832	2.025310838732384	2.055793208243446	0.6642459839409022	2.034612704075291	2.000530258008078	0.6386931455652938	2.252945451045761	1.66063740814182	0.2472091488547264	2.333244124004823	1.638108002068139	0.154231439301493	2.50529468724223	1.503944064555236	0.1353990510838072	2.631528851926475	1.599523619886293	0.04487641183632071	2.688118545323252	1.655215512517823	0.03987598331581191
167	5.533333000000001	2.254890129695847	1.169563250115173	0.2930017386635857	2.228749658283236	1.344996141047297	0.274900370239389	2.204268290268411	1.484352304225466	0.2550832355816033	2.234671204560285	1.699679555267496	0.2753134083570708	2.208459900721557	1.665064892487547	0.2980728711329566	2.122136585525129	1.677413314551098	0.4113604866540869	2.071456780702856	1.668819830648136	0.6824556536443016	2.008825937781948	1.891905941084126	0.7042707929954641	2.049847768286055	1.977427659821592	0.7087814857040976	2.023598037489716	2.056793745026356	0.6640582760208672	2.033550887861969	2.000492829527011	0.6367984928687391	2.252188500207823	1.662747100638149	0.24751649580027	2.333132966811548	1.64115950255537	0.1549597812014119	2.506432393613796	1.502925906599165	0.1358393232166232	2.632508515509445	1.604525546691045	0.04592901683132645	2.68979343112193	1.650690391744483	0.03992913319456984
168	5.566667000000001	2.256044192610041	1.172245670550174	0.2929441370330012	2.229281171383771	1.347611673432019	0.2746434424431656	2.204372088175144	1.48688290967614	0.2549169571593221	2.233785922540918	1.702200287340258	0.2758905608045595	2.207736681853617	1.667369521998902	0.2984906903693756	2.121475015160744	1.679845418505667	0.4118675813507179	2.070998722749849	1.670787470050465	0.6831105874556032	2.007892969946785	1.893062607569657	0.704240967168215	2.047442978504543	1.978814976293308	0.7094325038185936	2.019337811499968	2.055993508017276	0.6669273116680704	2.030806516267534	2.000792925917422	0.6359842592113591	2.251527246619972	1.665489977205117	0.2480197592499966	2.333459943436986	1.646316382142656	0.1560868249514647	2.509879432432581	1.503020229138456	0.1362164191027964	2.633863785313415	1.604550220692287	0.04704684960579895	2.690824471546353	1.650868976122309	0.04053243364011866
169	5.6	2.257413186903231	1.175465578137854	0.2929032987532291	2.230008107600558	1.350759775617508	0.2744018739998518	2.204649295208864	1.489952895192592	0.2547846776375517	2.232955735854097	1.705263341730426	0.276671400688513	2.207074587272709	1.670171822183771	0.2990536835209263	2.120835127380707	1.682798530271587	0.4124869677916584	2.069721905082099	1.673265227614519	0.6841029952528717	2.005347204546068	1.894530702891501	0.7055802784159326	2.042616200905324	1.980767453091092	0.7113859467791839	2.01249610078072	2.054668541256946	0.6723571431138247	2.025140658113981	2.002306596922677	0.6364346984080255	2.250973669547176	1.668821512574646	0.2487185490043676	2.334196353544373	1.654185750796795	0.1575868257585732	2.517745938160512	1.50055410343171	0.1362319490705332	2.635680436145482	1.598174086269541	0.04824825020827797	2.689817317645561	1.652545954254559	0.04144044152201731
170	5.633333	2.258982066125382	1.179137757504947	0.2928919172457579	2.230924136774953	1.354353397812772	0.2741870632419996	2.205110134106453	1.493479909735653	0.2546990411514434	2.232212079319419	1.708786229255059	0.2776513756723702	2.20650091209425	1.673394102054411	0.2997621081111606	2.12022320432278	1.686140631741135	0.4131998401078876	2.067370746302179	1.676457940872634	0.6854210127386542	2.00050170240285	1.896735793851898	0.709068418997147	2.034673746345089	1.983662272305473	0.7151441190206848	2.00312962472313	2.055519253529385	0.6786998265529368	2.016368570470373	2.005884646622934	0.6388181750968668	2.250551909902017	1.672654528485651	0.2496075318987908	2.335310432559395	1.665115738161942	0.1594170541640947	2.531986312579233	1.491292289563097	0.1355700497708525	2.637976740798966	1.584406696948671	0.04961588893916979	2.684649796844951	1.638794287241355	0.04293987043802232
171	5.666667	2.260729760306161	1.183131465464857	0.2929239176980302	2.232021253829646	1.358259959639084	0.274013560258009	2.205769294360038	1.497337447176887	0.2546762065138456	2.231606396827079	1.712639252753172	0.2788161279098522	2.206057480150768	1.67691818154716	0.3006105618922203	2.119650967466174	1.689660147627859	0.4139747734772271	2.063744587214546	1.679956270222629	0.6869125351772621	1.993101118751772	1.899496383546848	0.7149797923599587	2.023166932717031	1.987486378089886	0.7210775022382566	1.990249946597042	2.059141199858253	0.6835021563720143	2.004109574398951	2.011490806607863	0.643886746329517	2.250301458873246	1.676848207369296	0.2506734641725569	2.336768311871626	1.678808846086893	0.1615116114038982	2.553306196407503	1.535424196950066	0.1339300461951084	2.640865798671737	1.618822178635035	0.05120019785578834	2.674145391053536	1.666907699753716	0.04580965776262311
172	5.700000000000001	2.262627681313837	1.187255683146013	0.2930142737743914	2.233288782809379	1.362285685279883	0.273899014168514	2.206644401110359	1.501338271782864	0.2547344133560635	2.231210139792849	1.716626276297481	0.2801325650927098	2.205800373944106	1.680569280155821	0.3015820663683998	2.119135230846038	1.693036063335405	0.4147583699704925	2.05880547216823	1.682322565836579	0.6880283983958123	1.98347603229599	1.901299968385709	0.7222637987951992	2.008557603733596	1.990718078366149	0.728694496999982	1.974441110401459	2.062546882415954	0.685589135688124	1.988107045946206	2.016864829652045	0.6511565479102561	2.250276443523894	1.681186306397755	0.251887434735768	2.338529290534879	1.693704617206881	0.1637706248725595	2.578203372773851	1.712323397628734	0.1307740000128687	2.643836905816123	1.945124736359036	0.05198963489393566	2.660318631674846	2.051787154543364	0.04855545044163839
173	5.733333	2.264641499785633	1.191270971164172	0.2931786594720623	2.234714660667547	1.366187138795225	0.273864768663975	2.207756441595957	1.505244988370912	0.254897022879135	2.231109469277181	1.720494706529065	0.2815581751433206	2.205796019572421	1.684124577713976	0.3026542196560986	2.118696523364745	1.695855680496701	0.4154816486111229	2.052730481253243	1.681206157249169	0.6878139341775807	1.972745244848874	1.89924406559538	0.7289716215049596	1.993236027713849	1.989609623362474	0.7366602849725244	1.958578971971403	2.060735719726566	0.6863080257592393	1.971822152532659	2.017853517161925	0.659077066290084	2.250541998396585	1.685388987723278	0.2532139938259629	2.340552698757847	1.707042679020323	0.1660780047429941	2.598917891995518	1.756931516519596	0.1255260104421121	2.64621826239057	1.977921203440889	0.04979100393742988	2.650045016339717	2.080722809912455	0.04761532665401144
174	5.766667	2.266740416449339	1.19498604541012	0.293430446651647	2.236290621842353	1.369772343925513	0.2739340839716533	2.209128216012458	1.508870609031199	0.2551968417273942	2.23137118388838	1.724048122631476	0.2830726522817246	2.206097367160704	1.68740904790183	0.3038195411260117	2.118350103627129	1.697817114657587	0.4160893741378346	2.045550433342169	1.674669651804396	0.6853592855604794	1.960946028996348	1.890601616856358	0.7339392600450803	1.977674231374926	1.980644496263352	0.7447798967724191	1.94212863575868	2.051002909667997	0.6905889520665132	1.954868694695869	2.01122915723284	0.6674018640231895	2.251149549942846	1.689240076064593	0.2546392685060083	2.342797933600079	1.71715497737707	0.1683507975324536	2.612231233338632	1.746977754428894	0.1173531450450025	2.647791489831097	1.964730134445017	0.04263647668534938	2.646149216865245	2.067989885476796	0.0409290384802358
175	5.800000000000001	2.268898727991097	1.19827357994961	0.2937795370485512	2.238012674662427	1.372918222383781	0.2741309844987857	2.210781688288359	1.512095686767362	0.2556744641804612	2.232028457087634	1.727166268610871	0.2846780986075385	2.206733275317781	1.690312352452707	0.3050849046218593	2.118100567144901	1.698743419100059	0.416540158652173	2.037273315283816	1.66165851577322	0.6798732844283301	1.946939870768113	1.87327840941434	0.7364285576193833	1.96011291001432	1.961660574650789	0.7527100767410501	1.923750812350542	2.030656478763681	0.6991882956698867	1.935752776047864	1.994555308937283	0.6759884664195586	2.252126146531558	1.692609504867906	0.2561713500110476	2.345218038240673	1.723607868774578	0.1705437134710595	2.618685580690797	1.73499667548777	0.1055493290936421	2.648457948002577	1.956163265239768	0.02913026734942673	2.648299065831586	2.059567434667599	0.02724518508040313
176	5.833333	2.27109515263833	1.201055928433607	0.294232198183454	2.239880323890758	1.375555882451358	0.2744802881105791	2.212735730319382	1.514853064881254	0.2563775553349094	2.233078529100101	1.729787959790863	0.2863922841330822	2.207706681445153	1.692774369798642	0.3064673632339677	2.11794111347957	1.698551297855516	0.4168022975599567	2.028134953892945	1.642274004080334	0.6707341310454472	1.929382275115602	1.84633526242926	0.7350509985289951	1.93845439901256	1.932548932878579	0.7582642821826266	1.902259012586706	1.998003880493794	0.7086309987930008	1.912333087348514	1.96619988965075	0.6830350283129529	2.25347194825277	1.695433911035591	0.2578344750236115	2.347752259110518	1.726624413364049	0.172639548826002	2.619723064162234	1.714994897465661	0.09025197148242706	2.647749805492658	1.933648281422675	0.00882992793291198	2.654660877200748	2.035829731041557	0.006131539189662857
177	5.866667	2.273311923999321	1.203292760954791	0.2947907895635525	2.241896004409073	1.377657537762846	0.2750073089024448	2.215005023601043	1.517113907497441	0.257358682763535	2.234486645195416	1.731895499985805	0.2882368723743162	2.208997504585932	1.69477255680146	0.3079866494481826	2.117856412287573	1.697239910338764	0.4168480893511554	2.018492430369213	1.61765101754784	0.6574804565503739	1.906816814520819	1.809969504266841	0.7272000019944305	1.911487274760433	1.894099231503814	0.7579319555056235	1.874849829807401	1.951684162868115	0.7181308402257111	1.88149205669434	1.925727494303762	0.6855730114727475	2.255162388318979	1.697698272923436	0.2596583938315699	2.350323409227756	1.726662438067059	0.174635140067256	2.616159560729722	1.69861067888249	0.07248909503164336	2.644232906757563	1.915148912115437	-0.01788440993206361	2.661049224539897	2.014789663013274	-0.02171870468138529
178	5.9	2.275533379040571	1.204970209586166	0.295453612541375	2.244063079627937	1.379225191055871	0.2757365834450831	2.21759726745735	1.518876817631026	0.2586722676301453	2.236192389518532	1.733502751359004	0.2902307867416227	2.210566468140837	1.696312525470821	0.3096608725513254	2.1178250848216	1.694860871489214	0.4166538460964849	2.008819608755649	1.589515565933458	0.6399399548007352	1.878409015168693	1.765273714657908	0.7097586769099967	1.878315077208314	1.847759328216001	0.7473848852830465	1.838723760407634	1.892302840106497	0.7212686928953737	1.839934400035149	1.873941144069067	0.6795767132393702	2.257152174233109	1.699421418408398	0.2616716608417438	2.35284140604	1.724095975772363	0.1765318910601971	2.607713136200365	1.677582200763906	0.05385750943640508	2.635067283933944	1.889797918277022	-0.04978307855916143	2.662061189718591	1.988067664891367	-0.05501506847427294
179	5.933333000000001	2.277745041990248	1.206105358625467	0.2962156341788261	2.246384723585088	1.380293859745034	0.2766893739431514	2.220513999632327	1.520170415477805	0.2603648748640053	2.238120172708232	1.734657281514194	0.2923696706897654	2.212361602240049	1.697431781644545	0.3114905652135816	2.117822241891417	1.691534893230062	0.4161806542954981	1.999959266693416	1.559027180836752	0.6177611474666861	1.845485377353593	1.712895728815717	0.6788172288417941	1.840580413207095	1.793883164289451	0.7219672180951636	1.79541105950111	1.819554075515429	0.7036692397294477	1.787807525160125	1.811123107268104	0.6595081198474112	2.25938414732474	1.700656414785949	0.2638838057284362	2.355214221734037	1.719347186543957	0.1783254847660027	2.593299014845128	1.649597619358782	0.03643907243512667	2.616591581782729	1.856498274274025	-0.08452031008535441	2.652653683531614	1.953762445968198	-0.09246532747777861
180	5.966667000000001	2.279934032691849	1.206748120299367	0.2970687716503842	2.248863342805495	1.380931716782435	0.277879298411788	2.223753623239185	1.521054310727119	0.2624629642607087	2.240193078240076	1.735440564530917	0.2946122305793817	2.214327582835117	1.698200597904312	0.3134469908452833	2.117824536635048	1.687433619915442	0.4153643750992634	1.993038814044255	1.527238560003084	0.5904577671911275	1.813582419496964	1.65472802075628	0.6312438180371945	1.804300209331306	1.734948540991446	0.6771654421828408	1.750058184477398	1.738795187162232	0.656636169248016	1.732171356712376	1.738518271589537	0.6201276529881338	2.261801087341147	1.701490186197202	0.2662719574365228	2.357365722219027	1.713009771219598	0.1799984838924592	2.571880278718455	1.614756465397727	0.02235374461213155	2.585386895102673	1.805936084723504	-0.1185615268570603	2.627713896045251	1.901016842979672	-0.1321895478212394
181	6	2.282090084424002	1.206977831402034	0.2980018720142176	2.251498501916936	1.381233065055689	0.2793070289028816	2.227311110189402	1.5216141391705	0.2649624075209867	2.242347000238705	1.73596020511418	0.2968766589405616	2.216416215503092	1.698715361147757	0.3154690023900812	2.117816705405113	1.682768395557354	0.4141201167880567	1.989389213705392	1.495745874659708	0.5576937001024627	1.790722123316688	1.594453514502675	0.5665511363862192	1.777964013036563	1.674950254135256	0.6114679825245457	1.711066502218835	1.660823884395375	0.5867089121885702	1.687135416602807	1.661032790698408	0.5597479924173021	2.264355249122316	1.702035375587801	0.2687738454023826	2.359246899504637	1.705812431655818	0.1815101467864877	2.543394412500448	1.578346947754779	0.01347491129214677	2.539681600083079	1.749072378905214	-0.1469400150787661	2.582810423498892	1.841346601671818	-0.1703363683445989
182	6.033333000000001	2.284205643850663	1.206890092820475	0.2990017727286601	2.254283298269275	1.38130233861597	0.2809591287661586	2.231172217233	1.52194832429954	0.2678289192472615	2.244534028416743	1.736333465747598	0.299061170980167	2.218588997660601	1.699082882697336	0.3174785203055772	2.117795229434987	1.677771092170641	0.4123736442937604	1.990185064960498	1.466494264910236	0.5197802895603036	1.78264252517598	1.53618201103453	0.4871229152059669	1.766778266501184	1.615456908871121	0.5266956184209606	1.686056354725022	1.589344936305056	0.4986939696544558	1.663486313630246	1.586715453093044	0.4806689878415006	2.267008338050947	1.702414089577405	0.2713021101659545	2.360835103503259	1.698488683952117	0.182803246787659	2.509301980424814	1.537405391132962	0.01131969403043376	2.480680832199291	1.681682245710533	-0.1644772588805244	2.517011035991177	1.763416320714805	-0.2015353554800888
183	6.066667000000001	2.286275188649084	1.206581348615857	0.3000544883075977	2.257201734853909	1.381235900513743	0.2828103922705634	2.23530657080103	1.522148930868938	0.2710042528625092	2.246714553222862	1.736663202336657	0.3010671070096181	2.220812177466235	1.699397460701867	0.3193984058471506	2.117767062064598	1.672664664230093	0.4100914267795661	1.996388981912025	1.441086791203284	0.4780501495893896	1.792467358499218	1.484180754668552	0.3989202944481695	1.769589107323697	1.556120366118255	0.4273358040991627	1.678192259122402	1.525074717200374	0.3953400120367757	1.666316695828355	1.520944215174836	0.3892267515396357	2.269722610403657	1.702734490164568	0.273762671526739	2.362121587401327	1.691655010236578	0.1838175519013736	2.472198686407983	1.498631278409484	0.01680447627927044	2.412998179165011	1.619116163377853	-0.1672941799926977	2.435003086138266	1.696597764281035	-0.2201745943488673
184	6.1	2.288293985696822	1.206142098726236	0.3011454831062264	2.260225918173508	1.381114332199576	0.2848253485029218	2.239658541771165	1.522292722260471	0.2744102033734044	2.248850504070806	1.737026275273198	0.3028129209436611	2.22305162905956	1.69973026882729	0.321163694242443	2.117749253173377	1.667668313384301	0.4073048301370609	2.008528636044186	1.420672754697102	0.4348993127330706	1.819863181544397	1.442857759566275	0.3109252530877858	1.784644952565271	1.499973821483953	0.3226817203915475	1.686210645553441	1.472043814471782	0.2865785554667076	1.694304058242263	1.468298760183403	0.2949358433610837	2.272452677490667	1.703079072548576	0.2760655110799048	2.363099506301306	1.685846125964334	0.1844943671026346	2.43468050463456	1.467062089352406	0.02987960355717988	2.341909716907293	1.555828601232104	-0.1541859843362144	2.345576778904337	1.63527937063293	-0.2218744159584525
185	6.133333	2.290257040267255	1.205651216730314	0.3022598278822967	2.263318859002063	1.381000987027032	0.2869614703877266	2.244149110148582	1.522438044252925	0.2779530603415412	2.250902399929114	1.737470621865902	0.3042448110521425	2.225269544493614	1.700126518186248	0.3227272920322274	2.11776376932404	1.662966518317999	0.4041063606380761	2.026015616846225	1.405719794819144	0.3931982311938303	1.86013365156851	1.415315823640688	0.2318928632699893	1.809354743036003	1.452482274014384	0.2253485260082473	1.708592117979036	1.433235800875282	0.1832979659010781	1.739837440721162	1.431386334272623	0.2061605958797669	2.275145760094051	1.703501583248173	0.2781373881726827	2.363767302421404	1.681316016630715	0.1847986405846103	2.399024707248901	1.443404152335306	0.0492034094991224	2.274351381053006	1.51229644032399	-0.1279387883416244	2.263414326557655	1.55722863901486	-0.2052501485206989
186	6.166667	2.292158524519541	1.205167160535586	0.3033823798387572	2.266436192927119	1.380933421657417	0.289170877529899	2.248679387893468	1.522614995252583	0.281526851896236	2.25283009153707	1.7380041076769	0.3053408611322702	2.227424087955614	1.700595757245271	0.3240611819583669	2.117829144189276	1.658702676797682	0.4006293500120245	2.047131061782365	1.395912720574225	0.3554905130089014	1.906682336080522	1.401512331781071	0.1668182914754406	1.843302524100331	1.418637427575761	0.1435772075797727	1.745790686142062	1.411873627054274	0.09338085659294998	1.794462292477243	1.408585669716753	0.1306558960250271	2.277744746690471	1.704014775163746	0.2799288668963313	2.36413619843653	1.678058871222653	0.1847333436805455	2.367020232573824	1.421079936040601	0.07231666626641201	2.216191783980624	1.485269139090241	-0.0943277069515378	2.197913257909482	1.509909163422231	-0.1734896407175585
187	6.200000000000001	2.293991502805305	1.204725821781065	0.3044977049474157	2.269528488469747	1.380922858750821	0.2914004608199237	2.253142509752248	1.522827084806903	0.2850167767541115	2.254602668232561	1.738600688207899	0.3061040581740635	2.229478214012669	1.701116951967724	0.3251524058447264	2.117962321402025	1.654975608656058	0.3970330834701641	2.069014648035903	1.390597544226747	0.3235666758219494	1.951177250926835	1.398880730278993	0.1174848440979676	1.881200501075775	1.402459050675999	0.07939622822746296	1.79017797925098	1.407781409644951	0.0214511985883187	1.845023935506373	1.399740473947199	0.0723338680374612	2.280198516248351	1.704596195968731	0.2814096738675047	2.36424211569529	1.676026634303569	0.1843343695829147	2.340051405429957	1.404478249051175	0.09596394889025089	2.170251185892672	1.458975148244837	-0.05983835750862738	2.148665215238276	1.469292240412279	-0.1330730205298299
188	6.233333	2.295750506055884	1.204339083876219	0.3055908652118268	2.272548335887121	1.380956145536917	0.2935962589584587	2.257441995329364	1.523054828487703	0.2883120973722734	2.256211975541597	1.73921089679126	0.3065529690092688	2.231412257691878	1.701647743500597	0.3259995165479192	2.118183160609524	1.651832790661291	0.393486520859018	2.088965667526554	1.388698003940089	0.2985265267385498	1.987208559202768	1.403218667551678	0.08373664400277095	1.915867668262183	1.401493257126687	0.03281609962766027	1.83254433425259	1.416867835469612	-0.03159643525826027	1.883352060516431	1.401906712502626	0.03187992193165731	2.282476326271571	1.705197671703501	0.2825643618844751	2.364153124509097	1.675100590238231	0.1836583455365151	2.318308746262119	1.40065167995602	0.1169574398767937	2.136192526808268	1.435699192402706	-0.02991702368195739	2.11134001297809	1.459135116120917	-0.09134828924845005
189	6.266667	2.297431146799337	1.203998456700706	0.3066472107854378	2.275454714850517	1.381004431445048	0.29571143526693	2.261503058022684	1.523265355990865	0.2913340008723571	2.257671046020445	1.739776961525606	0.3067291013072638	2.233224879584299	1.702138312490174	0.3266226727653764	2.118511020250684	1.649264231225645	0.3901487790031797	2.104921450329876	1.388858290083141	0.2804804536743216	2.012329275799215	1.41026934683506	0.06295138701803533	1.942714267903301	1.409214105873962	0.001609314330128633	1.867236128758611	1.433193506426217	-0.06905540588594804	1.908931415271326	1.410041926822167	0.006359486076723653	2.284569489826059	1.705760080146784	0.2834055284515103	2.363951161383	1.674972728596705	0.1827801916277326	2.301491667800924	1.406700572822269	0.1333434488477001	2.112167356677054	1.429184996688698	-0.007131765698420828	2.083730115186005	1.454357366182127	-0.05480018462557344
190	6.300000000000001	2.299029772405076	1.203681634653561	0.3076531733298263	2.278214109369332	1.381030582324811	0.2977090864753513	2.265274607101174	1.523419809207613	0.2940400787400394	2.259013521447384	1.740240775306882	0.3067035234346948	2.23493293666203	1.702538186601905	0.3270684333227936	2.118965902144619	1.647210316948213	0.3871727738656159	2.115840939375653	1.389749840186986	0.2689235065037047	2.026352503696846	1.416885689287164	0.05224275809829812	1.958798814064078	1.418330246989062	-0.0156379206989272	1.888943980431401	1.447463827790606	-0.09000753581725793	1.922751992350274	1.419033054563932	-0.007437163366130779	2.286491237354991	1.706222466670914	0.2839802310802398	2.363725212004787	1.675183279450271	0.1817960212264659	2.289765472250917	1.407794917346596	0.1444420777594927	2.096931087831455	1.42096855052417	0.00786215530738734	2.066109243058343	1.447852948453701	-0.02879375597500327
191	6.333333	2.300544053224809	1.203366665058061	0.3085967508710777	2.280801934904511	1.381004524229779	0.2995622181317317	2.268730330801612	1.523489347790982	0.2964194081277632	2.260288621148999	1.740562661547474	0.306565859437003	2.23656745433009	1.70281260734827	0.3274003979854319	2.119566892496119	1.645600036617801	0.3846874646209819	2.122128375663152	1.390490664834388	0.2627942754334773	2.031705825136982	1.421518541028014	0.04860272993418955	1.965508945326902	1.425034846515042	-0.02235234984703798	1.898430726485158	1.45568849576799	-0.09820195680763127	1.927635326488761	1.425668166883884	-0.01307529007917387	2.288273805610333	1.706542523210917	0.2843607267328774	2.36356448116932	1.675432202628759	0.1808086355254625	2.28284226365074	1.407203854270279	0.1508874215244294	2.08894363895616	1.419563493062497	0.01610541508277317	2.057918336442869	1.449180475368599	-0.01355674047460821
192	6.366667	2.301972311857061	1.20303574558937	0.3094671438887394	2.283200817310499	1.380906122154897	0.301251437019059	2.271862483534004	1.523457512146425	0.2984825408363953	2.261553663277834	1.740722928115802	0.3064098597351957	2.238167371195126	1.7029442721091	0.3276878160964349	2.120330134383242	1.644370131896518	0.3827896174287062	2.125088320816647	1.390686157819058	0.2607325634967279	2.031813375436955	1.423881263725445	0.04928467175276204	1.966632517442772	1.428654951899355	-0.02293344673895889	1.900516237366214	1.458937682304261	-0.1002154881265855	1.927860560489833	1.429565260672326	-0.01434906209931372	2.289960998801185	1.706698200406842	0.2846295258923596	2.363547005581599	1.675555423244643	0.1799108390499877	2.2794946487347	1.407122782391184	0.1540310683830998	2.085571070963704	1.419183526001996	0.0199576577323937	2.055715158186315	1.449026808958199	-0.005652982725241838
193	6.4	2.303312879233111	1.202674921578665	0.3102548832377759	2.285398777201863	1.380723226881897	0.3027639281589661	2.274675312151953	1.52331727021732	0.3002544342077392	2.262867322929391	1.740716416224313	0.3063233155239162	2.239773548085102	1.702928988349545	0.3279972049606261	2.121266829970593	1.643473641159624	0.381540141411484	2.12610990530208	1.390243449741091	0.2614026518547764	2.029805439510175	1.424380987539558	0.05212582046521723	1.965771534920602	1.429924068789091	-0.02081160481087178	1.90013532465189	1.45951921596751	-0.1006602241987223	1.927194819450339	1.431846915982647	-0.01424505129654363	2.291601326195111	1.706681924410677	0.2848692808257807	2.36374105418356	1.675466314913829	0.1791843517055375	2.278533816383159	1.406365425215549	0.155266871326759	2.084754635236384	1.41792862026051	0.02157889998756322	2.056126526952891	1.448594449086331	-0.001436577859461911
194	6.433333000000001	2.304563705469698	1.20227472177149	0.3109516955901075	2.287387779422782	1.380451059300451	0.3040919578868587	2.277179501103027	1.52306969751482	0.3017677814544844	2.264283951907214	1.740549349654031	0.3063836370338566	2.241423922934803	1.702772949941591	0.3283880298393744	2.122382343490553	1.642884647278014	0.3809674788177294	2.126306241365843	1.389262337684106	0.2636525010515854	2.028394742887134	1.423652602049653	0.05547058465613208	1.965631190203602	1.429907257121153	-0.01791322419984617	1.901174906728697	1.459050254448448	-0.1005680522289858	1.9286193708636	1.433951562502702	-0.01458770363874509	2.293241998981045	1.706497601937166	0.285156965747813	2.364204291287133	1.675147011223012	0.1786989120849372	2.279527662942517	1.405328698919552	0.155679821075162	2.085881841387934	1.417129359281637	0.02230306918251931	2.057198489502853	1.448796593465603	0.001313903486721612
195	6.466667000000001	2.30572218191472	1.201829733387395	0.3115501433230015	2.289162276926946	1.380090788750792	0.3052307830620299	2.27938642556358	1.522721941879903	0.3030543152921704	2.265847987138946	1.7402360253661	0.3066516672085753	2.243149014865566	1.702489713785682	0.3289075553082874	2.123676267747091	1.642596294317253	0.3810770091630754	2.126292229059279	1.387891472338987	0.2666938389032067	2.029498494268123	1.422251547705697	0.05842554978419151	1.967835075057474	1.429241334557122	-0.0146633896085812	1.907169904930853	1.458333252843135	-0.09773031228291382	1.935261248663506	1.43717931671711	-0.01636665861565552	2.294922650690204	1.70615740400495	0.285555310200195	2.364978726251019	1.674614925864446	0.1785041977513587	2.282611441539298	1.405398103309909	0.1560079091648403	2.089180309125629	1.417990898887042	0.02294007627602919	2.057514630043724	1.449086397165345	0.004108654096311642
196	6.5	2.30678423383131	1.20133894884523	0.3120431379536686	2.290716853601433	1.37964919628883	0.3061765172116603	2.281300184533004	1.522286284961301	0.3041361146987021	2.267585463260718	1.739797348107227	0.3071681376887115	2.244964651243354	1.702098605192363	0.3295868188465515	2.125140061005232	1.642620241610151	0.3818535276027915	2.126120951812855	1.386282861282589	0.2701137980114653	2.034235836812754	1.420794318396062	0.06081487303590451	1.973037559589439	1.428298584231299	-0.01036971126392523	1.921074900162701	1.457973080742792	-0.08742612046592137	1.94981568607803	1.442339255659935	-0.01985737114505533	2.296666860268094	1.705680546493867	0.2861072525473291	2.366084345469291	1.673898626344422	0.1786266434720505	2.288218354405358	1.405229232158895	0.1566424759254879	2.095239197015016	1.421952199555723	0.02392097676707861	2.056041815728169	1.450344582986834	0.008237982719885576
197	6.533333000000001	2.30774349425178	1.200807394738116	0.3124237317358409	2.292044455617562	1.379140057185968	0.306924819369654	2.282912338318479	1.521781402070276	0.3050209306491914	2.269498610918101	1.739262269631059	0.3079517903234587	2.24686718343872	1.701625907466856	0.3304382799498308	2.126755681399903	1.642989462187338	0.3832617810889828	2.125252964694812	1.384710166418589	0.2737194319733061	2.042245511982977	1.420105023259261	0.0628665320612682	1.980326556229384	1.427343652510641	-0.004102944819892824	1.94233059799113	1.45882101639484	-0.06489293161527046	1.970588175971493	1.448804681273643	-0.02421710250559453	2.298476885597683	1.705094866088452	0.286833224275169	2.367516720569085	1.673059828631754	0.1790698027858812	2.296436179217578	1.401964841239101	0.15754057893362	2.104289691935525	1.414138438078441	0.02509223965172788	2.052365690140114	1.443095182208472	0.01409761431368735
198	6.566667000000001	2.308590599137514	1.200247687526393	0.3126850427390713	2.293135396830409	1.378585336501639	0.3074699412763568	2.2842007225809	1.521233477115751	0.3056997703289598	2.271565545231475	1.738668878119858	0.3089964885386278	2.248833193700658	1.701106041263817	0.3314536402572252	2.128496320217061	1.643756956155533	0.3852462964955985	2.122582548531799	1.383658655939993	0.2774612579938467	2.050093802115485	1.421072175692161	0.06530710699809297	1.986717454741592	1.426701126937135	0.004022348111902435	1.963248112543554	1.461391511482733	-0.0327887490370464	1.988437093197327	1.454094044050291	-0.02730411666789094	2.30033289819072	1.704437781541227	0.2877278871589935	2.369246969574029	1.672206941028089	0.1798129472676606	2.305968431145919	1.398881583400049	0.1579698932338868	2.115015373956315	1.425132814565643	0.02556398541624715	2.04763800166379	1.437980724198967	0.0206505089675493
199	6.6	2.309315690672615	1.199675961158516	0.3128208337206035	2.293981765786857	1.378009448827084	0.3078061061923309	2.28514309654036	1.520669747386983	0.3061533456495141	2.273748469651407	1.738053847843998	0.3102687780578638	2.250828609194461	1.700572225657841	0.3326041626891447	2.13033076788552	1.644971055115129	0.3877268061221527	2.116852614037571	1.383711379117691	0.2813624673159366	2.053114557291789	1.424743594954341	0.06897892583633981	1.988558516338035	1.427779120805217	0.01280110994994199	1.975002219073766	1.463923801014202	-0.005877846777854707	1.997296383095103	1.456964046242565	-0.02737681275744282	2.302201406728595	1.703746196227677	0.2887591125040582	2.371223582994021	1.671439531706328	0.180805510426809	2.314297239456855	1.395766277342633	0.1563055776139505	2.123941863353437	1.425347650221167	0.02480524457884869	2.043694011274467	1.432578150246316	0.02647687404797281
200	6.633333	2.309910582174808	1.199109716256306	0.3128260470052382	2.294579776112429	1.37743557504832	0.3079280511123731	2.285724121695423	1.520114360409445	0.3063565666872078	2.275994351173715	1.737445152771504	0.3117102905211017	2.252810099696396	1.700049359091623	0.3338421721857631	2.132229164185643	1.646643926261209	0.3906202575608188	2.106771058759671	1.385759195713852	0.2853002546376267	2.047565620422713	1.43211854496231	0.07399928600060969	1.982172694242357	1.432706313208068	0.02146314869092022	1.975765687431836	1.466246115807913	0.01224938831812568	1.993511967058562	1.458620003164664	-0.02308365209983905	2.304038161260723	1.703050415500412	0.289872665052577	2.373393023781472	1.670916852874298	0.1819837053132115	2.320164017639975	1.393382457481881	0.1502611564903624	2.129003258974863	1.429005604061762	0.02145302493786583	2.040640083242366	1.432274048108946	0.02831635401817528
201	6.666667	2.310368834786293	1.198564814765452	0.3126969000217726	2.294929475765062	1.37688216243087	0.3078309317438768	2.285933435591106	1.519584471043505	0.3062772099205682	2.278238664802678	1.736858466365354	0.3132369678801104	2.254727051335824	1.6995513145619	0.3351002542949882	2.134164298657654	1.648750563385807	0.3938439792178865	2.091191949845926	1.3910891368454	0.2890802335663619	2.031010204238916	1.443995351297528	0.07982423589785106	1.964165282202569	1.443836558523478	0.03003799367245701	1.965976704721854	1.470727110869888	0.02530364133524666	1.972338898345333	1.462167051951718	-0.01287420581953385	2.305790832413493	1.702369310893331	0.2909916537842019	2.375706232438305	1.670807968301742	0.183272606952286	2.323722694361928	1.394526196578733	0.1375347056608192	2.129921274480972	1.434072449680016	0.01354223510971734	2.037572576497268	1.430159689165818	0.02168566179954763
202	6.700000000000001	2.310685774240785	1.198053474755798	0.3124314928664325	2.295035261498455	1.376361697888147	0.3075124167068486	2.285768707177341	1.519089741609217	0.3058835340328686	2.280411981109338	1.736298369421711	0.314747056250002	2.256526571113006	1.699082326907521	0.336298212606805	2.136113046994164	1.651226239277168	0.3973189063808919	2.06982478437536	1.40115478339378	0.2926957720218754	2.003094197489498	1.461823310914882	0.08614665534501346	1.932772501900124	1.46350012528271	0.03925205146416082	1.946861892419116	1.481774360037995	0.0373367033894236	1.929731794412563	1.472098993241621	0.004563191895713244	2.307404950527901	1.701710641706181	0.2920251702327812	2.378120798443083	1.671188168036112	0.1845942228022882	2.325857014152507	1.396075829169566	0.1167319760075201	2.127697067460322	1.444333040161992	-0.000772696105377931	2.03350791730552	1.438048875979942	0.002883272570931622
203	6.733333	2.310858628616591	1.197587235935535	0.3120302667207611	2.294905997611892	1.375883584142867	0.3069747083633185	2.285237024118935	1.518635017294973	0.3051523103378599	2.282442548106384	1.735761437426329	0.3161350723982611	2.258155541753806	1.698639684591381	0.3373536004493704	2.138054982346721	1.653964701793296	0.4009654654500981	2.043467363847852	1.417072358186845	0.2967052516933324	1.966998692919739	1.487766511108367	0.09381536741295556	1.891357542027681	1.494211268237033	0.05036567343680202	1.921307200200908	1.504601049210814	0.05055357504975833	1.871217847684203	1.493297298236595	0.02802639567193223	2.308826623406837	1.701074426499308	0.2928825200969529	2.380593761281548	1.672057430493626	0.1858749548267117	2.327949485020943	1.406671717503712	0.08795299710659693	2.12436842513937	1.458548780811283	-0.02237929815410509	2.028705406131406	1.462678476436101	-0.02923900321993093
204	6.766667	2.310886084699862	1.197180336650117	0.3114961147114765	2.294554139208831	1.375458885031027	0.3062258920233094	2.284354093859928	1.518225987633796	0.3040757292348689	2.284258034780282	1.735245140501759	0.3173017259447284	2.259561292108386	1.698221778546927	0.3381894174091907	2.139968379495194	1.65684205678664	0.4046942756961442	2.013971032758124	1.439278733170417	0.3023073587533003	1.930392955252654	1.523592733988116	0.1048899280389401	1.850461472481326	1.537146846709559	0.06458991376479709	1.890349125958428	1.542356354062692	0.0630251396548087	1.817368807124254	1.529755717868374	0.05317244673707804	2.310004443960852	1.70046149946241	0.2934838924840142	2.383076269490701	1.673316503863745	0.1870529986598909	2.332073009326307	1.43124986597954	0.05359070965339746	2.123586708608687	1.466884285269137	-0.05012319888444836	2.02709120340131	1.487931227885967	-0.07056889786939904
205	6.800000000000001	2.310767667514324	1.196854990786022	0.3108339845426626	2.293993825541905	1.375109343760356	0.3052804442896525	2.283138593217709	1.517880837269858	0.3026651719952699	2.285784810608063	1.73476691336776	0.3181641127525486	2.260691322572701	1.697844914494872	0.3387442531021651	2.141825860083856	1.659772416245772	0.4084074736306649	1.983561485058206	1.467741545685659	0.3109872105950302	1.898460365776345	1.569115471771972	0.1220255742809069	1.81771256368096	1.590551430897267	0.08395244166282825	1.849953238378445	1.598054476204928	0.07992144793975947	1.778961406028882	1.580393558897363	0.07810063001004786	2.31088674089233	1.699892114139364	0.2937665559196722	2.385499570204598	1.674879352923396	0.1880722432859366	2.340173081477077	1.46265514752857	0.01783238045276017	2.12904689934754	1.484609010808411	-0.08040370374919957	2.03327578383142	1.487279033149426	-0.1126711937745851
206	6.833333	2.310503434078699	1.196638457637007	0.3100508531855471	2.293240634271825	1.374865335869048	0.3041595723203101	2.281611608973233	1.51762890557203	0.3009524117509735	2.286954944395725	1.734363765422986	0.3186667639835893	2.261498349935934	1.697542764925551	0.3389804382351251	2.143593777055735	1.662727083461585	0.4119989907865581	1.954421051575313	1.501940986034178	0.3240031686991838	1.873980377634979	1.622777444881665	0.1471215121622473	1.797165733297046	1.650909746126667	0.1092841131050345	1.796910252920787	1.66827103298692	0.1093330587659683	1.759476185805079	1.640370592126925	0.1023506336472406	2.311426650717428	1.699405241047777	0.2936937904918625	2.387772990787939	1.676646693525818	0.1888836906773615	2.35263784652983	1.496992488224869	-0.01553841174507139	2.142062694227762	1.549543576828718	-0.1091140454273196	2.049092466552161	1.50672839637277	-0.1504590535760771
207	6.866667	2.310095179826038	1.196564171177361	0.3091564384777172	2.292314362287618	1.374768252063949	0.3028917776740415	2.27980270449933	1.51751352512584	0.2989866282245958	2.287727837296003	1.734094949332544	0.3187945346499855	2.261955708341671	1.6973684921521	0.3388914828467104	2.14523871076908	1.665758004083678	0.4153609849174269	1.928419600825376	1.541196389204382	0.3420349710369511	1.858452442299705	1.682879849441797	0.1801994058408075	1.789682091881926	1.714026205136938	0.1397745904121286	1.745534593436761	1.735663394096897	0.1408857447110669	1.759859469923241	1.702661617594569	0.1277613444641144	2.311600079605064	1.699061716203882	0.293265420079921	2.389807214919338	1.678670113428092	0.1894556211721702	2.369452569523664	1.531366501944879	-0.04344758136406712	2.162352012255598	1.606137788498603	-0.1318364185646488	2.074212775517316	1.608547050599417	-0.1794742086518915
208	6.9	2.309546473741674	1.196667601311903	0.3081631643569742	2.29123776315762	1.37486381373789	0.301510741236293	2.277743781545324	1.5175829321132	0.2968240851012982	2.288093273687715	1.734028125089767	0.3185548120559849	2.262059190800698	1.697384211336182	0.338489569999568	2.146737056236901	1.668994307666185	0.4184104651553413	1.907446051917132	1.58449436289305	0.3655534310973021	1.85146673591797	1.746195281724081	0.2197698060768046	1.791803522772477	1.776521089216494	0.1734714585377552	1.716069042367199	1.791163596773824	0.1669432843217853	1.774819481161871	1.763644883069133	0.1558901140334835	2.311405625509648	1.698928360554858	0.2924996450607919	2.39153361874743	1.680961008964685	0.1897730393006078	2.390489217832962	1.574154397993236	-0.06399366796724962	2.189491710585199	1.652754326627743	-0.1455681336929283	2.108052472467376	1.69709814312598	-0.1968902503664283
209	6.933333000000001	2.308863590696951	1.196976475391523	0.3070855844599014	2.290035760730927	1.37518813980322	0.3000516493530561	2.275466844677049	1.517873785569508	0.2945169475933483	2.288052329100386	1.734218128371712	0.3179460809526213	2.261814211576922	1.697641565443352	0.3377828928947001	2.148074561707461	1.672577236740383	0.4210842087657138	1.892910167372092	1.630076056989915	0.3944847414049059	1.848557671996718	1.808581694138761	0.2635808845887183	1.796491673507088	1.836114635914925	0.2094696809306225	1.706892697056405	1.838873245054628	0.1890898200107661	1.792301818164837	1.823336029670973	0.1859712221362589	2.310849969409435	1.699056829523182	0.2914051395311975	2.392907630356889	1.68345148263176	0.1898252297259835	2.414929723224576	1.618691250812475	-0.07631338172201284	2.222384188648346	1.730136644783042	-0.1479947111749426	2.14822924163635	1.749683869792854	-0.1997713161708821
210	6.966667000000001	2.308057982071229	1.197504883212458	0.3059403683454772	2.288739004337125	1.375760818465691	0.2985510021143202	2.27302048342994	1.518405183880168	0.2921217488527415	2.287623423843764	1.734697723036223	0.3169786194974021	2.261242745206701	1.69817063268788	0.3367896090399851	2.149252014745194	1.676611604209993	0.4233611826629815	1.886243963953709	1.675214281364981	0.4278735798444872	1.84854149888806	1.866211848030657	0.3085906051960496	1.802766531566531	1.891612419500602	0.2468394816194914	1.712137322381436	1.886350716492327	0.209488799174896	1.806298629360718	1.881968344846286	0.2187563531618819	2.30995683596707	1.699478022000238	0.2900016479827681	2.393916864623218	1.686234283807263	0.1896246101391865	2.441677498817803	1.668246940395585	-0.07975823483769094	2.259411171296636	1.791484995751746	-0.1379452226080647	2.193305724504264	1.819990992964869	-0.1866457102958446
211	7	2.307147073587787	1.198244173207299	0.3047441954028317	2.287384656636949	1.376573933368207	0.2970417216434832	2.27047302014779	1.519167231359303	0.2896894706243192	2.286864696626962	1.735458244332374	0.315681861313488	2.260398495501402	1.698963278289498	0.3355397770355443	2.150289250300107	1.681115623316579	0.4252483479438548	1.888698273641407	1.717306736548122	0.4645083910729257	1.853514047436013	1.916674249069513	0.3534663391269216	1.813463941754782	1.94140846098638	0.285003625773214	1.731762563644381	1.934899649208659	0.2273968508208336	1.819617025736014	1.934042687925476	0.2542597031202961	2.308784454774818	1.700182467995457	0.288324376839116	2.394587579855128	1.689437306450335	0.1891991420247696	2.469758431376426	1.717064829489262	-0.07427446801757553	2.298976870806556	1.863629281454073	-0.1159209620026558	2.242691670085942	1.8881078292742	-0.1598665854172635
212	7.033333000000001	2.306151742293277	1.199163347277057	0.303512656764178	2.286012119283958	1.377592629866911	0.2955510496186871	2.267901946213208	1.520121771654294	0.2872610553974944	2.285852121155759	1.736451386903634	0.31410704943652	2.259347802229977	1.699973782303274	0.3340735220211574	2.151211003342499	1.685998057909565	0.4267567355986389	1.900451635852512	1.754186805225308	0.5026484485795893	1.867326423466921	1.959141716180478	0.3979808088945784	1.832379498005498	1.984807236572284	0.323850747321999	1.766716944129198	1.983539931786871	0.246907980688739	1.839692947840426	1.97773118500486	0.2916298897787922	2.307409309121828	1.701123033415675	0.2864284725158417	2.394975932344756	1.693170385371465	0.1886065542872586	2.498460262790528	1.763427244913121	-0.06013674820956278	2.339103051440452	1.933742687124391	-0.08444312213526341	2.295449263794322	1.966381795801911	-0.1235655012275738
213	7.066667000000001	2.30509415654951	1.200218601514419	0.3022605100349271	2.284658006603966	1.378766533710682	0.2941013839115882	2.265379268450497	1.521214916150339	0.2848693714933838	2.28466566937707	1.737606269543915	0.3123247918057958	2.258157420109477	1.701135340943265	0.3324407033769117	2.152036720132768	1.691122767289451	0.4278935869557261	1.920161418260609	1.784245576978644	0.5401421692084445	1.889938919179136	1.993382422211819	0.4413813404007344	1.858802371251761	2.021133674243357	0.3630458131836669	1.806133677238899	2.027405385011093	0.274103516857211	1.866201063864719	2.012489382633661	0.3305795731733807	2.305912210467345	1.702230742069248	0.2843862208916658	2.395150268841451	1.697482840886238	0.1879262055087261	2.527436413074441	1.798393807213265	-0.03818671863394024	2.378539919067292	1.97553228353983	-0.04769521389891516	2.350311675404354	2.040305901461617	-0.08070888210399943
214	7.1	2.303996825673568	1.201358559012273	0.3010013150152326	2.283354542705766	1.380035911180605	0.2927093233034627	2.262970589445636	1.522384593144545	0.2825402970983267	2.283385766684187	1.738841418930115	0.310409471641678	2.256893005118933	1.702371407015157	0.3306926829662251	2.152781181462656	1.69634393680946	0.4286616371826291	1.945464901246929	1.806166797050101	0.5750771013778538	1.918429757646258	2.018934517393275	0.4835370202355918	1.889043752068948	2.049604821017872	0.4028445591099272	1.840980656784013	2.064359849542503	0.3105478154158319	1.89623163210031	2.038883478007337	0.3707142449017859	2.304374113845787	1.703425864425465	0.2822722414321813	2.395184596530767	1.702442745720914	0.1872391034770837	2.556102045201307	1.82154506073529	-0.01036563212751818	2.416605657928104	2.008626977320133	-0.009758555443357851	2.402703121777586	2.093744690872278	-0.03449685615403349
215	7.133333	2.302881755938652	1.202522748809333	0.2997474545618483	2.282129265109594	1.381330984020583	0.2913868550193298	2.260737067138989	1.523560886185529	0.2802984852561095	2.282090332914839	1.740066736884081	0.3084450375524512	2.255617707983022	1.70359682446517	0.3288874092381097	2.153455717714918	1.701508005605522	0.4290724633583631	1.973507021141568	1.819311004356281	0.6059215667792154	1.949887476883326	2.035693231625885	0.5248780173186761	1.920353824199702	2.069518977344874	0.4440407505150132	1.871078272789159	2.091720132190141	0.3549401473792249	1.926375701718471	2.057928045716081	0.4120433795635551	2.302873936971132	1.704620325934793	0.2801690209480145	2.395154925207405	1.708114079320317	0.1866307751221095	2.583329227916245	1.83719418442573	0.02055659764533484	2.452163993745673	2.038924849247941	0.02598481251550238	2.448684296096431	2.133452625611838	0.01118107037082862
216	7.166667	2.301770139274716	1.2036448073377	0.2985110125901072	2.281003478753282	1.382576045229545	0.2901446065644398	2.25872875117548	1.524670495736516	0.2781755483436297	2.280844110268432	1.741191210922197	0.3065275756468559	2.254384849261323	1.704725092318549	0.3270942401450017	2.154069312256697	1.706456508441155	0.4291673920012356	2.00126287315596	1.824070228343044	0.6316273375127939	1.980387983766988	2.043867840259161	0.564688172266675	1.951443147193877	2.080848585901716	0.4853858600222657	1.902469031648859	2.108437903114672	0.4002899376544325	1.955733931848179	2.070322272262529	0.452930138419242	2.301477575817274	1.705724713787384	0.2781686299725435	2.395124207732105	1.714362869700897	0.1861869198065371	2.607581639633002	1.845167136279393	0.05161565751883543	2.48351961965328	2.049243638170051	0.05692207315405736	2.48552144572128	2.151569760459807	0.05242642048477582
217	7.200000000000001	2.30068238732199	1.204664274219711	0.2973046786706433	2.279991522279529	1.383701881495774	0.2889927061608275	2.256980582432634	1.525649106196243	0.2762087152814212	2.279703457128383	1.742137810300799	0.3047505621161904	2.2532418548139	1.705683690365843	0.3253859422460101	2.154632610139684	1.711030393568358	0.4290146064035336	2.026198374355493	1.821705190640231	0.6517531585799534	2.00771621120657	2.044523037143344	0.6019566384608119	1.980192719194968	2.08510399136059	0.5256418557675633	1.934007061421236	2.115756325542203	0.4436595162137832	1.983827075166465	2.075940347328119	0.4913135343671957	2.30023845548202	1.706661594417682	0.2763575067662943	2.39514147310652	1.720632217708125	0.1859741413780087	2.627473496615684	1.844697424387037	0.08012564704755398	2.5100847989358	2.046251414533142	0.0809179258697257	2.512985357308481	2.146157021992731	0.086193521478638
218	7.233333	2.299638057994765	1.205541330217469	0.2961411363371461	2.279101105925274	1.384662849619739	0.2879391277081851	2.255513502148824	1.526459832208715	0.2744357774315377	2.278719490716045	1.742866409466566	0.3031960861802061	2.252233123814872	1.706434455870048	0.3238326904613474	2.155162526606923	1.715074074493877	0.4287101569714345	2.046330894561412	1.813921115608582	0.6664406913156917	2.031226575617012	2.039338744758095	0.6351314242265261	2.004216327643828	2.08455811839151	0.5630478479255756	1.961155464028136	2.1160039056335	0.4825118688012867	2.009266759878662	2.075515810316313	0.5246580075834755	2.299199204971083	1.707389574699385	0.2748065817806175	2.395247186296871	1.726088506862667	0.1860323513348497	2.642091732982798	1.843544101855571	0.1036599492347711	2.531608909910116	2.05191293861056	0.09680225115402644	2.533410020751283	2.15045879579104	0.1108214463639434
219	7.266667	2.298655081208404	1.206258454232807	0.2950318090292848	2.278334802258155	1.385440181600715	0.2869887034434006	2.254333457476783	1.527094881229319	0.2728871999715237	2.277931940772506	1.743375599168686	0.3019266096461302	2.251394994418434	1.70697452657804	0.3224940570434796	2.155678876852999	1.718466468216769	0.4283625109335671	2.060533660910422	1.802687112212215	0.6764434460779011	2.050197440206103	2.030261934634732	0.6617946979558911	2.022613817905015	2.081530740384072	0.5952533218507091	1.982139876450243	2.111605195380637	0.514223641904913	2.029662845200334	2.071412223553937	0.5509961631428696	2.29838736550863	1.707906075362216	0.27356354684934	2.395466839305695	1.73017152486409	0.1863684420737184	2.65165437581797	1.837799525775784	0.1206841082059121	2.547849452131127	2.050228391783834	0.1050512256498538	2.549120647315027	2.15022757289598	0.1266064359611187
220	7.300000000000001	2.297748376177373	1.206820028034545	0.2939865628418928	2.277692359826221	1.386039991573819	0.2861438125843254	2.253436262047082	1.527569617229826	0.271580493170153	2.277364932817624	1.743692717146366	0.3009745553099831	2.250751346399744	1.707327504019199	0.3214073030213443	2.15619687087664	1.721175640979342	0.4280573822230818	2.069007255965788	1.790015849432104	0.6828188559517653	2.063132389654695	2.019122480524192	0.6798954875686316	2.035378943586509	2.077077496954712	0.6198886602748614	1.996475696587447	2.104933391205334	0.5374887604905375	2.044269974431943	2.06587294855615	0.5695037110586652	2.297815865989981	1.708237766608247	0.2726477663461174	2.395811495448598	1.732902010621624	0.1869612834539041	2.657233720215974	1.831735266426225	0.1308314153172515	2.559017912817951	2.046074215923012	0.1072850230536483	2.560181711336223	2.143321502807634	0.1345463660445402
221	7.333333	2.296928762561417	1.207247443085919	0.2930130332897711	2.277169790697794	1.386487206119918	0.2854030162399006	2.252805468837678	1.527915108042327	0.2705145609739453	2.27702046075068	1.743863825463951	0.3003360491983771	2.250307261004585	1.707534462836764	0.3205801361865852	2.156722817091722	1.723255853701704	0.4278437336697798	2.072773955690629	1.777513881247422	0.6866500888266142	2.069298957588107	2.00743567574695	0.6895187205923471	2.042295174563703	2.07088267284734	0.6359493310403361	2.004095911973732	2.097223529111328	0.5530944471558789	2.052626627163159	2.059990081535489	0.5813205137096517	2.297479135665576	1.708430380819273	0.272046256933738	2.39627851419038	1.734694378668456	0.1877673264438273	2.660198307467396	1.825066524618725	0.1350026004580891	2.565894843593861	2.041580688888069	0.1055895225501945	2.566629460814215	2.135227803350962	0.1357535361502044
222	7.366667	2.296202820109326	1.207567374181512	0.2921169609902443	2.27676008128676	1.386813103416997	0.2847631269441714	2.25241377150422	1.528165370620621	0.2696762815992965	2.276883876976646	1.743937898958237	0.2999789247736979	2.250052853420033	1.707640610970097	0.3199968613569758	2.157254125305702	1.724808782630884	0.4277363093512376	2.073138458575858	1.766148372770646	0.6888964010696893	2.069065861311469	1.996184018425647	0.6919823260432499	2.043475221170892	2.062977864332488	0.6440460428069448	2.005805553676154	2.089797250403901	0.5635924044051835	2.054817152841759	2.0541792595857	0.5882723180190328	2.297357458800326	1.708531224694551	0.271722289133888	2.396855173751533	1.735987448869897	0.1887277812299046	2.661677325217478	1.816870226971433	0.134945888027023	2.569431281516432	2.032160072809856	0.1016813951325886	2.569064237241967	2.125271841693195	0.1318553351052562
223	7.4	2.295572922241592	1.207806068267624	0.2913023652255414	2.276454239953082	1.387049060147843	0.2842200217664301	2.252226982427442	1.52835149181092	0.2690442496445303	2.276932147428275	1.743958837370249	0.2998509556294354	2.249969972242817	1.707688163781648	0.3196247886879629	2.157782847060178	1.725948905358117	0.4277231237108169	2.07143467467823	1.756741596446759	0.6902400944484772	2.064126163626024	1.986444040272283	0.6890102516753677	2.040180643316431	2.054691630867548	0.6452358317178842	2.003783623640221	2.086393824744778	0.5710453892175613	2.052144314409647	2.049281523338275	0.5916943068768525	2.29742354373629	1.708580997503184	0.2716226215221548	2.397522682345761	1.737012966930632	0.1897702394990738	2.662463184892461	1.814027821340082	0.1327474962205419	2.570766654833457	2.028883098526641	0.09695000155012048	2.569347878497255	2.120568300931861	0.1260362386531045
224	7.433333000000001	2.295037699860573	1.207985076654977	0.2905708986712295	2.276241307767108	1.387220715303365	0.2837668966085027	2.252205844197847	1.528495907197955	0.2685866381776568	2.27713258646746	1.7439572857403	0.2998855857788812	2.250031607928981	1.707707886012487	0.3194173607462229	2.15829731427974	1.726772680726022	0.4277706838523521	2.068847076142239	1.749607369192797	0.6910521142971847	2.056900746306479	1.978660625392677	0.6826316962786277	2.034886431034688	2.047049209766914	0.6419327768597642	1.999602796408088	2.088510615207604	0.5798609570224751	2.046581167496458	2.045419652901695	0.5926352968597782	2.29764219266693	1.708606920320939	0.2716818907890983	2.398255184906626	1.737765866745302	0.1908152753440422	2.662909882626319	1.816691176396039	0.1302487128551951	2.57082620276329	2.032239955116919	0.09229446204214013	2.568585384346938	2.125052993860902	0.120766261652337
225	7.466667000000001	2.294593036487448	1.208121130837714	0.2899221875874647	2.276110074067113	1.387347904617956	0.28339501992182	2.252312949193215	1.528613679575433	0.2682659977381179	2.277449350153354	1.743952498236711	0.3000147013541028	2.250207399503741	1.707719796306318	0.3193233808810801	2.158784712364321	1.727350230270171	0.42783484756928	2.066145885502211	1.744962040514747	0.69138878544292	2.049773492361219	1.973297180830895	0.6750033449503463	2.030044676288703	2.041248697719669	0.6371931712991843	1.994070088600615	2.094706507549983	0.5918742836695328	2.040387204843598	2.042691496632502	0.5917690816544087	2.297977085302764	1.708625723957836	0.2718344420988124	2.399026233129687	1.738242750207757	0.191793536225594	2.663230358872966	1.816572919828799	0.1284445444512383	2.570264437952507	2.031108707781155	0.08830244588016024	2.567938222362408	2.124223712285112	0.1174092813246636
226	7.5	2.294232818378684	1.208227857922529	0.2893546115428802	2.276049836013401	1.387446429035903	0.2830959643459588	2.252517632468018	1.528715865565492	0.268049114735827	2.2778530812066	1.743956444761363	0.3001850782580018	2.250471638814148	1.707736797980863	0.3193005327355503	2.159236056873366	1.727740399844124	0.4278805146826775	2.063814185863346	1.742713230782214	0.6912644031036294	2.044435125720549	1.970509949730563	0.6680120075589109	2.026986315481127	2.03804560457984	0.6330520058835276	1.989974875679933	2.100317961328023	0.6014493222670909	2.035447937493214	2.041400760973124	0.5901062203541011	2.298398560389294	1.70864797589688	0.2720292792753175	2.39981617424089	1.738503134795679	0.1926608279246095	2.663656932530304	1.815543402690629	0.1275375310205686	2.56958621118618	2.029038456758567	0.08525813975350488	2.568067335753391	2.115791448854444	0.1160926775170398
227	7.533333000000001	2.293949329894993	1.208313861391888	0.2888655950114425	2.276050206673928	1.387526171934862	0.2828623387335416	2.252795139713083	1.528808042223884	0.2679095022168045	2.278319186307524	1.743972911721055	0.3003617782484374	2.250802224090539	1.707763645183914	0.3193185751909902	2.15964571179657	1.72798204685352	0.427886234250562	2.062069358252701	1.742448193343944	0.690703377210495	2.041939557323872	1.970096474216112	0.6630645424768948	2.02612701984059	2.037588011315261	0.6300989370618341	1.988489915710631	2.104612041201512	0.6044754939040076	2.033424383568226	2.041943434832978	0.5887891358130781	2.298882025279267	1.708677103365992	0.2722330453046379	2.40061004342934	1.738626831116946	0.1933991071167773	2.664408518691964	1.81493075131149	0.1273034272910318	2.569190489204069	2.026580999673651	0.08351485076615439	2.56885749383919	2.115909619730566	0.1160098243394082
228	7.566667000000001	2.293733766705237	1.208382979827397	0.2884518142325	2.276100324487792	1.387591154895178	0.2826876427586598	2.253122010370914	1.528890084208659	0.267825923998691	2.278822737274744	1.743997718391076	0.3005252476237625	2.251176872278579	1.707797056458807	0.3193580390582146	2.160010159586655	1.728100127404868	0.4278440459496252	2.060901824114544	1.743545401316454	0.689748958077902	2.042098958252296	1.971412380824071	0.6601518167926423	2.027073285275894	2.03917036761275	0.6283598151376431	1.989340650026265	2.107974743210404	0.6035761142568038	2.03487910263438	2.04409521215636	0.5883242460208835	2.29940268546933	1.708709531215837	0.272426323594686	2.401390673355567	1.73868121492944	0.1940081710400885	2.66558075313467	1.817290658956372	0.1275124459124329	2.569460803870413	2.028666318674067	0.08313134613929904	2.570073713190543	2.121608778562601	0.1167584728487132
229	7.6	2.293576297912654	1.208434569279023	0.2881096022288627	2.276188126048929	1.387639733921948	0.2825667673030117	2.253473363967281	1.528956331746343	0.2677836339732893	2.279335756061835	1.744019287476286	0.3006705861499592	2.251571255040989	1.707826465219384	0.31941076700725	2.160327539195652	1.728118426938883	0.4277617156833011	2.060198718897361	1.74521616587258	0.6885408246923174	2.043821843655876	1.973440823223366	0.6585960354058137	2.028845038395587	2.041467971650443	0.6276468399469457	1.991259782975265	2.110120369926258	0.6026816710348638	2.038590192336491	2.046865083311187	0.5885273131557137	2.299932537099168	1.708734877924784	0.2726024981885466	2.40213390327985	1.738687265024698	0.1944990020127385	2.666947829600415	1.816753984907326	0.1280642692059518	2.570484044161375	2.029560196188356	0.08382541634020857	2.572129410166341	2.12081103101053	0.1181177088488171
230	7.633333	2.293466562559014	1.20847006526785	0.2878350623840901	2.276300997592747	1.387672550324273	0.2824956362441753	2.253825437770911	1.529004815095469	0.2677740021250163	2.279833204076232	1.744030494394532	0.3008044146372327	2.25196317328113	1.707845078723216	0.3194778533394206	2.160597826171987	1.728070926093048	0.4276599314497331	2.059896098205852	1.746707969001306	0.6873399130242313	2.045850785073846	1.975194004004879	0.6579453018599424	2.030641103163959	2.043385704870755	0.6279539662311655	1.993468708853544	2.111155858977722	0.6045245583134963	2.042660861269458	2.049133087053711	0.5889842862032683	2.300445890236977	1.708747637020695	0.272765192107699	2.402817093235265	1.738692819485714	0.1948898975795035	2.668375294787781	1.816712510548618	0.1288070771493166	2.57198092461796	2.029044585867161	0.08509476719768896	2.574841493149969	2.120747711232748	0.119432502361547
231	7.666667	2.293394381960626	1.208489927300368	0.2876239697123977	2.27642691841287	1.387689217151512	0.2824709997821566	2.254156546783526	1.529033164833502	0.2677931599978342	2.280292278019775	1.74402422120398	0.3009394554814755	2.252332292986838	1.707846066307592	0.3195656514980836	2.160821280818603	1.727975694777589	0.4275638520199072	2.059889443252593	1.747534509186456	0.6863649710760981	2.047413660522787	1.976129873634257	0.6581487020367286	2.032133964530086	2.044333715842264	0.6289668131309574	1.995669915258433	2.111230458940226	0.6075375016006423	2.045668495003222	2.050227971923338	0.5893692531468893	2.300919201212996	1.70874218088568	0.2729238344628339	2.40341904678584	1.738701860638565	0.1952023541762997	2.669651334992355	1.817200500762944	0.129531766330452	2.573710840201197	2.029101097221915	0.08658396287614006	2.577224865471663	2.121719164005213	0.1203541114690658
232	7.700000000000001	2.29335049198345	1.208495298412144	0.2874718757416522	2.276555429697946	1.38769013183513	0.2824899640541542	2.254449287476184	1.529040256862049	0.2678398776257089	2.280694007542255	1.743995761058108	0.3010885422545402	2.252661358086265	1.707824837247908	0.3196809263752732	2.160997813894376	1.727836625113888	0.4274948149750388	2.060039340307235	1.74751859290604	0.6856940315719144	2.048242230840539	1.976115586163215	0.6589968259012753	2.03328013918778	2.044210939625035	0.6304141378984722	1.99787903782357	2.110488628569844	0.6108832439233973	2.047447681534526	2.050225682550363	0.5896054683425602	2.301333192804361	1.708715038616991	0.2730889671920075	2.403923477284807	1.738704257461941	0.195458753866717	2.670697628095946	1.816756823571056	0.1301369736596703	2.575574783677939	2.029681520551529	0.08817788066626378	2.579102363696406	2.123045933921937	0.1209256043439855
233	7.733333	2.293327223718912	1.208489103770036	0.2873742475651392	2.276678258304767	1.387677345149077	0.2825498274822411	2.254691580058012	1.529026869427551	0.2679146906027746	2.281025254927188	1.743943211479855	0.3012632454223153	2.252937972977993	1.707779441356005	0.3198298512345238	2.161128208396074	1.727647520650514	0.4274697992243138	2.060209543961454	1.746688625001532	0.6852870560779328	2.048574231149575	1.975199863386486	0.6600725234009576	2.034238616400998	2.04312284170645	0.6321098841371492	2.000158997683752	2.108948589949085	0.6147073921019061	2.048658951777023	2.04966376270797	0.5899185018660151	2.301674421112311	1.708665388557402	0.2732707658242087	2.404320044008781	1.738676890756821	0.1956800204687568	2.671500119739172	1.814610477717235	0.1306106187250428	2.577381596307356	2.028290245747111	0.08970881516459643	2.58056072990572	2.119649907310806	0.1212050121462969
234	7.766667	2.293318496839444	1.208475274735239	0.2873267894199802	2.27678922135541	1.387653669071403	0.2826484698950688	2.254876202319565	1.528994712130624	0.2680204615842233	2.281277589087258	1.743866152165152	0.3014758641073196	2.253153841163279	1.707709279207849	0.3200193467965981	2.161214115105042	1.727397498627608	0.4275038788454609	2.060243885601779	1.745234294252533	0.685076091338382	2.048668378242082	1.973588873662636	0.6611902262664453	2.034920885162819	2.041334485892754	0.6337388676346721	2.002043203355567	2.106756985306949	0.6182360144955594	2.049808816314404	2.048928498888661	0.5906195207079564	2.301934310619266	1.708593848016914	0.2734808090451231	2.404603300560457	1.738566190463473	0.1958877176200666	2.671923462522928	1.81763015891624	0.1310745694071651	2.578816260959563	2.03323023502574	0.09085545381762636	2.581765766235052	2.126467191538	0.1210956067986904
235	7.800000000000001	2.29331928869282	1.208456156859873	0.2873254529601111	2.276883121360166	1.387620578695602	0.2827836351199746	2.254998798192123	1.528945177396013	0.2681607373583743	2.281445938833012	1.743765069389466	0.3017356393612649	2.2533034361858	1.707614787215633	0.3202544739850932	2.161257851135663	1.727085821217844	0.4276096667784093	2.059976917431498	1.743502449681453	0.6850451097111918	2.048477027269608	1.971664487248236	0.6621686144202572	2.035062696852492	2.039284810972402	0.6348866041878385	2.003068642863448	2.104311364944236	0.620452770806912	2.050850772691489	2.048015124618979	0.5916098211553552	2.302107758856019	1.708501316585989	0.2737283147211225	2.404771602447436	1.738317781454334	0.1961003571222596	2.671782593547094	1.817935881490748	0.1316639949877955	2.579739035779271	2.03242933933257	0.09144030237556347	2.582684210661349	2.125205461122747	0.1209119419506295
236	7.833333	2.29332546213719	1.208433197467605	0.2873661958082515	2.276956401600655	1.387579259674873	0.2829522573238704	2.255061153999129	1.528880783034363	0.2683384519790926	2.2815318078735	1.743643274504516	0.3020459693012661	2.253386459014117	1.707499150059703	0.3205359357379936	2.161262643225849	1.726725674563902	0.4277929760038954	2.059344993249599	1.741807716488543	0.6852060737388284	2.047863505895058	1.96977789585959	0.6630942378577863	2.034651024597844	2.037395447832054	0.6355794888598751	2.003490636834052	2.102291865195451	0.6212943746020931	2.051582373914259	2.046718983666287	0.5927176494684893	2.302196678405918	1.708390967320402	0.2740181142137685	2.404832212779076	1.737920791028227	0.196334240372767	2.670994638204379	1.818049659064715	0.132438257217204	2.580240584919991	2.032982546864735	0.09166434253325399	2.582723689872247	2.125182657394785	0.1209645156994223
237	7.866667	2.293334274439926	1.208407692061186	0.2874448109815446	2.277007841435111	1.387531552311577	0.2831497694985798	2.25507227362462	1.528806072596327	0.2685534354806363	2.281544576978133	1.743508400026063	0.3023995511505422	2.253408915376075	1.707369604500803	0.3208564430475546	2.161232799228874	1.726341085146749	0.4280483809595966	2.058397890956394	1.740427375446666	0.6855205451936577	2.046850256530333	1.968280740852963	0.6641676727406971	2.033863529045476	2.035967524322952	0.6361726573027976	2.003529336246444	2.101082220439658	0.6215604283878183	2.051834083161548	2.045157578750087	0.5938332139246644	2.302211212128261	1.70826973967891	0.2743460460846978	2.404802789988012	1.737397443869358	0.1965975083192988	2.669818507466251	1.817278092770632	0.1334578168775419	2.580699498437925	2.032250565810526	0.09190526685710275	2.581903485343668	2.124490816166029	0.1212188354715449
238	7.9	2.293344222403147	1.208382473847595	0.2875570642956659	2.277038478568637	1.387481708429176	0.2833706991617093	2.255047433464613	1.528729117684871	0.2688034198014039	2.28150028094284	1.743373962813559	0.302780838806413	2.253382238676022	1.707238740384309	0.3212026208936448	2.161172772025031	1.725958131944182	0.4283598589609077	2.057302853440001	1.739535410419341	0.6859143544285824	2.045684140483243	1.967388709053397	0.6652656986321539	2.032863766180856	2.035055722515991	0.6366937927033043	2.003080998180363	2.100374067758216	0.621606505986198	2.051600586177036	2.043822097708997	0.5948254657899108	2.302168446724977	1.708150178231971	0.2747010647997992	2.404709051725946	1.73681961223411	0.1968900999447195	2.66881793752818	1.817859099020502	0.1346552109638959	2.581628421123157	2.033352730742429	0.09234674060869677	2.581182867666086	2.125696931746446	0.121421642898705
239	7.933333000000001	2.293353954948492	1.208359638227326	0.2876987910378258	2.277050024623832	1.387433304655488	0.2836093085366512	2.255002381009393	1.528657074711248	0.26908420692032	2.281411718905277	1.743252851684342	0.3031708491091492	2.253316008508343	1.707118123223249	0.3215585660474527	2.16108528671184	1.725600556635673	0.4287067177340254	2.056280643420167	1.739096412359413	0.6863580843802175	2.044456783456118	1.967016551906556	0.6663946278738245	2.031680615003359	2.034412106376782	0.6372427823801846	2.001941792857412	2.099574460347018	0.6217039884300603	2.05093503612789	2.042761128949329	0.5958570242368397	2.302083212868383	1.708044595622083	0.2750686375742815	2.404572802499359	1.736272346367997	0.1972055722381856	2.668260608205439	1.817463111883636	0.1357921914449631	2.583093204973492	2.034884614648488	0.09283906816969939	2.581139233807452	2.128229838804597	0.1215386669622579
240	7.966667000000001	2.293361764715563	1.208340880006817	0.2878659436003882	2.277044106965449	1.38738932999766	0.2838599783541121	2.254950488500136	1.52859545359839	0.2693893983637914	2.281287399953209	1.743155443921141	0.3035492124186457	2.253216813005315	1.707016859800448	0.3219072998208495	2.160971378082006	1.725293269106511	0.4290660037442843	2.055595522895323	1.73897555164375	0.6868645424394667	2.043260829192306	1.966986636697746	0.6677754975499601	2.030526833608629	2.033842542271535	0.6381211218758348	2.00035588486924	2.098556486360958	0.6221617949673485	2.049859037283671	2.041848307219058	0.5972196516655094	2.301966422072413	1.70796308253414	0.2754321413928475	2.40441006715542	1.735847054625478	0.197533179204243	2.668133059443274	1.814585642657147	0.1365705169425153	2.584701745312773	2.031372298891224	0.09306042962545326	2.581724010719431	2.122714649915333	0.1216209535552831
241	8	2.293365660395509	1.208327295687388	0.2880548093681337	2.277021710417501	1.387351735222313	0.2841179508601718	2.254901752803248	1.528547820596307	0.2697134434565057	2.281131776470864	1.743089028529142	0.30389867492813	2.253088197241355	1.706941268239813	0.3222342142842511	2.160830254499529	1.72505709334354	0.4294164349699781	2.055408499060938	1.739084330995795	0.6874808377850805	2.042147987781815	1.967234260455625	0.6695296742611956	2.029647149050416	2.033494636667081	0.6394518186778518	1.998730223828453	2.098071648055575	0.6222828217543516	2.04860972809777	2.041012310588654	0.5987362612233678	2.301824956028693	1.707912734576488	0.2757774887938872	2.404231544882812	1.735608944901205	0.1978635907096953	2.668311879803033	1.813308464131483	0.136938596541117	2.586185765969844	2.030912464530328	0.09290707904804002	2.582486994077581	2.122804251473104	0.1215021675382178
242	8.033333000000001	2.293363701024055	1.20831853657449	0.2882621886443719	2.276983310074133	1.387319784287979	0.2843796972063126	2.254862894930521	1.528513618835087	0.2700526544043889	2.280947395553003	1.743054317727803	0.3042053712446492	2.252932497795743	1.70689205227963	0.3225276845896122	2.160660421906605	1.724901143412239	0.4297385993478816	2.055731368491957	1.739305589228396	0.6881970600423332	2.041190179924871	1.967640902464965	0.6716139459729076	2.029239205625486	2.033378894309698	0.6412949289583069	1.997331909325692	2.098387385543421	0.6218224019350708	2.047356346538212	2.040046334714114	0.6001539347749287	2.301662822616072	1.707893905292546	0.2760933757591197	2.40404221258937	1.735552291877414	0.1981875953188678	2.668611131995449	1.810954780028886	0.1371382950066781	2.587442965217364	2.029536868152821	0.09249934252719431	2.583285505553126	2.12023590056174	0.1210938040036253
243	8.066667000000001	2.293353718637103	1.208313898971207	0.2884852428246623	2.276928575082309	1.387291625349	0.2846424902276354	2.25483699740828	1.528490100853563	0.2704041878399223	2.280735234690251	1.743048117317638	0.3044567139640292	2.252750948940146	1.706866753009918	0.3227776606790452	2.160459855602556	1.724828030220612	0.4300141770308036	2.056471361424543	1.739473541854539	0.688930250110298	2.040605663812399	1.968001909455483	0.6737168379128111	2.029428463024401	2.033314401468608	0.6435343508572957	1.996432459412824	2.098954191214499	0.6216217078850105	2.046151130174622	2.038773563366342	0.601145898406383	2.301481346848957	1.707902823603822	0.2763691771286441	2.403842004410449	1.735634348794398	0.1984934698786987	2.668839256233223	1.80905178079646	0.1375055246712713	2.588370122979549	2.026930084702314	0.09206736294632988	2.584059573947833	2.118999269575646	0.1202819534247681
244	8.1	2.29333321664883	1.208314023724404	0.2887211403489106	2.276856260553351	1.387267073122294	0.2849034884549436	2.254824441545377	1.528476297972677	0.2707650670148267	2.280496672468776	1.743068687265804	0.3046414215396954	2.252544822613984	1.706864380718785	0.3229755168438367	2.160226701558806	1.724839444701061	0.4302284680629876	2.057524242082604	1.739391988036584	0.6895876863883383	2.040356468086178	1.968075582111559	0.6756373326136721	2.029961369120074	2.033168359400365	0.645925815738016	1.996291453704389	2.099201672419404	0.6228262449728967	2.04480738765334	2.037578784378042	0.6017489004370532	2.301281236583155	1.707937224009263	0.2765947698759722	2.403629864328802	1.735855177316517	0.1987675937466742	2.669078832978879	1.809248523494201	0.1379889408008088	2.589069050342715	2.02688734556784	0.09181261477805701	2.584863125302207	2.118615392319883	0.1195060414345807
245	8.133333	2.293299402429677	1.208318731380111	0.2889670185794056	2.276763383201811	1.387244623010111	0.2851591959224729	2.254821414905015	1.528470158793099	0.2711317486985881	2.280231584206957	1.743111402706748	0.3047528752776776	2.252313786680371	1.706881349727422	0.3231158779382868	2.159959266159242	1.724934310333624	0.430373059885032	2.058718816123105	1.738945510762915	0.6900843464391138	2.040283756951085	1.967708826033891	0.6771302066073579	2.030568075150549	2.032959663404731	0.648073127179126	1.996656283195573	2.099383373591214	0.6250696743228739	2.043896125510638	2.03686781173735	0.6026119936366645	2.301060873878203	1.707992257346241	0.2767634972539386	2.40340148523295	1.736222166969933	0.198998825787143	2.669536818868768	1.80834632066315	0.138309111140694	2.589600316532134	2.026380893330335	0.09190708692341779	2.585630716326262	2.118387652518092	0.1187908983394564
246	8.166667	2.293249497199717	1.208326770121097	0.2892199441052444	2.276645733686684	1.387220911107983	0.2854061071884303	2.254818562997098	1.528466891052981	0.271500130284301	2.27993286395066	1.743166939530852	0.3047913055250923	2.252051745026817	1.706909456511289	0.3231976211035849	2.159653540403031	1.725102338197385	0.4304448097020283	2.05990305688939	1.738141273682752	0.6904051335599025	2.040294447792508	1.966916980487408	0.6782440141204299	2.031258928784299	2.032754482042121	0.6497177426336742	1.997623100718366	2.099884431890998	0.6269791571956407	2.043547113765737	2.036412403067294	0.6038122390094075	2.300812232885822	1.708059009995514	0.2768744989233596	2.403145400259993	1.736701422572979	0.1991823423990137	2.670252620458525	1.808554592033892	0.1384692947936943	2.589858162142194	2.027045413797973	0.0923074230751332	2.585716625395166	2.120029248796727	0.118222327552741
247	8.200000000000001	2.293180695102618	1.208335698561976	0.2894766812942812	2.276498202197785	1.387190888486016	0.2856403336891592	2.254801177101329	1.528458888828713	0.2718637086684714	2.279585232280383	1.74322212662991	0.3047581466504625	2.251746343178435	1.706936617834623	0.3232201514463016	2.159303304909125	1.725321997086108	0.4304422255255904	2.060951513324461	1.73703591636356	0.6905605473650986	2.040261751009581	1.96573587877089	0.6790107643500148	2.03196240020073	2.03250287612134	0.6507469345524333	1.999026983681802	2.100733984259905	0.6276920072388809	2.043605493857109	2.035821964580558	0.6051155499014401	2.30051981734935	1.708125152392132	0.2769272698164765	2.402840867962194	1.737200722756929	0.199311867611497	2.670917638133834	1.80876639178049	0.1386468294373529	2.589696770092537	2.027110203190449	0.09267720096615441	2.58465273578781	2.120164301992979	0.1179956744740822
248	8.233333	2.29309081534461	1.208343606967913	0.2897338026840824	2.276316759640233	1.387150458969718	0.2858580289939955	2.254755510436028	1.528439143876779	0.2722152459983536	2.279173757153561	1.743264751888961	0.3046571902842304	2.251385660993355	1.706951278990034	0.3231842582375986	2.158902540102368	1.725565834677305	0.4303655444142367	2.061775200508654	1.735706420913448	0.6905748311759766	2.040035703317824	1.964191590067422	0.679467081502922	2.032473166943195	2.032057592708719	0.6512208752883244	2.000419351283576	2.101702083123044	0.6269692353774635	2.043658530814925	2.034730058979724	0.6063967828195984	2.30016874188067	1.70817966477707	0.2769233221891873	2.402467931748146	1.737656856022023	0.1993842579809708	2.671290499475638	1.808995234177192	0.1389993638183976	2.589168028134187	2.026544735136058	0.0928586835790826	2.5827229656405	2.120726493742517	0.1182596655944333
249	8.266667	2.292978376234877	1.208349408503895	0.2899875570759121	2.276098901986508	1.387097104691039	0.2860551366007363	2.25466997805464	1.528401990855597	0.2725459694830973	2.278686903564331	1.743284330755462	0.3044941840443811	2.250960371273104	1.706943331980398	0.323091604547432	2.158446186775544	1.72580002309511	0.4302157760309522	2.062253790162244	1.73429853067992	0.6904659396987165	2.039454856049538	1.962402128421024	0.6795977374879373	2.032431178291487	2.031256118620108	0.6512174896576296	2.001014096193136	2.102232772499668	0.6248320214143763	2.04311526703399	2.032966940206219	0.6075114706575795	2.299747421104602	1.708213404458261	0.2768657376772969	2.40201105092092	1.738035245448316	0.1993999652019386	2.671217273094597	1.809110664105424	0.1395862791474057	2.588549730037267	2.024862626342525	0.09289318593234186	2.580897191903537	2.117998458630719	0.119145393063367
250	8.300000000000001	2.292842477504859	1.208352473486872	0.2902336429330435	2.275843408170329	1.38702971916652	0.2862265586407663	2.254534432600483	1.528342972142448	0.2728429817130827	2.278118665864205	1.743271713045594	0.3042727877957033	2.250464794829532	1.706904337104446	0.3229415269084812	2.157930185703724	1.725981290822817	0.4299906479292357	2.062240257287091	1.733029031576395	0.6902062619077071	2.038381803161665	1.960631729145898	0.6792781731266545	2.031553704044287	2.030222597145359	0.6507654304335423	2.000280305864474	2.102319081141394	0.6216553306150912	2.041540829123142	2.030933400095117	0.6081634654366267	2.299249225014135	1.708218062177719	0.2767552796360215	2.401462141278599	1.738308044946918	0.1993599165699549	2.670655262700587	1.80895171851213	0.1402187677215146	2.588127253680767	2.025173793217991	0.0926950843411711	2.579676524474494	2.119488761065002	0.1206273330769017
251	8.333333	2.292683009660731	1.208355499499578	0.2904675146308198	2.27555045651132	1.386951579960777	0.286366406729674	2.254342413848788	1.528262434718096	0.2730912551857234	2.277472320784946	1.743223574918385	0.3039954717612126	2.249899683024643	1.706831857778322	0.3227318672350255	2.15735242204877	1.726064698695312	0.4296851342327321	2.061639883643992	1.732286467161243	0.6897538609455357	2.03689453045347	1.959500972732896	0.6782209939075073	2.029714120050709	2.0295963414872	0.649889427663817	1.997878489920096	2.102502022158908	0.6189745450744092	2.038916368618786	2.029484649785784	0.6078687842814732	2.298675950589115	1.708190479574135	0.276591796469806	2.400825318529729	1.73849354947609	0.1992682562560266	2.669955999759458	1.807074260642376	0.140579873044067	2.587991632870625	2.024402540887065	0.09215848571054458	2.57911148805238	2.118298242011136	0.1225272977532719
252	8.366667	2.292499858238076	1.208365517477862	0.2906849966838148	2.275221043839976	1.386870871233889	0.286469632909756	2.254091633889257	1.528166260774072	0.2732794456088001	2.276754691917203	1.743144472811117	0.3036626506249172	2.249269206445854	1.706731077108894	0.322460175426705	2.156713270005523	1.726030083806194	0.4292943552429688	2.060554658584222	1.732214669786713	0.6891140762502677	2.035238595935606	1.959248377398525	0.6763361512372346	2.027232337984183	2.029510807912666	0.6486887463875524	1.994448377259757	2.102545147129038	0.6174120973971583	2.035943064932385	2.028692724601878	0.6065270806689167	2.298033012170844	1.70813481506967	0.2763742269011814	2.400108767299747	1.738659010706043	0.1991276775617652	2.669445536727904	1.803301385130639	0.140399822565649	2.588026243241996	2.020095151977208	0.09122983897532837	2.579180757601943	2.106421313586284	0.1239029967906985
253	8.4	2.292293014795137	1.2083917967838	0.2908825066007552	2.274856532327717	1.386798141173128	0.2865325357012375	2.253780971557264	1.528062915788659	0.2734003928195393	2.27597153578353	1.743042758407284	0.3032763774461675	2.248577673011674	1.706610720848669	0.3221266114698061	2.156015093508514	1.725876310186844	0.4288185011413548	2.059227949364809	1.732717775414417	0.688423697387725	2.033766524181115	1.959737548837022	0.6737603933565628	2.024555739303978	2.029813677804564	0.6473288126279444	1.990577125716773	2.102153679455251	0.6171659075469682	2.032958642424465	2.028634462044045	0.604560037350136	2.297324910925961	1.708058900592057	0.2761031244519248	2.399318053002263	1.738874965974815	0.1989391127499038	2.66909025039228	1.802415238242307	0.1395639304686138	2.587981415108635	2.018824682759128	0.08993486702161159	2.579521106063331	2.105662228630882	0.1233927611000772
254	8.433333000000001	2.29206305650973	1.208440653229444	0.2910571496085554	2.274458651823648	1.386740119883778	0.2865524865253117	2.253409813717263	1.527956895300264	0.2734498384034845	2.27512675774358	1.742921603394507	0.3028380862498987	2.247828697523097	1.706474936290483	0.3217318230282117	2.155261611302002	1.725597381263287	0.4282584089288293	2.057939638656721	1.733515869440883	0.6878209910624585	2.032685983052705	1.960578094716381	0.6710325712908463	2.022160697492883	2.030241111789659	0.6460170445330244	1.986959012327493	2.101352574183536	0.6175108308867195	2.030289667842464	2.02913471211283	0.6025352472304581	2.296554602157829	1.70796525340442	0.2757789794271705	2.398455707229076	1.739099830216789	0.1987016513149085	2.6684927915661	1.804496148659336	0.1381699878132758	2.587688492292584	2.021582875626895	0.08827417841580297	2.579715886976999	2.109849371300184	0.1210396737393709
255	8.466667000000001	2.291811416307693	1.208514155754087	0.2912064494417613	2.274029927394702	1.386698864180325	0.2865272532197908	2.252979671093056	1.527848427164138	0.2734248447666194	2.274226223502648	1.742778947430115	0.3023480327001946	2.247027602334426	1.706323277895144	0.3212758073486293	2.15445792045363	1.725178651816586	0.4276119341114316	2.056913037930235	1.73422620167312	0.6873679557815153	2.031935318551523	1.961268005879943	0.6689685773345444	2.020547373011936	2.030535820405442	0.6450975003160577	1.984704866798873	2.100673802428747	0.6178513251488424	2.028441172103473	2.029720600392911	0.6009528951598964	2.295727139676044	1.70785084870127	0.2754019799117798	2.397526944368911	1.739164823329551	0.198414867939107	2.667183607978527	1.804019450667288	0.1365530997966642	2.587192035278776	2.020892995162256	0.08628032875204412	2.579562346215924	2.11075867929017	0.117952258256509
256	8.5	2.291540524985393	1.208614479180955	0.2913280370775398	2.273574150431874	1.386678248219688	0.2864540565298714	2.252497525699495	1.527742019539929	0.2733224629059233	2.27328190223754	1.74262031750064	0.3018039227774034	2.246184051312055	1.706161897326391	0.3207564130787184	2.153609541703671	1.724607387262469	0.4268712655287449	2.056319803453117	1.734561063040905	0.6870823871823761	2.031280721647761	1.961510647423915	0.6681075202117491	2.019788617818655	2.030559902397056	0.644786102490127	1.984089347110524	2.100290138833588	0.6182302234482226	2.027428213671917	2.030027277248591	0.6000671377176737	2.294854363695286	1.707720101817934	0.2749710934235932	2.39654825701359	1.738956001940758	0.1980817061596424	2.665140898480378	1.802987241648992	0.1350114294783988	2.586682944117533	2.019073416126199	0.08407792445710577	2.579668800734062	2.108130542408181	0.1150109179950248
257	8.533333000000001	2.291253732422248	1.208746031331024	0.2914195336972969	2.273096181489002	1.386686065353441	0.2863292925519759	2.251975867582297	1.527648523993357	0.2731396358588867	2.272309961685398	1.742461587856802	0.3012003038140472	2.245310953724621	1.706005805653843	0.3201692387890292	2.152722222475669	1.723879081364003	0.426024293234097	2.056346914264702	1.734328589651198	0.6869473017664757	2.030383383359212	1.961147777388324	0.6687128169503364	2.019587323001601	2.03026917311288	0.6451555322260601	1.984726669853701	2.100083629116711	0.6188048657550607	2.02704644860159	2.030008879172058	0.599969061019555	2.293953263156048	1.707587941722418	0.2744831356501435	2.39554444853541	1.738504820975536	0.1977067650438915	2.662630710095429	1.806488925648427	0.1336945742906788	2.586239525960927	2.024620038145609	0.08174414733033911	2.580168393641341	2.113327009590515	0.1123086088590071
258	8.566667000000001	2.290955100307144	1.2089147157047	0.2914784749733734	2.272601066769613	1.386732382875091	0.2861484807245648	2.251430562625035	1.527583067674806	0.2728738042027506	2.2713308515485	1.742325311990151	0.3005310848973851	2.244424471479494	1.70587588788485	0.319509803563545	2.151803117456775	1.723000455624746	0.425058846798879	2.057190205167437	1.733332635791095	0.6869050140099723	2.02906715970982	1.95994237963681	0.6708619248998302	2.019609300192359	2.029576129264643	0.6462560145146389	1.985933842455258	2.100062883352797	0.6202474714735305	2.027318833075067	2.029648325254007	0.6007603544095311	2.293045059920095	1.707475943297634	0.2739344332982531	2.394546047206501	1.737948179469816	0.1972958014559305	2.660169548874467	1.806660347312173	0.1327459374719778	2.585913900422595	2.024691583117444	0.07934355500794253	2.580869554597585	2.112842918575589	0.1096424631050015
259	8.6	2.290648838070795	1.209124670588916	0.2915023103881423	2.272093351929093	1.386825431403212	0.2859069277400055	2.25087782522959	1.527559893124326	0.2725240100606334	2.270364728034454	1.742233625240539	0.2997919290750199	2.243540776895025	1.705792540052807	0.3187756491360925	2.150860861164661	1.721991543834725	0.4239666247489539	2.058893042943194	1.731292003501892	0.6868121235802445	2.026664177746382	1.957421393782226	0.6746565547077248	2.019093474031992	2.028102062922815	0.6480187228032088	1.986613138326737	2.100055795545449	0.6221298119707386	2.027398771134566	2.028548904818282	0.6024529633826347	2.292150620028186	1.707405150734979	0.2733226206687355	2.393582648120988	1.737420371091198	0.1968546553328882	2.658065142488419	1.805438044738144	0.1321425854582163	2.58559785507236	2.023676260894084	0.07677594853896465	2.581543230311397	2.112725904692742	0.1066529240974047
260	8.633333	2.290339096205957	1.209377502249104	0.2914884453962997	2.27157673430762	1.386970523607936	0.2856003857352101	2.250331133321505	1.527590456182887	0.2720915658866732	2.269429003594237	1.742204795153818	0.2989851318806399	2.24267415254843	1.705772469616778	0.3179700503211542	2.149906039250177	1.720890260511256	0.4227504402255218	2.061326922015195	1.728012022035438	0.6865204877795064	2.022393754699853	1.953095852602729	0.6799746437751762	2.017571956647312	2.025287893776307	0.6501779543609272	1.986965359989995	2.099622245611024	0.6226373527316356	2.026659807198451	2.026262993958396	0.6050409271651335	2.291287428585891	1.707392913100486	0.272650152340607	2.392678466952509	1.737013946618039	0.196390593923302	2.656376892865622	1.804286589093654	0.1317992089298506	2.585196776366343	2.02136580003115	0.07401514171261638	2.582144946958051	2.109547223982256	0.1031885517497162
261	8.666667	2.290030181813062	1.209673955569267	0.2914342797242788	2.271053814139548	1.387171621659496	0.2852251310430633	2.249799571300671	1.527684850471754	0.2715801203460323	2.268537109238467	1.742254715989746	0.2981205939658673	2.241836050713681	1.705829980138315	0.3171030563888949	2.148951380469971	1.719757117147072	0.421427987512589	2.064285587207897	1.723601971878227	0.6859589484369392	2.015974879499657	1.946899376703007	0.6865783847025864	2.015298592181871	2.020853895854778	0.6525623313378059	1.988644841770866	2.098584535350789	0.6197209258618358	2.025008097938116	2.022561094502333	0.608528469862722	2.290468008711904	1.707454570828911	0.2719245690258933	2.391849953546259	1.73679445353559	0.1959100112123984	2.655050009544605	1.805080098725566	0.1316144216854547	2.584715685836939	2.021264171571472	0.07126945432936213	2.582713723073456	2.109456490694235	0.09924238195539475
262	8.700000000000001	2.289726394873521	1.210014598967307	0.2913372898414177	2.270525980942053	1.387432210970075	0.2847777129622713	2.249287583119821	1.527852595195473	0.270994155179707	2.267696832219877	1.742398172656346	0.297212784530385	2.241034255984924	1.705977713891738	0.316189430053523	2.148011918119272	1.718660120798459	0.4200310276397579	2.067512460474318	1.7185928261522	0.6850970745301662	2.008759331732789	1.939530143273898	0.6942784129715035	2.012743265022776	2.015186237728595	0.6552274841994543	1.991161133765475	2.096643399126474	0.6130929180852233	2.022448491727455	2.017494412446719	0.6129453939349874	2.289698269127257	1.707605153756303	0.2711553168718092	2.391102166172993	1.736820710141877	0.1954121933950669	2.653966847444892	1.80781845572275	0.1315889421032038	2.584204412377368	2.023398153307323	0.06887247978042992	2.583178152059807	2.109145673287212	0.09530119345324324
263	8.733333	2.289432073012813	1.210399193940124	0.2911949719779612	2.269993829958537	1.387754714304851	0.2842548223214645	2.248796300362814	1.52810210388188	0.2703386074807934	2.266912032944809	1.742648350169199	0.2962797420093701	2.240274239379129	1.706226196765855	0.3152479303172148	2.147105308210629	1.717670423888847	0.4186057040138649	2.070712388978715	1.713918921322803	0.6839882406202811	2.003876431905931	1.932576686744186	0.702455003114566	2.010678725934271	2.009556227285151	0.6583583395831749	1.991873452753368	2.093523934135485	0.6061199437545385	2.019826720132619	2.011972885846611	0.6179224195460127	2.28897908711572	1.707858841412486	0.2703527290388831	2.390430536578874	1.737150462754678	0.194887728011075	2.653099039907261	1.808703113437115	0.1317260398888732	2.583707474713023	2.023249316044442	0.06715904340751067	2.583365121366068	2.111147465209041	0.09191944982249849
264	8.766667	2.289151409979082	1.210823251205232	0.2910046387975363	2.269457584917931	1.388136381874796	0.2836528864869658	2.248325402848782	1.528436254823885	0.2696177549951929	2.2661835202398	1.743011360385118	0.2953388834356031	2.239559527096382	1.706579225662439	0.3142976875519491	2.1462496912055	1.716838052897517	0.417205584343029	2.073781993115293	1.710117969159874	0.6827733100387151	2.002545450488621	1.926961340261267	0.7099741654566731	2.009634224073937	2.004894129910584	0.6620287750851414	1.990338283214471	2.090592623971713	0.6040868859544286	2.017712406497984	2.007057134510731	0.6227698475189195	2.288308017920951	1.708222945841219	0.2695251967102406	2.389825013698015	1.737792788374072	0.1943200923651277	2.652584147303175	1.808572489508244	0.1319678866208221	2.583369341769908	2.02308731384755	0.0662326151147126	2.583698782763041	2.110428603796311	0.08985272515304968
265	8.800000000000001	2.28888863854502	1.211278732716971	0.2907639755551023	2.268918017022563	1.388569627861248	0.2829693518027162	2.247874355925106	1.528851976305847	0.2688365917679332	2.265509287565551	1.743485381745074	0.2944055448154027	2.238892216744527	1.707033036445322	0.3133568593205292	2.145462405373829	1.716192339446631	0.4158842251605229	2.076655547074511	1.707327963831243	0.6815179723484622	2.00408287344929	1.92284841854882	0.7162554252296904	2.009804277203453	2.001381333770828	0.66605664638234	1.987960474999768	2.088508224054844	0.6073013684825248	2.016385047564161	2.003050532434835	0.6271123193374272	2.287679636677924	1.708697240861905	0.268679101378502	2.389269170860552	1.738669014911493	0.1936866778720253	2.652629750946073	1.808456434389194	0.1323352443675081	2.583380990076873	2.023074586161106	0.06607585375045361	2.5844690535331	2.110794226693334	0.08925496959787191
266	8.833333	2.288647788147766	1.211754238398121	0.2904712731127555	2.268376345099172	1.389042135022941	0.2822032584967265	2.247442047513064	1.52934013879856	0.2680017504621559	2.264883656716342	1.744060507638744	0.293493366947101	2.238272332331626	1.7075762002624	0.3124428614509047	2.144759539781808	1.715749003451607	0.4146950743215322	2.079158234176295	1.705500979008927	0.6802328710033102	2.006872626754887	1.920143560731624	0.720948801119593	2.011162488643574	1.999016486065288	0.6698676912110023	1.986838730308075	2.087245919296453	0.6122719789595813	2.016212831237985	2.000381292226447	0.6308177832680947	2.28708481894235	1.709273791860074	0.2678194804530206	2.388738864267891	1.739614114692972	0.1929595054849718	2.653432647570281	1.809575105222901	0.1328742708999474	2.583939470165094	2.02427971213832	0.06657938154705272	2.585407016933085	2.112427921394904	0.08988084266821326
267	8.866667	2.288431552991648	1.212237076703444	0.290125419690467	2.267832757921813	1.389538228460385	0.2813551781957676	2.247024238099674	1.529886546561075	0.2671215390471402	2.264292887987815	1.744719428769657	0.2926129499511507	2.237694207535238	1.708190592850679	0.3115712143894862	2.144155216457668	1.715517078098876	0.4136918043609447	2.08123157886516	1.704509422446425	0.6789776152014767	2.009543616429665	1.918652086396047	0.7239985760155178	2.01335775772736	1.997942353057903	0.6731901963467246	1.987820279241531	2.087327373197389	0.6170178283906382	2.017130768734131	1.999474162015809	0.6339739796126669	2.286507154097132	1.709937446322816	0.266949235719758	2.388198454821729	1.740462934884865	0.1921076353536505	2.654851807410261	1.809689742679129	0.1335559885342391	2.585213653225271	2.02402596666213	0.06748662048810534	2.586493191833763	2.10969778134367	0.09136313131741332
268	8.9	2.288241007392338	1.212714679065534	0.2897261274875182	2.267286463818757	1.390040569777944	0.2804276996702323	2.246613816621573	1.530473521083546	0.2662058231235536	2.263717175456136	1.74543919674535	0.2917732681489441	2.237147528889013	1.708853186953741	0.3107559672252138	2.143661533293114	1.715504037186836	0.4129273368790036	2.082901500786104	1.704075571033077	0.6779081684378661	2.011045702860301	1.917965610918279	0.7255075190774384	2.015784049636106	1.998104483779763	0.6760109515852619	1.991170752811479	2.088824660760134	0.6209151447588921	2.018440782318444	1.999847846375211	0.6364163958716402	2.285924907917257	1.710667471733681	0.2660707756858288	2.387604152938367	1.741080668041042	0.1911018432085201	2.656394549877802	1.809315379576901	0.1342896549260888	2.587211716138116	2.023770235609156	0.0683963708431678	2.587747612549087	2.108660916374893	0.09300145404960083
269	8.933333000000001	2.288076122490306	1.213177440244828	0.2892742363302862	2.266736892887609	1.390534581220516	0.2794256462568477	2.246202555349662	1.531084111774552	0.2652625336003224	2.263136752994405	1.746196932926791	0.2909807367381405	2.236620773936807	1.709541313349182	0.3100073701352814	2.143286749978183	1.715720138918622	0.4124418551327693	2.084367235417056	1.703827611681245	0.67718978396844	2.011320999944691	1.917629198632164	0.7257697961008713	2.017973966011068	1.999183060448656	0.678520554897975	1.997138514525712	2.09078629706384	0.6245138922662304	2.019751687166869	2.000869113791091	0.6381045731052019	2.285317015973895	1.711443116759747	0.265185629581816	2.386915003329033	1.741414687887259	0.1899207684261953	2.657769717240635	1.80846712794946	0.1349736510684472	2.589922516770784	2.0235438760509	0.06879776961630221	2.589326137059389	2.108251346727168	0.09408004571368579
270	8.966667000000001	2.287936037925681	1.213617826094788	0.2887719896032922	2.266184542526362	1.391007823256709	0.2783570669084679	2.245782299889444	1.531701161849762	0.2642988556003967	2.262535129897449	1.74696877406186	0.2902410455949026	2.236103397511171	1.710231978103122	0.3093330242304901	2.143035450288848	1.716179673409458	0.412261964510364	2.08591456638099	1.703424242816453	0.6770383362424722	2.010977925224919	1.917339273570152	0.7250397159122728	2.01927313465501	2.000824895946298	0.6806763653099962	2.005470609151053	2.091441021242678	0.6281228521065683	2.02067142730678	2.00211449894559	0.6388501460138175	2.284666080356774	1.71224217404755	0.2642965803887365	2.386097238762479	1.741476448430653	0.1885550452166649	2.658820287531143	1.808000556929042	0.1354630837072616	2.593059598532922	2.023912602178076	0.06799754591073309	2.59120660630565	2.107295637676987	0.09382226262058244
271	9	2.287819100394965	1.214028499109625	0.2882231404469511	2.265631156914672	1.391448198626073	0.2772333677452468	2.245345271061101	1.532305671879448	0.2633213140215717	2.26189867870933	1.747728379811608	0.2895590412073019	2.235585447553005	1.710900525876328	0.3087375625541219	2.142907426410119	1.716889806905139	0.4123977356475329	2.087809238062824	1.702561458193079	0.6777267471933618	2.009927955372149	1.916677951260903	0.7232361644887723	2.018549973782305	2.002667902651864	0.6821121206061146	2.01584464153614	2.089512875469919	0.6318824701079483	2.020241529150685	2.00335016582041	0.6383714301401254	2.283958438626782	1.71303927318137	0.2634079326252243	2.385125300773725	1.741318991810929	0.1870088469431685	2.659315524238706	1.805754723227588	0.1356256753193887	2.596085874463479	2.022363271459511	0.06506854870958514	2.593420367669169	2.105118482099941	0.09105638088910088
272	9.033333000000001	2.287723218038952	1.214404380135825	0.2876326568424594	2.26507934318932	1.39184621511876	0.2760669349360153	2.244885311601397	1.532880471011911	0.262331934037925	2.261219806360944	1.74845113325915	0.2889372397519835	2.235059395389738	1.711524393634559	0.308220141259032	2.142896461462089	1.717835055163482	0.4128305242089257	2.090307457759893	1.700931707880118	0.6793938942845315	2.007160533569387	1.91475000360498	0.7199343910907461	2.013951724261179	2.003662258483837	0.6819339950334362	2.025120890787014	2.084353962220806	0.6352827853719879	2.016652286330011	2.00402700907399	0.6363906700230209	2.283187408794807	1.713810337703942	0.2625243490875638	2.383988722612326	1.741051835699956	0.1853032132653833	2.659251416635555	1.800161152408356	0.1356000360065503	2.59879994137013	2.015446469541269	0.05911937486526413	2.596407271808133	2.097850506603696	0.08414424973141205
273	9.066667000000001	2.287645737987797	1.21474294025277	0.2870068542891136	2.264532906073315	1.392195432793779	0.2748719549255558	2.244399071408141	1.5334106386389	0.2613305927444671	2.260498433747688	1.749114491876939	0.2883768972780253	2.234521100542192	1.712083690348318	0.307775157214088	2.142990050652234	1.718970884174321	0.4135098117954079	2.093508547208886	1.698279123440883	0.6819398901060493	2.000882463630392	1.910171993577301	0.7145596489855277	2.002932842317946	2.001758126710608	0.678734231716799	2.025599246778098	2.076118465626446	0.6356149858367326	2.006793270072587	2.002733236257255	0.6326395246581699	2.282355023558762	1.714532717678144	0.2616530228888646	2.382695546955926	1.740846431059417	0.1834809416692483	2.658915501749417	1.798682675648885	0.1358296013300781	2.601293095714011	2.011835762032716	0.04971091710871964	2.600765177566761	2.096028117226563	0.07138713834793382
274	9.1	2.287582548519555	1.215046016384761	0.2863533533366124	2.263997347091905	1.392495033488432	0.2736669413304141	2.243886802128845	1.53388554726157	0.2603215796173592	2.259737629324436	1.749701516669752	0.2878743853191885	2.233967445553061	1.712564552832633	0.3073917623377352	2.143169914016462	1.720224658972861	0.414357101087911	2.097471040772752	1.694329535503427	0.6849864963909871	1.989966125257264	1.90101981268948	0.7069217135669299	1.984089739904875	1.994173539297794	0.6723900378035776	2.013296998115313	2.063536537517117	0.6303489609117916	1.988564240545026	1.996848627881166	0.6277585747648474	2.281468726809682	1.715188466388966	0.260801917077723	2.381267792047667	1.740915414367552	0.1815995889795645	2.658654242891646	1.792883517342068	0.1368242240212504	2.60400352840981	2.002998199883119	0.03688805749046814	2.606548231444878	2.089596599504902	0.0510567208719519
275	9.133333	2.287527539868742	1.215321340935932	0.2856804332672891	2.263479270902186	1.39275141024696	0.2724747736520073	2.243349431379641	1.534299558235775	0.2593142381036767	2.258933508416178	1.750202507843722	0.2874125689976763	2.233389737972522	1.712960537947807	0.3070494000872882	2.143412842480123	1.721484227482905	0.4152737952321313	2.102466332988612	1.688588344157944	0.6879008685437592	1.974613935655994	1.884490623668245	0.6977008795236206	1.958220943370786	1.97656569529023	0.6649250134399169	1.989348915076696	2.04160414118396	0.6197012876199467	1.962697928572216	1.981931539434373	0.6241545797574962	2.280532559778722	1.715765996213051	0.2599718444553488	2.379730145740489	1.741441355298288	0.1797161193127154	2.658103871243734	1.776436499006055	0.138949480362692	2.607242853323233	1.979795956655054	0.02069785185764481	2.612963853864291	2.071698941739412	0.02231030368320762
276	9.166667	2.287473981811064	1.215578640294163	0.2849961892466006	2.262987265574926	1.392975199830311	0.2713198763845904	2.242795274063199	1.534652286618885	0.2583233134486999	2.258083737924899	1.750616770438557	0.2869656180449347	2.232780904851234	1.713273743985428	0.306721695139384	2.143694963576118	1.722585704765855	0.4161514526893344	2.10883925945055	1.680544612014051	0.6898380082700636	1.957115669350504	1.857975868783743	0.6881181917666757	1.928715411149935	1.944326562912013	0.6594647126232562	1.959727462746388	2.003215231233075	0.6084315267493773	1.931915602147902	1.952448018592428	0.6250523622002574	2.279554959205972	1.716261970371938	0.2591597617964816	2.378119168994902	1.742556499027922	0.177887370979406	2.656940445922767	1.76885550895688	0.142348268092656	2.611409555842776	1.956590645343247	0.00164127810613864	2.619811622081856	2.049953021817577	-0.01339692389718729
277	9.200000000000001	2.287415477398099	1.215822849597542	0.2843078532145444	2.262532330188238	1.393175385116697	0.2702267898315922	2.242243609243021	1.534945279831831	0.2573711690418463	2.257198773481378	1.750948858734237	0.2865171213770858	2.23214540015025	1.71351068323976	0.3063913784986885	2.143999756347215	1.723313044236237	0.4169021193962915	2.116850807476858	1.670454035871388	0.6902439233622826	1.941137648889011	1.820688591146451	0.6794030028215498	1.899900224616484	1.895015607131747	0.6588273727745135	1.929670666358309	1.943948869901076	0.6060542249530653	1.899338607039476	1.904651527409603	0.6327148624991257	2.278556213323367	1.716678034074161	0.2583705356917966	2.376486082960316	1.744242387048936	0.1761669752798391	2.655563389493736	1.760432973275027	0.1465800499185685	2.617114082058638	1.926301352190712	-0.01861374972129049	2.62714658321999	2.015396867819197	-0.0532304219592525
278	9.233333	2.287345720528976	1.216049426186909	0.2836212300107133	2.262124334553852	1.393352660444897	0.2692167648091394	2.241720278646287	1.535176713737751	0.2564862283170085	2.256296546590393	1.751202031678293	0.2860610643717323	2.231496616198921	1.713676144127064	0.3060525241412555	2.144320758805411	1.723413777675836	0.4174688065690567	2.126454556480924	1.659279023081602	0.6889676944983214	1.929710572992535	1.773225562211228	0.672411358834627	1.876786486269972	1.828377181057312	0.6639894442234632	1.903910322251075	1.864561817337985	0.6135090247229431	1.871105654406643	1.838381546566465	0.6463924310343194	2.277561560925972	1.717014267916026	0.2576149293370237	2.374881453798014	1.7462406703337	0.1745923903259472	2.654536610976845	1.744669967987734	0.1508051738598501	2.624432735239376	1.884091000845214	-0.03796413459418888	2.63415646303322	1.952559456465493	-0.09234396076755834
279	9.266667	2.287257258389129	1.216242931140099	0.2829404760416274	2.261767552742326	1.393495022694266	0.2683056419555372	2.241249001112682	1.535336272637277	0.2557030621713258	2.255389487165359	1.751370489643072	0.2856016543229946	2.230848434664789	1.713766159209073	0.3057118126171893	2.144662130392781	1.722647096364311	0.4178321292302274	2.136672079261698	1.647404456419995	0.6861026462231614	1.925310765124544	1.717136540380278	0.6675184319096459	1.86370948186296	1.746879776427268	0.6727402421403503	1.886512723932597	1.774583652903326	0.6274784393828485	1.852597569734219	1.7574830479282	0.6626468018945088	2.276587474707878	1.717261640238305	0.2569077493660678	2.373330798769707	1.74792935011609	0.1731753421630724	2.653214174088178	1.730001928804397	0.1535011052050976	2.632182606742087	1.831531125092263	-0.05477935252497592	2.641234563768923	1.876084188150236	-0.125638444463139
280	9.300000000000001	2.287140970696644	1.216385830460678	0.282267891990764	2.261459722936229	1.393586664896077	0.2675015986730858	2.24085233608854	1.535414760618559	0.2550568346898816	2.254489698195681	1.751449612502231	0.2851487508652795	2.23021744933644	1.713777369801617	0.3053834614935079	2.145036967183766	1.720821670459219	0.4180003026715394	2.146023026508987	1.634463356621009	0.6817588621347909	1.929016626412184	1.654160528134836	0.6642106806405028	1.864120138450799	1.655292374628623	0.6813374524675021	1.881027295549186	1.68102227805132	0.6439267849778341	1.848604888663393	1.667202716552783	0.6768237803729223	2.275647122766947	1.71741291891387	0.256264198119725	2.371844671998693	1.74854143942036	0.1719090013085806	2.650527161954007	1.721109921314713	0.1538206382537675	2.64038247298891	1.765982623341779	-0.06684913513875984	2.649745433128027	1.802106335636048	-0.1480952202335465
281	9.333333	2.286986741206074	1.216465585749498	0.2816041668167844	2.261193151313057	1.393617999516105	0.2668054821313688	2.240549869346437	1.535414477015969	0.2545757770190399	2.253623530405336	1.751447468075563	0.2847202483147449	2.229630521646059	1.713718056567416	0.3050885630776596	2.145468254438744	1.71785602872209	0.4180077093808524	2.152849667843598	1.61971297693906	0.6761094661727999	1.939828132079171	1.586852751570292	0.6607585228386399	1.877033626824846	1.560753623602886	0.6844087355319129	1.887880175136591	1.588286281246115	0.6533605620890092	1.860083011571535	1.573040337052453	0.6829734401020771	2.274762359830743	1.717473992218228	0.2557008525221033	2.370437945449136	1.747401233583649	0.1707808155236122	2.646197896931968	1.707765274979806	0.1518922959213291	2.650067431606116	1.703875544716836	-0.07173696317813222	2.660392245980804	1.71476835482959	-0.1558847139678376
282	9.366667	2.286784394632703	1.216481782771928	0.2809491667282428	2.260957085871461	1.393593499329026	0.26621325236161	2.240352382388149	1.535352994958086	0.2542738626414912	2.25282906604189	1.751387799137725	0.2843338259484818	2.229120638655896	1.713611317261577	0.3048471932777824	2.145984150993942	1.713818670565392	0.4179002683646603	2.156120800227666	1.602322104361148	0.6691619181976256	1.955038353427864	1.518422371375195	0.6551075485618061	1.897123956955221	1.471321252189351	0.6782174635497173	1.904483287236188	1.500021782180339	0.6478513958355003	1.883314812364486	1.481935014569017	0.6774572740348646	2.273961638501747	1.717466852990706	0.2552285050561702	2.369130161027862	1.744312283970531	0.1697765703187751	2.640717703558658	1.688850109316283	0.1486128797405281	2.661352872404066	1.637001029070831	-0.06805906136507762	2.672370141549817	1.611672676130266	-0.1477331037559398
283	9.4	2.286525585183618	1.216448253827113	0.280302163088523	2.260739874890435	1.393532068708648	0.2657169736032162	2.240261505130356	1.535260650195719	0.2541503952693667	2.252150665332459	1.751305272563392	0.284007842842946	2.228724112058651	1.713489964124988	0.3046794582708707	2.146617082641392	1.708914982217684	0.4177391338118458	2.157281631037316	1.582679890638318	0.661203125649962	1.974417914123135	1.453863172858114	0.6487243135481773	1.92370830207175	1.394399497200216	0.6667318513914093	1.930778947007564	1.423730517404555	0.6350063708962588	1.919669124468106	1.40079471859928	0.6652652629322811	2.273274790771276	1.717426232929344	0.2548518771104323	2.367934433662137	1.739605253616604	0.1688732481753096	2.634579259574342	1.671668797400739	0.1454038739629807	2.67215978375318	1.554661044518191	-0.05613248199278582	2.682356868642652	1.51974858868506	-0.1257111699300834
284	9.433333000000001	2.286203689923055	1.216382098029953	0.2796617287251199	2.260529242360912	1.393454569347872	0.2653049605085419	2.240269550877246	1.535166763662968	0.2541894289148457	2.251627984703837	1.751230061449281	0.2837558394678557	2.22847185303477	1.713382281738628	0.3045996582879377	2.147393906010166	1.703406354271548	0.4175826175590139	2.158362698166077	1.561751100110739	0.6526392799353015	1.996827515092784	1.397422087836661	0.6423257941271847	1.956218589008082	1.332952329686614	0.6537140095851125	1.963845843200617	1.364578723199023	0.6206503827304733	1.965338063173971	1.334809791872659	0.651502595666415	2.272726100932283	1.717383607501007	0.2545677488108506	2.36685422387921	1.733837910384361	0.1680401779599416	2.628334470136694	1.639655514647516	0.1445981519870693	2.679705039980063	1.489717335144283	-0.03693094690485358	2.689641627676334	1.442147575007243	-0.0928237893799321
285	9.466667000000001	2.285812841685934	1.216296009456524	0.279026504536527	2.260311242710501	1.39337440358565	0.2649643996156253	2.240356386598509	1.535088638735317	0.2543665938045623	2.251281238239711	1.751176521285156	0.283581664171843	2.228377816612551	1.713302541790345	0.304612668280075	2.14832715869492	1.697568471939354	0.4174741438694798	2.16102692798587	1.541037180782695	0.6439304465096982	2.020938653699429	1.351588847906245	0.635510826061223	1.991952271732369	1.287225077188823	0.6408213183468399	1.999825488452822	1.323568497272604	0.6062496342005594	2.010907357575823	1.285010883387003	0.6383572415354484	2.272323648184955	1.717354048413311	0.2543650933999798	2.365877490069465	1.727524172800321	0.1672437230811429	2.62250171573891	1.607677352454159	0.1471450892229844	2.682177765929698	1.438744578087812	-0.01296104502372683	2.693355190338397	1.403876407710132	-0.05378602601244444
286	9.5	2.285347723838818	1.216187626191951	0.2783962141524016	2.260071219714807	1.393286529524481	0.2646847787432303	2.24049161708738	1.53502013566668	0.2546583557269855	2.251105251450285	1.751130899461468	0.283485955557819	2.228435265772303	1.713239772228904	0.3047191479113537	2.149412433788663	1.691654284918542	0.4174463503475656	2.165993744596857	1.52197544186549	0.6355425371760312	2.045705959471305	1.31666736751522	0.6280212345573236	2.028000556701807	1.254495840907722	0.6289653443125846	2.035520948555954	1.297657780804356	0.5926609238626063	2.050434138377981	1.248311852196562	0.62586938257258	2.272055501313949	1.717323203511075	0.2542336574118891	2.364974225691394	1.721042898341239	0.1664581750632905	2.616868020266969	1.585302342261897	0.1522576223988226	2.678712301051062	1.402910612432813	0.01252768627099063	2.69131412654347	1.354328397648988	-0.01453483978424393
287	9.533333000000001	2.284806169993395	1.216050580566794	0.2777714130534902	2.259797953784902	1.393181524206143	0.2644578410724454	2.240645033498051	1.534948454102449	0.25504395368736	2.251083631358306	1.751072471819861	0.2834734006123385	2.228628502304419	1.713175809498729	0.3049207472285343	2.150634764760441	1.685900925606363	0.4175294784371515	2.17267008044037	1.50530138426633	0.6278081077173159	2.069401857870555	1.291061091739177	0.6197777294017783	2.061546743142708	1.231251944314227	0.618302864573661	2.067712429422758	1.282082840550371	0.5800317274761748	2.083275210453386	1.221435101658837	0.6141294554740988	2.271902330792785	1.7172702309726	0.2541699459001537	2.364112134068884	1.714767861558852	0.1656682512434016	2.610754817029339	1.56899941004428	0.158247741807128	2.67016133702075	1.375008203330935	0.03686871174419865	2.683321011059204	1.334591623754672	0.01985087313445368
288	9.566667000000001	2.284190325713041	1.21587817354265	0.2771543832936092	2.259485628293375	1.393050326169181	0.2642789232389069	2.240793225521209	1.534860600192846	0.2555089792766514	2.251200248459783	1.7509817556182	0.2835583113769355	2.228940936980417	1.713092866505934	0.3052236335634472	2.151971406391833	1.680527536326951	0.4177522786968153	2.179671979739403	1.491075809881535	0.6209046824565346	2.089931623401447	1.272356824770714	0.6105305109303603	2.089535672035175	1.214437661508696	0.6085416180414817	2.093846074904873	1.271160689286985	0.5681496457855074	2.109888154607098	1.201803626846913	0.6030707751605217	2.271848314401644	1.717176017529992	0.2541835774494425	2.363273357899642	1.7090691167947	0.164881784315584	2.603727964083047	1.556078067318204	0.1638390779980353	2.658763421858552	1.351621434422539	0.05892213503422626	2.671386162658856	1.312440646425619	0.04808087177226551
289	9.6	2.283506391337723	1.215663544967298	0.2765479371885174	2.259133163562923	1.392884242162911	0.2641440800471435	2.240921573239056	1.534744832422172	0.2560411827465173	2.251442325710174	1.750842771253376	0.2837532900430096	2.229357181635172	1.712976132628569	0.3056305840429052	2.153393837371381	1.675696905156476	0.4181303920310072	2.185686305242083	1.479203773612586	0.6150359759338277	2.106098543351357	1.258470740268535	0.600352554717474	2.109651277619162	1.202022474987119	0.5993600891504605	2.112967007816534	1.259600471066924	0.5556730205494165	2.128435650406613	1.187193419625727	0.5923304600468534	2.271884246075658	1.717024742534144	0.2542865345890865	2.36245877488798	1.704100917662645	0.1641236371089939	2.596202921267304	1.542393087692798	0.1682765615774851	2.64690192446903	1.330433968578579	0.07811821414292296	2.658294883552294	1.295999994382746	0.06993570325644566
290	9.633333	2.282764679949862	1.21540821538873	0.2759541859866772	2.258742933733741	1.392683584383809	0.2640473636210594	2.241021366526609	1.534599930541548	0.256625545693613	2.251801539644204	1.750653674902587	0.284061959586773	2.229864763390743	1.712823558295649	0.3061372424510996	2.154872677207421	1.671530968930849	0.4186673528145436	2.189983489475766	1.469901379872602	0.6105401650024809	2.117758752829626	1.248407614277198	0.5904952865095715	2.121673261253884	1.193466651687304	0.5912097011888859	2.125367511703933	1.247466317638803	0.5442033827104182	2.139459870509712	1.177113015732565	0.5826709194332951	2.272006019098972	1.716814886586441	0.2544832179730224	2.361679526897769	1.699947252504719	0.1634132003371309	2.588892100068557	1.529539708582614	0.1711117521100922	2.635763074749139	1.31098987074207	0.09355933773798633	2.645317913606669	1.270249408285032	0.08555348203265359
291	9.666667	2.281979312474464	1.215120031254031	0.2753747423177407	2.258320604043166	1.39245569448083	0.263981668855688	2.24108803260757	1.534432840888727	0.2572451859429822	2.252275011123531	1.750423895628707	0.2844801987645657	2.230455619551919	1.712643428578576	0.3067340178304976	2.156381680449084	1.668114076233227	0.4193598058071491	2.192630417741878	1.463516478555172	0.6077811114441503	2.124683786709545	1.242190428709841	0.5827700962606525	2.12706315944605	1.188144428293674	0.5847377579560155	2.131026781180242	1.238291323555265	0.5357933213788584	2.144898786818126	1.170946752281481	0.5750718670240518	2.272213671704954	1.716556033767273	0.2547703169080754	2.360951285112045	1.696651757091132	0.1627605216741305	2.58256574505637	1.519965617823348	0.1722770206587045	2.625529709459295	1.298470351015369	0.1040986156788653	2.632979923360857	1.245474617680098	0.09598334540243485
292	9.700000000000001	2.281166401012982	1.214812640340978	0.274811242378085	2.257874847879283	1.392214674795801	0.2639400888529413	2.241121982880939	1.534257869758964	0.2578824833969838	2.252858858218064	1.750172763999612	0.2849932554642247	2.23112184302051	1.712452775226279	0.3074038400849464	2.157897808140931	1.665470413148599	0.4201898475505455	2.194051252355696	1.459956379300078	0.6067458111814397	2.12779624481212	1.239453457396565	0.577864631870934	2.128186966993952	1.185545981788736	0.5802069214056508	2.132165851981018	1.23314338354187	0.5306248734329724	2.146262524269642	1.168195921832874	0.5700491273892936	2.272507016914889	1.716268068962616	0.2551355465741006	2.360290944088844	1.694203980226894	0.1621690394615855	2.57780811459968	1.515214105480215	0.1718788721933517	2.616200957123569	1.292003837580333	0.1091642644483286	2.622797684500417	1.231415973878421	0.1027737803633695
293	9.733333	2.280342765886444	1.214499905548745	0.2742659134749582	2.257416752987228	1.391974955323871	0.2639177481372882	2.241128285767133	1.534089474987653	0.2585231567135324	2.253544563396493	1.749920374476281	0.2855805152194725	2.231853434850368	1.71226909793552	0.308126166784817	2.159401088784581	1.66355991796841	0.4211304353857311	2.194713799315152	1.45875774671178	0.6072039353189442	2.12841328873224	1.239450478736585	0.575764446737141	2.126738538698519	1.184860487919476	0.5776183647991329	2.131283452837963	1.231176523486409	0.5279326043388767	2.144590076238944	1.1675142242119	0.5674656618218866	2.272882747212622	1.715971880012211	0.2555624828850042	2.359713052732527	1.692509026794978	0.1616402615333627	2.57491239787138	1.512424648497165	0.1702911632278526	2.60765236359736	1.287592292007201	0.1090882709212035	2.616799373601907	1.227675656690724	0.1076840814983493
294	9.766667	2.279525399260563	1.21419250702536	0.2737420225984985	2.256958883011787	1.391747276969344	0.2639124615629915	2.24111408179816	1.533937810751614	0.2591568517689021	2.254315434494827	1.749682295300101	0.2862178129968049	2.23263566587827	1.712105548427673	0.3088787628277583	2.16087327912538	1.662290933641574	0.4221490361515849	2.194999202015356	1.459158565122313	0.608776515085817	2.127402558477488	1.241131994523147	0.5760523219569841	2.124166725550133	1.184979890646764	0.5771222687363374	2.12980663109431	1.23081385912926	0.527242366575525	2.141555644216748	1.16747402340323	0.56693859267933	2.27333105737355	1.715683853596386	0.2560324338347787	2.359225187366668	1.69139030711632	0.1611757952191919	2.573928892514098	1.51077767729859	0.1679480230150668	2.599407802854873	1.285932133760948	0.1047048083760222	2.615657632756566	1.222351463112556	0.1122363758341875
295	9.800000000000001	2.278731506384866	1.213899214587495	0.2732438719774304	2.256514841850211	1.391539910398513	0.2639245203239646	2.241087867242353	1.533810073126676	0.2597775166910642	2.25514936668427	1.749471280082765	0.2868799321471699	2.233450583198616	1.711972756728279	0.3096393052463127	2.162297053201971	1.661558365150124	0.4232112080064903	2.195050803843454	1.460336996971003	0.6109829776489076	2.124986811922954	1.243412499560681	0.5779883386280212	2.122044482995752	1.185258472749695	0.5792218304783725	2.128159283056424	1.230677594992747	0.5291991994423626	2.138450300690971	1.167423249036865	0.5685182214340617	2.273837823603614	1.715417250177425	0.256526809773455	2.358830848030551	1.69067630793785	0.1607803648466487	2.574750941319766	1.511307792605321	0.1653678300347329	2.59141964191953	1.287001289184726	0.0977100036124707	2.618536943033968	1.211386600607181	0.1170451565697957
296	9.833333	2.2779788404114	1.213627240110374	0.2727764876561307	2.256099383582584	1.391358794102542	0.2639561015250659	2.241059904702068	1.533710576138439	0.2603825666590284	2.256020301685274	1.749297225736934	0.287541130641728	2.234278349104598	1.711878642651739	0.3103859345926858	2.163656752462137	1.661259660285628	0.4242835864157491	2.19497246555062	1.461801938911547	0.6135085332225458	2.121338857573314	1.245774786432031	0.5808196951664616	2.120810909132682	1.185319461346074	0.583996982336306	2.125806643389238	1.229572423538054	0.5338528821270817	2.133368762486639	1.167122895383914	0.5721875387041736	2.27438570174669	1.715182370002027	0.2570270091102241	2.3585302291552	1.6902314039912	0.1604605388397116	2.577097566754081	1.514797753131019	0.1631070854790559	2.584966419107955	1.292817101799869	0.09049437620195236	2.623356354392611	1.232762223471062	0.1213655699590943
297	9.866667	2.277285210788542	1.213383075573114	0.2723448646664349	2.255727265690046	1.391208492409318	0.2640102160992438	2.241039145487907	1.533641629996128	0.2609715488232053	2.256898544816368	1.749167602386517	0.2881769255300114	2.235097053116198	1.711828988126053	0.3110985123323136	2.164937981897531	1.661306403045585	0.4253366754793874	2.194985572224606	1.463502200611394	0.6162879385246374	2.117150090731901	1.248277600092998	0.5842624871535593	2.120186598002078	1.184769086214857	0.5910232987992569	2.122086252146486	1.226543972238482	0.5404678642788104	2.123010445543235	1.166265112205417	0.5776151787317055	2.27495357828549	1.714986925043581	0.2575151935218968	2.358315032653929	1.689939777556259	0.1602179784925749	2.58031964067548	1.516153667963328	0.161532403751512	2.581852739175474	1.293581312911501	0.08505079573302073	2.62879653466862	1.234924733426944	0.1239773925452786
298	9.9	2.276668487091099	1.213170930574452	0.2719530175790245	2.255413012207232	1.391090722213969	0.2640889846776687	2.241031818989322	1.533601961413347	0.2615421685782497	2.257750080957772	1.749085304624068	0.2887613268627591	2.23588218472237	1.711825294646207	0.3117563482745739	2.166127546124193	1.661615199864775	0.4263423034437677	2.195358457725989	1.465600296937355	0.6194134522245407	2.1135623737627	1.25108493288743	0.5885554279209091	2.120332345241634	1.183726339545573	0.599825621938991	2.117357479306208	1.22128557982909	0.5488235579685874	2.10900251464574	1.164941037748988	0.5841687234305001	2.275515725843569	1.714834085236867	0.2579707773170107	2.35816716622673	1.68963839491312	0.1600447014845587	2.58381648670066	1.519034247497403	0.1605738021991899	2.582411557945399	1.297183122377597	0.08204303077836594	2.634677776748734	1.238719794664344	0.1251577605477568
299	9.933333000000001	2.276146078282699	1.212992783122058	0.2716035999319147	2.255170502812686	1.391004531670377	0.2641927598860094	2.241041670666049	1.533587113239141	0.2620881558292519	2.258536776514956	1.749048866910226	0.289266186965093	2.236606539419014	1.711864753895959	0.3123371124977783	2.167212699469048	1.662106099092799	0.4272707066160641	2.196293384515779	1.468256607634295	0.6229526807695547	2.112173992041394	1.254157032751267	0.5939385746530079	2.122003096406255	1.182997006011378	0.6093778996759625	2.113789082908713	1.21541605345691	0.5576826453653745	2.099903394011832	1.163961444001066	0.5907074419654182	2.276042577568674	1.714723041581892	0.2583698855527615	2.358061978667072	1.689137427907634	0.1599245362941912	2.586835305639675	1.52282016653876	0.1599144550092905	2.585690460908249	1.301314131673679	0.08139485771699727	2.640816156129567	1.243306694675677	0.1263026176746201
300	9.966667000000001	2.275732194074377	1.212849128280529	0.27129720645515	2.255010877178778	1.390948088292336	0.2643185481105361	2.241071903942001	1.533592777557236	0.2625984764660684	2.259224594799877	1.749055227068578	0.2896677012835482	2.237245186949418	1.711942781254663	0.3128201492441949	2.168181257619256	1.662709324740326	0.4280908398551161	2.197606090263643	1.471412839180373	0.6267862302721146	2.112872400708233	1.257404378582321	0.6001501612860533	2.125515308013731	1.183581590277442	0.6194205585152526	2.113010138252892	1.212767499398917	0.5666932810666632	2.099689667985585	1.164563314094669	0.5973774524887738	2.276508379932832	1.714652163490142	0.2586915809152609	2.357979931980826	1.6883315743461	0.1598399212627732	2.588694753168645	1.524143473008698	0.1594249892703672	2.590507339083352	1.300600528888292	0.08279714679619873	2.647277674169441	1.242444101879004	0.1283366965401244
301	10	2.275437518182928	1.212740563720992	0.2710326076841557	2.254942679152162	1.39092053376806	0.2644606924265795	2.241127774035549	1.533616975907358	0.2630600009341196	2.259786217604492	1.749103264071254	0.2899462962759151	2.237777838913443	1.712056235834592	0.3131871150190544	2.169023085392788	1.66336672507461	0.4287715748764376	2.19889745578735	1.474786654452114	0.6305792582714148	2.114574975031066	1.260592466010911	0.6066615934100277	2.130096625758678	1.186015601476501	0.6296909189781762	2.114140627586238	1.214483993949447	0.5767926195536336	2.106837984111303	1.167270663964314	0.6046965988122998	2.276893858603184	1.714622405284615	0.2589184315838822	2.35791052175736	1.687225991385513	0.1597733827717894	2.588993894806904	1.524230912003473	0.1591652616672491	2.596194380120791	1.300109372952241	0.08576446580891869	2.654451355161945	1.242001897326885	0.1313145784293004
302	10.033333	2.275268704908879	1.212668815880712	0.2708074190256114	2.254971612420394	1.390922898782974	0.2646124447980087	2.241219162310218	1.533661143452919	0.263462930935065	2.260204250023718	1.749195642750107	0.2900897277419701	2.238191984043564	1.712205345492734	0.3134255378908055	2.16973247212955	1.664030480779936	0.429287345303817	2.199864555571281	1.478047496551028	0.6339764147975447	2.116483922870416	1.263453318354681	0.61313214388554	2.135269730668567	1.190024200915531	0.6394239239382343	2.116932971502593	1.219341150952245	0.5889103935063411	2.120092701258562	1.171791790610155	0.612574015690454	2.277188901988879	1.714638801202547	0.2590399699161145	2.357855268893117	1.685905866057111	0.1597137946970628	2.587761559456978	1.521104885593744	0.1591446259615943	2.602301586457645	1.297327715044155	0.08977134799470832	2.662724804337899	1.242803951181587	0.1350801561167656
303	10.066667	2.275228182888204	1.212636342484039	0.2706179305873715	2.255100125344575	1.390957426643163	0.2647651606005119	2.241361665533031	1.533729412938729	0.2638005792158488	2.260471696201094	1.749337801642981	0.2900929231959306	2.238483747289299	1.712392566947296	0.3135289524066655	2.170309021994945	1.664654623062674	0.429619170844454	2.200314097114777	1.480703161179052	0.6365676995334163	2.118041966975825	1.265500313302141	0.6189566833709469	2.140276725527952	1.195116048174896	0.6470766791380178	2.120614875960754	1.224938963680076	0.6027002750315259	2.1362616281253	1.177241691065901	0.6200692129438707	2.277392956100289	1.714709751303076	0.2590522027773433	2.357829074949313	1.684538091587003	0.159657510481208	2.585588901234197	1.511283458409779	0.1592987686724244	2.608205196810192	1.286137537297557	0.09404937615625675	2.671082976754677	1.25055569468341	0.1392006774497702
304	10.1	2.27531459611243	1.212645069857949	0.2704595864079635	2.255327892886688	1.391025955825361	0.2649089733585683	2.241576282753932	1.533826548435453	0.2640694853204046	2.260592338462866	1.74953545871102	0.2899557603815669	2.238658268825142	1.712620599348859	0.3134955955988296	2.17075778874646	1.665197466435725	0.4297546572378989	2.20015601682404	1.482224171432852	0.637935091745409	2.118987217465152	1.266143115223872	0.6233149858776323	2.14409958119698	1.200547431110722	0.6510073261145548	2.12450915080968	1.2282650496471	0.6151583050218573	2.148295555935248	1.182260322395317	0.6260955606162587	2.277515086971421	1.71484412079228	0.2589557433640346	2.357859693069889	1.683339866957273	0.1596074944219134	2.583689787777622	1.508788295065571	0.1597633818141777	2.613380054833608	1.283553416582488	0.09798425514603575	2.677689161865263	1.250007952509603	0.143348403814392
305	10.133333	2.27552256690776	1.212696239306772	0.2703279209818294	2.255651479356899	1.39112902497018	0.2650356710625218	2.241881837059477	1.533955274023083	0.2642719331177763	2.260578585770497	1.74978940112464	0.2896865223652943	2.238727986560016	1.712888569797303	0.3133319317264346	2.171089430904557	1.665634004988633	0.4296969471599913	2.19945682582292	1.482525414535649	0.6380404512401309	2.119612020019462	1.265330352134214	0.6259936286533425	2.146647112259424	1.205293677802349	0.6512299596574395	2.12844247726005	1.228451989588159	0.6244219196942593	2.154411021412387	1.185762238547963	0.6301624968372184	2.277569221152473	1.71504533448063	0.2587581371448937	2.357972383532195	1.682452147027496	0.1595695473455944	2.582580131728907	1.50961863444301	0.1606479293072941	2.617485896770873	1.284455385087344	0.1012427996162776	2.681798502413039	1.248944040623402	0.1471637285778833
306	10.166667	2.275843163389451	1.212791131059136	0.2702185298624989	2.256064583560041	1.391267271977796	0.2651388303239667	2.242291845563943	1.53411785378778	0.264413390915694	2.260451870084062	1.750097252877359	0.2893006612685114	2.238712281029776	1.713193779887811	0.3130514944697282	2.171319543153477	1.66595778528667	0.4294631299931586	2.198437524368012	1.481867458034981	0.6371474723088784	2.120328561771358	1.263433351841613	0.6272549760898072	2.148055978592285	1.208238981485569	0.6496524926647438	2.131572137922898	1.227262658208698	0.6293079096269308	2.155819615224207	1.187314436344876	0.6325426636645995	2.277573575624185	1.715313027429504	0.2584719197728811	2.358185935088719	1.681946243849295	0.1595465064269775	2.58212544780505	1.509436221274465	0.1618501709586108	2.62004178426025	1.28434354853122	0.1035898232065927	2.683067549337514	1.246583552661834	0.1502323106435783
307	10.2	2.27626527506995	1.212932182162	0.2701268796451971	2.256558729203703	1.391443597926044	0.2652131896037743	2.242815107232643	1.534319395908832	0.264501358598869	2.260242378507749	1.750459121007475	0.288819875282969	2.23863669497452	1.713536527006787	0.3126736730469345	2.171467017161461	1.666187421232425	0.4290808456490633	2.197313964958913	1.480678172087439	0.6356515332142487	2.121275675856564	1.261015587350706	0.6275096087234657	2.148673500561793	1.209254894685388	0.647487323910674	2.133700065006375	1.225950233053667	0.6304613005872073	2.154688038217381	1.187158009383833	0.6336493905001984	2.277551245155894	1.715648715208121	0.258114036144651	2.358514805105755	1.681879440471663	0.1595380637730405	2.582124889376321	1.509773182085119	0.1631303095816021	2.621017893740596	1.2847587962796	0.1048939471198026	2.682121622597046	1.235336243119082	0.1522064337446011
308	10.233333	2.276776046289053	1.213122566066562	0.2700489105154796	2.257123752498006	1.391662366628592	0.265255456908543	2.243455787429405	1.534566688159061	0.264545437541275	2.259986608787383	1.7508768554882	0.2882691841845517	2.238530927782766	1.713919488951205	0.3122214459828713	2.171552681308559	1.666360445521851	0.4285841646210136	2.196229017421823	1.47934629369214	0.6339064301725017	2.122443992353021	1.258537041495178	0.6270917779219697	2.148904278582002	1.208967674567507	0.6451794468014118	2.1353244815053	1.22467183942287	0.6296651499237442	2.153557616128666	1.185811979049376	0.6338116966009465	2.277528643360546	1.716054788099926	0.2577038899034922	2.358969986533788	1.682297304057035	0.1595423034959934	2.582510284419361	1.509301064517378	0.1642219843171225	2.620697178007836	1.28419758970445	0.1049902157221371	2.680364100499407	1.233873308757355	0.1526867443525578
309	10.266667	2.277360953821475	1.213365332414019	0.2699816089695575	2.257747872238505	1.391928252783091	0.2652649619978167	2.24421159550202	1.53486637400412	0.2645563366862608	2.2597252725875	1.751351651318015	0.2876769140514164	2.238426837341041	1.714345478331805	0.3117209456840203	2.171597759361937	1.666527303617039	0.428012293896529	2.195249572084927	1.478232222239406	0.6322345434773876	2.123784069139777	1.256394475029445	0.6263365219456538	2.148840399880395	1.208107763327823	0.6428874885723614	2.137000276836159	1.223110513382514	0.6284243641271107	2.15353638265111	1.183728943155438	0.6331318071021598	2.277533516661257	1.716532159698493	0.2572632199430063	2.359557338451011	1.68321945738234	0.1595568514601588	2.583408796444063	1.509388445078895	0.1648839386009793	2.619276349321693	1.284900403900869	0.1036604550012552	2.678352691044201	1.241274608147334	0.151273876575844
310	10.3	2.278004925319861	1.213660533741138	0.2699235606489913	2.25841888538504	1.392242790627437	0.2652442794945342	2.245074718039573	1.535220976125509	0.2645455470165542	2.259497997987847	1.751880237653027	0.2870713625554133	2.238354604757625	1.714813558544454	0.3111986720297798	2.171621701832682	1.666734089317472	0.4274042643359654	2.194419770005066	1.477671860571693	0.6309223599743751	2.12511195315889	1.255026528432458	0.6255772319320609	2.148236626628344	1.207282477672267	0.6408013390210952	2.138396984530622	1.221982936421104	0.6270242370814183	2.15405279210277	1.181744945933235	0.6317355272997198	2.277591550777635	1.717076568131008	0.2568139347178774	2.360278639142294	1.684615273885694	0.1595833429381391	2.58513216586111	1.508340393733936	0.1649029930394343	2.61694476963497	1.283796178917246	0.1006833651824637	2.675753516190764	1.241132781344389	0.1476198736867952
311	10.333333	2.278693583792437	1.214003662762941	0.2698751759950637	2.259125316275716	1.392602885400853	0.2651995137167996	2.246032769561897	1.535627422157746	0.2645257503442804	2.259335949924115	1.752454897334627	0.2864780459815211	2.23833731590656	1.715318469489294	0.3106791019791229	2.171639051361804	1.667010393176475	0.426793317320155	2.193703226799465	1.477825368359174	0.6301149988203457	2.126328537903078	1.254598035161188	0.6250330891213991	2.146735043855027	1.2067685957996	0.6389926463570983	2.138813810724373	1.22175756384468	0.6252026822829294	2.154357331368182	1.180306378930627	0.6298920752551682	2.27772164508647	1.717678792994562	0.2563767522282571	2.361129509009096	1.686409582860934	0.1596293202412978	2.587904241405549	1.511754401273716	0.1641417008564882	2.613884554752012	1.285388986908184	0.09603800008777393	2.672339961354662	1.241165326955302	0.1416272602616753
312	10.366667	2.279413136740941	1.214384621870158	0.269838615226797	2.259856093819358	1.392999821219103	0.2651400890997158	2.247067382118523	1.536076009613247	0.2645103535911332	2.25926046577313	1.753062200398182	0.2859204230844228	2.238389571594526	1.715849492983194	0.3101848600617178	2.171658416122691	1.667365716994052	0.4262064539858184	2.193006861953535	1.478696537687321	0.6298532708738789	2.127211688030004	1.255098884098155	0.6248366984593502	2.144158859415551	1.20662027915891	0.6376095261162124	2.137328769589509	1.222565147631811	0.6228193695905067	2.15388515735676	1.179603107469633	0.6280028536540853	2.277934524367744	1.718323304356237	0.255971772395639	2.362096948895586	1.688427163710615	0.1597080536171767	2.591420814056425	1.528650920969809	0.1625802724876049	2.610370438782229	1.306866810728927	0.09039732102320532	2.668385474565027	1.256511117916405	0.1340743244787942
313	10.4	2.280150476944608	1.214787814467104	0.2698177247252849	2.26060055561731	1.393419436415095	0.2650785050297451	2.248154578775847	1.536550815053962	0.2645134959198626	2.259284465718761	1.753683288025911	0.2854221102886604	2.238518287381746	1.716390702194931	0.3097379931313374	2.171682347628658	1.667792270307591	0.42566573222884	2.192191474622561	1.480214134210506	0.6301473468353649	2.127121765187007	1.256526908696941	0.6250948732282565	2.140404719008766	1.206890821229119	0.6370535812455944	2.132533946823584	1.224203276449327	0.6206225304037902	2.152066184734164	1.179758226320105	0.6264971338890873	2.278233888558241	1.718988609270872	0.255620340522207	2.363160539493467	1.690387843882302	0.1598390258675338	2.59477232175421	1.535136649669097	0.1603820812456989	2.606860120206459	1.312076112213411	0.08524474799328155	2.664921364268619	1.257517304710456	0.1269265618152121
314	10.433333	2.280893839569189	1.215197085033475	0.2698172594253729	2.261348874897372	1.393847145273261	0.2650284328811843	2.249269181032259	1.537035688983122	0.2645488185562346	2.259412748031387	1.754300879709951	0.2850069099667559	2.238723279146436	1.716926759620403	0.3093595440552644	2.171707190354742	1.668277638951593	0.4251876792435188	2.191112936607525	1.482324998272798	0.6309484069988869	2.125571675207261	1.258903592455356	0.6258975616243136	2.135808617980264	1.207971808023536	0.637536292675241	2.124261869424453	1.226410845994686	0.6198104031882483	2.149286949320039	1.181026228144131	0.6257181957192922	2.278618084711794	1.719655312102352	0.2553448787336955	2.364298340475036	1.692137012563881	0.1600442773314596	2.597551943646663	1.535268711169535	0.1577682202321344	2.603765087528155	1.311803962658066	0.08134013479135846	2.662779134298632	1.257540580308827	0.1210764535051149
315	10.466667	2.281632274801376	1.215596456524713	0.2698424683123891	2.262091359805728	1.394268381573822	0.2650038043415642	2.250385192695058	1.537514813943651	0.2646290621496163	2.259640774266455	1.754899394701599	0.2846991726817653	2.238996517124048	1.717442988489973	0.3090697358310186	2.171722798623197	1.668803189731557	0.4247837244589633	2.189682523286258	1.48495241174713	0.6321421949905854	2.122495696143055	1.262151186743261	0.6271161372576131	2.131539270607127	1.210253209361584	0.6389849866109888	2.114291741035692	1.229237208657444	0.6204261905519012	2.148077211586202	1.183591945153453	0.6258599003122248	2.279079245228585	1.720306480755611	0.2551689275691646	2.365486469599053	1.693662630422901	0.1603469767994023	2.599837791315791	1.535850288820868	0.1551119146001309	2.601360401188585	1.312348539331686	0.07877227726668309	2.661876685743449	1.25820601611639	0.1163928869702512
316	10.5	2.282356101263015	1.215967671271756	0.2698991448693744	2.262819329563428	1.394665355143322	0.2650191031193799	2.251477953816999	1.537968838336746	0.2647674166224727	2.259954367999084	1.755459680652951	0.2845232706797507	2.239322909951817	1.717920630091611	0.3088881741217767	2.171714210238628	1.669331440164377	0.4244623189696939	2.188012744529751	1.487838787494752	0.6335676669806553	2.118469688234704	1.26586265572423	0.6285791431219412	2.128166277397238	1.213285820333436	0.6410489033488092	2.105197266505223	1.232787118646903	0.6209734665277657	2.149711028335955	1.187416288431872	0.6271195177849129	2.279602988977672	1.720922383689974	0.2551166075928019	2.366699207173953	1.69500197783641	0.1607734952480563	2.60190857002251	1.539352259557512	0.1528095972019055	2.59988593678414	1.315147512451718	0.07719746221501508	2.661779584305465	1.262759999501089	0.1123311663045789
317	10.533333	2.28305745083082	1.216288896000059	0.2699934701046957	2.263525793255244	1.395015561628322	0.2650891286801016	2.25252537206092	1.53837323675949	0.2649776023571966	2.26033106963889	1.75595701145767	0.2845011779704028	2.239681810369232	1.718335315849024	0.3088325048970968	2.171662854588434	1.669811353768692	0.4242298522534192	2.186369962601901	1.490624697426966	0.6350828108892483	2.114539796414908	1.269407718695641	0.6304354236191239	2.125339720121999	1.216014527684493	0.6435744317064155	2.098889221262378	1.236300740430155	0.6209322771617156	2.15282930318042	1.191765781414446	0.6297087484240984	2.28016935699529	1.7214780941867	0.255210315832255	2.367908671776778	1.69617789658687	0.161350029230093	2.604010022403621	1.543338385941059	0.1512906530984691	2.599873390717064	1.318641219422346	0.07596222275969411	2.66236740049222	1.266619245633253	0.108362498477388
318	10.566667	2.283729440165637	1.216535296254039	0.2701315928938938	2.264204553640848	1.395291478651441	0.2652280873371752	2.253507881998213	1.538697432266488	0.265273127249847	2.260743212210899	1.756358626082889	0.2846490073400207	2.240049624600827	1.71865566159193	0.3089162496752856	2.171548596314237	1.670187382991702	0.4240898438085376	2.184843787924234	1.493132225003354	0.6366854806497647	2.110892465955938	1.272560397236161	0.6331545582248114	2.122185035798251	1.217890842099684	0.6471257634146816	2.095089235882701	1.239851633330733	0.6207420563696082	2.154716848248881	1.195731923262083	0.6339936083634307	2.280754541298398	1.721940408542863	0.2554673765704334	2.369083554345943	1.69716470879354	0.1620956842779332	2.606232669214162	1.547098049306073	0.1508408067914488	2.601594636955427	1.321487038741286	0.0744437434502689	2.663176823165659	1.276277255189117	0.104064406483028
319	10.6	2.284365516607106	1.216681024914216	0.2703191942076551	2.264849467034326	1.395462552773589	0.2654485841485161	2.254408349057792	1.538906831161515	0.2656658019658116	2.261160900917413	1.756625649880798	0.2849733950509754	2.24040222653805	1.718845584148918	0.3091465003805874	2.171351667839482	1.67040334729773	0.4240410776650059	2.183334907065961	1.495286263780231	0.6384311377722517	2.107110547004747	1.275328037222473	0.637214715527002	2.117976910487733	1.219024989960893	0.652393435474947	2.092068729796955	1.243781585652922	0.6215245181819143	2.153541081487893	1.198815778851412	0.6402111638918649	2.281332710609549	1.722269313735953	0.255896275788389	2.370188619132566	1.697892577858883	0.1630152026192258	2.608544156413846	1.549517587803787	0.1515607620876766	2.605020407239954	1.324410384221868	0.07227321876159212	2.663333010192777	1.280393980839656	0.0991681190391878
320	10.633333	2.28495944652062	1.216704327220322	0.2705608950338655	2.265454426439267	1.395501263554793	0.2657604399666338	2.255211912212015	1.538969421920502	0.2661632074554406	2.26155637144963	1.756721087087357	0.2854677209726286	2.240718180534778	1.718871877073715	0.3095214174602982	2.171054633449686	1.670419685876108	0.4240758606566147	2.181759684785693	1.496982265846361	0.6402411252740454	2.103151351704241	1.277616963210465	0.6426855058454621	2.112917714721754	1.21998566688469	0.659322654131979	2.088527220920428	1.247688804955107	0.6247784158601344	2.150086483134598	1.201089299366272	0.6478794645170231	2.281878953524021	1.722425829425615	0.256492369618934	2.371185552589564	1.698291353350662	0.1640912738935359	2.610865093937542	1.547456737253278	0.1532586771321582	2.609684174198451	1.326811776871821	0.06961129164358397	2.662542973164829	1.275488757402516	0.09373991805599979
321	10.666667	2.285505222772947	1.216590667919832	0.2708598935943811	2.266013471913991	1.395387597220662	0.2661702085388759	2.25590602117868	1.538861084918638	0.2667678874656312	2.261904074301429	1.756616915412926	0.2861138487212896	2.240978613366658	1.718710191540561	0.3100311952370501	2.170641923087677	1.67022243306488	0.4241804403678806	2.18014025515575	1.498032616862045	0.6418396780525988	2.099388453017732	1.279181426904986	0.6488212290047882	2.108104301202142	1.221092807827626	0.6669574526628688	2.08499830664288	1.250417294420556	0.6308443970970836	2.147499195507888	1.202835423231056	0.6555063083843978	2.282369746776897	1.722379654228595	0.2572391853278613	2.372034280511255	1.698374084422557	0.1652856752073064	2.613029391220203	1.54655892300158	0.1554052137020435	2.614426867627232	1.328487323837103	0.06720705368621947	2.661387155945546	1.270910243963494	0.08879318197002714
322	10.7	2.285998100949247	1.216326778407948	0.2712181740186318	2.266522391031227	1.395103875016604	0.2666821043214369	2.256483838966288	1.538561194830129	0.2674808715885406	2.26218061866549	1.756289694016611	0.2868925458197234	2.241167016707538	1.718340024756968	0.3106644969848654	2.170098369562345	1.66979916496099	0.4243377952532445	2.1786445147632	1.498332095701834	0.6430376473992561	2.096359688259227	1.279908078366908	0.6543057687629878	2.104188762223226	1.221816149256996	0.6733863503968777	2.082766552061835	1.252249471367284	0.6362472944320473	2.145814833979055	1.204228418480425	0.6614284898578098	2.282784808954712	1.722105526631399	0.2581192595509089	2.372698850566835	1.698154123105991	0.1665577617740148	2.614850450944538	1.548305868853197	0.1574496551971202	2.618135365959703	1.331274792546244	0.06536001668679385	2.660344512477267	1.274983239693689	0.08484866914189021
323	10.733333	2.286435247466923	1.215899287633915	0.2716364316360765	2.266979470598806	1.394633195500175	0.2672986208129944	2.256945296540865	1.538050840933939	0.2683044393067028	2.26236615155412	1.755718194108654	0.287789923741511	2.241270201730746	1.717742463002416	0.3114126738177282	2.169409693449221	1.669129407828386	0.4245298867371385	2.177247850686411	1.497756444008585	0.6437489493768492	2.094217822838859	1.279636228743186	0.6579501397979048	2.100713489084966	1.221259757888667	0.6767048300488627	2.081626127017277	1.253349443327687	0.6373231754764792	2.142599082516607	1.204791224758226	0.6640399677144455	2.283108684203853	1.721580945043707	0.2591208599921835	2.37315012233873	1.697607851548088	0.1678749478060279	2.615970012543079	1.548575093295138	0.1591008844840623	2.620307861754068	1.332119568307883	0.06403542022556112	2.659535876032983	1.273967944330572	0.08189309407992004
324	10.766667	2.286816412007723	1.215298951946136	0.2721133788692383	2.267386523582146	1.393964611146167	0.2680191109974144	2.25729803968693	1.537318489488292	0.2692385232616173	2.262451999446313	1.754890455864006	0.2887909669814179	2.241283380680253	1.716906981517664	0.3122649198533455	2.168564789577682	1.668193851561483	0.4247311782122324	2.175776501023604	1.496134694350675	0.6437978758217231	2.092817254326317	1.278135703027962	0.6590808813054194	2.097275480532975	1.219122555716345	0.6761472377131087	2.081073461738323	1.254182676089835	0.6325349151005056	2.13612837800756	1.203484821471793	0.6622392539813384	2.283336912518365	1.720792887302613	0.2602318693660593	2.373373154725593	1.696725816265164	0.1692071755868187	2.616167154403581	1.545781711923796	0.1603085260047558	2.620904938441944	1.330186560636183	0.06314315940950534	2.658477214093047	1.270754815254902	0.08016951751283136
325	10.8	2.287143588743272	1.21452229745716	0.2726452942165746	2.267748644719603	1.393094824933502	0.2688392931611704	2.257556596330734	1.536361501539823	0.270279568653488	2.262441804109734	1.753804984880176	0.2898784765524685	2.241211229935736	1.715832725324793	0.3132079195947085	2.167557311077941	1.666980310010361	0.4249106534483806	2.174013690951302	1.493269941903802	0.6428873952940011	2.091822946688613	1.275202481277959	0.6573263644015087	2.093964394695436	1.21572335091088	0.6718689838098056	2.0804137507819	1.254478027278307	0.6230240743862544	2.126725537230543	1.199636323024473	0.656058987170274	2.283476251725347	1.719739011672996	0.2614379802642633	2.373366168024371	1.695505356901625	0.1705227066233366	2.615258350884875	1.54483575424125	0.1609293097246396	2.61997548540788	1.3295135673678	0.06249112772570021	2.656677539115673	1.267317343297089	0.08005505292716544
326	10.833333	2.287420627031631	1.213570874103126	0.2732262869990838	2.268073365712052	1.39202685135281	0.2697514401172729	2.257741396339194	1.535184504605366	0.271421064709784	2.262351931055044	1.752468154727654	0.2910367088076216	2.241068276043889	1.714526204784584	0.3142287066749151	2.166386556135013	1.665488068781244	0.4250377661792686	2.171759459628765	1.488925118468094	0.6406178653194984	2.090635656138186	1.270700576370875	0.6524361723039901	2.091087318591095	1.211240581866375	0.6644857960224392	2.078842489652393	1.252359413109328	0.6116956382490341	2.117571766824824	1.193551583028583	0.6469534233303832	2.283544439544589	1.71842508259451	0.2627253440777914	2.373139962613612	1.693919674797897	0.1717896359490375	2.612910482399288	1.543383957976579	0.1605752423323479	2.617412729824013	1.329141834852358	0.0614745248785525	2.6535509828051	1.268148466562409	0.08127071682708101
327	10.866667	2.287652640518694	1.21245091471428	0.2738487711106525	2.268369898275423	1.390769202493661	0.2707446578779874	2.257878908436233	1.533798411855867	0.2726538721627111	2.262207877380984	1.750892972997754	0.2922495078998097	2.240876506787162	1.713000097286699	0.3153134962649564	2.165057121146729	1.663727586644782	0.4250827528099077	2.168739050808128	1.482909148423455	0.6365001113502951	2.088748228282578	1.264554938854242	0.6441551041052936	2.088900414748061	1.205518568544687	0.6545147646345946	2.075970781470993	1.247281535920788	0.5996887453232542	2.110995562645752	1.185721994933695	0.6361456860273986	2.283567605336936	1.716863857957848	0.2640792557691516	2.37271760243665	1.691928043203278	0.1729774405616581	2.608750356786401	1.535661793854451	0.1587135107394544	2.612798664444165	1.322013250546197	0.05940439781211884	2.648756030645443	1.25663062717654	0.08339686517873215
328	10.9	2.28784562248911	1.211175407660436	0.2745037378573998	2.268648208279993	1.389338038654565	0.2718054568268505	2.258000589408023	1.532222721567386	0.2739687209555436	2.262039721841012	1.749102327753244	0.2935037098642241	2.240662281150826	1.711275894445085	0.3164505153329857	2.163578909836817	1.661724455448923	0.4250220053651195	2.164666784899076	1.475084523647263	0.630021816902171	2.086273512796112	1.256629427814068	0.6324124473754336	2.087265465020549	1.198078871636741	0.6424478960425817	2.072928870787209	1.239687246265692	0.5878989493004696	2.107162184415388	1.176481224296006	0.6242170324844896	2.283576458392953	1.715078688202894	0.265487416449356	2.372132133255728	1.689529119922618	0.1740626791239417	2.602474921444016	1.527787484681215	0.154897629206929	2.605163097689787	1.314350523940186	0.05584718787341671	2.641606358263325	1.249662718590067	0.08551156557428261
329	10.933333	2.288005779265964	1.209767470689657	0.2751815953731364	2.2689180437754	1.387760990088014	0.2729194530633014	2.25814063415651	1.530489568816418	0.2753597675830576	2.261882601596747	1.747134005937721	0.2947985386833355	2.240456018159708	1.709388423910163	0.3176365903511732	2.161967201018799	1.659531154912127	0.4248459139794065	2.159284327891822	1.465393291554706	0.6207613839015638	2.083150964777064	1.246890464993835	0.6165187798615326	2.085465092656953	1.188401219736671	0.6282196541136635	2.071047397196011	1.229448594429857	0.5753830805553399	2.105535201254077	1.165907784336222	0.6104048948753277	2.283606150741568	1.713108650013811	0.2669487452714967	2.37142800763015	1.686789932836549	0.175042424843444	2.593836787998462	1.520843321838247	0.149136500693676	2.59338538672477	1.308816611667921	0.05073441194367467	2.629984309772813	1.244453967894279	0.08600679167644656
330	10.966667	2.288138017950688	1.208258125866626	0.275872511175334	2.269186446701595	1.386074810269916	0.2740718612231946	2.25832867724872	1.528641335412436	0.2768237138984513	2.261770250283349	1.745038034097409	0.2961445101624353	2.240287131476136	1.707383676416147	0.318876977030974	2.16024278377271	1.657220324752704	0.4245634926396085	2.152402756933111	1.453851399350516	0.6085483974566854	2.079120696991418	1.235337614329771	0.5955613336737893	2.083397780472077	1.176152362429042	0.6113118669951364	2.068619313032725	1.215997280210179	0.5587894000421872	2.106130275212302	1.153579918084049	0.59328758074293	2.283688875070142	1.711005385278544	0.2684712164306255	2.370650824149756	1.68377555909209	0.1759307453982379	2.582619466767535	1.508377065280054	0.1419516227915429	2.576577990218095	1.290904706950387	0.04425102125842136	2.612319271036228	1.228115757138201	0.08383359356112006
331	11	2.28824533845848	1.206686907683838	0.2765660930578186	2.269457281120702	1.384326458770405	0.2752461897132778	2.258587275772747	1.526731844569317	0.2783531884785013	2.261735335509762	1.742878315715168	0.2975534536781308	2.240183880117914	1.705320363276672	0.3201779623102763	2.158433493447193	1.654880024299984	0.4241965732415413	2.144147548136106	1.440819698889534	0.5936551780169211	2.074034944782072	1.222420570165973	0.5695086774591918	2.081466653419056	1.161655398152664	0.5915644342942366	2.064711681277595	1.200155215494987	0.5363997729003744	2.11017321240927	1.139372202285804	0.5719446300851924	2.283853213299108	1.708834612826947	0.2700614342180198	2.369847394635723	1.680580643133519	0.1767472869669705	2.569462644461194	1.489944885675638	0.1345340999130593	2.554450372909485	1.275372892562759	0.0369905788531934	2.588715034279826	1.212973151930067	0.07932961529500136
332	11.033333	2.288328071012564	1.205100879562672	0.2772516367666567	2.269730423701826	1.382571215750395	0.2764242988161392	2.258927815168918	1.524823415025329	0.2799320945042922	2.261801915975169	1.740728278041678	0.2990315175068328	2.240166969834907	1.703265804430769	0.3215408489904739	2.156570319182302	1.652606794609315	0.4237712719515225	2.134874631531106	1.427084680286811	0.5768319559884486	2.067927082597421	1.209174545342995	0.5395779021262839	2.079487904062182	1.14579390655098	0.5687575759010965	2.061618508797065	1.181875895562237	0.5081666755386127	2.117234127415707	1.124239745161207	0.5463063893034933	2.284118019977205	1.706672079592841	0.271718418492367	2.369055595518319	1.677341247960653	0.177504866585059	2.555344590286754	1.472924370931683	0.1276401527360557	2.527852085978722	1.263146244380928	0.03012083645330605	2.560658823928378	1.200519132776246	0.07437375727680451
333	11.066667	2.288384399407067	1.203554428602709	0.277918362611623	2.270001770648579	1.380872078630408	0.2775865052378338	2.259349053860586	1.52298592793097	0.2815346025353607	2.26198316228926	1.738669826586404	0.300574697487915	2.240247138635674	1.701295108186248	0.3229584242320866	2.15468536172344	1.650523222379548	0.4233167006384643	2.125240951505508	1.413924256115446	0.5592855938184702	2.060696913075568	1.197440186987841	0.5084939437699378	2.075910596017084	1.131131159884951	0.542445692251364	2.062857035525155	1.162050520980108	0.4763398174080484	2.122652799458042	1.111479168994312	0.5179396721602609	2.284490898051123	1.704602315399772	0.273430217766754	2.368305985380288	1.674298294199568	0.1782085696647755	2.540959743855471	1.460575331210529	0.1216582457007257	2.498874086110504	1.251370387375548	0.02476534150148334	2.529854344123834	1.189005023375141	0.07065370650357349
334	11.1	2.28841177997967	1.202108259445026	0.2785563405074664	2.270264288541766	1.379298006330373	0.2787126153499313	2.259838231458749	1.521294513921745	0.2831266748296289	2.262282925083047	1.736790129123144	0.3021660293153627	2.240426110473019	1.699488544917972	0.3244129684599622	2.152811581994485	1.648774688894044	0.4228610309252037	2.115924357784573	1.40264029725053	0.5421463899033535	2.05166638706853	1.189128533744247	0.4785894120631206	2.069310404644095	1.121041905124098	0.5124957498889753	2.068969464172971	1.141932305838343	0.4426948446026387	2.121071665005936	1.104377800882509	0.4883863567061243	2.284969825963876	1.702715119416822	0.2751725863967055	2.367627608801622	1.671766205328666	0.1788626144070507	2.526556638843765	1.454564010577983	0.1166946497123148	2.469134685780563	1.250684830803362	0.02126431650577711	2.49829587075584	1.189047708181272	0.0687082917972851
335	11.133333	2.288408549383871	1.200820871861824	0.2791573848077606	2.270509302937945	1.377913744216764	0.2797849249134967	2.260369101029656	1.519817797242985	0.2846718743511141	2.262691397451653	1.735167264186525	0.3037800849153135	2.240693580139829	1.697918744080982	0.3258803198112655	2.150979205720874	1.64747687415943	0.4224260981826932	2.107477032188288	1.394034765462674	0.5260757861353473	2.041652373924839	1.185058490284277	0.4507648598412707	2.061069028884608	1.117251742377084	0.4795148068867807	2.079057754276469	1.122919784831928	0.408822747382383	2.112118819440817	1.103021121809802	0.4579043455274786	2.285539131362018	1.701090507668617	0.2769141162981638	2.367037168196595	1.669990113814689	0.1794724145633835	2.51178069043631	1.442163276854568	0.1128328858150391	2.439767267531662	1.243738411634597	0.01967165998268817	2.466805446351741	1.182007722922437	0.0686404949318169
336	11.166667	2.288374547093223	1.199740281501572	0.2797155697669269	2.270727990077792	1.376770252111282	0.2807898952948636	2.260906807922705	1.518607682901303	0.2861370413006542	2.263183134769337	1.733858178781358	0.305388375429491	2.241026958306076	1.696639331153212	0.3273343315960967	2.149214426445874	1.646693213128038	0.4220326118081581	2.10028116411626	1.388271485815009	0.5111848082135856	2.032918904481864	1.184697062128571	0.4251795839065408	2.055016529788885	1.119291537414821	0.445498785507163	2.08898940763188	1.108626532421469	0.3757875044902775	2.099583353933647	1.105869389539802	0.4273821108796435	2.286169140096091	1.699786767438309	0.2786223031872757	2.366534670128616	1.669153420066736	0.1800462511245838	2.496229283694561	1.429185296409439	0.109860885732171	2.411402381224709	1.234578004610166	0.01977793473013939	2.435858539552898	1.172539352193588	0.07023583432449604
337	11.2	2.288311271995488	1.198893372528129	0.2802274179720149	2.270912705148984	1.3758936402283	0.2817182982612183	2.261416194726806	1.517688803495131	0.2874963615813117	2.263722249743298	1.732887432856633	0.3069623381006995	2.241396084263492	1.695674449492608	0.328749198782113	2.147538840512035	1.646395855927894	0.4216942844700518	2.094416804579667	1.38484303279172	0.4973321000673647	2.027255398722021	1.186748781081902	0.4010014222484085	2.053001797097857	1.124360883903199	0.4128689836080909	2.096449982565726	1.102945188025136	0.3419991149808424	2.08995745414179	1.110843020733218	0.3976478668480694	2.286822505389474	1.6988287089481	0.2802676362642045	2.366110909340259	1.66925547782957	0.180598684009089	2.480235381796089	1.421367900129069	0.1076055462036742	2.38427807525031	1.227359593627583	0.02133468563970821	2.405410512709615	1.16589351893475	0.07285554116608337
338	11.233333	2.288221370676836	1.198281643799501	0.2806916596999036	2.271057306092316	1.375280637795548	0.2825642938928888	2.261867959494687	1.517054384483187	0.2887312687921671	2.264269888501474	1.732242821302555	0.3084680771878683	2.241769267686202	1.69501521047892	0.3300962208895388	2.145967618221996	1.646488170503319	0.421410477128324	2.089718129884348	1.383098103534636	0.4845524435048992	2.024859424857389	1.190289452148352	0.3774535879664597	2.054953250942529	1.130493081395381	0.3827325076696246	2.103356816239845	1.10515380996645	0.3107815122802015	2.088021183161207	1.116855371615318	0.3691519146985675	2.287461490528815	1.698202473937628	0.2818192152585259	2.365756755623021	1.670082208145541	0.1811437196645817	2.464792393587517	1.418126433420745	0.106010249555213	2.358776300637567	1.228692250377439	0.02402646052082933	2.375419137064808	1.164619505362971	0.07555929572069278
339	11.266667	2.288106852968734	1.197883292078044	0.2811078596432573	2.271156356095587	1.374901405719155	0.2833245763733267	2.262239436746732	1.516669308795921	0.2898311476801503	2.264787804872803	1.731878668647681	0.3098717924203692	2.242116445243333	1.694622497936183	0.3313482877488689	2.144509168677787	1.646843978605297	0.4211738278056451	2.085865293322585	1.382484544404133	0.4731371471321577	2.024695000856701	1.194655783154171	0.3551592602043827	2.059681813527546	1.13689097150634	0.3557890607559937	2.110923654173395	1.112224480583404	0.2847311884424488	2.092304621201981	1.123793151461788	0.3425769104133637	2.288050266016006	1.697859252122869	0.2832482955759112	2.365457290914799	1.671253301264459	0.1816874053594096	2.450625413338083	1.416340792663484	0.1049215599101899	2.33534208756725	1.229056629241205	0.02745996953259607	2.347259390157725	1.159641724442255	0.07807836809455256
340	11.3	2.287968749897733	1.197661840136831	0.2814755450016654	2.271205335567937	1.374710988915876	0.2839971856270361	2.262514589509784	1.516483389830596	0.2907902871801527	2.265243910387544	1.731732951952471	0.311143937601302	2.242412951485648	1.694441770117955	0.3324825680988101	2.143167152667393	1.647334425499956	0.4209748156492382	2.082600647347163	1.382531494383989	0.4635270432091881	2.025759510626621	1.199068263999248	0.3357826637293173	2.065637992211597	1.143055464787092	0.3327862256404456	2.118739086456315	1.121381353049148	0.2642532894461214	2.099168774425745	1.131176136204432	0.3186662902981138	2.288559059014275	1.697733422969173	0.2845301638861211	2.36519373713984	1.672379041189327	0.1822250923615447	2.438223597034609	1.415378626530145	0.1041787443095759	2.314266378917162	1.229689753223963	0.03101782050847241	2.322440208142738	1.159814666845153	0.08079275491498124
341	11.333333	2.287807348430487	1.197575038219084	0.2817935463145428	2.271201806337318	1.374660305715953	0.2845804779566826	2.262685437604682	1.516443431511435	0.2916047354858133	2.265616903967458	1.731741955365982	0.312261784864846	2.242642517168931	1.694415654366924	0.3334814056802798	2.141941507225025	1.647842276827127	0.4207999805240354	2.079941378817834	1.382765331844771	0.4560930399816332	2.027105532744542	1.202684813517485	0.3210126537287467	2.071540825781512	1.148401246956705	0.3146535969618305	2.125566711557834	1.130405338044107	0.2485346549978465	2.106002986687651	1.138203010664896	0.2983938692101024	2.288968444758545	1.697758464798685	0.2856457397789161	2.364948232169101	1.673171983592326	0.1827425108969636	2.428233977783661	1.413127320460071	0.1037462374788978	2.296222256733153	1.229932103208686	0.03415968647662675	2.301313577147168	1.161404540909593	0.08344210516553835
342	11.366667	2.287621687940165	1.197584494428147	0.2820598228393605	2.27114482906712	1.374706356486563	0.2850729834396905	2.262752395268451	1.516503486187259	0.2922744445353042	2.265895109700175	1.731852144019324	0.3132107419751212	2.242796682401669	1.694494745820858	0.3343335753185499	2.140829272979028	1.648286580157127	0.4206351099041193	2.078017403834502	1.382866971932429	0.4509074785954048	2.028113343137063	1.205086914816783	0.3113523735624669	2.076502596258146	1.152625711090266	0.3014500295838131	2.130536159541563	1.138748037953482	0.2361850987425659	2.111433516784035	1.144279319352425	0.2823258000612243	2.289268573729426	1.697879427465128	0.2865833562860642	2.364700866541682	1.673521151781961	0.1832173330784402	2.42106586175331	1.410155982442945	0.1035936775171317	2.282132811284307	1.239036031095179	0.03647397184810582	2.284107821123011	1.170070337400196	0.08590867805836584
343	11.4	2.287409391547075	1.197659817088256	0.282271451318384	2.271033812285632	1.374816491130299	0.2854725598408954	2.262721163764316	1.516629202642326	0.2928009451322202	2.26607188587495	1.732025170442948	0.313981054421125	2.242871485356349	1.694642173186135	0.335032096084098	2.13982567827732	1.648624704788933	0.420468765248911	2.076891712322757	1.38268802834725	0.4477506627181079	2.028840318535941	1.206362827631271	0.3059457051318194	2.080127939694897	1.155625366054686	0.2924441332728692	2.133733364892931	1.146172854108291	0.2264323088028061	2.115279241354262	1.148908970484237	0.2707316195735947	2.289454768357992	1.698058171240412	0.2873350202975462	2.364429228563352	1.673465596382615	0.1836204321468949	2.416615360314253	1.409454950908561	0.1035236962693022	2.27258002794742	1.238301685280815	0.03803131213126889	2.271572906479277	1.175740459478871	0.08877545357563132
344	11.433333	2.287167278933442	1.197778152464726	0.282425756013115	2.270868068502685	1.374967221989203	0.2857774456926953	2.262599884409955	1.516796300607614	0.2931880289795424	2.266145504756841	1.732235405224491	0.3145692443246492	2.242866656196864	1.694832037647551	0.3355750485977678	2.13892408958156	1.648849351927293	0.4202934323029195	2.076415538821686	1.382276552302877	0.4462103467472535	2.029493312394094	1.206829917895767	0.3034613642326875	2.082574973643508	1.157369134222236	0.2868899679610853	2.135577794122371	1.151203156257361	0.2197780925601867	2.117608267367356	1.151713025596405	0.2630797691140259	2.289526979601529	1.698270168740865	0.2878981935545562	2.364111638772137	1.67310296953005	0.1839232000313116	2.414029926165464	1.409190890789523	0.1032831026572751	2.266271036441421	1.24005931788165	0.0390054353768697	2.262687447858203	1.178665499801529	0.09216291005582625
345	11.466667	2.286892149207889	1.197922305429154	0.2825213110665958	2.270646878628074	1.37514119542186	0.2859871848991741	2.262398333731746	1.516986912427128	0.2934428976470346	2.266116948413376	1.732465004858607	0.314975921581489	2.24278370062296	1.695045562408529	0.3359638472902602	2.138115659497677	1.648976942452639	0.4201024204885317	2.076316275774299	1.381803279744877	0.445805749371701	2.029980864314358	1.206895607648891	0.30264918049056	2.084368979802694	1.158277718059066	0.2839389587008818	2.137137319704942	1.15380930410568	0.2162211978382652	2.118720333231797	1.153055808554614	0.2579667722275933	2.289488320430746	1.698498860406314	0.2882750971565271	2.363731561962063	1.672547076308029	0.1841034312707235	2.412380975012292	1.408476245939716	0.1027008390842748	2.261540182282105	1.240662300129781	0.03964773763807696	2.25611231784198	1.178795444627629	0.09578486256270093
346	11.5	2.286582042853051	1.198076768589456	0.2825580929526773	2.27036996597313	1.375321768717558	0.2861032612241838	2.262125818279558	1.517183281351614	0.2935767614098376	2.265988679376449	1.732695167644374	0.3152090899578862	2.242624889434294	1.695263574036252	0.3362054355423664	2.137389946695195	1.649030038682578	0.4198939300623004	2.076315998735418	1.381434659141899	0.4461277547248906	2.030018817224762	1.206925330145749	0.3026746551011973	2.085551539306454	1.158799620889918	0.2828050887309949	2.138622613435903	1.154751649948846	0.2151095496535872	2.119263669450634	1.153621195255875	0.2542638403503864	2.289343436303989	1.698726446383211	0.2884756176783762	2.363279573693277	1.671901255779337	0.1841517699278832	2.410957725222953	1.40734619113034	0.1017984134250538	2.257161637292777	1.241281437443831	0.04022564174941355	2.250926239706832	1.180116678676016	0.09916250540080206
347	11.533333	2.286236203426956	1.19822690345911	0.2825375441935248	2.270037930470862	1.375492742188619	0.2861299223307391	2.261790719564106	1.517367838898564	0.2936052671369265	2.265762477191869	1.732906937115167	0.3152835335548212	2.242391598328465	1.695467174566609	0.3363118774221928	2.136734648550659	1.649030085123182	0.4196700889568238	2.076198655895871	1.381266358040969	0.4469119174355026	2.02936164409085	1.207167646651694	0.3031221201343092	2.086177041958373	1.159383433495984	0.2829192755478051	2.13964274850848	1.154927787576358	0.2154802211030268	2.119401643583797	1.154078127526775	0.2516836317717416	2.289096968461739	1.698934578427942	0.288517071777068	2.362753411208678	1.671247247659192	0.1840737212337877	2.409353712617458	1.407201824125844	0.100738329359144	2.252684222783896	1.243126924104794	0.04078376283644119	2.246207288630846	1.181965247694607	0.1015119276656292
348	11.566667	2.285855807931168	1.198359919100631	0.282462453092484	2.269653534255232	1.375639867558919	0.2860737502626429	2.261402402081166	1.517525064084084	0.2935456529581189	2.265443743832866	1.733083546465792	0.3152182564782709	2.242087573206243	1.695639740973875	0.3362981145148777	2.136137331481158	1.648991831275031	0.4194312466153958	2.075885927962449	1.381293767471383	0.4479786353956933	2.028200785448147	1.207685730564222	0.3037270868848562	2.086670327889536	1.160261108649372	0.2838236429094136	2.140102355749911	1.154851663395139	0.2165719713024706	2.119464272081906	1.154668610030633	0.2503035027307657	2.288757160794949	1.699106891973471	0.2884213550917636	2.362157950958363	1.670622875653758	0.1838841073413124	2.407801715475807	1.406819050964699	0.09976814758292339	2.248587661022113	1.246267860418485	0.0413784512501594	2.241925079219955	1.183993845665592	0.1025678528277759
349	11.6	2.285444173856854	1.198465587978587	0.2823367359651018	2.269221875652715	1.37575200738021	0.2859435219648146	2.260970457095931	1.517642928170887	0.2934157277433402	2.265042933214538	1.733212273932412	0.31503790381052	2.241720248774775	1.695768503485684	0.3361833500697449	2.13558728687557	1.648925222240957	0.4191811203583066	2.075427220461731	1.381439414612151	0.4492044505620575	2.027020270506242	1.208385468615099	0.3043030425913901	2.087468316431274	1.161400927569638	0.2850668291330309	2.140522298738563	1.154726887168801	0.2178183258909468	2.119840648621417	1.155411267050656	0.2498310526965523	2.28833617349013	1.699230987435317	0.2882148472693195	2.361501446297263	1.670055185600847	0.183602300564681	2.406991625575556	1.40522340602632	0.09911445747749127	2.245924970624025	1.24544913713558	0.04207597872542775	2.239246051365457	1.181344097106618	0.1027807844683157
350	11.633333	2.285005725801059	1.198537792696647	0.2821651185071241	2.26874914682621	1.375823121374875	0.2857494929793066	2.260502787325426	1.517715189327562	0.2932325358364598	2.264573248115315	1.733287399625795	0.3147710205181815	2.241299156938768	1.695847141407108	0.3359901017668427	2.135075797489393	1.648842768058451	0.4189295270111851	2.074954059264024	1.381633833627109	0.4505351034683447	2.026265075659009	1.209093612790649	0.3048834439501028	2.088613494800229	1.162587209967408	0.2862942280400742	2.141179510944266	1.15473132728567	0.2189132920091495	2.120612219104159	1.156245127936013	0.2498430883951553	2.287847542373661	1.69930153913215	0.2879259652633853	2.360790744185599	1.669607255013662	0.1832472046903823	2.407223872043074	1.404581324256431	0.09884389833077084	2.245133609571671	1.247154795923005	0.04281203584957687	2.238630086385474	1.182926469039471	0.1027283370608054
351	11.666667	2.284544757902126	1.19857388286982	0.2819528416387523	2.268241649636392	1.375851507578429	0.2855021146210819	2.260006703551068	1.517740605383295	0.2930108114069525	2.264049325506951	1.733309169552405	0.3144447571279301	2.240835003221416	1.69587484109288	0.335740029141907	2.134595986883021	1.648757276111737	0.4186872104996893	2.074628163640361	1.381838209939717	0.4519996294205235	2.02611002846134	1.209620744275721	0.305806443345361	2.090173812213747	1.163648718491214	0.2874780520776168	2.142075300013698	1.154898275679766	0.2199810623792137	2.121603824327046	1.157028519036853	0.2499069240231173	2.287305694203301	1.699319299583738	0.2875809565950644	2.360035435930501	1.669338719808134	0.1828382681998016	2.408293298288234	1.404554968547727	0.09894674899798866	2.246112764114212	1.247561011641113	0.04331864899979151	2.239846732197268	1.182911099303828	0.1023458184503636
352	11.7	2.284065166500853	1.198571675460245	0.2817055241808999	2.267705697248853	1.375835980587932	0.2852119842759408	2.259490370953837	1.517718533977159	0.2927651556584753	2.26348916708463	1.733278161113261	0.3140850957619831	2.240341312612244	1.695851615961642	0.3354543718203488	2.134143392318956	1.648676217987992	0.4184652303274881	2.074503099389229	1.3820312652602	0.4535701519977139	2.026368734048899	1.209881948164744	0.3072090789156461	2.091942951875287	1.164489362527842	0.2886618169808006	2.142946507668918	1.155019834170945	0.2209724224389355	2.122445679426434	1.1576256089005	0.2499261976169051	2.286727558613491	1.69928488254638	0.2872047332745225	2.359249155675907	1.669254272054117	0.1823964493958727	2.409831114023001	1.404503546395512	0.09932490175407956	2.248267938636073	1.245685027161954	0.04365386952190699	2.242119956482327	1.180872514582089	0.1017236346668146
353	11.733333	2.283569796159003	1.198530374666856	0.281428719554501	2.267146593909483	1.375776859455435	0.2848890218524498	2.258960312610836	1.517649931725388	0.2925083030355923	2.262909496323586	1.733196661262802	0.3137128987897551	2.239830650781999	1.695779578189749	0.3351508386765734	2.133714320172355	1.64860057934199	0.4182707604711964	2.074516382028587	1.3821814894494	0.4551887611209791	2.026639509409794	1.2098906334729	0.3090173246816162	2.093251659615111	1.165011125068344	0.2899163331928485	2.143298111191516	1.155047085932209	0.2220640279795597	2.122625559408242	1.158071582169663	0.2500217469247965	2.286128641709315	1.699200122682122	0.2868173859495157	2.358444487423836	1.669297549092391	0.1819405698930902	2.411515147389234	1.406017189606232	0.09980748273592371	2.250772032368001	1.24667152735547	0.04406432725788816	2.24447333598836	1.181744552484034	0.1012420986811417
354	11.766667	2.283060432452882	1.198450400698559	0.2811276851109317	2.266568975667712	1.375676284892192	0.2845423286344768	2.258421573059262	1.51753799828541	0.292250000755541	2.262327761388283	1.733069691059742	0.3133440643210929	2.239315888389122	1.695663800759219	0.3348434017052771	2.13330619559097	1.648532910005316	0.4181072821409448	2.074588161389499	1.382299495685192	0.4567833672263022	2.026677505409864	1.209739418973996	0.3110528087264891	2.093549129403628	1.165146714776718	0.2912725501814566	2.14283869177074	1.155059238444269	0.2233848768967505	2.121858944552916	1.158488671551527	0.2502740860355741	2.285524550198945	1.699069102532146	0.2864340245514002	2.357633232968206	1.669369078405299	0.1814850952068271	2.413089750741313	1.406939659955478	0.1002215939291131	2.252878338847398	1.247771398772821	0.0447410597284756	2.24620316634801	1.182743935673606	0.1012067997973072
355	11.8	2.282537903760996	1.198333689739148	0.2808073902487631	2.265977039803464	1.375538345097283	0.2841799649682904	2.257878809390186	1.517388153840318	0.2919966309478033	2.261761332204206	1.732904638507521	0.3129896306327747	2.238809661941533	1.69551172114142	0.3345419101889712	2.132916748899893	1.648475295826271	0.4179712653647044	2.074643864926734	1.382422147209927	0.4582734113252926	2.026481542060901	1.209592765812298	0.3129994721104323	2.092716221696129	1.164967508792577	0.2926116843204404	2.141738668287513	1.155164399806078	0.2247334816585373	2.120497615186559	1.158957014082248	0.2508118484362683	2.284930811388166	1.698898207420885	0.2860651891962177	2.356827814092771	1.669392346076319	0.1810406372068591	2.414463869101643	1.40731843616285	0.1004933413990219	2.254341605753278	1.247953891221531	0.04559253010541886	2.247176223950157	1.182482109393585	0.1015261102647543
356	11.833333	2.282002573799089	1.198182863201766	0.2804726042249976	2.265374614079092	1.375367620571437	0.2838092026003856	2.257335568545438	1.517206170806392	0.2917517915618998	2.261224717246874	1.732708635909559	0.3126569508657812	2.238322413626741	1.69533064610809	0.3342529064831999	2.13254358335562	1.648426962653413	0.4178556853231247	2.074674616298285	1.382574883635904	0.4595960763521031	2.026204715257296	1.209532308138956	0.3146509118691402	2.091326167876174	1.164644809880615	0.2938045186588953	2.140637952484093	1.155400319149402	0.2259817253649243	2.119467518515475	1.159458970635898	0.2516620618100748	2.284360514278084	1.698693674810043	0.2857179599496619	2.356039448817406	1.6693282335216	0.1806153101098253	2.415554431841449	1.407648892733511	0.1006375983820804	2.255135457885058	1.248470392583998	0.04634320209342713	2.247393425106164	1.182937994915902	0.1018921437058719
357	11.866667	2.281455031733301	1.197999292786238	0.2801277766872087	2.264765084262585	1.375166158603059	0.283436801986333	2.256793415775928	1.516994419142808	0.2915189491296842	2.260724200938697	1.732484016743587	0.3123490808299578	2.237859092692049	1.695123681371277	0.3339801149279811	2.132183562185701	1.648380501812772	0.4177547409034161	2.074666071908152	1.382738883711234	0.4607544967263292	2.025767170461392	1.209529676135191	0.3161048592105482	2.089735130931331	1.164316082899549	0.2948899060891566	2.139495597746043	1.155591014845353	0.227086773888619	2.118706486061554	1.160037856475544	0.2526978564122994	2.283819631256965	1.698456891497363	0.2853956517641669	2.355269520544059	1.669127631228065	0.1802117573994418	2.416386181411708	1.40717917658034	0.1007251203669142	2.255420885373055	1.24997496033437	0.04695200000974281	2.247030584172923	1.184175778951143	0.1021497470441924
358	11.9	2.280896148293001	1.197784735071676	0.2797767236533725	2.264151312867793	1.374935561333897	0.2830681215716525	2.25625213171181	1.516754289076031	0.291299623760735	2.260258891633195	1.732231377051321	0.3120650164054268	2.237419768177984	1.69489219424801	0.333724256844933	2.131832148929083	1.648325080892985	0.4176598671890109	2.074568139100938	1.382855571530504	0.461765450106479	2.025033132424767	1.209534192700498	0.3174269807624825	2.087995606761124	1.164019974303916	0.2959542266844288	2.138047017795576	1.155564966357838	0.2281229408530174	2.117605452288014	1.16074611329904	0.2536692808533785	2.283307928380892	1.69818786363819	0.2850974904470645	2.3545100115846	1.668756026202848	0.1798248948876449	2.41702368222523	1.406774711418669	0.1008364859452898	2.255397197374775	1.248146709782394	0.04756391891779185	2.246388794517341	1.182551415601558	0.1022488480698069
359	11.933333	2.280327133766037	1.197543091555576	0.2794225106602272	2.263536384829398	1.374679938991506	0.2827066872097669	2.255712766660118	1.516489943206437	0.29109281249908	2.25982935165016	1.73195462546335	0.3118018801350589	2.237005384754998	1.694640314706174	0.3334839573571807	2.131485830459389	1.648254480494877	0.4175601666856581	2.074343093912046	1.38289491395901	0.4626319691076521	2.024115799996844	1.209558073220381	0.3185134561874989	2.086428631967623	1.163852700859946	0.2969318989228296	2.136647418337931	1.155444637649057	0.2289647774066964	2.116214995389539	1.161575172870465	0.2544294304739551	2.282826639818425	1.69789031485798	0.2848207764650201	2.353759351576988	1.668216233801847	0.1794500676350516	2.417680649899874	1.406904608828248	0.101030443595187	2.255247659969106	1.249421906175509	0.04825583068087229	2.245653324622597	1.183461632093539	0.1021570976914717
360	11.966667	2.27975029914872	1.197280181902382	0.279068000093277	2.262923979873537	1.37440531234228	0.2823550141459898	2.255177248212612	1.516207564547867	0.2908958347049178	2.259436088856153	1.731660117289716	0.3115543447202068	2.236616607369006	1.69437426552478	0.3332554528066707	2.131141754095386	1.64816931724722	0.4174432299094427	2.073998239915166	1.38286005205984	0.4633238194178346	2.023153043562817	1.209632551627118	0.3192068794635498	2.085154932377151	1.16383972392555	0.2975903813861027	2.135605817193385	1.155297732935527	0.2294185790796344	2.114939480126889	1.162265666537483	0.2549659605658858	2.282377334776954	1.697570653142056	0.2845607916386562	2.353024160227509	1.667549916253516	0.1790853598841555	2.418410729676211	1.405812718728736	0.1013322295811375	2.255082922853943	1.249183778322535	0.04892311854846713	2.244891905368502	1.182654090053429	0.1018902735718939
361	12	2.279168077045937	1.197004645563864	0.278716066181048	2.262318271552379	1.374120705850639	0.282015567914179	2.254649321017853	1.515916344657937	0.2907066845879075	2.259081868220041	1.731357308833245	0.3113191112868919	2.23625571017824	1.694103002778832	0.3330360534428626	2.130798215306524	1.648074586236429	0.4172965149307638	2.073654839372973	1.382780546999018	0.4638390001893481	2.022202787981553	1.209786129889355	0.3195858676758225	2.08412328376722	1.163960517633821	0.2978940300577785	2.134885872850423	1.155206562197012	0.2295173771313302	2.113639917746801	1.162573413661336	0.2553006964835366	2.281963680683773	1.697238760104645	0.2843149418193559	2.352315425840581	1.666829621921087	0.1787320188782256	2.4190953812226	1.404384790912835	0.1016502781123164	2.254870190879806	1.249660776892915	0.04947346510944727	2.243995202356362	1.181065685544035	0.1015501381571306
362	12.033333	2.278583037687953	1.196726433173585	0.2783696409190035	2.261723568995006	1.373836144483008	0.2816905940093143	2.254132706340802	1.515626230145202	0.290522077638745	2.258767248864809	1.731055903184932	0.3110914870889325	2.235923349743557	1.693835527246634	0.3328216541932299	2.130454484927707	1.647973358738279	0.4171094031953022	2.073424923974942	1.382673870142754	0.4641765485403553	2.021227456041267	1.210048389739346	0.3197748139371448	2.083352594985258	1.164314524676123	0.2977074367406842	2.134347852537327	1.155315898260286	0.2291357772909373	2.112066333232865	1.162550420669885	0.2553586330808273	2.28158760863477	1.6969052127971	0.2840793404026063	2.351646391002243	1.66612092773116	0.1783933801551117	2.419536380678065	1.404384566579165	0.1018837296167651	2.254589394757592	1.249681135862787	0.04983256701376866	2.243080967662554	1.180956427829472	0.1012068669903914
363	12.066667	2.277998326163822	1.19645341032362	0.2780316930082433	2.261144043739579	1.373558988294579	0.2813819736782431	2.253629763494958	1.515344280112771	0.2903376020513559	2.258490864092343	1.730761945723987	0.3108653112272237	2.235618842548281	1.693577527553668	0.3326071420474984	2.130111268751298	1.647863061417493	0.4168765145973812	2.073363794998802	1.382496378302316	0.4642962059036855	2.020335802098988	1.210305587518722	0.3198236995789793	2.082912052239448	1.164771637870553	0.297019874554371	2.133969600401743	1.155504892356698	0.2283299651385814	2.110784087381887	1.162303396314595	0.2552405809430156	2.281248848409372	1.696576833452782	0.2838482530262847	2.351028103024215	1.665430771211192	0.1780712447996518	2.419711813406486	1.404403955325021	0.1020316636060383	2.254308324875099	1.249677154430073	0.04999942740359869	2.24246438800504	1.182523915992913	0.1008299566027997
364	12.1	2.277416872915547	1.19619422752291	0.2777048106547212	2.260583235503024	1.373298100541707	0.2810908404320384	2.253142737975661	1.515079560470175	0.2901499398765331	2.258250242820074	1.730485006956561	0.3106346342563118	2.235340736938664	1.693337723091457	0.3323879070671427	2.129769936299723	1.647751264101134	0.4165970717534073	2.073475277104483	1.382255663601768	0.4640916571281753	2.019769462724704	1.210461488945548	0.3195644276962362	2.082659196890256	1.165085744994032	0.2959276623872056	2.133739868324473	1.155499550843799	0.2272856842996942	2.110533046031141	1.161938459972614	0.2552854878040618	2.280946129317139	1.696263945116335	0.2836161323958078	2.350466180102535	1.664751317514412	0.1777647649858364	2.419582189545215	1.403779734372571	0.1021011491653829	2.253931300437457	1.249850386637726	0.04999846536269676	2.242044550553306	1.183932952180901	0.10036345583971
365	12.133333	2.276841314211131	1.195957581623708	0.2773910895521456	2.260044263631089	1.373062742101013	0.2808174542255958	2.252675481757132	1.514841674130583	0.2899577373971295	2.258042754518074	1.73023596588182	0.3103953683346361	2.235087739193171	1.693125694794049	0.3321608938058397	2.12943256114462	1.64764830111445	0.4162739300886942	2.073792024222973	1.381976552018759	0.4634833246415933	2.019573052092319	1.210495489667671	0.31887368486145	2.082282785821476	1.165136060051782	0.2944522263893679	2.133521426776168	1.155424964303214	0.2259371430934722	2.11128007395372	1.161496519372309	0.2554822027013176	2.280678386042955	1.695978428252927	0.2833794524545767	2.349963729147652	1.664090174777398	0.1774734791905614	2.41904174966634	1.403618606732584	0.1021410327995906	2.253305830470132	1.250413884297449	0.04992080190710952	2.241377372373344	1.184392537208386	0.09987928033083417
366	12.166667	2.276274062266292	1.195749088572051	0.2770924071649666	2.25952960816306	1.372858765548381	0.2805613214616656	2.252232013017194	1.514636675851252	0.2897600163225483	2.257866409590425	1.730021480260406	0.3101463119004165	2.234859066327302	1.692946956193118	0.3319249696460291	2.129101452964759	1.6475544536738	0.4159111298664799	2.074318220937989	1.381631688286942	0.4625044029018563	2.019584141689519	1.210337505199323	0.3178776698327343	2.081631552478561	1.164869947592097	0.2926678642844031	2.13308788575282	1.155360535320496	0.2242450233788044	2.11229860475607	1.160901822273411	0.255625706816925	2.280444930107975	1.695728037691612	0.2831370857146143	2.349523286091752	1.663447435987455	0.1771977721599098	2.418164694950414	1.402312847725842	0.1021553982527339	2.252427026761151	1.248802847079181	0.04992529560254295	2.240390998460541	1.1825511921475	0.09954639993209422
367	12.2	2.275717587582175	1.195572668510475	0.2768103824248803	2.259041286837604	1.372690165999908	0.2803212093066234	2.251816624525393	1.514468698460834	0.2895564180702665	2.257717865080137	1.729846341547929	0.3098873732455887	2.234653255394089	1.692804987597564	0.3316799450523379	2.128778493085506	1.647472967895949	0.4155141929404699	2.074997459849907	1.381245915808609	0.4612303911703191	2.019736436426375	1.209950029644627	0.3167519613000656	2.08079335230659	1.164276192067142	0.2908754997638919	2.13250561678996	1.155365137098648	0.2227138712447724	2.112925874900878	1.160191842588488	0.2555500555790236	2.280243961322107	1.695518875985667	0.2828887787820784	2.349144562158386	1.662856585575606	0.1769362291604815	2.41713917547212	1.400849983256413	0.1021613839079102	2.251409671961913	1.247027620659723	0.05012072218232758	2.239273838926555	1.181100858212861	0.0995729181410093
368	12.233333	2.275174048940901	1.195429113988981	0.2765462661185699	2.258580487657407	1.372557480183308	0.2800951931460162	2.251432003897288	1.514338253846077	0.2893461127463162	2.257593399150398	1.729710802396075	0.3096224765313627	2.234468363778639	1.692698873739844	0.3314281023160622	2.128464938562867	1.647404249319351	0.4150910146724696	2.075679347198374	1.380849981516779	0.4598079259486019	2.019930110277262	1.209375417021917	0.315681527321566	2.080035864673348	1.163557629566939	0.2891847890974726	2.131621030869177	1.155206857918928	0.2212875826330079	2.112533625361089	1.159468945290151	0.2551078373292381	2.280072951003831	1.695352697156639	0.2826373589539083	2.348823687680687	1.662357833461866	0.1766875324065866	2.416049184268558	1.400037190085634	0.102114146403556	2.250305903856326	1.24630908662213	0.05046005527638851	2.238151589111965	1.180019039544533	0.0999670719325883
369	12.266667	2.274645587378105	1.195317175538795	0.2763012537064729	2.258148299317997	1.372459027577994	0.2798817105178595	2.251080465048392	1.514243558688176	0.289129896998645	2.257490855679695	1.729612784235528	0.3093567130310952	2.234303438443872	1.692625917256128	0.3311726734743075	2.128161901051913	1.647350253831533	0.4146481128418413	2.076268649978859	1.380480351163614	0.4583006692714747	2.020289569597246	1.208685696672172	0.3145683354413299	2.079699086819458	1.162790257738601	0.2876644035871124	2.130903168207094	1.154610913439705	0.2199906297377776	2.11176230308826	1.15883280421506	0.2543230502394618	2.279930511650327	1.695228317826321	0.2823871139873714	2.348557927227119	1.661991299271634	0.1764517737971428	2.414917743865272	1.399339856747323	0.1020092955345542	2.249191156494171	1.245882066633885	0.05084582234767719	2.237295787226452	1.180024241364806	0.1006493121662334
370	12.3	2.274134265866377	1.195233759142671	0.2760767867509188	2.257745861518758	1.372391005681466	0.279680467692059	2.25076368835882	1.51418051633928	0.2889118233973898	2.257409209498741	1.729547797426565	0.3090971470434301	2.23415830776935	1.692581761890593	0.3309187219263588	2.127870478945589	1.64731172280371	0.4141917523233707	2.076704101768592	1.380163974340232	0.4567548849965876	2.020903083125457	1.207964268628315	0.3132688286770313	2.079920487494732	1.162025518030087	0.2863953381217042	2.130912544586277	1.153727591334834	0.2190033372888142	2.111516102921606	1.158436385826014	0.2533004897035019	2.279815935273104	1.695141339158895	0.2821447949689996	2.348344845124366	1.661773987445619	0.1762321486120796	2.413810315764359	1.399127434354223	0.1018891114938646	2.248266466174471	1.245237284318725	0.05111642560665716	2.236858436390895	1.17936195233908	0.1012298026888357
371	12.333333	2.273642058459198	1.195173492815161	0.2758745238104598	2.257374174954375	1.372346518795401	0.2794919417319737	2.25048224255253	1.514141429644802	0.2886972192798866	2.257346297208682	1.729506999334133	0.3088479879415186	2.23403246208268	1.692558671672992	0.3306699884086491	2.127592230702565	1.64728560857348	0.4137276822805571	2.076976045474683	1.379917955861155	0.4552372257726795	2.021662761867403	1.207325004648358	0.3117833558802894	2.080431842454216	1.161308567761237	0.2854018454521693	2.131577515784616	1.152813187008286	0.2183736018856862	2.112041121903636	1.158293685584798	0.2523269177583739	2.279726960199463	1.695082245249812	0.2819146393768837	2.34817843063385	1.661683568285358	0.1760282155131316	2.412765418568225	1.398868231475864	0.1017593906264459	2.247578822178444	1.24235340608428	0.05119525835308222	2.236688815872489	1.176519989520658	0.1015265834569146
372	12.366667	2.273170598179153	1.195129733212718	0.2756963693172023	2.257033560739087	1.372316904519743	0.2793168375228152	2.250234312188911	1.514116633072603	0.2884908815534965	2.25729717522522	1.729479213144976	0.308610214792257	2.233923539389759	1.692547175210803	0.3304280738196761	2.127329178134596	1.647267342294504	0.4132629719678862	2.077100617410309	1.379767936982426	0.4539016686273418	2.022198062287261	1.206879491833615	0.3104843430192131	2.080894376968359	1.160844163604308	0.2847067785692477	2.132277793107456	1.15216803760122	0.2179439395865918	2.112584368714676	1.158291197192432	0.2516056904036949	2.279658482775846	1.695038680418107	0.2816978387606203	2.348051353533681	1.661672179327434	0.1758394084139091	2.411934813581106	1.398707000085321	0.1016444934875664	2.247202629121731	1.242527553964266	0.05102708646836089	2.236620936987587	1.176815233647014	0.1014757496356583
373	12.4	2.272719833970295	1.195096784343754	0.2755437959231024	2.256723079180468	1.372295240448501	0.2791552015544552	2.250014619649433	1.51409874977149	0.2882944342257689	2.257255895580186	1.729456130031297	0.308383172573207	2.23382805047508	1.69254049745369	0.3301928465357529	2.127084673011527	1.64725477746613	0.4128081955722356	2.077087552815118	1.379700634934362	0.4528187716596797	2.022316302676479	1.206589616946328	0.3095399466197709	2.081370222072818	1.160658790077511	0.2842736727962907	2.132807520679942	1.15173826211616	0.2174747486800608	2.112873451665639	1.158294955975477	0.2511862584281083	2.279603899953869	1.695001089870102	0.2814932358722171	2.347955110535657	1.66170216755438	0.1756643982532883	2.411396981183358	1.397976020725642	0.1015589549117978	2.247179857704029	1.241435900366901	0.05058727714969372	2.236551618162585	1.175696187774776	0.101096710109245
374	12.433333	2.272287939379778	1.195071595181464	0.2754176922807662	2.256441088375477	1.372278290623548	0.279006332343641	2.249816946276239	1.514084665929774	0.2881072277615918	2.257218496537668	1.729434593959637	0.3081657066621508	2.233743717048496	1.69253658217447	0.3299631613432609	2.126863758176021	1.647250042625321	0.4123752164872287	2.076935145787963	1.379692297744396	0.4520140904576307	2.022134181647063	1.206438965150951	0.3088266143005357	2.081928068417568	1.160630777212582	0.2842055258208755	2.133395785907604	1.151454220124382	0.2170904202044798	2.113129681348385	1.158260210708692	0.2512289796736474	2.279558127118477	1.694965190313922	0.2812987215550784	2.347882198002267	1.661757344860217	0.1755018955418628	2.411132724730292	1.397860804855272	0.1015331149769674	2.247450654677741	1.240477838145894	0.04995813724827002	2.236419758382521	1.175028174878948	0.1004999288211353
375	12.466667	2.271871660618743	1.195052329556748	0.2753185168559183	2.25618573622468	1.372264745045767	0.2788686281532844	2.249636505114655	1.514073554992182	0.2879269710201617	2.257183907929971	1.729414632572286	0.3079517576277517	2.233670434203206	1.692536545261047	0.3297339398748068	2.126671821526278	1.647259066512945	0.4119670808025894	2.076653154946247	1.379756083282651	0.4515669338948258	2.021808907677692	1.206459537984047	0.308387050035541	2.082495082081502	1.16075134739594	0.2847008810484357	2.13414362569666	1.151394791197915	0.217178640169307	2.11330339165765	1.158188854016612	0.2516979172729349	2.279518985711256	1.694929562570016	0.2811081078756137	2.347826220131882	1.661813031028638	0.1753461346417051	2.411044298591491	1.398251852425014	0.1015347794032125	2.247858444777898	1.241458001334745	0.04922566350836131	2.236099665286475	1.175889666369395	0.09966572816598297
376	12.5	2.271466555774055	1.195036942365165	0.275246429681044	2.255955086703817	1.372253480726872	0.2787393923921687	2.249470683539664	1.514064952446827	0.2877492328693548	2.257156923603369	1.729396743262805	0.3077315179807458	2.233612537194873	1.692542269152653	0.3294969448802226	2.126515963727012	1.647290193086092	0.411580848691901	2.076295741204065	1.379913664320615	0.4515326291615797	2.021388245081723	1.206655273063746	0.3083939563777922	2.082813765455741	1.16100797052218	0.2858383819172821	2.134707960121698	1.151584321169597	0.2179921445143417	2.113144751719172	1.158116249697036	0.2524756229095511	2.279489418041306	1.694892867725668	0.2809117604197244	2.347785639241503	1.66184503112183	0.175187014739661	2.411006930079005	1.39823637852337	0.101539727647997	2.248275434373833	1.24003917470913	0.04839588458657596	2.235625556007241	1.173378193100313	0.09854814854369445
377	12.533333	2.271067533267987	1.19502403987918	0.2752013453737556	2.255747428686985	1.372244328754747	0.2786149532907397	2.249318698561543	1.514059460117505	0.2875672227374124	2.257148245576206	1.729382350671943	0.3074938238187582	2.23357874661598	1.692556631703947	0.3292422646179615	2.126405255006401	1.647353447421962	0.4112101281603173	2.075925739430661	1.380170029286143	0.451872796258969	2.020924937092449	1.207022219084126	0.308847991781762	2.082737588437536	1.161381710784925	0.2874253084625284	2.134924124273405	1.152033531487357	0.219435500590081	2.112864676614005	1.15816040612028	0.2534636308544402	2.27947743385777	1.694854641924728	0.2806985018999771	2.347765005142523	1.661844105098932	0.1750126871614671	2.410968494148075	1.398278627566543	0.1016075434892555	2.248622438389195	1.240572589223504	0.04751842291850092	2.235264338354502	1.173849839462603	0.09725622541561106
378	12.566667	2.270670077341609	1.19501268147171	0.2751833773580794	2.255562048345417	1.372237487605015	0.2784915814551802	2.249182479627859	1.514057968963455	0.2873742346719297	2.257171641309471	1.729373291925639	0.3072260714855451	2.233580677019827	1.692582953549301	0.3289589723441566	2.126350587949069	1.64745653542086	0.4108471817159325	2.07559714674196	1.38046997229882	0.4524612629046882	2.020530344906118	1.207480447544895	0.3095668457584079	2.082273385052297	1.161732733402776	0.2890637996634999	2.134843730758567	1.152555502698147	0.2211467304351624	2.112511433055471	1.158298380788728	0.2545533277175901	2.279493971857927	1.694814776138756	0.2804559304954339	2.34777220849536	1.661791441221617	0.1748100226427179	2.410869895373014	1.398196814331	0.1017559523271346	2.248822022872491	1.240974316643794	0.04677119470523886	2.235081572177931	1.174433228182721	0.09612558379548526
379	12.6	2.270269910301405	1.195002587747707	0.275192676600092	2.255399131894276	1.372233967002476	0.2783652749357153	2.249067022557333	1.51406223576182	0.2871631534212432	2.257243588182827	1.729372725601983	0.3069123666650723	2.233632413262415	1.692625822461959	0.3286336154580112	2.126364152311512	1.64760789328164	0.4104801797499745	2.075356148077226	1.380738917412857	0.4531083925838764	2.020232656937278	1.207918240994733	0.3102531154184057	2.081458382338362	1.161885967009056	0.2903798442643842	2.134504727273583	1.152929684695662	0.2226283263893172	2.112039252142778	1.158419685556299	0.2555132317078434	2.279552925863837	1.694774386983672	0.2801691473431447	2.347819544275875	1.661662349007408	0.1745645973072255	2.410702359915347	1.398317412270102	0.1018952082992169	2.248828530723264	1.241651158424697	0.04627622184884968	2.235022349085033	1.175184722507703	0.09533699035237349
380	12.633333	2.269862866839992	1.194994596865124	0.2752293809913268	2.255259640534275	1.372235921687831	0.2782320309267948	2.248979175507677	1.514075094264313	0.2869260518121611	2.257382650464359	1.72938488210384	0.3065351935191633	2.23374968176208	1.692690889770897	0.3282510492921163	2.12645813086543	1.647820506577723	0.410091056334123	2.075249509385224	1.380961020493809	0.4536716153650113	2.019952552258808	1.20820755159074	0.3109029612158423	2.080693513964374	1.161881438961081	0.2911877481978688	2.13395946041957	1.153005996536479	0.2235500964681372	2.111491904655412	1.158445290078641	0.2560679457163386	2.279670492575836	1.694735659695845	0.2798222705218585	2.347923243726387	1.661440408300227	0.1742623556530052	2.410506892209401	1.398257898644745	0.1020089176456248	2.248714684475131	1.241137363149587	0.04602939983385675	2.235133806354431	1.174876997066817	0.09484037895469991
381	12.666667	2.269445082216789	1.194990611019401	0.2752938318719321	2.255145360274438	1.372246205711791	0.278088160940306	2.248927020330502	1.514099755420826	0.2866532333129383	2.257608627284742	1.72941356394424	0.3060758107786741	2.233949319131382	1.692783398555082	0.3277947331530754	2.126645074351212	1.64810554889479	0.4096575510219259	2.07530733911222	1.381135712178483	0.4540484067501079	2.01970917907423	1.208321693005272	0.3114738145774246	2.080152697458847	1.16177501532097	0.2915235855913166	2.133384178164071	1.152764080677009	0.2239233433298828	2.111048433299735	1.158351849969567	0.2562005384160381	2.279864134688294	1.694700617215976	0.279398267770366	2.348101762503207	1.661127015489285	0.1738885659108821	2.410301839212804	1.397456209823344	0.102110898291403	2.248500096438888	1.240414479869939	0.04598195571514569	2.235292306734494	1.173802727630978	0.09449863455249109
382	12.7	2.269013236131866	1.194993823285696	0.2753865464998143	2.255058919162822	1.37226879468184	0.2779302685634875	2.248919854519275	1.51414039051179	0.2863331418574725	2.257941986958675	1.729463137391964	0.3055140689799572	2.234248874872113	1.692908904794423	0.3272467811119675	2.126937924355515	1.648473871972283	0.4091546106863336	2.075539195261372	1.38129609999597	0.4541619250350231	2.019590160056728	1.208321836090564	0.3118688440696701	2.079576886840117	1.161542040655287	0.2916202474126671	2.13287121601308	1.152140360663021	0.224116719781996	2.110745421410054	1.158106787010098	0.2561602077614777	2.280152073259627	1.694672257146518	0.2788786475804274	2.348375271281297	1.660757281750876	0.1734272529080599	2.410136706528423	1.396067418545753	0.1022153196414119	2.248213267266588	1.238978408481417	0.04610097169383422	2.235350688019873	1.172768609232555	0.09420356377715688
383	12.733333	2.268564768818976	1.195007740793918	0.2755081084479836	2.255003770818135	1.372307896657876	0.277755270495496	2.248968407085155	1.514201326023227	0.2859537159729666	2.258403126273202	1.729538016589023	0.3048300104167718	2.234666043224508	1.693072640941651	0.3265893087301132	2.127349506304359	1.64893532158217	0.4085557676731292	2.075946371450422	1.381499043093	0.4539431765399917	2.019692738927959	1.208261198135985	0.3119941466171426	2.078686486203907	1.161140433126443	0.2917331584547024	2.132473760855792	1.151107422193245	0.2244449699370047	2.110501567729041	1.157580545244078	0.2561403122690211	2.28055284099336	1.694654072130283	0.278245148694075	2.348764817443781	1.660379085341512	0.17286275897827	2.410177926304202	1.394862859407574	0.102343432295422	2.247979316875438	1.237072567681945	0.04637082068041108	2.235262013239231	1.171127703067695	0.09386894987276906
384	12.766667	2.268098116865458	1.195034618655608	0.2756590368025057	2.254983964865738	1.372366079142282	0.277560299596913	2.249084184063732	1.514284995836557	0.2855027300178672	2.259010828731828	1.729640222131174	0.3040038483258367	2.235217483636881	1.693277273472453	0.3258046286524839	2.127891865647674	1.649494078028139	0.4078335000722801	2.076492021704136	1.381808995991651	0.4533415218449579	2.020049318266261	1.208172156602847	0.311784643855946	2.077274190229183	1.160559820060529	0.2921284439752132	2.132119930074395	1.149850677245001	0.2252263141687617	2.110162075485629	1.156640990938943	0.2562430365179638	2.281083905637792	1.694647540427925	0.2774797410572154	2.349290465840992	1.66001813463952	0.1721796860040267	2.410515998637386	1.39510990461102	0.1024910636331397	2.247840613835786	1.238452632863497	0.04677851650403817	2.234951110677996	1.170718055988533	0.09354633553716882
385	12.8	2.267613634854063	1.195074320804449	0.2758395901261184	2.255004438719133	1.372442915132687	0.2773424276494789	2.249279544807725	1.514390525110986	0.2849677230412002	2.259782584645314	1.729767864885402	0.3030151983673661	2.235919114012551	1.693521536298257	0.3248750187932744	2.128576018917995	1.650147042684754	0.4069588691492728	2.077131505231425	1.382306783897516	0.4523559355551132	2.020722578634524	1.208125778183226	0.3112246879930927	2.075225573606805	1.159880346474354	0.2928529112429918	2.13155946584826	1.148867164599549	0.2266141540979194	2.110222667403014	1.15527829331215	0.2565092223164783	2.281761738621692	1.694650473920241	0.2765637387984016	2.349971335784392	1.659659158099142	0.1713618372400463	2.411065466753353	1.395176966155667	0.1025834807459035	2.247711240973462	1.239590651708981	0.04729832191099623	2.234464832866133	1.169076610682044	0.09349042928398263
386	12.833333	2.267113387280254	1.195124806151223	0.2760498174136433	2.255070334521242	1.372535481157214	0.2770988469544707	2.249565603808018	1.514514253653285	0.284336347230395	2.260731892309099	1.729915620482762	0.30184624372685	2.236783872857848	1.693800460044936	0.3237849517857525	2.129411501519105	1.650882967125842	0.4059069849999006	2.077837467052422	1.3830601512037	0.451049067458676	2.021647555424014	1.208247757208331	0.3103796440934664	2.072505902168786	1.159288687928698	0.2936225523656472	2.130414409193644	1.148407245110341	0.228188029134439	2.110575052936731	1.153690388699459	0.2568378715013985	2.282599286974712	1.69465778139406	0.2754803582203989	2.350824124157546	1.659274141715932	0.1703955792326758	2.411752018390763	1.395049387849091	0.1025824776721209	2.247560328871768	1.240156186460205	0.04792652047515678	2.233988485361254	1.169044857047165	0.09411145600755087
387	12.866667	2.26660155286683	1.195182154731897	0.2762896735595003	2.255186653785102	1.372638097167403	0.2768274468402338	2.24994975987209	1.514649314958995	0.2835970252813072	2.261865729832265	1.730073943044071	0.3004843484088654	2.237819716967687	1.694104645908127	0.3225232600550558	2.13040670234432	1.651680844475717	0.4046652477727876	2.078590221500151	1.384083788331376	0.4495332416708773	2.022664150492974	1.208625458982916	0.3094166793463412	2.069327114654725	1.158979064895264	0.2941326891922855	2.128544026841461	1.148429127443611	0.2294567305818484	2.111181875478644	1.152243854725438	0.2571065065505777	2.283603234463416	1.694660739181726	0.2742166280506443	2.351860634944933	1.658833768261854	0.1692720863919138	2.412576168245846	1.394250743034323	0.1024848484712022	2.247440409284157	1.239046720250266	0.04858617153391195	2.233630019601652	1.169367192501707	0.09542197598158021
388	12.9	2.266084448169451	1.195240743472713	0.2765590411523388	2.255357885583427	1.372742328358059	0.2765274132050196	2.250434974322454	1.514785467126092	0.2827415693334067	2.263182785722118	1.730228810998532	0.2989261125749165	2.239028174546174	1.694419962178604	0.3210862760284003	2.131567841261866	1.652508271625211	0.4032361077205738	2.07928873046572	1.385309704845901	0.4479560618984141	2.023454761700505	1.209236586831164	0.3085950557040278	2.06623787524233	1.159051639519399	0.2943981343261198	2.126283762879508	1.148612945587962	0.2304141250637617	2.111959610167715	1.151362742680444	0.2573466276737348	2.284772553365648	1.694646838423038	0.2727674606938726	2.353085921254772	1.658322447044931	0.1679912456872151	2.413544786950743	1.392501664709478	0.1023555316903647	2.247433997459558	1.23868172705309	0.04914866850752944	2.233237297694129	1.168859356293621	0.09691212162828569
389	12.933333	2.265569544012163	1.19529351231322	0.2768576444622299	2.255587830055934	1.372837586759977	0.2761992043913096	2.251022004588092	1.514909799355648	0.2817667301779802	2.264676377469309	1.730362775761374	0.2971783523321214	2.240406634404944	1.694728522056895	0.319478683251961	2.132898623887785	1.653323927403527	0.4016325564112719	2.079774313668544	1.386565632495958	0.4463809076399665	2.023834587628167	1.209906548930153	0.3079152572619696	2.063817195633539	1.159363178394743	0.2946683812049711	2.124523542824496	1.148779541359732	0.2313359650376467	2.112741582940686	1.151035481792168	0.2577321080999132	2.286101291720578	1.69460080443979	0.2711369714818939	2.354498643516835	1.657753255416806	0.1665605364954718	2.414431029481845	1.391785136030618	0.1023062785290415	2.247447483999515	1.238929029981825	0.0496606403662124	2.232730392347252	1.170682570339404	0.09839278824147563
390	12.966667	2.265063807537638	1.195333721429858	0.2771845078612922	2.255879448970705	1.372914343458517	0.275843594982722	2.251711704860619	1.515010879748903	0.2806711038160303	2.266343795945144	1.730460469818959	0.2952517546226022	2.241954786212713	1.695014283105149	0.3177089346413827	2.13440259211202	1.654094348703984	0.3998733777481852	2.079983600120285	1.387722691698351	0.4448361932647175	2.023810133494767	1.210469608986065	0.3073487856867558	2.061899604905205	1.159698343029216	0.2950955059682954	2.123401544340694	1.149032549387787	0.2325467262048238	2.11346693477768	1.151096479419618	0.2583305954083273	2.287586169381127	1.694509391690392	0.2693323970590328	2.356095889232878	1.657138269342976	0.1649875570417286	2.415045904409587	1.390290315439675	0.1022774332388855	2.247345540123197	1.238104402885678	0.0502051339402035	2.232169311637907	1.169350159709956	0.09994927230456066
391	13	2.264573390415156	1.195356406897023	0.2775379962087742	2.256234942837652	1.372965850815506	0.2754618611595494	2.252505706079876	1.515080633890959	0.2794547695876732	2.268187025896773	1.730510942933253	0.2931588987806718	2.243674609953267	1.695265339496677	0.3157873776969182	2.13608117216253	1.654801825446425	0.3979747723947743	2.079898893929917	1.388771938666417	0.4433011367836021	2.023455360794294	1.210889180415208	0.3067739100003253	2.060007557373692	1.160001504007683	0.2955598587998831	2.12253223620514	1.149637478758247	0.2337803594739192	2.113741363807168	1.151479591611203	0.2589815291603981	2.289227823292161	1.694363595540832	0.267363144849536	2.357876356407049	1.656522606106914	0.1632803131267338	2.415269991019068	1.388459465960567	0.1021450295163325	2.247059270951983	1.237064633853893	0.05084140334331085	2.23154206892263	1.167542226362332	0.101759155016483
392	13.033333	2.26410396645543	1.195356102751205	0.2779160278441649	2.256655970854359	1.372984952695303	0.2750562568873831	2.25340598705156	1.515110563104499	0.278120562929066	2.270210531634889	1.730502665645725	0.2909136443971977	2.245568881852828	1.695469614595102	0.3137259590247695	2.137933392368363	1.655435319777475	0.3959511324996309	2.079539909080591	1.389745151769288	0.4417513531755624	2.023003576212713	1.211217767276702	0.3059967101572664	2.057422740951396	1.160339525401479	0.2959206337341179	2.121651432184346	1.151025726853967	0.2348770555797348	2.113201545685289	1.152098070344089	0.2595983317360923	2.291029011361538	1.694153394011852	0.2652407495319501	2.35984118583602	1.655952800053525	0.1614501391513911	2.415080860335796	1.386406668311287	0.101861412871277	2.246669003085257	1.233535129633782	0.05159149861382478	2.230817373948964	1.164223154544775	0.1037342997212964
393	13.066667	2.263660919739243	1.19532572290149	0.2783160994534594	2.257143221186632	1.37296248871089	0.2746301250323285	2.254412820489458	1.515089903469188	0.2766741450792023	2.272416954009024	1.730421165885142	0.2885305770264801	2.247638073657474	1.695612711542118	0.3115381492765017	2.139954330888403	1.655984663537171	0.3938147693424886	2.07904516118068	1.390644674154454	0.4401887516885719	2.022803299322533	1.211486984489425	0.3049333526608062	2.05393696872569	1.160788486720749	0.2960732959228785	2.120877843275806	1.153452551092078	0.2357209324268996	2.112201171669347	1.152726640296944	0.2602760045117441	2.29299067627829	1.693865367810347	0.2629780776215936	2.361986366875568	1.655420794487577	0.159508287642478	2.414666785721056	1.386228275320922	0.101366615972543	2.246310549878925	1.233932599936448	0.05265436047795538	2.229920604968657	1.165138483992724	0.105834599979273
394	13.1	2.263249356876637	1.195257541884607	0.2787350298588462	2.257695889687192	1.372889119703131	0.2741878989127212	2.255523991878734	1.515008083037123	0.2751268097526689	2.274805860798123	1.730253037882566	0.2860260191922594	2.249879413690254	1.695681631078009	0.3092405156080805	2.142135057087021	1.656443748998088	0.3915803984726194	2.078584998701199	1.391473795979405	0.4386805893835293	2.022827482133232	1.211687159999896	0.3038348189868894	2.049691716432239	1.161285226493144	0.2961154553005972	2.120041458831806	1.156302761448094	0.2363241469414286	2.110625859981239	1.153070552137489	0.2609844314343577	2.295110691733991	1.693486436809339	0.2605904376130349	2.364299729404141	1.65485619193255	0.1574658275351556	2.414187008224804	1.385765567404337	0.1005752125921687	2.245972549028479	1.230802348421543	0.054141220727177	2.228746502285469	1.163620048982482	0.1080804664574143
395	13.133333	2.262874229924938	1.195146355534375	0.2791689094966567	2.258312049419713	1.372759082394717	0.2737348754954123	2.256735728476305	1.51485884794912	0.2734956354489256	2.277374722983826	1.729991111068069	0.2834181466105065	2.252287774955628	1.695669360968035	0.3068527920061216	2.144463413372268	1.65682149277443	0.3892666335109213	2.078321453146079	1.392375356899019	0.437343558612206	2.022645274656556	1.21187581150869	0.3034177376313721	2.045223836511729	1.161795810444699	0.296478140908723	2.118545746822247	1.158253618247338	0.2367050102042277	2.107026412871288	1.152924885261114	0.261450674921085	2.297384811546354	1.693009287438262	0.2580956518125394	2.366763126469813	1.654191087060412	0.1553336911392416	2.413912032960103	1.38406098968062	0.09939271567689756	2.245617775395506	1.228424036151128	0.05600570863293216	2.227303130700593	1.161673588165582	0.1104763011795907
396	13.166667	2.262539744320472	1.194988475622372	0.2796131808706943	2.258988151063463	1.372568889200654	0.2732769910705747	2.258041484208423	1.514638833833168	0.2718008533180291	2.280113423452888	1.729632395583701	0.2807293118177866	2.254851648539175	1.695572127844101	0.3043986850448138	2.146922749632352	1.657130580632604	0.3868985846926207	2.078355891889781	1.393504412291543	0.4361964835783765	2.022054280080124	1.212045021388291	0.3042543718645135	2.040603400312903	1.162336733552275	0.2977953225495888	2.115929473035723	1.158407857779713	0.2377044885384616	2.099443119674043	1.15190711460347	0.2616889120670209	2.299802425953098	1.692431381759287	0.2555154393997999	2.369349128208014	1.653393485804708	0.1531234426946109	2.413979825118349	1.382472286329509	0.09772510570580142	2.245222035991999	1.227584688305413	0.05818167423513531	2.22557846119327	1.161035749093911	0.1130336729327645
397	13.2	2.262249703257852	1.194781954961696	0.2800624230535684	2.259718896496682	1.372317731848669	0.2728211246764926	2.259430523017579	1.514348147110439	0.2700681719113389	2.282999670174644	1.729179252540195	0.2779898552343203	2.257549909571253	1.69539014363953	0.3019089393695215	2.149490921938235	1.657380618835858	0.3845123897440743	2.078724949406121	1.394929396610135	0.435116560251432	2.021107418168876	1.212121973168842	0.3064098531080497	2.035995087008788	1.162899947422381	0.3004394946700146	2.112383465473195	1.156214426147018	0.2405428434425776	2.088351960666718	1.149707379942331	0.2619739530365117	2.302342719829873	1.691756403900615	0.2528789103431771	2.372014219278073	1.652436946469114	0.1508495340837284	2.414380535164736	1.380733173864328	0.09560659975580899	2.244806338744213	1.223511850509996	0.06037455366411224	2.22371337647151	1.15763790082031	0.115519304660896
398	13.233333	2.262007260748637	1.194526534942275	0.2805107190069979	2.260496692193574	1.372007668835303	0.2723758547782495	2.260886295216984	1.513990767280746	0.2683322224491511	2.285995710424867	1.728640444225664	0.2752431390806635	2.260349413206562	1.695128527446695	0.2994251666413535	2.152140032838239	1.657571952803878	0.3821606794272234	2.079402215353569	1.396535145001344	0.4339222540189055	2.020065909936345	1.212104626840531	0.3091538537956434	2.03203402792969	1.163517612074614	0.3038947803812311	2.109244036138773	1.151519747066916	0.2458602170111981	2.07806246108228	1.146438968596621	0.2627161896624937	2.30497193729581	1.690995219728191	0.2502275415412488	2.374696128854675	1.651281734922486	0.1485349891891949	2.414943768439458	1.380282859556732	0.0933334495228104	2.244276048737648	1.224994412762345	0.06205584398203855	2.221968619097669	1.15857170366242	0.117477801248738
399	13.266667	2.261813848541957	1.194222331832546	0.2809522854680047	2.261311007405254	1.371641525721819	0.2719510266877872	2.262386931167993	1.513571866505945	0.2666328580961623	2.289050914316252	1.728026967914368	0.2725392327434742	2.263206898097918	1.694794032242417	0.2969947870101905	2.154837173919433	1.657689067037202	0.3799044094505271	2.080329749109209	1.398046918436122	0.4325206606685326	2.019018087318747	1.21219282860796	0.3113099160567623	2.02899155177933	1.164318486731955	0.3068021084130363	2.107249350017479	1.14472349483546	0.2530228447409095	2.070566394068217	1.142888016313861	0.2639398088579482	2.307645367763412	1.69016125360174	0.2476093244083458	2.377321530086689	1.649837156827378	0.1462088927869018	2.41538405287011	1.378861432961255	0.0911432513946704	2.243469038968555	1.223258061107789	0.06296538314224488	2.220382720132208	1.156778116060648	0.1189193538823487
400	13.3	2.26166897372077	1.193873533251653	0.2813814430526578	2.262149733562946	1.37122735142306	0.2715563267839777	2.263911015469186	1.513102658187299	0.2650093904149506	2.292112891187021	1.72735830300743	0.2699275496794945	2.266077052483888	1.694400725498731	0.2946644950221701	2.157546068052711	1.657721279820989	0.3777981547991074	2.08151271689436	1.399284190684466	0.431010752297719	2.018009196123057	1.212668693043446	0.3121499562036041	2.027166269200742	1.165275304366903	0.3080219385248134	2.106334398635433	1.1356435701475	0.2612486778680304	2.065088314713219	1.139893594800831	0.2656320450841089	2.310317545288551	1.689276797699986	0.2450720395931559	2.379821580509909	1.648056959892881	0.1439018729169732	2.415667973481038	1.376337080342183	0.0890607191975359	2.242240064456528	1.222813950700764	0.06321700236256178	2.218820376528254	1.156482009976443	0.1202039862943532
401	13.333333	2.261570645646171	1.193484814715139	0.2817925375261782	2.26299905735532	1.370773550001737	0.2711999036654456	2.265435575338426	1.512594679651772	0.2634961319610925	2.295127572091654	1.726653795077249	0.2674552302202265	2.26891241212373	1.693962357331865	0.292477908051019	2.160228034644578	1.657661109420766	0.3758905418698829	2.082992089751484	1.400127564623872	0.4296563341371923	2.017074068764785	1.2136498022592	0.3116688789890725	2.026655077498412	1.166062401517677	0.3072153050094765	2.106088074364795	1.124863856602712	0.2694933895628591	2.060175252233546	1.137895710987119	0.2677115494638131	2.31294185556858	1.68836437794456	0.2426610698389186	2.382139468769868	1.645963955156624	0.1416472380688241	2.415899403436812	1.373795289514153	0.08703592257968795	2.240615771729267	1.223430573457066	0.06310568563626767	2.217166541063315	1.160104036008438	0.1216752912937216
402	13.366667	2.261515655932223	1.193061503948217	0.2821800180002613	2.263843320475839	1.370288049464606	0.2708887898906038	2.266935865047703	1.512058169379333	0.2621257633609251	2.298039766336929	1.725929396052142	0.2651708115226799	2.271663597114941	1.693490009600653	0.290478045936841	2.162841237726801	1.65751279470273	0.3742233812517062	2.084728130342143	1.400548705861563	0.4285858599989528	2.016295874080258	1.214808051396468	0.3104716625669496	2.02735041875273	1.166371495750743	0.3052601687167749	2.106264644227934	1.1154643776535	0.2759905945026326	2.056185424477512	1.137019583913162	0.2698268718830982	2.31547114760621	1.687443105171709	0.2404239021019953	2.384231650549374	1.643610131914827	0.1394870766685177	2.4162211210713	1.37081699748552	0.08515284459803577	2.238806619660511	1.219399100753984	0.06280279054993766	2.215728775936594	1.155589866535909	0.1232582138597833
403	13.4	2.261500151601244	1.192612036441092	0.282538424687361	2.264665894065	1.369780896149654	0.2706278618275286	2.268387714157417	1.51150481231256	0.2609263548802131	2.300795416689889	1.725201560059828	0.2631191075205963	2.274281161152893	1.692995438584324	0.2887031569781597	2.165342014854267	1.657296058238743	0.3728271263691353	2.086636655458618	1.400655594889432	0.4278451485414762	2.015940470763096	1.215773200412009	0.3093181976080732	2.028284065358552	1.166238836159132	0.303257753786586	2.106071908061045	1.109671587327421	0.2798556166354181	2.052963999733004	1.137246211620425	0.2718469940247319	2.317860301499757	1.686532776734804	0.2384054380760429	2.386072227642397	1.641084020157523	0.1374700232603396	2.416619931370657	1.368600960389868	0.08348810647491856	2.236885126163108	1.223034479590798	0.0622257066910608	2.214731054735667	1.159215081979783	0.1247025620505017
404	13.433333	2.261519525963477	1.192148508203453	0.2828624027037352	2.26545030449898	1.369265603214679	0.2704204175377292	2.269768830937674	1.510949423690264	0.2599213862869297	2.303344906690719	1.724489718432774	0.2613412898306878	2.27671889600275	1.692493195641021	0.2871872662572333	2.167687558564987	1.657039617162246	0.3717224833599105	2.088646696479744	1.400618900950881	0.427512541747765	2.016164438462993	1.21648205950487	0.3087657728034988	2.028677222685733	1.166016537365856	0.301982061719172	2.104781379920655	1.108929193240953	0.2802348559202512	2.049984038320476	1.138251508282763	0.2737793171671257	2.320068453089035	1.685656440480857	0.2366471717396212	2.387648548175289	1.638506840283904	0.1356454230404653	2.416868919202299	1.364876921313773	0.08212191544167323	2.2349381404103	1.222790927375217	0.0613489296341119	2.214082562875669	1.160792500649588	0.125848017103662
405	13.466667	2.261568724505267	1.191685669584164	0.2831468863244219	2.266181068675795	1.368758486056225	0.2702686978610322	2.271060206895946	1.510409470934944	0.2591303734023024	2.305645574631784	1.723816212787125	0.2598745872980748	2.278936023857982	1.692000598814565	0.2859602012835877	2.169836848387685	1.656774275996075	0.3709179830415409	2.090719160363269	1.400566488540967	0.427543890328004	2.01685774890283	1.216943406627255	0.3089651574142568	2.028803004564826	1.165934547133763	0.3017414205589304	2.102661896793114	1.114319969444065	0.2764356190946765	2.048185872729758	1.139718730872707	0.2754862701297512	2.322061125159436	1.684840129801237	0.2351868760932677	2.388959487995184	1.636056168765637	0.1340593525695964	2.416898910954129	1.361412194223687	0.08105069836728171	2.233133052815664	1.221107697736195	0.06035748428700566	2.213643002265084	1.159429272332341	0.1267170368975998
406	13.5	2.261641731114064	1.191238751577095	0.2833867242869999	2.266842662934057	1.368276178323856	0.2701729769257262	2.272242673426812	1.509902431317849	0.2585665198535562	2.307657987051746	1.723202780776859	0.2587532641403301	2.280894638692997	1.691534376544905	0.2850481445342627	2.171752236496478	1.656522296217212	0.3704208422080869	2.092802566954031	1.400503749156823	0.4278776194453509	2.017755455882008	1.217156482616605	0.3098467265271478	2.028944333174526	1.1660434807529	0.3025250550730215	2.099786419496012	1.126299546222787	0.2679164952507568	2.048171795289355	1.141268660277205	0.2769722973959394	2.323806194853368	1.684109479114129	0.2340580931873415	2.390005735072624	1.633904022931232	0.1327527046600833	2.41678047961855	1.359366829082984	0.08024419418458772	2.23164228708885	1.221539525222824	0.05937917163610924	2.213377102563514	1.159723986172976	0.1275717793922167
407	13.533333	2.261731580089033	1.190822724568898	0.2835764583053816	2.267419159492794	1.367834920801574	0.2701310344950118	2.273294520809117	1.509445134803522	0.258235682911334	2.309344657636618	1.72266920737923	0.2580056333072512	2.282558597332291	1.691109942595788	0.2844713180484865	2.173400155386426	1.656300173041687	0.3702373674145371	2.094756286643879	1.400374864661017	0.4284628366287809	2.018632814612614	1.217069596786885	0.3112008201464437	2.029021036842769	1.166237504064733	0.304071219528141	2.096529315978341	1.141802652294195	0.2566304222226337	2.049518520422454	1.142333111542562	0.2781359431295873	2.325272400951348	1.683487913676215	0.2332875136016327	2.390786525710151	1.632177573016658	0.1317599219107592	2.41656721165856	1.355924675498325	0.07965986076308268	2.230542974155516	1.219614659027634	0.05839459799999121	2.21324223927807	1.160275330104012	0.1285323659448918
408	13.566667	2.261830985302201	1.190453306331463	0.2837105796697142	2.267895446209448	1.367451146380432	0.2701387723272135	2.274193674514595	1.509053999816335	0.2581373571204461	2.310672758085996	1.722233185235151	0.2576479591157892	2.283896045553107	1.690741870701627	0.2842401141552488	2.174751476375552	1.656128781788778	0.3703639166089984	2.096407316903251	1.400199173443134	0.4291809199512792	2.019372194768238	1.21667678963335	0.3126617887343031	2.028973338532444	1.166476966714096	0.3059017916200263	2.094340039158151	1.152877516014847	0.2490617600391034	2.051263558686812	1.142291815622298	0.2786460974671767	2.326431668015	1.682995993788515	0.2328903918281466	2.391299348818101	1.630981357638086	0.1311030684328892	2.416268733916835	1.355180139306929	0.07921742482376332	2.229802044483443	1.219101423047947	0.05747709541935139	2.21301671001643	1.160024964897391	0.1295078261597098
409	13.6	2.26193310275802	1.190144684118185	0.2837840221719849	2.268258899910001	1.367139029362576	0.270191360517349	2.274921887522658	1.508742527939997	0.2582674967494373	2.311620612292363	1.721907457885589	0.2576841321138417	2.284885087799743	1.690441730228975	0.2843557737330342	2.175784366327257	1.656026546093274	0.3707875494382368	2.097740991467087	1.400044327993106	0.4300099968191936	2.020035746589207	1.216099633704723	0.3140854025488567	2.028778584830395	1.166782376759777	0.3076947742617493	2.093525033746499	1.157666502137088	0.2464616236973142	2.052737602327017	1.141441035829821	0.2785707306957879	2.327264477625425	1.682647926259303	0.2328705263605223	2.391543165430328	1.630336041303372	0.1307916794549826	2.415808830395972	1.355565525016773	0.07891678883636459	2.229233148004083	1.219526448915257	0.05669374807222869	2.212457308802005	1.161130903239073	0.1303830573327091
410	13.633333	2.2620320266646	1.189907417930749	0.2837926219782093	2.268500402110798	1.366908318605997	0.270284074600994	2.27546756896392	1.50851919830843	0.2586209010419477	2.312179712940856	1.721698154472979	0.2581118087488596	2.28551564014996	1.690216042026866	0.2848146877680103	2.176485374460043	1.655997990522455	0.3714903449439185	2.098879781703593	1.399913850841753	0.4310631951575715	2.020643776770033	1.215506581813231	0.3155729780623058	2.028368744178934	1.16713416232214	0.3093232440245654	2.093500917127885	1.158521725464193	0.2466433271523162	2.053349811888844	1.140462747219747	0.2785252400936216	2.327762224228976	1.68245019427245	0.2332260141779272	2.391521040984822	1.630201773317835	0.1308287036534062	2.415161616381234	1.355463916457605	0.0788588998691046	2.228716250301746	1.218550835113628	0.056237603383276	2.211494489547743	1.162042363856171	0.131077842466757
411	13.666667	2.262122914607806	1.189748361923687	0.2837328478386742	2.268613873533008	1.366764429238171	0.2704113768811027	2.275823814529098	1.50838775999661	0.2591884852835933	2.312350628538651	1.721605609243836	0.2589195019952349	2.285786089702009	1.690066723747212	0.2856058556430463	2.17684916715309	1.656041651169472	0.3724528622888637	2.099994337267129	1.399793586308375	0.4324494501668552	2.02122030289937	1.21494686606689	0.3174373082535741	2.027736785745261	1.167530712731685	0.3111184398347249	2.093863437758393	1.157721398005114	0.2479973780665393	2.053063104236825	1.139819616281244	0.2789795849360526	2.327923948814114	1.682402603189742	0.2339463578261505	2.391239151469928	1.630527200745362	0.131208527179929	2.414304930019774	1.355468323756492	0.07907629010762776	2.228149019253843	1.21846872322755	0.05642439740483165	2.210152948196289	1.162153168933258	0.1315502528950886
412	13.7	2.262201837569828	1.189669972053985	0.2836015840746299	2.268595707220939	1.366708278664801	0.2705666621194066	2.275986206689838	1.50834753178745	0.2599566666630543	2.312140868047531	1.721625072894361	0.2600873757265205	2.285701236966358	1.689991615499691	0.2867112590312874	2.176878507910101	1.656152860090405	0.3736583292398554	2.101193240286351	1.399676756103501	0.4342864477574442	2.021937363513276	1.214414537182579	0.3199906261285349	2.027054838919794	1.167978175811603	0.3135321021431274	2.094596165528415	1.156413106361568	0.2501886677521494	2.05230097866525	1.139616157229479	0.2801533229599107	2.32775441150166	1.682499018457898	0.2350130134478682	2.390705758843359	1.631263923364251	0.1319177798677856	2.413289573683757	1.356122673482249	0.07961275881518655	2.227592016541947	1.218546362337535	0.05746986353183495	2.208470442892207	1.16189101326943	0.1318785161712261
413	13.733333	2.262265625674881	1.189670583895967	0.2833961209069372	2.26844459328849	1.366736596053952	0.2707422255383943	2.275951926645829	1.508393723624629	0.260906288225199	2.311564661978708	1.72174686569603	0.2615861002517567	2.285271733987244	1.689984707913742	0.2881048558715283	2.176583928431685	1.656323174452	0.3750910180799777	2.102424578701098	1.399568453815192	0.436631461226281	2.023013468665156	1.21395280447865	0.3232112623348254	2.026711448227613	1.168425752921138	0.3166377771835062	2.095715768792572	1.155023854739512	0.2532449715890652	2.051699954698789	1.139755276308192	0.2819534825175206	2.327263887314448	1.682727475137834	0.2363983730758958	2.389932365392637	1.632356179795775	0.1329352929431267	2.412321970438283	1.357040401746877	0.08053577172370663	2.227331541691268	1.218844126435652	0.05940231238612502	2.206802439812722	1.161843948601671	0.1321833743821653
414	13.766667	2.262311597411908	1.18974547133339	0.2831142675176795	2.268161496463161	1.366842775445793	0.2709293102054347	2.275719810988927	1.508518081238487	0.2620113294130704	2.31064437330886	1.721956652670731	0.2633774864105223	2.284514656253361	1.690036344612887	0.2897526192784117	2.1759828200797	1.656540474548717	0.3767326165069995	2.103497360736676	1.399459483535651	0.4393821898809657	2.024548637652105	1.213689995713944	0.3265354648882206	2.027118497295057	1.168740741923997	0.3197485294409985	2.09664313967819	1.154280683387636	0.2560518358257627	2.051528795308567	1.140235807781063	0.2839141623852006	2.326469475727293	1.683070653880381	0.2380662189655978	2.388937587335245	1.633742407803327	0.1342337072884004	2.411565223704607	1.357929662958202	0.08189013090495578	2.227614094873101	1.217561371000305	0.06198496929226804	2.205778539132791	1.158325781373097	0.1325226311469477
415	13.8	2.262338142906078	1.189888094067409	0.2827544661795351	2.267750547174482	1.367018487942308	0.2711182105875727	2.275293411758027	1.50871073740904	0.2632396087786203	2.309412614931523	1.722238703311918	0.2654142414739813	2.283455383883684	1.690135950887396	0.2916127293450172	2.175098286404252	1.656794077958702	0.3785557625254203	2.104238241771485	1.39933639961321	0.4422426069896523	2.026475997434063	1.213697771130396	0.3291703905219066	2.02861593715526	1.168718344433064	0.3218304612258935	2.097144498493303	1.155356018242606	0.2567045792775834	2.051966037596118	1.141430939101401	0.2855310730027947	2.325397440892897	1.683509217627693	0.2399715714292609	2.387750634365326	1.635354795216111	0.1357796128349499	2.411077101154612	1.360932723107908	0.08355583736887158	2.228455174185854	1.217731411069579	0.06459311535844905	2.205547835349769	1.156886461335311	0.1326733423392505
416	13.833333	2.262345047813096	1.190089975479248	0.2823158078254118	2.26721917521215	1.367254023422855	0.2712991466235971	2.274681007090469	1.508960947239869	0.264555773383265	2.307908668654159	1.722577681763359	0.2676427993906871	2.282125412326125	1.69027320790825	0.293638603933717	2.173957649389263	1.657075362526563	0.3805275257309064	2.104577533228934	1.399213229784265	0.4449218717138912	2.028484997941028	1.213916403299119	0.3308384715245802	2.030705914517348	1.168371333445843	0.3225966497317296	2.097230243531765	1.158396590288345	0.254944220813522	2.052825696839388	1.143493041747907	0.2865538798224996	2.324080188790187	1.68402392371973	0.2420631846419667	2.386402401957227	1.63708962970855	0.1375326176092661	2.410829823987533	1.364386289748531	0.08524670606015457	2.229579800882131	1.218782173922843	0.06656647539225061	2.205861519620159	1.15632997459562	0.1324946269303903
417	13.866667	2.262333744770752	1.19033908643849	0.2817984718916187	2.266577680834959	1.367535995394611	0.2714630424103414	2.273894822970187	1.509254319488369	0.2659237366558607	2.306173939810073	1.722955103105745	0.2700107312840475	2.280558763998545	1.690434306315477	0.2957839527765219	2.172589709288401	1.657375914231625	0.3826123310906704	2.104481321937116	1.399099282276246	0.4470963931220702	2.029656234236254	1.21408509909943	0.331836779444156	2.032412787728774	1.167948585923659	0.3228438860118572	2.09726235335573	1.16104433223399	0.2533400406149978	2.054587937514188	1.145857509844805	0.2868062737840037	2.322552977558692	1.684592649427889	0.2442906359745095	2.384926367399275	1.638861117955142	0.1394517284343188	2.410765257386742	1.365648224806167	0.08683721622421064	2.230736154788935	1.21940191014175	0.0674346781028481	2.206245175988933	1.15720568286294	0.1318974254718895
418	13.9	2.262307391931405	1.190620318916361	0.2812045331587968	2.265838371556842	1.367847294215546	0.2716030011132597	2.272949706280877	1.509572417498543	0.267311448768103	2.304246963766904	1.723348460737783	0.272472848637988	2.278788821246454	1.690601012036306	0.2980081434774962	2.171023984411446	1.657677596369477	0.3847790973354134	2.103974568504159	1.398974992317605	0.4486791564203736	2.029798510647322	1.214020228597161	0.3324754299313976	2.033648476369966	1.167505821751863	0.3231126818087387	2.097508973886087	1.162389263504124	0.2527135539792865	2.057551908373857	1.148130632860538	0.2864250175872923	2.320849323314853	1.68518980854841	0.24661000413043	2.383354122771801	1.640634267683688	0.1414994034115845	2.410771404954621	1.367021343355263	0.08827293505122805	2.231820469666908	1.220114303190168	0.06726757778909494	2.206507930009255	1.159846331452657	0.1309734673981101
419	13.933333	2.262270762955973	1.190917179974603	0.2805377425248626	2.265015170692898	1.368168790969754	0.2717144114571816	2.271861948025143	1.509894431329268	0.2686910058078716	2.302163988222177	1.723732437690651	0.2749893370375797	2.27684848469293	1.690752250719752	0.3002753319911755	2.16929075347033	1.657951794043827	0.3870005600855909	2.103187084599059	1.398811056367468	0.449829181027504	2.029376893932322	1.213698237888113	0.3331013742432691	2.03465568946647	1.166999113425202	0.3237528284564397	2.098029970117186	1.162498232264733	0.2530899919052238	2.061003149562455	1.149665267406976	0.2854733124750545	2.319000871976456	1.685787272783901	0.2489821851405542	2.381715281479772	1.642375537780698	0.1436415731900651	2.410722724830411	1.370234528876461	0.08943200182925035	2.232805408567112	1.222191283445621	0.06648538685430419	2.206710234888959	1.161439810072512	0.1299323658078388
420	13.966667	2.262229405996897	1.191214065388957	0.2798030368939538	2.264123309567451	1.36848275568773	0.2717952871840045	2.270650234156615	1.510201371755633	0.2700425423048173	2.299961853976439	1.724084545949372	0.2775313313602746	2.274771752333196	1.690869265698347	0.3025586074565134	2.167419793222021	1.658175957633213	0.389252847836135	2.102205922271979	1.39865288816721	0.4507628683408554	2.028910575556752	1.213293438750303	0.3338747062841611	2.035462163106488	1.166548575031618	0.3248205713072178	2.098751818681439	1.161576444377153	0.254239089663427	2.064232740586573	1.150676230975908	0.2840648296842418	2.317040151746409	1.686359967110361	0.2513788642372016	2.380035762280981	1.644035103560249	0.1458523722879154	2.410533116429223	1.371955065921776	0.09030373536711302	2.233647624720468	1.223074040804029	0.06537424254048116	2.206918790734005	1.161256610558718	0.1288058794306331
421	14	2.262188933890321	1.191498022905676	0.2790064942565363	2.263178090346256	1.368774756648535	0.2718467139773723	2.269332858109715	1.510478022016284	0.2713566038748538	2.297671329342068	1.724387665857748	0.2800837179429618	2.272588658039962	1.690937746908074	0.304842292574082	2.165438807079041	1.658333193006299	0.3915207820856947	2.100953387188102	1.398538963453826	0.4516612921958824	2.028386417780914	1.213045721133688	0.3347707490380926	2.036240160214066	1.166253714715821	0.3261273444035505	2.099520892694943	1.159883769212777	0.2557586752942715	2.06699460080713	1.151591936688006	0.2825124757424227	2.314994960510904	1.686888671922663	0.2537854317037871	2.378332636394923	1.645579929037157	0.1481181122645088	2.410119168175432	1.373962512413793	0.09103461036601244	2.234308646032402	1.224551125479242	0.0640083142042414	2.207107704201831	1.161961371867768	0.1275120794315142
422	14.033333	2.262155082019517	1.191758384240035	0.278155022946075	2.262194756815838	1.369033220885848	0.2718719671957963	2.267927523247712	1.510712556822208	0.272630541483816	2.29532000607065	1.724629220725761	0.2826378996887524	2.270327351097689	1.690947560812193	0.3071170300458612	2.163375170802871	1.658407095144004	0.3937962203201564	2.099341751346948	1.398421622614209	0.452561497226388	2.027387249042672	1.213087519634316	0.3355535120491841	2.037353954240647	1.166044513172728	0.3272482766001525	2.100191074537897	1.158171166425316	0.2570818631926367	2.069832215534522	1.152926511569253	0.2810132099739855	2.312890028937888	1.687358685203941	0.2561936652171883	2.37661625922822	1.64698092141371	0.1504289552888822	2.409473084079056	1.37616273442664	0.09175217443188692	2.234722456387658	1.224948235569464	0.06243241304361723	2.207236820564274	1.163443157108868	0.1260520679755457
423	14.066667	2.262133850921935	1.191986240471471	0.2772562413110741	2.261189133375954	1.369248414834952	0.2718754524978467	2.266453029617592	1.510895198819191	0.2738634734270342	2.292935597502737	1.724799011921518	0.2851834263997628	2.268016643136213	1.690890984474451	0.3093733783907873	2.161256965802497	1.658379265119929	0.3960707936685283	2.097405657111508	1.398173937282163	0.4533710877764737	2.02563149842232	1.213385498294728	0.3358686549013423	2.039111178838728	1.165780562704291	0.3276811951515451	2.100697640602621	1.156933584652771	0.2578325236244329	2.072982279475112	1.154389325072577	0.2796074749701703	2.310749765903304	1.687757517704634	0.2585935973936494	2.374894098407232	1.64821774088514	0.1527699414602394	2.408780860664064	1.376552399337198	0.09242871216039966	2.234907812874133	1.223636668142131	0.06074980802830991	2.207361917686582	1.162756639532148	0.1244111051031463
424	14.1	2.262130860486482	1.192175466148046	0.276318061297837	2.260177129266005	1.369413587365132	0.271862035948063	2.264929657370815	1.511019218426251	0.2750559957807688	2.290543423507508	1.724890825682135	0.2877086701762635	2.265683717820103	1.690763743081998	0.3116016414804486	2.159109602011066	1.658232813213445	0.3983278715760126	2.095201458363706	1.397673597578132	0.4540625246467462	2.023139692849636	1.213994513777968	0.3352844272554232	2.041553092555638	1.165590546447745	0.3267992867309608	2.101300593634213	1.156412029546319	0.2573252591659291	2.076876614157057	1.155503783174609	0.2784592743501406	2.308597202126797	1.688076956603864	0.2609747247202017	2.37317322185897	1.64931118845817	0.1551249162007652	2.408209032426828	1.378023613780286	0.0930635947847363	2.234948166354035	1.226173553149805	0.05899606579746675	2.207597805961663	1.164411921027396	0.1224956238804224
425	14.133333	2.262151098620755	1.192322907955319	0.2753481826351666	2.259174377114032	1.369525625841937	0.2718360157844085	2.263379230237897	1.511081942768242	0.2762074036587433	2.288170021891237	1.724903778407017	0.2901971236665312	2.26335645600139	1.690566447774992	0.3137891689886081	2.15695688700915	1.657963251260966	0.4005431217221432	2.092893902798424	1.396894122401692	0.4546394141625658	2.020030480016623	1.214990670287603	0.3336562087391582	2.044796189379117	1.165717523768659	0.3242297324045497	2.102257581090978	1.156914792948073	0.2548277953509911	2.082148931597842	1.15664867215754	0.2774685906938425	2.306456598713498	1.68831411494147	0.2633220605180569	2.371463071238595	1.650278178440584	0.1574731122072234	2.407838347867128	1.379865199554434	0.09363709610651762	2.235004907972121	1.22796274650502	0.05712015653998879	2.208124712003245	1.165471333778842	0.1202381077505528
426	14.166667	2.262198667402183	1.192428286110884	0.274354110980855	2.258195716287316	1.369585176026367	0.2718007222379902	2.261824868630221	1.511084988637387	0.2773150049928759	2.285843453209932	1.724842812325401	0.2926279128020092	2.261063746018204	1.690304870292708	0.3159207494281584	2.154822907090348	1.657579356656368	0.4026927123521032	2.090660753871196	1.39591745075511	0.4551696528003348	2.016574626322588	1.216254382461374	0.3314245700929945	2.048416348227439	1.166184578605512	0.3203139170958207	2.1031474600577	1.158412520577176	0.250709820652427	2.087818272316618	1.15826595855015	0.2765174474600753	2.304353442944174	1.688472066660045	0.26561607121495	2.369777778611196	1.651131287607035	0.1597906540140621	2.407706613485944	1.382567734036249	0.09409878378422756	2.235276565421657	1.233137260230767	0.05503860032187537	2.209036513038304	1.171930375129974	0.1177162676504644
427	14.2	2.262276492527713	1.192492831006511	0.2733433786863995	2.257254177405548	1.369594598202669	0.271759324056304	2.260287771598812	1.5110317560358	0.278376862818232	2.28358858431242	1.724714969762024	0.294980889482697	2.258831587720904	1.689986724692406	0.317982196553878	2.152730265127574	1.657093472852708	0.4047573326751298	2.088662044231893	1.394804548226277	0.4557399924513483	2.013419264877456	1.217358243054949	0.3292899565295751	2.051469173867956	1.166697656182528	0.3160948908879878	2.103570633169121	1.159744906563329	0.2465873102605621	2.092364293047174	1.160062112673208	0.2755555578649793	2.302310312904631	1.68855601906522	0.2678378307032536	2.368131631811919	1.651855858147314	0.1620563690980006	2.407582359166391	1.383754117855482	0.09439682946298697	2.235705011099507	1.234631243010458	0.0529581615782933	2.2101271093418	1.173418728876402	0.1154005860898449
428	14.233333	2.262387530597137	1.192518304370112	0.272322772154122	2.256360835785042	1.369556870269186	0.2717145717330601	2.258784663072959	1.510926368060218	0.2793935110258329	2.281424890515637	1.724527793321649	0.2972435272957476	2.256680943351505	1.689620041272424	0.3199650981739723	2.150699468594077	1.656527458373662	0.4067315305285129	2.086971058704884	1.393632127089083	0.456431594327418	2.010934533763433	1.21811801087118	0.3275914200602211	2.053546799746155	1.167113220295086	0.3123722301566251	2.10371835924499	1.160411616830356	0.2432944451887255	2.095139563139633	1.16155315738495	0.2746140883757469	2.300344709119563	1.688571916369247	0.2699752096547365	2.366534507759963	1.652437999318126	0.1642555503067713	2.407293880626467	1.385228456384921	0.09454630123595488	2.236232264159651	1.235676655583396	0.05098353687207002	2.211337798422624	1.17395720801614	0.1134291089764931
429	14.266667	2.262534838423037	1.192505598307569	0.2712985078765184	2.25552559132491	1.369473668656031	0.2716687287616162	2.257330014836193	1.510771385537785	0.2803663214695697	2.279369148063409	1.724286316383675	0.2994057835286139	2.254630178892987	1.689210638830916	0.3218631675396662	2.148749292156205	1.655905368305824	0.4086148786811176	2.08561038425876	1.392512404312826	0.4573498868129319	2.009235139031717	1.218627845609428	0.3265372151972873	2.054994806071517	1.167466735554853	0.3096731512265816	2.10397096228847	1.160587629893482	0.2410730060752972	2.095664642317357	1.162545723540225	0.2737424375139703	2.298471394940123	1.688523188098438	0.2720182343502642	2.364992636471114	1.652849325406754	0.1663732419076671	2.406787882774591	1.386550695216562	0.09458429898487636	2.236739688513805	1.235865217188054	0.04924361300180297	2.212602242177691	1.17464267393957	0.1118566296999218
430	14.3	2.262720242541219	1.192453363867319	0.2702761442214831	2.254756214984416	1.369344025122266	0.2716229955937203	2.255935732629077	1.510566361373084	0.2812965814660215	2.277431527795803	1.723991819688011	0.301459215524331	2.252691956040088	1.68876061108722	0.3236709681930466	2.146893956702228	1.655248853334995	0.4104045956988591	2.084415599013044	1.391558336980728	0.4585116882052663	2.008052284822781	1.219039535132364	0.3261151441951475	2.056103760193273	1.167845510157942	0.308038945180214	2.104377843988972	1.160453589408703	0.2397513982491496	2.094458464953436	1.163304636895737	0.2727960981395149	2.296699965904305	1.688409779881836	0.273958782262696	2.363507756209593	1.653057403437611	0.1683947124289498	2.406169003443561	1.388236621917321	0.09459433556067935	2.237151090741408	1.235683336125921	0.04786736013615731	2.213838068755599	1.173157621256169	0.1106217789106093
431	14.333333	2.262944081480577	1.192361133243935	0.269260476121805	2.254058249631594	1.369168240911026	0.2715774017779528	2.2546102563654	1.510312435808965	0.2821830441269185	2.275619789954945	1.723646690404364	0.3033987511808496	2.250875793372477	1.688272731293751	0.325384748445202	2.145145695594977	1.654575805500671	0.4121021554330251	2.083249526576692	1.390843122654335	0.4598598934946367	2.007194150126058	1.219411839854443	0.3262379706986784	2.057101995619386	1.168274667721537	0.3072256653925876	2.104930294133467	1.160272550567087	0.2390184560018304	2.092749903815221	1.164292139527684	0.2717332342618078	2.295037701204314	1.688233329450408	0.2757911698669059	2.362082408484112	1.653057307279664	0.1703084788105275	2.405546265057293	1.387449151881568	0.09468304222969352	2.237362151117451	1.233724789873052	0.04680587801867157	2.214848170921383	1.171681238750274	0.1095128586601361
432	14.366667	2.263204838351603	1.192231736261877	0.26825589190939	2.253435436905188	1.368951028253006	0.2715317510091668	2.25336094985111	1.510015811092641	0.2830244273081537	2.273939363836239	1.72325974911367	0.3052240781111253	2.24918879460748	1.687754903912507	0.327003964673815	2.143514682645057	1.653896845705873	0.4137119655014316	2.082122615517938	1.390332994481227	0.461311201391704	2.00659786786268	1.219771927703917	0.3266424858117607	2.057975011629467	1.168720101724001	0.3068762592857066	2.105610057676895	1.160223367739443	0.2385713245790193	2.091188492010707	1.165570253606801	0.2706581476918823	2.293490088068929	1.688002819072031	0.2775136947495673	2.360716565435537	1.652904453309753	0.1721054497624752	2.405034238209098	1.387273781503858	0.09488465052611157	2.237420096616045	1.235853860563322	0.04590207880780163	2.215672569338108	1.173089872343038	0.108293737064015
433	14.4	2.263499786551264	1.192068915301398	0.267266814995638	2.252889472795898	1.368698230007681	0.2714866679406656	2.252192572742692	1.509683937760756	0.2838230583906401	2.272391737142946	1.722841441400012	0.3069398336927683	2.247634682247951	1.687216502710284	0.3285322906433897	2.142008899071056	1.653212882449037	0.4152441566539151	2.08104388221823	1.389907494333049	0.46283384051102	2.006247941784664	1.220092376797522	0.3270747386085442	2.05840226994528	1.169019105650051	0.3067739652651896	2.106035510826816	1.160053383824453	0.2382852969630908	2.089750306084958	1.166681828701081	0.2696062300468298	2.292058888746638	1.687728857229866	0.2791294537832651	2.359404143708796	1.652621167090718	0.1737801525054791	2.404542866480933	1.388047742387757	0.09514607382015393	2.237334390778047	1.236534301234484	0.04493414809485007	2.216277738327788	1.173291281978165	0.1067408528779864
434	14.433333	2.263824527181601	1.191877907877853	0.2662972622714831	2.252419644783767	1.368417061248369	0.2714422577492244	2.251107247269908	1.50932540017716	0.2845808801724677	2.270977454334645	1.722402415939688	0.3085519521416321	2.246215256736479	1.686667361284911	0.3299738806768631	2.140633988340129	1.652520241149165	0.416707399769726	2.079975772470822	1.389466940724399	0.4644545683826742	2.006107522472572	1.220385428570545	0.3274092279866227	2.058340985788194	1.169225760394903	0.3067363270169078	2.106134917780678	1.159829425105469	0.2379880365612469	2.08848300531137	1.167531794368626	0.2682331946585815	2.290744847306052	1.687422252793306	0.2806431106543367	2.358141677297443	1.652184705350448	0.1753323759580501	2.404027680551426	1.389431124586055	0.0955099030019311	2.237125225729525	1.236631831028061	0.04382669658728956	2.216819642653547	1.171486812252654	0.1047943807879808
435	14.466667	2.264173246084214	1.191665686732803	0.2653511896014153	2.25202349616847	1.368116223785898	0.2713979188551786	2.250107220610984	1.508949852122871	0.2852982259127678	2.269697090748091	1.721953937444026	0.3100618665563252	2.24493170917164	1.686118145513429	0.3313293122792995	2.139394228100639	1.651817906975013	0.4181053816504206	2.078935164711471	1.388974507921199	0.4661645693340953	2.006195200826152	1.220622424004846	0.3276887192488215	2.058146637615506	1.169449966457274	0.3066591704720982	2.106092627945827	1.159677447066786	0.2375907710218462	2.087644048762253	1.168353344673104	0.2659704296828549	2.289549044547568	1.687094345919217	0.2820558769109491	2.356932451929489	1.651560078855984	0.176763359793704	2.403499736145948	1.38894394161241	0.09607346469726578	2.236770079686907	1.2384852311306	0.04283945835690693	2.217414591505853	1.172873988498937	0.1028595775585562
436	14.5	2.26453912935184	1.191439446663996	0.2644326383234972	2.251697408409816	1.367804513085185	0.2713530942514099	2.249195346130417	1.508566823451382	0.2859754320785062	2.268551221854314	1.721506547600133	0.3114717355210838	2.243785030684991	1.685578702542136	0.3325995109185169	2.138292533755406	1.651106172998303	0.4194418751204751	2.078068380240221	1.388355935130103	0.4679143943869041	2.006501253605776	1.220616393103562	0.3281201454107683	2.058420530926763	1.169626666737942	0.3065179587640575	2.106046289241718	1.15957201557342	0.2370673127884539	2.087150587789798	1.169399319273494	0.2625315549090282	2.288472704009991	1.686756095869208	0.2833697779051486	2.355781672323261	1.650754782193245	0.1780747003958518	2.402888618233193	1.388200146536808	0.09687421185559798	2.236271529094167	1.237906253720349	0.0423091657821863	2.218113899555147	1.171553362974573	0.1015413373460884
437	14.533333	2.264914476329098	1.191206745510432	0.2635453925668298	2.251436833224177	1.36749111587413	0.2713074499388355	2.248375184338653	1.508186108677227	0.2866134319904247	2.267543625347508	1.721070163566808	0.3127871440736439	2.242777932127221	1.685058345414747	0.3337874527473872	2.137329903703861	1.65038722139457	0.4207177795133369	2.077458855383659	1.387538347512664	0.4696393946479368	2.007000681326652	1.220231079960852	0.328727191098527	2.059302789836884	1.169600660243084	0.3063052976741162	2.106087817851217	1.159479992365893	0.2365363272513914	2.086279747671655	1.170449055809882	0.2580028294102514	2.287519786703224	1.686418034560626	0.2845902332364352	2.354696359856038	1.649802656181485	0.1792692611805509	2.402081875337958	1.388293203328349	0.09783658053115152	2.235531602415429	1.238563552637938	0.04240564041672423	2.218520317724217	1.171404637346069	0.1011425496513649
438	14.566667	2.265291227279467	1.190975355099424	0.2626929263962737	2.25123699514028	1.367185258145154	0.2712601028639368	2.247653266153324	1.507817203922138	0.2872116489914606	2.266681950718854	1.720653952413326	0.3140089034137114	2.24191568189772	1.684565951712216	0.3348921995862328	2.13650570025561	1.649669575969666	0.4219225755661437	2.077077629154347	1.386563325577827	0.471249597785195	2.007688342364059	1.21955793855046	0.3292924168845869	2.060716500896628	1.169387252761928	0.3059209266318096	2.106354822736812	1.159406742034834	0.2358299665963749	2.085010348536934	1.171362558803628	0.2528948970953414	2.286698150940733	1.686089761395918	0.2857191430806613	2.353691884973825	1.648776060005832	0.1803483477014528	2.400999137345891	1.385301194317659	0.09880191484416542	2.234412891450229	1.23575497580034	0.04315620679111667	2.218273186461428	1.168793118858822	0.101606608942077
439	14.6	2.265661724138582	1.190752621998229	0.2618785175300814	2.251092675626981	1.366895025336526	0.2712096032192932	2.247036511562553	1.50746790999847	0.2877675864361484	2.265972454334377	1.720264483626788	0.3151331806282499	2.241202251349753	1.684108126440512	0.3359089760692009	2.135817055065786	1.648966893496008	0.4230389628045786	2.076858419948728	1.385558466020588	0.4726910310548407	2.008508650411723	1.218895494049662	0.3296072635305951	2.062369779111023	1.169161755307692	0.3053667277884701	2.106869743746124	1.159327458036135	0.2350427882696772	2.083870321293497	1.172132845144179	0.2478569808143467	2.286014910516791	1.685778281456425	0.286754750160901	2.352788848776887	1.647818094974806	0.1813125032301753	2.399883836175215	1.383145428540015	0.09967184705099066	2.233215893683872	1.232529695450422	0.04436062422522731	2.217671529779468	1.165290626196695	0.102591299595189
440	14.633333	2.266019480190072	1.19054272620744	0.2611046421076815	2.250997846730325	1.366624170644513	0.2711540541716734	2.246526728468232	1.507141280131599	0.2882763946718243	2.265412199407633	1.719902264907766	0.316153475567661	2.240634195811764	1.683685840895685	0.3368307128372495	2.135256574482795	1.648288227755664	0.4240465848029605	2.0767011011887	1.384582760658767	0.4739547393384045	2.009380507113891	1.218408541609116	0.3295888398755554	2.063922920090083	1.168919629818924	0.304710678832679	2.107475601570322	1.158961809443521	0.2344359882717716	2.083468347652781	1.172597308022366	0.2438814536206698	2.285469173945121	1.685484571212049	0.2876927044752641	2.352000819883004	1.647042863341613	0.182160164632613	2.399036365757496	1.382455732331234	0.1004933014124595	2.2323213550864	1.229625979622095	0.04555760602555194	2.217154571644004	1.161140300288858	0.1035795446466391
441	14.666667	2.266359530347061	1.190346511649001	0.2603731408683505	2.250946502358597	1.366372121906938	0.2710916130013096	2.246122173393093	1.506835740701035	0.2887320774869649	2.26499354866255	1.719562046472228	0.3170612632363407	2.240203984815448	1.683295011869284	0.3376487615280985	2.134813905045707	1.647642211131642	0.4249231307472932	2.076527111763626	1.383676584530007	0.4750179517259819	2.010409560042748	1.218210383337979	0.3291201843575798	2.06485235731322	1.168661272598608	0.3039873717940325	2.10792763948736	1.158463900511106	0.2338757852267374	2.083361413518369	1.172664646303679	0.2411023224280828	2.285055737561937	1.685203477320759	0.2885268448157832	2.351336896524013	1.64647920343541	0.1828890693571205	2.398603382573277	1.382542100999862	0.1012999607248981	2.23182598635529	1.229111423193089	0.04643153696064366	2.217068352841718	1.16061422054197	0.1042232343093621
442	14.7	2.26667766430672	1.190164945899529	0.2596850569236697	2.250933027024051	1.366138750402333	0.2710202598167727	2.245820061061353	1.506550491132021	0.2891273415446214	2.264710997429876	1.719239587688856	0.3178462299457641	2.23990494051977	1.682932696203949	0.338353105013725	2.134478598546834	1.647041666366666	0.4256454060685126	2.076406498137076	1.382899525818166	0.4757866779946118	2.011728955913114	1.218285191229362	0.3281948146034285	2.064962305792052	1.16835206811128	0.3032560582577437	2.107995884465861	1.157912310749328	0.2332043166283869	2.083038382614858	1.172337056878147	0.2391970889297816	2.284770871210462	1.684930558629139	0.2892492920347916	2.35080888830087	1.646101854137734	0.1834986978889282	2.398463594880108	1.382932581960187	0.1020450345354589	2.23150002477852	1.232581265160088	0.04708110823519179	2.217238191933182	1.165054995327562	0.1046013925086088
443	14.733333	2.266971300837981	1.189997306295981	0.2590403146916257	2.250952328661825	1.365922151182965	0.270937557085176	2.245615295973523	1.506283116599589	0.2894536356657061	2.264554904593139	1.718929541881387	0.3184964083343707	2.239726579617535	1.68259467307415	0.3389323222137755	2.134238679161353	1.646491067035091	0.4261905146085496	2.076328892672567	1.38226461636036	0.4761992808295079	2.013340455449349	1.218457526040343	0.3269617800571688	2.064401046509421	1.167885100643089	0.3026386260518571	2.107526785858805	1.157192715284182	0.2325521368143902	2.082626014028993	1.171688685514612	0.237944158220877	2.284607678592879	1.684660263591578	0.2898508444085041	2.350431065941042	1.645845958567156	0.1839937270039437	2.398363043028527	1.383192240365949	0.1025966104209815	2.231128261569854	1.233349993099203	0.04776900365380735	2.217307389405112	1.164930995667884	0.104936146735461
[truncated: 13 more rows]
[truncated: 48 more columns]
