# Supplementary material for: Simulation of Human Movement in Zero Gravity
Source: Sensors (Basel). 2024 Mar 9;24(6):1770. doi: 10.3390/s24061770 (PMC10976247; doi:10.3390/s24061770)
Supplement: Supplementary file 1 [file sensors-24-01770-s001.zip › supplementary/motion_data/1 Arms/motion1_raw.trc]

PathFileType	4	(X/Y/Z)	sample.trc
DataRate	CameraRate	NumFrames	NumMarkers	Units	OrigDataRate	OrigDataStartFrame	OrigNumFrames
0.033333333333333333	0.033333333333333333	456	32	m	0.033333333333333333	1	456
Frame#	Time	PELVIS			SPINE_NAVEL			SPINE_CHEST			NECK			CLAVICLE_LEFT			SHOULDER_LEFT			ELBOW_LEFT			WRIST_LEFT			HAND_LEFT			HANDTIP_LEFT			THUMB_LEFT			CLAVICLE_RIGHT			SHOULDER_RIGHT			ELBOW_RIGHT			WRIST_RIGHT			HAND_RIGHT
		X1	Y1	Z1	X2	Y2	Z2	X3	Y3	Z3	X4	Y4	Z4	X5	Y5	Z5	X6	Y6	Z6	X7	Y7	Z7	X8	Y8	Z8	X9	Y9	Z9	X10	Y10	Z10	X11	Y11	Z11	X12	Y12	Z12	X13	Y13	Z13	X14	Y14	Z14	X15	Y15	Z15	X16	Y16	Z16
1	0	2.28041748046875	1.193558502197266	0.3100879516601562	2.263094482421875	1.367023284912109	0.3154595642089844	2.2524189453125	1.505869873046875	0.3224685363769531	2.2557578125	1.717680786132812	0.3355903625488281	2.2349697265625	1.681683288574219	0.3594252624511719	2.142754638671875	1.645358215332031	0.4579504089355469	2.11226123046875	1.382023864746094	0.5099910583496093	2.03359130859375	1.204644119262695	0.3926900634765625	2.0439326171875	1.111163375854492	0.3886799621582031	2.128358642578125	1.058863834381103	0.352684326171875	2.095421142578125	1.08574845123291	0.37413623046875	2.276952880859375	1.683572631835938	0.3088082580566406	2.3488564453125	1.657607971191406	0.2054411468505859	2.384938720703125	1.391839904785156	0.1435051879882812	2.336496337890625	1.181787292480469	0.06442798614501953	2.271420166015625	1.10750447845459	0.08724778747558594
2	0.03333300000000072	2.283570068359375	1.187286499023438	0.3022672119140625	2.26585107421875	1.3627958984375	0.3108623352050781	2.25440576171875	1.503227111816406	0.3199835815429687	2.26140673828125	1.717434753417969	0.3360188598632812	2.2398564453125	1.681026916503906	0.3597765808105469	2.14457861328125	1.645642700195312	0.4582468566894531	2.121952880859375	1.376586181640625	0.5022113342285156	2.028197265625	1.196964248657227	0.3942139892578125	2.058762451171875	1.107231285095215	0.38419140625	2.133286376953125	1.038494228363037	0.3500825805664062	2.065318359375	1.070668754577637	0.3513013610839844	2.282177001953125	1.682899963378906	0.3083602600097656	2.350416259765625	1.653774597167969	0.2013842468261719	2.38029248046875	1.384602905273437	0.1354399871826172	2.33210498046875	1.174167053222656	0.04909522247314453	2.2761376953125	1.102080116271973	0.0960588607788086
3	0.0666670000000007	2.285318603515625	1.186235168457031	0.2975938110351563	2.265556884765625	1.362410125732422	0.3069070129394531	2.2524306640625	1.5033896484375	0.3166199035644531	2.259918212890625	1.718498962402344	0.3351146850585938	2.238344482421875	1.681670227050781	0.3587156982421875	2.14404736328125	1.644127868652344	0.4583781433105469	2.12509423828125	1.371992309570313	0.4929527587890625	2.033203857421875	1.184343460083008	0.3949303894042969	2.060205810546875	1.095569931030273	0.3710328369140625	2.132794189453125	1.020654245376587	0.3449707946777344	2.082560791015625	1.064660400390625	0.3503934020996094	2.2805673828125	1.684068054199219	0.3067958679199219	2.351310302734375	1.658800476074219	0.1996439971923828	2.37841650390625	1.388426696777344	0.1313525085449219	2.3266904296875	1.178816177368164	0.04185824966430664	2.277609130859375	1.106454711914062	0.09661725616455077
4	0.1000000000000005	2.2830556640625	1.188139312744141	0.2962439270019531	2.265679931640625	1.365110748291016	0.3049232788085938	2.252594482421875	1.506632080078125	0.312552978515625	2.26548486328125	1.722095458984375	0.3312052001953125	2.2430830078125	1.685682434082031	0.3549689636230469	2.14758056640625	1.646901428222656	0.4535877380371094	2.132176513671875	1.374081604003906	0.4907274475097656	2.040994140625	1.181160858154297	0.4010721740722656	2.065298583984375	1.101259613037109	0.3535450439453125	2.128390625	1.013921186447144	0.3492349853515625	2.074347900390625	1.075544471740723	0.3272908935546875	2.285183837890625	1.687092407226563	0.3026667785644531	2.353248046875	1.655927368164062	0.1948751220703125	2.386306884765625	1.384375152587891	0.1306998748779297	2.312068359375	1.184606918334961	0.03314548110961914	2.275003173828125	1.114389381408691	0.09948241424560547
5	0.1333330000000004	2.282968505859375	1.189634902954102	0.2918271789550781	2.265614990234375	1.366812042236328	0.2998217163085938	2.255276611328125	1.508592590332031	0.3091961059570312	2.2702119140625	1.723979370117187	0.3295397033691406	2.247324462890625	1.687577819824219	0.3529521179199219	2.15211962890625	1.65263720703125	0.4534732971191406	2.136560791015625	1.3787431640625	0.4840147705078125	2.05161328125	1.177675018310547	0.4063699645996094	2.072161376953125	1.105895881652832	0.3457322082519531	2.131487060546875	1.015797794342041	0.342239501953125	2.061599609375	1.084905174255371	0.3195950927734375	2.289714111328125	1.688964050292969	0.3008003234863281	2.3618701171875	1.661360717773438	0.1945573120117187	2.40095654296875	1.388559936523438	0.1383882293701172	2.31234130859375	1.19771159362793	0.03463429260253906	2.282365234375	1.120262939453125	0.09650962066650391
6	0.1666670000000003	2.28275048828125	1.189993682861328	0.287905517578125	2.267056884765625	1.368056213378906	0.2952857666015625	2.258226318359375	1.510518493652344	0.3043921203613281	2.273981689453125	1.726690551757812	0.3248944091796875	2.250759033203125	1.6902353515625	0.3482969360351563	2.152096435546875	1.652880432128906	0.4453550109863281	2.142308837890625	1.378748809814453	0.4847149658203125	2.059153076171875	1.176801620483398	0.4047240905761719	2.0777685546875	1.107015380859375	0.3406331787109375	2.134622802734375	1.015033409118652	0.3336976623535156	2.09393359375	1.085901275634766	0.3100114135742187	2.293546875	1.691462280273437	0.2961246643066406	2.365886474609375	1.661733337402344	0.1899402465820313	2.412858154296875	1.387655487060547	0.1409371337890625	2.302514892578125	1.205200744628906	0.04089252471923828	2.29528955078125	1.120203392028809	0.1003329315185547
7	0.2000000000000002	2.275879150390625	1.190895095825195	0.2844346313476562	2.263694091796875	1.369484954833984	0.2942290954589844	2.256682861328125	1.512257995605469	0.3045878295898438	2.276375	1.728412475585937	0.3265755310058594	2.25277978515625	1.692096801757812	0.3500342407226563	2.153208740234375	1.653107604980469	0.4459507446289063	2.153134521484375	1.377921417236328	0.483123046875	2.07173193359375	1.17459602355957	0.4034287414550781	2.083798095703125	1.110245422363281	0.3321820373535156	2.138496826171875	1.01687459564209	0.3232669372558594	2.11537890625	1.084361869812012	0.3048725280761719	2.2950283203125	1.693012878417969	0.2972404479980469	2.362486328125	1.66121826171875	0.1881439361572265	2.417737060546875	1.387717834472656	0.1412472686767578	2.302929931640625	1.204444641113281	0.04673321533203125	2.30614404296875	1.116017776489258	0.1017310333251953
8	0.233333	2.278658203125	1.191512054443359	0.2834634704589844	2.265962890625	1.37007421875	0.2915311279296875	2.25861083984375	1.5128681640625	0.3003907470703125	2.278715087890625	1.728631774902344	0.3247695922851562	2.254839599609375	1.69215869140625	0.3476482849121094	2.154406005859375	1.653460754394531	0.4426854248046875	2.156696533203125	1.378035583496094	0.47700244140625	2.079903076171875	1.173017913818359	0.3973666381835937	2.094683837890625	1.109576873779297	0.3258735656738281	2.144544189453125	1.013287857055664	0.3212231140136719	2.130793701171875	1.082064071655273	0.3019304809570312	2.297499267578125	1.693500183105469	0.2952332763671875	2.366009765625	1.663388732910156	0.1863852844238281	2.4296494140625	1.391178894042969	0.1435323333740234	2.31247509765625	1.208973693847656	0.05012185287475586	2.310657958984375	1.117719345092773	0.1002643280029297
9	0.266667	2.2748857421875	1.19158235168457	0.2835779418945312	2.263651123046875	1.369791564941406	0.2912945861816406	2.25936767578125	1.512245361328125	0.3015361633300781	2.28032177734375	1.727564697265625	0.3239986267089844	2.256585205078125	1.69144384765625	0.3473023071289063	2.15594189453125	1.653250671386719	0.441758056640625	2.1591015625	1.378526214599609	0.4758040466308594	2.086265869140625	1.171692642211914	0.3989606018066406	2.1002119140625	1.109291656494141	0.3267272644042969	2.149438232421875	1.01324943447113	0.3183105773925781	2.1283173828125	1.081730087280274	0.301211181640625	2.298693115234375	1.692234130859375	0.2946561889648437	2.36683740234375	1.662401977539063	0.1859167175292969	2.446172119140625	1.394657196044922	0.1460569458007812	2.327765380859375	1.213161041259766	0.05438037872314453	2.320958251953125	1.120054405212402	0.09991651916503906
10	0.3000000000000007	2.2713681640625	1.191464080810547	0.2815249328613281	2.26175390625	1.369975738525391	0.2909034118652344	2.258171630859375	1.512616943359375	0.3019711303710937	2.281927978515625	1.727965148925781	0.3247441711425781	2.257677490234375	1.692067626953125	0.3480295104980469	2.15575927734375	1.654097595214844	0.4415520629882813	2.161085205078125	1.378883392333984	0.4749797668457031	2.0875166015625	1.173547348022461	0.3938125610351563	2.10425146484375	1.109703140258789	0.3232452087402344	2.15287451171875	1.013552598953247	0.3111344604492188	2.13225146484375	1.082511512756348	0.29839111328125	2.29988525390625	1.692379577636719	0.2953200073242188	2.367650390625	1.662020385742188	0.1862337799072266	2.454713134765625	1.396145782470703	0.1467850494384766	2.3352890625	1.21484114074707	0.05508007049560547	2.322644775390625	1.122166427612305	0.1006308822631836
11	0.3333330000000005	2.26911279296875	1.191762603759766	0.280271240234375	2.260747314453125	1.370284149169922	0.289432373046875	2.257272216796875	1.512942626953125	0.2996127624511719	2.2848779296875	1.727491394042969	0.3247242126464844	2.260106689453125	1.691771179199219	0.3476949462890625	2.158009033203125	1.653863403320313	0.4409677429199219	2.159920166015625	1.378549499511719	0.4730940551757812	2.085228515625	1.172950317382812	0.3938813171386719	2.098734130859375	1.111522811889649	0.320577392578125	2.148676513671875	1.015529565811157	0.3143786315917969	2.130328369140625	1.082737663269043	0.2962197570800781	2.3020830078125	1.691949768066406	0.2948310852050781	2.3661767578125	1.660844787597656	0.1838105316162109	2.455403564453125	1.395761291503906	0.1445993499755859	2.336759765625	1.213506149291992	0.05398902130126953	2.3204208984375	1.122562469482422	0.1017162170410156
12	0.3666670000000005	2.2691142578125	1.191764099121094	0.2802721862792969	2.260748046875	1.370286041259765	0.2894334716796875	2.2572724609375	1.51294482421875	0.2996142272949219	2.28487744140625	1.727494079589844	0.3247270812988281	2.2601064453125	1.691773559570313	0.3476976013183594	2.15800830078125	1.653864562988281	0.4409701232910156	2.159921142578125	1.378549774169922	0.4730950012207031	2.085231201171875	1.172949508666992	0.3938816223144531	2.098741455078125	1.111519378662109	0.3205804443359375	2.14868603515625	1.015526406288147	0.3143898620605469	2.130343505859375	1.082731323242188	0.2962283935546875	2.302082763671875	1.691952575683594	0.2948336486816406	2.366177734375	1.660848815917969	0.18381298828125	2.455408935546875	1.395766204833985	0.1446003265380859	2.33676953125	1.213508499145508	0.05398810577392578	2.3204365234375	1.122562507629395	0.1017133865356445
13	0.4000000000000004	2.2701328125	1.1927353515625	0.2814737548828125	2.26080126953125	1.371493072509766	0.2890854187011719	2.25798291015625	1.514337951660156	0.2992245178222656	2.286318359375	1.729179809570312	0.3232187805175781	2.261429931640625	1.693615417480469	0.3464277648925781	2.157490966796875	1.65439892578125	0.4373559875488282	2.151901123046875	1.378979614257813	0.4709356384277344	2.0740009765625	1.176621994018555	0.3858763122558594	2.094114013671875	1.109710968017578	0.3190213623046875	2.14251171875	1.012593507766724	0.3180535888671875	2.13192724609375	1.082576904296875	0.2979618835449219	2.303401123046875	1.693387390136719	0.2934584655761719	2.3652392578125	1.657764221191406	0.1823316345214844	2.441873046875	1.389252288818359	0.137780029296875	2.321351806640625	1.206025695800781	0.05096416854858398	2.310672607421875	1.115837097167969	0.1018862609863281
14	0.4333330000000002	2.27023193359375	1.191180480957031	0.2810245971679687	2.260169189453125	1.3691943359375	0.2890411987304687	2.255842529296875	1.5114873046875	0.2986789245605469	2.28426171875	1.725436096191406	0.322994873046875	2.259476806640625	1.6899765625	0.3460763244628906	2.15627978515625	1.652804992675781	0.4378404846191406	2.145849853515625	1.378189178466797	0.4679158020019532	2.0646875	1.180454010009766	0.3776288757324219	2.090624267578125	1.106488166809082	0.3216271362304687	2.1378857421875	1.009349844932556	0.3255946350097656	2.130801513671875	1.082956420898437	0.3016671447753906	2.30120947265625	1.689831115722656	0.2932474060058594	2.36105078125	1.656085876464844	0.1810452117919922	2.43998193359375	1.388991149902344	0.1388954772949219	2.32514013671875	1.203099548339844	0.05249178314208985	2.319207275390625	1.111422019958496	0.1006417694091797
15	0.4666670000000002	2.271234619140625	1.19185758972168	0.2808457641601563	2.26086279296875	1.370153900146484	0.2888299560546875	2.25611865234375	1.512684936523438	0.2982814025878906	2.2839873046875	1.727022033691406	0.3230518188476563	2.259099365234375	1.691424438476563	0.3459832153320312	2.15642529296875	1.652882568359375	0.4381401977539062	2.144275390625	1.377786315917969	0.4674136962890625	2.062180908203125	1.179890670776367	0.3773250732421875	2.088298095703125	1.105466995239258	0.3217384643554688	2.137174560546875	1.00889099407196	0.3246422729492188	2.12945654296875	1.081897232055664	0.3021056518554687	2.30121533203125	1.691428039550781	0.2933153686523438	2.36284375	1.657199035644531	0.1819725646972656	2.440937255859375	1.389088256835938	0.1416064147949219	2.327357421875	1.202539932250977	0.05389208221435547	2.32106982421875	1.109187927246094	0.09906068420410157
16	0.5	2.27432763671875	1.193695892333984	0.2800762023925781	2.26127099609375	1.371876831054688	0.2872811889648437	2.254699951171875	1.514400024414063	0.2960703125	2.2854140625	1.727989196777344	0.3240279846191406	2.26022216796875	1.692340759277344	0.3465617065429688	2.15689599609375	1.6525205078125	0.43747216796875	2.1366796875	1.377321563720703	0.4612030639648437	2.054726318359375	1.177338180541992	0.3756155395507813	2.0846142578125	1.099943008422852	0.3263158874511718	2.1388505859375	1.006466403484344	0.3332769165039062	2.12709619140625	1.07763175201416	0.3076452026367187	2.302009521484375	1.692652099609375	0.2936202697753906	2.364575927734375	1.662148559570312	0.1816948699951172	2.446586181640625	1.394776550292969	0.1439764709472656	2.3327353515625	1.209360855102539	0.05413991165161133	2.32055712890625	1.113827690124512	0.09316287994384766
17	0.5333330000000007	2.275234130859375	1.192434341430664	0.2811554565429688	2.260922119140625	1.370174835205078	0.2877838439941406	2.254114990234375	1.512392517089844	0.2966000061035156	2.2806865234375	1.726453491210937	0.3215819702148437	2.256179931640625	1.690724670410156	0.3445220031738281	2.15419873046875	1.651106689453125	0.436572021484375	2.133795166015625	1.376540191650391	0.4608708801269531	2.051677490234375	1.17796533203125	0.3734681091308594	2.084623046875	1.098331535339355	0.3304702453613281	2.137275634765625	1.004184194087982	0.3371099853515625	2.121074462890625	1.075086570739746	0.3115444946289063	2.297967529296875	1.691089965820312	0.2917563781738281	2.361456787109375	1.658449829101563	0.1812793426513672	2.447585205078125	1.393303100585938	0.1413977508544922	2.3344375	1.206788879394531	0.05424417495727539	2.323943115234375	1.111495452880859	0.09377493286132813
18	0.5666670000000007	2.2752412109375	1.191968048095703	0.2811845092773437	2.260888671875	1.369442169189453	0.2878580627441406	2.25400927734375	1.511447357177734	0.2966783142089844	2.28014208984375	1.725230895996094	0.3217467346191406	2.25570458984375	1.689502380371094	0.3446078491210938	2.1537333984375	1.649782104492187	0.4363006896972656	2.133842041015625	1.375588287353516	0.4606479797363282	2.05271630859375	1.17675358581543	0.3738090515136719	2.086646728515625	1.096425476074219	0.3332524719238281	2.13929052734375	1.002855040073395	0.3441719970703125	2.1210283203125	1.071572792053223	0.3161730651855469	2.29749560546875	1.68996142578125	0.2919712524414063	2.361418701171875	1.65766259765625	0.1818731689453125	2.449093505859375	1.393453125	0.1420409851074219	2.337958740234375	1.206356887817383	0.05446973419189453	2.324770751953125	1.111299041748047	0.09335905456542969
19	0.6000000000000005	2.27490869140625	1.192956756591797	0.2811321105957031	2.260657958984375	1.370569091796875	0.2885426635742188	2.254153564453125	1.512669494628906	0.298129150390625	2.28130126953125	1.7266279296875	0.3222797546386719	2.256764892578125	1.691063781738281	0.3453829650878906	2.1547255859375	1.651956970214844	0.4374606628417969	2.1278251953125	1.37806640625	0.4612671203613281	2.051253173828125	1.172752288818359	0.3855305786132813	2.080166748046875	1.094251861572266	0.3379189147949219	2.131762939453125	1.001561202049255	0.3582427978515625	2.0976162109375	1.062844314575195	0.3220938110351563	2.2984228515625	1.691134887695313	0.2925631103515625	2.36079833984375	1.65924072265625	0.1813255920410156	2.44914892578125	1.395293670654297	0.1395270080566406	2.340399658203125	1.205026016235351	0.05529773330688476	2.3179140625	1.111038871765137	0.09274366760253906
20	0.6333330000000004	2.27540576171875	1.194957748413086	0.2783430786132812	2.260728271484375	1.372866607666016	0.2839894409179687	2.255036376953125	1.515258850097656	0.2928965454101563	2.282635498046875	1.729347290039063	0.3182579040527344	2.258037353515625	1.693641540527344	0.34123193359375	2.15703564453125	1.652519409179688	0.433904052734375	2.1259541015625	1.3786767578125	0.4579423828125	2.050549072265625	1.168466995239258	0.3943874206542969	2.07419677734375	1.088479682922363	0.3460592041015625	2.13024560546875	0.9976664483547211	0.3637513122558594	2.10468310546875	1.060534915924072	0.3262360534667968	2.29967333984375	1.693941772460938	0.288267822265625	2.36851708984375	1.663374206542969	0.1802894134521484	2.44673583984375	1.395043060302734	0.1437225189208984	2.33976806640625	1.205384826660156	0.05498389053344727	2.318582763671875	1.111084144592285	0.09282489776611329
21	0.6666670000000003	2.274364013671875	1.193957550048828	0.2785303344726562	2.25935205078125	1.371382507324219	0.2838926086425781	2.252249755859375	1.513396606445312	0.2918485717773437	2.2804921875	1.726411193847656	0.3205078125	2.255462158203125	1.690611022949219	0.3425789184570313	2.152876953125	1.651091247558594	0.433622314453125	2.126249267578125	1.377743896484375	0.4602611694335937	2.053625732421875	1.166933959960937	0.39765771484375	2.079192626953125	1.089613739013672	0.3465440368652344	2.13310546875	0.9978443012237549	0.3642275390625	2.110621826171875	1.062699264526367	0.3268372802734375	2.297724609375	1.691428894042969	0.2903435974121094	2.366264404296875	1.662343627929687	0.1821778717041016	2.438191162109375	1.393386535644531	0.1430094299316406	2.328873779296875	1.206238006591797	0.05342238235473633	2.3181357421875	1.111093971252441	0.09279138183593751
22	0.7000000000000002	2.273313232421875	1.193157775878906	0.27836669921875	2.25811083984375	1.370515747070312	0.2840074768066406	2.250717041015625	1.512474914550781	0.2920759887695312	2.277668212890625	1.726015441894531	0.31749462890625	2.25309765625	1.690360900878906	0.3402809448242187	2.150752685546875	1.651581481933594	0.4318590393066406	2.127131591796875	1.378105712890625	0.4593290405273437	2.057800537109375	1.165336212158203	0.3999048156738281	2.08412451171875	1.088834190368652	0.3479932861328125	2.134538330078125	0.9954437985420227	0.3672843322753906	2.110693603515625	1.060789390563965	0.3286849670410156	2.294882080078125	1.690744140625	0.2876773681640625	2.362087158203125	1.659538391113281	0.1793030853271484	2.436676513671875	1.391192657470703	0.1414180297851562	2.323406005859375	1.205051315307617	0.05483898544311523	2.31883642578125	1.109149589538574	0.09349824523925782
23	0.733333	2.2728828125	1.192278533935547	0.2779483642578125	2.256406494140625	1.368994659423828	0.28301513671875	2.25023046875	1.510495849609375	0.2923991394042968	2.275814208984375	1.723441589355469	0.3185856323242188	2.251265869140625	1.687715515136719	0.3409600830078125	2.149404541015625	1.650253662109375	0.4329481201171875	2.12771142578125	1.377401947021484	0.4597759704589844	2.060602783203125	1.164735855102539	0.4001759338378906	2.08590185546875	1.088063835144043	0.3485480651855469	2.137425537109375	0.9956404194831848	0.3677280578613281	2.102771240234375	1.055422836303711	0.3333015747070313	2.29344140625	1.688443115234375	0.2889366760253906	2.364161865234375	1.6613369140625	0.1821928253173828	2.43569384765625	1.393116180419922	0.1438749389648437	2.331421142578125	1.204262649536133	0.05386533737182617	2.3190546875	1.109714897155762	0.0933006591796875
24	0.766667	2.271865966796875	1.193715072631836	0.27784326171875	2.256998779296875	1.370895629882813	0.2836715087890625	2.251439697265625	1.512695068359375	0.2931017150878906	2.277795166015625	1.726053649902344	0.3186103210449219	2.25305615234375	1.69042333984375	0.3411331787109375	2.150067626953125	1.651107788085938	0.4315051574707031	2.12947021484375	1.377704040527344	0.4590331420898437	2.06553662109375	1.163177398681641	0.4008948364257813	2.086163330078125	1.083130805969238	0.3520400390625	2.1328203125	0.9881409559249877	0.3722767028808594	2.10718408203125	1.052497802734375	0.3333125305175781	2.295358642578125	1.690821838378906	0.2890421447753906	2.36378662109375	1.661002197265625	0.1812217407226563	2.446595703125	1.395344268798828	0.1437994842529297	2.3413984375	1.205656616210937	0.05545832824707031	2.32054736328125	1.111855087280273	0.09360475158691406
25	0.8000000000000007	2.271220458984375	1.193449127197266	0.2782117614746094	2.255930419921875	1.370572448730469	0.2838648986816406	2.249578125	1.51234912109375	0.29280078125	2.274275146484375	1.726045593261719	0.3168201293945312	2.24972607421875	1.690405578613281	0.3395191650390625	2.148102294921875	1.650801574707031	0.4312655334472656	2.1306708984375	1.377377349853516	0.4603192138671875	2.06660009765625	1.163314407348633	0.4007783203125	2.08798876953125	1.083678855895996	0.3516089172363281	2.13541064453125	0.9887051954269409	0.3699711303710937	2.1071669921875	1.053013778686523	0.3329306945800781	2.29219384765625	1.6907333984375	0.2875754089355469	2.362355712890625	1.659600769042969	0.1812751617431641	2.44394970703125	1.393521911621094	0.1444976806640625	2.3374189453125	1.205431442260742	0.0544495964050293	2.31991259765625	1.111065986633301	0.09284374237060547
26	0.8333330000000005	2.271220458984375	1.193449111938476	0.2782117004394531	2.255930419921875	1.370572479248047	0.2838648071289063	2.249578125	1.512349182128906	0.2928006896972656	2.274275146484375	1.726045715332031	0.316820068359375	2.24972607421875	1.690405700683594	0.3395190734863281	2.14810205078125	1.650801696777344	0.4312654113769531	2.130670654296875	1.37737744140625	0.4603188781738281	2.066599853515625	1.163314651489258	0.4007776184082031	2.08798828125	1.083679290771484	0.3516078796386718	2.135409912109375	0.9887053146362305	0.3699691772460937	2.107166259765625	1.053014450073242	0.3329291687011719	2.29219384765625	1.690733459472656	0.2875753479003906	2.362355712890625	1.659600769042969	0.1812750701904297	2.443949462890625	1.393521759033203	0.1444976196289063	2.33741845703125	1.205431381225586	0.054449462890625	2.319912109375	1.111065887451172	0.09284358978271484
27	0.8666670000000005	2.271220458984375	1.193449111938476	0.2782117004394531	2.255930419921875	1.370572479248047	0.2838648071289063	2.249578125	1.512349182128906	0.2928006896972656	2.274275146484375	1.726045715332031	0.316820068359375	2.24972607421875	1.690405700683594	0.3395190734863281	2.14810205078125	1.650801696777344	0.4312654113769531	2.130670654296875	1.37737744140625	0.4603188781738281	2.066599853515625	1.163314651489258	0.4007776184082031	2.08798828125	1.083679290771484	0.3516078796386718	2.135409912109375	0.9887053146362305	0.3699691772460937	2.107166259765625	1.053014450073242	0.3329291687011719	2.29219384765625	1.690733459472656	0.2875753479003906	2.362355712890625	1.659600769042969	0.1812750701904297	2.443949462890625	1.393521759033203	0.1444976196289063	2.33741845703125	1.205431381225586	0.054449462890625	2.319912109375	1.111065887451172	0.09284358978271484
28	0.9000000000000004	2.27084130859375	1.193159698486328	0.2783132019042969	2.25556591796875	1.370173400878906	0.2840353698730469	2.24917724609375	1.511860382080078	0.2929920654296875	2.273583740234375	1.725437683105469	0.3171811828613281	2.249058837890625	1.689775573730469	0.3398074951171875	2.147410400390625	1.649985473632813	0.4313113708496094	2.13024365234375	1.376659210205078	0.4598507995605469	2.066383544921875	1.162867828369141	0.39965771484375	2.0876982421875	1.083684898376465	0.3498434753417969	2.13484228515625	0.9883002119064331	0.3663071899414063	2.10710595703125	1.054052009582519	0.3297912902832031	2.29157177734375	1.690187866210938	0.2879541320800781	2.362087890625	1.659275207519531	0.1819227905273438	2.444578369140625	1.393632965087891	0.1452920684814453	2.3391044921875	1.205288589477539	0.05490175628662109	2.3206904296875	1.111099334716797	0.0931343765258789
29	0.9333330000000002	2.267608154296875	1.193335372924805	0.2771790161132813	2.2520888671875	1.370307342529297	0.2834583740234375	2.24633251953125	1.511945251464844	0.2935301818847657	2.2702158203125	1.725565612792969	0.3178439331054688	2.245846923828125	1.689817077636719	0.3405015563964844	2.1448740234375	1.649723083496094	0.4326165161132812	2.12859912109375	1.376276245117187	0.4604916076660156	2.0658916015625	1.162362564086914	0.3995343017578125	2.087792236328125	1.08419701385498	0.3483868408203125	2.13652685546875	0.990347936630249	0.3686093444824219	2.096950927734375	1.051995502471924	0.3315669555664063	2.28822509765625	1.690390991210938	0.2885401611328125	2.3576015625	1.65911328125	0.1818674621582031	2.441430419921875	1.394084594726563	0.1438747863769531	2.3344052734375	1.206279205322266	0.05419445037841797	2.31972314453125	1.111691856384277	0.09305191040039062
30	0.9666670000000002	2.26733203125	1.192860214233398	0.2777547302246094	2.252005126953125	1.369583251953125	0.2834445190429687	2.24689453125	1.511026092529297	0.2933983764648437	2.27112158203125	1.724188781738281	0.3183037719726562	2.246643798828125	1.688491394042969	0.3407552795410156	2.14558935546875	1.649319519042969	0.4328253479003906	2.125380615234375	1.376329467773437	0.4581366882324219	2.06335009765625	1.161915069580078	0.3996985168457031	2.087019775390625	1.084657722473145	0.3482478942871094	2.135908935546875	0.9901484994888305	0.3634942626953125	2.097864501953125	1.052684566497803	0.3314355773925781	2.289118896484375	1.689107849121094	0.2890122985839844	2.360357666015625	1.659275817871094	0.183415771484375	2.441095947265625	1.393837799072266	0.1449038543701172	2.33687109375	1.205417572021484	0.05419732666015625	2.3222294921875	1.11105802154541	0.09318447113037109
31	1	2.267259765625	1.192732391357422	0.2778237915039062	2.25187939453125	1.369410522460937	0.2835553894042969	2.2467353515625	1.510818359375	0.2935479431152344	2.2708994140625	1.723928955078125	0.3185519104003906	2.246448974609375	1.688219177246094	0.3409906311035156	2.14541845703125	1.649001403808594	0.43301953125	2.12507080078125	1.376061187744141	0.4581042785644531	2.062885986328125	1.161823760986328	0.399380859375	2.086434326171875	1.084670082092285	0.3477582702636719	2.135232666015625	0.9901210670471191	0.3628827209472656	2.09746044921875	1.0528444480896	0.3307149658203125	2.288890380859375	1.688877319335937	0.2892394104003906	2.36005859375	1.659116271972656	0.1836106872558594	2.440777587890625	1.393759338378906	0.1449450225830078	2.336531494140625	1.205418212890625	0.05423024368286133	2.321841796875	1.111019546508789	0.09304476928710938
32	1.033333000000001	2.268187255859375	1.192889022827148	0.278051513671875	2.252407470703125	1.369761810302734	0.28295458984375	2.2485283203125	1.511337097167969	0.2934525451660156	2.2706845703125	1.725072875976562	0.3170886840820312	2.246340087890625	1.689277282714844	0.3396273498535156	2.1454013671875	1.648834350585938	0.4314794921875	2.1228564453125	1.375847503662109	0.4576220703125	2.05792333984375	1.162094772338867	0.399064208984375	2.0827529296875	1.08563801574707	0.3468045959472656	2.13330126953125	0.9922697172164917	0.3642218017578125	2.100267822265625	1.056237033843994	0.3271233825683594	2.2892265625	1.689923767089844	0.2881441955566406	2.3625810546875	1.660060974121094	0.1838619995117187	2.441688720703125	1.393693908691406	0.1464991912841797	2.337958740234375	1.205478408813477	0.05425246047973633	2.317251953125	1.111654731750488	0.09201864624023437
33	1.066667000000001	2.267190673828125	1.192508926391602	0.2780362548828125	2.251270751953125	1.369266204833984	0.2837485656738281	2.2460673828125	1.510758148193359	0.2939454040527344	2.269015869140625	1.7241796875	0.3187642517089844	2.244669677734375	1.688342102050781	0.3411872253417969	2.14350341796875	1.647894348144531	0.432688720703125	2.120860595703125	1.374877014160156	0.4570943908691406	2.05569873046875	1.161457122802734	0.3979806213378906	2.081646728515625	1.086365165710449	0.3443801879882812	2.133523681640625	0.9933748989105224	0.3594638671875	2.103987060546875	1.057696067810059	0.3247699279785156	2.287302978515625	1.6891630859375	0.2895349731445312	2.358410400390625	1.658123901367187	0.1841184844970703	2.44014013671875	1.392814331054687	0.1458141632080078	2.335355712890625	1.204912155151367	0.05438533401489258	2.318759033203125	1.110632316589355	0.09291325378417968
34	1.100000000000001	2.266031982421875	1.192138519287109	0.2773169555664062	2.25053466796875	1.36891015625	0.2833905944824219	2.246122802734375	1.510380401611328	0.2941250610351562	2.269555908203125	1.723865173339844	0.3178027648925781	2.24519140625	1.688193603515625	0.3404625549316406	2.143289794921875	1.648177551269531	0.4313220825195312	2.12130078125	1.375238220214844	0.4569713745117188	2.05665380859375	1.161553329467773	0.3983078002929688	2.080622314453125	1.08582861328125	0.3446865234375	2.130676025390625	0.9917028989791871	0.3588091125488281	2.103932373046875	1.060434185028076	0.3209082946777344	2.287703857421875	1.688665710449219	0.2887118530273438	2.361382568359375	1.658883178710937	0.1847184448242188	2.437609619140625	1.391631134033203	0.1487725524902344	2.32743310546875	1.205955673217773	0.05918954467773437	2.3230498046875	1.109126152038574	0.09457372283935547
35	1.133333	2.265990478515625	1.192165267944336	0.2773894653320312	2.250456787109375	1.368923492431641	0.2835060424804687	2.246025146484375	1.510383056640625	0.2942803955078125	2.269388427734375	1.723850769042969	0.3180845336914063	2.24505517578125	1.688155883789062	0.340736328125	2.143224853515625	1.64804833984375	0.4316243896484375	2.121305908203125	1.375098388671875	0.457076171875	2.05664990234375	1.161472869873047	0.3982508850097656	2.080623046875	1.085843269348145	0.3445060424804687	2.130737060546875	0.9917388410568238	0.3585163269042969	2.1042666015625	1.060577610015869	0.32064990234375	2.287529052734375	1.688679931640625	0.28895849609375	2.361145751953125	1.659006958007812	0.1848980255126953	2.4374677734375	1.391831420898437	0.1486925048828125	2.327313720703125	1.206187545776367	0.05904615020751953	2.322769287109375	1.10933960723877	0.09434484100341797
36	1.166667	2.265989990234375	1.192165115356445	0.2773890380859375	2.2504560546875	1.368923248291016	0.2835055847167969	2.246024169921875	1.510382781982422	0.2942798461914062	2.269386962890625	1.723850341796875	0.3180839538574219	2.245053955078125	1.688155395507812	0.3407358703613281	2.14322412109375	1.648047241210937	0.4316239013671875	2.1213056640625	1.375097137451172	0.4570723876953125	2.056648681640625	1.161473327636719	0.3982424621582031	2.08062255859375	1.085847923278809	0.3444921264648437	2.130736328125	0.9917409200668335	0.3584856567382813	2.104272216796875	1.060586498260498	0.3206326904296875	2.287527587890625	1.688679626464844	0.288957763671875	2.361142822265625	1.659006958007812	0.1848962097167969	2.437462646484375	1.391831390380859	0.1486874847412109	2.32730517578125	1.206189743041992	0.05904116439819336	2.322756103515625	1.109341178894043	0.09433732604980469
37	1.2	2.26598974609375	1.192165115356445	0.2773890686035156	2.250455810546875	1.368923248291016	0.283505615234375	2.24602392578125	1.510382781982422	0.2942799072265625	2.269386962890625	1.723850341796875	0.3180841064453125	2.2450537109375	1.688155395507812	0.3407360229492187	2.143223876953125	1.648047241210937	0.4316240539550781	2.12130517578125	1.375097137451172	0.4570721435546875	2.05664794921875	1.161473571777344	0.3982417602539062	2.080621826171875	1.085848457336426	0.3444908752441406	2.130735107421875	0.9917411584854126	0.3584832153320313	2.10427099609375	1.060587406158447	0.3206309509277344	2.28752734375	1.688679565429688	0.2889578857421875	2.361142333984375	1.659006896972656	0.1848962249755859	2.4374619140625	1.391831329345703	0.1486871490478516	2.327303955078125	1.206189895629883	0.05904077911376953	2.322754638671875	1.109341278076172	0.09433670043945312
38	1.233333	2.26598974609375	1.192165115356445	0.2773891296386718	2.250455810546875	1.368923187255859	0.2835057373046875	2.24602392578125	1.510382659912109	0.2942800903320312	2.26938671875	1.723850219726562	0.3180845947265625	2.245053955078125	1.688155151367188	0.3407364807128906	2.14322412109375	1.648046813964844	0.4316244506835937	2.121305419921875	1.375096557617188	0.4570714721679687	2.05664794921875	1.161473434448242	0.3982398986816406	2.080621337890625	1.085848976135254	0.3444879150390625	2.130734375	0.9917411136627198	0.358477783203125	2.10427001953125	1.060588703155518	0.320626953125	2.28752734375	1.688679504394531	0.2889583129882812	2.361142333984375	1.659007080078125	0.1848965454101562	2.437462158203125	1.391831634521485	0.1486868743896484	2.327304443359375	1.206190246582031	0.05904035186767578	2.322755126953125	1.109341461181641	0.0943358383178711
39	1.266667	2.26598974609375	1.192165115356445	0.2773891296386718	2.250455810546875	1.368923187255859	0.2835057373046875	2.24602392578125	1.510382659912109	0.2942800903320312	2.26938671875	1.723850219726562	0.3180845947265625	2.245053955078125	1.688155151367188	0.3407364807128906	2.14322412109375	1.648046813964844	0.4316244506835937	2.121305419921875	1.375096557617188	0.4570714721679687	2.05664794921875	1.161473434448242	0.3982398986816406	2.080621337890625	1.085848976135254	0.3444879150390625	2.130734375	0.9917411136627198	0.358477783203125	2.10427001953125	1.060588703155518	0.320626953125	2.28752734375	1.688679504394531	0.2889583129882812	2.361142333984375	1.659007080078125	0.1848965454101562	2.437462158203125	1.391831634521485	0.1486868743896484	2.327304443359375	1.206190246582031	0.05904035186767578	2.322755126953125	1.109341461181641	0.0943358383178711
40	1.300000000000001	2.26598974609375	1.192165115356445	0.2773891296386718	2.250455810546875	1.368923187255859	0.2835057373046875	2.24602392578125	1.510382659912109	0.2942800903320312	2.26938671875	1.723850219726562	0.3180845947265625	2.245053955078125	1.688155151367188	0.3407364807128906	2.14322412109375	1.648046813964844	0.4316244506835937	2.121305419921875	1.375096557617188	0.4570714721679687	2.05664794921875	1.161473434448242	0.3982398986816406	2.080621337890625	1.085848976135254	0.3444879150390625	2.130734375	0.9917411136627198	0.358477783203125	2.10427001953125	1.060588703155518	0.320626953125	2.28752734375	1.688679504394531	0.2889583129882812	2.361142333984375	1.659007080078125	0.1848965454101562	2.437462158203125	1.391831634521485	0.1486868743896484	2.327304443359375	1.206190246582031	0.05904035186767578	2.322755126953125	1.109341461181641	0.0943358383178711
41	1.333333000000001	2.26598974609375	1.192165115356445	0.2773891296386718	2.250455810546875	1.368923187255859	0.2835057373046875	2.24602392578125	1.510382659912109	0.2942800903320312	2.26938671875	1.723850219726562	0.3180845947265625	2.245053955078125	1.688155151367188	0.3407364807128906	2.14322412109375	1.648046813964844	0.4316244506835937	2.121305419921875	1.375096557617188	0.4570714721679687	2.05664794921875	1.161473434448242	0.3982398986816406	2.080621337890625	1.085848976135254	0.3444879150390625	2.130734375	0.9917411136627198	0.358477783203125	2.10427001953125	1.060588703155518	0.320626953125	2.28752734375	1.688679504394531	0.2889583129882812	2.361142333984375	1.659007080078125	0.1848965454101562	2.437462158203125	1.391831634521485	0.1486868743896484	2.327304443359375	1.206190246582031	0.05904035186767578	2.322755126953125	1.109341461181641	0.0943358383178711
42	1.366667000000001	2.263108642578125	1.191262313842773	0.2774564208984375	2.24668017578125	1.367659271240234	0.2840837097167969	2.24185546875	1.508831024169922	0.295689453125	2.262555419921875	1.722354858398437	0.3185593872070313	2.23877099609375	1.686498413085938	0.341384033203125	2.140271484375	1.646644287109375	0.4356642761230469	2.127293212890625	1.373783050537109	0.4637058410644531	2.062598388671875	1.16257682800293	0.3979266967773438	2.083722412109375	1.090109878540039	0.3391181335449219	2.1321962890625	0.9944348931312561	0.3442177124023437	2.106238525390625	1.063742778778076	0.315396240234375	2.28103271484375	1.687352355957031	0.289564208984375	2.35467236328125	1.65711083984375	0.1859257965087891	2.43177392578125	1.391049682617187	0.1464914093017578	2.32862255859375	1.201024719238281	0.0586047248840332	2.31756591796875	1.105042289733887	0.09438253784179687
43	1.4	2.263442626953125	1.19098600769043	0.2772108154296875	2.24782568359375	1.367364593505859	0.2836981201171875	2.24369091796875	1.508486145019531	0.2952352905273438	2.263048095703125	1.722056884765625	0.317729736328125	2.23936279296875	1.686134826660156	0.3404973754882812	2.1402646484375	1.646273010253906	0.4340273742675781	2.12530224609375	1.373721099853516	0.4626147155761719	2.06116845703125	1.16234880065918	0.3972621459960938	2.0851259765625	1.090043563842773	0.3394338989257812	2.133880126953125	0.9944649710655212	0.3415769958496094	2.104153564453125	1.064236137390137	0.3155653991699219	2.281864013671875	1.6871162109375	0.2889234619140625	2.3560107421875	1.658364135742187	0.185312744140625	2.429685546875	1.391404113769531	0.1464914703369141	2.327768310546875	1.200913879394531	0.05851091384887695	2.3213134765625	1.10455110168457	0.09423044586181641
44	1.433333	2.263425537109375	1.19110285949707	0.2772994079589844	2.247796142578125	1.367435516357422	0.283810791015625	2.243603271484375	1.508521667480469	0.2953312377929688	2.262703369140625	1.722057678222656	0.3178644714355469	2.23905615234375	1.686113586425781	0.340611328125	2.139997314453125	1.646130676269531	0.4340779724121094	2.12537353515625	1.373625885009766	0.4626399536132813	2.06154541015625	1.162228073120117	0.3972710266113281	2.085556884765625	1.089957023620606	0.33946142578125	2.134413818359375	0.9944644122123718	0.3417720031738281	2.10486181640625	1.064172943115234	0.3156272888183594	2.281565185546875	1.687152282714844	0.2890663146972656	2.355902587890625	1.658579650878906	0.1855833282470703	2.430294189453125	1.391887786865234	0.1467823333740234	2.32896337890625	1.201249130249023	0.058598876953125	2.322186767578125	1.105008659362793	0.09451481628417968
45	1.466667	2.263430419921875	1.191118438720703	0.2772984924316406	2.247798828125	1.367448394775391	0.2838106384277344	2.24360400390625	1.508532409667969	0.2953312683105469	2.262697021484375	1.722065856933594	0.3178665466308594	2.239052490234375	1.686120910644531	0.3406138305664063	2.140006103515625	1.646132263183594	0.4340880737304688	2.12541552734375	1.373631164550781	0.4626657409667969	2.061617431640625	1.162215728759766	0.3973358154296875	2.085656982421875	1.089925834655762	0.3395635681152344	2.134566650390625	0.9944663496017456	0.3420463256835938	2.10497998046875	1.064121810913086	0.3157603149414063	2.281558349609375	1.687162048339844	0.2890671997070313	2.35587939453125	1.658601989746094	0.1855712738037109	2.430259765625	1.391920715332031	0.1467042083740234	2.328875732421875	1.201325469970703	0.05849642181396485	2.321896728515625	1.105099426269531	0.09440815734863281
46	1.5	2.263788818359375	1.191175689697266	0.2773176879882813	2.247763671875	1.36765966796875	0.2833792724609375	2.24247998046875	1.508916198730469	0.2939991760253906	2.26315087890625	1.72234765625	0.318065185546875	2.239260498046875	1.686374328613281	0.3406109619140625	2.1398740234375	1.646055786132812	0.4337921142578125	2.122754638671875	1.373370056152344	0.4617656555175781	2.05988720703125	1.161251327514648	0.3970250549316406	2.084216064453125	1.088995964050293	0.3391767272949219	2.13348681640625	0.9938390550613403	0.34630615234375	2.105294189453125	1.063309803009033	0.3155281677246094	2.28173828125	1.687484802246094	0.2889585266113281	2.354043701171875	1.658653503417969	0.1839602966308594	2.428326171875	1.391509033203125	0.1461420745849609	2.32835400390625	1.199280731201172	0.05927632904052734	2.317729736328125	1.103775970458984	0.0964842758178711
47	1.533333000000001	2.2641318359375	1.192798034667969	0.2777393188476562	2.2481884765625	1.369804595947266	0.2839996948242188	2.243287353515625	1.511467803955078	0.2949347534179688	2.264491455078125	1.725543395996094	0.3184887084960937	2.240436279296875	1.689582092285156	0.3411867980957031	2.14051806640625	1.647329406738281	0.4335744934082031	2.122977294921875	1.373904876708984	0.4619859619140625	2.059031005859375	1.161525695800781	0.3967487182617188	2.082635009765625	1.089598693847656	0.3377377319335937	2.13229736328125	0.9944819884300232	0.3470875854492187	2.1081767578125	1.061110740661621	0.3173456115722657	2.28307080078125	1.690455078125	0.2894047546386719	2.35495458984375	1.658443420410156	0.1845610504150391	2.42645263671875	1.38987612915039	0.1453995361328125	2.325802978515625	1.197105178833008	0.05867736053466797	2.31798681640625	1.10195304107666	0.09824707794189454
48	1.566667000000001	2.2640478515625	1.191434906005859	0.2775638427734375	2.24748828125	1.367811676025391	0.2837052612304687	2.242609619140625	1.508977722167969	0.2951084594726562	2.26145849609375	1.722685974121094	0.3175620422363281	2.2378798828125	1.686692565917969	0.3403703002929688	2.13916552734375	1.646165954589844	0.4341070251464844	2.12389013671875	1.373536804199219	0.4628553466796875	2.060143310546875	1.162018737792969	0.3972687377929687	2.085190185546875	1.090066337585449	0.3393981628417969	2.1356455078125	0.9955881013870239	0.3467646484375	2.10469091796875	1.06362366104126	0.3164898071289062	2.280337890625	1.687775268554688	0.2887275390625	2.353702880859375	1.657995178222656	0.1847848052978516	2.42511767578125	1.390336791992187	0.145736572265625	2.328421875	1.196645034790039	0.05860702133178711	2.318041748046875	1.101955490112305	0.0978248291015625
49	1.600000000000001	2.263535888671875	1.191806701660156	0.2786292114257812	2.24708349609375	1.368329467773437	0.284348876953125	2.24272021484375	1.509606842041016	0.2957863464355469	2.263113525390625	1.723307373046875	0.3183807678222656	2.239186767578125	1.687459228515625	0.3411257629394531	2.138721923828125	1.647066162109375	0.4331928405761719	2.122827880859375	1.374284149169922	0.4619489440917969	2.060785888671875	1.161745025634766	0.3974837646484375	2.0862548828125	1.090353164672851	0.3389982299804687	2.136262451171875	0.9953361377716065	0.3425887145996094	2.10518896484375	1.064279083251953	0.3156861572265625	2.281826171875	1.688241882324219	0.2895681762695312	2.354208984375	1.659179321289062	0.1846260986328125	2.425877685546875	1.391404968261719	0.14546728515625	2.327517822265625	1.198318008422852	0.05843031311035157	2.32080322265625	1.103082176208496	0.09730781555175781
50	1.633333	2.2631552734375	1.193024398803711	0.2794804077148437	2.248056884765625	1.369959228515625	0.2853056030273438	2.243610595703125	1.511543151855469	0.2957906494140625	2.26352294921875	1.725678344726562	0.3181102294921875	2.23967578125	1.689740966796875	0.3409705200195313	2.139361083984375	1.647895568847656	0.4329157409667969	2.12497412109375	1.374736755371094	0.4631928405761719	2.0602666015625	1.164192993164062	0.3936364135742187	2.08827978515625	1.090626266479492	0.3388681640625	2.1390986328125	0.9962803497314453	0.3486849975585937	2.105100341796875	1.064438377380371	0.3160367126464844	2.28231982421875	1.690563720703125	0.2892739562988281	2.35461865234375	1.659710998535156	0.1845156860351563	2.427833984375	1.391847869873047	0.1455134429931641	2.33388916015625	1.19573649597168	0.05932825088500977	2.31960546875	1.101023300170898	0.09788945007324219
51	1.666667	2.26315087890625	1.191980484008789	0.2799010314941406	2.247225341796875	1.368854400634766	0.2851145935058594	2.242216552734375	1.510433197021484	0.29533154296875	2.264431640625	1.724276672363281	0.3181806640625	2.24015625	1.688551147460938	0.3409173889160156	2.13940087890625	1.647544494628906	0.4327494812011718	2.125809326171875	1.374394348144531	0.4633656005859375	2.06152978515625	1.163575561523438	0.3942793579101562	2.08949169921875	1.089938529968262	0.3395863647460938	2.14024609375	0.9954388661384582	0.3481256408691406	2.104009765625	1.064022270202637	0.3162001342773437	2.282890380859375	1.689026611328125	0.2892947082519531	2.35579931640625	1.658719360351562	0.1848072967529297	2.426515625	1.390157653808594	0.1460834350585938	2.331292236328125	1.195146896362305	0.05883751678466797	2.322452880859375	1.099894989013672	0.09769144439697265
52	1.7	2.262815185546875	1.192034240722656	0.2796523742675781	2.24717138671875	1.368795227050781	0.2853837890625	2.24224072265625	1.510263031005859	0.2958228149414063	2.2622958984375	1.724249084472656	0.3179238891601562	2.238476806640625	1.688370483398438	0.3408300476074219	2.138464111328125	1.646860229492187	0.4330957641601563	2.12344970703125	1.373850280761719	0.4625857543945313	2.0584111328125	1.163205368041992	0.3942113037109375	2.085567626953125	1.08968416595459	0.3390736083984375	2.136923095703125	0.9961889758110046	0.3526585693359375	2.1051865234375	1.063802795410156	0.3161333312988281	2.281018310546875	1.689125305175781	0.289111083984375	2.352754638671875	1.658337463378906	0.1840662689208984	2.42634130859375	1.390719787597656	0.1455438995361328	2.32951220703125	1.196341506958008	0.05908621978759766	2.320368408203125	1.101253921508789	0.09808428955078125
53	1.733333	2.26287158203125	1.191898376464844	0.2796202087402344	2.247141845703125	1.368641784667969	0.2853741760253906	2.242150390625	1.510098510742187	0.2958356323242187	2.262065673828125	1.72407958984375	0.3180021362304687	2.23828564453125	1.688177795410156	0.3409071960449219	2.138334228515625	1.646584533691406	0.4331905212402344	2.1236181640625	1.373569213867188	0.4626492309570313	2.058789306640625	1.162862854003906	0.3943050537109375	2.086110107421875	1.089466041564941	0.3390914306640625	2.13733251953125	0.9956136269569397	0.3504968566894531	2.106155517578125	1.063950523376465	0.31587158203125	2.280796142578125	1.688981384277344	0.2891677551269531	2.352495849609375	1.658330139160156	0.1840664367675781	2.426058837890625	1.390783325195313	0.1451134033203125	2.32916015625	1.196543991088867	0.05845403671264648	2.3217861328125	1.101220275878906	0.09723578643798828
54	1.766667	2.2634697265625	1.191902801513672	0.2792849731445313	2.246582763671875	1.368273986816406	0.2844548645019531	2.241653564453125	1.509486663818359	0.2951814880371094	2.258860107421875	1.723491638183594	0.3160016479492188	2.23544482421875	1.687512390136719	0.3389960327148437	2.13734912109375	1.646425354003906	0.4331304321289062	2.12314697265625	1.373749938964844	0.4619054260253906	2.058158447265625	1.163199508666992	0.3944761047363281	2.084614501953125	1.090125694274902	0.3386800231933594	2.13606591796875	0.996567569732666	0.3498605041503906	2.10731298828125	1.064291046142578	0.3160954284667969	2.278115234375	1.688490905761719	0.2875295104980469	2.353549560546875	1.659135314941406	0.1849615020751953	2.42423095703125	1.391080413818359	0.1473917694091797	2.32947021484375	1.197123886108398	0.05875841522216797	2.32188671875	1.102095718383789	0.09778851318359374
55	1.800000000000001	2.263905517578125	1.192002319335937	0.2798568725585938	2.24726904296875	1.368609924316406	0.2848809509277344	2.24241552734375	1.510005950927734	0.2954171142578125	2.261533203125	1.724015625	0.3171184692382812	2.237751708984375	1.688114501953125	0.339979248046875	2.137519287109375	1.64724560546875	0.4321891784667969	2.12155322265625	1.374462707519531	0.4620658874511719	2.05834521484375	1.163145706176758	0.3944201965332031	2.085845947265625	1.090248413085938	0.3387062683105469	2.136678466796875	0.9962788372039795	0.3504596862792969	2.109464599609375	1.064418525695801	0.3165866088867187	2.280521484375	1.688915832519531	0.288490478515625	2.35389892578125	1.659153137207031	0.1843647918701172	2.425962646484375	1.391247253417969	0.1459292755126953	2.330279541015625	1.196800033569336	0.05865293884277344	2.31986279296875	1.102169273376465	0.09830857086181641
56	1.833333000000001	2.26255615234375	1.191840850830078	0.2797115783691406	2.246226806640625	1.368346527099609	0.28532470703125	2.24093115234375	1.509643432617187	0.2957684326171875	2.260796142578125	1.72344091796875	0.3175310363769531	2.237009521484375	1.687620666503906	0.3404477844238281	2.137541259765625	1.6470556640625	0.433476806640625	2.119763916015625	1.374547027587891	0.4632340087890625	2.057481689453125	1.163646347045898	0.3939478759765625	2.08664208984375	1.090336181640625	0.3397442932128906	2.137129150390625	0.9968362972736359	0.3554471740722656	2.1094208984375	1.065174919128418	0.3173445739746094	2.2795458984375	1.688324829101562	0.2888196716308594	2.35115283203125	1.657897888183594	0.1837615356445312	2.425886474609375	1.390929473876953	0.1451928405761719	2.32919775390625	1.196657440185547	0.05903778076171875	2.323391357421875	1.101473617553711	0.09813924407958985
57	1.866667000000001	2.262867919921875	1.192343795776367	0.2797096862792969	2.245651123046875	1.368902313232422	0.2838440551757813	2.239341552734375	1.510327941894531	0.292936279296875	2.258217529296875	1.724148620605469	0.3164385986328125	2.234319091796875	1.688060546875	0.3388692626953125	2.135228759765625	1.646504150390625	0.4319816589355469	2.122635986328125	1.373801208496094	0.4638973388671875	2.0571455078125	1.163872711181641	0.3942034912109375	2.08337646484375	1.091591773986816	0.3371065368652344	2.134798583984375	0.9981344118118286	0.3502107238769531	2.11248779296875	1.066641403198242	0.3149599914550781	2.27739404296875	1.689287963867188	0.2876524047851562	2.352078369140625	1.659834289550781	0.1843867492675781	2.42494482421875	1.392151336669922	0.1460998229980469	2.330386474609375	1.197345413208008	0.05845621871948242	2.319340087890625	1.102827438354492	0.09818549346923829
58	1.9	2.2625810546875	1.19071826171875	0.2802133178710938	2.245142822265625	1.366897857666016	0.2848635559082031	2.23873876953125	1.508012725830078	0.2944363403320313	2.25828564453125	1.721498413085937	0.3165694580078125	2.2345927734375	1.685650756835937	0.3393963012695312	2.13514208984375	1.646094421386719	0.4325767822265625	2.125951171875	1.374299591064453	0.4685736999511719	2.057215576171875	1.167407577514648	0.3945328063964844	2.084237060546875	1.094115821838379	0.3394381713867187	2.134611083984375	1.000011309981346	0.3500436096191406	2.1118466796875	1.069125770568848	0.3173948059082031	2.277045654296875	1.686512512207031	0.2878223266601562	2.35048828125	1.657013916015625	0.1839998321533203	2.423465087890625	1.389828582763672	0.1464044799804687	2.328356201171875	1.195873153686523	0.05867102813720703	2.320041015625	1.101186912536621	0.09814807891845703
59	1.933333	2.26347607421875	1.191993637084961	0.2802206115722656	2.24689990234375	1.3687109375	0.2854360656738281	2.241263671875	1.510207763671875	0.295387451171875	2.2614599609375	1.724263671875	0.3169774475097656	2.2378408203125	1.688411743164063	0.340145751953125	2.1376220703125	1.647470458984375	0.4324729919433594	2.12741015625	1.375089019775391	0.4692844543457032	2.0566796875	1.168601226806641	0.39410791015625	2.08360205078125	1.094634994506836	0.3394285888671875	2.133339599609375	0.9998377487063408	0.349734619140625	2.109650146484375	1.069155097961426	0.3173313903808594	2.279947998046875	1.6890927734375	0.2880589904785156	2.351152587890625	1.65860107421875	0.1825438232421875	2.425309814453125	1.390976409912109	0.1448835144042969	2.328537841796875	1.196242462158203	0.05907463836669922	2.317116455078125	1.101514236450195	0.09838432312011719
60	1.966667	2.263219970703125	1.193078887939453	0.2798291931152344	2.247447509765625	1.369985748291016	0.2850672302246094	2.242336181640625	1.511593933105469	0.2950438842773437	2.26228857421875	1.725688537597656	0.3178583068847656	2.2382705078125	1.689728942871094	0.3405113220214844	2.135884033203125	1.647627075195313	0.430039306640625	2.1263310546875	1.37532470703125	0.4689007263183594	2.057455078125	1.167605834960938	0.3949395141601563	2.083947509765625	1.094694183349609	0.33855078125	2.134143310546875	1.000253364443779	0.350509765625	2.109726806640625	1.06950220489502	0.3158633117675781	2.281234375	1.690605834960937	0.28907470703125	2.354467041015625	1.659636169433594	0.1849904632568359	2.426416259765625	1.391344940185547	0.1464354705810547	2.331002197265625	1.196606903076172	0.05871967315673828	2.31402001953125	1.103939025878906	0.1009966201782227
61	2	2.262724609375	1.191622024536133	0.2803081970214844	2.245527587890625	1.367948486328125	0.284914794921875	2.239920166015625	1.509165710449219	0.2949046325683594	2.2582080078125	1.722988159179688	0.3162900085449219	2.234646728515625	1.687067932128906	0.3392098693847656	2.133937744140625	1.646648559570313	0.4308031311035156	2.1270830078125	1.374897186279297	0.469014404296875	2.057519775390625	1.168172576904297	0.3947882080078125	2.084417724609375	1.094700462341309	0.339759765625	2.1351455078125	1.000714257359505	0.3504716796875	2.1128994140625	1.069535758972168	0.3180408935546875	2.277251953125	1.687977416992188	0.2877027893066406	2.350640380859375	1.657453979492188	0.1840257415771484	2.425279541015625	1.390272155761719	0.1482897186279297	2.32960498046875	1.197280334472656	0.05864229965209961	2.318628173828125	1.104435729980469	0.101850944519043
62	2.033333000000001	2.262150146484375	1.191697189331055	0.2800452880859375	2.2462177734375	1.368314666748047	0.2851418151855469	2.2411142578125	1.5096943359375	0.2952006225585938	2.259925048828125	1.723732055664063	0.3162462463378906	2.23621142578125	1.687875854492187	0.3392172241210937	2.13476708984375	1.646962646484375	0.430005859375	2.12630029296875	1.375053802490234	0.4688273010253906	2.05742236328125	1.168017913818359	0.3940848999023437	2.0846787109375	1.094448928833008	0.3391886291503906	2.134668212890625	0.9999345242977142	0.34984619140625	2.112962158203125	1.069179565429688	0.317632080078125	2.278947021484375	1.688584533691406	0.2877245788574219	2.351471435546875	1.657297302246094	0.183496810913086	2.42646240234375	1.390197662353516	0.1456597290039063	2.329436279296875	1.196444305419922	0.05850858306884766	2.31785009765625	1.103689987182617	0.1020072555541992
63	2.066667000000001	2.262299560546875	1.191807800292969	0.2803887939453125	2.245568359375	1.3681494140625	0.2851817626953125	2.239113525390625	1.509361022949219	0.2944334716796875	2.259088134765625	1.722882202148437	0.3169859619140625	2.235142333984375	1.687047607421875	0.33962548828125	2.133908203125	1.647205383300781	0.4308617248535156	2.126419677734375	1.375486846923828	0.4689135437011719	2.0595673828125	1.167896697998047	0.3947111511230469	2.087863037109375	1.094291648864746	0.340591796875	2.138224365234375	0.9999726936221123	0.3498612060546875	2.11207470703125	1.070565002441406	0.3167684631347656	2.27795068359375	1.687865600585937	0.2882977600097656	2.3519697265625	1.658299987792969	0.1848145599365234	2.42397216796875	1.390577575683594	0.1480340423583984	2.328662109375	1.197424926757813	0.05842924880981445	2.317712158203125	1.10513818359375	0.1027903518676758
64	2.100000000000001	2.262334716796875	1.191888244628906	0.2803567199707031	2.245591552734375	1.368321105957031	0.2851014099121094	2.2391015625	1.509607604980469	0.294294677734375	2.259049072265625	1.723258239746094	0.3166994018554687	2.235095458984375	1.687418395996094	0.3393757629394532	2.1338212890625	1.647639892578125	0.4307078247070312	2.12623876953125	1.375828643798828	0.4690910034179688	2.059277099609375	1.168082504272461	0.39505810546875	2.087588623046875	1.094311309814453	0.3410870361328125	2.138078857421875	1.000116959214211	0.3514887084960938	2.112143310546875	1.070321723937988	0.3175904846191406	2.27792919921875	1.688205322265625	0.2880242309570312	2.35205029296875	1.658573974609375	0.1845484008789063	2.424288330078125	1.390737060546875	0.1479762420654297	2.32915087890625	1.197326110839844	0.05843421173095703	2.317774169921875	1.105094268798828	0.1029242095947266
65	2.133333	2.262336181640625	1.191882858276367	0.2803536071777344	2.24559033203125	1.368314971923828	0.2850983276367188	2.239097412109375	1.509600982666016	0.294290771484375	2.259037353515625	1.723251708984375	0.316697021484375	2.23508447265625	1.687410949707031	0.3393726196289062	2.133804443359375	1.647630187988281	0.4306968994140625	2.12620849609375	1.375817962646484	0.4690652465820312	2.05923876953125	1.168084106445312	0.3950068359375	2.08754150390625	1.094320983886719	0.3410206298828125	2.138015869140625	1.00011207908392	0.351364990234375	2.112115234375	1.070332733154297	0.317525146484375	2.277919189453125	1.688199523925781	0.2880221252441406	2.352047607421875	1.658574462890625	0.1845502624511719	2.424319091796875	1.390747680664063	0.1479751434326172	2.329220458984375	1.197320785522461	0.05842781066894531	2.317876953125	1.105079246520996	0.1029056243896484
66	2.166667	2.262336181640625	1.191882858276367	0.2803536071777344	2.24559033203125	1.368314971923828	0.2850983276367188	2.239097412109375	1.509600982666016	0.294290771484375	2.259037353515625	1.723251708984375	0.316697021484375	2.23508447265625	1.687410949707031	0.3393726196289062	2.133804443359375	1.647630187988281	0.4306968994140625	2.12620849609375	1.375817962646484	0.4690652465820312	2.05923876953125	1.168084106445312	0.3950068359375	2.08754150390625	1.094320983886719	0.3410206298828125	2.138015869140625	1.00011207908392	0.351364990234375	2.112115234375	1.070332733154297	0.317525146484375	2.277919189453125	1.688199523925781	0.2880221252441406	2.352047607421875	1.658574462890625	0.1845502624511719	2.424319091796875	1.390747680664063	0.1479751434326172	2.329220458984375	1.197320785522461	0.05842781066894531	2.317876953125	1.105079246520996	0.1029056243896484
67	2.2	2.26464013671875	1.193391311645508	0.2824137878417969	2.24787109375	1.370255615234375	0.2875733337402344	2.241772705078125	1.511883483886719	0.2972417907714844	2.259810791015625	1.726542724609375	0.3166229553222656	2.2362431640625	1.690707336425781	0.3399627990722656	2.134253173828125	1.651037353515625	0.431098876953125	2.122755859375	1.378491241455078	0.4681959838867187	2.058686279296875	1.168718414306641	0.3955344848632812	2.0874638671875	1.095574165344238	0.3405413513183594	2.13749853515625	1.000800237059593	0.3506513061523437	2.11364306640625	1.070336738586426	0.3187872619628906	2.27894873046875	1.691185546875	0.288283935546875	2.34867724609375	1.658384216308594	0.1823275909423828	2.433659912109375	1.393716430664063	0.1447320404052734	2.332791259765625	1.200543334960938	0.05953162002563477	2.31031982421875	1.111130668640137	0.1061050033569336
68	2.233333	2.265453369140625	1.192609558105469	0.2824302062988281	2.247175048828125	1.369050750732422	0.2871566772460937	2.239459716796875	1.510409545898437	0.2962572021484375	2.257744140625	1.724655151367188	0.3161251831054688	2.23421875	1.688843017578125	0.33938037109375	2.13410595703125	1.650789672851563	0.4329004821777344	2.1253955078125	1.378496154785156	0.4693435363769531	2.05422119140625	1.1721845703125	0.394587158203125	2.082744140625	1.096405456542969	0.3434300231933594	2.1320615234375	1.001063346862793	0.3487652893066406	2.110258544921875	1.072322776794434	0.3207897644042969	2.27675830078125	1.689406433105469	0.2877041625976562	2.34849365234375	1.65744091796875	0.1830994262695312	2.429994384765625	1.391811553955078	0.1479999694824219	2.3321015625	1.199341796875	0.05885369491577148	2.310501953125	1.110137962341309	0.1058722305297852
69	2.266667	2.265778564453125	1.193428680419922	0.2825808410644531	2.247720458984375	1.370311187744141	0.2870741577148437	2.2401875	1.512019653320313	0.2960067749023437	2.258726318359375	1.726693725585938	0.3164378051757812	2.23519580078125	1.690752624511719	0.3397253723144531	2.13539697265625	1.651561279296875	0.4336107482910156	2.1300634765625	1.379118927001953	0.4741596069335938	2.05706689453125	1.172644241333008	0.3999649047851562	2.082603271484375	1.097118804931641	0.3464919128417969	2.13099365234375	1.00096233934164	0.3505601501464844	2.112944580078125	1.074069671630859	0.3223047790527344	2.277669189453125	1.691427001953125	0.2877959899902344	2.3487158203125	1.658609191894531	0.1826081390380859	2.430903076171875	1.392509796142578	0.1474969024658203	2.32933056640625	1.201014175415039	0.05895443344116211	2.31316943359375	1.111023742675781	0.1071662902832031
70	2.300000000000001	2.26678564453125	1.192762100219727	0.2828910522460937	2.24798974609375	1.369297637939453	0.2875035400390625	2.2392109375	1.510748565673828	0.2959932250976562	2.2576259765625	1.725167297363281	0.3157891235351563	2.234349609375	1.689303466796875	0.3392967529296875	2.134479248046875	1.650981323242187	0.433142578125	2.13018017578125	1.378908843994141	0.4735059814453125	2.057301513671875	1.172520782470703	0.4000325012207031	2.082629638671875	1.097470932006836	0.3460503845214844	2.13059912109375	1.001197442412376	0.3460820007324219	2.109563232421875	1.073667190551758	0.3217462768554687	2.27636474609375	1.689912841796875	0.2871239624023437	2.345411865234375	1.656992736816406	0.1808854370117187	2.428655029296875	1.391565948486328	0.146525146484375	2.329007080078125	1.198937225341797	0.05918494796752929	2.313559814453125	1.108771286010742	0.1069704132080078
71	2.333333000000001	2.26695703125	1.192885757446289	0.2830650329589844	2.248286865234375	1.369392974853516	0.2877554626464844	2.239760009765625	1.510816619873047	0.296427490234375	2.25847705078125	1.72512353515625	0.3166234130859375	2.23503271484375	1.689275817871094	0.3399663696289063	2.134689697265625	1.651158264160156	0.4333421936035156	2.13011376953125	1.379251129150391	0.4743677062988281	2.0580419921875	1.172267517089844	0.4019421081542969	2.08440185546875	1.097455543518066	0.3481619262695312	2.132990478515625	1.001520827412605	0.3477154846191406	2.11231298828125	1.074869445800781	0.3231990051269531	2.2772763671875	1.689885009765625	0.2879970397949219	2.347190185546875	1.657168884277344	0.1822996673583984	2.431302001953125	1.392095764160156	0.1478331146240234	2.333621337890625	1.199024261474609	0.05939454650878907	2.31584619140625	1.109076644897461	0.1067306594848633
72	2.366667000000001	2.268587158203125	1.194884185791016	0.2831038818359375	2.249756103515625	1.371907409667969	0.2873290405273438	2.24015966796875	1.513742004394531	0.2948945617675781	2.26208935546875	1.728310729980469	0.3158231506347656	2.238235107421875	1.692602172851562	0.3392617492675781	2.137157470703125	1.653262878417969	0.4319699096679688	2.12953857421875	1.380613311767578	0.4730063171386719	2.0584853515625	1.171387054443359	0.4039455871582031	2.08294970703125	1.097582313537598	0.3474473571777344	2.13136376953125	1.001207061052322	0.3473223876953125	2.113171875	1.074542945861816	0.3227481689453125	2.280247314453125	1.692818786621094	0.286851318359375	2.34974560546875	1.658064758300781	0.1810564422607422	2.4260771484375	1.389999755859375	0.1449964599609375	2.31608251953125	1.201037719726562	0.06041788482666016	2.313054931640625	1.108699981689453	0.1070448760986328
73	2.4	2.268272705078125	1.195186645507813	0.2829936218261719	2.249575927734375	1.372328887939453	0.2871005249023437	2.23991552734375	1.514252197265625	0.2944430541992187	2.261754150390625	1.729020446777344	0.3146862487792969	2.237895263671875	1.693357849121094	0.3382478332519531	2.136691162109375	1.654241577148437	0.431037353515625	2.129478271484375	1.381561248779297	0.4729878845214844	2.05873388671875	1.171906845092773	0.4044685668945313	2.083401123046875	1.098005630493164	0.3480917663574219	2.131969970703125	1.001639507770538	0.3479099731445313	2.1135654296875	1.075084022521973	0.3232896728515625	2.279947265625	1.693421691894531	0.2858201293945313	2.3495009765625	1.65810595703125	0.180155029296875	2.42570458984375	1.389643005371094	0.1455673522949219	2.315824462890625	1.200022705078125	0.0619483528137207	2.31351318359375	1.10724796295166	0.1078743591308594
74	2.433333	2.26860888671875	1.194776580810547	0.283490966796875	2.251216796875	1.371998199462891	0.2875903930664063	2.2425869140625	1.513944885253906	0.2949371337890625	2.26474609375	1.728701232910156	0.3142397766113281	2.240572998046875	1.693234436035156	0.3377458801269531	2.1389658203125	1.656614929199219	0.4310466613769531	2.12701611328125	1.384041015625	0.472052001953125	2.059763671875	1.171775207519531	0.4084690856933594	2.084265380859375	1.097847221374512	0.3521044311523437	2.131661865234375	1.000961862504482	0.349824951171875	2.110101806640625	1.074544929504395	0.3266524353027344	2.2831328125	1.692914367675781	0.2857564697265625	2.353724365234375	1.658603332519531	0.1804984436035156	2.43734130859375	1.392092376708984	0.1487421569824219	2.330978515625	1.201406616210938	0.06321728897094726	2.314533447265625	1.10909700012207	0.1070780487060547
75	2.466667	2.26911962890625	1.194961090087891	0.2832508850097656	2.2519482421875	1.372284454345703	0.2874021301269531	2.2430341796875	1.5142939453125	0.2944446411132812	2.264107666015625	1.729327941894531	0.3129654541015625	2.240085693359375	1.693811950683594	0.3365984497070312	2.13875	1.657054138183594	0.4302388305664063	2.12814697265625	1.38453466796875	0.4727929077148437	2.06102734375	1.172171585083008	0.4090104675292969	2.084044677734375	1.098169143676758	0.3520462951660156	2.13100732421875	1.000991463661194	0.3519538269042969	2.100992919921875	1.072194862365723	0.3276335754394532	2.282702880859375	1.693511474609375	0.2846164245605469	2.35425634765625	1.659277404785156	0.1799096527099609	2.43934423828125	1.393003082275391	0.1489532928466797	2.33552001953125	1.200865875244141	0.06326450347900391	2.318629150390625	1.10865168762207	0.1072675323486328
76	2.5	2.2691240234375	1.194970199584961	0.2832558898925781	2.251958740234375	1.372293365478516	0.2874073486328125	2.243056396484375	1.514302673339844	0.2944551696777344	2.264153076171875	1.72933154296875	0.3129965209960938	2.2401240234375	1.693816589355469	0.3366237182617188	2.138768310546875	1.657057556152344	0.4302409362792969	2.12812890625	1.384532562255859	0.4727419738769531	2.060993896484375	1.172192459106445	0.4089034729003906	2.084025390625	1.098215751647949	0.351912353515625	2.13096337890625	1.001026965618134	0.3516752319335937	2.101108154296875	1.072262008666992	0.3274916687011719	2.2827470703125	1.693515441894531	0.2846466064453125	2.354306640625	1.659283508300781	0.1799441680908203	2.439353759765625	1.393000701904297	0.1489610137939453	2.335497802734375	1.200898651123047	0.06323497772216796	2.318579833984375	1.108683738708496	0.1072249908447266
77	2.533333000000001	2.270528076171875	1.195938613891601	0.284522216796875	2.25303857421875	1.373394775390625	0.2890928955078125	2.24422900390625	1.515519897460937	0.2967151184082031	2.263967041015625	1.731024047851562	0.3136450500488281	2.240207275390625	1.695491088867187	0.3376140747070313	2.138404052734375	1.65707275390625	0.430287841796875	2.1274599609375	1.384317565917969	0.47298681640625	2.05894775390625	1.172316192626953	0.4086654052734375	2.083063720703125	1.098795928955078	0.3513741760253906	2.130904052734375	1.001940071582794	0.3499892272949219	2.1021455078125	1.073084526062012	0.327079833984375	2.282748046875	1.695088989257812	0.2854853820800781	2.354794921875	1.660868591308594	0.1809523773193359	2.43887353515625	1.394330078125	0.1471564636230469	2.335604736328125	1.200701034545898	0.06355519485473633	2.314213134765625	1.110063941955566	0.1090876541137695
78	2.566667000000001	2.271027099609375	1.194694610595703	0.2840413818359375	2.25272607421875	1.371831939697266	0.2896697998046875	2.24275244140625	1.513690979003906	0.2977324829101562	2.26015771484375	1.729287475585938	0.3127332458496094	2.237111572265625	1.693715942382813	0.3372207946777344	2.13601318359375	1.656283447265625	0.430811279296875	2.126929931640625	1.383708312988281	0.4730373840332031	2.059460693359375	1.171472213745117	0.4093529052734375	2.082871337890625	1.098938858032227	0.3507132568359375	2.130724365234375	1.002303473711014	0.3466515808105469	2.1013642578125	1.074062133789063	0.3253740539550781	2.279012451171875	1.693389831542969	0.2846751403808594	2.34661083984375	1.657924621582031	0.1778020324707031	2.438504150390625	1.394192596435547	0.1450478210449219	2.334385986328125	1.200519653320312	0.06338323593139648	2.310585693359375	1.110010131835937	0.1076861953735352
79	2.600000000000001	2.27156689453125	1.194587951660156	0.2847623596191406	2.25306884765625	1.371672027587891	0.2888648986816406	2.24277587890625	1.513518310546875	0.2955907592773437	2.26099169921875	1.72884521484375	0.3121166076660156	2.237504638671875	1.693248168945312	0.33610205078125	2.137065185546875	1.656137145996094	0.4304361877441406	2.12722607421875	1.383689086914063	0.472560302734375	2.061393798828125	1.17019059753418	0.4118005981445312	2.08240185546875	1.099185279846191	0.3505066833496094	2.12782568359375	1.002001971006393	0.3392300720214844	2.10004736328125	1.076634841918945	0.32240478515625	2.280001953125	1.693046508789062	0.2840729064941406	2.35295703125	1.660661804199219	0.1798444061279297	2.433267333984375	1.393594512939453	0.1447564086914062	2.33341357421875	1.199522521972656	0.05909217071533203	2.31688916015625	1.109288810729981	0.107019645690918
80	2.633333	2.2724599609375	1.195524917602539	0.2849698486328125	2.25485888671875	1.372974670410156	0.2898949890136719	2.24538720703125	1.515075073242187	0.2973927001953125	2.262515380859375	1.730862365722656	0.3137659301757812	2.23914111328125	1.695109802246094	0.3377954406738281	2.137275634765625	1.656715209960937	0.4304276123046875	2.1268369140625	1.383708587646484	0.471764892578125	2.064414306640625	1.168405502319336	0.4123330383300781	2.082882080078125	1.10241870880127	0.3446926879882812	2.129221923828125	1.005608186244965	0.3322893981933594	2.0988671875	1.076961952209473	0.318343505859375	2.2817734375	1.695075866699219	0.2857330322265625	2.353590087890625	1.663163818359375	0.1803022613525391	2.433843017578125	1.395753326416016	0.144003173828125	2.336435302734375	1.199482284545899	0.05948172378540039	2.310153564453125	1.111925407409668	0.1083759536743164
81	2.666667	2.272926025390625	1.193352691650391	0.2869704284667969	2.25502783203125	1.370542633056641	0.290151123046875	2.245828857421875	1.512493957519531	0.2966684875488281	2.2601630859375	1.728320251464844	0.3107200317382813	2.237066650390625	1.692607604980469	0.3349265441894531	2.135663818359375	1.655327087402344	0.4281875915527344	2.12510693359375	1.383064910888672	0.4715760803222656	2.066329345703125	1.167002044677734	0.4125469360351562	2.0848486328125	1.10361988067627	0.3426728210449219	2.130634033203125	1.007056310653687	0.3279233093261719	2.0989306640625	1.08117488861084	0.3139678955078125	2.280055419921875	1.692515869140625	0.2832901000976563	2.354029296875	1.663235046386719	0.1788382263183594	2.430214111328125	1.394913940429688	0.1437981872558594	2.337758544921875	1.196889099121094	0.05878800964355469	2.304566162109375	1.110697265625	0.1055265045166016
82	2.7	2.272902587890625	1.193375259399414	0.2869649353027344	2.2550205078125	1.370572143554687	0.2901458129882812	2.24584423828125	1.51252880859375	0.2966708984375	2.260233642578125	1.728356018066406	0.3107507019042969	2.2371279296875	1.69264501953125	0.3349536743164063	2.135703125	1.655368713378906	0.4281989440917969	2.125058349609375	1.383080871582031	0.4714570922851563	2.0661708984375	1.167093078613281	0.4122359619140625	2.0845947265625	1.103850730895996	0.3422061767578125	2.130268310546875	1.007287375450134	0.3270891418457031	2.098612060546875	1.081611358642578	0.313328369140625	2.280116943359375	1.692549133300781	0.28331494140625	2.35405712890625	1.66325634765625	0.1788377532958984	2.430077392578125	1.394891296386719	0.1437093200683594	2.337443603515625	1.196958526611328	0.05865949249267578	2.3041328125	1.110789321899414	0.105362174987793
83	2.733333	2.27231396484375	1.193601318359375	0.2907936706542969	2.25413525390625	1.370345764160156	0.2932537841796875	2.24349853515625	1.511905303955078	0.2985568542480469	2.255734375	1.727412963867188	0.3114423828125	2.23275439453125	1.691723327636719	0.3355566711425781	2.132235595703125	1.655369018554687	0.4296150207519531	2.127668212890625	1.383495239257813	0.4722843322753906	2.07545458984375	1.166582824707031	0.4123771362304687	2.085844970703125	1.118268814086914	0.3301805419921875	2.1342119140625	1.02328381729126	0.3153067321777344	2.102583251953125	1.091199485778809	0.3018258361816406	2.27618701171875	1.691713317871094	0.28450390625	2.350619384765625	1.663045471191406	0.1806036834716797	2.407728759765625	1.391468811035156	0.1401669769287109	2.3163642578125	1.194381774902344	0.05336255645751953	2.294618896484375	1.109681137084961	0.1082895812988281
84	2.766667	2.270189453125	1.192231155395508	0.289811767578125	2.252861083984375	1.368871032714844	0.2930637817382812	2.242425048828125	1.510290191650391	0.2987256469726562	2.25419677734375	1.725568115234375	0.3122700805664063	2.231069091796875	1.689816650390625	0.33605126953125	2.1288642578125	1.653661865234375	0.42813525390625	2.13002490234375	1.381627685546875	0.4681697998046875	2.084396484375	1.163031372070312	0.4099117736816406	2.089919921875	1.123423416137695	0.3228431701660156	2.139533447265625	1.030216112136841	0.3025782470703125	2.1042734375	1.095397842407227	0.2931671752929688	2.274935791015625	1.690005065917969	0.2854593200683594	2.34828271484375	1.660953186035156	0.1810589141845703	2.40681591796875	1.390412170410156	0.1377462158203125	2.3141923828125	1.194607788085938	0.05000364685058594	2.293444580078125	1.110485549926758	0.106002555847168
85	2.800000000000001	2.271945556640625	1.191896560668945	0.2898548889160156	2.2578642578125	1.369074188232422	0.2926386413574219	2.24831201171875	1.510805114746094	0.2966467590332031	2.25809912109375	1.726561401367187	0.3087529296875	2.234584228515625	1.690773376464844	0.3322333068847656	2.134318603515625	1.653393676757812	0.4262377319335938	2.113279296875	1.381864410400391	0.4667457275390625	2.0790078125	1.162528015136719	0.4025451049804687	2.10409375	1.128681365966797	0.3163462524414062	2.1531728515625	1.037257953643799	0.2876384887695312	2.1025888671875	1.120074691772461	0.2826773986816406	2.2798447265625	1.690899963378906	0.2827611083984375	2.35560205078125	1.664374877929688	0.1791901550292969	2.39961474609375	1.39078759765625	0.1353698883056641	2.3143388671875	1.19158186340332	0.04699316024780274	2.2895966796875	1.108969177246094	0.1038677368164063
86	2.833333000000001	2.268660888671875	1.191272872924805	0.2909212036132813	2.258022216796875	1.368658477783203	0.2950466003417969	2.249353271484375	1.51046401977539	0.2981551208496094	2.25876025390625	1.726229797363281	0.3102663879394531	2.234841796875	1.690444213867187	0.3333361206054687	2.133293212890625	1.65090673828125	0.4250455017089844	2.117178955078125	1.379266479492188	0.4669810180664062	2.08527490234375	1.162907745361328	0.3923335571289063	2.10987744140625	1.135901123046875	0.3036211853027344	2.16108935546875	1.043348686218262	0.28357763671875	2.090794189453125	1.120029441833496	0.2752269592285156	2.28100732421875	1.690564819335937	0.28471044921875	2.35662158203125	1.664308532714844	0.1809720764160156	2.397966064453125	1.390728424072265	0.1346396179199219	2.31314501953125	1.191167388916016	0.04664832305908203	2.282448486328125	1.110600112915039	0.1035490798950195
87	2.866667000000001	2.27540673828125	1.187728790283203	0.2919746704101562	2.26143408203125	1.36498974609375	0.2956268920898438	2.25003125	1.506687805175781	0.2982898559570312	2.25911767578125	1.722444519042969	0.31268212890625	2.2350302734375	1.686383850097656	0.3351963500976562	2.132024169921875	1.643974914550781	0.4240736999511719	2.12285595703125	1.370203094482422	0.4532904663085938	2.098154052734375	1.155108474731445	0.372154296875	2.124891845703125	1.132154968261719	0.2828642272949219	2.180002197265625	1.039817058563232	0.2765821838378906	2.105561767578125	1.107654014587402	0.2567295532226562	2.281628173828125	1.687043518066406	0.2869391784667969	2.35641015625	1.660304565429688	0.1826331329345703	2.400181396484375	1.387164916992188	0.1350296173095703	2.309532470703125	1.190431701660156	0.04614911270141601	2.279144775390625	1.110800453186035	0.1046131134033203
88	2.9	2.27824755859375	1.18581462097168	0.2933089904785156	2.261907470703125	1.362788726806641	0.2962281494140625	2.247884521484375	1.504192352294922	0.29752099609375	2.257309814453125	1.719848266601562	0.3114126281738281	2.233090087890625	1.683906311035156	0.3339168701171875	2.13268505859375	1.643062927246094	0.4263088073730469	2.12719384765625	1.368509918212891	0.4462068481445313	2.108576171875	1.151823028564453	0.3681011962890625	2.130906005859375	1.135903350830078	0.2761647033691406	2.186720947265625	1.043895362854004	0.2730947570800781	2.1135654296875	1.105454856872559	0.2508462677001953	2.279833984375	1.684363098144531	0.2858496704101562	2.357412353515625	1.658219909667969	0.1835441284179687	2.402203857421875	1.385076416015625	0.1378581237792969	2.303451416015625	1.194209991455078	0.04523646926879882	2.278709228515625	1.114168991088867	0.1056694869995117
89	2.933333	2.2785810546875	1.18342350769043	0.2933078918457031	2.26240869140625	1.359905426025391	0.2969028930664063	2.24880517578125	1.500944030761719	0.2990282897949219	2.258789794921875	1.71593212890625	0.3135374145507813	2.2343515625	1.680107849121094	0.33569677734375	2.13182080078125	1.639893371582031	0.4253823852539063	2.131363525390625	1.365657501220703	0.4388006591796875	2.13522021484375	1.149987289428711	0.3577080078125	2.143928955078125	1.124005149841309	0.26604296875	2.220347900390625	1.048632987976074	0.2683182373046875	2.1257568359375	1.102190490722656	0.2423324584960938	2.28133154296875	1.680541809082031	0.288121337890625	2.35852099609375	1.657098815917969	0.1853332824707031	2.401916748046875	1.384680450439453	0.1387502899169922	2.304201904296875	1.192141830444336	0.0502167854309082	2.278197265625	1.115111907958984	0.1134775161743164
90	2.966667	2.28064208984375	1.179964370727539	0.2924264221191406	2.265527099609375	1.356948852539062	0.2964526977539063	2.252295166015625	1.498359741210938	0.2984068298339844	2.26297900390625	1.713924682617187	0.3113153991699219	2.238620361328125	1.678236633300781	0.3340269470214844	2.13670654296875	1.636612976074219	0.4243003234863281	2.125960693359375	1.361625671386719	0.42689794921875	2.128328125	1.154935455322266	0.3238061218261719	2.148818359375	1.116266944885254	0.2384752349853516	2.24004052734375	1.06251880645752	0.2577064208984375	2.134552978515625	1.090382301330566	0.2170591888427734	2.285228759765625	1.678214416503906	0.2858666076660156	2.359255859375	1.64891015625	0.1818726043701172	2.394364013671875	1.373514831542969	0.1424011535644531	2.294866455078125	1.176384582519531	0.06524115753173829	2.273111328125	1.09630859375	0.1266923980712891
91	3	2.29253466796875	1.173267120361328	0.2903557739257813	2.2743798828125	1.351687744140625	0.2949166870117187	2.256971435546875	1.494045501708984	0.2958790283203125	2.262985595703125	1.711474182128906	0.314588623046875	2.239862060546875	1.674253723144531	0.3371551818847656	2.1425576171875	1.619665344238281	0.4277959899902344	2.122153076171875	1.343242858886719	0.407977294921875	2.090382080078125	1.161795486450195	0.2649276123046875	2.16572607421875	1.113446937561035	0.2280271911621094	2.259957763671875	1.059350154876709	0.2275921936035156	2.171764404296875	1.078417114257813	0.2166703033447266	2.285600830078125	1.676672485351562	0.28733984375	2.35982763671875	1.644763366699219	0.1826473236083984	2.395556396484375	1.367247528076172	0.1393307189941406	2.277595458984375	1.169092361450195	0.08832679748535156	2.2702109375	1.08623616027832	0.1511766967773437
92	3.033333000000001	2.29060986328125	1.170679092407227	0.2900165710449219	2.275133544921875	1.349710113525391	0.2954282836914062	2.258608154296875	1.492478942871094	0.2964156799316406	2.26664501953125	1.7102666015625	0.3155914001464844	2.243332275390625	1.673115600585938	0.3383059387207031	2.14322412109375	1.616503540039063	0.4250520935058594	2.120661865234375	1.340056823730469	0.4002648620605469	2.0967265625	1.16194775390625	0.2508296966552734	2.167593994140625	1.119678558349609	0.1997720184326172	2.264453369140625	1.070352851867676	0.1933260803222656	2.206641845703125	1.086107467651367	0.2229975891113281	2.288794189453125	1.675260314941406	0.2880317077636719	2.36531640625	1.642808715820312	0.1848146209716797	2.395911865234375	1.364301879882813	0.1400261535644531	2.268525634765625	1.169861618041992	0.09548298645019532	2.275564697265625	1.08262956237793	0.1525526275634766
93	3.066667000000001	2.2944873046875	1.168158874511719	0.2929604187011719	2.27718603515625	1.346665985107422	0.2971631774902344	2.261436767578125	1.489204650878906	0.29882861328125	2.267499267578125	1.706621520996094	0.3175591125488281	2.244161865234375	1.669426574707031	0.3399425659179687	2.143424072265625	1.614901306152344	0.4267817687988281	2.1135146484375	1.340122711181641	0.3982408447265625	2.0975322265625	1.169249923706055	0.2403215179443359	2.170544677734375	1.133969787597656	0.1874089965820313	2.2700029296875	1.091238975524902	0.1780579376220703	2.209735595703125	1.098575378417969	0.213986083984375	2.290300048828125	1.671797058105469	0.290498291015625	2.368596923828125	1.641894409179688	0.1882126617431641	2.40313037109375	1.366053863525391	0.1345375061035156	2.248611572265625	1.189626220703125	0.1067073287963867	2.276183837890625	1.096135040283203	0.1436953125
94	3.100000000000001	2.292241943359375	1.168020858764649	0.2940943603515625	2.277058349609375	1.346407897949219	0.3003236999511719	2.263035888671875	1.488896057128906	0.3036013488769531	2.269705078125	1.706049133300781	0.3215936584472656	2.246116455078125	1.669064636230469	0.3439100646972656	2.143443115234375	1.616229736328125	0.4291785888671875	2.10969921875	1.342739013671875	0.3966294250488281	2.10527880859375	1.175358245849609	0.2347571868896484	2.174337158203125	1.153999725341797	0.1705417938232422	2.278481201171875	1.143887512207031	0.1418384399414062	2.178350830078125	1.150369842529297	0.129998550415039	2.292543212890625	1.671101806640625	0.2948525695800781	2.3696748046875	1.6447763671875	0.1909514007568359	2.4263056640625	1.374058441162109	0.1322923889160156	2.2637529296875	1.209635025024414	0.08579696655273437	2.198408447265625	1.137080642700195	0.1219121627807617
95	3.133333	2.292455078125	1.166515228271484	0.2935086059570313	2.27864501953125	1.345485961914062	0.3008961181640625	2.26494970703125	1.488412902832031	0.304434814453125	2.27238720703125	1.705904602050781	0.32538720703125	2.247929931640625	1.668681701660156	0.3466596374511719	2.141921875	1.615414978027344	0.4281914978027344	2.104283447265625	1.342209716796875	0.3910393981933594	2.095333740234375	1.20247248840332	0.2041067199707031	2.167267333984375	1.173604263305664	0.1458416900634766	2.263945556640625	1.137484725952148	0.1113667602539063	2.17758251953125	1.170030471801758	0.1087840118408203	2.295802001953125	1.6710556640625	0.29875244140625	2.374888427734375	1.643210327148438	0.1962438201904297	2.40812890625	1.370354125976562	0.1266709594726562	2.242447021484375	1.221686538696289	0.0467477798461914	2.190476806640625	1.148156280517578	0.09959751892089844
96	3.166667	2.2912783203125	1.168541687011719	0.2922360229492187	2.278670166015625	1.348094818115234	0.3010552368164062	2.26560546875	1.491502136230469	0.3055096435546875	2.27795947265625	1.709190490722656	0.3290186157226562	2.252564208984375	1.672175354003906	0.3499060668945312	2.14428076171875	1.620248168945313	0.4300892333984375	2.09291064453125	1.349426818847656	0.3860958557128906	2.0876923828125	1.225482238769531	0.1873513488769531	2.1559169921875	1.195486785888672	0.1248483657836914	2.25092919921875	1.152371459960938	0.09280124664306641	2.163767333984375	1.180435409545898	0.09364915466308593	2.300685302734375	1.674018371582031	0.3019277954101562	2.3771962890625	1.64263916015625	0.1979649658203125	2.403261474609375	1.369558624267578	0.1228497772216797	2.230575927734375	1.240213821411133	0.02417369270324707	2.185985595703125	1.161351348876953	0.07671627044677734
97	3.2	2.288680419921875	1.174226287841797	0.2932605895996094	2.27968603515625	1.353264739990234	0.3040478210449219	2.269350341796875	1.496340606689453	0.3100039672851562	2.280896240234375	1.713288940429687	0.3337073974609375	2.255676025390625	1.676292907714844	0.3544356384277344	2.144451171875	1.627065490722656	0.4313313293457031	2.07802001953125	1.361157135009766	0.3837848510742187	2.073877685546875	1.249738128662109	0.178653564453125	2.14293994140625	1.225287078857422	0.1151854629516602	2.240721435546875	1.19751774597168	0.07647198486328124	2.154216796875	1.222764617919922	0.07840756225585938	2.30370703125	1.678346008300781	0.306708251953125	2.374480712890625	1.649985229492188	0.1984868621826172	2.424998291015625	1.381033111572266	0.1246673812866211	2.239884765625	1.253819381713867	0.0508519401550293	2.1502861328125	1.212202682495117	0.08450927734374999
98	3.233333	2.28979736328125	1.173523788452148	0.2929826049804687	2.28063134765625	1.352647613525391	0.3036908264160156	2.270677490234375	1.49580615234375	0.3100147094726562	2.284660400390625	1.712365051269531	0.3367701416015625	2.25840771484375	1.675459594726562	0.35640771484375	2.142781005859375	1.628086303710937	0.4279203186035156	2.059318359375	1.369212066650391	0.3689641723632813	2.070850830078125	1.264430816650391	0.1605122985839844	2.125678955078125	1.254045455932617	0.08119627380371094	2.226276123046875	1.240489898681641	0.04196245193481445	2.1273291015625	1.248926620483398	0.04510172271728516	2.30765625	1.677420654296875	0.3098848571777344	2.38144873046875	1.649680908203125	0.2034533081054687	2.422377685546875	1.385774597167969	0.1080879058837891	2.232826171875	1.271056854248047	0.0252351016998291	2.135324462890625	1.244739761352539	0.05177352523803711
99	3.266667	2.29001171875	1.17231575012207	0.2954207153320312	2.2798515625	1.351197784423828	0.3089911804199219	2.26163525390625	1.493666290283203	0.3113778686523437	2.285582763671875	1.709328979492188	0.33836767578125	2.257210205078125	1.673756286621094	0.3575139770507813	2.139177001953125	1.632912414550781	0.4291318969726562	2.028994995117187	1.385350646972656	0.3656026000976563	2.04087255859375	1.305318786621094	0.1464640197753906	2.094308837890625	1.289045257568359	0.06718366241455079	2.194862548828125	1.29829736328125	0.02660080337524414	2.096444580078125	1.275150665283203	0.03328937149047852	2.3073603515625	1.673283874511719	0.3119215087890625	2.37605322265625	1.627444519042969	0.2083663177490234	2.44761083984375	1.379135620117188	0.09155944824218749	2.296416015625	1.258687530517578	-0.0447876968383789	2.197996337890625	1.238384552001953	-0.01640529632568359
100	3.300000000000001	2.287663818359375	1.176609130859375	0.2974084167480469	2.2775009765625	1.354481567382813	0.3114494934082031	2.26409033203125	1.496562622070313	0.3182381286621094	2.287114501953125	1.71148046875	0.3422890319824219	2.2591005859375	1.6762294921875	0.3618691711425781	2.137480224609375	1.643270141601562	0.4299019165039062	2.000012817382812	1.412532470703125	0.3628726501464844	2.013007202148438	1.341422058105469	0.1420657806396484	2.052259765625	1.315105438232422	0.05797553253173828	2.159650146484375	1.303608123779297	0.05080628204345703	2.067952880859375	1.316231201171875	0.02061223983764648	2.308837890625	1.675387573242187	0.3163715515136719	2.37763427734375	1.635998229980469	0.2111548767089844	2.45424267578125	1.399591064453125	0.07773908996582031	2.2661845703125	1.29259765625	-0.01468949794769287	2.166985107421875	1.290547454833984	0.01600586318969727
101	3.333333	2.2904853515625	1.183033889770508	0.2997322692871094	2.279335205078125	1.361980163574219	0.3153423156738281	2.269955078125	1.505044036865234	0.3274163513183594	2.29594873046875	1.720703369140625	0.355365234375	2.26693017578125	1.685327758789062	0.3741083374023437	2.140416748046875	1.658887817382813	0.438069580078125	1.972792846679688	1.453067535400391	0.3529124755859375	1.9856787109375	1.389790466308594	0.1280280609130859	2.024640747070312	1.388449096679687	0.03905636215209961	2.1282041015625	1.368839904785156	0.01127645587921143	2.0443828125	1.374683380126953	0.009136698722839355	2.317675537109375	1.684442932128906	0.3290220031738281	2.386244873046875	1.649805725097656	0.2208625030517578	2.4362509765625	1.427960876464844	0.05067440795898438	2.22848974609375	1.346221496582031	-0.02864562034606934	2.1604267578125	1.283532379150391	0.02010577201843262
102	3.366667	2.29175732421875	1.187235946655274	0.2992560119628906	2.28044970703125	1.366470397949219	0.314435546875	2.27162353515625	1.509757171630859	0.3267562866210937	2.298609375	1.724978698730469	0.359246826171875	2.26954296875	1.689253967285156	0.3774336547851562	2.14308447265625	1.660832641601563	0.4411220092773437	1.9556064453125	1.480459228515625	0.3398638000488281	1.964306640625	1.42525927734375	0.112315315246582	1.998048217773438	1.435245269775391	0.02162442398071289	2.1022138671875	1.415450775146484	-0.004329286575317383	2.027358276367187	1.417376983642578	-0.006681092262268066	2.3200673828125	1.689171691894531	0.3319444580078125	2.38361669921875	1.6643876953125	0.217935791015625	2.44108740234375	1.452079315185547	0.03756159591674805	2.218800537109375	1.370532287597656	0.02212053298950195	2.199305419921875	1.283611053466797	0.07721502685546874
103	3.4	2.29351513671875	1.186011474609375	0.2996902465820312	2.282061279296875	1.364771362304688	0.3142863159179687	2.275069580078125	1.507638916015625	0.327821533203125	2.30154150390625	1.722461303710938	0.3591650695800781	2.27256396484375	1.686886657714844	0.3774061279296875	2.15026953125	1.663437927246094	0.4497376403808594	1.929072509765625	1.52684423828125	0.3501957092285156	1.94874658203125	1.521244873046875	0.1174473876953125	1.995260375976563	1.476254364013672	0.04518548965454101	2.065810791015625	1.403286865234375	0.005855813503265381	2.015758056640625	1.445836578369141	0.02731762886047363	2.32307275390625	1.686647888183594	0.3321887512207031	2.3989267578125	1.664902648925781	0.2257739868164063	2.4500791015625	1.511941192626953	-0.007551252841949463	2.217559814453125	1.483834106445312	-0.04110308837890625	2.147744140625	1.449164581298828	0.02841256523132324
104	3.433333000000001	2.29380810546875	1.190758560180664	0.2993961181640625	2.28255078125	1.370507415771484	0.31105859375	2.273890380859375	1.514209045410156	0.3206810302734375	2.30350146484375	1.729452392578125	0.3527695617675781	2.2733525390625	1.694252014160156	0.3703933410644532	2.143541015625	1.678651733398437	0.4321878356933594	1.908984375	1.564001586914062	0.3322470397949219	1.884649169921875	1.612885803222656	0.1040590438842773	1.954907348632813	1.64116552734375	0.04279690170288086	2.05908203125	1.622389587402344	0.01552618885040283	1.952783325195312	1.585427185058594	0.01102627849578857	2.325125732421875	1.693101684570312	0.3262017517089844	2.40378466796875	1.667369812011719	0.2220393371582031	2.40101611328125	1.577885375976563	-0.04836678314208984	2.186689697265625	1.679776550292969	-0.06005124282836914	2.103927734375	1.625233703613281	-0.02575275802612305
105	3.466667000000001	2.296246826171875	1.194954391479492	0.2933471984863281	2.2850439453125	1.374715301513672	0.29483642578125	2.2800205078125	1.518546875	0.2994685974121093	2.31874267578125	1.733210021972656	0.3209847106933594	2.291059326171875	1.699229370117187	0.343955810546875	2.176953125	1.692681457519531	0.4320803527832031	1.921913818359375	1.5850947265625	0.3972066345214844	1.881715576171875	1.6336201171875	0.1716846618652344	1.92640966796875	1.627658996582031	0.085557861328125	2.022295288085938	1.6159130859375	0.03487593841552734	1.94045263671875	1.607295288085937	0.05830083084106445	2.335123779296875	1.695837646484375	0.292352783203125	2.41800244140625	1.676690673828125	0.1904083251953125	2.345104736328125	1.649167846679688	-0.0829732437133789	2.125580078125	1.731541137695312	-0.04759975433349609	2.028648559570312	1.695059448242187	-0.06276868438720704
106	3.5	2.2938740234375	1.192606857299805	0.2907622680664063	2.28488671875	1.370381256103516	0.2875795288085938	2.2799130859375	1.512619262695313	0.2869716796875	2.3347490234375	1.719811889648438	0.3186032409667969	2.305067626953125	1.687295104980469	0.3399110412597656	2.18667431640625	1.686992919921875	0.4194869995117188	1.911809814453125	1.693400695800781	0.3982248840332031	1.854661743164062	1.756766418457031	0.1830807342529297	1.892114868164062	1.7925830078125	0.1021626739501953	1.938814575195313	1.820476013183594	0.009061985015869141	1.87241650390625	1.767885803222656	0.0640545883178711	2.347762451171875	1.683262329101562	0.2882326049804688	2.425367431640625	1.679152709960937	0.1824839172363281	2.3595712890625	1.747657104492188	-0.08195179748535156	2.146683837890625	1.84538232421875	-0.07409476470947265	2.05524462890625	1.79697998046875	-0.07337541198730468
107	3.533333000000001	2.29477294921875	1.193048889160156	0.2913922729492188	2.282139404296875	1.370905029296875	0.2881297912597656	2.2772314453125	1.513378173828125	0.2899710388183594	2.30352001953125	1.726476196289062	0.3215147705078125	2.27706201171875	1.69053369140625	0.3417298278808594	2.161365234375	1.674943298339844	0.4241325988769531	1.894296142578125	1.745450561523437	0.4267174377441406	1.855310546875	1.836333068847656	0.2170226745605469	1.899175048828125	1.889313293457031	0.1496884613037109	1.943137939453125	1.885934143066406	0.05108705139160157	1.840963256835938	1.811904418945312	0.1028044281005859	2.32273291015625	1.691601196289062	0.2923515014648437	2.407887939453125	1.692754272460937	0.1922095031738281	2.381296630859375	1.793521545410156	-0.0692425537109375	2.16956787109375	1.894919860839844	-0.07243196105957031	2.084450927734375	1.875991271972656	-0.0164152946472168
108	3.566667000000001	2.292421142578125	1.197241363525391	0.2926501770019531	2.27827197265625	1.376164123535156	0.2888597412109375	2.27392236328125	1.519585571289062	0.29185498046875	2.302355712890625	1.7336630859375	0.3248457336425781	2.275078857421875	1.697693969726563	0.3447151794433594	2.1582685546875	1.685186828613281	0.4277254638671875	1.897264770507813	1.779186462402344	0.4468123474121094	1.884430908203125	1.938054077148438	0.2763253479003906	1.938834228515625	2.000281311035156	0.2257615051269531	1.975638305664063	1.927515625	0.1538390502929687	1.898078002929688	1.928222534179687	0.1581990966796875	2.321665771484375	1.698466186523437	0.2955755004882812	2.409636474609375	1.697341735839844	0.196722640991211	2.406192138671875	1.846513488769531	-0.04413512420654297	2.209850830078125	1.977614135742187	-0.05508826828002929	2.126362548828125	1.964788940429687	0.006147146224975586
109	3.6	2.291447509765625	1.205154357910156	0.29545654296875	2.2702080078125	1.383527465820312	0.2912735900878906	2.258238525390625	1.526672119140625	0.2921432800292968	2.2904501953125	1.74030078125	0.3258571472167969	2.2629765625	1.704588195800781	0.3460258178710938	2.14690771484375	1.696783020019531	0.4308546142578125	1.911513671875	1.823621643066406	0.5080757141113281	1.881822998046875	1.982369506835937	0.3393023071289062	1.938959350585937	2.027780517578125	0.2754374389648437	1.969332397460938	1.935624084472656	0.2261621856689453	1.919613647460938	1.981552612304688	0.2171276397705078	2.3087294921875	1.704965515136719	0.2960218505859375	2.395281494140625	1.708714782714844	0.1958320922851562	2.445642578125	1.881767211914062	-0.02311271476745605	2.268713623046875	2.038732055664062	-0.0191860237121582	2.16959228515625	2.034938598632813	0.01344178104400635
110	3.633333	2.2912705078125	1.206920791625977	0.294166748046875	2.269732666015625	1.385467651367188	0.2895854187011719	2.257585205078125	1.5287734375	0.2901745300292969	2.291239990234375	1.742454162597656	0.3238676452636719	2.26386767578125	1.706778381347656	0.3443823547363281	2.149908447265625	1.699299133300781	0.4323392944335938	1.932600952148438	1.846141357421875	0.5264887084960937	1.921017700195313	2.006959899902344	0.3570709533691406	1.95025244140625	2.097121459960937	0.3359884033203125	1.987680053710938	1.998518615722656	0.3086253356933594	1.928207275390625	2.051369750976562	0.2558456115722657	2.308962158203125	1.70705517578125	0.29367333984375	2.39499658203125	1.711140014648437	0.1928407135009766	2.465926025390625	1.912880493164062	0.006065532684326171	2.2842119140625	2.06415185546875	0.01984093284606933	2.18173681640625	2.051941528320312	0.03657965087890625
111	3.666667	2.290485595703125	1.216423431396484	0.2915415344238281	2.26670361328125	1.396847717285156	0.2851365661621094	2.252497314453125	1.541726684570313	0.2840160827636719	2.286829833984375	1.758085632324219	0.317419189453125	2.259927734375	1.721835266113281	0.3389856567382812	2.15129736328125	1.709109069824219	0.4355641479492188	1.963762573242188	1.874869934082031	0.5656118774414063	1.9407109375	2.0364462890625	0.3941310119628906	1.9889853515625	2.118190185546875	0.3686832885742187	1.951828735351562	2.014580627441406	0.37564111328125	1.956020263671875	2.065157470703125	0.278400390625	2.30392333984375	1.72237353515625	0.2862380065917969	2.39009375	1.7262763671875	0.1833902740478516	2.51003515625	1.940209655761719	0.03357796478271485	2.33083056640625	2.097103637695312	0.06081454086303711	2.225187744140625	2.097681640625	0.06701095581054688
112	3.700000000000001	2.288911376953125	1.219467636108398	0.2905641479492188	2.264521484375	1.400827362060547	0.2835829467773437	2.24981396484375	1.546477722167969	0.2819772033691406	2.285360107421875	1.763943359375	0.3152452697753906	2.258290771484375	1.727604187011719	0.3371078491210938	2.153148681640625	1.715160705566406	0.4387013244628906	1.989598388671875	1.886197448730469	0.5950880126953125	1.9597373046875	2.052947631835937	0.427812255859375	2.002742797851563	2.134568237304688	0.39234375	2.049232666015625	2.103574584960938	0.2965326232910157	1.973168579101563	2.063927856445313	0.3056371154785156	2.302234619140625	1.727946716308594	0.2838121032714844	2.39221142578125	1.731387512207031	0.1832411041259766	2.54640869140625	1.94080419921875	0.0571453857421875	2.374383544921875	2.107240356445312	0.08593527984619141	2.268397216796875	2.116863159179688	0.08650660705566406
113	3.733333	2.289755859375	1.223154876708984	0.289956787109375	2.2613212890625	1.404452239990234	0.2821966857910156	2.23568505859375	1.548787963867188	0.2736902465820312	2.273171875	1.767072814941406	0.3038232116699219	2.24745556640625	1.730709777832031	0.3275499267578125	2.15301171875	1.719982360839844	0.43991650390625	2.011901611328125	1.876007934570312	0.6314600219726563	1.973230712890625	2.04649169921875	0.4687929077148438	2.019470947265625	2.124666748046875	0.4290570983886719	2.017655395507813	2.026935180664062	0.375941650390625	1.970003540039063	2.066291625976563	0.3493225402832031	2.28814208984375	1.730834899902344	0.2714693603515625	2.37725341796875	1.735017456054687	0.1696170043945313	2.58458349609375	1.914091918945312	0.07483663940429687	2.43823291015625	2.10394287109375	0.1066437606811523	2.337952392578125	2.139459594726563	0.1154036712646484
114	3.766667	2.285272216796875	1.220671524047852	0.2880357055664062	2.261145263671875	1.401461486816406	0.2815673522949219	2.23545556640625	1.544739074707031	0.2715646362304687	2.27279052734375	1.76186669921875	0.2996476135253906	2.24635302734375	1.726177673339844	0.3229189147949219	2.15493994140625	1.726083190917969	0.4370657653808594	2.033106079101563	1.853330993652344	0.6581571655273437	1.979103393554688	2.041156616210937	0.5236143798828125	2.039088012695312	2.11788525390625	0.5088442077636719	1.990136352539063	2.070472778320313	0.4218120727539063	1.995665283203125	2.059048461914062	0.3902109680175782	2.28847802734375	1.7253515625	0.2684740905761719	2.38251953125	1.753449523925781	0.1764625396728516	2.6102412109375	1.905155212402344	0.08647657775878906	2.4531201171875	2.076011596679687	0.1485410766601563	2.37177197265625	2.140361694335938	0.1263791046142578
115	3.800000000000001	2.281789306640625	1.216610336303711	0.2867818908691406	2.25940966796875	1.396425903320313	0.2818950500488281	2.2330556640625	1.538549682617187	0.2715594482421875	2.2718017578125	1.754177429199219	0.2973095397949219	2.244895751953125	1.719266662597656	0.3204937133789063	2.155260009765625	1.725076477050781	0.434635009765625	2.046082763671875	1.828110229492188	0.6719115600585938	1.991847778320313	2.025556274414062	0.5552554931640625	2.046605102539063	2.098841552734375	0.52056787109375	1.991133666992188	2.061396240234375	0.4335376281738281	2.024136840820312	2.049583129882812	0.4154555053710938	2.28745751953125	1.717385192871094	0.2670116882324219	2.37948046875	1.752512573242187	0.1767210998535156	2.62158447265625	1.884986572265625	0.1013341598510742	2.4651181640625	2.057064697265625	0.1547883148193359	2.386298583984375	2.12305810546875	0.1317713928222656
116	3.833333	2.27928173828125	1.214151458740234	0.28686669921875	2.257671630859375	1.393256134033203	0.2821881408691406	2.2343916015625	1.535392578125	0.273832275390625	2.27303955078125	1.749822326660156	0.3013089599609375	2.2454814453125	1.71509130859375	0.323502197265625	2.157339111328125	1.724400939941406	0.4377561340332031	2.04452294921875	1.81643994140625	0.6763750610351562	1.994792602539063	2.010713439941406	0.5546052856445313	2.055521484375	2.079173217773437	0.521246337890625	2.006922729492187	2.064761840820313	0.4244101257324219	2.050525634765625	2.047520629882813	0.4226094970703125	2.289331787109375	1.713237426757813	0.2714667053222656	2.383505126953125	1.749067260742188	0.1846101531982422	2.623348876953125	1.875017639160156	0.09666911315917968	2.47948291015625	2.055672607421875	0.1524535064697266	2.386937255859375	2.099893676757812	0.1305679473876953
117	3.866667	2.27904638671875	1.214196487426758	0.2863076477050781	2.25832958984375	1.393729522705078	0.2817063598632812	2.236242431640625	1.536338562011719	0.2737734375	2.27730810546875	1.750525146484375	0.3027025756835938	2.24927587890625	1.715906127929688	0.3246715087890625	2.160092041015625	1.725276184082031	0.4384347839355469	2.041735229492188	1.816732421875	0.6751649169921875	2.00058984375	2.010796203613281	0.5491331787109375	2.06408837890625	2.07642041015625	0.5147460327148438	2.002174560546875	2.044568237304687	0.4302409362792969	2.062614990234375	2.048104370117187	0.4195920104980469	2.2932705078125	1.713882080078125	0.2726068115234375	2.3880498046875	1.75068115234375	0.1864575347900391	2.62943017578125	1.875572082519531	0.09958683013916016	2.49092822265625	2.059252319335938	0.1606099395751953	2.402533203125	2.108482421875	0.132312026977539
118	3.9	2.279058837890625	1.214190536499024	0.286299560546875	2.2583671875	1.393728729248047	0.2816980590820313	2.23631396484375	1.536345336914062	0.2737751770019531	2.277469482421875	1.750514465332031	0.302727294921875	2.249421630859375	1.715904602050781	0.3246921691894532	2.1602412109375	1.725310791015625	0.4384573669433594	2.041968872070313	1.816832214355469	0.6752088012695312	2.001024047851562	2.010907165527344	0.54912353515625	2.064639404296875	2.076482055664062	0.5148548583984375	2.002926391601563	2.044882690429688	0.4301066589355469	2.063199462890625	2.048011962890625	0.4195920715332031	2.293417236328125	1.7138671875	0.2726280517578125	2.38822802734375	1.75061083984375	0.1864871368408203	2.629737548828125	1.875268310546875	0.09962844085693359	2.491457763671875	2.059130249023438	0.1606194915771484	2.403187255859375	2.10852734375	0.1322196197509766
119	3.933333000000001	2.278376708984375	1.211477874755859	0.2855722961425781	2.259353515625	1.390724914550781	0.283593994140625	2.239607421875	1.533384582519531	0.2784172058105469	2.277631103515625	1.747521789550781	0.3070782775878906	2.249895263671875	1.712715881347656	0.3288053894042969	2.1647197265625	1.722966125488281	0.445010009765625	2.034384521484375	1.807716552734375	0.6769470825195313	2.003093017578125	1.99416796875	0.5384622192382813	2.0764189453125	2.053532592773438	0.5146773071289062	2.014703979492188	2.025653198242187	0.4290366516113281	2.09565478515625	2.02544287109375	0.4258180847167969	2.294289306640625	1.711105590820313	0.2773246154785156	2.389519775390625	1.74489794921875	0.1910312957763672	2.62491845703125	1.867303100585938	0.08833242034912109	2.50943212890625	2.058825073242188	0.1677232208251953	2.416755126953125	2.09301611328125	0.1328406524658203
120	3.966667000000001	2.277268798828125	1.211627410888672	0.2848921508789062	2.258568115234375	1.391010437011719	0.2835533752441406	2.23914990234375	1.533812072753906	0.2789541320800781	2.27814404296875	1.747696166992188	0.3090558166503906	2.25033203125	1.712823669433594	0.3306382446289062	2.16346923828125	1.721912353515625	0.4457810668945312	2.034805053710937	1.811039245605469	0.6771884155273438	2.0035400390625	1.995618591308594	0.5360054321289063	2.078922119140625	2.05147607421875	0.5100422973632812	2.013883544921875	2.026532104492188	0.4258951416015625	2.097976806640625	2.02601123046875	0.4246851501464844	2.29456201171875	1.711413513183594	0.278962890625	2.3896943359375	1.744556030273438	0.1922017974853516	2.623474609375	1.86951220703125	0.08846565246582032	2.518125	2.067546020507812	0.1663404083251953	2.42542431640625	2.097785766601563	0.1278878784179688
121	4	2.277209716796875	1.212168579101562	0.2844645690917968	2.25845068359375	1.391612518310547	0.2849664001464844	2.238212890625	1.534378051757812	0.2813150939941406	2.27918603515625	1.747883239746094	0.3120249938964844	2.2514677734375	1.713066101074219	0.33385498046875	2.16422265625	1.721195007324219	0.4488431091308594	2.0338955078125	1.818321350097656	0.676181396484375	2.011546875	1.994834777832031	0.5233375854492187	2.089604736328125	2.050745849609375	0.5070867614746094	2.025723022460938	2.032330932617187	0.420361572265625	2.125578369140625	2.0449228515625	0.4444662170410156	2.2948759765625	1.711651672363281	0.2814573669433594	2.38886279296875	1.745910461425781	0.193815673828125	2.62445458984375	1.866159545898437	0.08835810089111328	2.5326630859375	2.063758422851563	0.1829544677734375	2.453163330078125	2.09595703125	0.1226459274291992
122	4.033333000000001	2.2772041015625	1.212212661743164	0.2845226440429687	2.258423583984375	1.391663909912109	0.2850415954589844	2.238166748046875	1.534434814453125	0.2814031372070313	2.27909765625	1.74795654296875	0.3121381225585937	2.251393310546875	1.713126831054688	0.3339717712402344	2.1641875	1.721213439941406	0.4490021362304688	2.034042358398438	1.818396789550781	0.6764385986328125	2.011511108398437	1.994787231445312	0.5234606323242188	2.08961572265625	2.050468994140625	0.5066278686523438	2.02517724609375	2.032017456054688	0.4203163452148437	2.12447412109375	2.04389306640625	0.4421394958496094	2.29478857421875	1.711732116699219	0.28155810546875	2.388733154296875	1.746052612304688	0.1938847351074219	2.6242529296875	1.866326477050781	0.0882548828125	2.532967041015625	2.06418896484375	0.1828204345703125	2.45340283203125	2.096587768554687	0.1226951904296875
123	4.066667000000001	2.2784775390625	1.212923202514648	0.2857870483398438	2.259134033203125	1.392606567382813	0.2872104797363281	2.236360107421875	1.535209411621094	0.2826303100585937	2.279542724609375	1.748978759765625	0.311042724609375	2.25149462890625	1.714605346679687	0.3333398742675781	2.16383349609375	1.721372375488281	0.448406982421875	2.040011840820312	1.822014099121094	0.6784174194335938	2.012957153320313	1.996124145507812	0.5229911499023437	2.09607080078125	2.043890991210938	0.5049445495605469	2.021213012695312	2.0353857421875	0.4255369567871094	2.12378662109375	2.03921923828125	0.4348749694824219	2.294833984375	1.712215454101563	0.2807711486816406	2.38900634765625	1.744837829589844	0.1923667602539063	2.6246318359375	1.87085986328125	0.09257846069335937	2.52786669921875	2.06884716796875	0.1822868957519531	2.44856884765625	2.099209838867187	0.1204707946777344
124	4.1	2.27781884765625	1.214802215576172	0.2850785522460937	2.25871142578125	1.394514556884766	0.2882391662597656	2.23347216796875	1.536704284667969	0.2831191101074219	2.2765693359375	1.750321166992188	0.3130121154785157	2.2489287109375	1.715654663085938	0.3353801574707031	2.158221435546875	1.719300109863281	0.448232177734375	2.042198364257812	1.82493603515625	0.6801103515625	2.015548461914062	1.998781921386719	0.5242681274414063	2.098600341796875	2.047811279296875	0.5095572509765625	2.025407836914062	2.03332177734375	0.4294455261230469	2.121999267578125	2.03929833984375	0.4284823913574219	2.291503173828125	1.713891052246094	0.2821533203125	2.384410888671875	1.745332702636719	0.1919720001220703	2.626621826171875	1.865270446777344	0.1006996231079102	2.53200341796875	2.06891748046875	0.1794488677978516	2.45182666015625	2.105822509765625	0.1224921722412109
125	4.133333	2.278318359375	1.214133880615234	0.2846297302246094	2.25861083984375	1.393740173339844	0.28802099609375	2.233468994140625	1.535939575195313	0.2835617370605469	2.27774609375	1.749280090332031	0.3133742370605469	2.25003369140625	1.714746948242188	0.3358367309570313	2.16014111328125	1.71975244140625	0.4492492370605469	2.041878662109375	1.824550109863281	0.6803060302734375	2.017927612304688	1.999707824707031	0.52557080078125	2.102580078125	2.047002685546875	0.5150237426757812	2.032107788085937	2.04189892578125	0.4314310607910156	2.120064453125	2.045250122070312	0.4276984558105469	2.29236474609375	1.7127998046875	0.2824405517578125	2.385109619140625	1.742831604003906	0.1916531982421875	2.6277265625	1.861812255859375	0.1003880310058594	2.533564453125	2.064157470703125	0.1828082885742187	2.447737548828125	2.098520874023437	0.1329812469482422
126	4.166667	2.278818603515625	1.214878143310547	0.2847053527832031	2.259010986328125	1.394752136230469	0.2877249755859375	2.233367919921875	1.537062316894531	0.2826834411621094	2.2774033203125	1.751058715820312	0.31051611328125	2.24975732421875	1.716630798339844	0.3333827514648438	2.16073193359375	1.722703369140625	0.4477004089355469	2.044725708007813	1.825807189941406	0.6811583251953125	2.020468994140625	2.000898010253906	0.5258617553710937	2.102732177734375	2.052572387695313	0.5156126098632813	2.032344848632813	2.041880737304687	0.4322620239257812	2.127044677734375	2.04908642578125	0.4335039367675781	2.29204150390625	1.714270812988281	0.2798358764648438	2.38465087890625	1.743920593261719	0.1884937744140625	2.629486328125	1.8633193359375	0.1025181732177734	2.530458251953125	2.06449267578125	0.1831121673583984	2.4484599609375	2.097029418945312	0.1258360900878906
127	4.200000000000001	2.279619384765625	1.213993713378906	0.2850475463867188	2.259513671875	1.393342987060547	0.2884612731933594	2.23420703125	1.535348510742188	0.284224853515625	2.279252197265625	1.748495971679688	0.3123245849609375	2.251732421875	1.714197021484375	0.3352497863769531	2.16292822265625	1.723232482910156	0.4490538635253906	2.046025756835938	1.826614440917969	0.6810427856445312	2.019927001953125	2.001059387207031	0.5262661743164062	2.102018310546875	2.052067260742187	0.5139764404296875	2.03032275390625	2.040924926757812	0.4321978454589844	2.126296630859375	2.048556518554688	0.4341699523925781	2.293436279296875	1.711849975585938	0.2814789428710938	2.38503857421875	1.742835083007813	0.1900821838378906	2.626945068359375	1.865126098632813	0.1024185791015625	2.533370361328125	2.065055786132812	0.1904125823974609	2.452332275390625	2.099097045898437	0.1331573333740234
128	4.233333	2.280144775390625	1.214442810058594	0.2858202209472656	2.259779541015625	1.394125946044922	0.2885166320800781	2.23460498046875	1.536422302246094	0.2837799987792969	2.279078125	1.749991088867187	0.3128938598632813	2.25115869140625	1.715578552246094	0.3353689575195313	2.1619365234375	1.72175341796875	0.4493922424316406	2.044496826171875	1.826615844726562	0.6810966796875	2.02017333984375	2.001646545410156	0.5260045776367187	2.102631103515625	2.052439697265625	0.5137847900390625	2.030375	2.040938842773437	0.4322669067382813	2.12769921875	2.0491142578125	0.4348719787597656	2.293831298828125	1.713318359375	0.2821908264160156	2.38734521484375	1.741514038085938	0.191454833984375	2.62694287109375	1.866472412109375	0.09952550506591797	2.53166064453125	2.061911254882812	0.19655322265625	2.464147705078125	2.109853637695313	0.1318212585449219
129	4.266667	2.28006103515625	1.21473796081543	0.2860172729492187	2.259645263671875	1.394502044677734	0.2886807250976562	2.23438818359375	1.536851623535156	0.2838928527832031	2.27890087890625	1.750603210449219	0.3123858337402344	2.25103759765625	1.716221313476562	0.3350289001464844	2.162090576171875	1.722591430664063	0.44934326171875	2.0454404296875	1.828009643554688	0.6813546142578125	2.021174194335937	2.001390563964843	0.5242447509765625	2.1023955078125	2.054787353515625	0.5147888793945312	2.031778076171875	2.042089721679687	0.4319535827636719	2.137576904296875	2.056418212890625	0.4519990844726562	2.29358935546875	1.713842895507812	0.2817178039550781	2.386931640625	1.7412109375	0.1904602661132813	2.626229248046875	1.866569519042969	0.09787764739990235	2.52347216796875	2.05858056640625	0.1943962554931641	2.45138623046875	2.10132373046875	0.1308843536376953
130	4.300000000000001	2.28013623046875	1.215713531494141	0.2859658508300781	2.25934814453125	1.395295776367187	0.2887518005371094	2.234556396484375	1.537639221191406	0.2846984252929687	2.281004638671875	1.750894104003906	0.3125332946777344	2.25313330078125	1.716773498535156	0.3354776000976563	2.165264892578125	1.724392150878906	0.450409423828125	2.0425390625	1.825370788574219	0.6810016479492188	2.019141479492188	1.99996728515625	0.525378662109375	2.10171630859375	2.050484008789063	0.5130238037109375	2.02851416015625	2.04012744140625	0.4322413635253906	2.132084716796875	2.050798217773437	0.4445836181640625	2.295070556640625	1.714026123046875	0.2817646179199219	2.38755517578125	1.741567504882813	0.1898351898193359	2.62648388671875	1.867140625	0.09725434112548828	2.529162353515625	2.062316284179688	0.1926091918945312	2.45566845703125	2.10263720703125	0.1292583312988281
131	4.333333	2.280074462890625	1.215719863891602	0.2858541564941406	2.259279052734375	1.395362518310547	0.2886290588378906	2.234474609375	1.537752624511719	0.2845614013671875	2.280951416015625	1.751083984375	0.3123465881347656	2.253049072265625	1.716966125488281	0.3352933044433594	2.16502783203125	1.724608032226562	0.4501679382324218	2.042102294921875	1.825491760253906	0.6808095092773437	2.01923583984375	2.000338928222656	0.5252698364257813	2.102004638671875	2.051035766601562	0.5148421630859376	2.030778686523437	2.041578247070313	0.4321553039550781	2.132901611328125	2.051312622070312	0.4451773681640625	2.295038818359375	1.71418798828125	0.28159375	2.387668701171875	1.741510131835938	0.1896806030273437	2.626655029296875	1.866522216796875	0.09619841003417968	2.53059521484375	2.062914428710938	0.1905287017822266	2.456220703125	2.10273681640625	0.127835334777832
132	4.366667	2.280074462890625	1.215719955444336	0.2858541564941406	2.259279052734375	1.395362609863281	0.2886290588378906	2.234474365234375	1.537752624511719	0.2845614013671875	2.280951171875	1.751083984375	0.3123464660644531	2.253048828125	1.716966125488281	0.3352932434082031	2.165027587890625	1.724608093261719	0.4501679077148438	2.042102294921875	1.825492004394531	0.6808095092773437	2.01923583984375	2.000338928222656	0.5252696533203125	2.102004638671875	2.051035888671875	0.5148422241210937	2.030778930664062	2.041578125	0.4321551513671875	2.13290283203125	2.051312377929688	0.4451782531738281	2.29503857421875	1.71418798828125	0.2815936584472656	2.38766845703125	1.741510131835938	0.1896804046630859	2.626654296875	1.866522521972656	0.09619750976562499	2.530594482421875	2.062914672851563	0.1905276641845703	2.456220458984375	2.102737182617187	0.1278339309692383
133	4.4	2.280074462890625	1.215719955444336	0.2858541564941406	2.259279052734375	1.395362609863281	0.2886290588378906	2.234474365234375	1.537752624511719	0.2845614013671875	2.280951171875	1.751083984375	0.3123464660644531	2.253048828125	1.716966125488281	0.3352932434082031	2.165027587890625	1.724608093261719	0.4501679077148438	2.042102294921875	1.825492004394531	0.6808095092773437	2.01923583984375	2.000338928222656	0.5252696533203125	2.102004638671875	2.051035888671875	0.5148422241210937	2.030778930664062	2.041578125	0.4321551513671875	2.13290283203125	2.051312377929688	0.4451782531738281	2.29503857421875	1.71418798828125	0.2815936584472656	2.38766845703125	1.741510131835938	0.1896804046630859	2.626654296875	1.866522521972656	0.09619750976562499	2.530594482421875	2.062914672851563	0.1905276641845703	2.456220458984375	2.102737182617187	0.1278339309692383
134	4.433333000000001	2.280423583984375	1.216013717651367	0.2853886108398437	2.25913134765625	1.395944885253906	0.2880099182128906	2.2336826171875	1.538489196777344	0.2836106567382812	2.27985302734375	1.752383117675781	0.3108765258789062	2.251583740234375	1.718328918457031	0.3336716613769531	2.162843994140625	1.725449890136719	0.4483728942871094	2.042464477539062	1.825699584960938	0.681266845703125	2.019209350585938	2.000754577636719	0.5253462524414062	2.10264208984375	2.050531616210938	0.514082275390625	2.034927612304688	2.04320556640625	0.4280231018066406	2.12666650390625	2.0481474609375	0.4338096313476563	2.294392333984375	1.715244750976562	0.2804736328125	2.3885771484375	1.741892272949219	0.1895822906494141	2.6302021484375	1.866477294921875	0.100780029296875	2.53260498046875	2.07055029296875	0.1765379333496094	2.444669921875	2.102235717773437	0.1280285949707031
135	4.466667000000001	2.2797060546875	1.215512268066406	0.2853613586425781	2.259101806640625	1.395330535888672	0.2884558715820312	2.2342958984375	1.537852783203125	0.2845433349609375	2.280888916015625	1.751303161621094	0.31273876953125	2.252791259765625	1.717174438476563	0.3355244445800781	2.16209130859375	1.723428283691406	0.4485440368652344	2.041299072265625	1.825327697753906	0.6801611328125	2.020036499023437	2.000996215820313	0.5250097045898438	2.1049677734375	2.047152465820313	0.5107805786132813	2.0332314453125	2.04217236328125	0.4280176696777344	2.126277099609375	2.047995727539063	0.4329279479980469	2.295125732421875	1.714375915527344	0.2820213012695312	2.388189453125	1.741784545898438	0.1904040832519531	2.62609912109375	1.870985046386719	0.09913570404052735	2.5294140625	2.0718154296875	0.1834785919189453	2.44704248046875	2.103861328125	0.1264250717163086
136	4.5	2.27982958984375	1.21545849609375	0.2853365783691406	2.259252685546875	1.395244232177734	0.2884019165039062	2.23450146484375	1.537746765136719	0.2844910583496094	2.2813232421875	1.751110290527344	0.3126218872070313	2.253193603515625	1.717025939941406	0.3354126892089844	2.16250048828125	1.723516784667969	0.44838720703125	2.041936645507812	1.826006408691406	0.67979541015625	2.021184448242188	2.001387145996094	0.5243204956054688	2.106244140625	2.04745703125	0.5107247924804688	2.035732543945313	2.042976318359375	0.4269161376953125	2.12857958984375	2.04724609375	0.432873779296875	2.295515625	1.714166137695313	0.2819205322265625	2.388667724609375	1.741200561523438	0.1903204650878906	2.627186279296875	1.869146789550781	0.09905195617675781	2.53091796875	2.070212036132812	0.1831775665283203	2.448482177734375	2.102317504882812	0.1262882537841797
137	4.533333000000001	2.279814697265625	1.21545832824707	0.2853355712890625	2.2592412109375	1.395241882324219	0.2884004821777344	2.2344912109375	1.537742614746094	0.2844881286621094	2.281313232421875	1.751103088378906	0.3126178283691406	2.253181884765625	1.717019958496094	0.3354070739746094	2.162472412109375	1.723520629882813	0.4483654479980469	2.0418408203125	1.826037170410156	0.6797215576171876	2.021135864257813	2.001389404296875	0.524213134765625	2.106196533203125	2.047461059570312	0.5106421203613282	2.03574462890625	2.042982543945312	0.4267852172851562	2.12853466796875	2.047242919921875	0.4327703247070313	2.2955068359375	1.714158752441406	0.2819183959960938	2.38866796875	1.741180969238281	0.1903267517089844	2.627210693359375	1.869094055175781	0.09908733367919922	2.530893310546875	2.0701298828125	0.1832183074951172	2.4484365234375	2.102217895507812	0.1263526229858399
138	4.566667000000001	2.27961279296875	1.215576583862305	0.2852741088867187	2.259065673828125	1.395595458984375	0.2882867126464844	2.233581298828125	1.538134521484375	0.2837367858886718	2.279169677734375	1.752129333496094	0.3112593994140625	2.250840576171875	1.718016967773437	0.3338970947265625	2.1596728515625	1.724260375976562	0.4467374572753906	2.037382080078125	1.827653198242188	0.6772628784179687	2.020073608398437	2.001055725097656	0.5187301635742188	2.101624755859375	2.053125244140625	0.5044273071289063	2.034060668945313	2.04137060546875	0.4187361755371094	2.12905517578125	2.048846069335938	0.4295035705566406	2.293954345703125	1.715018798828125	0.280937744140625	2.38859521484375	1.7417138671875	0.1905274658203125	2.629392333984375	1.86770849609375	0.1014299163818359	2.533776611328125	2.070986938476563	0.1817428131103516	2.449589111328125	2.104364501953125	0.1279933013916016
139	4.6	2.279587646484375	1.216732650756836	0.285268798828125	2.25912060546875	1.397096038818359	0.2881875	2.234161865234375	1.540007934570312	0.2839814758300781	2.280541015625	1.754076354980469	0.3128167724609375	2.2518564453125	1.719923828125	0.3351448669433594	2.159559326171875	1.722173889160156	0.4475591125488281	2.035305053710938	1.830234375	0.6755055541992188	2.022446899414062	2.000785217285157	0.51286767578125	2.100113525390625	2.059981323242187	0.5047957763671875	2.04176025390625	2.04436767578125	0.4129193420410156	2.14136962890625	2.057635009765625	0.4447396240234375	2.29541015625	1.716968139648438	0.2823819274902344	2.39091650390625	1.741945129394531	0.1920293884277344	2.631466796875	1.867278686523437	0.09970843505859375	2.534903076171875	2.06986474609375	0.1819130554199219	2.451422607421875	2.106008056640625	0.1284723358154297
140	4.633333	2.27956396484375	1.216736694335937	0.2852022399902344	2.259074951171875	1.397097900390625	0.2880800170898438	2.234058837890625	1.53999755859375	0.2838112487792969	2.28032080078125	1.754121765136719	0.3124163208007812	2.2516630859375	1.719974975585937	0.3347876281738281	2.159396484375	1.72235888671875	0.4472235412597656	2.035264526367187	1.830899108886719	0.6750079345703125	2.022280395507813	2.001064514160156	0.5119774475097656	2.099982177734375	2.060162353515625	0.5035339660644531	2.041445434570313	2.044371459960938	0.4118048400878906	2.141087646484375	2.057085571289063	0.4427683410644531	2.295202392578125	1.716991638183594	0.282014404296875	2.390572509765625	1.741962707519531	0.1915167846679688	2.630389404296875	1.868055725097656	0.09832784271240234	2.53247265625	2.069927368164063	0.1806876068115234	2.448478759765625	2.105258056640625	0.1275091171264648
141	4.666667	2.278677734375	1.215898406982422	0.2842387084960937	2.258626953125	1.396192413330078	0.2873284912109375	2.233427978515625	1.538960205078125	0.2827798156738281	2.278858154296875	1.753104675292969	0.3115115661621094	2.249900146484375	1.718999633789063	0.333487060546875	2.1581982421875	1.720399047851563	0.4462849426269531	2.036470458984375	1.830773803710938	0.6742704467773437	2.018213012695313	1.999846130371094	0.5108196105957031	2.0997529296875	2.05365576171875	0.5040869140624999	2.039848754882812	2.044229125976563	0.4124471435546875	2.136424560546875	2.05214599609375	0.437567626953125	2.29429150390625	1.715932800292969	0.2814892578125	2.39118115234375	1.741728637695312	0.1929812622070312	2.628622802734375	1.872183471679687	0.1002594604492188	2.52866552734375	2.073707885742188	0.1805640563964844	2.445401611328125	2.10417236328125	0.1234985427856445
142	4.700000000000001	2.278677734375	1.215898406982422	0.2842387084960937	2.258626953125	1.396192413330078	0.2873284912109375	2.233427978515625	1.538960205078125	0.2827798156738281	2.278858154296875	1.753104675292969	0.3115115661621094	2.249900146484375	1.718999633789063	0.333487060546875	2.1581982421875	1.720399047851563	0.4462849426269531	2.036470458984375	1.830773803710938	0.6742704467773437	2.018213012695313	1.999846130371094	0.5108196105957031	2.0997529296875	2.05365576171875	0.5040869140624999	2.039848754882812	2.044229125976563	0.4124471435546875	2.136424560546875	2.05214599609375	0.437567626953125	2.29429150390625	1.715932800292969	0.2814892578125	2.39118115234375	1.741728637695312	0.1929812622070312	2.628622802734375	1.872183471679687	0.1002594604492188	2.52866552734375	2.073707885742188	0.1805640563964844	2.445401611328125	2.10417236328125	0.1234985427856445
143	4.733333	2.277281982421875	1.217511032104492	0.2839592895507813	2.2571181640625	1.398057922363281	0.2866537780761719	2.231169921875	1.540875732421875	0.2813761596679688	2.2763310546875	1.755680114746094	0.3079334411621094	2.2477978515625	1.721582397460938	0.3306256103515625	2.156640625	1.723326354980469	0.4441237487792969	2.0321748046875	1.830032592773438	0.672868408203125	2.029443725585938	2.005249389648438	0.5144871215820312	2.10672314453125	2.063202880859375	0.5314011840820313	2.026943969726562	2.047219482421875	0.457311279296875	2.151201416015625	2.077318481445313	0.4654407348632812	2.291453857421875	1.718297729492188	0.2778954467773437	2.38708056640625	1.741464599609375	0.1870311126708984	2.628520751953125	1.86900830078125	0.09947248077392579	2.52967626953125	2.075545043945312	0.1686594543457031	2.452143310546875	2.103725952148437	0.1027544403076172
144	4.766667	2.277757568359375	1.218224105834961	0.283717529296875	2.258248779296875	1.398814331054687	0.28530126953125	2.231656982421875	1.541399963378906	0.2781837463378906	2.271982177734375	1.757161804199219	0.3043390197753906	2.244447021484375	1.722420776367187	0.3272615661621094	2.156415771484375	1.726132934570312	0.4431130981445313	2.032520751953125	1.826188293457031	0.6750717163085938	2.00914599609375	2.018704895019531	0.5403183593749999	2.090037841796875	2.07230078125	0.5543326416015625	2.014634643554687	2.099856567382813	0.4791062927246094	2.1252802734375	2.099372924804688	0.4936916809082031	2.28772802734375	1.720142395019531	0.27419091796875	2.382054931640625	1.746021606445312	0.1827469787597656	2.63422607421875	1.856911376953125	0.1033569259643555	2.565261962890625	2.074230224609375	0.1755013427734375	2.505922607421875	2.112387084960937	0.09697249603271485
145	4.800000000000001	2.277587646484375	1.220361450195313	0.2836284790039063	2.253548583984375	1.400351776123047	0.2817319030761719	2.224499267578125	1.542311401367187	0.2727553100585938	2.267792724609375	1.757227233886719	0.3005708312988281	2.23970703125	1.722727233886719	0.3231575622558594	2.15198583984375	1.7278681640625	0.4391399841308594	2.030880493164063	1.813710815429687	0.6780695190429687	2.00158837890625	2.021530151367188	0.5699478149414062	2.074199462890625	2.079249633789062	0.6016220703125	2.001976440429687	2.09334765625	0.5198757934570313	2.123915283203125	2.095961669921875	0.5239500122070313	2.283096923828125	1.720214599609375	0.2702105712890625	2.377923828125	1.749785217285156	0.180471923828125	2.631158447265625	1.86137939453125	0.1058801040649414	2.60635400390625	2.090285522460937	0.1702540435791016	2.557457763671875	2.128084838867188	0.08470751953125
146	4.833333	2.276345947265625	1.219078903198242	0.2830830688476563	2.2489169921875	1.397745300292969	0.2782762145996094	2.222924072265625	1.539779907226563	0.271347412109375	2.2659248046875	1.753892395019531	0.2983233642578125	2.2384326171875	1.719465515136719	0.3212801208496094	2.152616943359375	1.733901306152344	0.4371261596679688	2.033022827148438	1.796545776367187	0.6825277099609375	1.990808227539062	2.019562133789063	0.621338134765625	2.074450927734375	2.06030224609375	0.6508251342773438	1.989602172851562	2.090662475585938	0.5885891723632812	2.10795166015625	2.108293701171875	0.6016595458984375	2.280749755859375	1.717078308105469	0.2678385925292969	2.373599365234375	1.748473327636719	0.1775042724609375	2.633991943359375	1.846619934082031	0.1141934967041016	2.648339111328125	2.077815795898438	0.1690857391357422	2.6063173828125	2.115124755859375	0.0802871322631836
147	4.866667	2.27880615234375	1.217988693237305	0.2830957336425781	2.248968505859375	1.395292572021484	0.2778715515136719	2.22041796875	1.536018127441406	0.2701581726074219	2.25857666015625	1.750086608886719	0.2952923583984375	2.233177001953125	1.715124816894531	0.3192646484375	2.15193896484375	1.732033386230469	0.4371092834472656	2.0360498046875	1.774389892578125	0.6869130859375	1.979778686523437	1.998960510253906	0.6539808349609375	2.05162744140625	2.039535522460938	0.7051363525390625	1.98877099609375	2.067827514648438	0.6207728271484375	2.0954140625	2.091391967773438	0.6355691528320313	2.27297265625	1.713866333007813	0.2643250122070313	2.359978515625	1.751623779296875	0.1716697082519531	2.627288330078125	1.82704150390625	0.1129435348510742	2.67655322265625	2.053807495117187	0.1601273193359375	2.6386845703125	2.10375439453125	0.07647058868408203
148	4.9	2.276512939453125	1.216897903442383	0.2844021911621094	2.242480712890625	1.393169006347656	0.2759683837890625	2.212919189453125	1.533515014648438	0.2674068908691406	2.250037841796875	1.747739929199219	0.2911531372070312	2.223750732421875	1.713112487792969	0.3145628662109375	2.146624267578125	1.730360900878906	0.4349479370117187	2.040748168945313	1.758879821777344	0.6908287963867188	1.976913452148438	1.983499328613281	0.682837158203125	2.047217163085937	2.037232055664062	0.7225872192382813	1.975207763671875	2.046427124023437	0.6414757080078125	2.09437158203125	2.072319091796875	0.6760056762695312	2.265612060546875	1.71115234375	0.2612728881835937	2.356586669921875	1.742194885253906	0.1701048583984375	2.6247041015625	1.820342590332031	0.1204649505615234	2.695427734375	2.04564453125	0.1353229217529297	2.65137353515625	2.1211533203125	0.07816707611083984
149	4.933333000000001	2.276219482421875	1.218154708862305	0.2842857360839844	2.24118115234375	1.394848327636719	0.2749911499023437	2.2120556640625	1.535832763671875	0.2667001037597656	2.253598388671875	1.750386535644531	0.2872237548828125	2.226535888671875	1.716532348632812	0.3112501220703125	2.147359619140625	1.72771826171875	0.4316442565917969	2.047349487304687	1.736352355957031	0.6923790893554688	1.979754028320313	1.960740905761719	0.7006610717773437	2.042261596679687	2.017251586914063	0.7494193115234375	1.974518920898438	2.038800537109375	0.6664654541015625	2.088381103515625	2.062307373046875	0.7004752197265625	2.26848291015625	1.712905639648437	0.2578031005859375	2.35679638671875	1.690858520507812	0.1608837585449219	2.508265869140625	1.449860229492188	0.1650570220947266	2.744826416015625	1.43584033203125	0.1498365020751953	2.756572265625	1.441688751220703	0.0458366813659668
150	4.966667000000001	2.2754443359375	1.218496170043945	0.2849046325683594	2.235787841796875	1.394329559326172	0.2733002624511719	2.20701904296875	1.535659301757812	0.2662702941894531	2.251924560546875	1.750055053710938	0.2844791870117188	2.224240478515625	1.716858520507813	0.3088540649414063	2.145567626953125	1.729232727050781	0.429700927734375	2.0540654296875	1.731371948242188	0.6940829467773437	1.979753540039062	1.95348583984375	0.7109105224609376	2.050609619140625	1.993659118652344	0.7644808349609375	1.970817993164063	2.022229431152343	0.6953084106445313	2.09775341796875	2.042771118164063	0.7236173095703125	2.266311279296875	1.711959899902344	0.2554857482910156	2.35136962890625	1.686703857421875	0.1562145385742187	2.4596943359375	1.425526306152344	0.1925032958984375	2.68707373046875	1.364347930908203	0.1593259582519531	2.686245361328125	1.348351776123047	0.05558608627319336
151	5	2.2753955078125	1.217599075317383	0.2860826721191406	2.235468994140625	1.393292358398438	0.274674560546875	2.20685986328125	1.534602416992187	0.2680784912109375	2.251927734375	1.748785583496094	0.2870579223632813	2.22453271484375	1.715456726074219	0.3115283508300781	2.1470830078125	1.724679626464844	0.4333572387695312	2.05358251953125	1.709066467285156	0.6964379272460938	1.974804809570313	1.927980773925781	0.7273576049804688	2.04959033203125	1.963674621582031	0.7786204833984375	1.971315551757812	2.00674365234375	0.71558056640625	2.086300048828125	2.025364624023438	0.7420093994140625	2.265986572265625	1.710885009765625	0.2576936950683594	2.348325927734375	1.685087768554687	0.1563784942626953	2.455226318359375	1.421126739501953	0.1653935852050781	2.68566357421875	1.389129333496094	0.1167742004394531	2.683056884765625	1.374245971679688	0.01295077800750732
152	5.033333000000001	2.273679443359375	1.217425094604492	0.286687255859375	2.232890869140625	1.392874664306641	0.2745712280273437	2.2041552734375	1.534151916503906	0.2677921447753907	2.247895751953125	1.748670227050781	0.2861062927246094	2.2214267578125	1.715056945800781	0.3112003173828125	2.14710693359375	1.725895568847656	0.4348340759277344	2.053025390625	1.7009248046875	0.6969874877929687	1.968925048828125	1.916527954101563	0.73608935546875	2.039768920898438	1.96107861328125	0.7860032958984375	1.97705419921875	2.019912841796875	0.7184639282226563	2.07410693359375	2.021991516113281	0.7397642822265625	2.261505859375	1.710953552246094	0.2562963562011719	2.349544921875	1.7116650390625	0.1565014801025391	2.626554443359375	1.65143115234375	0.1852015991210937	2.69857861328125	1.871564514160156	0.1318735198974609	2.667203125	1.930368103027344	0.05084544372558594
153	5.066667000000001	2.27152880859375	1.215905227661133	0.28633203125	2.2303251953125	1.390977569580078	0.2738728942871094	2.201650634765625	1.532064880371094	0.2671112060546875	2.247700439453125	1.745838623046875	0.2848319091796875	2.22074560546875	1.712674987792969	0.3098717346191406	2.146345947265625	1.723382873535156	0.4332354431152344	2.052572265625	1.6953125	0.6947740478515625	1.969449340820312	1.910483337402344	0.7363303833007813	2.038018188476562	1.961342590332031	0.7830262451171875	1.97111181640625	2.0088818359375	0.7110068969726563	2.07287939453125	2.017016540527344	0.7371817016601563	2.261018798828125	1.707905822753906	0.2552809143066406	2.3456357421875	1.676678344726563	0.1576773834228516	2.475999755859375	1.424097137451172	0.1707291564941406	2.706375	1.407190948486328	0.1161779556274414	2.704393798828125	1.320703216552734	0.05707238006591797
154	5.1	2.271373779296875	1.21637971496582	0.2863388671875	2.22996484375	1.391467864990234	0.2739765014648438	2.20102294921875	1.532546020507813	0.2672116088867187	2.24587451171875	1.746638854980469	0.2849948425292969	2.219170166015625	1.713287048339844	0.3100834350585938	2.144988525390625	1.723066162109375	0.4337077026367188	2.052575439453125	1.692832458496094	0.6955814819335937	1.966648071289063	1.906809814453125	0.7379969482421875	2.034260498046875	1.962044494628906	0.7810367431640625	1.962140380859375	2.002530822753906	0.7096913452148438	2.06741357421875	2.015586120605469	0.7349859008789063	2.2593447265625	1.708796752929687	0.2553703765869141	2.34351904296875	1.678842834472656	0.1569324188232422	2.4588662109375	1.418771057128906	0.1653143615722656	2.686135986328125	1.380233123779297	0.1084584884643555	2.676150634765625	1.336072967529297	0.01393607234954834
155	5.133333	2.271486572265625	1.217963729858399	0.2854992980957031	2.229727783203125	1.393238494873047	0.2736738586425781	2.20086767578125	1.534548828125	0.2675918884277343	2.243414306640625	1.749109497070312	0.2885140075683594	2.21728076171875	1.715000122070312	0.3133060913085938	2.14396435546875	1.724284851074219	0.4376936645507812	2.053358154296875	1.690813049316406	0.700177490234375	1.967339721679688	1.905169799804687	0.7421130981445313	2.035371337890625	1.96192236328125	0.7827251586914062	1.963087158203125	2.005041931152344	0.7128952636718749	2.062794921875	2.018705261230469	0.7345809936523438	2.257093994140625	1.711867004394531	0.2581299743652344	2.33692529296875	1.725513305664062	0.1525005645751953	2.6196572265625	1.701331359863281	0.1788328399658203	2.635896240234375	1.932230346679688	0.1246804428100586	2.67940673828125	2.023563720703125	0.09680795288085937
156	5.166667	2.271505126953125	1.218139602661133	0.2853486022949219	2.229719970703125	1.393484649658203	0.2734981079101563	2.200777099609375	1.534837280273437	0.2673492736816406	2.243034912109375	1.749573791503906	0.2880249328613281	2.216967529296875	1.715434814453125	0.3128876037597656	2.143796875	1.724791687011719	0.4374265441894531	2.05379345703125	1.691612121582031	0.7002802124023437	1.967947143554688	1.906199340820312	0.74194189453125	2.036309448242188	1.963053100585938	0.78195068359375	1.964103393554687	2.006892333984375	0.7124166259765625	2.06279541015625	2.020304321289062	0.7314151611328125	2.25674609375	1.712306518554688	0.257651123046875	2.33630224609375	1.726296630859375	0.1517887420654297	2.619467041015625	1.704936767578125	0.1771938323974609	2.63352392578125	1.93594482421875	0.1224595184326172	2.677471923828125	2.027293090820312	0.09516157531738281
157	5.200000000000001	2.271328369140625	1.220190093994141	0.285372802734375	2.2232919921875	1.39456103515625	0.2693817749023438	2.196408203125	1.537141174316406	0.2650212097167969	2.242161865234375	1.75218310546875	0.2870730895996094	2.21638427734375	1.717859619140625	0.3124880065917969	2.147641845703125	1.730391967773437	0.4400994262695312	2.053088623046875	1.686631286621094	0.7013359985351563	1.968081665039062	1.904000366210937	0.7366276245117187	2.033494506835937	1.969202575683594	0.7694029541015625	1.965178466796875	2.020558227539063	0.700197509765625	2.05848486328125	2.021040893554687	0.7181572265625	2.2544736328125	1.714961059570312	0.2556390533447266	2.325138916015625	1.668128784179687	0.1520650787353515	2.3740693359375	1.385964050292969	0.162548828125	2.595472900390625	1.362585235595703	0.07551599884033203	2.696521484375	1.378538391113281	0.1013865051269531
158	5.233333	2.27066552734375	1.220051864624023	0.2851575012207031	2.222508056640625	1.394385864257813	0.2691097412109375	2.195374267578125	1.536914916992187	0.2645857238769531	2.240971435546875	1.752059875488281	0.2859654541015625	2.215259765625	1.71778564453125	0.3115140075683594	2.14652001953125	1.730776428222656	0.4390823669433594	2.052036865234375	1.689373229980469	0.7007308349609375	1.969763305664062	1.908069580078125	0.7342719116210937	2.033409790039062	1.976801513671875	0.7630747680664063	1.963788452148437	2.02866162109375	0.6955655517578125	2.056009033203125	2.027215942382813	0.7114319458007813	2.253271484375	1.714759521484375	0.2546189422607422	2.323248779296875	1.668399780273437	0.1503662414550781	2.37683251953125	1.387068878173828	0.1605773315429687	2.595651611328125	1.347014007568359	0.07308149719238281	2.693397216796875	1.384924957275391	0.06110800170898437
159	5.266667	2.2703388671875	1.220380310058594	0.2851397399902344	2.222145263671875	1.394626495361328	0.2690641479492187	2.194927490234375	1.537078552246094	0.264474365234375	2.240374755859375	1.752183288574219	0.2856676025390625	2.21471240234375	1.717923217773437	0.311245849609375	2.146137939453125	1.731005126953125	0.4388278198242188	2.052111572265625	1.690314636230469	0.70063232421875	1.971704467773437	1.90972314453125	0.7333775634765625	2.036408447265625	1.978189880371094	0.76025927734375	1.9679541015625	2.030781494140625	0.6921961059570313	2.062231201171875	2.02446240234375	0.7035519409179688	2.252675537109375	1.71488427734375	0.2543518218994141	2.32343408203125	1.66943115234375	0.1502957305908203	2.379603515625	1.388776214599609	0.1619126129150391	2.600716796875	1.352658660888672	0.07884247589111328	2.702701416015625	1.378875732421875	0.072695068359375
160	5.300000000000001	2.270386474609375	1.217802703857422	0.28616015625	2.221522705078125	1.391165069580078	0.2711641235351562	2.191970458984375	1.532510131835938	0.2660177612304688	2.23432080078125	1.747568420410156	0.2842581481933594	2.210065673828125	1.713243225097656	0.3107007446289062	2.1429755859375	1.724076782226562	0.4385885009765625	2.053971435546875	1.692347595214844	0.7021190185546875	1.973135864257813	1.911207885742187	0.7300001831054688	2.028430419921875	1.988452697753906	0.7521891479492188	1.96631591796875	2.0222880859375	0.6686412353515625	2.059474853515625	2.027026245117187	0.6983211059570312	2.24627392578125	1.710388061523437	0.2530039215087891	2.303690185546875	1.667930541992187	0.1405257568359375	2.37824609375	1.393129302978516	0.1577318878173828	2.599296630859375	1.369936798095703	0.072778564453125	2.703806396484375	1.370868896484375	0.06230531692504883
161	5.333333	2.270896728515625	1.217595428466797	0.2864407653808594	2.22247412109375	1.390916290283203	0.2731126098632812	2.192322265625	1.5319150390625	0.268461669921875	2.234693603515625	1.746716125488281	0.2853937683105469	2.21096728515625	1.712491027832031	0.3122929382324219	2.1357724609375	1.717057678222656	0.4357087707519531	2.05551025390625	1.695159362792969	0.70255029296875	1.975588012695312	1.913767333984375	0.7318403930664062	2.032582275390625	1.989694274902344	0.7535859375	1.963999633789062	2.038553833007812	0.6839143676757813	2.022236328125	2.043532470703125	0.6769661865234375	2.246129150390625	1.709526306152344	0.2540853271484375	2.290883544921875	1.663741088867188	0.1374897003173828	2.3701279296875	1.391210754394531	0.1611005249023438	2.586198974609375	1.37406201171875	0.06385663986206054	2.690673828125	1.381939239501953	0.05932893371582031
162	5.366667	2.271067626953125	1.218064880371094	0.2858745727539063	2.22221484375	1.391245788574219	0.2722019958496094	2.19203662109375	1.532244689941406	0.2675433349609375	2.233982177734375	1.747199584960938	0.2836810607910156	2.211127685546875	1.712835083007813	0.3111550903320313	2.13568896484375	1.716782165527344	0.4344502563476563	2.05840576171875	1.695652221679687	0.7022433471679688	1.97581005859375	1.913079772949219	0.7329448852539062	2.037076416015625	1.986143920898437	0.7528180541992188	1.968728149414062	2.036488403320313	0.6839712524414062	2.00597998046875	2.039150024414063	0.6642312622070312	2.24471923828125	1.710103454589844	0.2520130615234375	2.282935546875	1.663802368164062	0.1333077087402344	2.36700439453125	1.393447875976562	0.1642497863769531	2.585787109375	1.351892578125	0.08149066925048828	2.684822998046875	1.385650573730469	0.07436932373046876
163	5.4	2.270905517578125	1.218270095825195	0.2859710388183594	2.221947509765625	1.391437713623047	0.2723648376464844	2.19171337890625	1.532435607910156	0.2677716064453125	2.233714599609375	1.747398376464844	0.2838365783691406	2.210935546875	1.71302685546875	0.3113696899414062	2.135981689453125	1.717063720703125	0.4349675598144531	2.060111083984375	1.696209106445313	0.7032031860351563	1.97829345703125	1.913873779296875	0.7344110717773438	2.039117797851563	1.987620483398437	0.7531151123046875	1.970563110351562	2.0398740234375	0.6859052124023437	1.993016845703125	2.03649267578125	0.65833642578125	2.244361328125	1.710306335449219	0.2521285400390625	2.280945556640625	1.663260131835937	0.1331932220458984	2.357950927734375	1.390896545410156	0.1650442504882813	2.576218505859375	1.345936553955078	0.08266540527343751	2.678229248046875	1.369804748535156	0.07778443145751954
164	5.433333000000001	2.270905517578125	1.218270278930664	0.2859707946777344	2.22194775390625	1.391437896728516	0.272364501953125	2.191713623046875	1.532435791015625	0.2677711486816406	2.23371484375	1.747398620605469	0.2838355712890625	2.21093603515625	1.713027160644531	0.3113688049316407	2.135982666015625	1.717064575195312	0.4349668884277344	2.06011376953125	1.696211853027344	0.703203125	1.978297119140625	1.913877258300781	0.7344093017578125	2.0391220703125	1.987623718261719	0.7531119384765625	1.97056884765625	2.03987890625	0.6859017944335938	1.9930185546875	2.036493896484375	0.6583312377929688	2.244361572265625	1.710306518554688	0.2521275939941406	2.28094482421875	1.663261047363281	0.1331916809082031	2.357953125	1.390897888183594	0.1650393829345703	2.576220458984375	1.345946716308594	0.08265480804443359	2.678227783203125	1.369830963134766	0.07777188110351563
165	5.466667000000001	2.27080322265625	1.217840774536133	0.28618310546875	2.222155029296875	1.390982269287109	0.2721250915527344	2.19145849609375	1.531788330078125	0.266662353515625	2.232307373046875	1.746971618652344	0.2814617919921875	2.209572265625	1.712689575195312	0.3091055908203125	2.134326416015625	1.71655517578125	0.4324615478515625	2.060992919921875	1.702938842773438	0.70174609375	1.97893896484375	1.920644348144531	0.7312779541015625	2.034441284179688	1.999431213378906	0.7451470947265625	1.971399291992187	2.05059814453125	0.6720363159179688	1.977388427734375	2.033249877929688	0.6435624389648438	2.243287353515625	1.709733703613281	0.2500721740722656	2.285145263671875	1.663150329589844	0.1327662811279297	2.3635556640625	1.390802337646484	0.1599297332763672	2.580798583984375	1.361157531738281	0.06866808319091797	2.6831396484375	1.374750793457031	0.05044104385375976
166	5.5	2.27111279296875	1.218291534423828	0.2862718200683594	2.22253515625	1.391496551513672	0.2722961120605469	2.191909423828125	1.532350219726562	0.2669133605957031	2.232778564453125	1.747568725585937	0.2817875366210937	2.21003173828125	1.713273132324219	0.3094225769042969	2.135047607421875	1.717345275878906	0.4329645385742187	2.062935302734375	1.70457080078125	0.7026768798828125	1.981024291992187	1.922327758789062	0.7325908203125	2.035040405273437	2.002581848144531	0.7437939453125	1.967817749023437	2.048659301757812	0.6709913940429687	1.979649780273437	2.036096069335938	0.6448339843749999	2.24376318359375	1.710332214355469	0.2503823699951172	2.287189208984375	1.663920959472656	0.1335494537353516	2.37084521484375	1.393382293701172	0.1635818023681641	2.5903076171875	1.366288543701172	0.0768270263671875	2.6942080078125	1.374098541259765	0.06504810333251954
167	5.533333000000001	2.271099365234375	1.217342544555664	0.2854110412597656	2.224360595703125	1.390758361816406	0.2726204223632813	2.193083984375	1.531139038085938	0.266609375	2.232358154296875	1.746175354003906	0.2817452697753906	2.2100380859375	1.711723571777344	0.3093511657714844	2.13673583984375	1.718301940917969	0.4334452819824219	2.06190185546875	1.707136108398438	0.701888916015625	1.976468383789062	1.923283081054687	0.7297755126953125	2.036159057617188	1.997309936523437	0.7498253784179687	1.981038330078125	2.056019775390625	0.6762864379882813	1.976458984375	2.03331787109375	0.642952392578125	2.24344775390625	1.709166320800781	0.250271469116211	2.28716845703125	1.663695007324219	0.1334902954101563	2.363104248046875	1.391458526611328	0.1631362152099609	2.584629150390625	1.379552368164062	0.07960703277587891	2.687773193359375	1.36670068359375	0.06752764892578125
168	5.566667000000001	2.271092529296875	1.217355682373047	0.2854192504882813	2.22435107421875	1.390771911621094	0.2726321716308594	2.19306884765625	1.531152038574219	0.2666216125488281	2.23231640625	1.746193664550781	0.281766357421875	2.20999658203125	1.711738708496094	0.3093688659667969	2.136670166015625	1.718309509277344	0.43344970703125	2.0617763671875	1.707167724609375	0.701879150390625	1.976280883789062	1.923304016113281	0.7296672973632813	2.03589697265625	1.997458435058594	0.74946826171875	1.9804990234375	2.0558564453125	0.6758886108398438	1.975840698242187	2.033049560546875	0.6425264892578125	2.243414306640625	1.709186279296875	0.2502932281494141	2.287213623046875	1.663714721679687	0.1335408325195312	2.363339111328125	1.391547790527344	0.1633513793945313	2.5849599609375	1.379928283691406	0.08003343963623047	2.68828955078125	1.367742614746094	0.0688817367553711
169	5.6	2.270441650390625	1.218418884277344	0.2857069091796875	2.222597412109375	1.391470123291016	0.2726686096191406	2.191017578125	1.531759948730469	0.266946044921875	2.23059765625	1.746694091796875	0.2819859008789062	2.207761474609375	1.712399841308594	0.3093436279296875	2.135247802734375	1.71750439453125	0.4339296875	2.06372119140625	1.70517724609375	0.7031544189453125	1.983487670898437	1.922775024414062	0.7345210571289063	2.031531616210938	2.006506469726562	0.7455345458984375	1.964521850585937	2.035806518554687	0.6646723022460937	1.972885498046875	2.031053833007813	0.6443081054687499	2.242082763671875	1.709560852050781	0.2508204345703125	2.28699072265625	1.665718566894531	0.1339025573730469	2.368123779296875	1.394936553955078	0.1624356994628906	2.590776123046875	1.368424957275391	0.08569903564453125	2.69509326171875	1.372738677978516	0.07906929779052735
170	5.633333	2.270822998046875	1.21828190612793	0.2850039978027344	2.22394384765625	1.391502044677734	0.2730795593261719	2.1919453125	1.531561157226562	0.2674241333007812	2.23069775390625	1.7464404296875	0.2824144592285156	2.208217041015625	1.712053466796875	0.30986669921875	2.135123291015625	1.718271301269531	0.4339054565429687	2.061744384765625	1.702861328125	0.70220068359375	1.976156494140625	1.917744445800781	0.73636767578125	2.018619018554687	2.004704711914062	0.7439588012695313	1.959053466796875	2.038098388671875	0.6590941162109375	1.963485229492187	2.02523046875	0.6456022338867188	2.242108642578125	1.709424194335937	0.2511572265625	2.286038330078125	1.664599853515625	0.1343814086914062	2.3662646484375	1.393721618652344	0.1618975524902344	2.586181640625	1.363967254638672	0.07936587524414063	2.6897734375	1.367041625976563	0.0658247299194336
171	5.666667	2.26939697265625	1.216560134887695	0.2854515380859375	2.223027587890625	1.389589965820313	0.272920166015625	2.191707275390625	1.529565185546875	0.2669697875976563	2.22971533203125	1.744071716308594	0.2841712951660156	2.2070107421875	1.709463806152344	0.3110189208984375	2.133857177734375	1.716250366210938	0.4347370910644531	2.05889599609375	1.703253356933594	0.70228076171875	1.970840454101562	1.916838562011719	0.7358720703125	2.022513427734375	1.997373168945312	0.7513038330078124	1.954819946289063	2.043805297851562	0.6799547119140625	1.970182006835937	2.030453735351562	0.6483426513671875	2.241580810546875	1.707394653320312	0.252804428100586	2.293604736328125	1.665287109375	0.1386006317138672	2.37719384765625	1.395270080566406	0.1592510070800781	2.596623779296875	1.371938415527344	0.07442498016357423	2.7006669921875	1.369624847412109	0.06664707946777344
172	5.700000000000001	2.269338134765625	1.215445846557617	0.2857705078125	2.219863525390625	1.386439331054687	0.2718961486816406	2.187308837890625	1.525282653808594	0.2657880249023438	2.221439697265625	1.738778137207031	0.2873319091796875	2.19842236328125	1.703664916992187	0.3126999816894531	2.13283544921875	1.716890808105469	0.4391562194824219	2.054265380859375	1.697691040039063	0.7036259155273438	1.96923046875	1.910403503417969	0.7410728149414062	2.0190439453125	1.991263488769531	0.7574220581054687	1.953241577148437	2.037539916992188	0.6851531372070313	1.954106689453125	2.016814575195313	0.6521917114257813	2.23485205078125	1.702948913574219	0.2560573120117188	2.316184814453125	1.711534729003906	0.1529375	2.59651171875	1.727298583984375	0.1289427032470703	2.648241943359375	1.947967834472656	0.0666404037475586	2.644016845703125	2.051539672851562	0.07129806518554688
173	5.733333	2.27105712890625	1.215780792236328	0.2855566101074219	2.22244677734375	1.387401763916016	0.2721982116699219	2.188931640625	1.52624755859375	0.2653115844726562	2.221212646484375	1.740518127441406	0.2859859924316406	2.197944091796875	1.705354614257812	0.3112276306152344	2.13039453125	1.717475708007812	0.4370546875	2.05323828125	1.690228698730469	0.7017607421875	1.963536743164062	1.901428955078125	0.7394985961914062	2.004470092773437	1.988024719238281	0.7516015014648437	1.939194458007812	2.014009704589844	0.669135009765625	1.946208129882812	2.009915954589844	0.65249853515625	2.23547119140625	1.704502868652344	0.2551604156494141	2.319083251953125	1.717741271972656	0.1540697479248047	2.59986669921875	1.732297546386719	0.128660888671875	2.64428857421875	1.955106506347656	0.06672014617919922	2.6483173828125	2.058294921875	0.05481084823608398
174	5.766667	2.27113720703125	1.215635940551758	0.2855137939453125	2.22247314453125	1.387116973876953	0.2721466369628906	2.188848876953125	1.525835693359375	0.2652069702148437	2.220775390625	1.740006774902344	0.2859374389648437	2.197578857421875	1.704821960449219	0.3111520080566406	2.12948876953125	1.715991577148438	0.4366668395996094	2.04821240234375	1.684009521484375	0.6994099731445312	1.95414501953125	1.89239208984375	0.7410296630859375	1.993494995117187	1.979229187011719	0.7558399658203125	1.9276357421875	2.002879638671875	0.6732296752929687	1.928973754882813	1.995237121582031	0.6522665405273438	2.235078369140625	1.704048217773438	0.2551192932128906	2.318383056640625	1.717246032714844	0.1538842315673828	2.598834228515625	1.731419372558594	0.1267375946044922	2.644098388671875	1.95367236328125	0.06400936889648437	2.650307861328125	2.056671264648438	0.05200113296508789
175	5.800000000000001	2.2720830078125	1.215561370849609	0.2855136108398437	2.222465576171875	1.386786865234375	0.2714494934082031	2.1887041015625	1.525528442382813	0.2644689636230469	2.221332763671875	1.7397802734375	0.2841484375	2.19812158203125	1.704758972167969	0.3096138610839844	2.131311767578125	1.718703125	0.4356029663085937	2.036930297851562	1.672889465332031	0.6919553833007812	1.931185913085937	1.874684509277344	0.7382561645507812	1.9838173828125	1.94557666015625	0.7772440185546875	1.9166455078125	1.972088439941406	0.69652490234375	1.91796484375	1.981999572753906	0.65991162109375	2.23542236328125	1.703632019042969	0.2534226531982422	2.318608642578125	1.714720642089844	0.151770248413086	2.5983837890625	1.729451354980469	0.117673469543457	2.64275341796875	1.950296264648438	0.04924318313598633	2.64571337890625	2.053232543945312	0.03526290893554687
176	5.833333	2.271997314453125	1.216354309082031	0.2855453796386719	2.22171533203125	1.387718994140625	0.270151123046875	2.188892333984375	1.527038391113281	0.2631895446777344	2.222496826171875	1.741453796386719	0.2850857543945313	2.198395751953125	1.706342590332031	0.3098171997070313	2.127744140625	1.714561096191406	0.4345987548828125	2.022799926757812	1.64344287109375	0.68162060546875	1.919698852539063	1.843782287597656	0.7411190795898438	1.961414672851562	1.919291625976562	0.7849207763671875	1.905889526367188	1.949908142089844	0.6967941284179687	1.902585327148437	1.945845947265625	0.659421142578125	2.237125244140625	1.705321655273437	0.2544017181396485	2.32334326171875	1.713765930175781	0.1546293640136719	2.60093505859375	1.701378601074219	0.1014802398681641	2.63946533203125	1.922995544433594	0.03013081932067871	2.663138671875	2.023578857421875	0.01692502593994141
177	5.866667	2.273351318359375	1.216699798583984	0.2857857971191406	2.223515625	1.388204986572266	0.2701900634765625	2.19139501953125	1.527717224121094	0.2633643798828125	2.2256220703125	1.741890197753906	0.286936279296875	2.20093701171875	1.706763061523437	0.3110768432617187	2.128465087890625	1.710856628417969	0.43504052734375	2.007935791015625	1.614268310546875	0.6658169555664063	1.907669067382812	1.811988403320313	0.7377596435546875	1.947486328125	1.893350830078125	0.7717896728515625	1.880416259765625	1.909826721191406	0.68800146484375	1.868962524414062	1.911317321777344	0.660815673828125	2.24060546875	1.705839782714844	0.2563151245117187	2.328187255859375	1.712787902832031	0.1575940551757813	2.601005859375	1.69016064453125	0.08605520629882812	2.640865234375	1.908626403808594	0.00611563777923584	2.675080078125	2.004369384765625	-0.01663893127441406
178	5.9	2.2765166015625	1.216091384887695	0.2870230407714844	2.22699560546875	1.3880498046875	0.2712642517089844	2.195406005859375	1.52798291015625	0.2645163269042969	2.230204345703125	1.742270141601562	0.29018701171875	2.204133056640625	1.707211364746094	0.3131432800292969	2.129149169921875	1.706476379394531	0.4360086669921875	1.99130126953125	1.594216613769531	0.6500664672851563	1.9032294921875	1.791713745117188	0.738267578125	1.929971313476563	1.883880676269531	0.7520930786132812	1.852499145507813	1.880317687988281	0.6757833862304687	1.828602783203125	1.871153198242188	0.6693023681640625	2.24632373046875	1.706097717285156	0.2601299743652344	2.33868798828125	1.713896911621094	0.16556201171875	2.598435302734375	1.672285400390625	0.05981713485717773	2.633051513671875	1.889174865722656	-0.02788385772705078	2.672928955078125	1.982778747558594	-0.05127085494995117
179	5.933333000000001	2.27879345703125	1.215940795898438	0.2887431640625	2.2297626953125	1.388101684570312	0.2718108825683594	2.19958642578125	1.528477355957031	0.264958984375	2.23587646484375	1.742683471679688	0.2909617004394531	2.209931640625	1.707637145996094	0.3141764221191407	2.131830810546875	1.702630126953125	0.4351416931152344	1.987586059570313	1.554913146972656	0.6220679931640625	1.87377880859375	1.734747497558594	0.7187619018554687	1.902184326171875	1.82464013671875	0.7418021850585937	1.816307250976563	1.813679870605469	0.6757362060546875	1.794741333007813	1.819301818847656	0.6581347045898438	2.2513955078125	1.706512023925781	0.2605140380859375	2.342501708984375	1.710880920410156	0.1643470458984375	2.59123974609375	1.65701123046875	0.03881418609619141	2.6226279296875	1.865640441894531	-0.0685306396484375	2.67035595703125	1.956942260742188	-0.08599596405029297
180	5.966667000000001	2.281212158203125	1.214300354003906	0.2920001525878906	2.229386962890625	1.385904266357422	0.2725628967285156	2.201534912109375	1.527231201171875	0.2671022644042969	2.239831787109375	1.741109497070312	0.2976884765625	2.213435302734375	1.70573388671875	0.3201786499023437	2.13425341796875	1.694099914550781	0.4404647827148437	1.9775107421875	1.523174987792969	0.5960928344726563	1.797997314453125	1.654571350097656	0.6699765625	1.838484252929687	1.736627075195313	0.7031268310546875	1.747983154296875	1.716683471679687	0.6453510131835938	1.721422485351563	1.754940307617187	0.6353970336914062	2.25513623046875	1.705331909179687	0.2664488830566406	2.3462236328125	1.706608459472656	0.1696626586914063	2.5736357421875	1.619654052734375	0.02233414268493652	2.5981240234375	1.806441284179688	-0.1220946426391602	2.65331005859375	1.895062683105469	-0.1310983734130859
181	6	2.28381298828125	1.209439956665039	0.2974017333984375	2.230117431640625	1.380208068847656	0.2785036926269531	2.2011572265625	1.521089538574219	0.27374609375	2.236829345703125	1.734824890136719	0.3058193969726563	2.211003173828125	1.699007446289063	0.3280874633789063	2.125394287109375	1.681196716308594	0.4427938537597656	1.987509887695313	1.473790649414062	0.5681399536132813	1.793225952148437	1.596683349609375	0.6119011840820312	1.793508056640625	1.693340881347656	0.6217313232421875	1.700202270507813	1.655189392089844	0.5802030029296875	1.677655639648437	1.643580444335937	0.5751557006835938	2.25243896484375	1.699546203613281	0.2742988891601563	2.342275146484375	1.694104797363281	0.1767975463867187	2.54681640625	1.586301330566406	0.0117166337966919	2.551287841796875	1.751758544921875	-0.1578799591064453	2.609922119140625	1.837949829101563	-0.1666233673095703
182	6.033333000000001	2.286337890625	1.208402191162109	0.2988158874511719	2.23140478515625	1.378077819824219	0.2795874938964844	2.2029990234375	1.518595458984375	0.2759693298339844	2.238842041015625	1.731057495117188	0.3109849548339844	2.213215087890625	1.695039855957031	0.3327743835449219	2.125792236328125	1.677884826660156	0.4455670166015625	1.988590087890625	1.451845764160156	0.5309099731445313	1.773583129882812	1.541425231933594	0.5194508666992188	1.774144287109375	1.634000244140625	0.5477955932617188	1.67513134765625	1.601491638183594	0.5170834350585938	1.652988891601562	1.588157104492188	0.4985070190429687	2.254197509765625	1.696380249023437	0.2789497985839844	2.3435791015625	1.695761840820313	0.1815073547363281	2.517630615234375	1.5488779296875	0.01333644962310791	2.462468505859375	1.674841552734375	-0.1786522674560547	2.53605908203125	1.748270568847656	-0.1863968658447266
183	6.066667000000001	2.285221435546875	1.206271102905274	0.2993226013183594	2.2425830078125	1.379984191894531	0.2887543334960938	2.210440185546875	1.519406005859375	0.2818229370117187	2.2391435546875	1.732997619628906	0.3149922790527344	2.21362255859375	1.696653991699219	0.3362340698242188	2.123927490234375	1.658258605957031	0.4415625915527344	1.9813984375	1.426132843017578	0.49479443359375	1.764517578125	1.472407165527344	0.423487548828125	1.758590454101562	1.566054931640625	0.4468988037109375	1.676663208007813	1.518099365234375	0.3943091430664062	1.651159301757813	1.516991516113281	0.3768330383300781	2.25670703125	1.698335083007813	0.2841841125488281	2.346624267578125	1.674210693359375	0.1904900817871094	2.47175341796875	1.502596923828125	0.003770381212234497	2.41177099609375	1.628040893554688	-0.1867861022949219	2.490068603515625	1.686205688476563	-0.2232508087158203
184	6.1	2.28791064453125	1.202348983764648	0.3013787231445312	2.2493681640625	1.376211059570313	0.2947710266113281	2.218013916015625	1.51506640625	0.2890389709472656	2.242534912109375	1.728454406738281	0.31892626953125	2.21666455078125	1.692413940429688	0.3396357727050781	2.115309814453125	1.6550771484375	0.4330311889648438	2.003112060546875	1.40362060546875	0.4523982849121094	1.823198608398438	1.399627014160156	0.306490478515625	1.804858642578125	1.493832336425781	0.3001246337890625	1.700023071289062	1.476478729248047	0.2812059326171875	1.700114501953125	1.444429443359375	0.2998839416503906	2.2617626953125	1.69360546875	0.2898018798828125	2.354558349609375	1.670945190429687	0.1996257934570312	2.43771875	1.469205627441406	0.02217288398742676	2.311858154296875	1.556862915039062	-0.1553565063476562	2.365896240234375	1.620821350097656	-0.2163052215576172
185	6.133333	2.291663330078125	1.20213752746582	0.3009052429199219	2.258774658203125	1.377909210205078	0.2949122619628906	2.2368623046875	1.519256774902344	0.2938523864746094	2.253466064453125	1.734702514648438	0.3206036682128906	2.22826611328125	1.698000671386719	0.3414441528320312	2.125850830078125	1.650111755371094	0.4296016845703125	2.003679077148437	1.403428863525391	0.3975119934082031	1.840607543945312	1.389743316650391	0.2322029876708984	1.782002319335938	1.456966339111328	0.1951542205810547	1.679845092773437	1.425056304931641	0.1781502380371094	1.722970336914063	1.44855029296875	0.184450439453125	2.27462353515625	1.699909118652344	0.2924295349121094	2.3684140625	1.677505920410156	0.2024474792480469	2.3894775390625	1.448045379638672	0.03921118545532227	2.219019287109375	1.504903839111328	-0.1130920333862305	2.25628564453125	1.565772766113281	-0.1887108917236328
186	6.166667	2.2964951171875	1.201454788208008	0.3026116333007812	2.26590234375	1.378285003662109	0.2970124206542969	2.244477294921875	1.520201599121094	0.2951371154785156	2.257574462890625	1.737079711914062	0.3181725769042969	2.232826416015625	1.700222961425781	0.339674560546875	2.12820458984375	1.650490661621094	0.4249861450195312	2.0653857421875	1.383964752197266	0.3763985595703125	1.917972290039063	1.373399108886719	0.1957300872802734	1.837308837890625	1.385987213134766	0.143518798828125	1.744638793945313	1.403178771972656	0.08927873992919921	1.80735546875	1.392252685546875	0.1222401275634766	2.2794443359375	1.702017272949219	0.290578857421875	2.3680439453125	1.6759189453125	0.1957870788574219	2.338469970703125	1.428787750244141	0.06032963180541992	2.17045703125	1.486790924072266	-0.09548723602294922	2.21492578125	1.5443291015625	-0.1703151245117188
187	6.200000000000001	2.299563720703125	1.200021499633789	0.3040865783691406	2.278413330078125	1.377979095458984	0.3037910461425781	2.2596884765625	1.520008605957031	0.3019835510253907	2.26199658203125	1.737533508300781	0.3174237365722656	2.23813916015625	1.700410095214844	0.3392607727050782	2.12365673828125	1.649112670898437	0.409135498046875	2.080926025390625	1.388099548339844	0.3248639526367187	1.976175537109375	1.389723571777344	0.1167640075683594	1.895451171875	1.390157257080078	0.06347665023803711	1.803460327148438	1.4081865234375	0.008759744644165039	1.862036376953125	1.393738647460937	0.05217390441894531	2.286485107421875	1.702645935058594	0.2920652160644531	2.36338232421875	1.669766174316406	0.1898052368164062	2.3107861328125	1.407721893310547	0.09725775909423828	2.142096923828125	1.450129699707031	-0.06214534378051758	2.15703759765625	1.512405090332031	-0.1442756958007813
188	6.233333	2.30098681640625	1.201152481079101	0.3041930236816406	2.280384765625	1.379070343017578	0.3038638305664063	2.26213818359375	1.521078857421875	0.3020602111816406	2.264197265625	1.738470092773437	0.3176435546875	2.24029541015625	1.701333435058594	0.3393452453613282	2.125699462890625	1.6472353515625	0.4067064514160156	2.097339599609375	1.388471282958984	0.3107715759277344	1.99299755859375	1.395572052001953	0.1027316741943359	1.915527587890625	1.396203948974609	0.04490972518920899	1.82560986328125	1.403830230712891	-0.01529305839538574	1.881932006835938	1.401415252685547	0.03596430206298828	2.2888056640625	1.703640014648438	0.2923778076171875	2.361995849609375	1.667095458984375	0.1887489776611328	2.296813232421875	1.400066772460937	0.1227697906494141	2.121026123046875	1.433125549316406	-0.03087139129638672	2.159179443359375	1.488744079589844	-0.1101508712768555
189	6.266667	2.30631640625	1.205207565307617	0.3086431884765625	2.2881494140625	1.384048950195313	0.3095881652832031	2.2706845703125	1.526684753417969	0.3077597045898438	2.264140380859375	1.745173767089844	0.3164206237792969	2.24140869140625	1.707701171875	0.3391857604980469	2.126062744140625	1.648088684082031	0.40155126953125	2.119541259765625	1.397055236816406	0.2812508544921875	2.017509521484375	1.413875854492187	0.07167147064208984	1.95751904296875	1.427942504882812	-0.0032774658203125	1.886091552734375	1.448472625732422	-0.08284425354003906	1.913255981445313	1.416654113769531	0.003679091215133667	2.290415771484375	1.710421447753906	0.2923995361328125	2.357631591796875	1.673701293945312	0.1842650451660156	2.26710986328125	1.408901672363281	0.1375653076171875	2.0769296875	1.422296966552734	-0.00265076756477356	2.1219130859375	1.473321502685547	-0.08194133758544922
190	6.300000000000001	2.30789306640625	1.205476226806641	0.3089556274414063	2.28999267578125	1.384233062744141	0.3096129455566407	2.272061279296875	1.526707824707031	0.3069661254882812	2.263791259765625	1.745072021484375	0.3136190185546875	2.241423583984375	1.707654602050781	0.3367657165527344	2.124795654296875	1.647773559570312	0.3962140502929687	2.126378173828125	1.399070861816406	0.2713931274414063	2.0270498046875	1.421214447021484	0.06117332077026367	1.968181884765625	1.4337900390625	-0.01484479427337647	1.897326538085937	1.457047027587891	-0.09407923889160157	1.925872192382813	1.430032287597656	-0.00908404541015625	2.290275634765625	1.710331604003906	0.2898760070800781	2.35040087890625	1.670947937011719	0.1786493988037109	2.24536865234375	1.409357238769531	0.1481205596923828	2.044971435546875	1.404706024169922	0.02258995246887207	2.079312744140625	1.456954620361328	-0.06102302551269531
191	6.333333	2.30790283203125	1.205473754882812	0.3089522705078125	2.2900048828125	1.38422817993164	0.3096079711914063	2.272074462890625	1.526700866699219	0.3069584350585938	2.263806640625	1.745062255859375	0.3135982360839843	2.241437255859375	1.70764697265625	0.336745361328125	2.124806884765625	1.647760131835938	0.3961781005859375	2.12644140625	1.3990751953125	0.271331787109375	2.027125122070312	1.421230560302734	0.0611114501953125	1.968279052734375	1.433825347900391	-0.01491842460632324	1.8974482421875	1.457109893798828	-0.09416450500488281	1.925980224609375	1.430095764160156	-0.00920023250579834	2.29029150390625	1.710320739746094	0.2898592224121094	2.350417236328125	1.67092138671875	0.1786406097412109	2.24540625	1.409317321777344	0.1481927185058594	2.0450048828125	1.404562622070312	0.02267926979064941	2.079330078125	1.45676318359375	-0.06096839141845703
192	6.366667	2.307908447265625	1.20547200012207	0.3089514465332031	2.290012451171875	1.384225067138672	0.3096062622070312	2.27208251953125	1.526696533203125	0.306955322265625	2.263816650390625	1.745056518554688	0.3135876770019531	2.241446533203125	1.707642578125	0.3367350769042969	2.12481494140625	1.647753540039063	0.3961600952148437	2.126478759765625	1.399076354980469	0.2713037719726563	2.027168701171875	1.421234344482422	0.06108285522460938	1.96833544921875	1.433838165283203	-0.0149544734954834	1.89751953125	1.457129486083984	-0.09421051788330079	1.926041381835937	1.430121520996094	-0.00925603485107422	2.2903017578125	1.710314147949219	0.289850830078125	2.350424560546875	1.670902465820312	0.1786362609863281	2.245415771484375	1.409292999267578	0.1482489013671875	2.045008422851562	1.404490905761719	0.02275028800964355	2.07932470703125	1.456697387695312	-0.06089631271362304
193	6.4	2.308049072265625	1.205408813476563	0.3089296264648437	2.29018603515625	1.384117767333984	0.3095520629882813	2.27225390625	1.526549926757812	0.3068496398925781	2.26405615234375	1.74486328125	0.3131958618164062	2.241663818359375	1.707495910644531	0.3363695678710937	2.125003662109375	1.647562072753906	0.3956008911132812	2.12747607421875	1.399093505859375	0.2705062561035156	2.02831982421875	1.421301544189453	0.06028628540039063	1.97001953125	1.434271881103516	-0.01606677055358887	1.899829711914063	1.457816864013672	-0.0957642822265625	1.927964233398437	1.431329833984375	-0.01122626686096191	2.29053955078125	1.71009130859375	0.2895277709960937	2.350189453125	1.670007568359375	0.1783403930664063	2.24401318359375	1.408657501220703	0.1505891723632813	2.043037353515625	1.402616271972656	0.02617516326904297	2.077029052734375	1.454137817382813	-0.05799275207519531
194	6.433333000000001	2.308125732421875	1.205343643188477	0.3089502868652344	2.290277587890625	1.384019439697266	0.30956591796875	2.272344482421875	1.52642333984375	0.3068467407226563	2.26419921875	1.744701416015625	0.3130268859863281	2.2418046875	1.707363952636719	0.3362261352539063	2.125146484375	1.647446594238281	0.3954109497070312	2.12785595703125	1.399084320068359	0.2702289428710937	2.028695556640625	1.421460266113281	0.06007875442504883	1.9707060546875	1.434909606933594	-0.01640433883666992	1.900933715820313	1.458810485839844	-0.09633355712890625	1.928872314453125	1.432774383544922	-0.01217112922668457	2.29066748046875	1.709912048339844	0.2893876953125	2.349951904296875	1.6693974609375	0.1781912384033203	2.24308056640625	1.4082060546875	0.1522269592285156	2.041673217773437	1.401281433105469	0.0286466178894043	2.0753583984375	1.452393157958984	-0.05586877822875977
195	6.466667000000001	2.3081328125	1.20533757019043	0.3089497375488282	2.29028662109375	1.384010864257812	0.3095639953613281	2.272353515625	1.526412475585937	0.3068421630859375	2.26421337890625	1.744687927246094	0.3130037536621094	2.241817626953125	1.707353576660156	0.3362055358886719	2.125158203125	1.647434997558594	0.3953816223144531	2.127913818359375	1.399082397460937	0.2701907958984375	2.028759521484375	1.421456573486328	0.0600413818359375	1.9708154296875	1.434932708740234	-0.01646953773498535	1.901096557617187	1.458845245361328	-0.09643981170654296	1.92900146484375	1.432861358642578	-0.01230087089538574	2.290680908203125	1.709896545410156	0.2893682250976563	2.349910400390625	1.669327392578125	0.1781648254394531	2.242909423828125	1.408172302246094	0.1524173431396484	2.041439086914063	1.401200561523438	0.02894893264770508	2.075087646484375	1.452286376953125	-0.05559483337402344
196	6.5	2.3081328125	1.20533757019043	0.3089497375488282	2.29028662109375	1.384010864257812	0.3095639953613281	2.272353515625	1.526412475585937	0.3068421630859375	2.26421337890625	1.744687927246094	0.3130037536621094	2.241817626953125	1.707353576660156	0.3362055358886719	2.125158203125	1.647434997558594	0.3953816223144531	2.127913818359375	1.399082397460937	0.2701907958984375	2.028759521484375	1.421456573486328	0.0600413818359375	1.9708154296875	1.434932708740234	-0.01646953773498535	1.901096557617187	1.458845245361328	-0.09643981170654296	1.92900146484375	1.432861358642578	-0.01230087089538574	2.290680908203125	1.709896545410156	0.2893682250976563	2.349910400390625	1.669327392578125	0.1781648254394531	2.242909423828125	1.408172302246094	0.1524173431396484	2.041439086914063	1.401200561523438	0.02894893264770508	2.075087646484375	1.452286376953125	-0.05559483337402344
197	6.533333000000001	2.314295654296875	1.2037998046875	0.3123349304199219	2.299870849609375	1.381952728271484	0.3146294860839844	2.288343017578125	1.524377624511719	0.3164676818847657	2.271339111328125	1.7412158203125	0.3134292602539063	2.251073974609375	1.704223205566406	0.3385814819335938	2.129193115234375	1.648457885742188	0.3890765686035156	2.13429150390625	1.394892150878906	0.2779950561523438	2.06325341796875	1.421272918701172	0.05831240081787109	1.997111694335937	1.444497772216797	-0.007975518703460693	1.938005249023437	1.451156463623047	-0.0984356689453125	1.963177490234375	1.44974462890625	-0.01542597961425781	2.29862890625	1.706683471679687	0.2908442993164063	2.347553955078125	1.668722290039062	0.1745376281738281	2.24810693359375	1.406175323486328	0.1468215179443359	2.035464477539063	1.383334747314453	0.04863735198974609	2.055256103515625	1.437034149169922	-0.03805714035034179
198	6.566667000000001	2.3155263671875	1.202876968383789	0.314727294921875	2.30020654296875	1.380461883544922	0.31457421875	2.289350830078125	1.522541748046875	0.3156156311035156	2.26813720703125	1.738381652832031	0.3120481872558594	2.24741796875	1.701022766113281	0.3359888610839844	2.13507666015625	1.639617431640625	0.3992924194335937	2.1220322265625	1.391884613037109	0.2781087036132813	2.10143701171875	1.421649017333984	0.04922597122192383	2.008832641601562	1.436924468994141	0.02809111022949219	2.007151611328125	1.452574005126953	-0.07871212005615234	1.985019775390625	1.458230438232422	-0.02250291061401367	2.2971826171875	1.704569580078125	0.290916015625	2.36443994140625	1.669321960449219	0.1836881408691406	2.30414990234375	1.396260162353516	0.1530111999511719	2.1081376953125	1.409317657470703	0.02465933609008789	2.028417358398437	1.430752899169922	-0.03791405868530273
199	6.6	2.3150263671875	1.201821594238281	0.3140736389160156	2.3000498046875	1.378995727539063	0.3133103942871094	2.287239013671875	1.520559692382812	0.3119904479980469	2.27090185546875	1.736315490722656	0.3106743469238281	2.24945703125	1.699278198242188	0.3342272338867188	2.13739306640625	1.640603515625	0.3997828979492187	2.114149169921875	1.393949798583984	0.2794683532714844	2.104172607421875	1.423394470214844	0.05040945053100586	2.010198120117188	1.439371276855469	0.03928355026245117	2.004044067382813	1.450778594970703	-0.06762577819824218	1.988162963867188	1.458591156005859	-0.02352128219604492	2.299065185546875	1.702163146972656	0.28918017578125	2.36712109375	1.668161743164063	0.1824489288330078	2.31389697265625	1.393845428466797	0.1565846710205078	2.11928369140625	1.408273284912109	0.02730441093444824	2.030453491210937	1.421291229248047	-0.02385624122619629
200	6.633333	2.31529248046875	1.19953759765625	0.3147872009277344	2.300836181640625	1.377513061523437	0.31555615234375	2.290401123046875	1.519875366210937	0.3171076965332031	2.2753984375	1.736630493164062	0.3139301452636719	2.25339306640625	1.699760620117188	0.3376597595214844	2.140298583984375	1.64261767578125	0.4041112976074219	2.11164013671875	1.393241119384766	0.2879648742675781	2.101252685546875	1.452799133300781	0.06383426666259766	2.006763916015625	1.443439025878906	0.04731219863891602	2.004289672851562	1.450841186523438	-0.06055560684204102	1.987948364257812	1.459044219970703	-0.02375608253479004	2.303671142578125	1.701985473632813	0.2928934326171875	2.37272119140625	1.662401550292969	0.1880565643310547	2.317135009765625	1.387818664550781	0.1574566650390625	2.127207763671875	1.416667083740234	0.02196520614624023	2.028732299804688	1.420414520263672	-0.01054967594146729
201	6.666667	2.314972412109375	1.199860778808594	0.3148494873046875	2.299954345703125	1.377585662841797	0.3159268188476563	2.289625	1.519784362792969	0.318186767578125	2.274976806640625	1.736332763671875	0.3163037414550781	2.253030029296875	1.699405212402344	0.3398825988769531	2.13757373046875	1.645013916015625	0.4041997680664062	2.1032646484375	1.391536285400391	0.2998006591796875	2.088275390625	1.463229583740234	0.07979318237304688	1.994311645507812	1.450406097412109	0.06323802566528321	1.999770629882812	1.450700500488281	-0.04465114974975586	1.986442993164063	1.459025695800781	-0.02019125938415527	2.3030791015625	1.70180224609375	0.2949835510253906	2.3685849609375	1.664979064941406	0.1870971069335937	2.323690185546875	1.389224639892578	0.15265087890625	2.13158251953125	1.429264770507813	0.02369670486450195	2.032923461914062	1.424236602783203	-0.007694996833801269
202	6.700000000000001	2.313927001953125	1.20082861328125	0.3150413208007812	2.298612548828125	1.378151794433594	0.31695458984375	2.28973974609375	1.520104248046875	0.3213454895019531	2.27953369140625	1.736465454101562	0.3204479370117188	2.256714599609375	1.699953430175781	0.3436327514648437	2.13656005859375	1.64979248046875	0.4018379821777344	2.085286376953125	1.397673828125	0.302742919921875	2.0850927734375	1.473297515869141	0.08404837799072265	1.99133740234375	1.467724853515625	0.06383898925781251	1.9945087890625	1.456261627197266	-0.04330764770507813	1.986874145507812	1.462523254394531	-0.01701626586914063	2.307027587890625	1.701546325683594	0.2992027587890625	2.366522216796875	1.66239111328125	0.1890100555419922	2.31982666015625	1.390590087890625	0.1355340270996094	2.12419970703125	1.442683837890625	0.01752190971374512	2.027747192382813	1.435504791259766	-0.01915772438049317
203	6.733333	2.31553759765625	1.20315950012207	0.3149914245605469	2.299527587890625	1.382543029785156	0.3188694763183594	2.290455322265625	1.526135192871094	0.3250648193359375	2.283165283203125	1.745209533691406	0.3278838500976562	2.260031005859375	1.708196960449219	0.3512124328613281	2.13501953125	1.659467956542969	0.404427734375	2.044447875976562	1.420008422851562	0.293470947265625	1.964518920898437	1.469305450439453	0.07893508911132813	1.870376586914062	1.480972900390625	0.05761859512329102	1.96422216796875	1.494457336425781	0.003629643440246582	1.83729443359375	1.470712524414063	0.04754762268066406	2.31006005859375	1.709850036621094	0.3052604370117187	2.37216357421875	1.671014465332031	0.1945016632080078	2.322900634765625	1.405150024414062	0.1066465759277344	2.118504638671875	1.451237854003906	-0.004439070701599122	2.023490966796875	1.466137115478516	-0.04578989410400391
204	6.766667	2.31426318359375	1.19927099609375	0.3155408020019531	2.296870849609375	1.378191162109375	0.3181273193359375	2.284720703125	1.521359436035156	0.3216882019042969	2.28548095703125	1.73997314453125	0.3301897277832031	2.26101318359375	1.703315124511719	0.3524874877929687	2.134671142578125	1.663604370117187	0.4091676330566406	2.00916455078125	1.442937805175781	0.29470263671875	1.931883056640625	1.515816528320312	0.08651031494140625	1.840744018554688	1.531885559082031	0.05733159255981445	1.941474365234375	1.519059753417969	0.01801848793029785	1.807233154296875	1.520217712402344	0.05331769561767578	2.311043701171875	1.704319091796875	0.306717041015625	2.375265380859375	1.664202697753906	0.197955078125	2.309901123046875	1.430911102294922	0.05026455307006836	2.11056103515625	1.464681976318359	-0.07279069519042969	2.023671875	1.498550048828125	-0.1199006805419922
205	6.800000000000001	2.3164033203125	1.200619033813477	0.315728271484375	2.300748291015625	1.380620330810547	0.3155475769042969	2.290001708984375	1.524658935546875	0.3169345092773437	2.298171875	1.743868591308594	0.3319329223632813	2.27156298828125	1.707320434570312	0.352434814453125	2.139605712890625	1.674398986816406	0.4020675659179688	1.966031372070312	1.481721252441406	0.2968417358398437	1.90391015625	1.578379272460937	0.09196723937988281	1.807773559570313	1.5871064453125	0.07811377716064453	1.90089111328125	1.555575927734375	0.03004699897766113	1.777696411132812	1.567956909179688	0.09173727416992188	2.323374267578125	1.707812561035156	0.3081580505371094	2.39639794921875	1.677156982421875	0.2010753173828125	2.341614013671875	1.464436340332031	0.01923601341247558	2.129604736328125	1.480502410888672	-0.08741803741455079	2.036179565429688	1.514982360839844	-0.1207114028930664
206	6.833333	2.317522216796875	1.195821166992187	0.3154027099609375	2.29485009765625	1.374798461914063	0.3124525756835937	2.2740283203125	1.517457214355469	0.3077643737792969	2.296856201171875	1.734933959960937	0.3276163024902344	2.26863916015625	1.699700866699219	0.3481045837402344	2.1403212890625	1.684755126953125	0.4130146789550782	1.941116821289063	1.513018737792969	0.3184970703125	1.871397094726563	1.615732360839844	0.1194684524536133	1.784169555664062	1.655380004882812	0.1020458526611328	1.879313842773437	1.695898376464844	0.0667149658203125	1.74832763671875	1.657143615722656	0.1015975875854492	2.31886083984375	1.698010131835938	0.3022001037597656	2.40148681640625	1.666029907226563	0.2030020599365234	2.3526552734375	1.489245544433594	-0.01484096050262451	2.1515673828125	1.553489685058594	-0.1237519454956055	2.0512841796875	1.56843115234375	-0.15049462890625
207	6.866667	2.31705859375	1.19048747253418	0.3118999938964844	2.293765869140625	1.367484100341797	0.3040873107910156	2.275474609375	1.509039886474609	0.2981317749023438	2.285793212890625	1.726033386230469	0.3078407897949219	2.26024169921875	1.690542663574219	0.3301512451171875	2.141229736328125	1.670468017578125	0.4071871337890625	1.91512744140625	1.530438232421875	0.3304985046386719	1.840800659179687	1.654901306152344	0.1489695892333984	1.767147827148438	1.717167541503906	0.1483019714355469	1.669665893554688	1.76302392578125	0.1586921234130859	1.740928100585938	1.714304992675781	0.1105852355957031	2.3092919921875	1.689679382324219	0.2839258117675781	2.39895849609375	1.67235791015625	0.1890006408691406	2.372568359375	1.525001831054687	-0.05001336288452148	2.175332763671875	1.6031748046875	-0.1516520385742187	2.0779619140625	1.620044982910156	-0.1835690765380859
208	6.9	2.317318115234375	1.190260650634766	0.3112145690917969	2.29495703125	1.367816040039062	0.3033313293457031	2.286786376953125	1.510773712158203	0.3054674072265625	2.284001953125	1.728529418945313	0.3151482543945313	2.26002880859375	1.691495910644531	0.3369623718261719	2.149350830078125	1.663931091308594	0.4240977172851563	1.900428100585938	1.57576220703125	0.3389426574707031	1.914815795898438	1.761541015625	0.1992559356689453	1.824951293945313	1.782894165039063	0.1706841278076172	1.717688232421875	1.798570251464844	0.1662295379638672	1.791451904296875	1.770925842285156	0.1707957916259766	2.31022412109375	1.693546691894531	0.2917741088867187	2.40319482421875	1.683514404296875	0.1985442047119141	2.3996328125	1.574834289550781	-0.0624237060546875	2.200908203125	1.632656860351563	-0.1754716644287109	2.1357734375	1.704111267089844	-0.2140596313476562
209	6.933333000000001	2.31503369140625	1.185641326904297	0.3077501220703125	2.2902568359375	1.360782775878906	0.2962972717285156	2.278388916015625	1.501971130371094	0.293853759765625	2.29174267578125	1.716788696289063	0.3081388854980469	2.26591845703125	1.681479797363281	0.3295395202636719	2.152730712890625	1.667289367675781	0.4141559448242187	1.881999267578125	1.62918505859375	0.3889305725097656	1.913456420898437	1.806704223632813	0.2454012298583984	1.825923461914063	1.815956604003906	0.2079104461669922	1.722460205078125	1.819483825683594	0.1794740905761719	1.807501953125	1.786804992675781	0.1791166076660156	2.3145	1.680919128417969	0.2836031799316406	2.403000732421875	1.672336303710938	0.1878601837158203	2.427655517578125	1.621329650878906	-0.08609890747070313	2.238906005859375	1.732486572265625	-0.1665601043701172	2.16814697265625	1.787135925292969	-0.2177282409667969
210	6.966667000000001	2.3139736328125	1.185458419799805	0.302320068359375	2.289662109375	1.360941101074219	0.2896009826660156	2.2752001953125	1.502074584960937	0.2837192077636719	2.286974853515625	1.715938598632813	0.3127232055664063	2.26016650390625	1.67921728515625	0.3304448547363281	2.139605224609375	1.657854675292969	0.4029930725097656	1.8663056640625	1.689377807617187	0.4047666320800781	1.912718505859375	1.882485595703125	0.2869792785644531	1.826628051757812	1.894470764160156	0.2465429382324219	1.722075073242187	1.888532531738281	0.2219284057617187	1.814386840820313	1.897674743652344	0.1984012756347656	2.311158203125	1.681693420410156	0.2870576171875	2.40062451171875	1.68328564453125	0.1914791717529297	2.45428564453125	1.6831669921875	-0.08365887451171874	2.2533173828125	1.77619970703125	-0.1587168273925781	2.212937255859375	1.861843139648438	-0.1998167114257813
211	7	2.311907958984375	1.192677978515625	0.301281005859375	2.286597412109375	1.369751556396484	0.2910261840820312	2.269283447265625	1.5118203125	0.2852778015136719	2.29095556640625	1.726199157714844	0.3185928649902344	2.262874755859375	1.689928039550781	0.3364501342773438	2.144735595703125	1.673748901367187	0.4163970642089844	1.87283984375	1.723632019042969	0.4409456176757813	1.875738891601562	1.9176044921875	0.3120234985351563	1.786644165039063	1.932544128417969	0.2775185852050781	1.68896630859375	1.92068115234375	0.2317593994140625	1.760724365234375	1.927764343261719	0.2545599365234375	2.31318212890625	1.691243103027344	0.2913390808105469	2.40408349609375	1.688353393554687	0.1955710601806641	2.48822216796875	1.722057373046875	-0.07228103637695313	2.30676708984375	1.837171325683594	-0.1695420684814453	2.2631064453125	1.931221618652344	-0.1600609741210937
212	7.033333000000001	2.3103564453125	1.195891387939453	0.3001086120605469	2.283537841796875	1.373682647705078	0.2909108276367188	2.263987060546875	1.516163818359375	0.2851559143066406	2.28686669921875	1.731990844726563	0.3150924072265625	2.25938330078125	1.695762145996094	0.3345543823242187	2.1457373046875	1.682158935546875	0.4223642272949219	1.889422119140625	1.754443115234375	0.5051053161621094	1.894985107421875	1.94859912109375	0.3745077514648438	1.824948120117188	1.977356994628906	0.3135936584472656	1.7461826171875	1.993744506835938	0.2399881134033203	1.844910766601563	1.984646362304687	0.2688309936523438	2.308164306640625	1.696532348632813	0.2873114929199219	2.400319091796875	1.695802062988281	0.1918135528564453	2.506864013671875	1.771432434082031	-0.06051007080078125	2.32775439453125	1.916275939941406	-0.1163589706420898	2.2848681640625	2.007671447753906	-0.1438331451416016
213	7.066667000000001	2.307643798828125	1.195061157226563	0.2988196716308594	2.281183349609375	1.372960205078125	0.2905617980957031	2.261641845703125	1.515468688964844	0.2853149719238281	2.28170849609375	1.731502319335938	0.31584423828125	2.2544814453125	1.694913757324219	0.3349966125488281	2.143441162109375	1.687731628417969	0.4268186340332031	1.911926147460937	1.7987294921875	0.535702880859375	1.938488403320312	2.007841918945313	0.4339456787109375	1.86811572265625	2.017324340820313	0.3676031188964844	1.797503540039062	2.000137084960937	0.2863016967773437	1.854064453125	2.010913024902344	0.3360227355957031	2.303669189453125	1.696348815917969	0.2881885070800781	2.396818359375	1.696809997558594	0.1936504364013672	2.52987646484375	1.801147521972656	-0.03472520446777344	2.373149658203125	1.970193481445313	-0.0898989028930664	2.364498779296875	2.072944702148438	-0.07213582611083984
214	7.1	2.3052978515625	1.198246597290039	0.29830078125	2.276347412109375	1.376819549560547	0.2925731506347656	2.256355224609375	1.520115173339844	0.2906123657226563	2.277961669921875	1.737821472167969	0.31610791015625	2.251689697265625	1.701412353515625	0.3374823913574219	2.14721142578125	1.700772155761719	0.4380645751953125	1.9392666015625	1.823600952148438	0.5804375610351562	1.944963256835937	2.030122802734375	0.4678153686523437	1.90381884765625	2.044240234375	0.3803437805175781	1.835276733398437	2.044475463867188	0.2947922973632813	1.894058837890625	2.020460266113282	0.3520235595703125	2.29854931640625	1.701963623046875	0.2878326110839844	2.38814892578125	1.696805908203125	0.1891107330322266	2.554279541015625	1.820514770507812	-0.007604315757751465	2.413314697265625	2.009744384765625	-0.04075697326660156	2.41432958984375	2.112960571289062	-0.02052448272705078
215	7.133333	2.302515869140625	1.204563812255859	0.2987194213867188	2.271832275390625	1.383314971923828	0.2924367065429688	2.247155029296875	1.526188293457031	0.2872967834472656	2.2772333984375	1.743901611328125	0.3088905334472656	2.251243896484375	1.708452575683594	0.332421875	2.15250341796875	1.707455139160156	0.4391634216308594	1.973648803710937	1.836603759765625	0.613365478515625	1.986676513671875	2.050318969726562	0.5142841796875	1.930606323242188	2.070380615234375	0.4365171508789062	1.847099365234375	2.078229614257812	0.3654831237792969	1.923118286132812	2.0399326171875	0.4067362670898437	2.294830078125	1.707048522949219	0.2796560974121094	2.382920654296875	1.695165649414062	0.1796864929199219	2.57921533203125	1.833025695800781	0.0231754035949707	2.451777099609375	2.034361694335938	0.005782561302185059	2.469476806640625	2.135065307617188	0.03163087654113769
216	7.166667	2.30161181640625	1.210518951416016	0.2972670593261719	2.271212890625	1.390582336425781	0.2891667785644531	2.24767578125	1.534687255859375	0.2832949523925781	2.27843603515625	1.753940246582031	0.3047960815429688	2.2528955078125	1.718163269042969	0.3290801086425781	2.159383544921875	1.713206420898437	0.4417000732421875	2.000230590820312	1.842179748535156	0.63715234375	2.016383666992188	2.063534545898437	0.5522239990234376	1.961477661132812	2.083284912109375	0.4726687316894531	1.879508178710938	2.088609619140625	0.3984431457519531	1.9475009765625	2.060830322265625	0.4443390502929688	2.295406494140625	1.716900939941406	0.2748082275390625	2.386496337890625	1.70490478515625	0.1762463836669922	2.60608837890625	1.842295776367187	0.0492411117553711	2.4787451171875	2.046373779296875	0.05604416275024414	2.507398681640625	2.148394287109375	0.06348667144775391
217	7.200000000000001	2.298430908203125	1.210326766967774	0.2895350952148438	2.270884765625	1.390580017089844	0.2856730346679687	2.2421376953125	1.533293090820313	0.2774898681640625	2.275399169921875	1.75182666015625	0.2974526062011719	2.250649658203125	1.716346923828125	0.322741455078125	2.165199951171875	1.729969177246094	0.4405140686035156	2.031860595703125	1.843357666015625	0.662268310546875	2.047142700195312	2.06979150390625	0.5935928955078125	1.98395068359375	2.086389892578125	0.5199583740234375	1.895660888671875	2.086408081054687	0.4535690612792969	1.9640283203125	2.067584228515625	0.4953075561523437	2.2908017578125	1.714716979980469	0.2668992309570313	2.378428466796875	1.7400693359375	0.1681353454589844	2.636196044921875	1.832241516113281	0.07914217376708985	2.5088232421875	2.032614379882812	0.1149395141601563	2.53131396484375	2.133212280273438	0.09026213073730469
218	7.233333	2.2961865234375	1.211035507202148	0.2907285461425781	2.268873046875	1.390858764648438	0.2873236083984375	2.2400830078125	1.533189453125	0.27930859375	2.274023681640625	1.751222717285156	0.297146484375	2.248778564453125	1.716255004882812	0.3224037170410156	2.167470947265625	1.735374084472656	0.4418666381835937	2.056390869140625	1.830117126464844	0.6828773193359375	2.06743212890625	2.05831103515625	0.6217305908203125	2.005076171875	2.088639404296875	0.552211669921875	1.9162294921875	2.104509887695313	0.4890108032226563	1.99553662109375	2.069662109375	0.5165735473632812	2.289670654296875	1.713775390625	0.2673528747558594	2.37772216796875	1.73687353515625	0.1688844146728516	2.6419697265625	1.8260634765625	0.1006758422851562	2.5257041015625	2.034800903320312	0.1170882568359375	2.54565087890625	2.138437744140625	0.1108796997070313
219	7.266667	2.2936962890625	1.212671936035156	0.2890997924804687	2.26471728515625	1.39203173828125	0.2839127197265625	2.234999755859375	1.533976318359375	0.2747995300292969	2.27111328125	1.75126806640625	0.2948931884765625	2.245259765625	1.716390625	0.3195667419433594	2.166578857421875	1.735571960449219	0.4406138610839844	2.06791455078125	1.805141052246094	0.6949542236328125	2.079799072265625	2.038027465820313	0.6567577514648437	2.023699340820313	2.07546875	0.5855173950195313	1.940622314453125	2.09839453125	0.5170226440429687	2.007175415039062	2.061343383789063	0.5544222412109375	2.286632080078125	1.713946228027344	0.2649491882324219	2.37715869140625	1.736619079589844	0.1688123474121094	2.64629443359375	1.822461120605469	0.1189311904907227	2.5427939453125	2.038202026367188	0.1173848648071289	2.564201416015625	2.141536499023438	0.1220091400146484
220	7.300000000000001	2.2930693359375	1.210246810913086	0.2892959899902344	2.26666845703125	1.389522186279297	0.2875563659667969	2.235691162109375	1.530758972167969	0.2785477905273437	2.27468017578125	1.747157775878906	0.2953833923339844	2.248590087890625	1.713071960449219	0.3206072387695312	2.167317138671875	1.7376611328125	0.4383980102539062	2.074031494140625	1.787484497070313	0.6984103393554687	2.0895859375	2.021387329101563	0.6749386596679687	2.033806030273437	2.067166381835937	0.60891015625	1.951174072265625	2.097843139648438	0.5435074462890624	2.018191772460937	2.054896240234375	0.5760071411132812	2.28948291015625	1.709338012695313	0.2659579467773437	2.379191650390625	1.732430603027344	0.1697110137939453	2.64779443359375	1.821504333496094	0.1282528991699219	2.551364990234375	2.039112060546875	0.1119527206420898	2.574676025390625	2.139710327148437	0.1326343078613281
221	7.333333	2.2896826171875	1.21026904296875	0.2876527709960938	2.266146728515625	1.38967431640625	0.2867683715820312	2.23648828125	1.530979064941406	0.2778878479003906	2.27631982421875	1.746798217773438	0.2958145751953125	2.250368408203125	1.71268408203125	0.3209956359863281	2.17151025390625	1.736052062988281	0.4403963012695313	2.071799560546875	1.785337158203125	0.69765673828125	2.0994521484375	2.01840234375	0.6817644653320313	2.045417602539063	2.068228759765625	0.6174552001953125	1.963935668945312	2.103907592773437	0.5534384155273437	2.030507080078125	2.058720458984375	0.583344482421875	2.290713134765625	1.709184265136719	0.266052734375	2.379689208984375	1.729763122558594	0.1688388519287109	2.64980224609375	1.813090148925781	0.1282167510986328	2.56198583984375	2.033856079101563	0.1109791488647461	2.59265234375	2.126904907226562	0.1491793060302734
222	7.366667	2.289960693359375	1.209335922241211	0.2862149658203125	2.26437451171875	1.387975189208984	0.2828754272460938	2.235904296875	1.529150939941406	0.2739289245605468	2.27419482421875	1.744249145507812	0.296529541015625	2.248211181640625	1.709587524414062	0.3206631774902344	2.174046630859375	1.739977905273438	0.4410477294921875	2.07446240234375	1.760975952148438	0.701441162109375	2.104734619140625	1.993349548339844	0.6893214111328125	2.041985473632812	2.041628051757812	0.6325559692382813	1.952624755859375	2.075171508789063	0.5792636108398438	2.029297119140625	2.037847290039062	0.595194580078125	2.289112060546875	1.707404296875	0.2662776794433594	2.378833740234375	1.731705688476562	0.1710853424072266	2.650968505859375	1.804020568847656	0.1279435119628906	2.562357177734375	2.023460510253906	0.1065478210449219	2.59341650390625	2.122440795898437	0.122068717956543
223	7.4	2.290818603515625	1.209011077880859	0.2855374450683594	2.268005126953125	1.388236511230469	0.2831982421875	2.242653564453125	1.530251403808594	0.27578515625	2.276931396484375	1.745970581054687	0.3010425415039062	2.250991455078125	1.710639587402344	0.3243477478027344	2.176175048828125	1.740673889160156	0.4446048583984375	2.068354736328125	1.765718872070313	0.7016611328125	2.0985205078125	1.998171020507812	0.686333251953125	2.033707885742187	2.042719848632812	0.6286646728515625	1.94365576171875	2.069899047851562	0.5727351074218749	2.0239765625	2.033693969726563	0.5900569458007813	2.2931103515625	1.709603637695313	0.2707725524902344	2.38393017578125	1.747547912597656	0.1810391235351562	2.6569638671875	1.800486450195312	0.1180128860473633	2.56504345703125	2.019565246582031	0.1061862487792969	2.605312255859375	2.116109497070313	0.1153460693359375
224	7.433333000000001	2.292041259765625	1.208694396972656	0.2863721923828125	2.267356201171875	1.387935760498047	0.2826724243164063	2.2455732421875	1.530891052246094	0.2781021423339844	2.279663330078125	1.746855590820312	0.3045055847167969	2.253802490234375	1.711300964355469	0.32772509765625	2.179343505859375	1.741903625488281	0.4483344421386719	2.06502001953125	1.755829284667969	0.703899169921875	2.089999755859375	1.989399658203125	0.6907237548828125	2.027736450195313	2.035744750976562	0.6314252319335938	1.939295288085938	2.066281005859375	0.5743319091796875	2.014177978515625	2.023532775878906	0.5958172607421875	2.295832275390625	1.710625183105469	0.2739378662109375	2.386521240234375	1.748155456542969	0.1835887451171875	2.65815869140625	1.805644775390625	0.1166076278686523	2.564414306640625	2.023053161621094	0.08998963165283203	2.59915869140625	2.121200927734375	0.1048513641357422
225	7.466667000000001	2.2920361328125	1.208976089477539	0.2864989624023437	2.26731396484375	1.388231353759766	0.2828343811035156	2.24550439453125	1.531198181152344	0.2782944946289063	2.27944921875	1.747187072753906	0.3048688354492187	2.253595947265625	1.711596557617188	0.3280523376464844	2.178949951171875	1.7419580078125	0.4486246643066406	2.06418408203125	1.755689514160156	0.7040321655273437	2.08785009765625	1.989373046875	0.6900429077148438	2.025462646484375	2.034928833007813	0.6302494506835937	1.936985473632812	2.064601928710937	0.5727374267578125	2.011693969726562	2.022923706054687	0.5949247436523437	2.29565869140625	1.710984375	0.2742812805175781	2.3865087890625	1.748520629882813	0.1840770568847656	2.658286376953125	1.805593322753906	0.117187255859375	2.564949462890625	2.023170715332031	0.09030467987060548	2.600424560546875	2.12106640625	0.1051769104003906
226	7.5	2.292878662109375	1.209244888305664	0.2869620361328125	2.264806884765625	1.387908752441406	0.2818779296875	2.239905029296875	1.530264770507813	0.2758684387207031	2.27602880859375	1.745379089355469	0.3058240661621094	2.2500224609375	1.709651306152344	0.3285845336914063	2.17704296875	1.740879150390625	0.4498937072753906	2.0663291015625	1.753768493652344	0.7070225219726562	2.0846181640625	1.987316955566406	0.6858925170898438	2.019069946289063	2.031686889648437	0.6286998901367188	1.928178588867187	2.058955200195312	0.5738972778320313	2.005845581054687	2.022135131835937	0.5925205078125	2.2916767578125	1.709565185546875	0.2745229187011718	2.38213525390625	1.746555541992187	0.1837686767578125	2.654556640625	1.805647216796875	0.121854362487793	2.5619873046875	2.021828430175781	0.08401151275634766	2.60530517578125	2.113756713867188	0.1110007705688477
227	7.533333000000001	2.292603759765625	1.208703506469726	0.287041015625	2.2643486328125	1.387033843994141	0.2819563903808594	2.23924072265625	1.529107421875	0.2759029846191406	2.275225830078125	1.743953674316406	0.3052559509277344	2.249351806640625	1.708314086914063	0.3281252136230469	2.1767568359375	1.740101867675781	0.4492318420410156	2.065141845703125	1.75484228515625	0.705362548828125	2.08255517578125	1.988023376464844	0.6837879028320313	2.017181884765625	2.032650512695312	0.6268724365234375	1.926680419921875	2.059961303710938	0.5718103027343751	2.003318359375	2.027167236328125	0.5911800537109375	2.29078857421875	1.708144836425781	0.2740395202636719	2.380736572265625	1.744553527832031	0.1828692016601562	2.652959716796875	1.80168603515625	0.1204329452514648	2.56180908203125	2.018258911132812	0.0838992919921875	2.60674365234375	2.109079467773437	0.1113120269775391
228	7.566667000000001	2.292718994140625	1.212911697387695	0.2866261901855469	2.264969970703125	1.392204284667969	0.2797409057617187	2.243141845703125	1.53560498046875	0.2745137939453125	2.28118603515625	1.751260375976563	0.3038452453613281	2.25406884765625	1.715904479980469	0.326266845703125	2.176734375	1.742121826171875	0.4466658935546875	2.063971435546875	1.756965637207031	0.7038654174804687	2.08510693359375	1.991343872070312	0.6856338500976562	2.022289306640625	2.03989013671875	0.6281875610351563	1.934673706054687	2.07037548828125	0.5691441040039062	2.008331298828125	2.032487915039062	0.5929837646484375	2.297273681640625	1.714886413574219	0.273138671875	2.391364501953125	1.747516174316406	0.1837309265136719	2.664619384765625	1.805424926757813	0.119805046081543	2.563056884765625	2.019067504882813	0.08554814147949219	2.5980712890625	2.116084838867188	0.1077858276367187
229	7.6	2.29427392578125	1.21092317199707	0.2858168029785156	2.26738525390625	1.389765350341797	0.28091455078125	2.24411767578125	1.532420654296875	0.2756650085449219	2.280553955078125	1.747864868164063	0.3026479187011719	2.2540087890625	1.7126220703125	0.3255369873046875	2.178152099609375	1.741619140625	0.4456206665039062	2.060209228515625	1.760999267578125	0.6990875244140625	2.088200927734375	1.994016662597656	0.68359423828125	2.021218017578125	2.038919921875	0.6285271606445313	1.930548583984375	2.064400268554687	0.5725203857421876	2.008743530273438	2.0319375	0.5921768188476563	2.296611328125	1.711474060058594	0.2722357177734375	2.389154052734375	1.74497021484375	0.1822384643554688	2.661729736328125	1.802652587890625	0.1197385482788086	2.568073974609375	2.019024353027344	0.08594630432128907	2.601981201171875	2.115243774414062	0.1113773345947266
230	7.633333	2.29378955078125	1.211804473876953	0.2860487976074219	2.267852294921875	1.391012237548828	0.2807062377929688	2.246341796875	1.534147216796875	0.2758507690429687	2.282482421875	1.749903259277344	0.3030746765136719	2.25569677734375	1.71461962890625	0.32576025390625	2.178045166015625	1.741513122558594	0.4454130554199219	2.060388427734375	1.761811584472656	0.6993435668945313	2.091782470703125	1.994565734863281	0.6818943481445312	2.02272705078125	2.04024609375	0.6298864135742187	1.9306572265625	2.065704467773438	0.5759117431640625	2.0109169921875	2.034576782226563	0.5926743774414063	2.298866455078125	1.713451232910156	0.2728033447265625	2.392435791015625	1.74587353515625	0.1832181396484375	2.665113525390625	1.804194519042969	0.1200621795654297	2.5666630859375	2.018710266113281	0.08588323974609376	2.608153076171875	2.112286743164062	0.1104880065917969
231	7.666667	2.295242919921875	1.212392532348633	0.2863258666992187	2.26853564453125	1.39133837890625	0.2803677673339844	2.24685888671875	1.534339538574219	0.275359619140625	2.2840400390625	1.749701843261719	0.30303662109375	2.257266357421875	1.714481079101563	0.3257568969726563	2.180494384765625	1.741909057617188	0.445731201171875	2.059751953125	1.760773071289063	0.698100341796875	2.095063720703125	1.992847229003906	0.6813384399414063	2.025167236328125	2.039107055664062	0.6311268310546875	1.932858764648437	2.064606567382812	0.5777398071289063	2.013331909179688	2.034762329101563	0.5939579467773437	2.30007421875	1.713306396484375	0.2725689086914063	2.39302197265625	1.745685852050781	0.18246337890625	2.66568994140625	1.804921569824219	0.1210538482666016	2.56681591796875	2.018873596191406	0.08575709533691406	2.604260498046875	2.113981689453125	0.1106586151123047
232	7.700000000000001	2.29531103515625	1.212534454345703	0.2863814086914063	2.269151611328125	1.391496765136719	0.2806969299316406	2.247273681640625	1.534398681640625	0.2754140625	2.283636962890625	1.749691833496094	0.30399853515625	2.256926513671875	1.714310302734375	0.3264990234375	2.179908203125	1.741718200683594	0.4462496643066406	2.059401611328125	1.760860473632813	0.6985856323242188	2.09177099609375	1.993576477050781	0.6868633422851562	2.025572021484375	2.03883642578125	0.6311116333007812	1.935247924804687	2.06493115234375	0.574789306640625	2.01265283203125	2.0299150390625	0.5951885986328125	2.299874755859375	1.713480041503906	0.2734529418945312	2.393089111328125	1.744935241699219	0.1833742218017578	2.665212890625	1.804413757324219	0.1203397903442383	2.569916015625	2.020171142578125	0.08688591766357422	2.607391357421875	2.115499145507813	0.110698600769043
233	7.733333	2.294584228515625	1.21278564453125	0.2875924987792969	2.266898193359375	1.391867980957031	0.2809150695800781	2.244359619140625	1.534960388183594	0.2752630615234375	2.283515625	1.750389587402344	0.3026701354980469	2.25625048828125	1.715419250488281	0.3253776550292969	2.17867724609375	1.742023498535156	0.4453196105957031	2.0613115234375	1.76005712890625	0.6998615112304688	2.092624755859375	1.993430541992188	0.6884354248046874	2.026939575195312	2.038917114257813	0.6319063720703125	1.936651733398437	2.065816284179688	0.5754568481445312	2.015538696289063	2.02957568359375	0.5946525268554688	2.2993798828125	1.713709350585938	0.2723154296875	2.39323095703125	1.745678649902344	0.1826654663085938	2.66802685546875	1.79807421875	0.1222781372070312	2.57206591796875	2.015135314941406	0.09646883392333984	2.611227294921875	2.1107724609375	0.1170891189575195
234	7.766667	2.29249072265625	1.212161468505859	0.2873116455078125	2.268155517578125	1.391376983642578	0.2812488403320312	2.248535400390625	1.534624084472656	0.2762737426757813	2.285252685546875	1.750074401855469	0.3032549743652344	2.25797216796875	1.715040588378906	0.3256204528808594	2.178116455078125	1.740298706054688	0.4439853515625	2.06381494140625	1.752636047363281	0.69962548828125	2.09404248046875	1.985720275878906	0.6893765869140625	2.030019775390625	2.03373291015625	0.6333786010742187	1.941085205078125	2.063739990234375	0.5767843017578125	2.018291259765625	2.030437866210938	0.5963054809570313	2.301914794921875	1.713471740722656	0.273407958984375	2.396781982421875	1.746014465332031	0.1854571990966797	2.6675556640625	1.80672900390625	0.1178903427124023	2.571196044921875	2.023451538085937	0.09545594024658204	2.608021240234375	2.12050634765625	0.1123124771118164
235	7.800000000000001	2.2945302734375	1.212563766479492	0.2870586853027344	2.269490966796875	1.39187890625	0.2808372192382813	2.24864306640625	1.535090576171875	0.2752221069335937	2.285496337890625	1.750762634277344	0.302234130859375	2.258269775390625	1.715675231933594	0.3247030944824219	2.178607666015625	1.740145751953125	0.4435593872070313	2.062481201171875	1.753080993652344	0.6986869506835938	2.09540771484375	1.986143981933594	0.6905054931640625	2.029650634765625	2.031172607421875	0.6338534545898438	1.938997924804688	2.058098022460937	0.5782084350585938	2.02041455078125	2.032708251953125	0.5947618408203125	2.302066650390625	1.714139038085937	0.2722691650390625	2.3969013671875	1.744776062011719	0.1833802032470703	2.67003955078125	1.805034484863281	0.1240944595336914	2.573323486328125	2.021222595214843	0.09596367645263672	2.614938720703125	2.11699560546875	0.1093818893432617
236	7.833333	2.294532470703125	1.212564849853516	0.2870824279785156	2.26949560546875	1.391880737304688	0.2808684997558594	2.248656494140625	1.53509423828125	0.275264892578125	2.28553173828125	1.7507587890625	0.30230908203125	2.25830224609375	1.715670654296875	0.3247733459472656	2.17865283203125	1.740134643554688	0.4436395568847656	2.06256591796875	1.753040283203125	0.6987869873046875	2.0955625	1.986095886230469	0.690671630859375	2.029822143554687	2.031182373046875	0.6340460815429687	1.939180053710938	2.0581728515625	0.5784148559570312	2.02058935546875	2.032759765625	0.5949552001953125	2.302097900390625	1.714138061523438	0.2723381042480469	2.39693408203125	1.744781188964844	0.1834526062011719	2.670074951171875	1.805037231445312	0.1241759185791016	2.573352294921875	2.021228210449219	0.09608614349365234	2.614938232421875	2.117003173828125	0.1095816040039062
237	7.866667	2.29295263671875	1.211892349243164	0.2869933471679688	2.268000244140625	1.390443420410156	0.2818185119628906	2.24463671875	1.532565490722656	0.2750315551757813	2.280649658203125	1.746961730957031	0.3052072448730469	2.25399658203125	1.711511108398438	0.3273041687011718	2.17714111328125	1.740159301757813	0.4462923278808594	2.060279052734375	1.751734436035156	0.6997819213867188	2.09132275390625	1.98410498046875	0.6953048095703125	2.029402954101562	2.031399291992187	0.6369451904296874	1.94207763671875	2.061636596679687	0.5786958618164062	2.023271362304687	2.024867797851563	0.5963018798828125	2.2969375	1.711107543945313	0.274535400390625	2.389963134765625	1.742628723144531	0.1849322357177734	2.66186279296875	1.803310974121094	0.126477897644043	2.5711923828125	2.020612976074219	0.09582975769042969	2.60741845703125	2.117072998046875	0.1150561447143555
238	7.9	2.292808837890625	1.211941162109375	0.2870394592285156	2.26792919921875	1.390546325683594	0.2818687438964844	2.244637939453125	1.532716125488281	0.2750959167480469	2.280795654296875	1.747135009765625	0.3053221740722656	2.25411865234375	1.711686950683594	0.3274211120605469	2.177320068359375	1.740347839355469	0.446485107421875	2.060677978515625	1.751865966796875	0.7001527099609375	2.091764404296875	1.984292175292969	0.6959096069335937	2.029662841796875	2.031766723632813	0.6378515014648437	1.942169921875	2.06213818359375	0.579874755859375	2.023250610351563	2.025549682617187	0.5973215942382812	2.297059814453125	1.711269470214844	0.2746315307617188	2.3900966796875	1.742761596679688	0.1849823303222656	2.66209814453125	1.803169616699219	0.1263840179443359	2.5721181640625	2.020818359375	0.09571881866455079	2.609048828125	2.11719482421875	0.1141450119018555
239	7.933333000000001	2.29204638671875	1.212191757202148	0.2877786254882813	2.26529150390625	1.390569183349609	0.2830037536621094	2.242013427734375	1.532832153320312	0.2777721252441406	2.27994921875	1.746945129394531	0.3082695922851563	2.253153564453125	1.711634399414062	0.3304639282226562	2.176600341796875	1.737922668457031	0.4502624816894531	2.056667236328125	1.753514526367188	0.7022266845703125	2.090824462890625	1.98537890625	0.692323974609375	2.027228149414062	2.032636962890625	0.6356956787109375	1.9389375	2.06184033203125	0.5782941284179688	2.025167236328125	2.025078002929687	0.5925478515625	2.2957509765625	1.711028686523437	0.2773829345703125	2.38848583984375	1.740010803222656	0.1865472259521484	2.659906982421875	1.804938232421875	0.1298771057128906	2.578781005859375	2.026039306640625	0.09888271331787109	2.6108427734375	2.125054931640625	0.1116748275756836
240	7.966667000000001	2.29280615234375	1.211579208374023	0.2885725402832031	2.26515576171875	1.389464782714844	0.2840688171386719	2.241005615234375	1.531294555664062	0.2789090270996094	2.280404296875	1.744746643066406	0.3090498962402344	2.253865478515625	1.709598083496094	0.3315880432128906	2.178154541015625	1.736423950195312	0.4514568176269531	2.055486572265625	1.755236083984375	0.7012611694335937	2.0900576171875	1.986709228515625	0.6955292358398437	2.02623583984375	2.030569458007812	0.6367922973632812	1.937010620117187	2.057528930664063	0.5801555786132813	2.020575805664063	2.024841064453125	0.5954194946289062	2.2954833984375	1.708877746582031	0.2779078674316406	2.38636962890625	1.737608276367188	0.1855227355957031	2.658498779296875	1.798083740234375	0.1301715087890625	2.578056884765625	2.018583068847656	0.09680536651611328	2.61631103515625	2.114343139648438	0.1146586761474609
241	8	2.2923876953125	1.211832427978516	0.2884399108886719	2.2646796875	1.389940551757813	0.2838837890625	2.240452392578125	1.53194140625	0.2786578979492187	2.279826171875	1.745707946777344	0.3086383361816406	2.253257568359375	1.710528503417969	0.3312320556640625	2.177664306640625	1.737216674804688	0.4514274597167969	2.056063232421875	1.755064819335937	0.70222021484375	2.090857666015625	1.9867705078125	0.6951707763671875	2.025515258789063	2.029546020507812	0.6371040649414063	1.93485107421875	2.055277587890625	0.5819320678710938	2.019252563476563	2.023142578125	0.5957271118164063	2.294945068359375	1.709767211914063	0.2774964294433594	2.386151611328125	1.738155944824219	0.1850774536132813	2.65885302734375	1.797814208984375	0.1297912445068359	2.578190673828125	2.018488891601562	0.09596678924560546	2.61433740234375	2.1158642578125	0.1098072052001953
242	8.033333000000001	2.292348876953125	1.213474029541016	0.2872540893554688	2.266162841796875	1.392287719726562	0.2830226745605469	2.244091064453125	1.535045837402344	0.2787621765136719	2.284014892578125	1.749098388671875	0.3100687255859375	2.25668994140625	1.713934631347656	0.3320558776855469	2.179110107421875	1.737917541503906	0.4520011596679688	2.05524462890625	1.752980712890625	0.7026671142578125	2.083072998046875	1.986333984375	0.7012915039062499	2.021672485351563	2.02939453125	0.6388773193359375	1.934360229492188	2.056108276367187	0.5784598999023437	2.01792578125	2.02347265625	0.5968328857421875	2.29967822265625	1.713035583496094	0.2791325073242187	2.393530517578125	1.741701477050781	0.1889851379394531	2.66658447265625	1.796270812988281	0.1268455963134766	2.58068896484375	2.016206848144531	0.09705884552001953	2.611594482421875	2.115351318359375	0.1129248733520508
243	8.066667000000001	2.2928779296875	1.213274215698242	0.2874881896972656	2.2634326171875	1.391415954589844	0.2814767150878906	2.240645263671875	1.533972534179687	0.2772577819824219	2.28224267578125	1.747424011230469	0.3095210266113281	2.2551103515625	1.712259948730469	0.3316760559082031	2.179864013671875	1.738193542480469	0.4525903930664062	2.05549658203125	1.753018493652344	0.7028287963867188	2.085910400390625	1.985897644042969	0.7007725830078125	2.023285400390625	2.029066772460937	0.6397599487304687	1.934426391601562	2.056732421875	0.5822166748046875	2.018406860351563	2.023511169433593	0.5975443115234375	2.297179931640625	1.711541442871094	0.2780703430175781	2.38941943359375	1.738259948730469	0.1858063659667969	2.663129150390625	1.793811279296875	0.1284113464355469	2.579534912109375	2.014164916992188	0.09641751861572266	2.615158203125	2.11244580078125	0.1061517562866211
244	8.1	2.293790771484375	1.212318389892578	0.287874267578125	2.264388671875	1.390456146240235	0.2831250610351562	2.239529541015625	1.532606628417969	0.2782765502929688	2.2775625	1.746542541503906	0.311318115234375	2.2507783203125	1.710932861328125	0.3331529846191406	2.17489794921875	1.736124450683594	0.4537810363769531	2.0593896484375	1.754659606933594	0.7079038696289063	2.086389404296875	1.987870544433594	0.703910400390625	2.023983520507813	2.029295043945313	0.64152099609375	1.935589111328125	2.054736083984375	0.5823157348632813	2.021424072265625	2.024192504882812	0.59830078125	2.29332421875	1.710966491699219	0.279943115234375	2.386182373046875	1.736274475097656	0.1879540557861328	2.660838623046875	1.792989868164062	0.1369568176269531	2.579299560546875	2.011700622558594	0.09163713073730469	2.61261572265625	2.108926147460938	0.1129486694335937
245	8.133333	2.293333251953125	1.212327239990234	0.2874577941894531	2.2638349609375	1.390429626464844	0.2830497131347656	2.238365478515625	1.532444641113281	0.278065185546875	2.275933349609375	1.7466474609375	0.3096520080566406	2.249646240234375	1.711016174316406	0.3320316467285157	2.175046630859375	1.736437622070313	0.4533814697265625	2.060358642578125	1.7549755859375	0.7078279418945312	2.0861064453125	1.988298400878906	0.7042562866210937	2.024525390625	2.03044384765625	0.6415548095703125	1.93681201171875	2.056708740234375	0.5817306518554688	2.023645141601563	2.025298583984375	0.5975270385742187	2.291374267578125	1.711017456054687	0.2781910400390625	2.382596435546875	1.735602111816406	0.1844161682128906	2.65799072265625	1.790757019042969	0.1359973907470703	2.58049462890625	2.011055725097656	0.09147398376464844	2.616955810546875	2.106690673828125	0.1146710968017578
246	8.166667	2.294228271484375	1.213006134033203	0.2880564880371094	2.2675322265625	1.3916767578125	0.2840637512207031	2.2452099609375	1.534346130371094	0.2801038513183594	2.280670166015625	1.749279296875	0.3101051025390625	2.254275390625	1.713653747558594	0.3324371032714844	2.17746240234375	1.737795227050781	0.4527736206054688	2.06187158203125	1.751833862304688	0.7072965698242187	2.084642333984375	1.985643798828125	0.7078419189453125	2.024560424804688	2.029957275390625	0.64508349609375	1.938186645507812	2.0585947265625	0.5842789306640624	2.020246704101563	2.024126098632812	0.6034087524414062	2.29689794921875	1.713427795410156	0.2792467041015625	2.389749267578125	1.740986206054687	0.1878056182861328	2.66481689453125	1.79111865234375	0.1316181793212891	2.581841064453125	2.011502990722656	0.09788883972167969	2.618086181640625	2.109307250976562	0.1100658264160156
247	8.200000000000001	2.294185791015625	1.212997283935547	0.2880557556152344	2.2675029296875	1.391662841796875	0.2840625610351563	2.245188232421875	1.534327697753906	0.2800999145507813	2.280646484375	1.749252319335938	0.3101030883789063	2.25424951171875	1.713628540039063	0.3324314575195312	2.177422607421875	1.737755004882813	0.4527553405761719	2.061795654296875	1.751721008300781	0.7072540283203125	2.084565673828125	1.985521789550781	0.7078880004882813	2.024480346679688	2.029852172851562	0.6451505126953125	1.93810546875	2.058503295898437	0.5843616333007813	2.020088623046875	2.0240146484375	0.6035242309570312	2.29687646484375	1.713401794433594	0.2792477722167969	2.389737060546875	1.740955200195312	0.1878218994140625	2.664796142578125	1.791111572265625	0.1316695709228516	2.5816708984375	2.011429077148438	0.09793509674072266	2.61760400390625	2.109309936523438	0.1103848571777344
248	8.233333	2.293150390625	1.212815872192383	0.2878544616699219	2.266568603515625	1.391546905517578	0.2832558898925781	2.244215087890625	1.534240478515625	0.2787181091308594	2.281354248046875	1.749088195800781	0.3077973022460938	2.25438818359375	1.713833740234375	0.3300708923339844	2.176277587890625	1.738237976074219	0.4495715942382812	2.062677490234375	1.747682312011719	0.70529736328125	2.083203369140625	1.981751892089844	0.7086154174804687	2.027744995117188	2.03164208984375	0.6457382202148437	1.945679565429687	2.066275512695313	0.5820899658203125	2.02164501953125	2.025581298828125	0.6058560180664062	2.29757958984375	1.712887878417969	0.2773215026855469	2.391580810546875	1.740919311523438	0.1871463928222656	2.66682177734375	1.792020812988281	0.132236328125	2.581080322265625	2.011048217773437	0.09613655853271484	2.60687255859375	2.111662231445313	0.1118285217285156
249	8.266667	2.29434423828125	1.214013580322266	0.2881429443359375	2.26639013671875	1.392743103027344	0.282329345703125	2.24624267578125	1.536001342773437	0.2794153747558594	2.283855712890625	1.751092407226563	0.3082996826171875	2.256520751953125	1.715942321777344	0.3304356384277344	2.1768359375	1.737908386230469	0.4496031188964844	2.064205810546875	1.750582824707031	0.706025390625	2.083611572265625	1.985084533691406	0.7065006103515625	2.024991088867187	2.0347197265625	0.6461390380859375	1.940342895507813	2.06786474609375	0.5848746337890625	2.019163330078125	2.023306579589844	0.6057801513671875	2.300280029296875	1.714705688476562	0.2780440063476562	2.3954853515625	1.743060119628906	0.1889778137207031	2.671550048828125	1.790470520019531	0.1329311065673828	2.57657958984375	2.005825134277344	0.09576255035400391	2.606281494140625	2.105337524414062	0.1124699325561523
250	8.300000000000001	2.29218798828125	1.212525207519531	0.28914111328125	2.2654775390625	1.391079132080078	0.2838863220214844	2.245718505859375	1.534083984375	0.2808818664550781	2.280755126953125	1.749350036621094	0.308148193359375	2.25441064453125	1.713983032226563	0.3308978881835937	2.178254638671875	1.742284912109375	0.4506661376953125	2.06253466796875	1.746662353515625	0.7053419799804688	2.08140380859375	1.98071337890625	0.7060888671875	2.027276489257813	2.034678344726562	0.6455773315429687	1.946112182617187	2.07413623046875	0.5837516479492187	2.019357421875	2.024114990234375	0.6062369384765625	2.29707080078125	1.713150634765625	0.2777825012207031	2.39004150390625	1.74188330078125	0.1869128723144531	2.66617724609375	1.790350219726562	0.1353410491943359	2.57585009765625	2.006739013671875	0.09586879730224609	2.604224609375	2.10665380859375	0.111024658203125
251	8.333333	2.29308056640625	1.21334342956543	0.2892486267089844	2.264419189453125	1.391702239990234	0.2832113037109375	2.241970703125	1.534377014160156	0.2787422180175781	2.278282470703125	1.7491796875	0.3091016845703125	2.251907958984375	1.713565612792969	0.3315069274902344	2.176642333984375	1.741824523925781	0.4519726867675781	2.059293701171875	1.746283142089844	0.7061237182617187	2.07934814453125	1.980390625	0.7033383178710938	2.024506103515625	2.035154663085938	0.6440877075195313	1.94249951171875	2.075692504882813	0.5839552001953126	2.017277465820313	2.023926513671875	0.6038297729492188	2.29421533203125	1.713351257324219	0.2780411987304687	2.386469970703125	1.7425283203125	0.1864449615478516	2.663879150390625	1.788068298339844	0.1379930419921875	2.57998876953125	2.006597412109375	0.09520868682861328	2.604103515625	2.107153564453125	0.1136661148071289
252	8.366667	2.292469970703125	1.212998809814453	0.2888764953613281	2.261214111328125	1.390813079833984	0.2814800720214844	2.237129638671875	1.533150024414062	0.2762640380859375	2.278305419921875	1.746450561523437	0.31029150390625	2.25137255859375	1.711002807617187	0.3322574157714844	2.1776875	1.740408874511719	0.4533700256347656	2.055103271484375	1.744684509277344	0.7049445190429687	2.07360107421875	1.978859008789063	0.7034577026367187	2.020238891601562	2.032989379882812	0.6423522338867188	1.93927685546875	2.073734497070312	0.5810181274414062	2.01376171875	2.019727478027344	0.6018026733398437	2.29319091796875	1.710893127441406	0.2784349975585937	2.384802978515625	1.73931201171875	0.1860190582275391	2.66228564453125	1.782480285644531	0.1363523559570312	2.57950146484375	2.00120458984375	0.09282724761962891	2.61143505859375	2.096452514648437	0.1234049835205078
253	8.4	2.292469970703125	1.212998870849609	0.2888765258789063	2.26121435546875	1.390813140869141	0.2814801025390625	2.2371298828125	1.533150085449219	0.2762640686035156	2.278305908203125	1.746450622558594	0.3102915649414063	2.251372802734375	1.711002868652344	0.3322574768066406	2.177687744140625	1.740408935546875	0.4533700561523438	2.055103271484375	1.744684692382813	0.7049445190429687	2.0736005859375	1.978859191894531	0.7034573364257812	2.020238159179688	2.0329892578125	0.6423518676757812	1.93927587890625	2.073734008789063	0.581017822265625	2.013760864257812	2.019727355957031	0.601802490234375	2.293191162109375	1.710893127441406	0.27843505859375	2.38480322265625	1.739311950683594	0.1860191192626953	2.662285888671875	1.782479614257813	0.1363523101806641	2.57950244140625	2.001204162597656	0.09282717895507812	2.61143701171875	2.096451782226563	0.1234044723510742
254	8.433333000000001	2.291921142578125	1.214736953735352	0.2881739807128906	2.260640625	1.393913482666016	0.27990576171875	2.239561767578125	1.5378935546875	0.2762983703613281	2.278809326171875	1.753314514160156	0.3101596069335937	2.251487060546875	1.717524963378906	0.3319513854980469	2.17370703125	1.740375366210937	0.4532468872070313	2.057255615234375	1.746705261230469	0.7100289916992187	2.079151611328125	1.981911926269531	0.6949263916015626	2.016654052734375	2.03087890625	0.6370137329101563	1.92848681640625	2.062655639648438	0.5788961181640625	2.008607421875	2.019321411132813	0.5972102050781249	2.294708984375	1.71741357421875	0.2785768127441406	2.38912548828125	1.747430236816406	0.1880332794189453	2.667293212890625	1.787237243652344	0.1279146347045898	2.576961669921875	2.005921813964844	0.0895157241821289	2.61866162109375	2.099937377929687	0.1143855895996094
255	8.466667000000001	2.29155224609375	1.215253540039062	0.2881179504394532	2.26075244140625	1.393863464355469	0.2801765747070312	2.240031494140625	1.537372375488281	0.2767984008789062	2.2766796875	1.752619079589844	0.3094575500488281	2.25003759765625	1.716709411621094	0.3314810791015625	2.1734404296875	1.740495178222656	0.4527199401855469	2.056567138671875	1.7469169921875	0.7081936645507813	2.077198974609375	1.981331604003906	0.6923258056640625	2.014720703125	2.031012573242188	0.6356111450195312	1.927699340820312	2.062303466796875	0.5762665405273437	2.007717407226563	2.022547973632812	0.5956840209960937	2.292767333984375	1.716922180175781	0.2780273742675781	2.3857900390625	1.749630004882813	0.1876874542236328	2.663377197265625	1.784357116699219	0.1266718673706055	2.576991455078125	2.003384948730469	0.08655635833740234	2.610578857421875	2.101059204101563	0.1077129058837891
256	8.5	2.291088134765625	1.216411346435547	0.2877713928222656	2.25779052734375	1.394257659912109	0.2793487854003906	2.2370078125	1.537544372558594	0.2769073791503906	2.276243408203125	1.751878723144531	0.3101919860839844	2.24945263671875	1.716213134765625	0.3322527465820312	2.1741455078125	1.74079931640625	0.4538636169433594	2.05535595703125	1.746301818847656	0.7079819335937499	2.080932861328125	1.979713928222656	0.6902017822265625	2.017102661132812	2.030884765625	0.6366744995117187	1.927988525390625	2.064580322265625	0.5822810668945313	2.008897827148437	2.021604309082031	0.5963809204101562	2.291629638671875	1.716216613769531	0.278499267578125	2.383773193359375	1.748995666503906	0.1875991821289062	2.661717529296875	1.7808984375	0.1288358917236328	2.578463134765625	2.000012268066406	0.08499363708496094	2.61445361328125	2.096007080078125	0.1088774642944336
257	8.533333000000001	2.28930322265625	1.21411865234375	0.2880753173828125	2.256807373046875	1.391303070068359	0.2805267639160156	2.2349833984375	1.533749938964844	0.2775708618164062	2.27301123046875	1.747410400390625	0.3098641052246094	2.246811767578125	1.711782287597656	0.3321781005859375	2.174002685546875	1.740086120605469	0.4537052917480469	2.05297802734375	1.744155212402344	0.7053596801757812	2.0723388671875	1.977435241699219	0.6932271118164063	2.013067749023437	2.028796752929687	0.6356165771484374	1.92847705078125	2.063188842773438	0.5757306518554688	2.00584765625	2.019839294433594	0.5960348510742187	2.2882158203125	1.711948425292969	0.2782236328125	2.37899365234375	1.742829467773438	0.1861935882568359	2.6519599609375	1.792703796386719	0.123150032043457	2.57729931640625	2.014023559570313	0.08090342712402344	2.616952880859375	2.107319702148438	0.1074039916992188
258	8.566667000000001	2.289097900390625	1.214119552612305	0.2879173278808594	2.2564208984375	1.391133605957031	0.2809647827148438	2.23187841796875	1.532971435546875	0.2765721740722656	2.271493896484375	1.745878295898438	0.310577392578125	2.2453310546875	1.7102158203125	0.3327824096679687	2.174285400390625	1.740030700683594	0.45483984375	2.053904296875	1.745565124511719	0.7065023193359375	2.076908203125	1.978307250976562	0.6943826904296875	2.017909545898438	2.030624877929688	0.6375020751953125	1.933746337890625	2.065716430664063	0.5775947875976563	2.011497680664062	2.022635131835937	0.597503662109375	2.286146484375	1.710677368164062	0.2784578247070312	2.375927001953125	1.741103515625	0.1854717102050781	2.648381591796875	1.79310107421875	0.1230644226074219	2.5770986328125	2.015210144042969	0.08030270385742187	2.618307861328125	2.106870239257812	0.1096243362426758
259	8.6	2.289416259765625	1.214767425537109	0.2881154479980469	2.2549287109375	1.39144677734375	0.280824462890625	2.229878662109375	1.5332265625	0.2768620300292969	2.2700703125	1.746041198730469	0.3109433898925781	2.243807373046875	1.710437438964844	0.3331382141113281	2.17255712890625	1.739663391113281	0.4552400207519531	2.057581298828125	1.745299926757812	0.709453125	2.0738359375	1.978799926757812	0.7009639282226563	2.020104125976562	2.031110473632812	0.6390588989257813	1.93952294921875	2.068680908203125	0.5757990112304687	2.013307373046875	2.02311767578125	0.5995881958007813	2.28463134765625	1.710807189941406	0.2788089294433594	2.374475830078125	1.740116271972656	0.1855028533935547	2.64701220703125	1.792001892089844	0.1231988143920899	2.575369384765625	2.0141396484375	0.08102835845947266	2.616557861328125	2.107344360351562	0.1050838775634766
260	8.633333	2.2877431640625	1.21573844909668	0.2878118896484375	2.253635498046875	1.392508087158203	0.2809366760253906	2.22943603515625	1.534453674316406	0.2776881408691406	2.268860107421875	1.7473671875	0.3120471496582031	2.243360595703125	1.711452697753906	0.334628173828125	2.174656005859375	1.740027709960938	0.4583323974609375	2.05609228515625	1.744007751464844	0.7109235839843751	2.071716064453125	1.977535583496094	0.7020245971679687	2.016577514648437	2.027947143554687	0.6397820434570313	1.934114990234375	2.064678466796875	0.5784843139648438	2.006677856445313	2.014607666015625	0.6018986206054687	2.282944580078125	1.712415649414063	0.2793959655761719	2.370370361328125	1.740319030761719	0.1834000701904297	2.644402099609375	1.788006591796875	0.1243869094848633	2.57594482421875	2.010533447265625	0.07909180450439453	2.61755029296875	2.103412475585937	0.103683464050293
261	8.666667	2.287974365234375	1.215920516967773	0.2877740173339844	2.25393896484375	1.392765625	0.2808582763671875	2.22973046875	1.534757995605469	0.2775286254882813	2.269060546875	1.747806518554687	0.31163720703125	2.243583251953125	1.711890991210937	0.3342787475585938	2.174921630859375	1.74021533203125	0.4581223449707031	2.05930859375	1.742937622070313	0.712199462890625	2.069417236328125	1.97694482421875	0.7063133544921875	2.015056640625	2.0271796875	0.6431975708007812	1.933515502929688	2.063463134765625	0.580353271484375	2.010137817382812	2.017361267089844	0.6023726806640625	2.2831552734375	1.712813720703125	0.2790084838867187	2.37057373046875	1.740419128417969	0.1828569183349609	2.6445009765625	1.788903747558594	0.1235387573242187	2.57516650390625	2.01088330078125	0.07650053405761718	2.61891796875	2.104645751953125	0.09275547790527344
262	8.700000000000001	2.286069580078125	1.214534317016602	0.2875194091796875	2.253001708984375	1.390917846679687	0.2801540832519531	2.230595458984375	1.532717163085938	0.2772777709960937	2.268444580078125	1.745469116210937	0.3100792846679687	2.242462646484375	1.709875305175781	0.3322820434570313	2.1687197265625	1.732870788574219	0.4537104797363281	2.07219140625	1.717372802734375	0.7141708984375	2.00841162109375	1.941988464355469	0.7128554077148438	2.008226684570313	2.010954040527344	0.6447276611328125	1.978818969726563	2.081498168945313	0.567317626953125	2.004847290039062	2.005443786621094	0.6051968994140625	2.283490234375	1.710271301269531	0.2783687744140625	2.37339013671875	1.739397338867188	0.1856407623291016	2.6438359375	1.797475769042969	0.1236757507324219	2.574411865234375	2.0175068359375	0.07193141174316406	2.62524169921875	2.106540405273438	0.09153515625
263	8.733333	2.287060791015625	1.215033309936523	0.287766357421875	2.25377490234375	1.391617645263672	0.2800030212402344	2.230508544921875	1.533464416503906	0.2762686462402344	2.268537353515625	1.746572814941406	0.3086083068847656	2.243518798828125	1.710709106445313	0.3316239624023438	2.1714033203125	1.735070129394531	0.4540013732910156	2.066140625	1.715416320800781	0.7111981811523438	2.000017822265625	1.939647521972656	0.7161334228515625	2.005425170898437	2.007753234863281	0.647164794921875	1.9817666015625	2.0802802734375	0.5694010620117187	2.000495727539063	2.002754943847656	0.6079063720703125	2.282612060546875	1.711528869628906	0.2761792297363281	2.36906689453125	1.7386474609375	0.1793876953125	2.641659423828125	1.795459899902344	0.1241885528564453	2.572924072265625	2.015477416992187	0.06999453735351563	2.620575439453125	2.107981079101562	0.07990618133544922
264	8.766667	2.287060791015625	1.215033309936523	0.287766357421875	2.25377490234375	1.391617645263672	0.2800030212402344	2.230508544921875	1.533464416503906	0.2762686462402344	2.268537353515625	1.746572814941406	0.3086083068847656	2.243518798828125	1.710709106445313	0.3316239624023438	2.1714033203125	1.735070129394531	0.4540013732910156	2.066140625	1.715416320800781	0.7111981811523438	2.000017822265625	1.939647521972656	0.7161334228515625	2.005425170898437	2.007753234863281	0.647164794921875	1.9817666015625	2.0802802734375	0.5694010620117187	2.000495727539063	2.002754943847656	0.6079063720703125	2.282612060546875	1.711528869628906	0.2761792297363281	2.36906689453125	1.7386474609375	0.1793876953125	2.641659423828125	1.795459899902344	0.1241885528564453	2.572924072265625	2.015477416992187	0.06999453735351563	2.620575439453125	2.107981079101562	0.07990618133544922
265	8.800000000000001	2.284623046875	1.215683883666992	0.2870707092285156	2.250453369140625	1.39177490234375	0.2784440002441406	2.22853466796875	1.533629821777344	0.2755347290039062	2.265037353515625	1.746844543457031	0.3066126708984375	2.240088134765625	1.711054321289063	0.3296537780761719	2.170200927734375	1.734832580566406	0.4531701965332031	2.074074462890625	1.71434912109375	0.71339404296875	2.006718383789063	1.937717834472656	0.722131591796875	2.004733520507812	2.007908447265625	0.6553152465820312	1.974792358398437	2.089915771484375	0.5904409790039062	1.995381591796875	1.997419128417969	0.6117376098632813	2.279537353515625	1.711711120605469	0.2745888671875	2.366216064453125	1.744088256835937	0.1799181976318359	2.639917724609375	1.793552856445312	0.1253977737426758	2.5723173828125	2.013426452636719	0.0707962646484375	2.623104736328125	2.10385498046875	0.08242784118652344
266	8.833333	2.2846240234375	1.215684188842773	0.2870708618164062	2.250454345703125	1.391775299072266	0.2784442443847656	2.228535888671875	1.53363037109375	0.27553515625	2.265039306640625	1.746845031738281	0.3066136474609375	2.240090087890625	1.711054809570312	0.3296546936035156	2.170203125	1.734832763671875	0.453171630859375	2.0740791015625	1.714347534179688	0.713396240234375	2.006723876953125	1.937716552734375	0.7221378173828125	2.0047412109375	2.00790966796875	0.6553238525390624	1.974802612304688	2.089920043945312	0.5904522705078125	1.995389892578125	1.997424621582031	0.6117463989257812	2.2795390625	1.711711547851563	0.2745897216796875	2.366218017578125	1.744088562011719	0.1799192199707031	2.639920166015625	1.793550903320313	0.1253997497558594	2.57232470703125	2.013426330566406	0.07079902648925782	2.623118896484375	2.1038515625	0.08242769622802734
267	8.866667	2.285224365234375	1.217366058349609	0.28675537109375	2.2515322265625	1.394224182128906	0.2775168762207031	2.2300927734375	1.536702209472656	0.2741427917480469	2.267990234375	1.750451049804687	0.30581591796875	2.24225439453125	1.714752380371094	0.3285398559570312	2.17009765625	1.736321533203125	0.4518045043945312	2.079593505859375	1.715062072753906	0.7151129760742188	2.01586767578125	1.940073486328125	0.7305086669921875	2.0076982421875	2.006623840332031	0.6599961547851563	1.97313134765625	2.087314331054688	0.5950657348632813	1.997443237304688	1.997109191894531	0.6162545776367188	2.282796142578125	1.715035278320312	0.2739452514648438	2.3721474609375	1.746202819824219	0.1806481781005859	2.647119140625	1.794688537597656	0.1259452285766602	2.570594482421875	2.012564086914062	0.07115617370605469	2.625047607421875	2.100908325195312	0.08552033233642578
268	8.9	2.285224365234375	1.217366058349609	0.28675537109375	2.2515322265625	1.394224182128906	0.2775168762207031	2.2300927734375	1.536702209472656	0.2741427917480469	2.267990234375	1.750451049804687	0.30581591796875	2.24225439453125	1.714752380371094	0.3285398559570312	2.17009765625	1.736321533203125	0.4518045043945312	2.079593505859375	1.715062072753906	0.7151129760742188	2.01586767578125	1.940073486328125	0.7305086669921875	2.0076982421875	2.006623840332031	0.6599961547851563	1.97313134765625	2.087314331054688	0.5950657348632813	1.997443237304688	1.997109191894531	0.6162545776367188	2.282796142578125	1.715035278320312	0.2739452514648438	2.3721474609375	1.746202819824219	0.1806481781005859	2.647119140625	1.794688537597656	0.1259452285766602	2.570594482421875	2.012564086914062	0.07115617370605469	2.625047607421875	2.100908325195312	0.08552033233642578
269	8.933333000000001	2.284477783203125	1.216529632568359	0.2863070983886719	2.250820556640625	1.393609405517578	0.2766406555175781	2.229108642578125	1.536221008300781	0.2727218017578125	2.265504150390625	1.75060546875	0.3038232727050781	2.23997900390625	1.714744384765625	0.3266683959960938	2.167043212890625	1.734405944824219	0.4500129089355469	2.079440673828125	1.71472412109375	0.7148047485351563	2.000926025390625	1.935553894042969	0.7266398315429687	2.010399536132812	2.010575744628906	0.6652052001953125	1.992669799804687	2.099472900390625	0.6040853881835937	1.99758642578125	2.000102172851562	0.6208256225585937	2.2806005859375	1.715156799316406	0.2720242919921875	2.3699853515625	1.745867065429688	0.178363052368164	2.646461669921875	1.792296081542969	0.1276934280395508	2.5758349609375	2.01195703125	0.07082146453857421	2.63091259765625	2.100113159179688	0.08494757843017578
270	8.966667000000001	2.284766845703125	1.217253921508789	0.2855755615234375	2.25129150390625	1.394536560058594	0.2756887817382813	2.2297880859375	1.537319641113281	0.2716463317871094	2.266600830078125	1.751863464355469	0.3026810302734375	2.2409287109375	1.716039001464844	0.325524169921875	2.1676572265625	1.73535888671875	0.4488902282714844	2.08014306640625	1.7148544921875	0.713938720703125	1.996924438476563	1.934247497558594	0.72489111328125	2.011156616210938	2.011041381835938	0.6664871215820313	2.000364501953125	2.102267944335938	0.6070111694335938	1.997925415039062	1.999107727050781	0.6204898071289062	2.28170458984375	1.716322875976563	0.2709111633300781	2.37163134765625	1.746759826660156	0.1774940795898438	2.648817138671875	1.792300598144531	0.1283425750732422	2.5796396484375	2.0124619140625	0.07065451049804687	2.63407763671875	2.100770751953125	0.0869116439819336
271	9	2.2846826171875	1.217440246582031	0.2853197937011719	2.25124951171875	1.394728485107422	0.2753691101074219	2.229776123046875	1.537515502929688	0.27127490234375	2.2666044921875	1.752066040039062	0.302254638671875	2.240906005859375	1.716255310058594	0.3250910034179688	2.167467529296875	1.735327758789063	0.4483974304199219	2.079943359375	1.714708862304688	0.713435546875	1.993416748046875	1.932858825683594	0.7235839233398438	2.007664916992188	2.01055517578125	0.6663888549804687	2.000439208984375	2.1020224609375	0.6067413940429688	1.994426879882812	1.997648986816406	0.619507568359375	2.281727783203125	1.716509643554688	0.27051123046875	2.371831787109375	1.746746826171875	0.1771991882324219	2.649270263671875	1.791263488769531	0.1285272521972656	2.581218017578125	2.011700134277344	0.07054720306396485	2.636601806640625	2.09953955078125	0.08614298248291016
272	9.033333000000001	2.282355712890625	1.218116577148437	0.2847177124023437	2.249404541015625	1.395772125244141	0.2744447326660156	2.230204345703125	1.539143310546875	0.2714237365722657	2.265584228515625	1.754680969238281	0.2996223754882812	2.24024609375	1.718898864746094	0.3230711669921875	2.167669677734375	1.738557983398437	0.4470670776367188	2.076802734375	1.7108720703125	0.7108080444335938	1.993384033203125	1.93071435546875	0.719009521484375	2.007650146484375	2.020363952636719	0.682940185546875	2.073620849609375	2.083143432617188	0.6219368896484375	1.99598388671875	2.000498901367187	0.622794677734375	2.2808388671875	1.718797729492187	0.2681846618652344	2.370543701171875	1.745832885742188	0.1732142639160156	2.650126953125	1.785082580566406	0.1298934020996094	2.583710693359375	2.005676879882812	0.06911489105224609	2.636327880859375	2.096076171875	0.08012287902832031
273	9.066667000000001	2.28206982421875	1.218787078857422	0.2827898254394531	2.2477392578125	1.396331359863281	0.271946533203125	2.227203125	1.539647644042969	0.2682681884765625	2.26091259765625	1.755793334960937	0.2955596008300782	2.236468017578125	1.719725158691406	0.3196158142089844	2.166720458984375	1.738982421875	0.4454535217285156	2.081552734375	1.704831970214844	0.7106318359375	1.9844931640625	1.919366088867188	0.7152750854492187	1.996739013671875	2.012189392089843	0.6870888061523438	2.077337158203125	2.067444458007812	0.6371932983398437	1.992400512695313	1.996207763671875	0.624770263671875	2.27586181640625	1.720013366699219	0.2637795715332031	2.363571044921875	1.744471313476562	0.1660984497070312	2.645280517578125	1.783013488769531	0.1360826721191406	2.588108642578125	2.001922485351562	0.06064804458618164	2.636947998046875	2.095093017578125	0.06486622619628907
274	9.1	2.28176953125	1.21790673828125	0.2814420471191406	2.2500830078125	1.396060119628906	0.271513427734375	2.232762939453125	1.539883056640625	0.2693816528320312	2.263356689453125	1.757138610839844	0.2917059020996094	2.23904248046875	1.721350341796875	0.3163417663574219	2.167038818359375	1.738345581054688	0.44129052734375	2.07975439453125	1.69638916015625	0.7047593383789063	1.971620849609375	1.905614440917969	0.71092333984375	1.972241455078125	1.998043029785156	0.6789248046875	2.0682890625	2.03632568359375	0.6420941162109375	1.978215087890625	1.979194702148438	0.6175822143554688	2.279193115234375	1.720765686035156	0.261019775390625	2.368218994140625	1.74397265625	0.1641635894775391	2.6500234375	1.786056945800781	0.1392764129638672	2.586662353515625	1.999112060546875	0.05259830474853516	2.637347412109375	2.091267333984375	0.04711287689208984
275	9.133333	2.281416259765625	1.217218887329102	0.2819492492675781	2.249197509765625	1.394996215820313	0.2720517578125	2.23134228515625	1.538529174804688	0.2698464660644531	2.26216943359375	1.755458374023438	0.2916859130859375	2.238010986328125	1.719772827148438	0.3164695434570313	2.16667919921875	1.736285583496094	0.4416101379394531	2.083164306640625	1.691828063964844	0.705432861328125	1.961452758789062	1.893125610351563	0.7067935180664062	1.93885498046875	1.979884094238281	0.66805908203125	2.039788452148438	2.012565368652344	0.6405872802734375	1.950424072265625	1.959010498046875	0.6084378662109375	2.27777783203125	1.719091552734375	0.2610011291503906	2.3661357421875	1.73896337890625	0.1630793762207031	2.64910693359375	1.7680078125	0.1378244171142578	2.594195068359375	1.981209899902344	0.04685398864746094	2.6449208984375	2.070046630859375	0.02250932121276856
276	9.166667	2.282529541015625	1.217007049560547	0.2829646911621094	2.2474677734375	1.3940732421875	0.2710599670410156	2.2290693359375	1.537492370605469	0.2684568176269531	2.257062744140625	1.755131286621094	0.2860536193847656	2.234197998046875	1.719484436035156	0.3120636901855469	2.166059326171875	1.738082763671875	0.4386385192871094	2.093558349609375	1.684816955566406	0.7040036010742188	1.92354931640625	1.847007263183594	0.694089111328125	1.930423217773438	1.936117126464844	0.6547799072265625	2.012327880859375	1.988213623046875	0.6039702758789063	1.931045166015625	1.914468505859375	0.5959896240234375	2.272355712890625	1.718537536621094	0.2555017395019532	2.35743017578125	1.737634033203125	0.1546109008789062	2.64143212890625	1.766429992675781	0.1496368103027344	2.594666748046875	1.961518615722656	0.02130292320251465	2.6447626953125	2.051365234375	-0.0003735125064849854
277	9.200000000000001	2.2810986328125	1.214627227783203	0.2828047180175781	2.2443642578125	1.390326812744141	0.2719804382324219	2.220698974609375	1.532050476074219	0.2673328857421875	2.248081298828125	1.748559814453125	0.2835003356933594	2.22737109375	1.712904968261719	0.31071533203125	2.16867529296875	1.737160095214844	0.4400530395507812	2.0970517578125	1.659977355957031	0.6979243774414062	1.92720166015625	1.820377990722656	0.6891956176757813	1.880378051757813	1.896253051757812	0.6508429565429688	1.97835498046875	1.933383605957031	0.6211097412109375	1.886554565429688	1.878552856445312	0.5934978637695313	2.26149462890625	1.712358703613281	0.2520940246582031	2.33910205078125	1.723963806152344	0.1452595062255859	2.62078759765625	1.7577900390625	0.137712158203125	2.608207763671875	1.940317077636719	-0.012526780128479	2.6693671875	2.018869140625	-0.04431416320800781
278	9.233333	2.27996240234375	1.216738265991211	0.2823279724121094	2.243713134765625	1.392710357666016	0.2708748474121094	2.2238310546875	1.535231689453125	0.2681936645507813	2.251568603515625	1.75179736328125	0.2862935791015625	2.229388427734375	1.716138244628906	0.3124263916015625	2.16514111328125	1.739489013671875	0.4394561462402344	2.108392333984375	1.642639892578125	0.694726806640625	1.916172973632813	1.776098449707031	0.6902505493164063	1.857016845703125	1.825677856445313	0.6312208251953125	1.957129760742188	1.868062194824219	0.6396170654296875	1.869035888671875	1.809620544433594	0.5832404174804687	2.266278564453125	1.715569213867187	0.2554126434326172	2.34952978515625	1.728195983886719	0.1528385314941406	2.632713134765625	1.746807373046875	0.1667767486572266	2.614478271484375	1.881494567871094	-0.02739328193664551	2.669828125	1.956187866210938	-0.07539101409912109
279	9.266667	2.279796630859375	1.218678359985351	0.2821117248535156	2.24508984375	1.395783843994141	0.2707852172851563	2.22936474609375	1.539489624023437	0.2703722534179688	2.259628173828125	1.7566162109375	0.2894544982910156	2.23582080078125	1.721160095214844	0.3148366394042968	2.166344970703125	1.742514770507813	0.4401819152832031	2.121733642578125	1.629123474121094	0.6923844604492188	1.915799194335938	1.742057250976563	0.682240234375	1.831453125	1.746867919921875	0.6333675537109374	1.92794873046875	1.798509643554687	0.6374703369140625	1.839792846679688	1.720663269042969	0.5889769287109375	2.275083251953125	1.719975463867188	0.2590713195800781	2.3628369140625	1.728210388183594	0.1590734252929688	2.647794677734375	1.739946166992187	0.1696475067138672	2.6135078125	1.827259338378906	-0.04915578842163086	2.668494384765625	1.887023742675781	-0.1158519668579102
280	9.300000000000001	2.279960205078125	1.221426940917969	0.2824989013671875	2.2461591796875	1.398814331054687	0.2698092651367188	2.220571044921875	1.540961669921875	0.2606816711425781	2.255189453125	1.756792724609375	0.2880147399902344	2.23008642578125	1.720978088378906	0.3116928100585937	2.159042724609375	1.741648193359375	0.4364536743164062	2.14613623046875	1.611113525390625	0.6842791748046875	1.918599731445312	1.669132934570313	0.668587646484375	1.825177978515625	1.647450073242188	0.6499125366210937	1.9162294921875	1.704135009765625	0.6726604614257813	1.80440478515625	1.65115380859375	0.6119124755859375	2.27046875	1.720856079101563	0.2566290893554687	2.360095947265625	1.747616088867187	0.1614592132568359	2.64556689453125	1.736094116210937	0.1614172973632813	2.62183740234375	1.756707275390625	-0.07482081604003907	2.67921533203125	1.809719360351562	-0.1452837371826172
281	9.333333	2.280277587890625	1.22190478515625	0.2812984619140625	2.24631396484375	1.398970611572266	0.2690020751953125	2.217082275390625	1.539997741699219	0.2576584167480468	2.247677490234375	1.755911071777344	0.2860635375976562	2.223492431640625	1.719532531738281	0.3096573791503906	2.151980712890625	1.731941284179688	0.4349544677734375	2.194001220703125	1.621696166992188	0.6887908935546875	1.960189331054687	1.627656616210937	0.7109537963867187	1.91825927734375	1.53965380859375	0.7142760620117188	1.948926635742187	1.642670349121094	0.7349338378906251	1.870942016601562	1.550218627929687	0.6855318603515625	2.26338330078125	1.720534912109375	0.2543908081054688	2.351359375	1.745248229980469	0.1574649505615234	2.636078125	1.72869384765625	0.1548994445800781	2.634039794921875	1.698963745117188	-0.08113631439208985	2.692343994140625	1.735963989257812	-0.1602630920410156
282	9.366667	2.280141845703125	1.220774932861328	0.2827809753417969	2.246761962890625	1.398149841308594	0.2719731140136719	2.21707421875	1.539207458496094	0.2611967468261719	2.244642333984375	1.755725769042969	0.2890255432128906	2.221679443359375	1.71890283203125	0.3132016906738281	2.15098828125	1.718100708007813	0.4396629333496094	2.168317626953125	1.583335998535156	0.6845648193359375	1.950440795898438	1.503706817626953	0.6465619506835938	1.896690795898438	1.424822937011719	0.6262548828125	1.933230102539063	1.520943908691406	0.6639170532226563	1.86000732421875	1.454547149658203	0.5826668701171875	2.260166259765625	1.72062158203125	0.2569198608398438	2.34537353515625	1.739562438964844	0.1561946868896484	2.629625732421875	1.715382446289063	0.1490729370117188	2.647119384765625	1.631622985839844	-0.07305639648437499	2.728305908203125	1.614368835449219	-0.1374972229003906
283	9.4	2.281521728515625	1.218112258911133	0.2838133544921875	2.24727685546875	1.394874267578125	0.273946533203125	2.215808837890625	1.535139770507812	0.2631595764160156	2.237689208984375	1.752033386230469	0.2882480773925781	2.216106201171875	1.714966613769531	0.3130369262695312	2.147239990234375	1.705023010253906	0.4396646728515625	2.172328857421875	1.568937255859375	0.682281494140625	1.98279052734375	1.436951110839844	0.6421654663085937	1.9153701171875	1.375109527587891	0.6089635620117188	1.9675830078125	1.461290924072266	0.6510834350585938	1.909169921875	1.373801818847656	0.5648727416992188	2.2537333984375	1.717109985351562	0.2564147033691406	2.33667333984375	1.729308898925781	0.1532638854980469	2.617165771484375	1.68469921875	0.1352288208007812	2.653092041015625	1.559112426757812	-0.0629929313659668	2.7271025390625	1.531603088378906	-0.1318923187255859
284	9.433333000000001	2.28089013671875	1.214847137451172	0.2838403625488281	2.249106689453125	1.391600769042969	0.2769877014160156	2.216247314453125	1.531052490234375	0.2661944885253906	2.234892333984375	1.747794067382813	0.28870556640625	2.21442431640625	1.710752563476563	0.3141407775878906	2.1486572265625	1.69761962890625	0.4415756530761719	2.16153369140625	1.536683959960937	0.6683522338867187	2.002596435546875	1.365813354492188	0.6568734130859375	1.954596069335937	1.297254760742188	0.6078322143554687	1.987926513671875	1.391576354980469	0.6507369995117187	1.985769653320312	1.311121459960938	0.5536218261718751	2.2509111328125	1.712936950683594	0.2570469970703125	2.3318935546875	1.722495056152344	0.1526385345458984	2.6044560546875	1.64578369140625	0.1359461212158203	2.65602099609375	1.487858917236328	-0.03252123260498047	2.728837646484375	1.443545471191406	-0.09287473297119141
285	9.466667000000001	2.280086181640625	1.214747756958008	0.2819150085449219	2.24999853515625	1.392334930419922	0.2766257629394531	2.219099853515625	1.5327509765625	0.2676146545410156	2.237023681640625	1.750325317382813	0.2882386779785156	2.217443603515625	1.713232116699219	0.3145375061035156	2.155588623046875	1.698105895996094	0.4441239624023438	2.153676513671875	1.517544738769531	0.6569597778320313	2.014017822265625	1.329687591552734	0.6661527709960937	1.992103271484375	1.274237121582031	0.5893132934570312	2.028519165039063	1.370170989990234	0.626485595703125	2.0529423828125	1.276829254150391	0.5599501342773437	2.252431640625	1.715262756347656	0.2562975463867188	2.330893798828125	1.712001708984375	0.1491676177978516	2.5926318359375	1.602610961914062	0.1289784088134766	2.658604248046875	1.426675109863281	-0.01583808708190918	2.752507080078125	1.423614990234375	-0.06209124374389648
286	9.5	2.279793701171875	1.21473420715332	0.2821329345703125	2.25015576171875	1.392498260498047	0.2765508117675781	2.220819091796875	1.533375	0.2681406555175782	2.2406943359375	1.751036437988281	0.28742041015625	2.22053076171875	1.714295837402344	0.313829345703125	2.15774609375	1.69568505859375	0.4426096801757812	2.168487548828125	1.505435821533203	0.6467882080078124	2.046662841796875	1.305579650878906	0.6595090942382813	2.024032836914063	1.249528091430664	0.583240966796875	2.06500244140625	1.343299774169922	0.62137158203125	2.06815966796875	1.24641552734375	0.5444464111328124	2.256029541015625	1.715583618164062	0.2558301696777344	2.335302490234375	1.705627380371094	0.1496146545410156	2.592184326171875	1.584183837890625	0.1340758819580078	2.64950439453125	1.396216522216797	0.0009287595748901367	2.7475009765625	1.359116851806641	0.0008935267329216003
287	9.533333000000001	2.277666748046875	1.216330978393555	0.2770430603027344	2.248594970703125	1.394258148193359	0.2726553344726563	2.224427490234375	1.536330322265625	0.2684990539550781	2.24093603515625	1.75458837890625	0.284411376953125	2.22056396484375	1.718037170410156	0.3109412231445313	2.15772998046875	1.676326904296875	0.4342013854980469	2.18430029296875	1.493534637451172	0.6437507934570312	2.0847177734375	1.281373474121094	0.6499393310546875	2.064978515625	1.227873275756836	0.57105615234375	2.111864013671875	1.324518737792969	0.5908475341796875	2.06768896484375	1.214192749023437	0.5325166015625	2.257564453125	1.718793334960937	0.2538627624511719	2.338036865234375	1.685051696777344	0.1535741882324219	2.5941484375	1.56106103515625	0.1469815673828125	2.629497802734375	1.356709869384766	0.03140129089355469	2.73291845703125	1.348887817382812	0.01633514785766602
288	9.566667000000001	2.2776416015625	1.21665803527832	0.27666650390625	2.2467587890625	1.394261962890625	0.2719930725097656	2.22279052734375	1.536383544921875	0.26876513671875	2.241224365234375	1.754549011230469	0.2836219482421875	2.221267578125	1.718218383789063	0.3107579956054687	2.161445556640625	1.677415771484375	0.4357979736328125	2.193380859375	1.493881042480469	0.6439229125976562	2.1019208984375	1.278046905517578	0.6473333740234375	2.080132080078125	1.226550155639649	0.5676671142578125	2.12357177734375	1.324251861572266	0.5899442749023438	2.100631103515625	1.211555068969727	0.5330101318359375	2.256830078125	1.718555419921875	0.2527732543945312	2.33453955078125	1.683684875488281	0.1507180633544922	2.58716796875	1.552613586425781	0.1510552062988281	2.62663720703125	1.346361694335938	0.04031412887573242	2.730698974609375	1.336482757568359	0.03281024932861328
289	9.6	2.274705322265625	1.215929443359375	0.2763592834472656	2.2445400390625	1.393796905517578	0.2740975952148437	2.218964111328125	1.535721801757812	0.2712940979003906	2.240138427734375	1.753745361328125	0.2862333068847656	2.220837158203125	1.717489135742188	0.313982177734375	2.16594677734375	1.673628845214844	0.4403273620605469	2.2030537109375	1.476294769287109	0.6347054443359375	2.1053369140625	1.263164276123047	0.6280846557617188	2.11613623046875	1.199921600341797	0.5548263549804687	2.141702392578125	1.305781036376953	0.5638394165039062	2.12314990234375	1.182947006225586	0.51788232421875	2.254225341796875	1.717702270507813	0.2546784057617187	2.327323486328125	1.678728820800781	0.1506314239501953	2.572598388671875	1.534432373046875	0.1607449798583984	2.610963134765625	1.317618255615234	0.07164653015136718	2.71572119140625	1.319933746337891	0.06786020660400391
290	9.633333	2.27374169921875	1.215063247680664	0.2762714538574219	2.245121337890625	1.393095306396484	0.2750779418945313	2.219663330078125	1.534963562011719	0.2724329223632813	2.2416279296875	1.752900573730469	0.2856103210449219	2.222505126953125	1.716920227050781	0.3137897338867188	2.168661865234375	1.674798828125	0.4410823974609375	2.207280517578125	1.467171905517578	0.623877197265625	2.116757568359375	1.250942352294922	0.6212927856445313	2.12185693359375	1.189057891845703	0.546346923828125	2.142287109375	1.295966278076172	0.5553531494140626	2.1170361328125	1.173568313598633	0.5060439147949218	2.25528466796875	1.71661279296875	0.2541905059814453	2.327421875	1.677624328613281	0.1495739440917969	2.57010400390625	1.529042785644531	0.1543784027099609	2.599697265625	1.30555322265625	0.07999337005615234	2.703490478515625	1.292965576171875	0.07289542388916016
291	9.666667	2.27326171875	1.213852935791016	0.2756515197753907	2.245890869140625	1.391718383789063	0.2754700012207031	2.22069775390625	1.5333447265625	0.2731354064941406	2.242301513671875	1.750864501953125	0.2864606323242188	2.223150390625	1.714921813964844	0.3144935302734375	2.1686494140625	1.672756958007813	0.4411607971191406	2.2063671875	1.461594421386719	0.6191735229492188	2.12160986328125	1.243543075561524	0.61688037109375	2.125825927734375	1.183514236450195	0.5406355590820312	2.1404462890625	1.291081359863281	0.5504093627929687	2.1311103515625	1.168721771240234	0.5029139404296875	2.256097900390625	1.71467919921875	0.2551431121826172	2.328421142578125	1.676957458496094	0.1505298309326172	2.565269287109375	1.520330871582031	0.1568270263671875	2.58552734375	1.295494659423828	0.08493624877929687	2.681420166015625	1.253906692504883	0.08850442504882812
292	9.700000000000001	2.2726044921875	1.213283111572266	0.2754284057617187	2.24543994140625	1.391262603759766	0.2749323425292969	2.22024560546875	1.53294970703125	0.2722736206054687	2.241712646484375	1.750543762207031	0.2862330932617188	2.223011474609375	1.714433959960938	0.31439453125	2.170337890625	1.670821960449219	0.4414192504882812	2.20771533203125	1.457430603027344	0.61702880859375	2.123253662109375	1.239213790893555	0.611281982421875	2.132043212890625	1.177911392211914	0.536396240234375	2.138264892578125	1.286502166748047	0.5441510009765625	2.13383935546875	1.163638458251953	0.4963560485839844	2.255121337890625	1.714498901367187	0.2545512390136719	2.325510009765625	1.675212890625	0.1491207427978516	2.562381103515625	1.518263549804687	0.1502326354980469	2.57249072265625	1.290203094482422	0.08645628356933593	2.6586240234375	1.231904724121094	0.09785914611816406
293	9.733333	2.2726044921875	1.213283020019531	0.2754283752441406	2.24543994140625	1.391262481689453	0.2749323425292969	2.220245849609375	1.532949584960937	0.2722737121582031	2.24171337890625	1.750543518066406	0.2862334594726563	2.22301220703125	1.714433776855469	0.3143948669433594	2.17033837890625	1.670821594238281	0.4414194641113282	2.207715087890625	1.457429595947266	0.6170283813476563	2.123252685546875	1.23921305847168	0.6112805786132812	2.1320419921875	1.177911071777344	0.5363944702148438	2.138263916015625	1.286501800537109	0.5441497802734375	2.133837158203125	1.163638595581055	0.4963536682128906	2.255121826171875	1.714498657226562	0.2545515289306641	2.325510498046875	1.675212524414063	0.1491210632324219	2.562380615234375	1.51826171875	0.1502329711914062	2.572488037109375	1.290201293945312	0.0864563217163086	2.658620849609375	1.231902191162109	0.09785823822021485
294	9.766667	2.2726015625	1.213271759033203	0.2754224853515625	2.245439697265625	1.391248352050781	0.2749280090332031	2.220260009765625	1.532935546875	0.2722785339355469	2.241774658203125	1.750518859863281	0.28626953125	2.22306591796875	1.714409729003906	0.3144253234863281	2.1703818359375	1.670779235839844	0.4414364013671875	2.207704833984375	1.457308807373047	0.616953369140625	2.1231591796875	1.239132553100586	0.6110760498046875	2.1318359375	1.177910522460937	0.53611376953125	2.138248779296875	1.28647802734375	0.544009765625	2.13340478515625	1.163743560791016	0.4959340209960937	2.255174560546875	1.714476318359375	0.2545828857421875	2.32554345703125	1.675175109863281	0.1491476135253906	2.562273681640625	1.518022888183594	0.1502268218994141	2.572048828125	1.289973419189453	0.08637516784667969	2.65816748046875	1.231625106811523	0.09761208343505859
295	9.800000000000001	2.272538330078125	1.213121917724609	0.2754457397460938	2.2453994140625	1.391078399658203	0.2749871520996094	2.220400146484375	1.532781066894531	0.2724723205566406	2.24252978515625	1.750248779296875	0.2868500671386719	2.22371923828125	1.714147705078125	0.3149366149902344	2.17082275390625	1.670404663085937	0.4417994384765625	2.20711962890625	1.456236663818359	0.6166228637695312	2.12153955078125	1.238526657104492	0.6097249755859375	2.13058642578125	1.17753923034668	0.5346316528320313	2.136312255859375	1.286138824462891	0.5424179077148438	2.13120166015625	1.163425476074219	0.4941475219726563	2.255827880859375	1.714229370117188	0.2551043395996094	2.32600146484375	1.674753234863281	0.1496260986328125	2.5612900390625	1.515514709472656	0.1504268035888672	2.568344482421875	1.287577972412109	0.0859314956665039	2.65405029296875	1.22835400390625	0.09549570465087891
296	9.833333	2.272503662109375	1.213115661621094	0.2754376525878906	2.245388916015625	1.3910859375	0.2749721069335938	2.220431884765625	1.532804260253906	0.27246630859375	2.24268798828125	1.7502705078125	0.2868567504882812	2.223852783203125	1.714177001953125	0.314941650390625	2.170907470703125	1.670474365234375	0.4418069152832031	2.2069853515625	1.456311248779297	0.6167063598632813	2.121257080078125	1.238643325805664	0.60988037109375	2.13048046875	1.177474411010742	0.5349493408203125	2.1361337890625	1.286118896484375	0.5422308349609375	2.1306943359375	1.162971313476562	0.4946364440917969	2.255968505859375	1.714242797851563	0.2551086883544922	2.3261181640625	1.674739501953125	0.149615493774414	2.561199462890625	1.515166381835938	0.1502980804443359	2.567622802734375	1.287256896972656	0.08559271240234376	2.65311328125	1.227624664306641	0.09459415435791016
297	9.866667	2.272503662109375	1.213115737915039	0.2754377136230469	2.245388916015625	1.391086059570313	0.27497216796875	2.220431884765625	1.532804443359375	0.2724664306640625	2.2426884765625	1.750270629882813	0.2868569030761719	2.22385302734375	1.714177185058594	0.3149417724609375	2.170907470703125	1.670474914550781	0.4418070983886719	2.20698388671875	1.4563125	0.6167077026367187	2.1212548828125	1.238644805908203	0.609883056640625	2.13047802734375	1.177474975585938	0.5349527587890625	2.1361318359375	1.286119445800781	0.5422338867187499	2.1306923828125	1.162970733642578	0.494640869140625	2.25596875	1.714242919921875	0.2551088256835938	2.326118408203125	1.674739685058594	0.1496155548095703	2.56119970703125	1.515166442871094	0.1502975921630859	2.567622314453125	1.287257080078125	0.08559165191650391	2.65311328125	1.227625076293945	0.09459120941162109
298	9.9	2.267316650390625	1.211501235961914	0.2729300537109375	2.24328857421875	1.389948364257813	0.2723482055664063	2.225591552734375	1.532803527832031	0.2728473205566406	2.248635498046875	1.750098205566406	0.28909765625	2.2292470703125	1.7138876953125	0.3166671447753907	2.17514453125	1.669925170898438	0.4429841613769531	2.204851318359375	1.454632415771484	0.617778564453125	2.090525146484375	1.250830413818359	0.6039890747070312	2.134701171875	1.172348831176758	0.5674646606445313	2.123994384765625	1.280835876464844	0.56446435546875	2.045803833007812	1.15544596862793	0.5258595581054688	2.26219287109375	1.714228149414063	0.2572734680175781	2.33526220703125	1.679847961425781	0.1519367828369141	2.569590576171875	1.519210571289062	0.1585311279296875	2.57255224609375	1.294167083740234	0.08410929107666015	2.65629296875	1.231486801147461	0.08120572662353516
299	9.933333000000001	2.26771533203125	1.211528625488281	0.2730722351074219	2.243599853515625	1.389973999023437	0.2725977478027344	2.225996337890625	1.53284765625	0.2732854919433594	2.24911083984375	1.750123962402344	0.289836181640625	2.22975439453125	1.713873352050781	0.3173798828125	2.175917724609375	1.669803344726563	0.4437818298339844	2.206330810546875	1.454776763916016	0.61880615234375	2.09270654296875	1.250498657226562	0.606090087890625	2.1376875	1.171354827880859	0.5720473632812501	2.1225078125	1.279288421630859	0.5682682495117187	2.041001098632813	1.159681854248047	0.5280467529296875	2.262614990234375	1.714298034667969	0.2579354553222656	2.33560888671875	1.680252868652344	0.152428955078125	2.571081298828125	1.521246032714844	0.1584189453125	2.576716064453125	1.296228332519531	0.084032958984375	2.66089404296875	1.234079040527344	0.08248473358154297
300	9.966667000000001	2.26699267578125	1.211219024658203	0.2721193542480469	2.24364501953125	1.389835601806641	0.2725852355957031	2.229218505859375	1.533088684082031	0.275661376953125	2.252216796875	1.750594055175781	0.2903668212890625	2.232817626953125	1.714562316894531	0.3182001037597657	2.17826123046875	1.670387817382812	0.4443193969726563	2.21226318359375	1.462403961181641	0.6271873779296875	2.1016328125	1.256314453125	0.6157177124023437	2.149775390625	1.175756103515625	0.5903060913085938	2.12216552734375	1.281165954589844	0.5848419799804687	2.04953271484375	1.163667892456055	0.5405817260742187	2.265800537109375	1.714483947753906	0.2587924499511719	2.33798388671875	1.676485961914063	0.1540167694091797	2.577438720703125	1.523253723144531	0.1510131530761719	2.578584716796875	1.294552124023437	0.08828339385986328	2.661497314453125	1.230966918945313	0.09473946380615235
301	10	2.26700927734375	1.211220932006836	0.2721277160644531	2.2436591796875	1.389837280273438	0.2725936279296875	2.229214111328125	1.533088745117188	0.2756589050292969	2.252138427734375	1.75060498046875	0.2903202819824219	2.232754150390625	1.714571899414063	0.3181622009277344	2.1782412109375	1.670420227050781	0.4443082885742187	2.212422119140625	1.4625927734375	0.6273207397460937	2.101982421875	1.256387542724609	0.6160982666015625	2.1502548828125	1.175807083129883	0.5910052490234375	2.12256640625	1.281177886962891	0.585195068359375	2.050198974609375	1.1634189453125	0.5411211547851562	2.26573193359375	1.714493469238281	0.258751708984375	2.337931396484375	1.676522583007813	0.1539772033691406	2.577525634765625	1.523508117675781	0.1509696044921875	2.5789521484375	1.294796752929688	0.08828077697753907	2.66197265625	1.231344467163086	0.09465508270263671
302	10.033333	2.267388671875	1.211067474365234	0.2725416870117188	2.244236328125	1.389783660888672	0.2728730163574219	2.229798583984375	1.533098876953125	0.2757357788085937	2.25267138671875	1.750808715820312	0.2888555603027343	2.233253662109375	1.714959350585938	0.3169460754394531	2.178705810546875	1.672281494140625	0.4436502380371094	2.21354736328125	1.468516693115234	0.6312225952148437	2.10488232421875	1.261039001464844	0.6254845581054688	2.1553974609375	1.179345031738281	0.6101508178710937	2.127493896484375	1.283768249511719	0.5949757690429688	2.058466796875	1.165420654296875	0.5499226684570313	2.266314697265625	1.714457824707031	0.2575522155761719	2.338902587890625	1.67488330078125	0.1535740203857422	2.578512451171875	1.521658020019531	0.1551913757324219	2.589876953125	1.291567565917969	0.09848388671875	2.675570068359375	1.231476608276367	0.1022177963256836
303	10.066667	2.265202880859375	1.212567825317383	0.2736651611328125	2.243247314453125	1.391087707519531	0.2776062622070313	2.220961181640625	1.533178283691406	0.2777907104492188	2.250674560546875	1.749722106933594	0.2903529968261719	2.231120849609375	1.714475891113281	0.3189615173339844	2.178266845703125	1.676342834472656	0.4475435485839844	2.205388427734375	1.486504486083984	0.6497379150390625	2.10545166015625	1.275255615234375	0.640198486328125	2.155385498046875	1.192211868286133	0.6339130859375	2.126127685546875	1.296922729492187	0.641182373046875	2.136693359375	1.178579360961914	0.5550843505859375	2.26221630859375	1.713098876953125	0.2586571960449219	2.32859228515625	1.66674609375	0.1536182403564453	2.553047119140625	1.492843811035156	0.1545351257324219	2.598983642578125	1.264696533203125	0.1105254592895508	2.70155322265625	1.244426986694336	0.1103515167236328
304	10.1	2.2652509765625	1.212523315429687	0.27365966796875	2.24330810546875	1.391051818847656	0.2775894165039062	2.22105419921875	1.533152954101562	0.2777780456542969	2.25089111328125	1.749686157226563	0.2903732604980468	2.23130419921875	1.714447448730469	0.3189715576171875	2.17833935546875	1.676327880859375	0.4475180358886719	2.205041748046875	1.486319641113281	0.6496229248046875	2.10475634765625	1.275239898681641	0.6397874145507813	2.15453857421875	1.192166381835938	0.6326882934570313	2.12545947265625	1.296867279052734	0.6408272094726563	2.13533056640625	1.179456390380859	0.5534528808593751	2.262424560546875	1.713057739257812	0.2586775817871094	2.3288486328125	1.666638671875	0.1536920013427734	2.553270751953125	1.492678649902344	0.1549202575683594	2.5995439453125	1.264537322998047	0.1111858673095703	2.701930908203125	1.243398956298828	0.1127332077026367
305	10.133333	2.268897216796875	1.212347808837891	0.27385791015625	2.24452490234375	1.390674041748047	0.2768899841308594	2.222741943359375	1.532921508789062	0.2778637084960938	2.2502099609375	1.749976745605469	0.288750732421875	2.231042236328125	1.714727172851563	0.3176629333496094	2.17885693359375	1.67700634765625	0.4467300720214843	2.205947998046875	1.483336456298828	0.645482177734375	2.105313720703125	1.272101837158203	0.649820556640625	2.149177001953125	1.200959030151367	0.600277587890625	2.127130126953125	1.290895263671875	0.6578279418945312	2.135518798828125	1.186114196777344	0.5543743896484375	2.262113037109375	1.713214782714844	0.2573060302734375	2.329105712890625	1.666917175292969	0.1525400848388672	2.55511962890625	1.494780456542969	0.1532503662109375	2.612580810546875	1.268678497314453	0.1115661544799805	2.713984619140625	1.242987579345703	0.1125874252319336
306	10.166667	2.268971923828125	1.212317031860352	0.2738486938476563	2.244634765625	1.390640380859375	0.2768555603027344	2.222868896484375	1.532884033203125	0.2778016967773437	2.25038134765625	1.749927429199219	0.28861572265625	2.231197265625	1.714694580078125	0.31753369140625	2.178985595703125	1.677007141113281	0.4465926208496094	2.206087890625	1.483341033935547	0.6453292846679688	2.105505615234375	1.272094512939453	0.6497277221679687	2.149149658203125	1.200921508789063	0.6000431518554687	2.1273671875	1.290885986328125	0.6576406860351562	2.135244873046875	1.18614241027832	0.5541090087890626	2.262285400390625	1.713152587890625	0.2571900024414063	2.32931787109375	1.666704711914063	0.1525235443115234	2.55505517578125	1.494229522705078	0.153754638671875	2.611972412109375	1.267938018798828	0.1124146881103516	2.712620849609375	1.239711517333984	0.1164137725830078
307	10.2	2.270488525390625	1.21322151184082	0.2747472534179687	2.246002685546875	1.391630187988281	0.2773280944824218	2.221869140625	1.533571472167969	0.2764761352539062	2.25013720703125	1.750575012207031	0.28849169921875	2.230827880859375	1.71522900390625	0.3172337646484375	2.17818701171875	1.677901916503906	0.4463109436035156	2.2050576171875	1.48316845703125	0.64424755859375	2.110757568359375	1.269025634765625	0.6526875	2.149633056640625	1.197887802124023	0.5990468139648437	2.1324833984375	1.289313018798828	0.65601904296875	2.127177978515625	1.182647354125977	0.55388671875	2.2619169921875	1.713914367675781	0.256843505859375	2.32834375	1.66714306640625	0.151843994140625	2.55653857421875	1.497721923828125	0.1560996398925781	2.610412841796875	1.270639068603516	0.1142837371826172	2.70035791015625	1.217438064575195	0.1201380157470703
308	10.233333	2.27048876953125	1.213221282958984	0.2747468566894531	2.246003173828125	1.391629760742187	0.27732763671875	2.221869384765625	1.533570861816406	0.2764754333496094	2.250136474609375	1.750574401855469	0.2884906616210938	2.23082763671875	1.715228271484375	0.3172327880859375	2.1781875	1.677900756835938	0.44631005859375	2.20506201171875	1.483167114257812	0.6442456665039062	2.11076416015625	1.269023345947266	0.6526858520507812	2.149640625	1.197886047363281	0.5990450439453125	2.132489990234375	1.289311004638672	0.6560172729492187	2.127185302734375	1.182644943237305	0.553885498046875	2.261916259765625	1.713913879394531	0.2568424682617187	2.328342529296875	1.667143371582031	0.1518423309326172	2.55653759765625	1.497722961425781	0.1560932769775391	2.6104091796875	1.270640441894531	0.1142734451293945	2.700349365234375	1.217430816650391	0.1201246490478516
309	10.266667	2.27290869140625	1.212716979980469	0.2748162536621094	2.2477431640625	1.391244476318359	0.2778148193359375	2.222482177734375	1.533166076660156	0.2769084777832031	2.24769970703125	1.750856872558594	0.2880903930664063	2.228914306640625	1.715303649902344	0.3170266723632812	2.176935791015625	1.676950500488281	0.4462667541503906	2.204805419921875	1.480881988525391	0.643220703125	2.1143896484375	1.264748504638672	0.651278564453125	2.151608154296875	1.197466766357422	0.5916123046875	2.1363779296875	1.284574890136719	0.6557022094726562	2.1351953125	1.177884552001953	0.554268310546875	2.25997119140625	1.714205749511719	0.2565231323242188	2.326947509765625	1.668029296875	0.1514061737060547	2.555757080078125	1.498832885742188	0.1543825073242187	2.606959228515625	1.270703247070313	0.1132864074707031	2.70467431640625	1.233274398803711	0.1189593124389648
310	10.3	2.2729267578125	1.212751434326172	0.2747388610839844	2.24777294921875	1.39129150390625	0.2777231140136719	2.22250830078125	1.533220886230469	0.2767969360351563	2.24775439453125	1.750923034667969	0.2879462280273438	2.228972412109375	1.715373291015625	0.3168938598632812	2.17698583984375	1.677062622070312	0.4461525573730469	2.204540283203125	1.480914306640625	0.6430946044921875	2.113735595703125	1.264923309326172	0.6509989013671875	2.149921875	1.197725021362305	0.5905987548828125	2.135882568359375	1.284607696533203	0.6552749633789062	2.131790283203125	1.178616165161133	0.5532447509765624	2.260013671875	1.7142646484375	0.2563779602050781	2.326867431640625	1.668220336914062	0.1511153259277344	2.55564453125	1.498938201904297	0.1531563720703125	2.606175537109375	1.270799499511719	0.1112082595825195	2.70446728515625	1.234550659179688	0.1139081497192383
311	10.333333	2.2729267578125	1.212751556396484	0.2747386169433594	2.247772705078125	1.391291625976562	0.2777228393554688	2.2225078125	1.533220886230469	0.2767965087890625	2.2477529296875	1.750923156738281	0.2879455871582031	2.228970947265625	1.715373352050781	0.316893310546875	2.176984619140625	1.6770625	0.446152099609375	2.204539794921875	1.480914123535156	0.6430939331054687	2.113735595703125	1.264922973632812	0.650997802734375	2.149919677734375	1.197724761962891	0.5905963134765625	2.1358828125	1.284607086181641	0.6552735595703125	2.131786376953125	1.178617202758789	0.5532416381835937	2.260012451171875	1.714264831542969	0.2563773803710938	2.326865966796875	1.6682216796875	0.1511141815185547	2.55564599609375	1.498943359375	0.1531517639160156	2.606181396484375	1.270805999755859	0.1112014846801758	2.70447705078125	1.234566482543945	0.1138890151977539
312	10.366667	2.276631591796875	1.212086807250977	0.2749999084472656	2.251588134765625	1.390535095214844	0.2767125244140625	2.232552734375	1.533323059082031	0.2787221984863281	2.2504287109375	1.751649841308594	0.2889283447265625	2.231832275390625	1.715744567871094	0.3174967956542969	2.177200439453125	1.67720947265625	0.4454817199707031	2.199932373046875	1.481306579589844	0.6430131225585938	2.117436767578125	1.262316253662109	0.6540982666015625	2.1400634765625	1.198166687011719	0.5845773315429688	2.138206298828125	1.283939636230469	0.6520459594726562	2.126171875	1.176386291503906	0.5521135864257812	2.2649072265625	1.715206970214844	0.2581130065917969	2.3383798828125	1.679026184082031	0.1535263519287109	2.584272705078125	1.536112121582031	0.1547688598632813	2.598768310546875	1.31023388671875	0.08368843078613281	2.69066552734375	1.2600126953125	0.08313845825195312
313	10.4	2.276608642578125	1.211805786132812	0.2746354370117188	2.251612548828125	1.390181854248047	0.2763268432617187	2.234375732421875	1.533114501953125	0.2794762268066406	2.2504912109375	1.751488830566406	0.289550537109375	2.2319052734375	1.715495727539063	0.3179778442382812	2.17628173828125	1.676439880371094	0.4453052978515625	2.198556884765625	1.482507110595703	0.644653076171875	2.11807275390625	1.262702697753906	0.651421142578125	2.139485595703125	1.195046356201172	0.5849666137695313	2.1321650390625	1.28759912109375	0.642259765625	2.13248828125	1.1727177734375	0.5489078979492188	2.265530517578125	1.715133178710937	0.2589367065429687	2.34026220703125	1.680482360839844	0.1547981872558594	2.588433837890625	1.541830688476562	0.157147705078125	2.593781494140625	1.316606750488281	0.08311917877197265	2.6809365234375	1.258858123779297	0.07791040802001953
314	10.433333	2.276563232421875	1.211770568847656	0.2746526184082031	2.251576171875	1.390148895263672	0.2763284301757812	2.2343505859375	1.533083801269531	0.279468505859375	2.2505546875	1.751454772949219	0.2894951477050781	2.23194189453125	1.715476501464844	0.3179238586425781	2.176138427734375	1.676601440429688	0.4452285461425781	2.197501708984375	1.482940032958984	0.6449415893554687	2.116427734375	1.263357330322266	0.6519036254882813	2.136502197265625	1.196115020751953	0.5846157226562499	2.130787353515625	1.288166473388672	0.6428917846679687	2.126907958984375	1.174413681030273	0.5479634399414063	2.26559130859375	1.7150849609375	0.2588963928222656	2.340341552734375	1.68041357421875	0.1547771911621094	2.588513916015625	1.541759521484375	0.1570847473144531	2.59402197265625	1.316548828125	0.0830241470336914	2.680812255859375	1.258274139404297	0.07757592010498048
315	10.466667	2.276558349609375	1.211803146362305	0.2746275329589844	2.251572021484375	1.390181213378906	0.2762797241210938	2.234312744140625	1.533112487792969	0.2793786010742187	2.25044189453125	1.751493469238281	0.2892921142578125	2.231828125	1.71552490234375	0.3177322998046875	2.175916259765625	1.676755493164062	0.4450210876464843	2.1968466796875	1.483273864746094	0.64495263671875	2.115533935546875	1.263780426025391	0.6519161376953125	2.13543505859375	1.196590270996094	0.584525146484375	2.1299775390625	1.288563079833984	0.6429491577148437	2.125150634765625	1.175137588500976	0.5475672607421875	2.265503662109375	1.715111755371094	0.2587201538085938	2.34032373046875	1.680467895507813	0.1546426391601562	2.588715087890625	1.542210327148438	0.1570572357177734	2.594683349609375	1.316984527587891	0.08308086395263672	2.68172705078125	1.259110229492187	0.07741838073730468
316	10.5	2.275259521484375	1.210345993041992	0.2760569763183593	2.25032666015625	1.387839660644531	0.2766567077636718	2.235634765625	1.530321716308594	0.2805919799804688	2.25241650390625	1.747559143066406	0.2906624755859375	2.2339453125	1.711786682128906	0.3190185241699219	2.17840576171875	1.677200439453125	0.4468680725097656	2.188356689453125	1.491347290039063	0.6528735961914063	2.09681298828125	1.277067230224609	0.6518579101562501	2.12672705078125	1.207786437988281	0.5913245239257813	2.098574462890625	1.302668426513672	0.635930419921875	2.130293212890625	1.186232986450195	0.5527944946289063	2.2671171875	1.711353088378906	0.2601067504882812	2.341174072265625	1.680183715820312	0.1552225799560547	2.59297509765625	1.551281616210938	0.1534122314453125	2.594677490234375	1.327853912353516	0.07753242492675781	2.68015478515625	1.270150421142578	0.06290227890014649
317	10.533333	2.27468994140625	1.210625091552734	0.2759855346679688	2.250198486328125	1.388225677490234	0.2765979309082031	2.23777001953125	1.530922180175781	0.2816993408203125	2.254450927734375	1.748252868652344	0.2910883178710937	2.235962646484375	1.712554992675781	0.31954833984375	2.180453857421875	1.676438354492187	0.447028076171875	2.1852548828125	1.491545471191406	0.6541729736328125	2.092685302734375	1.277644500732422	0.6528433837890625	2.124608154296875	1.210383987426758	0.5910321655273437	2.09011279296875	1.302833038330078	0.6363534545898437	2.144623046875	1.197163879394531	0.55614208984375	2.26920166015625	1.711945861816406	0.2606564331054688	2.3435185546875	1.68186328125	0.1555970611572266	2.59771533203125	1.557605407714844	0.1529794464111328	2.5966015625	1.333769073486328	0.07811535644531251	2.680363525390625	1.275431945800781	0.05722779083251953
318	10.566667	2.274406982421875	1.211772064208984	0.2752132568359375	2.2500126953125	1.389832305908203	0.276461669921875	2.237955810546875	1.532892578125	0.2822388610839844	2.257336181640625	1.750545654296875	0.2915872802734375	2.238447265625	1.7149873046875	0.3201708068847656	2.182636474609375	1.678931884765625	0.4479384765625	2.185863525390625	1.491503540039063	0.6537570800781251	2.093694091796875	1.276809112548828	0.6561859130859375	2.12240283203125	1.210792785644531	0.59116357421875	2.089058837890625	1.303669250488281	0.6371155395507813	2.15171044921875	1.203589202880859	0.5614984741210938	2.271600341796875	1.713970642089844	0.2610433959960938	2.34521875	1.682041015625	0.1556247100830078	2.602055908203125	1.561676391601563	0.1527582092285156	2.5975244140625	1.336597442626953	0.07992520904541016	2.687468994140625	1.292815399169922	0.04988130187988282
319	10.6	2.274186767578125	1.21370817565918	0.2735083923339844	2.250750244140625	1.392501220703125	0.2756344604492187	2.23931884765625	1.536077453613281	0.2819531555175781	2.25849853515625	1.754431030273437	0.2926092529296875	2.239341796875	1.718590637207031	0.3209498901367188	2.182249755859375	1.681537170410156	0.4484149169921875	2.1842568359375	1.491753509521484	0.6533634033203125	2.084821044921875	1.279505187988281	0.6586090087890625	2.11575927734375	1.205715957641602	0.6031839599609375	2.091365966796875	1.306927856445312	0.636210693359375	2.15524658203125	1.204637847900391	0.5691148071289063	2.273093505859375	1.717901672363281	0.2618934936523438	2.3479287109375	1.68730517578125	0.1563726959228516	2.60543994140625	1.566179870605469	0.1516169586181641	2.598484130859375	1.340061004638672	0.07959880065917969	2.6899833984375	1.298395233154297	0.05001438522338867
320	10.633333	2.273835693359375	1.212686065673828	0.273123291015625	2.251272216796875	1.391381988525391	0.2753232116699219	2.239273681640625	1.53477978515625	0.2808182983398437	2.259218994140625	1.752689025878906	0.2937440490722656	2.23993017578125	1.716667663574219	0.3216633911132812	2.182558349609375	1.6784482421875	0.4484690551757812	2.18516064453125	1.492704803466797	0.6566504516601562	2.084913818359375	1.281092224121094	0.6596589965820312	2.120455078125	1.205421722412109	0.6100299072265625	2.094078857421875	1.307693359375	0.6373633422851562	2.155133056640625	1.197503982543945	0.5752569580078125	2.273689453125	1.716469177246094	0.2626973876953125	2.348100341796875	1.685181945800781	0.1572710266113281	2.60603662109375	1.565778015136719	0.1516268463134766	2.60338671875	1.340377471923828	0.07798512268066406	2.692493896484375	1.297966400146484	0.0430644645690918
321	10.666667	2.273710205078125	1.211709030151367	0.2717019348144531	2.249642333984375	1.389862060546875	0.2752897644042969	2.238741943359375	1.532956787109375	0.2835550842285156	2.25735791015625	1.750579650878906	0.2966665649414063	2.23872412109375	1.714434387207031	0.3247140197753906	2.18317041015625	1.678620971679687	0.452733154296875	2.183159912109375	1.491190734863281	0.6587417602539063	2.08228564453125	1.280476501464844	0.666927734375	2.1127021484375	1.204402374267578	0.6149072875976562	2.098753173828125	1.309948516845703	0.6378280639648437	2.1573095703125	1.202709747314453	0.5845951538085937	2.271626220703125	1.71458837890625	0.26540380859375	2.344876708984375	1.685471923828125	0.1588467407226563	2.6020263671875	1.565641845703125	0.1519755096435547	2.60887548828125	1.340786041259766	0.07829892730712891	2.696955078125	1.296852600097656	0.04321199417114258
322	10.7	2.273948486328125	1.213633682250977	0.2705799560546875	2.25120703125	1.392648651123047	0.2750931701660156	2.238075439453125	1.536195678710937	0.2819417114257812	2.261306640625	1.754078796386719	0.2974496765136719	2.241559326171875	1.717930053710937	0.325068359375	2.184007080078125	1.678974487304687	0.4519169311523438	2.1821455078125	1.492145629882812	0.6599284057617187	2.081709716796875	1.280433624267578	0.6726475219726562	2.11469677734375	1.202542343139648	0.6243033447265625	2.1005654296875	1.309971801757813	0.6388646850585937	2.1651279296875	1.20719465637207	0.5941078491210937	2.275154052734375	1.717954711914063	0.2658426818847656	2.3489228515625	1.687833068847656	0.1592768096923828	2.609246337890625	1.572263854980469	0.1530463104248047	2.61169580078125	1.346556610107422	0.07871970367431641	2.69735009765625	1.300265808105469	0.03966514587402344
323	10.733333	2.273946533203125	1.213626708984375	0.2705811767578125	2.251218994140625	1.392637268066406	0.2750912475585938	2.238103759765625	1.536180725097656	0.2819408874511719	2.261370849609375	1.754052307128906	0.2974499816894531	2.241616455078125	1.717908142089844	0.3250665283203125	2.18405078125	1.678966735839844	0.4519075622558594	2.182123779296875	1.492151031494141	0.659917236328125	2.08164453125	1.280469848632813	0.672656982421875	2.11453125	1.202574523925781	0.6242576904296875	2.100554443359375	1.310010620117187	0.6388908081054687	2.1648544921875	1.207062225341797	0.5940137939453125	2.275213623046875	1.717927062988281	0.2658447570800781	2.348979736328125	1.687793212890625	0.1592861175537109	2.60927685546875	1.572188171386719	0.15306884765625	2.611706787109375	1.346487060546875	0.07874930572509765	2.69731201171875	1.300185791015625	0.03960986709594726
324	10.766667	2.274485107421875	1.212338668823242	0.2711878356933594	2.250369873046875	1.39063037109375	0.2750064697265625	2.237426513671875	1.533733825683594	0.2821643981933594	2.2607421875	1.750847778320312	0.2987537536621094	2.24088525390625	1.714702880859375	0.3260234985351563	2.18250341796875	1.678518371582031	0.4528078308105469	2.180056884765625	1.489221893310547	0.6574017333984375	2.078892333984375	1.279064819335938	0.6756528930664063	2.10629833984375	1.200276641845703	0.6258989257812499	2.100620361328125	1.308431671142578	0.6381362915039063	2.16159326171875	1.208110427856445	0.5975341796875	2.27466064453125	1.714967590332031	0.2671421203613281	2.348966552734375	1.687362182617187	0.1607777404785156	2.60631787109375	1.567348327636719	0.1550716552734375	2.612800048828125	1.345051025390625	0.07340328979492187	2.694494384765625	1.297350463867188	0.02881687164306641
325	10.8	2.273646484375	1.211518096923828	0.2720186462402344	2.25048974609375	1.389933227539063	0.2750054931640625	2.239179931640625	1.533165100097656	0.2820526733398437	2.260443603515625	1.750506042480469	0.2981077270507813	2.240694091796875	1.71427880859375	0.3253364562988281	2.181752197265625	1.676929565429687	0.4515048828125	2.179739013671875	1.488602630615234	0.6569556884765625	2.083852783203125	1.276599884033203	0.681085693359375	2.102330322265625	1.199559982299805	0.624911376953125	2.1045380859375	1.308479187011719	0.6219634399414062	2.129263427734375	1.196427795410156	0.5769307250976563	2.27492578125	1.714652587890625	0.2667282104492187	2.35029296875	1.687272888183594	0.1610722198486328	2.607239501953125	1.566476440429688	0.1551665954589844	2.610873779296875	1.344537933349609	0.0724268569946289	2.694131591796875	1.293249786376953	0.03537873840332031
326	10.833333	2.2747841796875	1.211276245117187	0.2735996704101563	2.250533447265625	1.38945346069336	0.2772095947265625	2.2397822265625	1.532580749511719	0.2857823791503906	2.258541015625	1.750134948730469	0.3006994018554687	2.239339599609375	1.713826477050781	0.3281710510253906	2.181447998046875	1.675687133789062	0.4545158081054688	2.1800634765625	1.481715179443359	0.6544779663085938	2.091752197265625	1.266853057861328	0.6810906982421875	2.09710888671875	1.193867034912109	0.6173093872070312	2.11087158203125	1.30192578125	0.6167979125976563	2.1092236328125	1.188292633056641	0.566376953125	2.273309814453125	1.714318603515625	0.2694464721679687	2.348377197265625	1.686779052734375	0.1636929473876953	2.605211181640625	1.566164184570312	0.1556574249267578	2.602381103515625	1.344221282958984	0.07320088195800781	2.686557373046875	1.297068023681641	0.03300034713745117
327	10.866667	2.275095947265625	1.212171463012695	0.2733574829101563	2.25141015625	1.390084014892578	0.2775882263183594	2.2407724609375	1.532939575195313	0.2864885864257812	2.2586015625	1.750202697753906	0.3010020751953125	2.239510986328125	1.713937133789063	0.3284476928710938	2.181816650390625	1.674639892578125	0.4542306823730469	2.17754345703125	1.476827331542969	0.64963916015625	2.085737060546875	1.262939208984375	0.6669442749023438	2.096629150390625	1.187505935668945	0.60710302734375	2.10882666015625	1.295246826171875	0.5989313354492187	2.10845703125	1.179673828125	0.5560833740234375	2.2735615234375	1.714449279785156	0.2699112548828125	2.348807373046875	1.685650146484375	0.1649217834472656	2.601108642578125	1.556942077636719	0.1568868255615234	2.5978173828125	1.336439147949219	0.0718482894897461	2.67824169921875	1.279513488769531	0.03753732299804687
328	10.9	2.274207275390625	1.211494155883789	0.2777759704589844	2.24921337890625	1.388996185302734	0.2822190856933594	2.2357724609375	1.531501770019531	0.2899772644042969	2.2557734375	1.748338562011719	0.3039237060546875	2.2368603515625	1.712317016601562	0.331700927734375	2.181056884765625	1.67310595703125	0.4581570129394531	2.170486328125	1.465641723632813	0.6425111083984375	2.085488525390625	1.248954528808594	0.6552470092773437	2.10782568359375	1.181196624755859	0.5898536987304688	2.076160400390625	1.284297912597656	0.5771414184570313	2.10437158203125	1.163538452148438	0.5466022338867188	2.269853271484375	1.712467590332031	0.2726568603515625	2.341197265625	1.681189880371094	0.1658758544921875	2.589367431640625	1.546431579589844	0.1474975280761719	2.590430419921875	1.326373748779297	0.06206915664672852	2.67219921875	1.264275024414062	0.04428471755981445
329	10.933333	2.275737060546875	1.211859771728516	0.2777320556640625	2.2516962890625	1.389626281738281	0.2818292846679687	2.236727294921875	1.532161071777344	0.2878910522460937	2.258506591796875	1.748953002929687	0.3022166137695312	2.238999755859375	1.713053344726562	0.3298005981445313	2.18214306640625	1.670254577636719	0.4547271728515625	2.16670849609375	1.457308502197266	0.6326640625	2.08204736328125	1.240177764892578	0.6427483520507813	2.10127880859375	1.171791915893555	0.57692431640625	2.1005234375	1.280447967529297	0.5788463745117187	2.106310302734375	1.154633148193359	0.536850341796875	2.272580810546875	1.712958312988281	0.2710352783203125	2.345537109375	1.681431335449219	0.1653096160888672	2.588972900390625	1.537636901855469	0.1492306213378906	2.572204833984375	1.321496307373047	0.05540402984619141	2.65492626953125	1.258209045410156	0.05035260772705078
330	10.966667	2.275458984375	1.21138542175293	0.2777973937988281	2.25144970703125	1.388886932373047	0.2820803527832031	2.235542236328125	1.531127380371094	0.2876889343261719	2.2559267578125	1.7476025390625	0.3038735656738281	2.236308837890625	1.711444885253906	0.3309073486328125	2.178065673828125	1.668247436523437	0.4548121032714844	2.159465576171875	1.447137603759766	0.6214990234375	2.07389453125	1.230573776245117	0.6272986450195313	2.08903173828125	1.157823379516602	0.5654108276367188	2.099115478515625	1.265859069824219	0.5638316040039062	2.095093017578125	1.141450088500977	0.5228561401367188	2.27055810546875	1.711971862792969	0.2726460266113281	2.34123193359375	1.679093933105469	0.1660269775390625	2.574159423828125	1.521501647949219	0.1365094146728516	2.559909423828125	1.303413787841797	0.0477804183959961	2.636194091796875	1.232610763549805	0.04471177291870117
331	11	2.277897705078125	1.210047790527344	0.27891650390625	2.252328125	1.38718994140625	0.2826951904296875	2.23475341796875	1.529138000488281	0.2876043395996093	2.2557626953125	1.745384216308594	0.3035715026855469	2.235359619140625	1.709437194824219	0.3302267761230469	2.174044189453125	1.666898376464844	0.452728759765625	2.148609130859375	1.437898284912109	0.6070082397460937	2.06772900390625	1.219693450927734	0.6100798950195313	2.079673095703125	1.148868011474609	0.5454488525390625	2.09054296875	1.256723510742187	0.5476963500976563	2.09668994140625	1.131709899902344	0.5115437622070312	2.270942138671875	1.709614501953125	0.2728350219726562	2.34317822265625	1.67740185546875	0.1672026214599609	2.55961865234375	1.498707824707031	0.134814468383789	2.535885009765625	1.289009216308594	0.02989742088317871	2.612449951171875	1.21864274597168	0.02673874855041504
332	11.033333	2.277427490234375	1.209244812011719	0.2856017761230469	2.25168115234375	1.386196624755859	0.2862631530761719	2.23302197265625	1.527917297363281	0.2880466003417969	2.25574462890625	1.743773010253906	0.3036000061035156	2.234738037109375	1.708130249023438	0.3300927429199219	2.171744873046875	1.665143493652344	0.45139208984375	2.137820556640625	1.423298828125	0.5820719604492187	2.057646240234375	1.207631622314453	0.548873046875	2.09963232421875	1.12324373626709	0.5281151733398437	2.065501953125	1.22174772644043	0.4987615966796875	2.125894775390625	1.107477958679199	0.4791396484375	2.27094287109375	1.707816650390625	0.2731820983886719	2.34434228515625	1.672558654785156	0.1695282440185547	2.544059814453125	1.476839294433594	0.1313963470458984	2.503889404296875	1.273992767333984	0.01888452529907227	2.581501220703125	1.204941375732422	0.02162303733825684
333	11.066667	2.27875146484375	1.205942504882813	0.2865721435546875	2.251382568359375	1.382997711181641	0.2904721374511719	2.2283857421875	1.524382080078125	0.2928440856933594	2.253169921875	1.740418884277344	0.3092576599121094	2.2319638671875	1.704767578125	0.335775634765625	2.1675390625	1.654299194335938	0.4537598266601562	2.12489892578125	1.398991180419922	0.55399267578125	2.074976318359375	1.178128173828125	0.49920068359375	2.112190673828125	1.089139617919922	0.5063585510253906	2.084895263671875	1.188663070678711	0.4727423706054688	2.1604599609375	1.076463943481445	0.4472183532714843	2.2678955078125	1.704390197753906	0.2785212097167969	2.33456494140625	1.667175842285156	0.1707263336181641	2.53106982421875	1.468934387207031	0.1251630630493164	2.47750732421875	1.267241943359375	0.01512248802185059	2.55316015625	1.195859252929687	0.02030039978027344
334	11.1	2.281041259765625	1.201901458740234	0.2878677978515625	2.254725341796875	1.378447662353516	0.2920180358886719	2.233682373046875	1.519587097167969	0.2953326110839844	2.25190478515625	1.735542297363281	0.3108117065429687	2.23131298828125	1.699579040527344	0.3370574035644531	2.161249267578125	1.649254760742187	0.4511881103515625	2.11425048828125	1.389700622558594	0.5342972412109375	2.06478076171875	1.16853742980957	0.4841161193847656	2.110220703125	1.083564186096191	0.4853684387207031	2.074970947265625	1.174379501342773	0.43842138671875	2.15879248046875	1.084949028015137	0.4335882568359375	2.2681630859375	1.699909301757812	0.2806847839355469	2.331885009765625	1.664826171875	0.1710002746582031	2.52070458984375	1.462090240478516	0.1195113906860352	2.447424072265625	1.265406860351562	0.01369609642028809	2.52237890625	1.194217559814453	0.02265658950805664
335	11.133333	2.282376708984375	1.19671842956543	0.287173583984375	2.259356201171875	1.373112213134766	0.2914078979492187	2.2421259765625	1.51425732421875	0.295588623046875	2.253552490234375	1.729976501464844	0.3105420837402344	2.23347412109375	1.693634887695312	0.3363505859375	2.15823095703125	1.6375283203125	0.4436790771484375	2.10344970703125	1.37858544921875	0.5205850830078125	2.034114868164063	1.168563980102539	0.4527789306640625	2.05902099609375	1.075809005737305	0.4532025756835937	2.12804296875	1.131641189575195	0.3920992431640625	2.13792626953125	1.089489158630371	0.4095296020507813	2.271513427734375	1.694854858398438	0.281062744140625	2.336292236328125	1.660684020996094	0.1722468719482422	2.5072158203125	1.445529693603516	0.1142618103027344	2.413307861328125	1.255543731689453	0.01444137859344482	2.487984619140625	1.18445556640625	0.0224084415435791
336	11.166667	2.284505615234375	1.194094619750977	0.287331787109375	2.2624541015625	1.370268127441406	0.2908389587402344	2.2508994140625	1.51159130859375	0.2978684692382813	2.258356689453125	1.727234741210937	0.3098366394042969	2.23785498046875	1.691042785644531	0.3353350219726562	2.151103759765625	1.643372863769531	0.4375559692382813	2.092888671875	1.387172271728516	0.5190088500976563	2.011644165039062	1.184202713012695	0.4448322448730469	2.0598408203125	1.117965522766113	0.3950657348632812	2.15908447265625	1.078382019042969	0.4073998413085937	2.1004072265625	1.105673545837402	0.3720056457519531	2.277999267578125	1.692034790039063	0.2817196655273437	2.347951171875	1.661607116699219	0.1753396453857422	2.491564697265625	1.430258209228516	0.1089685211181641	2.38348291015625	1.248951400756836	0.008451864242553711	2.455183837890625	1.175952560424805	0.02190192413330078
337	11.2	2.285436767578125	1.192888626098633	0.287136474609375	2.262525634765625	1.368843780517578	0.290741455078125	2.2504111328125	1.510021820068359	0.2980343017578125	2.2594501953125	1.725419128417969	0.3109814758300781	2.23837890625	1.689310974121094	0.3360758056640625	2.145148681640625	1.649080200195312	0.4356390380859375	2.090766357421875	1.390390777587891	0.5111014709472657	2.011012329101562	1.184538208007813	0.4440192260742187	2.057475830078125	1.131089431762695	0.3795177917480469	2.1418349609375	1.080670776367187	0.3359744567871094	2.055677734375	1.10905477142334	0.3510353698730469	2.27912158203125	1.690198425292969	0.2829620666503906	2.345620849609375	1.660566589355469	0.1742640380859375	2.472444580078125	1.419651519775391	0.108427734375	2.358148681640625	1.241003021240234	0.01037914276123047	2.425491455078125	1.16506575012207	0.02872333335876465
338	11.233333	2.281947265625	1.194532684326172	0.2847635803222656	2.261237060546875	1.371381927490234	0.28791357421875	2.25200146484375	1.51321826171875	0.2960745544433594	2.262143310546875	1.729120239257813	0.3118606567382812	2.240279541015625	1.692725158691406	0.3361756286621094	2.1435888671875	1.650072692871094	0.4320599060058594	2.090369384765625	1.387783386230469	0.4988678588867188	2.013485473632813	1.185786575317383	0.4158751220703125	2.06103759765625	1.137756820678711	0.3475302124023438	2.149695556640625	1.093795616149902	0.304622802734375	2.0618828125	1.1090078125	0.3274952697753906	2.282220458984375	1.69399267578125	0.2837165222167969	2.347933837890625	1.664540771484375	0.1739561614990234	2.46326953125	1.416667877197266	0.1087305679321289	2.33550537109375	1.241409439086914	0.01969023704528809	2.3954267578125	1.160894195556641	0.04494600677490234
339	11.266667	2.279686767578125	1.196287139892578	0.282217041015625	2.263060302734375	1.373596130371094	0.2876458129882812	2.2533466796875	1.515497863769531	0.2952678527832031	2.264739990234375	1.731127563476563	0.3148638305664063	2.2420693359375	1.694490905761719	0.3380994873046875	2.14097265625	1.648767395019531	0.4279335021972656	2.0876572265625	1.384826080322266	0.4883939514160156	2.00908642578125	1.191128768920898	0.3885932312011719	2.07074853515625	1.146892639160156	0.3295277709960938	2.15834521484375	1.100156181335449	0.2872499694824219	2.076042236328125	1.118719055175781	0.3092339782714844	2.285178955078125	1.696296569824219	0.2865713500976563	2.35220068359375	1.669183227539063	0.1769255828857422	2.454845703125	1.416941619873047	0.1068521118164062	2.315470703125	1.245115570068359	0.02894485664367676	2.375428466796875	1.163124771118164	0.04903917694091797
340	11.3	2.278122802734375	1.198798248291016	0.2827113952636719	2.2628662109375	1.375853790283203	0.2887765197753906	2.25631396484375	1.5175126953125	0.298662841796875	2.2650263671875	1.733041870117187	0.3158204650878906	2.2430009765625	1.696447021484375	0.3395330200195312	2.14146435546875	1.653192260742188	0.4296419372558594	2.080942138671875	1.387585479736328	0.4702669982910156	2.016056518554687	1.199957504272461	0.3518417358398437	2.07845361328125	1.158786026000977	0.291654052734375	2.176385986328125	1.119851219177246	0.2694754943847656	2.084028564453125	1.128236022949219	0.2741722412109375	2.285712646484375	1.69823779296875	0.2878475036621094	2.347893310546875	1.674254272460937	0.1749800109863281	2.43333203125	1.4167353515625	0.1032721633911133	2.293859375	1.242404541015625	0.03286875915527344	2.351087158203125	1.160934982299805	0.06055084609985351
341	11.333333	2.27684033203125	1.200938003540039	0.2828000793457031	2.26247265625	1.378097595214844	0.2887689819335937	2.257006591796875	1.519800476074219	0.2989822998046875	2.264285400390625	1.735348510742188	0.3169562072753906	2.242447509765625	1.698518371582031	0.340492431640625	2.142033203125	1.651738952636719	0.4301302490234375	2.0776611328125	1.385466491699219	0.45907861328125	2.021639526367188	1.200945373535156	0.3315310974121094	2.08708740234375	1.163379531860351	0.27220849609375	2.18799609375	1.128931198120117	0.2569528198242187	2.095368896484375	1.133930953979492	0.25416796875	2.285256103515625	1.700778259277344	0.2888925476074219	2.350381103515625	1.676896179199219	0.1776533203125	2.416813232421875	1.415122375488281	0.101217414855957	2.272626953125	1.241052581787109	0.04017040252685547	2.332098388671875	1.159328765869141	0.06176017379760742
342	11.366667	2.278613037109375	1.200556167602539	0.283293212890625	2.262619384765625	1.377580047607422	0.2882220153808594	2.256049560546875	1.519250793457031	0.2979023742675782	2.26543115234375	1.734511047363281	0.3178313293457031	2.24317236328125	1.69769677734375	0.3409786987304688	2.14177880859375	1.65100830078125	0.42951904296875	2.078212646484375	1.384634643554687	0.4588977661132813	2.021238037109375	1.201327651977539	0.3300946350097656	2.082918212890625	1.166337341308594	0.2654256286621094	2.184339599609375	1.135160919189453	0.2469851989746094	2.088603271484375	1.142318161010742	0.2406450500488281	2.286123046875	1.699991760253906	0.2895122985839844	2.351216552734375	1.675909057617187	0.1783224334716797	2.4086748046875	1.412243225097656	0.1012834396362305	2.25055859375	1.249207077026367	0.04455790710449219	2.306403564453125	1.1637138671875	0.06038849639892578
343	11.4	2.278455078125	1.201190399169922	0.2856409606933594	2.262653564453125	1.378259735107422	0.2902493591308594	2.256587158203125	1.519942504882812	0.3003042907714844	2.2636728515625	1.735499389648437	0.3181217041015625	2.24151123046875	1.698703552246094	0.3414024353027344	2.13949072265625	1.6515009765625	0.4289699096679688	2.08044384765625	1.384050659179688	0.4582806091308594	2.026496215820313	1.200397171020508	0.3286250305175781	2.085585205078125	1.173602142333984	0.2578904418945313	2.1882783203125	1.154040603637695	0.2319616546630859	2.092847412109375	1.145495498657227	0.2371084594726562	2.28501220703125	1.700893188476563	0.2903860473632813	2.35188818359375	1.676469787597656	0.1803169708251953	2.40816650390625	1.413541107177734	0.09985149383544922	2.25174462890625	1.248288665771484	0.04475885391235351	2.307041015625	1.163557800292969	0.0658233642578125
344	11.433333	2.2837451171875	1.198742263793945	0.2868613891601562	2.264505859375	1.374868804931641	0.2913326416015625	2.2551396484375	1.515966064453125	0.3002281799316406	2.26351708984375	1.730694274902344	0.3185981750488281	2.24145947265625	1.694065979003906	0.3418950805664063	2.1394970703125	1.650508605957031	0.4306280517578125	2.076412109375	1.384635833740234	0.4569798889160156	2.027311279296875	1.199447387695312	0.3289853820800781	2.078235595703125	1.172035705566406	0.2527889862060547	2.179828857421875	1.153465606689453	0.2235241088867188	2.09786962890625	1.145752258300781	0.2354059753417969	2.28433349609375	1.696182312011719	0.2906436767578125	2.352561279296875	1.675662475585938	0.1811363830566406	2.407698974609375	1.414586578369141	0.09723064422607422	2.249098876953125	1.252468109130859	0.04241797256469727	2.2998310546875	1.167445388793945	0.07080575561523438
345	11.466667	2.282850830078125	1.198598220825195	0.28654150390625	2.265196044921875	1.375197235107422	0.2924725952148438	2.255735107421875	1.516568969726563	0.3013426513671875	2.26220263671875	1.731912475585938	0.3181921997070313	2.24030224609375	1.695197448730469	0.3416998596191406	2.13810302734375	1.650671264648437	0.4301250915527344	2.075489990234375	1.384076080322266	0.4559150085449219	2.03032470703125	1.198464797973633	0.3262796020507813	2.085737548828125	1.174869277954102	0.2517195587158203	2.187739013671875	1.160471710205078	0.220798828125	2.09386767578125	1.144270416259766	0.2334009094238281	2.28349072265625	1.69730712890625	0.2905408630371094	2.352194091796875	1.674872253417969	0.1814011077880859	2.406512451171875	1.413449920654297	0.09621800231933594	2.245178955078125	1.254087509155273	0.03938685607910156	2.28850146484375	1.169191070556641	0.07895891571044922
346	11.5	2.28435693359375	1.199248840332031	0.2869456787109375	2.265611572265625	1.375680145263672	0.2923135375976563	2.2543935546875	1.516942199707031	0.2998490600585937	2.263319580078125	1.731943115234375	0.3186943054199219	2.24110009765625	1.695268737792969	0.3419228515625	2.1383974609375	1.650291870117187	0.4294381408691406	2.07701123046875	1.383341369628906	0.4532189025878906	2.034334838867188	1.198129241943359	0.3223439636230468	2.08960009765625	1.173799209594727	0.2479611663818359	2.19261474609375	1.159207168579102	0.2208824005126953	2.09816796875	1.143581420898438	0.2295206756591797	2.284116455078125	1.697379943847656	0.290655029296875	2.350546630859375	1.674103393554688	0.1803546600341797	2.40748974609375	1.412661682128906	0.09735164642333985	2.244868408203125	1.255488342285156	0.03852418518066406	2.28526220703125	1.170842895507813	0.08147713470458984
347	11.533333	2.28422802734375	1.199384811401367	0.2869180297851562	2.265483154296875	1.375891937255859	0.2922896118164062	2.254261962890625	1.517214294433594	0.2998257141113281	2.263131591796875	1.732304565429688	0.3187304992675781	2.2409072265625	1.695603454589844	0.3419557189941406	2.138115478515625	1.650473205566406	0.4293856506347656	2.077046630859375	1.383299255371094	0.4528229675292968	2.034647705078125	1.198191101074219	0.32153857421875	2.090351318359375	1.174000366210938	0.2473852386474609	2.193649658203125	1.159653060913086	0.2210862274169922	2.098992431640625	1.143728698730469	0.2289923553466797	2.2839521484375	1.697738586425781	0.29067578125	2.350388916015625	1.674391296386719	0.1803285369873047	2.406879638671875	1.412625213623047	0.09763725280761719	2.24345458984375	1.256079986572266	0.03896780014038086	2.2829013671875	1.171415771484375	0.08285902404785156
348	11.566667	2.28338330078125	1.199963470458984	0.2866292114257812	2.264572509765625	1.376713287353516	0.2919834594726562	2.253448486328125	1.518235961914062	0.2996350708007812	2.26284326171875	1.733580932617187	0.3188319702148438	2.240544677734375	1.696848022460937	0.3420787658691406	2.137621826171875	1.651700805664063	0.4296688537597656	2.07528076171875	1.384385009765625	0.4526399536132812	2.032190063476563	1.19925456237793	0.3210459289550781	2.088625244140625	1.174836853027344	0.2473486328125	2.1920244140625	1.159914855957031	0.2211520690917969	2.1003515625	1.144520660400391	0.2302697601318359	2.28356884765625	1.698957092285156	0.2906582946777344	2.34860595703125	1.674912231445313	0.1794138946533203	2.396983642578125	1.411446441650391	0.09565734100341797	2.225343505859375	1.262368865966797	0.03976169586181641	2.26255908203125	1.175259140014648	0.08107886505126953
349	11.6	2.27872509765625	1.200660095214844	0.2841374816894531	2.2620302734375	1.377856018066406	0.2896256408691406	2.253541748046875	1.519686340332031	0.2983955078125	2.263090087890625	1.735349182128906	0.3171926574707031	2.240647705078125	1.698638122558594	0.3404723205566406	2.13818701171875	1.651615112304687	0.4279256286621094	2.073857177734375	1.384291839599609	0.4496936645507812	2.028924194335938	1.200028457641602	0.3169627685546875	2.09315869140625	1.176747711181641	0.2493689880371094	2.19597021484375	1.159947158813477	0.2214627685546875	2.104227294921875	1.145985977172852	0.2325792541503906	2.283905517578125	1.700599670410156	0.2891257019042969	2.3516767578125	1.672115234375	0.1803839874267578	2.3958544921875	1.407156311035156	0.09777226257324219	2.220169677734375	1.260679046630859	0.04644894027709961	2.258040771484375	1.17145198059082	0.08268414306640624
350	11.633333	2.28078076171875	1.199103225708008	0.2852424621582031	2.263494873046875	1.375933044433594	0.29122509765625	2.25404150390625	1.517473449707031	0.2999063720703125	2.26341845703125	1.732832702636719	0.3181716613769531	2.241154052734375	1.696207214355469	0.3415880432128906	2.138697021484375	1.650404235839844	0.4293116455078125	2.071809814453125	1.383963043212891	0.4482835083007812	2.026166259765625	1.201347686767578	0.3141858215332031	2.09404345703125	1.178079940795898	0.2504834594726563	2.19614501953125	1.159120056152344	0.2220418548583984	2.105476806640625	1.147641021728516	0.2337467041015625	2.28411669921875	1.69810302734375	0.2901351623535156	2.35067236328125	1.669696716308594	0.1808829345703125	2.39747900390625	1.406283020019531	0.09636514282226563	2.217891357421875	1.263845336914063	0.04909403991699219	2.254845703125	1.173460510253906	0.08283679962158202
351	11.666667	2.2790927734375	1.199788436889648	0.2849717102050781	2.261205322265625	1.376642822265625	0.2905701904296875	2.251536376953125	1.518227966308594	0.2992199096679687	2.260074462890625	1.733788635253906	0.3165265808105469	2.238038818359375	1.697157348632813	0.3401900329589844	2.136217529296875	1.649297973632812	0.4276487731933594	2.07289697265625	1.382106018066406	0.4496634521484375	2.026845947265625	1.200254348754883	0.3145112915039063	2.09464404296875	1.17763102722168	0.2504353485107422	2.19764892578125	1.159856018066406	0.2244262542724609	2.107717041015625	1.149570617675781	0.2321891174316406	2.280827392578125	1.6990107421875	0.2885557556152344	2.34574560546875	1.669873596191406	0.1784509124755859	2.4022587890625	1.407092895507813	0.09760086822509766	2.22229248046875	1.266865081787109	0.04499816513061523	2.256900390625	1.175839752197266	0.07962253570556641
352	11.7	2.27742236328125	1.199152618408203	0.284120361328125	2.260024169921875	1.375993713378906	0.2904082946777344	2.250292724609375	1.517536499023437	0.2991729736328125	2.2610224609375	1.732944152832031	0.3165755004882813	2.2387646484375	1.696519897460937	0.3403282775878906	2.137155517578125	1.650623474121094	0.4290263061523438	2.071666259765625	1.383956390380859	0.450297607421875	2.029454223632813	1.200781005859375	0.3157669982910156	2.09831787109375	1.178168319702148	0.2528656463623047	2.200947998046875	1.160208099365234	0.2256276245117187	2.109517578125	1.150853012084961	0.2328365783691406	2.281279296875	1.697993835449219	0.288474853515625	2.345394775390625	1.669499877929687	0.1777669067382812	2.40273974609375	1.40670947265625	0.09775039672851563	2.22324755859375	1.2655	0.04639474105834961	2.259865966796875	1.174340103149414	0.07843334960937499
353	11.733333	2.276366943359375	1.199365905761719	0.2839508361816406	2.2592041015625	1.376179168701172	0.2899749755859375	2.2503056640625	1.517702209472656	0.2991579284667969	2.25963037109375	1.733151245117188	0.3159426879882812	2.237674560546875	1.696656921386719	0.3398347778320313	2.136281982421875	1.649914611816406	0.4282617797851562	2.072688232421875	1.383097686767578	0.4520575256347656	2.030585327148438	1.201566970825195	0.3154133605957031	2.0999072265625	1.179032852172851	0.2530385589599609	2.20219970703125	1.160139709472656	0.2253095092773438	2.111544677734375	1.150979034423828	0.2339496612548828	2.28005322265625	1.698271484375	0.287903564453125	2.343485107421875	1.66980712890625	0.1768468627929687	2.405422607421875	1.407767211914063	0.09813347625732421	2.22540087890625	1.267131866455078	0.04741868209838867	2.2616220703125	1.176180755615234	0.08037719726562501
354	11.766667	2.276260986328125	1.199023742675781	0.2841549072265625	2.2590693359375	1.375781890869141	0.2902310791015625	2.25013525390625	1.517260559082031	0.2994417114257812	2.259173583984375	1.732659606933594	0.3162365112304688	2.237303466796875	1.696141845703125	0.3401435852050781	2.135968505859375	1.649344482421875	0.4285426330566406	2.0727822265625	1.382531127929687	0.4525629577636719	2.031324096679687	1.201408920288086	0.31529150390625	2.1013095703125	1.178569198608398	0.2538168487548828	2.20360986328125	1.158963439941406	0.2267369995117187	2.112573486328125	1.150296478271484	0.2347450256347656	2.279606201171875	1.697821838378906	0.2881768493652344	2.342619873046875	1.669545654296875	0.1768780364990234	2.4055078125	1.407939270019531	0.09775978088378906	2.224661376953125	1.268067535400391	0.0481855583190918	2.260916259765625	1.176931411743164	0.08049803924560547
355	11.8	2.27837158203125	1.198056411743164	0.2830702209472656	2.258804931640625	1.374363128662109	0.2904368591308594	2.248558349609375	1.515538635253906	0.3009425048828125	2.25649609375	1.730910888671875	0.3161487121582031	2.235252197265625	1.6944521484375	0.3406172790527344	2.135209716796875	1.648943542480469	0.4309417114257812	2.07197705078125	1.382767120361328	0.4588568420410156	2.026845458984375	1.201221603393555	0.3236557922363281	2.092274169921875	1.178278930664062	0.2575083618164062	2.1938388671875	1.159671127319336	0.2274860382080078	2.101611572265625	1.154029632568359	0.2339083099365235	2.276687744140625	1.696042175292969	0.2880279541015625	2.335422119140625	1.666905517578125	0.174761474609375	2.409534912109375	1.407349029541016	0.09956961059570313	2.22752880859375	1.268298156738281	0.05297641372680664	2.264024169921875	1.176445541381836	0.08259039306640625
356	11.833333	2.277832763671875	1.197788345336914	0.2817301940917969	2.25753125	1.374100372314453	0.2882304382324219	2.247246826171875	1.515336303710938	0.2984676513671875	2.25454150390625	1.730737976074219	0.3144902954101563	2.23329931640625	1.69412158203125	0.3387539672851563	2.132701904296875	1.64900732421875	0.4287271728515625	2.07129296875	1.382811126708984	0.4610075988769531	2.0288271484375	1.202099548339844	0.3237218933105468	2.0935244140625	1.178921371459961	0.2568982238769531	2.19587939453125	1.160373580932617	0.2295220947265625	2.102780029296875	1.153273635864258	0.2344445648193359	2.274939453125	1.696016357421875	0.2863103332519531	2.33474853515625	1.668056213378906	0.1732639617919922	2.41022314453125	1.408215240478516	0.1001191024780273	2.228439453125	1.269223937988281	0.05214370346069336	2.265349853515625	1.177191680908203	0.08077952575683593
357	11.866667	2.274443115234375	1.198448989868164	0.2802304992675781	2.256919921875	1.375660430908203	0.2868790893554687	2.2485693359375	1.517490234375	0.2973680114746094	2.259541015625	1.733328247070312	0.3152429504394531	2.23721728515625	1.696795837402344	0.3389905395507812	2.136064697265625	1.650704528808594	0.4286120910644531	2.07072412109375	1.384398193359375	0.4602413330078125	2.03062841796875	1.201563903808594	0.3237333984375	2.09594140625	1.17868522644043	0.2569371948242187	2.198816650390625	1.1611318359375	0.2294164581298828	2.105460693359375	1.153581237792969	0.2339656829833984	2.27978759765625	1.698339050292969	0.2869929504394531	2.34524609375	1.668483337402344	0.1770887603759766	2.4140263671875	1.407147552490234	0.09916665649414062	2.227973388671875	1.272238739013672	0.05203065872192383	2.2620791015625	1.179333740234375	0.08253196716308593
358	11.9	2.278071533203125	1.197912017822266	0.2833681030273438	2.257087158203125	1.374481201171875	0.2881285400390625	2.246954833984375	1.516011535644531	0.2975162963867187	2.2559287109375	1.731694763183594	0.3134898986816406	2.234185302734375	1.695212646484375	0.337666015625	2.13439892578125	1.650861206054687	0.42926171875	2.07291650390625	1.384283325195312	0.4619417114257813	2.027939819335938	1.201939071655273	0.3270235595703125	2.08832373046875	1.177457595825195	0.2565133361816406	2.191425048828125	1.159656631469727	0.2308288269042969	2.10324658203125	1.153615478515625	0.2352434692382812	2.276264892578125	1.696733520507812	0.2854267272949219	2.34297900390625	1.66750390625	0.176398193359375	2.410710693359375	1.406183929443359	0.09935549926757813	2.22755029296875	1.268402709960938	0.05133195495605469	2.262385498046875	1.17653694152832	0.08347274017333985
359	11.933333	2.27334912109375	1.198393203735352	0.2830907287597656	2.25668798828125	1.375200622558594	0.2896427917480469	2.248503173828125	1.516700439453125	0.2993990173339844	2.259094970703125	1.732090942382813	0.3156271057128906	2.237251220703125	1.695761047363281	0.3398508605957031	2.135960205078125	1.650953430175781	0.4293441162109375	2.074789306640625	1.384674499511719	0.4628939208984375	2.025993774414062	1.201802520751953	0.330404052734375	2.086869140625	1.177580703735352	0.2603483276367187	2.188606201171875	1.159356353759766	0.2303061828613281	2.09605810546875	1.157013946533203	0.2339055480957031	2.279002197265625	1.697061218261719	0.287421630859375	2.339685302734375	1.666716857910156	0.1753614807128906	2.4096240234375	1.406075439453125	0.09893717193603516	2.2241328125	1.270633087158203	0.05438382720947266	2.2592353515625	1.177866470336914	0.08316436004638672
360	11.966667	2.27344091796875	1.197975280761719	0.2826671142578125	2.255816650390625	1.374579833984375	0.2882761535644531	2.247233642578125	1.515972778320313	0.2975871887207031	2.2551484375	1.731333129882813	0.3134502868652344	2.233737060546875	1.694807373046875	0.3376873779296875	2.134716796875	1.649119812011719	0.4290772094726563	2.074338623046875	1.382947540283203	0.4631130981445313	2.025600463867188	1.201326675415039	0.3292085571289062	2.086700439453125	1.177561294555664	0.2592964172363281	2.18923974609375	1.160151840209961	0.2319232330322266	2.09731201171875	1.15733154296875	0.2332322235107422	2.2755068359375	1.696531005859375	0.2853534240722656	2.33860107421875	1.664687561035156	0.1751784362792969	2.41174365234375	1.405230712890625	0.09853955078125	2.226024658203125	1.269737731933594	0.05611493301391601	2.26172607421875	1.176896942138672	0.08359622955322266
361	12	2.27536376953125	1.19614176940918	0.2825598754882813	2.254659912109375	1.372423767089844	0.288436279296875	2.243941650390625	1.51367529296875	0.2979293518066407	2.255710205078125	1.7288623046875	0.3140919189453125	2.234138427734375	1.692633728027344	0.3386426086425781	2.13449951171875	1.648962463378906	0.4303707275390625	2.073343017578125	1.382691680908203	0.4624484252929688	2.025421142578125	1.200400329589844	0.3291154479980469	2.087001708984375	1.177190948486328	0.2594234924316406	2.188979248046875	1.160103897094727	0.2297922668457031	2.099148681640625	1.156883651733398	0.2340988159179687	2.27497705078125	1.693791015625	0.2855536193847656	2.333696533203125	1.662184020996094	0.1729019622802734	2.4142197265625	1.403473266601563	0.1011788024902344	2.2274892578125	1.269114715576172	0.05944193649291992	2.260227294921875	1.174501525878906	0.08450714874267579
362	12.033333	2.271841064453125	1.197448471069336	0.2806153869628906	2.254218994140625	1.374433776855469	0.2875376892089844	2.246752197265625	1.516084655761719	0.2988560180664063	2.255632568359375	1.732035095214844	0.3131572570800781	2.23439453125	1.695662841796875	0.338005126953125	2.134531494140625	1.649651123046875	0.4288442077636719	2.0742529296875	1.382916717529297	0.4639611206054687	2.024461303710937	1.201163619995117	0.329671142578125	2.08589453125	1.177756484985351	0.2596158447265625	2.18811376953125	1.160190399169922	0.2302092742919922	2.09301904296875	1.156481567382813	0.2327704620361328	2.275521484375	1.696888000488281	0.2849478454589844	2.33125439453125	1.662597717285156	0.1712222747802734	2.411856201171875	1.402599273681641	0.101784912109375	2.224485107421875	1.268645233154297	0.05865897369384766	2.2553427734375	1.173050231933594	0.08334953308105469
363	12.066667	2.271785400390625	1.197350341796875	0.2806400146484375	2.254226318359375	1.374362884521484	0.2875757446289062	2.2468046875	1.516032836914063	0.2989017333984375	2.25573486328125	1.732004760742187	0.3132416687011719	2.234477783203125	1.695629455566406	0.338080322265625	2.1345478515625	1.649641357421875	0.4288849182128906	2.07394921875	1.382933502197266	0.4639132690429688	2.024076416015625	1.201219619750977	0.3295523376464844	2.085374267578125	1.17777229309082	0.2593759765625	2.187541015625	1.160112991333008	0.2297956390380859	2.092392578125	1.156571136474609	0.2324373931884766	2.275626220703125	1.69685302734375	0.285029296875	2.331437255859375	1.662577270507812	0.1713195495605469	2.412215087890625	1.402569366455078	0.1019857711791992	2.224909423828125	1.268517364501953	0.05872686767578125	2.25579638671875	1.172915573120117	0.0834063491821289
364	12.1	2.2743515625	1.195738967895508	0.2805150451660156	2.253977294921875	1.371914001464844	0.2871738586425781	2.244111328125	1.513053283691406	0.2977972106933593	2.25614892578125	1.728009094238281	0.314911376953125	2.234500732421875	1.691727783203125	0.3392519226074219	2.133802490234375	1.647364562988281	0.42933154296875	2.071485595703125	1.381947174072266	0.4645443115234375	2.02260546875	1.201734375	0.3290144348144531	2.083875732421875	1.178020538330078	0.2593051452636719	2.18542822265625	1.159199905395508	0.229522232055664	2.0905947265625	1.157175582885742	0.2321332092285156	2.27539990234375	1.693059143066406	0.2862695617675781	2.333424072265625	1.662356079101563	0.173108642578125	2.412188720703125	1.403270843505859	0.1015046539306641	2.22382177734375	1.271689727783203	0.05913849639892578	2.259299072265625	1.177570724487305	0.08195705413818359
365	12.133333	2.274075927734375	1.196052673339844	0.2806290893554688	2.253651123046875	1.372483428955078	0.2872369995117188	2.244115478515625	1.513833557128906	0.2981104736328125	2.2532021484375	1.729470092773437	0.3121711730957031	2.232174560546875	1.693179260253906	0.3371745300292969	2.132583251953125	1.648655395507812	0.4287196960449219	2.072083740234375	1.38238671875	0.4637938842773437	2.02565380859375	1.201227752685547	0.3280930480957031	2.087392333984375	1.177734176635742	0.25853125	2.18951611328125	1.159633544921875	0.2297071990966797	2.095903564453125	1.157679794311523	0.2313962554931641	2.27282080078125	1.694345764160156	0.2838712768554688	2.329919921875	1.662189758300781	0.1704238891601562	2.412826171875	1.402835144042969	0.1030004577636719	2.223667724609375	1.272464752197266	0.05859410095214844	2.25787158203125	1.177984649658203	0.08251505279541016
366	12.166667	2.272797119140625	1.195058853149414	0.2802669677734375	2.252354736328125	1.371243713378906	0.2867969360351563	2.241399658203125	1.512387756347656	0.29637646484375	2.254878173828125	1.727224914550781	0.3140926208496094	2.23300927734375	1.691015930175781	0.3383504943847656	2.1320205078125	1.6480771484375	0.4288102416992188	2.071494384765625	1.381947509765625	0.4618594665527344	2.02395849609375	1.201128494262695	0.3266309204101562	2.082595947265625	1.17768669128418	0.2545948028564453	2.184451904296875	1.160309616088867	0.2249428100585938	2.0964306640625	1.157512680053711	0.2298968963623047	2.273874267578125	1.692227233886719	0.2853327026367187	2.3289921875	1.660410217285156	0.1710215454101562	2.408387451171875	1.401060241699219	0.1010111312866211	2.2191220703125	1.270709014892578	0.05875414276123047	2.253953857421875	1.176349975585937	0.08160915374755859
367	12.2	2.272801513671875	1.195097946166992	0.2806644287109375	2.25262744140625	1.371424621582031	0.2878829650878906	2.24286083984375	1.512659057617188	0.2989224243164063	2.253474853515625	1.72814697265625	0.3121396789550781	2.232153564453125	1.692130310058594	0.3372324829101562	2.132807373046875	1.648375610351563	0.4292784118652344	2.073699951171875	1.381379028320312	0.4595476379394531	2.027726440429687	1.200221725463867	0.3239288635253906	2.086397216796875	1.176508270263672	0.2519106597900391	2.189000732421875	1.159399291992187	0.2244628448486328	2.10540478515625	1.158177734375	0.2283481292724609	2.2728779296875	1.692791442871094	0.28403173828125	2.329739013671875	1.65927734375	0.1709506530761719	2.40827734375	1.399316528320313	0.101376823425293	2.219258544921875	1.267943328857422	0.06019988250732422	2.2547177734375	1.173562728881836	0.08234839630126953
368	12.233333	2.27184716796875	1.195330001831055	0.2806664123535156	2.25237109375	1.371818908691406	0.2888099365234375	2.241987548828125	1.513130981445312	0.2995570678710938	2.2541337890625	1.728660339355469	0.3132250061035156	2.232566162109375	1.692716796875	0.3382780456542969	2.132305419921875	1.648393981933594	0.4292067565917969	2.073470703125	1.381276458740234	0.4606525268554688	2.025517700195313	1.200261627197266	0.3252562255859375	2.081108154296875	1.177341857910156	0.2505008850097656	2.184081787109375	1.162330383300781	0.2229193572998047	2.09857666015625	1.157272277832031	0.2271294860839844	2.273277587890625	1.693203918457031	0.285007080078125	2.32894287109375	1.657766235351563	0.1718122253417969	2.40803662109375	1.398062713623047	0.1011320495605469	2.219107177734375	1.266234710693359	0.06007720947265625	2.2528623046875	1.171052764892578	0.08178942108154297
369	12.266667	2.271223388671875	1.195065841674805	0.2806088256835937	2.251269775390625	1.371160919189453	0.2878256530761719	2.241088623046875	1.512204040527344	0.2983038635253906	2.253025390625	1.727336853027344	0.3111028747558593	2.231709228515625	1.691532104492187	0.3363670043945313	2.13275390625	1.648795043945313	0.4289949645996094	2.075973876953125	1.381803253173828	0.4601627807617187	2.026676147460937	1.200875610351563	0.3259764099121094	2.07862109375	1.175870788574219	0.2495476837158203	2.181121337890625	1.158658401489258	0.2223836364746094	2.095005615234375	1.155101760864258	0.2259766082763672	2.2719921875	1.691879760742188	0.2829485473632812	2.32747607421875	1.657189758300781	0.1697552795410156	2.407014404296875	1.397619598388672	0.1014913940429688	2.218525634765625	1.2660712890625	0.06034775543212891	2.251395263671875	1.17084049987793	0.08215953826904297
370	12.3	2.270850341796875	1.195177001953125	0.280530517578125	2.25088037109375	1.371371002197266	0.2877394104003906	2.24073779296875	1.512494323730469	0.2982540893554688	2.2527255859375	1.727731262207031	0.3112979736328125	2.2314208984375	1.691879943847656	0.3365584716796875	2.132519775390625	1.64887890625	0.4292446899414062	2.075833984375	1.381621490478516	0.459659912109375	2.026380981445313	1.201084976196289	0.3247828979492188	2.07776025390625	1.176009460449219	0.2479287109375	2.1800166015625	1.158272979736328	0.2199556884765625	2.0906962890625	1.154347640991211	0.2236169891357422	2.27166650390625	1.692284606933594	0.2830652160644531	2.327132568359375	1.657623413085938	0.1697694702148438	2.406783935546875	1.398017150878906	0.1011301422119141	2.219370361328125	1.264853576660156	0.05952877807617187	2.25245166015625	1.169701110839844	0.08163436889648437
371	12.333333	2.26421875	1.196175308227539	0.2775481872558594	2.248018798828125	1.373208221435547	0.2861481628417969	2.238715087890625	1.514820129394531	0.2963963012695313	2.253849365234375	1.730345153808594	0.3115688171386718	2.231763916015625	1.694482604980469	0.3364112548828125	2.13336083984375	1.648765563964844	0.4289580993652344	2.076801025390625	1.380747528076172	0.4600831298828125	2.030465087890625	1.201634384155273	0.321123291015625	2.085322265625	1.17712614440918	0.2461685791015625	2.18845361328125	1.158727951049805	0.2207597961425781	2.097353271484375	1.155302139282226	0.2216314086914062	2.27252294921875	1.694777709960937	0.283064453125	2.327008056640625	1.657987976074219	0.1695279541015625	2.402910400390625	1.396234710693359	0.1014953308105469	2.21784228515625	1.258652038574219	0.05998402786254883	2.25315966796875	1.1639951171875	0.08214739990234375
372	12.366667	2.263953125	1.196489898681641	0.2775516052246094	2.248884033203125	1.373452972412109	0.2864564514160156	2.239908447265625	1.514979614257812	0.2964653015136719	2.25450048828125	1.730388000488281	0.3111449584960937	2.232275634765625	1.694586608886719	0.3358677673339844	2.1323525390625	1.648845031738281	0.426565185546875	2.077841064453125	1.380994995117188	0.4605502319335937	2.031271484375	1.202195053100586	0.3215979919433594	2.0854111328125	1.177419250488281	0.2463165435791016	2.188301025390625	1.158526473999024	0.2206885833740234	2.097284423828125	1.15547233581543	0.2218241119384766	2.2734794921875	1.694804931640625	0.2829367980957031	2.32795947265625	1.657221740722656	0.1697893524169922	2.403587890625	1.395574432373047	0.1020465087890625	2.217671875	1.259393280029297	0.06084577178955078	2.253847900390625	1.165002517700195	0.08233199310302734
373	12.4	2.263521484375	1.196603729248047	0.2774634704589844	2.248864990234375	1.373618469238281	0.2859566345214844	2.2411953125	1.515179016113281	0.2965199584960937	2.254769775390625	1.730719604492188	0.3101402282714844	2.232693115234375	1.694938659667969	0.3350230102539062	2.131806640625	1.648476379394531	0.4242718811035156	2.0794306640625	1.380288787841797	0.4589066162109375	2.03114013671875	1.201284240722656	0.3208147583007813	2.08302587890625	1.176568450927734	0.2439454498291016	2.1860732421875	1.158528305053711	0.2183434753417969	2.095735107421875	1.154240127563477	0.2199320526123047	2.273936767578125	1.695086608886719	0.2821243591308594	2.32701513671875	1.656845581054688	0.1685347442626953	2.40115283203125	1.394700408935547	0.1010907135009766	2.215510009765625	1.257867797851562	0.06085271072387696	2.251463134765625	1.163322143554687	0.08202049255371094
374	12.433333	2.263283203125	1.195848968505859	0.2773201904296875	2.24838134765625	1.372508270263672	0.2844790344238281	2.241061279296875	1.513809997558594	0.2945277404785156	2.255578125	1.728661804199219	0.3103112487792969	2.2333486328125	1.692813049316406	0.3347450256347656	2.132462646484375	1.648324890136719	0.4244979553222656	2.078632568359375	1.380800659179688	0.4571498718261719	2.029900268554687	1.201153503417969	0.3209129028320313	2.083128173828125	1.176195770263672	0.2453137969970703	2.185917236328125	1.158184371948242	0.2196506805419922	2.096424560546875	1.154896118164062	0.2209613189697266	2.274580078125	1.693303466796875	0.28202685546875	2.32931494140625	1.658181701660156	0.1685494079589844	2.40046875	1.39568310546875	0.1018435287475586	2.2185234375	1.255980072021484	0.05776319885253906	2.253152587890625	1.16165510559082	0.08091825103759766
375	12.466667	2.26272216796875	1.196215377807617	0.2766863708496094	2.247722412109375	1.372968444824219	0.2837053527832031	2.239423583984375	1.51435986328125	0.2927667846679687	2.25553076171875	1.729070251464844	0.3104207458496094	2.232927490234375	1.693169677734375	0.3344852294921875	2.1321064453125	1.64839453125	0.4242901306152344	2.07700830078125	1.380828491210937	0.4557144775390625	2.029752075195312	1.201635498046875	0.3181543273925782	2.087895263671875	1.177362564086914	0.2459639282226563	2.190643798828125	1.159035110473633	0.2201207427978516	2.10061474609375	1.155496871948242	0.2220055389404297	2.27437548828125	1.693786987304688	0.2818920593261719	2.329905517578125	1.658539001464844	0.1687589721679688	2.401880859375	1.395922058105469	0.1027670059204102	2.218955078125	1.257588623046875	0.05776428604125976	2.253316162109375	1.162916320800781	0.08013664245605469
376	12.5	2.26749560546875	1.196589538574219	0.2795502014160156	2.250454345703125	1.372971221923828	0.2862126770019531	2.24161279296875	1.514144348144531	0.2956663818359375	2.25465576171875	1.729054443359375	0.3101797485351562	2.232767578125	1.693210571289062	0.3348708190917969	2.132704345703125	1.648000610351563	0.4250521545410156	2.07671923828125	1.380823059082031	0.4555041198730469	2.030500854492188	1.201669219970703	0.3179741516113281	2.090029296875	1.177897186279297	0.2468973693847656	2.1924912109375	1.159650024414062	0.2203693084716797	2.096666748046875	1.155042358398437	0.2213234252929688	2.27380859375	1.693690979003906	0.28205322265625	2.32865478515625	1.657502197265625	0.1690532379150391	2.40144287109375	1.395822601318359	0.1015784683227539	2.22052001953125	1.254704711914063	0.05852614212036133	2.249552490234375	1.158221725463867	0.08016769409179687
377	12.533333	2.263790771484375	1.196712814331055	0.2780503845214844	2.248752685546875	1.373500885009766	0.285353515625	2.241430908203125	1.514914855957031	0.2954651489257812	2.25495654296875	1.730126037597656	0.3095693664550781	2.232938720703125	1.6943310546875	0.3343511047363281	2.13272607421875	1.648625549316406	0.4244305419921875	2.076368408203125	1.381260833740234	0.4560059204101563	2.026628295898437	1.202561172485352	0.3185718078613281	2.0893359375	1.179576141357422	0.2498275146484375	2.191238037109375	1.16096728515625	0.2208932647705078	2.09731494140625	1.156177383422851	0.2249904937744141	2.274079833984375	1.694613159179688	0.281490966796875	2.3285556640625	1.65807275390625	0.1682132110595703	2.40052880859375	1.395550842285156	0.1015128860473633	2.219364501953125	1.254207916259766	0.05843991851806641	2.249898681640625	1.157966613769531	0.07977673339843749
378	12.566667	2.26378515625	1.196715759277344	0.2780455932617187	2.24874658203125	1.373506378173828	0.2853486938476563	2.241424560546875	1.51492236328125	0.2954600830078125	2.25494677734375	1.730136413574219	0.3095711364746094	2.23292919921875	1.694339782714844	0.3343520202636719	2.132714599609375	1.648625854492187	0.4244284362792969	2.07637939453125	1.381251068115234	0.4559922485351562	2.02665087890625	1.202547882080078	0.3185530395507812	2.089365478515625	1.179561294555664	0.2498134918212891	2.1912724609375	1.160953643798828	0.22089013671875	2.097341796875	1.156176513671875	0.2249637603759766	2.274071044921875	1.694624206542969	0.2814913330078125	2.328539794921875	1.658093627929687	0.1682049560546875	2.400484375	1.395573852539063	0.1014484558105469	2.219272705078125	1.254285217285156	0.05837833404541016	2.249818115234375	1.15804084777832	0.07969239807128906
379	12.6	2.263732177734375	1.196667282104492	0.2780342712402344	2.248688232421875	1.373457305908203	0.2853440856933594	2.241374267578125	1.514872741699219	0.2954720153808594	2.254932861328125	1.730080322265625	0.3096486511230468	2.232921142578125	1.694278564453125	0.3344271850585938	2.13273974609375	1.648555053710937	0.4245360107421875	2.076377685546875	1.381186157226562	0.4561040344238281	2.026573852539062	1.202471069335938	0.3187070617675781	2.089341552734375	1.179434661865234	0.2500325164794922	2.1913203125	1.160820938110352	0.2213671875	2.097321044921875	1.156108825683594	0.2251381225585938	2.2740400390625	1.69457470703125	0.281548828125	2.32831298828125	1.658076416015625	0.1681578826904297	2.399478271484375	1.395479431152344	0.1008708343505859	2.21763134765625	1.254953262329102	0.05798268890380859	2.248058837890625	1.15860466003418	0.07899309539794921
380	12.633333	2.26328466796875	1.19702180480957	0.2778904724121094	2.2483505859375	1.373875335693359	0.2851058044433594	2.24118212890625	1.515340148925781	0.2952096557617188	2.255083251953125	1.730607116699219	0.3090797119140625	2.23307177734375	1.694858703613281	0.3339625244140625	2.133112548828125	1.649507141113281	0.4245679931640625	2.07590966796875	1.382331634521484	0.4569284362792969	2.024853759765625	1.202960144042969	0.3207422485351563	2.0860341796875	1.179116180419922	0.2508834075927734	2.188164306640625	1.160265213012695	0.22280419921875	2.094045654296875	1.156051956176758	0.2258729248046875	2.274080322265625	1.695028015136719	0.2809738159179688	2.328234619140625	1.658295104980469	0.1675592651367188	2.39913916015625	1.395354888916016	0.1010116653442383	2.217857421875	1.253866546630859	0.05853639602661133	2.250185791015625	1.158230041503906	0.08009687042236328
381	12.666667	2.263462890625	1.196650634765625	0.2779963989257813	2.248559326171875	1.373390625	0.2852000427246094	2.24139599609375	1.514764343261719	0.29527783203125	2.255349609375	1.72989111328125	0.3090683898925781	2.233299560546875	1.694185363769531	0.3339155883789062	2.13322802734375	1.649042114257813	0.4243550415039062	2.075722900390625	1.382148529052734	0.4569759826660156	2.024765258789063	1.202942108154297	0.3207915649414063	2.085878662109375	1.179251831054688	0.2509078063964844	2.18814013671875	1.160733062744141	0.2233598480224609	2.093736328125	1.156193710327148	0.2258558502197266	2.274364501953125	1.694315856933594	0.2810260620117188	2.328717041015625	1.657624389648438	0.1677918853759766	2.39965185546875	1.394910949707031	0.101152473449707	2.21840234375	1.253744781494141	0.05830969619750977	2.251042724609375	1.158105117797852	0.07904736328125
382	12.7	2.26252001953125	1.196223052978516	0.2778568115234375	2.247645263671875	1.372822784423828	0.285028076171875	2.24051953125	1.514084106445313	0.2950962829589844	2.254901611328125	1.729026306152344	0.3085901794433594	2.232778564453125	1.693429504394531	0.33345166015625	2.13278955078125	1.648799560546875	0.4240562438964844	2.07508447265625	1.382285461425781	0.4575443420410156	2.023615844726562	1.203348220825195	0.3215139465332031	2.08479443359375	1.179446762084961	0.2518657989501953	2.18690576171875	1.160551177978516	0.2243554992675781	2.091902587890625	1.157180038452148	0.2259485168457031	2.27384521484375	1.693401794433594	0.2806318054199219	2.328122314453125	1.65615087890625	0.1676665191650391	2.397110107421875	1.393023712158203	0.101568977355957	2.216112548828125	1.251888809204102	0.05858882141113281	2.250248291015625	1.156948181152344	0.07971353912353515
383	12.733333	2.264916259765625	1.195863388061523	0.2774905090332031	2.248385498046875	1.372414703369141	0.2844642944335937	2.240720703125	1.513690490722656	0.2949442138671875	2.255933349609375	1.728757934570313	0.307240966796875	2.233791259765625	1.693353332519531	0.332406982421875	2.13264892578125	1.649865539550781	0.4223986511230469	2.075772705078125	1.383358642578125	0.4584166259765625	2.025110961914062	1.204463653564453	0.3218293151855469	2.08267041015625	1.179433685302734	0.2494776916503906	2.18544921875	1.160250518798828	0.2245596771240234	2.097337646484375	1.157293670654297	0.2265915832519531	2.2746279296875	1.692901245117187	0.2793679504394531	2.328835205078125	1.654977478027344	0.1665158233642578	2.39512548828125	1.390772827148437	0.1013575286865234	2.214767333984375	1.248384307861328	0.05918367004394531	2.251234619140625	1.154088317871094	0.0795421142578125
384	12.766667	2.263351318359375	1.195902191162109	0.2788838195800781	2.2474306640625	1.372381195068359	0.2856451721191406	2.2395517578125	1.513599426269531	0.2952313232421875	2.254892578125	1.728456848144531	0.3081202392578125	2.232670166015625	1.693032165527344	0.3331139221191406	2.1315869140625	1.649743713378906	0.4230962524414063	2.07727734375	1.382873962402344	0.4587801513671875	2.025723510742187	1.204538375854492	0.3220937805175781	2.082166748046875	1.178932510375977	0.2491636962890625	2.184606689453125	1.15874201965332	0.2240032653808594	2.08964453125	1.155696716308594	0.2243169250488281	2.273620361328125	1.692685119628906	0.2802266845703125	2.328563720703125	1.655234680175781	0.1676890258789062	2.3983212890625	1.392356475830078	0.1017131195068359	2.216997314453125	1.251922302246094	0.05814283752441406	2.250295166015625	1.156380325317383	0.07770716857910157
385	12.8	2.26457177734375	1.195300445556641	0.2794254760742187	2.24811572265625	1.371744232177734	0.2856799621582031	2.239603515625	1.512964477539062	0.2946175537109375	2.25565869140625	1.727776977539063	0.3072864074707031	2.23349462890625	1.692432373046875	0.3324422607421875	2.133183837890625	1.649378540039062	0.4233901977539062	2.078737060546875	1.382509094238281	0.4588097839355469	2.025922241210937	1.204486663818359	0.32220703125	2.08217236328125	1.179452545166016	0.2489334716796875	2.18487158203125	1.160272750854492	0.2240526123046875	2.095017578125	1.156431518554688	0.2259058380126953	2.27410009765625	1.691936157226563	0.2792932739257812	2.32888330078125	1.654560852050781	0.1666567535400391	2.3990390625	1.391497741699219	0.1018825836181641	2.2160419921875	1.253537063598633	0.05744633483886719	2.248786865234375	1.157657836914062	0.07626526641845703
386	12.833333	2.26461669921875	1.195528213500977	0.2794146728515625	2.24820458984375	1.372025817871094	0.28564404296875	2.23980419921875	1.513288940429688	0.2946270141601562	2.256284912109375	1.72812646484375	0.30733251953125	2.234033203125	1.692813171386719	0.3324809875488281	2.133558837890625	1.649986999511719	0.4234166259765625	2.078228515625	1.383232086181641	0.4589140930175781	2.025020141601563	1.205162109375	0.32241943359375	2.08136083984375	1.179727691650391	0.2493193817138672	2.1840556640625	1.160025115966797	0.2247030944824219	2.094141357421875	1.156686676025391	0.2262828063964844	2.2746728515625	1.692242492675781	0.2793356628417969	2.329419189453125	1.654670043945313	0.1667051544189453	2.39896435546875	1.391248107910156	0.1024013290405273	2.21543359375	1.25386213684082	0.05804962539672852	2.2475126953125	1.157849609375	0.07748023223876953
387	12.866667	2.26461669921875	1.195528869628906	0.2794143981933594	2.248205322265625	1.372026550292969	0.2856431274414062	2.239804443359375	1.513289672851562	0.2946249084472656	2.256283447265625	1.728127624511719	0.3073265075683594	2.2340322265625	1.692814575195313	0.3324756469726562	2.13355908203125	1.649989196777344	0.4234127807617187	2.078235107421875	1.383234008789062	0.4589179992675781	2.025028930664063	1.205158874511719	0.3224292907714844	2.081373779296875	1.179722702026367	0.2493329772949219	2.184070556640625	1.160021697998047	0.2247244262695313	2.0941640625	1.156682312011719	0.2263004150390625	2.274671875	1.692243286132812	0.2793302917480469	2.3294189453125	1.6546689453125	0.1667008209228516	2.39896875	1.391246215820312	0.1024050827026367	2.215439697265625	1.253856781005859	0.05805617904663086	2.247518310546875	1.157845550537109	0.07749407196044922
388	12.9	2.25698095703125	1.195642227172852	0.2776546020507812	2.24745068359375	1.373135101318359	0.2836416625976563	2.242284912109375	1.515044860839844	0.2907569274902344	2.262404541015625	1.730234375	0.3021519775390625	2.239341552734375	1.695382568359375	0.3274691467285156	2.136517578125	1.651248718261719	0.4157162780761719	2.083992431640625	1.385019775390625	0.4631801147460938	2.027274169921875	1.206615859985352	0.3274796752929687	2.068615234375	1.17882160949707	0.2454248962402344	2.17260498046875	1.158746459960938	0.2257742004394531	2.099014404296875	1.157277374267578	0.2263402404785156	2.2803935546875	1.693754455566406	0.2744341430664062	2.33270947265625	1.651551452636719	0.1618763275146484	2.40658935546875	1.387794586181641	0.100538818359375	2.2185244140625	1.254428207397461	0.05971464920043945	2.249003662109375	1.158359985351562	0.08261943054199218
389	12.933333	2.256673583984375	1.196323928833008	0.2777530822753906	2.247587646484375	1.373740264892578	0.283193603515625	2.243133544921875	1.515586120605469	0.2901907653808594	2.262213134765625	1.730792053222656	0.3002812805175781	2.23911474609375	1.696033569335937	0.3256321411132813	2.135253173828125	1.651919250488281	0.41251171875	2.082162109375	1.386708068847656	0.4638333435058594	2.0267822265625	1.209571212768555	0.3261935729980469	2.070475341796875	1.18071826171875	0.2458140716552734	2.173552490234375	1.157019607543945	0.2257837371826172	2.097419677734375	1.158033218383789	0.226490478515625	2.2805703125	1.694229675292969	0.2729739685058594	2.33475048828125	1.652273986816406	0.1613097839355469	2.40738037109375	1.388105102539062	0.1011099853515625	2.21934521484375	1.255326446533203	0.05913375854492187	2.2484873046875	1.159250701904297	0.08339974212646484
390	12.966667	2.255793212890625	1.195793365478516	0.2778526000976563	2.24763037109375	1.372960418701172	0.2830356750488282	2.242839599609375	1.514608276367188	0.2888308715820312	2.263787353515625	1.729255554199219	0.2992552185058594	2.240567138671875	1.694700622558594	0.3246140747070312	2.137560302734375	1.651048889160156	0.4123452758789062	2.0821318359375	1.386498352050781	0.4620783081054687	2.0276572265625	1.208524398803711	0.3258213195800782	2.072616455078125	1.179918838500976	0.2462495574951172	2.17607080078125	1.157810745239258	0.2273580780029297	2.103730224609375	1.158688812255859	0.22839599609375	2.281651611328125	1.692658081054688	0.2718183288574219	2.3361689453125	1.651660888671875	0.1602228088378906	2.406962646484375	1.387114624023438	0.1017317886352539	2.2198681640625	1.254000091552734	0.05883597183227539	2.24888818359375	1.158203659057617	0.0836021728515625
391	13	2.25614697265625	1.195893951416016	0.2777042236328125	2.248100830078125	1.373007843017578	0.2827396240234375	2.24328271484375	1.514613952636719	0.2883014526367187	2.263995361328125	1.729236083984375	0.2981159057617188	2.2408837890625	1.694732238769531	0.32360986328125	2.1381083984375	1.651166015625	0.4115732421875	2.08263330078125	1.386816802978516	0.4617860412597656	2.02808447265625	1.208925109863281	0.3255891723632813	2.074196533203125	1.180325836181641	0.2467186737060547	2.17793115234375	1.158574066162109	0.2292167053222656	2.108958740234375	1.159921615600586	0.2307196502685547	2.281831787109375	1.692601318359375	0.2707418823242188	2.335885009765625	1.651388793945312	0.1590539703369141	2.40728173828125	1.387039825439453	0.1008778533935547	2.220417236328125	1.253343276977539	0.05925807571411133	2.246773681640625	1.157112335205078	0.08514071655273438
392	13.033333	2.255473876953125	1.196063507080078	0.2781364135742188	2.247892578125	1.373294708251953	0.2824811096191406	2.243177978515625	1.514997009277344	0.287219482421875	2.26629443359375	1.729521057128906	0.295837646484375	2.242882568359375	1.695392639160156	0.3216024475097656	2.139829833984375	1.65259326171875	0.4097195129394531	2.079971923828125	1.3889052734375	0.4590327758789062	2.022684814453125	1.209217636108398	0.3261864318847656	2.068853271484375	1.179805541992188	0.2475971069335937	2.172934814453125	1.158883209228516	0.2308681793212891	2.103214111328125	1.162409759521484	0.2290817108154297	2.283639892578125	1.692533020019531	0.26858447265625	2.337335693359375	1.6501484375	0.1570951538085938	2.403224365234375	1.383604431152344	0.1019175262451172	2.218357421875	1.247833023071289	0.05760288619995117	2.245264404296875	1.153323440551758	0.08888089752197266
393	13.066667	2.2554951171875	1.197346755981445	0.2782009887695313	2.24895458984375	1.374810089111328	0.2819447631835937	2.244703369140625	1.51669384765625	0.285851806640625	2.269400390625	1.731329467773437	0.2924697265625	2.24585107421875	1.6975625	0.3186739501953125	2.142581787109375	1.655339782714844	0.4070437927246094	2.07772021484375	1.392720611572266	0.4572522888183594	2.020673095703125	1.209652709960938	0.3285840148925781	2.066146728515625	1.180079452514649	0.2495349731445312	2.170377197265625	1.16122785949707	0.2307161407470703	2.0973466796875	1.163489807128906	0.2285445098876953	2.28636767578125	1.693943603515625	0.2654337768554688	2.341385009765625	1.651388977050781	0.1545021209716797	2.405611083984375	1.383644561767578	0.101814567565918	2.219300537109375	1.248857040405273	0.05935233306884766	2.24480029296875	1.154533828735351	0.09264585113525391
394	13.1	2.251927001953125	1.19613166809082	0.2780845031738281	2.24661767578125	1.373409515380859	0.2805790100097657	2.24356689453125	1.515144897460937	0.2837013549804687	2.268430419921875	1.729439208984375	0.2908651733398437	2.244855712890625	1.695677673339844	0.3169259643554688	2.142211669921875	1.655463745117188	0.4066308288574219	2.079089599609375	1.392517517089844	0.4552108764648438	2.02032275390625	1.209483535766602	0.3278543395996094	2.0709677734375	1.18100276184082	0.25176611328125	2.175169677734375	1.163424911499023	0.2324222869873047	2.098989013671875	1.16465315246582	0.2303282623291016	2.285364501953125	1.692156188964844	0.2637913818359375	2.341527099609375	1.650769653320312	0.153208251953125	2.404735595703125	1.382972045898438	0.1016581039428711	2.21876806640625	1.247911315917969	0.06037701797485352	2.24281591796875	1.152836441040039	0.09213011169433594
395	13.133333	2.25263623046875	1.196825775146484	0.2773303833007812	2.2476591796875	1.374170013427734	0.2806771545410156	2.244178955078125	1.515951416015625	0.2838285217285156	2.270229248046875	1.730256896972656	0.2886544799804687	2.246723876953125	1.696862426757813	0.3152810668945312	2.1447666015625	1.655187133789062	0.4051918029785156	2.07821728515625	1.392917572021484	0.4534747314453125	2.018031616210938	1.209086791992187	0.3277726440429687	2.068974853515625	1.180353454589844	0.251930923461914	2.173585693359375	1.163588851928711	0.2338763580322266	2.103203857421875	1.166545654296875	0.2325182189941406	2.286714111328125	1.692608032226563	0.2617749633789063	2.341009765625	1.648376220703125	0.1512992706298828	2.4054140625	1.380312927246094	0.1020547866821289	2.2201083984375	1.24429248046875	0.06042258071899414	2.242792236328125	1.149544128417969	0.09422288513183594
396	13.166667	2.252704833984375	1.196824768066406	0.2773404235839844	2.247788818359375	1.374160827636719	0.2806607971191406	2.24437890625	1.515935668945313	0.2838113708496094	2.270580078125	1.730210632324219	0.2886127319335938	2.247050048828125	1.696838073730469	0.3152401428222656	2.145087158203125	1.655236022949219	0.4051653442382813	2.07847607421875	1.393020690917969	0.4535662536621094	2.018208251953125	1.209149627685547	0.3279871520996094	2.069404296875	1.180302047729492	0.2523663940429687	2.174111328125	1.163543487548828	0.2349118041992188	2.104299560546875	1.166686889648437	0.2333346557617187	2.287038818359375	1.692548950195313	0.2617405090332031	2.3413037109375	1.648255798339844	0.1512833099365234	2.405497802734375	1.380135986328125	0.1021653137207031	2.220097412109375	1.244259628295898	0.06056218338012696	2.24244580078125	1.149515838623047	0.09457958221435547
397	13.2	2.251518798828125	1.195041015625	0.2814219055175781	2.248115966796875	1.371334899902344	0.2796980285644531	2.245915771484375	1.512286315917969	0.2788060913085937	2.27420068359375	1.724974731445313	0.2820534973144531	2.250781005859375	1.692203247070313	0.308971435546875	2.1506201171875	1.653961303710938	0.4009995422363281	2.08053857421875	1.396281433105469	0.4583790283203125	2.01376123046875	1.213985214233398	0.3364692993164062	2.055519287109375	1.18337077331543	0.2566109008789063	2.158458740234375	1.164348709106445	0.2354458160400391	2.05115869140625	1.170602523803711	0.2233061218261719	2.289863525390625	1.687228820800781	0.2553791351318359	2.3488515625	1.646570983886719	0.1469207305908203	2.40910595703125	1.380099365234375	0.09386852264404297	2.22657421875	1.239127975463867	0.06738687896728515	2.241297607421875	1.143065307617187	0.099894775390625
398	13.233333	2.25042919921875	1.196538436889648	0.2803363037109375	2.251690673828125	1.373760528564453	0.2769061584472656	2.25519140625	1.515427368164063	0.2765479736328125	2.28391845703125	1.729207580566406	0.2785216674804687	2.260208984375	1.696477783203125	0.3056939086914062	2.156719970703125	1.658158874511719	0.3951107788085937	2.08443798828125	1.401241821289062	0.4595790710449218	2.015607543945312	1.215292129516601	0.3421449890136719	2.049510009765625	1.182449523925781	0.2589249572753906	2.153338134765625	1.164223205566406	0.2385845031738281	2.040411743164062	1.173595428466797	0.2237069244384766	2.29972705078125	1.691064575195313	0.2520294189453125	2.3579013671875	1.650266845703125	0.1423716125488281	2.41153125	1.380940856933594	0.08894873046875	2.227771728515625	1.238341186523437	0.07006837463378907	2.240605712890625	1.140738037109375	0.1004149475097656
399	13.266667	2.251955078125	1.193808242797852	0.2816669921875	2.251336669921875	1.369834655761719	0.2742875366210937	2.252489990234375	1.510611480712891	0.269927001953125	2.286070556640625	1.722318542480469	0.2743477478027344	2.261945556640625	1.690008544921875	0.301124267578125	2.1611328125	1.656790832519531	0.3941972351074219	2.085490966796875	1.402479461669922	0.4580514221191406	2.015788818359375	1.217216522216797	0.3428072509765625	2.04554443359375	1.183043334960937	0.2592044372558594	2.14836669921875	1.162983016967774	0.2389145812988281	2.035323364257812	1.173382553100586	0.2250979461669922	2.300685791015625	1.684388061523437	0.2474192047119141	2.36645947265625	1.65020751953125	0.1407789916992188	2.409982177734375	1.380684539794922	0.08804357147216797	2.228581787109375	1.237130599975586	0.07116854095458984	2.23900732421875	1.140457061767578	0.1032449569702148
400	13.3	2.251171142578125	1.192854385375977	0.2813306274414062	2.25126123046875	1.368611267089844	0.2736730651855468	2.254331298828125	1.50918115234375	0.2703595275878906	2.288735595703125	1.7204599609375	0.2735107727050781	2.2644501953125	1.688468322753906	0.3003963623046875	2.16308642578125	1.656332397460937	0.3929352416992187	2.0853212890625	1.402857543945312	0.4558487854003906	2.013232421875	1.218855270385742	0.3407204895019531	2.05332177734375	1.186097549438477	0.2611220397949219	2.155501220703125	1.166099960327148	0.2384803009033203	2.046043823242187	1.179475128173828	0.2241990814208984	2.303232177734375	1.682354675292969	0.2468961944580078	2.367822021484375	1.64649609375	0.1403155059814453	2.41097119140625	1.377007446289062	0.08927397155761718	2.22754052734375	1.236981811523437	0.06960418701171875	2.239776123046875	1.141234222412109	0.103298698425293
401	13.333333	2.252178466796875	1.192258193969727	0.2813223571777344	2.254126953125	1.368251098632812	0.272104248046875	2.257669921875	1.508998992919922	0.2666215209960938	2.292358642578125	1.720638488769531	0.2689152526855469	2.267817138671875	1.688754699707031	0.2958552551269531	2.1670341796875	1.655941162109375	0.3891794738769531	2.0900283203125	1.402917114257813	0.4568208923339844	2.012609497070312	1.218562057495117	0.3449330444335937	2.043521606445312	1.184647369384766	0.2616064758300781	2.14665966796875	1.165997024536133	0.2413740844726562	2.0323359375	1.178825088500977	0.2253028717041016	2.30701123046875	1.682310791015625	0.242543701171875	2.374775146484375	1.645204528808594	0.1380938568115234	2.413170166015625	1.375215454101562	0.08327825164794922	2.223559326171875	1.242799652099609	0.06455087280273437	2.235353759765625	1.149044677734375	0.1040696487426758
402	13.366667	2.25067138671875	1.192377639770508	0.2809899597167969	2.254406982421875	1.368493591308594	0.2727786865234375	2.257734375	1.509296295166016	0.2665263366699219	2.296112548828125	1.720430480957031	0.268118408203125	2.2716083984375	1.688936584472656	0.2955958557128906	2.171169677734375	1.655240356445312	0.3891003112792969	2.09227880859375	1.402083282470703	0.4546775817871094	2.01043701171875	1.218792907714844	0.3439226989746094	2.047235961914062	1.18512629699707	0.2628551330566406	2.150056640625	1.165687774658203	0.2414564208984375	2.039364624023437	1.175792587280273	0.2276144561767578	2.309533447265625	1.681851806640625	0.2414072418212891	2.372132080078125	1.641412536621094	0.1348980712890625	2.412370361328125	1.370782989501953	0.08387803649902344	2.224357177734375	1.235641525268555	0.06693913269042968	2.232271484375	1.141805648803711	0.107376220703125
403	13.4	2.25223046875	1.190513732910156	0.2816795043945313	2.256363037109375	1.367143432617187	0.2719739074707031	2.259954345703125	1.508357818603516	0.2644841613769531	2.300939697265625	1.719746765136719	0.2652804565429687	2.2759130859375	1.688554748535156	0.2929209899902344	2.17411279296875	1.656616333007813	0.386294677734375	2.092415771484375	1.403507110595703	0.4524804382324219	2.010272216796875	1.21849577331543	0.3432093811035156	2.048876953125	1.184611740112305	0.2626947021484375	2.1524365234375	1.166217788696289	0.2421426239013672	2.040582153320313	1.177934326171875	0.225557861328125	2.31402001953125	1.680767761230469	0.2386790313720703	2.375072021484375	1.639029663085938	0.1312387084960938	2.4165029296875	1.367611450195312	0.08020874786376953	2.22101123046875	1.241809936523437	0.06530583953857422	2.230263671875	1.148060256958008	0.1065329284667969
404	13.433333	2.2508955078125	1.188981231689453	0.2812394409179688	2.2568544921875	1.365210571289063	0.2736091003417969	2.260749755859375	1.506086883544922	0.2667042846679687	2.30168505859375	1.716921752929688	0.264841064453125	2.27714306640625	1.686084655761719	0.2930906372070313	2.175765625	1.655659729003906	0.3868826904296875	2.095406982421875	1.403361053466797	0.4548974914550781	2.009672119140625	1.219035522460937	0.3484921264648437	2.042417724609375	1.184552886962891	0.2659484252929687	2.1455546875	1.166277679443359	0.2445998077392578	2.031574951171875	1.178823257446289	0.2291280975341797	2.31431298828125	1.67778369140625	0.2384844207763672	2.368870361328125	1.631527160644531	0.1298088073730469	2.4164873046875	1.361371490478516	0.08142164611816406	2.218070556640625	1.242476913452149	0.0594044189453125	2.226749755859375	1.151949493408203	0.1068396682739258
405	13.466667	2.251313232421875	1.188881896972656	0.2810888977050781	2.25681884765625	1.365247680664063	0.2734747009277343	2.259913818359375	1.506219573974609	0.2661533508300781	2.304135009765625	1.716520874023437	0.2627532043457032	2.27911865234375	1.686250061035156	0.2912548828125	2.178682373046875	1.656346252441406	0.3863639221191406	2.097065673828125	1.404492065429688	0.4552747192382812	2.013994018554687	1.219154663085938	0.3481777954101563	2.041841552734375	1.183932952880859	0.2640875244140625	2.14544140625	1.165874496459961	0.2445007781982422	2.028143676757812	1.181307113647461	0.2265271301269531	2.316148681640625	1.676976806640625	0.2366545715332031	2.37019970703125	1.626615905761719	0.1294537811279297	2.415246826171875	1.355642852783203	0.08208842468261719	2.214839599609375	1.240270172119141	0.05779882431030273	2.226330078125	1.150333786010742	0.1059077377319336
406	13.5	2.252307861328125	1.189800079345703	0.2809033203125	2.258907958984375	1.366595916748047	0.2740353088378906	2.2605908203125	1.5078525390625	0.2651686401367188	2.3068623046875	1.718245422363281	0.2611672058105469	2.282019287109375	1.688106201171875	0.2901604614257812	2.18354345703125	1.657466674804688	0.387578125	2.096845458984375	1.4062763671875	0.4553844299316406	2.015047607421875	1.219644424438477	0.3483374938964844	2.044206420898437	1.18413249206543	0.2645470886230469	2.148087158203125	1.166129287719726	0.2449539031982422	2.03083154296875	1.181525848388672	0.2266124420166016	2.318048583984375	1.678521850585938	0.2347488708496094	2.368621337890625	1.625783508300781	0.1266070785522461	2.41335791015625	1.353555541992188	0.08217670440673829	2.21131640625	1.239698135375977	0.05879011917114258	2.2242578125	1.149793182373047	0.1071304702758789
407	13.533333	2.252199462890625	1.190192581176758	0.2811368713378906	2.260456298828125	1.367086120605469	0.2737863159179688	2.26358349609375	1.508451934814453	0.2646744079589844	2.310785400390625	1.718811157226563	0.2582716674804688	2.28583642578125	1.689067810058594	0.2876657409667969	2.186616455078125	1.658206909179687	0.3844741516113281	2.1020380859375	1.406453918457031	0.4540167846679687	2.016313598632812	1.220244186401367	0.3488015747070313	2.045713623046875	1.184428771972656	0.2651099243164062	2.149551025390625	1.166079452514649	0.2449945831298828	2.032385375976562	1.181751663208008	0.2270820617675781	2.321772216796875	1.678709533691406	0.2322484436035156	2.371737060546875	1.621661499023437	0.1258598251342773	2.41267138671875	1.348177459716797	0.08368362426757812	2.208547607421875	1.239288650512695	0.05331122207641602	2.223628662109375	1.153801025390625	0.1087538909912109
408	13.566667	2.253336181640625	1.189041717529297	0.2832493896484375	2.262911865234375	1.365850891113281	0.2751405944824219	2.26770068359375	1.507184875488281	0.2660668640136719	2.313288818359375	1.717950744628906	0.2608258972167969	2.28856787109375	1.687852233886719	0.2900574645996093	2.18853466796875	1.654829467773438	0.3853216552734375	2.102835693359375	1.403381225585937	0.4546877746582031	2.014087890625	1.219399520874023	0.3480259704589844	2.04454443359375	1.184391082763672	0.2643612670898438	2.148762939453125	1.166381973266602	0.2459316558837891	2.033258666992188	1.17713249206543	0.2285335083007813	2.324583984375	1.678075500488281	0.2345795745849609	2.3733154296875	1.621848571777344	0.1271728897094727	2.41379052734375	1.348659149169922	0.08255525207519532	2.209812255859375	1.239023101806641	0.05378293228149414	2.22355712890625	1.154229537963867	0.1106372604370117
409	13.6	2.2535439453125	1.188568588256836	0.282836181640625	2.26298681640625	1.365506042480469	0.2745121765136719	2.267494384765625	1.506932861328125	0.2651132202148437	2.312898193359375	1.717879272460938	0.2590438537597656	2.28832958984375	1.687819946289062	0.2885034484863281	2.1889697265625	1.655014099121094	0.3846986694335938	2.10444287109375	1.403216644287109	0.4550317077636719	2.015137451171875	1.219180938720703	0.3485612182617188	2.046320922851562	1.184326705932617	0.2650191040039063	2.15059521484375	1.166490921020508	0.2462778015136719	2.034479614257812	1.179473083496094	0.2278576812744141	2.324109375	1.677909851074219	0.2328370513916016	2.37241552734375	1.621722534179687	0.1251007614135742	2.412570068359375	1.348383972167969	0.07981678771972656	2.208170166015625	1.238978942871094	0.05176835632324218	2.220605224609375	1.154725830078125	0.1098523406982422
410	13.633333	2.253465576171875	1.187699554443359	0.2812225952148438	2.26241943359375	1.365109039306641	0.2741478881835938	2.2665771484375	1.506917724609375	0.2656590576171875	2.312953857421875	1.718174377441406	0.2609247131347656	2.288208251953125	1.687962524414063	0.2902580261230469	2.190307861328125	1.65533544921875	0.3884536743164063	2.10452001953125	1.403331848144531	0.4588928833007813	2.018397094726562	1.219732025146484	0.3480350341796875	2.046440795898437	1.185024978637695	0.2630882263183594	2.151121337890625	1.166428833007813	0.2460685272216797	2.034670166015625	1.177055450439453	0.2280116882324219	2.324022705078125	1.678239501953125	0.2344035797119141	2.3716376953125	1.622321350097656	0.1258718338012695	2.412781494140625	1.348272705078125	0.08196528625488281	2.2099697265625	1.236839263916016	0.0469444351196289	2.2182080078125	1.156717346191406	0.1116477584838867
411	13.666667	2.253459228515625	1.187699249267578	0.2812278442382812	2.262414794921875	1.365109283447266	0.2741562194824219	2.266576171875	1.506918548583984	0.265671875	2.3129560546875	1.718175415039062	0.2609498901367188	2.288211669921875	1.6879619140625	0.2902823486328125	2.19031591796875	1.655330017089844	0.38848193359375	2.1045302734375	1.403322082519531	0.4589114685058594	2.018398315429688	1.219730270385742	0.3480459899902344	2.046435302734375	1.185030624389648	0.2630935363769532	2.151114013671875	1.166434158325195	0.2460609741210938	2.034654418945312	1.177088806152344	0.2280044860839844	2.324023193359375	1.678242065429687	0.2344254150390625	2.3716279296875	1.622330688476562	0.1258852462768555	2.41275048828125	1.348282348632813	0.08195106506347656	2.209924072265625	1.236872222900391	0.04693670654296875	2.218157470703125	1.15674609375	0.1116359405517578
412	13.7	2.25264599609375	1.188288925170898	0.2810484313964844	2.262458740234375	1.365460571289062	0.2739641723632812	2.26675830078125	1.507081634521484	0.2649904479980469	2.31392822265625	1.717967163085937	0.2629775695800781	2.288878662109375	1.687557739257812	0.2917558898925781	2.189848876953125	1.655438903808594	0.3887568359375	2.107694091796875	1.4025546875	0.4592113037109375	2.019089233398438	1.219849502563477	0.3493549499511719	2.043120361328125	1.186260848999023	0.2628594665527344	2.147433349609375	1.168940139770508	0.2431788635253906	2.02986669921875	1.178604537963867	0.2283526000976563	2.325026611328125	1.678332458496094	0.2361189422607422	2.37333056640625	1.623864929199219	0.127324836730957	2.408182373046875	1.349460662841797	0.08214384460449219	2.20626123046875	1.236612457275391	0.04820985412597657	2.21627734375	1.15594287109375	0.111794563293457
413	13.733333	2.253987060546875	1.187836685180664	0.2817050170898437	2.26319873046875	1.365206085205078	0.2742647705078125	2.270012451171875	1.507009033203125	0.267796142578125	2.3126064453125	1.719064392089844	0.2639756774902344	2.287981689453125	1.688371765136719	0.2929034423828125	2.18761279296875	1.6560107421875	0.3886506042480469	2.110643310546875	1.402056823730469	0.4621349487304687	2.024200927734375	1.216739944458008	0.3544607543945312	2.0485634765625	1.185584777832031	0.2670445556640625	2.152463623046875	1.173271896362305	0.241646240234375	2.032585327148437	1.183336135864258	0.2302043914794922	2.324791259765625	1.679374816894531	0.2375820770263672	2.3764931640625	1.624195251464844	0.1305634613037109	2.406600341796875	1.349810485839844	0.08037106323242188	2.204461181640625	1.235820388793945	0.05012104415893555	2.212723876953125	1.15511018371582	0.1140746536254883
414	13.766667	2.253679443359375	1.188197525024414	0.2812127380371094	2.262779541015625	1.365675933837891	0.275059326171875	2.269125732421875	1.5075732421875	0.2692755432128906	2.311591064453125	1.719729797363281	0.2659612121582031	2.287251953125	1.688890563964844	0.2949992370605469	2.18574169921875	1.65684423828125	0.3897075805664063	2.111752197265625	1.405344573974609	0.47418408203125	2.028927124023438	1.219346832275391	0.3647054748535156	2.045536499023437	1.189228332519531	0.2751044616699219	2.147406494140625	1.176912063598633	0.2423970031738281	2.027030517578125	1.18596647644043	0.2403424987792969	2.3235458984375	1.680148620605469	0.2392734069824219	2.36954052734375	1.624651977539063	0.1297934112548828	2.406365478515625	1.350670623779297	0.08143458557128906	2.2053515625	1.23273161315918	0.05938618469238281	2.213241455078125	1.147100234985352	0.1166921463012695
415	13.8	2.255054443359375	1.18639892578125	0.2817418212890625	2.262055419921875	1.363338317871094	0.2745499572753906	2.268749267578125	1.504783081054688	0.2698260803222656	2.30780126953125	1.71688330078125	0.2689886779785156	2.2837080078125	1.685498596191406	0.2973655700683594	2.182386962890625	1.655056701660156	0.3920905456542969	2.110973876953125	1.402555236816406	0.4727119445800781	2.022087524414062	1.219780181884766	0.3641914978027344	2.047918334960937	1.190641891479492	0.2768208923339844	2.1486435546875	1.176178039550781	0.2426622161865234	2.033633178710938	1.186634201049805	0.2406946411132813	2.320623291015625	1.677880798339844	0.2421545867919922	2.37219970703125	1.628517822265625	0.1327480316162109	2.407048583984375	1.35489453125	0.08637158203125	2.209089599609375	1.233287246704102	0.06491053009033203	2.21573876953125	1.145798294067383	0.1188472518920898
416	13.833333	2.255144287109375	1.187986633300781	0.2840341186523437	2.259405517578125	1.364284271240234	0.2765523681640625	2.265971923828125	1.505202880859375	0.2732831115722656	2.30271044921875	1.716829895019531	0.2720769958496094	2.279382080078125	1.685319580078125	0.3006163635253906	2.1805498046875	1.654380798339844	0.3969383850097656	2.1111728515625	1.40431884765625	0.4829894104003906	2.042184814453125	1.218751846313477	0.3669651794433594	2.051094970703125	1.189691665649414	0.2766755676269531	2.151371826171875	1.177535659790039	0.2416687927246094	2.028104125976562	1.193137420654297	0.2419121551513672	2.31554443359375	1.67812646484375	0.2451769714355469	2.36789697265625	1.631479125976563	0.1355767669677734	2.409701171875	1.360892303466797	0.08420379638671875	2.213974853515625	1.236110443115234	0.07332295989990234	2.22099462890625	1.143652557373047	0.1171911163330078
417	13.866667	2.25499658203125	1.188494552612305	0.2839617614746094	2.259052001953125	1.364871490478516	0.2765897521972656	2.265470703125	1.505855010986328	0.2734199829101562	2.301888916015625	1.717625305175781	0.2725699462890625	2.278599853515625	1.686017944335938	0.3010666198730469	2.1797548828125	1.654854614257812	0.3973851928710938	2.110728759765625	1.404553100585938	0.4833654174804687	2.041885620117188	1.218315994262695	0.3681521911621094	2.049022216796875	1.188745819091797	0.2778308410644531	2.149395751953125	1.176928527832031	0.2428566589355469	2.026065063476563	1.189580169677734	0.2442298889160156	2.314790283203125	1.678972106933594	0.2455950469970703	2.367274658203125	1.632683532714844	0.1358448028564453	2.409828857421875	1.362180999755859	0.08404782104492188	2.21450341796875	1.236639068603516	0.07275247192382812	2.220246826171875	1.143890319824219	0.116285888671875
418	13.9	2.252990234375	1.189735733032227	0.2821801452636719	2.257935546875	1.366687530517578	0.2773747863769531	2.26489599609375	1.508082977294922	0.27617578125	2.302168701171875	1.720330688476563	0.277448486328125	2.278572021484375	1.688453491210937	0.3056281127929688	2.17785302734375	1.6587314453125	0.4010560607910156	2.1075048828125	1.406190856933594	0.4817649230957031	2.038108642578125	1.219076797485352	0.3669862060546875	2.05009033203125	1.18958219909668	0.2768630981445312	2.150927978515625	1.1779599609375	0.2422173614501953	2.027408081054687	1.193453186035156	0.2411366119384766	2.315093017578125	1.681771545410156	0.2500974578857422	2.365178466796875	1.63605126953125	0.1385572814941406	2.408231201171875	1.364197418212891	0.09002582550048828	2.214531494140625	1.235902893066406	0.07071549224853516	2.22064111328125	1.143815872192383	0.1162552337646484
419	13.933333	2.251969482421875	1.190353942871094	0.2805119018554688	2.254984619140625	1.366947082519531	0.2778065185546875	2.2613251953125	1.508012603759766	0.2791976318359375	2.295802978515625	1.720179443359375	0.28081005859375	2.272810791015625	1.688016784667969	0.3089535217285156	2.1744169921875	1.658030090332031	0.4061763305664062	2.1049345703125	1.404088348388672	0.4806502990722656	2.032943725585938	1.218285720825195	0.3665036315917969	2.051352294921875	1.18970832824707	0.277429931640625	2.151943115234375	1.178468978881836	0.2427760009765625	2.032557495117187	1.188607925415039	0.2418946990966797	2.30905224609375	1.681951171875	0.2533711853027344	2.359736572265625	1.639222290039063	0.1413014831542969	2.408276611328125	1.369557525634766	0.0898741455078125	2.217783447265625	1.237801422119141	0.06911392211914062	2.221410400390625	1.146680892944336	0.1162495498657227
420	13.966667	2.251960205078125	1.190355117797852	0.2805182189941406	2.2549677734375	1.366947998046875	0.2778174133300781	2.261300048828125	1.508013488769531	0.2792101135253906	2.29575537109375	1.720183410644531	0.2808257141113281	2.2727705078125	1.688017395019531	0.3089708862304688	2.174394775390625	1.65801611328125	0.4062070007324219	2.10496875	1.404064849853516	0.4806988830566406	2.03299072265625	1.218241882324219	0.3665785827636719	2.051429931640625	1.189651748657226	0.2775156860351563	2.15204833984375	1.178437194824219	0.2429348297119141	2.032647094726562	1.188541000366211	0.2419754791259766	2.309005126953125	1.681957580566406	0.2533837890625	2.3596669921875	1.639233764648437	0.1413024139404297	2.40818603515625	1.369568420410156	0.08986243438720704	2.217680419921875	1.237825241088867	0.06914016723632813	2.221300048828125	1.146700286865234	0.1162672500610352
421	14	2.251960205078125	1.190355117797852	0.2805182189941406	2.2549677734375	1.366947998046875	0.2778174133300781	2.261300048828125	1.508013488769531	0.2792101135253906	2.29575537109375	1.720183410644531	0.2808257141113281	2.2727705078125	1.688017395019531	0.3089708862304688	2.174394775390625	1.65801611328125	0.4062070007324219	2.10496875	1.404064849853516	0.4806988830566406	2.03299072265625	1.218241882324219	0.3665785827636719	2.051429931640625	1.189651748657226	0.2775156860351563	2.15204833984375	1.178437194824219	0.2429348297119141	2.032647094726562	1.188541000366211	0.2419754791259766	2.309005126953125	1.681957580566406	0.2533837890625	2.3596669921875	1.639233764648437	0.1413024139404297	2.40818603515625	1.369568420410156	0.08986243438720704	2.217680419921875	1.237825241088867	0.06914016723632813	2.221300048828125	1.146700286865234	0.1162672500610352
422	14.033333	2.25043017578125	1.191830139160156	0.2775229187011719	2.251609619140625	1.36875634765625	0.2757781372070313	2.25875634765625	1.509965057373047	0.2800477905273437	2.290585693359375	1.722843444824219	0.2857427062988281	2.26725927734375	1.689919494628906	0.3128537902832031	2.166600341796875	1.659891174316406	0.4080733337402344	2.1012138671875	1.405147888183594	0.4851765747070312	2.03304150390625	1.219636337280273	0.367484130859375	2.05577001953125	1.190127975463867	0.2795458068847656	2.1549853515625	1.173666061401367	0.2425344848632812	2.040242919921875	1.185819412231445	0.2442383117675781	2.3050185546875	1.685141784667969	0.2580261535644531	2.359028076171875	1.644501647949219	0.1464774017333984	2.40370166015625	1.374246826171875	0.09216284179687501	2.218195556640625	1.236171600341797	0.06415605163574219	2.221207763671875	1.145564926147461	0.1126840133666992
423	14.066667	2.25041357421875	1.191828414916992	0.2775149841308594	2.25162451171875	1.368767150878906	0.2757798156738281	2.258802001953125	1.509984008789063	0.2800632934570312	2.2906708984375	1.722870727539062	0.2858062133789063	2.267325439453125	1.689944458007812	0.3129042663574219	2.166594482421875	1.659920104980469	0.4080640563964844	2.100977783203125	1.405182159423828	0.4850586853027344	2.032798828125	1.219696365356445	0.3672974853515625	2.0555966796875	1.190147735595703	0.2793832092285156	2.1549033203125	1.173651550292969	0.2426111907958984	2.040146606445313	1.18577685546875	0.2440801239013672	2.305109375	1.685168151855469	0.2580875854492187	2.35920166015625	1.6445439453125	0.1465623168945313	2.403968505859375	1.374288848876953	0.0922236557006836	2.218490478515625	1.236178939819336	0.06406517028808593	2.221570068359375	1.145586334228516	0.1126306838989258
424	14.1	2.250493408203125	1.192209838867188	0.2762909851074219	2.25075048828125	1.369310821533203	0.2748126831054687	2.2590634765625	1.510532012939453	0.2807135620117188	2.28969287109375	1.723724975585938	0.2885719604492187	2.26645703125	1.690375549316406	0.3153214416503906	2.16683203125	1.659149963378906	0.4114401550292969	2.097251953125	1.403505767822266	0.4825900573730469	2.027005004882812	1.217257629394531	0.3668688659667969	2.050546630859375	1.187013031005859	0.2792964782714843	2.15074072265625	1.171103439331055	0.2444473876953125	2.036354736328125	1.18057438659668	0.2445432434082031	2.30443115234375	1.686341369628906	0.2605050964355469	2.362201904296875	1.646638793945312	0.1503668365478516	2.404616943359375	1.375876495361328	0.09540465545654297	2.217527587890625	1.241205596923828	0.06038410568237305	2.21891162109375	1.150940887451172	0.1098222427368164
425	14.133333	2.24911279296875	1.19202082824707	0.2760530700683594	2.247458740234375	1.368526580810547	0.2766639099121094	2.254270263671875	1.509259521484375	0.2844883422851562	2.284481201171875	1.7217412109375	0.2934061889648438	2.261126708984375	1.688375122070312	0.3197323913574219	2.16081591796875	1.656787170410156	0.4143071899414063	2.09603369140625	1.400053466796875	0.4824670104980469	2.026302612304688	1.217343566894531	0.3624056091308594	2.059100830078125	1.187544494628906	0.2780664978027344	2.158030029296875	1.166968719482422	0.2431494750976562	2.05393603515625	1.176036834716797	0.2446165618896484	2.299460205078125	1.684607238769531	0.26542138671875	2.356934814453125	1.646612609863281	0.1550431823730469	2.400740966796875	1.378376647949219	0.09388382720947265	2.21365087890625	1.243986709594727	0.06324969863891601	2.217544677734375	1.152211242675781	0.1089121551513672
426	14.166667	2.253935546875	1.191762054443359	0.2736581115722656	2.24742919921875	1.368309967041016	0.276510498046875	2.25119140625	1.509178771972656	0.2862577819824219	2.280165283203125	1.721903381347656	0.2981592712402344	2.25694189453125	1.688007995605469	0.3240103454589844	2.158227783203125	1.656230834960938	0.4203958435058594	2.088944580078125	1.396914794921875	0.4738659973144531	2.013845947265625	1.216815078735352	0.3526653442382813	2.062224853515625	1.187640396118164	0.2758327331542968	2.161802001953125	1.165457214355469	0.2435112762451172	2.07301708984375	1.178125595092773	0.2427546691894531	2.295423095703125	1.685209838867187	0.2696636657714844	2.351808349609375	1.650267944335937	0.1575749206542969	2.4052919921875	1.384059448242188	0.09403336334228515	2.216565673828125	1.253678207397461	0.05539775085449219	2.222740966796875	1.160789016723633	0.09872725677490235
427	14.2	2.253935546875	1.191762054443359	0.2736581115722656	2.24742919921875	1.368309967041016	0.276510498046875	2.25119140625	1.509178771972656	0.2862577819824219	2.280165283203125	1.721903381347656	0.2981592712402344	2.25694189453125	1.688007995605469	0.3240103454589844	2.158227783203125	1.656230834960938	0.4203958435058594	2.088944580078125	1.396914794921875	0.4738659973144531	2.013845947265625	1.216815078735352	0.3526653442382813	2.062224853515625	1.187640396118164	0.2758327331542968	2.161802001953125	1.165457214355469	0.2435112762451172	2.07301708984375	1.178125595092773	0.2427546691894531	2.295423095703125	1.685209838867187	0.2696636657714844	2.351808349609375	1.650267944335937	0.1575749206542969	2.4052919921875	1.384059448242188	0.09403336334228515	2.216565673828125	1.253678207397461	0.05539775085449219	2.222740966796875	1.160789016723633	0.09872725677490235
428	14.233333	2.2501962890625	1.19108544921875	0.27261279296875	2.243466064453125	1.367675018310547	0.2760643920898437	2.247361328125	1.508513702392578	0.2868431396484375	2.27372265625	1.721504211425781	0.3011525573730469	2.25053662109375	1.68708740234375	0.3263718566894531	2.15212109375	1.654102966308594	0.4227282409667969	2.086274658203125	1.392995849609375	0.4721529235839844	2.011042846679687	1.216034164428711	0.3463503723144531	2.057513916015625	1.186973663330078	0.2682665100097656	2.15849560546875	1.164529647827149	0.2407132720947266	2.08606640625	1.176040008544922	0.242530517578125	2.289792724609375	1.685250122070312	0.272512451171875	2.34766259765625	1.651658264160156	0.1607161407470703	2.402613037109375	1.386294555664062	0.0945269775390625	2.2154345703125	1.254321640014648	0.05336647033691407	2.223272216796875	1.162113784790039	0.097947998046875
429	14.266667	2.250546875	1.192290588378906	0.27192724609375	2.244358642578125	1.369224365234375	0.2761275634765625	2.24762353515625	1.510363586425781	0.2867540283203125	2.2763212890625	1.723341003417969	0.3028803405761719	2.25260107421875	1.688920471191406	0.3277760925292968	2.15368408203125	1.65401318359375	0.4233396301269531	2.087916748046875	1.392524841308594	0.47376708984375	2.013262329101563	1.215183471679687	0.3473478393554688	2.05943212890625	1.187303359985352	0.2684345092773437	2.16066748046875	1.166487213134766	0.2397555389404297	2.083816650390625	1.174655639648438	0.2418181762695313	2.292147216796875	1.68706640625	0.2739705200195313	2.35113037109375	1.652187561035156	0.162859619140625	2.400267333984375	1.386030731201172	0.09311370849609375	2.213056640625	1.254117065429687	0.04945078659057617	2.222501953125	1.163175735473633	0.0966986083984375
430	14.3	2.249802978515625	1.19319140625	0.2712929382324219	2.24423046875	1.370458129882812	0.2768346557617187	2.248537841796875	1.511722625732422	0.2890299072265625	2.27376611328125	1.725572082519531	0.305097900390625	2.250487060546875	1.690721130371094	0.3299986877441407	2.150730224609375	1.651917785644531	0.4235819091796875	2.085923828125	1.389547454833984	0.473614990234375	2.009892211914063	1.21481640625	0.34360546875	2.061001953125	1.187355072021484	0.267408447265625	2.162240966796875	1.164880020141602	0.2392069854736328	2.076534912109375	1.170308471679687	0.2406581115722656	2.29030126953125	1.68946630859375	0.2762099609375	2.34689208984375	1.653175964355469	0.1640095672607422	2.39987890625	1.387628784179687	0.09256877899169921	2.213653076171875	1.253466781616211	0.04908893585205078	2.22502197265625	1.163234268188477	0.09769483184814454
431	14.333333	2.255061767578125	1.19231721496582	0.2719342346191406	2.243974853515625	1.368776092529297	0.2796870727539063	2.244639404296875	1.509570953369141	0.2936215515136719	2.271355712890625	1.722836547851562	0.3072838745117187	2.248125244140625	1.688483581542969	0.3326680603027344	2.148270263671875	1.653059631347656	0.4269201049804687	2.082061279296875	1.390933715820313	0.4722301330566406	2.008883666992188	1.214619277954102	0.3437992858886719	2.06048193359375	1.186847900390625	0.2683621520996094	2.160742431640625	1.164036804199219	0.2380808868408203	2.0742001953125	1.170152084350586	0.2408728485107422	2.287356201171875	1.686428894042969	0.278693115234375	2.342841796875	1.649265747070312	0.1666249084472656	2.396218017578125	1.385381256103516	0.09224185180664063	2.21176171875	1.250015731811523	0.04823124313354493	2.224241943359375	1.16002717590332	0.09644371032714844
432	14.366667	2.2523974609375	1.193522521972656	0.2693635559082031	2.24228955078125	1.370231323242187	0.2763688659667969	2.243009521484375	1.511195953369141	0.2898726806640625	2.27147412109375	1.724006408691406	0.3090492248535156	2.247372314453125	1.689279602050781	0.3331646118164063	2.147878662109375	1.652897583007813	0.4276259765625	2.082583984375	1.390259765625	0.4727930908203125	2.008666748046875	1.215100784301758	0.3428421936035156	2.062605224609375	1.187525146484375	0.2688755493164062	2.1628603515625	1.164014175415039	0.2387704772949219	2.071833984375	1.169872253417969	0.2405773468017578	2.287739013671875	1.688076843261719	0.2799320373535156	2.34750048828125	1.650320983886719	0.1701467895507812	2.398641845703125	1.386014129638672	0.09475433349609375	2.2120908203125	1.254365798950195	0.04731801605224609	2.228286376953125	1.164398544311523	0.09465519714355469
433	14.4	2.254819580078125	1.193176239013672	0.2698107604980469	2.24331201171875	1.36957080078125	0.2765001525878906	2.24482666015625	1.510212066650391	0.2912413024902344	2.26925146484375	1.723427673339844	0.3080614624023438	2.24576171875	1.688580017089844	0.3324715881347656	2.147320068359375	1.6534970703125	0.4282287902832031	2.0828203125	1.390745300292969	0.4715812072753906	2.009677124023438	1.214395477294922	0.343367431640625	2.062987548828125	1.185643280029297	0.2695610656738281	2.162705078125	1.160976440429688	0.2391154022216797	2.069478271484375	1.169366897583008	0.2395494232177734	2.286239501953125	1.687529663085938	0.2794341735839844	2.34855126953125	1.650123718261719	0.1711679992675781	2.39791259765625	1.386343658447266	0.09416560363769531	2.2110166015625	1.255069427490234	0.04864131927490235	2.22687744140625	1.164682510375977	0.09497848510742188
434	14.433333	2.256506591796875	1.192435516357422	0.2681914978027344	2.2439296875	1.368569854736328	0.2766028137207031	2.2440439453125	1.509052703857422	0.2920484008789063	2.26948779296875	1.721873229980469	0.3105197143554688	2.245973876953125	1.686949462890625	0.3347348937988281	2.146232421875	1.653022705078125	0.4294236450195312	2.0822939453125	1.390140319824219	0.4716959533691406	2.008667236328125	1.214797103881836	0.34264453125	2.06254931640625	1.186563293457031	0.2691326293945313	2.161880615234375	1.161852310180664	0.2377162475585937	2.0644658203125	1.170405990600586	0.2379394073486328	2.28616748046875	1.686163940429688	0.2815309143066406	2.34493701171875	1.650468200683594	0.1708341522216797	2.39490869140625	1.386489837646484	0.09557127380371094	2.21105322265625	1.252732162475586	0.04585053634643554	2.227701416015625	1.163475524902344	0.09392424774169922
435	14.466667	2.256851806640625	1.192486557006836	0.2671476745605469	2.243248779296875	1.368832641601562	0.2767988891601563	2.24221435546875	1.509499359130859	0.2930777282714844	2.26971484375	1.722293151855469	0.3137467041015625	2.245439697265625	1.68735595703125	0.337377685546875	2.14359814453125	1.6539423828125	0.4304190368652344	2.079425537109375	1.391058471679687	0.4757339782714844	2.009496704101562	1.215976760864258	0.3434987182617187	2.062286376953125	1.187522155761719	0.2690398864746094	2.16196240234375	1.162069641113281	0.2385998992919922	2.063908935546875	1.171030075073242	0.2380446472167969	2.286456298828125	1.686577514648437	0.2846380004882813	2.343923583984375	1.648276062011719	0.1738243255615234	2.3958232421875	1.384703460693359	0.09642459106445313	2.208552734375	1.257014038085937	0.04159698486328125	2.225790771484375	1.166226089477539	0.08695386505126954
436	14.5	2.25876416015625	1.191617660522461	0.2667347106933594	2.24376416015625	1.367822723388672	0.276746337890625	2.243077880859375	1.508312835693359	0.2944537048339844	2.267310302734375	1.721765319824219	0.3121026306152344	2.2436826171875	1.68678076171875	0.3363082275390625	2.1436171875	1.654216491699219	0.4315429382324219	2.078099609375	1.391479919433594	0.4757021179199219	2.009462646484375	1.216583343505859	0.3425652465820312	2.06258984375	1.187798141479492	0.2684799194335937	2.161249755859375	1.160930038452148	0.2360286712646484	2.068961669921875	1.175458801269531	0.235955810546875	2.2844951171875	1.685922424316406	0.2834151916503906	2.345505126953125	1.647068359375	0.1747146453857422	2.393652099609375	1.3831904296875	0.09598432922363281	2.206344970703125	1.254906204223633	0.04273530578613281	2.22922900390625	1.164182907104492	0.08564856719970704
437	14.533333	2.258462890625	1.191502883911133	0.26663427734375	2.243056640625	1.367636322021484	0.276794189453125	2.24221142578125	1.508068572998047	0.2947728576660156	2.266057861328125	1.721396545410156	0.3139703979492188	2.24249609375	1.686200256347656	0.3379166870117187	2.1427412109375	1.653193054199219	0.4332914428710937	2.078015625	1.390157409667969	0.4765606994628906	2.009277099609375	1.215888244628906	0.342718017578125	2.061595947265625	1.18747737121582	0.2679356079101562	2.16023828125	1.160894271850586	0.2352527313232422	2.0672900390625	1.173729278564453	0.2361603088378906	2.283304443359375	1.685799499511719	0.2850281677246094	2.34480615234375	1.648096740722656	0.1762239685058594	2.39600146484375	1.385344604492188	0.09582569885253907	2.210195556640625	1.255797027587891	0.04057444763183594	2.232441650390625	1.166077331542969	0.08583021545410156
438	14.566667	2.2619560546875	1.189120635986328	0.2636089477539063	2.242263916015625	1.364640350341797	0.2763630065917969	2.236092041015625	1.504863616943359	0.2948208923339844	2.260281005859375	1.718058471679687	0.3148216552734375	2.236741943359375	1.682799499511719	0.3386885681152344	2.13863232421875	1.650965637207031	0.4361260681152344	2.075965576171875	1.38773193359375	0.4810253601074219	2.012536743164063	1.214682586669922	0.3430789794921875	2.064227783203125	1.187620483398438	0.2673768615722656	2.162868896484375	1.161693649291992	0.2342003326416016	2.06479541015625	1.174793487548828	0.2341505279541016	2.277394775390625	1.682560485839844	0.2856875610351562	2.3372705078125	1.642811401367188	0.1767197418212891	2.390783935546875	1.379573272705078	0.09957931518554687	2.20448779296875	1.252131576538086	0.04126051330566406	2.228604248046875	1.163438385009766	0.08754747772216796
439	14.6	2.263862548828125	1.188882537841797	0.2639155883789063	2.243815185546875	1.364230560302734	0.276772705078125	2.237134521484375	1.504335296630859	0.2952015075683594	2.2615390625	1.717325439453125	0.3155107116699219	2.237857421875	1.682102600097656	0.3392208251953125	2.13859033203125	1.651096862792969	0.4356044921875	2.07518017578125	1.388286590576172	0.4807785034179687	2.014013549804687	1.215099075317383	0.3422514343261719	2.06423583984375	1.190218612670898	0.2649137268066406	2.162815185546875	1.167303955078125	0.2296418914794922	2.06485693359375	1.174793838500977	0.2333882598876953	2.278716552734375	1.68185546875	0.286437255859375	2.339640380859375	1.642318664550781	0.1780832061767578	2.38892138671875	1.379062408447266	0.09891277313232422	2.20363037109375	1.247898315429687	0.04659992218017578	2.231119873046875	1.157822082519531	0.08790998077392578
440	14.633333	2.25939453125	1.191397583007813	0.2609717102050781	2.243050537109375	1.367755462646485	0.2753774108886718	2.237806396484375	1.508436157226563	0.2944263000488281	2.26570654296875	1.721699645996094	0.3168320007324218	2.241196044921875	1.686524169921875	0.3401853332519531	2.14121435546875	1.651818359375	0.4354369506835937	2.078249267578125	1.387556243896484	0.4797291564941406	2.0134775390625	1.214981185913086	0.3404762268066406	2.0666484375	1.188404205322266	0.2652068176269531	2.165169921875	1.162448913574219	0.2305194396972656	2.0698125	1.174834060668945	0.2327117309570312	2.282550537109375	1.686053161621094	0.2874349670410156	2.3416923828125	1.642410034179687	0.1790112609863281	2.384870361328125	1.377030456542969	0.09923696899414063	2.200624267578125	1.240677581787109	0.05244026184082031	2.22621142578125	1.149796371459961	0.09427918243408204
441	14.666667	2.26307275390625	1.18939909362793	0.2605217590332031	2.242652099609375	1.3651103515625	0.2751595458984375	2.235089599609375	1.505424682617188	0.2949257507324219	2.26041357421875	1.718694458007813	0.3179745788574219	2.23601416015625	1.683263122558594	0.3409393005371094	2.136748291015625	1.651966674804688	0.43786669921875	2.074597412109375	1.387531097412109	0.4803105163574219	2.0134462890625	1.214806365966797	0.3400409851074219	2.066655517578125	1.188327209472656	0.2649018249511719	2.165513671875	1.162522659301758	0.2314576568603516	2.071816650390625	1.176098251342773	0.2321393890380859	2.277982421875	1.683316345214844	0.2887709350585937	2.34264501953125	1.642535339355469	0.1825860137939453	2.387054443359375	1.379106903076172	0.09825995635986329	2.20341748046875	1.242063003540039	0.05241318511962891	2.227961181640625	1.150419967651367	0.09290715789794922
442	14.7	2.262384033203125	1.189835021972656	0.2602633361816406	2.243154296875	1.366404571533203	0.2766033630371094	2.236064208984375	1.507318206787109	0.2972394104003906	2.262934326171875	1.72142529296875	0.3206614074707032	2.238683349609375	1.68585302734375	0.3440670471191406	2.13774462890625	1.651861572265625	0.4393649291992188	2.076123291015625	1.386287780761719	0.4841128845214844	2.015198974609375	1.215088790893555	0.3400702514648438	2.06785791015625	1.188810668945313	0.2638833618164063	2.16668701171875	1.161859527587891	0.2295805358886719	2.069072509765625	1.174555389404297	0.23137939453125	2.27987548828125	1.68589794921875	0.2908701171875	2.334746337890625	1.64326416015625	0.1792529754638672	2.390719970703125	1.377671417236328	0.1046077728271484	2.2035166015625	1.24773291015625	0.04795087814331055	2.2303583984375	1.157742263793945	0.09183473968505859
443	14.733333	2.262373046875	1.18983772277832	0.2602619934082031	2.2431396484375	1.36640380859375	0.2766022338867187	2.236044921875	1.507315032958984	0.2972366943359375	2.262902587890625	1.721420227050781	0.3206567993164062	2.23865576171875	1.685846862792969	0.344063720703125	2.137730224609375	1.651848999023438	0.4393697509765625	2.0761328125	1.386275390625	0.4841235656738281	2.01520751953125	1.215073181152344	0.3400914001464844	2.067859130859375	1.188795028686523	0.2639014587402344	2.1666748046875	1.161841461181641	0.2295676116943359	2.069072021484375	1.174539566040039	0.2313982086181641	2.27984326171875	1.685894592285156	0.2908648376464844	2.33469873046875	1.643267517089844	0.1792400817871094	2.390638916015625	1.377683166503906	0.1045578155517578	2.203402099609375	1.247790130615234	0.04792348861694336	2.230230712890625	1.157791778564453	0.09179528045654296
444	14.766667	2.26114697265625	1.189425659179687	0.2601052856445312	2.24241943359375	1.365782012939453	0.2765141906738281	2.236463623046875	1.506391937255859	0.2981318054199219	2.263747314453125	1.720227844238281	0.3206246948242187	2.2397431640625	1.684798217773438	0.3443508605957031	2.139511962890625	1.652764526367188	0.4407572631835938	2.075919189453125	1.387765777587891	0.483650146484375	2.017191162109375	1.215639862060547	0.340341796875	2.065029296875	1.188079025268555	0.2616459045410156	2.16380712890625	1.159727233886719	0.2288497924804687	2.064232177734375	1.173394714355469	0.2294568481445312	2.28031591796875	1.684650207519531	0.290802490234375	2.33439111328125	1.642926391601562	0.1786783599853516	2.38755224609375	1.3772529296875	0.1038005065917969	2.20046142578125	1.243696487426758	0.05754916381835937	2.23050390625	1.151167449951172	0.09289506530761718
445	14.8	2.263378662109375	1.189083190917969	0.2604077453613281	2.243220947265625	1.365387725830078	0.2761350708007813	2.23605322265625	1.506097778320313	0.2969463806152344	2.26383251953125	1.719871643066406	0.3199263305664062	2.239315673828125	1.684523376464844	0.3432711181640625	2.13853564453125	1.652499633789063	0.4391587524414062	2.075771728515625	1.387605194091797	0.48429052734375	2.018513427734375	1.215591613769531	0.3401638488769531	2.06735009765625	1.188334167480469	0.2619484558105469	2.165879638671875	1.159981842041016	0.2283296203613281	2.067056396484375	1.173753784179687	0.2296989440917969	2.28072802734375	1.684226440429688	0.2903493041992187	2.3412763671875	1.643093627929687	0.1813207855224609	2.38940625	1.377041442871094	0.1041624526977539	2.2028623046875	1.24460090637207	0.05251756668090821	2.2289541015625	1.153506164550781	0.09422694396972656
446	14.833333	2.262822509765625	1.189262008666992	0.2603606262207031	2.242679443359375	1.365471252441406	0.2760970458984375	2.23560546875	1.506096252441406	0.296995361328125	2.2634423828125	1.719685119628906	0.3205271301269531	2.2389443359375	1.684298889160156	0.3437789611816406	2.138475830078125	1.6519775390625	0.4397803039550781	2.07668701171875	1.386924896240234	0.4844256286621094	2.0191162109375	1.215225463867188	0.34024755859375	2.0674287109375	1.188156158447266	0.2617051696777344	2.165872314453125	1.160007705688477	0.2278489532470703	2.066500244140625	1.17364714050293	0.2293960723876953	2.280300048828125	1.684135192871094	0.2908580017089843	2.34089990234375	1.643334106445312	0.1818178863525391	2.389650634765625	1.377777374267578	0.1038930740356445	2.20253662109375	1.246459609985352	0.05201274871826172	2.228402587890625	1.154992584228516	0.09290274810791016
447	14.866667	2.2628291015625	1.187706176757813	0.2604551086425781	2.24228466796875	1.363353302001953	0.2761809997558594	2.23367333984375	1.503648345947266	0.2959071960449219	2.2627421875	1.716306762695313	0.3206259765625	2.238297119140625	1.680993041992187	0.3437485046386718	2.13792724609375	1.650939697265625	0.4399813232421875	2.07805615234375	1.386206939697266	0.4842506713867187	2.020138549804687	1.215495178222656	0.3401041564941406	2.06956103515625	1.189330856323242	0.2622860107421875	2.16729296875	1.162059127807617	0.2266808166503906	2.06951904296875	1.174973434448242	0.2300464172363281	2.279143310546875	1.680975219726562	0.2906759948730469	2.3346435546875	1.640439147949219	0.1793001251220703	2.388889404296875	1.375881774902344	0.1045792236328125	2.20036328125	1.248214996337891	0.05174394989013672	2.2279765625	1.157818496704102	0.09311824035644531
448	14.9	2.262302734375	1.187878509521484	0.2604179382324219	2.2418564453125	1.363518768310547	0.2757617492675781	2.2338447265625	1.503777252197266	0.295702880859375	2.262052734375	1.716528869628906	0.3200662841796875	2.237697265625	1.681178344726562	0.3431972351074219	2.138479736328125	1.650139221191406	0.4402476501464844	2.078974609375	1.385268280029297	0.4836802978515625	2.019062255859375	1.215477340698242	0.3393688659667969	2.068492431640625	1.188905700683594	0.2617281799316406	2.16627734375	1.160845947265625	0.2269852905273438	2.068444580078125	1.17434260559082	0.22962451171875	2.278647216796875	1.681211853027344	0.2902289733886719	2.3383232421875	1.640697814941406	0.1810710601806641	2.3889814453125	1.376121673583984	0.1042333831787109	2.2027734375	1.243560668945312	0.05570531463623047	2.231027587890625	1.152369735717773	0.09476416015625
449	14.933333	2.261436279296875	1.18820198059082	0.2601222534179687	2.241819580078125	1.364099487304687	0.2761389770507813	2.23446435546875	1.504481658935547	0.2967071533203125	2.2634423828125	1.717397033691406	0.3211159362792969	2.238816650390625	1.682111145019531	0.3441874084472656	2.137871337890625	1.650876892089844	0.4396392822265625	2.07859228515625	1.385530700683594	0.4826405944824219	2.01947900390625	1.21610026550293	0.3371226196289063	2.0719814453125	1.189380523681641	0.2614269409179688	2.16880517578125	1.160265060424805	0.2245151214599609	2.075872314453125	1.175942932128906	0.2291464538574219	2.280046630859375	1.681955322265625	0.291331787109375	2.337368408203125	1.640336791992187	0.1811377105712891	2.39118603515625	1.376112426757812	0.1039691314697266	2.201120849609375	1.250150497436523	0.05157355880737305	2.229076171875	1.158898239135742	0.09104054260253906
450	14.966667	2.26189599609375	1.187768539428711	0.2597383422851562	2.24181005859375	1.363642822265625	0.2760516662597656	2.233476806640625	1.504082336425781	0.2961616516113281	2.262943603515625	1.716991149902344	0.3206498107910156	2.2385078125	1.681680603027344	0.3439169006347656	2.13900146484375	1.650420227050781	0.4409259643554688	2.0795283203125	1.384477630615234	0.4803885498046875	2.020602661132812	1.214286163330078	0.3355678405761719	2.0718583984375	1.188733581542969	0.2585870666503906	2.169574951171875	1.161983963012695	0.2221408843994141	2.073590576171875	1.174650573730469	0.2263227844238281	2.279210693359375	1.681572143554688	0.290627685546875	2.33450927734375	1.640953674316406	0.1789866790771484	2.391612060546875	1.376560546875	0.1044796295166016	2.2043701171875	1.243801406860352	0.05879985427856445	2.234974853515625	1.150236724853516	0.09013490295410156
451	15	2.26074169921875	1.187902099609375	0.2594729919433594	2.24165283203125	1.363754577636719	0.2756060791015625	2.2352275390625	1.504035583496094	0.2966648254394531	2.263761474609375	1.716840026855469	0.3215719604492188	2.23928076171875	1.681454223632812	0.3445908813476563	2.138392822265625	1.650253967285156	0.4400054016113281	2.07846728515625	1.384055725097656	0.4752345886230468	2.020174926757813	1.212266647338867	0.3323636779785156	2.075251220703125	1.187035079956055	0.2580616760253907	2.172697509765625	1.16123796081543	0.2204879150390625	2.084626708984375	1.176134033203125	0.2257070007324219	2.280371337890625	1.681534912109375	0.2916705322265625	2.334873291015625	1.643615234375	0.1788228149414063	2.39671240234375	1.380055725097656	0.1060415344238281	2.207857421875	1.253895156860352	0.0503873291015625	2.235755126953125	1.162367172241211	0.08911035919189453
[truncated: 5 more rows]
[truncated: 48 more columns]
