# Supplementary material for: Simulation of Human Movement in Zero Gravity
Source: Sensors (Basel). 2024 Mar 9;24(6):1770. doi: 10.3390/s24061770 (PMC10976247; doi:10.3390/s24061770)
Supplement: Supplementary file 1 [file sensors-24-01770-s001.zip › supplementary/motion_data/1 Arms/motion2_raw.trc]

PathFileType	4	(X/Y/Z)	sample.trc
DataRate	CameraRate	NumFrames	NumMarkers	Units	OrigDataRate	OrigDataStartFrame	OrigNumFrames
0.033333333333333333	0.033333333333333333	456	32	m	0.033333333333333333	1	456
Frame#	Time	PELVIS			SPINE_NAVEL			SPINE_CHEST			NECK			CLAVICLE_LEFT			SHOULDER_LEFT			ELBOW_LEFT			WRIST_LEFT			HAND_LEFT			HANDTIP_LEFT			THUMB_LEFT			CLAVICLE_RIGHT			SHOULDER_RIGHT			ELBOW_RIGHT			WRIST_RIGHT			HAND_RIGHT
		X1	Y1	Z1	X2	Y2	Z2	X3	Y3	Z3	X4	Y4	Z4	X5	Y5	Z5	X6	Y6	Z6	X7	Y7	Z7	X8	Y8	Z8	X9	Y9	Z9	X10	Y10	Z10	X11	Y11	Z11	X12	Y12	Z12	X13	Y13	Z13	X14	Y14	Z14	X15	Y15	Z15	X16	Y16	Z16
1	0	2.272968505859375	1.192745819091797	0.3064375	2.2620322265625	1.368464324951172	0.30554931640625	2.2616689453125	1.509084808349609	0.311621826171875	2.2654462890625	1.72285400390625	0.3254873046875	2.2426953125	1.686607788085937	0.348032958984375	2.141777587890625	1.657719848632813	0.44228173828125	2.10419189453125	1.388948028564453	0.469111083984375	2.05488232421875	1.166118286132813	0.451642578125	2.017059814453125	1.113751739501953	0.381947509765625	2.082891357421875	1.033289123535156	0.35822412109375	2.053943115234375	1.065404159545899	0.354123291015625	2.28837744140625	1.688334716796875	0.299859375	2.372409912109375	1.659854125976562	0.20514501953125	2.4239072265625	1.391602874755859	0.1541484375	2.330607666015625	1.190344146728516	0.086958251953125	2.2609560546875	1.122684875488281	0.119203857421875
2	0.03333399999999997	2.27505810546875	1.187884429931641	0.3008941650390625	2.2644833984375	1.365015472412109	0.3001290283203125	2.26225830078125	1.506795623779297	0.3043690185546875	2.27096826171875	1.721549560546875	0.3252242431640625	2.2477060546875	1.684778930664062	0.3472132568359375	2.1442451171875	1.649155029296875	0.4380067138671875	2.1041083984375	1.37803759765625	0.4587872314453125	2.062602783203125	1.15113606262207	0.4621837158203125	2.044330200195312	1.10934049987793	0.3779678955078125	2.044701416015625	1.032541366577148	0.3027847900390625	2.0730947265625	1.051206939697266	0.3642139892578125	2.2928173828125	1.68714892578125	0.2978201904296875	2.3741689453125	1.656961303710938	0.1999403076171875	2.42045703125	1.385814056396484	0.1473133544921875	2.326046142578125	1.182595840454101	0.0812576904296875	2.256776611328125	1.117174819946289	0.1207088623046875
3	0.06666699999999981	2.277398193359375	1.186960586547852	0.2906741943359375	2.267856689453125	1.364746520996094	0.2938902587890625	2.264451904296875	1.506940979003906	0.2998231201171875	2.27173779296875	1.722113830566406	0.3244295654296875	2.2480048828125	1.684771179199219	0.3453038330078125	2.140197509765625	1.642728393554687	0.4287828369140625	2.09984228515625	1.370979064941406	0.4533258056640625	2.0661572265625	1.142905792236328	0.4743167724609375	2.0288876953125	1.129445129394531	0.3867535400390625	2.053345703125	1.035771530151367	0.3392244873046875	2.0712177734375	1.065882522583008	0.3524361572265625	2.29449658203125	1.688127746582031	0.2969398193359375	2.3758515625	1.655457702636719	0.1992454833984375	2.4221015625	1.383235290527344	0.1468970947265625	2.32829150390625	1.179628463745117	0.0783253173828125	2.2615458984375	1.113441513061523	0.1216109619140625
4	0.1000000000000005	2.27734228515625	1.188856903076172	0.2878153076171875	2.26817822265625	1.366730804443359	0.2906593017578125	2.26546875	1.508990753173828	0.2965653076171875	2.274033447265625	1.72416064453125	0.3214451904296875	2.25031396484375	1.686886352539062	0.3424957275390625	2.143341796875	1.64470703125	0.4270577392578125	2.103587890625	1.372629791259766	0.4499708251953125	2.0706005859375	1.144284622192383	0.4699757080078125	2.030943359375	1.131009262084961	0.3834022216796875	2.058547607421875	1.035691146850586	0.3410648193359375	2.0740439453125	1.072439758300781	0.3440101318359375	2.29637060546875	1.690097900390625	0.2936749267578125	2.376416259765625	1.657164428710937	0.1949322509765625	2.42075830078125	1.384732055664063	0.1415133056640625	2.3255224609375	1.181414337158203	0.0737757568359375	2.261469970703125	1.114724700927734	0.1203214111328125
5	0.1333340000000005	2.2773486328125	1.192318618774414	0.2804541015625	2.27047509765625	1.370154449462891	0.2851826171875	2.269736328125	1.512279052734375	0.29274072265625	2.2801328125	1.726856689453125	0.3207685546875	2.255671875	1.68957373046875	0.34086962890625	2.145228515625	1.646970458984375	0.420474609375	2.1086376953125	1.374507781982422	0.442158203125	2.07836962890625	1.145848022460938	0.461331787109375	2.035716918945313	1.132952545166016	0.37619677734375	2.06997216796875	1.037814624786377	0.338751220703125	2.080822265625	1.073523468017578	0.335788330078125	2.302575927734375	1.6929619140625	0.292927978515625	2.381968017578125	1.660061401367187	0.193746826171875	2.421146484375	1.387122100830078	0.1397216796875	2.328385986328125	1.183827041625977	0.06900756835937499	2.269694580078125	1.114681793212891	0.1187958984375
6	0.1666670000000003	2.277751953125	1.193796630859375	0.2785751953125	2.2708935546875	1.3722041015625	0.282179443359375	2.27069384765625	1.514792846679688	0.289220703125	2.28318798828125	1.729526123046875	0.3201728515625	2.258335693359375	1.692095825195313	0.3398798828125	2.14838818359375	1.651442993164062	0.421936279296875	2.11780322265625	1.377086151123047	0.43935595703125	2.093166015625	1.146838409423828	0.45597021484375	2.049265869140625	1.130281097412109	0.3717763671875	2.0744130859375	1.034444847106934	0.3284052734375	2.08764013671875	1.072993835449219	0.331109375	2.305333984375	1.695692993164063	0.291758056640625	2.384210693359375	1.663508666992187	0.191406005859375	2.427654296875	1.389697509765625	0.140679931640625	2.337500244140625	1.185104202270508	0.067988525390625	2.28097705078125	1.108396621704101	0.109112548828125
7	0.2000000000000002	2.278870361328125	1.193866790771484	0.2747119140625	2.27269482421875	1.372302490234375	0.279151611328125	2.272874755859375	1.514877990722656	0.286792236328125	2.2847919921875	1.729263122558594	0.32045654296875	2.259626953125	1.691597473144531	0.3393154296875	2.147117431640625	1.648671447753906	0.416635009765625	2.1226123046875	1.373697784423828	0.43448388671875	2.103187744140625	1.142975433349609	0.451813232421875	2.055138671875	1.129222534179688	0.369384521484375	2.08209521484375	1.036183502197266	0.3212392578125	2.09216064453125	1.072083282470703	0.326091552734375	2.307415771484375	1.695762878417969	0.292013427734375	2.386992919921875	1.663854309082031	0.192105224609375	2.4261884765625	1.389598937988281	0.140140380859375	2.33653759765625	1.184869216918945	0.067116943359375	2.28313427734375	1.108786895751953	0.11329443359375
8	0.2333340000000002	2.277435546875	1.194168334960938	0.2747952880859375	2.27202197265625	1.37231787109375	0.2782032470703125	2.274182861328125	1.514577758789063	0.2864254150390625	2.28814208984375	1.728557006835937	0.3192584228515625	2.2624501953125	1.691318115234375	0.3380162353515625	2.147974365234375	1.6533359375	0.4145382080078125	2.12669287109375	1.378560974121094	0.4315657958984375	2.109728759765625	1.147991912841797	0.4476737060546875	2.071309814453125	1.131192947387695	0.3610743408203125	2.09852099609375	1.030749103546143	0.3323026123046875	2.110515625	1.07280818939209	0.3232178955078125	2.3105986328125	1.694755615234375	0.2912020263671875	2.39089306640625	1.666480346679688	0.1910975341796875	2.43336572265625	1.392872589111328	0.1411859130859375	2.351692138671875	1.185990371704102	0.0663065185546875	2.28949462890625	1.113392539978027	0.1062271728515625
9	0.266667	2.2800146484375	1.193962463378906	0.27497119140625	2.274352783203125	1.372106536865234	0.278248046875	2.276259765625	1.514372192382813	0.286430419921875	2.2896318359375	1.728381713867188	0.319309326171875	2.263798828125	1.69111962890625	0.337824951171875	2.148610595703125	1.653030395507812	0.413216796875	2.127494384765625	1.378237243652344	0.430150634765625	2.1106513671875	1.147654739379883	0.446189208984375	2.073120361328125	1.130771743774414	0.359218017578125	2.100741943359375	1.030349140167236	0.33076513671875	2.11277734375	1.072421875	0.3217783203125	2.312408447265625	1.694595947265625	0.291493408203125	2.3937333984375	1.66637646484375	0.19220849609375	2.4370341796875	1.392800415039062	0.14283935546875	2.356364501953125	1.185788269042969	0.0672353515625	2.293860595703125	1.113129653930664	0.1065625
10	0.2999999999999998	2.2760087890625	1.194313018798828	0.2781279296875	2.2708271484375	1.371825317382813	0.2803115234375	2.27388916015625	1.513535827636719	0.28856494140625	2.2872763671875	1.726503112792969	0.32286279296875	2.261619140625	1.689235046386719	0.341128662109375	2.14694921875	1.64980615234375	0.415611572265625	2.1310712890625	1.375404846191406	0.4270029296875	2.118301025390625	1.145116851806641	0.4377216796875	2.085953369140625	1.127258941650391	0.3492705078125	2.112323486328125	1.023567825317383	0.338159423828125	2.117243896484375	1.069858612060547	0.314567626953125	2.309872802734375	1.693057739257813	0.29481396484375	2.38911083984375	1.669511535644531	0.193294189453125	2.43730712890625	1.397843658447266	0.143875244140625	2.36278271484375	1.189897338867187	0.06723779296875	2.2953193359375	1.118370483398438	0.098631591796875
11	0.3333339999999998	2.277123291015625	1.192921463012695	0.276868408203125	2.271093505859375	1.370473358154297	0.277487060546875	2.2745732421875	1.51221240234375	0.285827392578125	2.287537109375	1.7251884765625	0.320643798828125	2.261748779296875	1.687857666015625	0.338634521484375	2.14875244140625	1.648598388671875	0.415799560546875	2.132226806640625	1.374154571533203	0.4272705078125	2.11877587890625	1.14382389831543	0.43775244140625	2.085631103515625	1.126477935791016	0.349463134765625	2.111172119140625	1.022792129516602	0.336246826171875	2.11692578125	1.069467163085938	0.31394580078125	2.310392822265625	1.69180078125	0.292710205078125	2.38935595703125	1.669070068359375	0.19073974609375	2.440089599609375	1.397011657714844	0.145720947265625	2.362805419921875	1.190440277099609	0.06789135742187501	2.29415087890625	1.118212356567383	0.094893798828125
12	0.3666670000000005	2.277105224609375	1.192912872314453	0.277253173828125	2.270529052734375	1.370480712890625	0.277722412109375	2.274007568359375	1.512224731445313	0.28644482421875	2.28698095703125	1.72514404296875	0.321863037109375	2.261400634765625	1.687708984375	0.3399599609375	2.14977734375	1.64777392578125	0.418809814453125	2.127732666015625	1.373628570556641	0.42939892578125	2.10959765625	1.143538269042969	0.439067138671875	2.079827880859375	1.125177947998047	0.349765625	2.111614501953125	1.023352745056152	0.335499755859375	2.115402099609375	1.067894104003906	0.3162578125	2.309639892578125	1.6918759765625	0.293611572265625	2.38725732421875	1.669863525390625	0.190424560546875	2.437947998046875	1.398225830078125	0.142563720703125	2.360255859375	1.19176611328125	0.0647060546875	2.29403662109375	1.117681007385254	0.0928134765625
13	0.4000000000000004	2.278486572265625	1.193134811401367	0.27631005859375	2.271727294921875	1.370864135742188	0.27590478515625	2.27454248046875	1.512833129882813	0.283294189453125	2.28775537109375	1.726107971191406	0.31772021484375	2.262118896484375	1.688750732421875	0.336021728515625	2.150820068359375	1.648196411132812	0.41525634765625	2.12476025390625	1.374226104736328	0.4278388671875	2.103636474609375	1.144290832519531	0.440024169921875	2.07471240234375	1.126124313354492	0.350308837890625	2.1112255859375	1.025256301879883	0.340478271484375	2.11568359375	1.064449180603027	0.31997705078125	2.310392578125	1.692650329589844	0.28959423828125	2.38818115234375	1.670425964355469	0.18642431640625	2.4402490234375	1.397830017089844	0.1442763671875	2.359111328125	1.193306533813477	0.064189208984375	2.293197998046875	1.118145935058594	0.090459228515625
14	0.4333340000000003	2.279893798828125	1.190224395751953	0.27405517578125	2.270628662109375	1.366978698730469	0.274129638671875	2.272448974609375	1.508197052001953	0.282874267578125	2.284219970703125	1.72059423828125	0.316670166015625	2.258801513671875	1.68332373046875	0.334822265625	2.146725830078125	1.647574462890625	0.414037109375	2.11884765625	1.375218963623047	0.428500732421875	2.09629638671875	1.146646270751953	0.442442138671875	2.069744140625	1.125326644897461	0.3531845703125	2.108776611328125	1.027482154846191	0.333309326171875	2.110041748046875	1.063904472351074	0.32660205078125	2.3071015625	1.687352905273438	0.288904052734375	2.385765380859375	1.668101684570312	0.1866083984375	2.437958740234375	1.396641510009766	0.146359130859375	2.358579345703125	1.192499114990234	0.066846923828125	2.29359130859375	1.11672673034668	0.09165917968749999
15	0.4666670000000002	2.280096923828125	1.191784362792969	0.27301513671875	2.271356689453125	1.368981018066406	0.273138671875	2.272990234375	1.510566131591797	0.28134912109375	2.28572265625	1.723124145507812	0.3169599609375	2.259966064453125	1.685756958007812	0.334738037109375	2.147158203125	1.646628540039063	0.4118857421875	2.11413818359375	1.374368927001953	0.429242919921875	2.087234375	1.145891067504883	0.44570703125	2.064766845703125	1.123951782226563	0.355245849609375	2.109275390625	1.027471374511719	0.33922802734375	2.1106591796875	1.063655044555664	0.33031787109375	2.308618896484375	1.689906494140625	0.288975341796875	2.38727685546875	1.668585083007812	0.1866953125	2.439318603515625	1.396336364746094	0.1470263671875	2.36012158203125	1.191379058837891	0.067825927734375	2.292662353515625	1.116583038330078	0.08984985351562499
16	0.5	2.28141015625	1.192537673950195	0.27370458984375	2.27259716796875	1.369805511474609	0.274141357421875	2.27448486328125	1.511408782958984	0.28299755859375	2.28639599609375	1.724202392578125	0.31803564453125	2.26092626953125	1.686735717773437	0.336072998046875	2.1488447265625	1.645650268554688	0.413373046875	2.112189453125	1.373681427001953	0.429813232421875	2.082302734375	1.145421630859375	0.445509033203125	2.05871240234375	1.122015487670899	0.35566015625	2.10092724609375	1.025957069396973	0.332281982421875	2.112586669921875	1.063139190673828	0.33053369140625	2.30928857421875	1.6910166015625	0.289974365234375	2.38772265625	1.670245727539063	0.1873388671875	2.441133056640625	1.398027648925781	0.14844921875	2.360587890625	1.194115646362305	0.067634765625	2.2943544921875	1.118383163452148	0.090372314453125
17	0.533334	2.281506591796875	1.192605133056641	0.2715877685546875	2.272673583984375	1.369826171875	0.2723570556640625	2.27406982421875	1.511405517578125	0.2811143798828125	2.285385498046875	1.724113403320312	0.3165333251953125	2.25985205078125	1.686590087890625	0.3343275146484375	2.147319091796875	1.646176940917969	0.4112589111328125	2.109704833984375	1.374520965576172	0.4294530029296875	2.07888134765625	1.146533996582031	0.4463997802734375	2.05692333984375	1.122030639648437	0.3564556884765625	2.10028955078125	1.025702568054199	0.3366998291015625	2.107394775390625	1.064134452819824	0.3314508056640625	2.30852734375	1.691012573242187	0.2885977783203125	2.387375	1.669334350585937	0.1865098876953125	2.441150634765625	1.397570007324219	0.1455155029296875	2.361822998046875	1.192258850097656	0.0672493896484375	2.2974755859375	1.115500411987305	0.09177429199218751
18	0.5666669999999998	2.28142919921875	1.191755920410156	0.274354248046875	2.2722392578125	1.369026031494141	0.274163330078125	2.272906494140625	1.510722290039062	0.28190625	2.28439111328125	1.723751037597656	0.3157958984375	2.258827880859375	1.686361694335937	0.33387646484375	2.146296875	1.644477905273438	0.410118408203125	2.1098955078125	1.372773254394531	0.43133642578125	2.08002001953125	1.144761413574219	0.450642333984375	2.057613525390625	1.119204772949219	0.3610654296875	2.09644384765625	1.023153953552246	0.332342041015625	2.108625244140625	1.061813529968262	0.335906982421875	2.3075078125	1.690420471191406	0.28808154296875	2.387408203125	1.668152282714844	0.186881103515625	2.44051611328125	1.395688751220703	0.14907421875	2.361748779296875	1.190775527954102	0.068963134765625	2.29612939453125	1.114502212524414	0.09172851562500001
19	0.6000000000000005	2.27903466796875	1.191357238769531	0.2743643798828125	2.269740234375	1.368358764648437	0.2744200439453125	2.2709658203125	1.509815856933594	0.2826075439453125	2.283238037109375	1.722404907226562	0.3169425048828125	2.25790380859375	1.685054809570313	0.3352308349609375	2.14580810546875	1.644723449707031	0.4125511474609375	2.10988037109375	1.373574920654297	0.4362716064453125	2.08061376953125	1.146061431884766	0.4581387939453125	2.05832080078125	1.115157829284668	0.3703883056640625	2.078391357421875	1.020487953186035	0.3239217529296875	2.107697998046875	1.06320792388916	0.3423551025390625	2.305884521484375	1.689173889160156	0.2888516845703125	2.38403955078125	1.668649047851563	0.1861807861328125	2.43939453125	1.396995758056641	0.1488404541015625	2.358730224609375	1.192178771972656	0.0714251708984375	2.2910654296875	1.11826904296875	0.0952813720703125
20	0.6333340000000005	2.281010009765625	1.193608337402344	0.2738165283203125	2.2722529296875	1.370597930908203	0.2730135498046875	2.27264306640625	1.512126586914063	0.2793087158203125	2.285484375	1.724338745117187	0.3154329833984375	2.26010693359375	1.686899841308594	0.3334508056640625	2.148671630859375	1.645607971191406	0.4111619873046875	2.11317578125	1.374554748535156	0.4359278564453125	2.084412841796875	1.147136795043945	0.4589149169921875	2.0614384765625	1.115713455200195	0.3715477294921875	2.07867236328125	1.023291439056397	0.3197728271484375	2.10917919921875	1.066219169616699	0.3414893798828125	2.30798779296875	1.6913046875	0.2870155029296875	2.385839111328125	1.670201416015625	0.1842664794921875	2.440312744140625	1.398563415527344	0.1459739990234375	2.35898291015625	1.193768417358398	0.0693494873046875	2.291798828125	1.119648895263672	0.0938111572265625
21	0.6666670000000003	2.279386962890625	1.191522308349609	0.27412353515625	2.269775634765625	1.368494384765625	0.273685791015625	2.26951318359375	1.510033172607422	0.2802138671875	2.281554931640625	1.722288208007813	0.316547607421875	2.25647265625	1.68469677734375	0.334679443359375	2.1458388671875	1.642796264648438	0.41324267578125	2.1120556640625	1.371541015625	0.438623046875	2.084906494140625	1.143977783203125	0.46245263671875	2.06153173828125	1.111874618530273	0.37542431640625	2.080028076171875	1.01854141998291	0.32572900390625	2.109158447265625	1.06267008972168	0.3451796875	2.30403955078125	1.68939697265625	0.2879375	2.38135791015625	1.66883984375	0.184652587890625	2.436901123046875	1.397514038085937	0.145401123046875	2.3560107421875	1.192480331420898	0.06884765625	2.289167724609375	1.118065704345703	0.093410888671875
22	0.7000000000000002	2.27803076171875	1.191416244506836	0.273767333984375	2.268373291015625	1.368136779785156	0.273315673828125	2.268177490234375	1.509478698730469	0.27980029296875	2.278955322265625	1.721584777832031	0.315601806640625	2.25383447265625	1.684002685546875	0.333514892578125	2.141739013671875	1.640051147460937	0.40844189453125	2.1156689453125	1.368848663330078	0.438823974609375	2.094763671875	1.141393310546875	0.46653857421875	2.063455078125	1.114246017456055	0.38046923828125	2.08039892578125	1.019224304199219	0.333839599609375	2.106174072265625	1.062981369018555	0.345760498046875	2.301876953125	1.688743774414063	0.2874013671875	2.3804326171875	1.669026672363281	0.185123291015625	2.4357119140625	1.398090972900391	0.1456005859375	2.35525341796875	1.193878921508789	0.067409912109375	2.2876015625	1.119944793701172	0.09056396484375
23	0.7333340000000002	2.2783046875	1.190437606811523	0.273481689453125	2.267844482421875	1.367550476074219	0.273042236328125	2.267552734375	1.50920947265625	0.28020751953125	2.27768212890625	1.722125366210937	0.31456689453125	2.252650146484375	1.684494567871094	0.3328251953125	2.142550048828125	1.640605285644531	0.411325927734375	2.118416015625	1.368200073242188	0.43849658203125	2.099201904296875	1.139701324462891	0.463438232421875	2.06388818359375	1.112718856811523	0.378613525390625	2.08286865234375	1.015691493988037	0.336509033203125	2.1057646484375	1.0575927734375	0.34446337890625	2.30073583984375	1.689080261230469	0.286502685546875	2.381346435546875	1.66754248046875	0.185790771484375	2.434745849609375	1.395373260498047	0.147288330078125	2.36026513671875	1.187528549194336	0.07105395507812499	2.28697216796875	1.118570114135742	0.0935107421875
24	0.766667	2.27882666015625	1.190653442382813	0.2744415283203125	2.267674072265625	1.367598876953125	0.2732005615234375	2.26731494140625	1.509159698486328	0.2803853759765625	2.2777724609375	1.7220126953125	0.3141041259765625	2.25253955078125	1.684532104492187	0.3323057861328125	2.142326171875	1.642608764648438	0.4115428466796875	2.121957275390625	1.370111419677734	0.4389744873046875	2.10556884765625	1.141497253417969	0.4634146728515625	2.0682607421875	1.11503352355957	0.3793570556640625	2.08937255859375	1.016038074493408	0.3434991455078125	2.10592529296875	1.060596527099609	0.3438157958984375	2.300906494140625	1.68883984375	0.2863170166015625	2.38369140625	1.668056518554688	0.1873411865234375	2.437630859375	1.396422790527344	0.1472327880859375	2.362131103515625	1.189201629638672	0.0707923583984375	2.289830810546875	1.119616134643555	0.09418981933593749
25	0.7999999999999998	2.27761669921875	1.191271514892578	0.2738626708984375	2.266283935546875	1.368168090820312	0.2724056396484375	2.265970703125	1.509703002929688	0.2795391845703125	2.276533203125	1.722494201660156	0.3133367919921875	2.251267578125	1.685030395507813	0.3315018310546875	2.140505859375	1.642735656738281	0.4097188720703125	2.122154541015625	1.370220550537109	0.4378360595703125	2.10749462890625	1.141608932495117	0.4629508056640625	2.069562744140625	1.114435150146484	0.3794227294921875	2.090406494140625	1.017231998443604	0.3388760986328125	2.109292236328125	1.06219522857666	0.3422227783203125	2.29966357421875	1.689323608398438	0.2855611572265625	2.38238427734375	1.668589782714844	0.1865562744140625	2.436146240234375	1.396856750488281	0.1472847900390625	2.360751953125	1.18949658203125	0.0712620849609375	2.28793798828125	1.120398422241211	0.09441809082031249
26	0.8333339999999998	2.2776142578125	1.191270111083984	0.27385986328125	2.266281005859375	1.368168395996094	0.27239990234375	2.26596728515625	1.509704650878906	0.27953271484375	2.27652685546875	1.722497802734375	0.3133330078125	2.25125927734375	1.685033569335938	0.331495361328125	2.140492431640625	1.64273583984375	0.4097060546875	2.1221552734375	1.370217132568359	0.43782373046875	2.107508544921875	1.141602630615234	0.462941162109375	2.069591796875	1.114421722412109	0.3794072265625	2.090461181640625	1.017216751098633	0.338875244140625	2.10932568359375	1.062180854797363	0.34221826171875	2.29966015625	1.689327087402344	0.28555859375	2.382389404296875	1.668592651367188	0.186559814453125	2.43615087890625	1.396856201171875	0.147290771484375	2.3607578125	1.189496170043945	0.07125878906249999	2.287938720703125	1.120398559570313	0.09440576171874999
27	0.8666670000000005	2.27702197265625	1.191527053833008	0.273015869140625	2.26609521484375	1.368400207519531	0.272402099609375	2.265859619140625	1.509852935791016	0.280276611328125	2.27601220703125	1.722528198242188	0.314509765625	2.2505615234375	1.6850439453125	0.3323310546875	2.13909912109375	1.642859985351563	0.409528076171875	2.12324072265625	1.370335021972656	0.4382470703125	2.11040771484375	1.141681442260742	0.4633388671875	2.071360595703125	1.115244171142578	0.380122314453125	2.0912763671875	1.018004920959473	0.339282958984375	2.10860400390625	1.066543785095215	0.339989013671875	2.2994453125	1.689414306640625	0.28694775390625	2.38232861328125	1.667317260742188	0.188427001953125	2.43687060546875	1.395971740722656	0.14816845703125	2.362121337890625	1.188780090332031	0.07127124023437501	2.288515625	1.120302551269531	0.093614990234375
28	0.9000000000000004	2.275060546875	1.190492721557617	0.2749317626953125	2.26351123046875	1.367502288818359	0.2738443603515625	2.262497314453125	1.50912564086914	0.2811268310546875	2.2747265625	1.722171630859375	0.3136988525390625	2.249099609375	1.684997924804688	0.3320435791015625	2.13854052734375	1.645921997070313	0.4123739013671875	2.121533203125	1.372794250488281	0.4370589599609375	2.107864501953125	1.143624618530273	0.4589163818359375	2.0709970703125	1.112539138793945	0.3762034912109375	2.09098828125	1.015894725799561	0.3337379150390625	2.109493408203125	1.060139831542969	0.3413326416015625	2.29766259765625	1.688625	0.2861539306640625	2.379298828125	1.664920166015625	0.1867952880859375	2.438104736328125	1.393587188720703	0.1507220458984375	2.360875	1.187395111083984	0.0728841552734375	2.28631005859375	1.11958903503418	0.0945621337890625
29	0.9333340000000003	2.27350048828125	1.190567535400391	0.2742952880859375	2.262178466796875	1.367865844726563	0.2742489013671875	2.262123291015625	1.509615112304687	0.2831754150390625	2.272540283203125	1.723386352539062	0.3137462158203125	2.24707080078125	1.686138732910156	0.3323558349609375	2.135154052734375	1.647724914550781	0.4115003662109375	2.1191357421875	1.374173492431641	0.4368111572265625	2.10622509765625	1.144647125244141	0.4590919189453125	2.0692109375	1.115505523681641	0.3755718994140625	2.09137255859375	1.016241970062256	0.3404449462890625	2.10642236328125	1.062145645141602	0.3404058837890625	2.2959140625	1.689699462890625	0.2866099853515625	2.3772919921875	1.665378356933594	0.1869268798828125	2.4373681640625	1.394056793212891	0.1495706787109375	2.36214501953125	1.18583821105957	0.0741312255859375	2.2860458984375	1.119668991088867	0.0962777099609375
30	0.9666670000000002	2.272690185546875	1.189585144042969	0.2740966796875	2.26174853515625	1.366846557617188	0.27316845703125	2.261138427734375	1.508641235351563	0.280464599609375	2.272633544921875	1.721911315917969	0.313545166015625	2.24689404296875	1.68460693359375	0.331619873046875	2.136131103515625	1.646214599609375	0.412298828125	2.117524658203125	1.372798797607422	0.436289306640625	2.10248828125	1.143377868652344	0.4575126953125	2.069819091796875	1.113020156860351	0.372659912109375	2.095072021484375	1.014162170410156	0.338600341796875	2.106396240234375	1.060628959655762	0.3396220703125	2.295912841796875	1.688421020507813	0.286115234375	2.37823291015625	1.664888977050781	0.187074462890625	2.437876953125	1.393198944091797	0.152496826171875	2.36285205078125	1.185849548339844	0.07473974609375	2.28606103515625	1.119859268188476	0.094773681640625
31	1	2.2726162109375	1.190308242797852	0.2740869140625	2.26283154296875	1.368085815429688	0.272200439453125	2.26252392578125	1.510309692382813	0.278126708984375	2.273906494140625	1.723554382324219	0.3148369140625	2.2480703125	1.685853942871094	0.332279296875	2.136654296875	1.641971130371094	0.40984423828125	2.1144619140625	1.36834423828125	0.43634716796875	2.096477783203125	1.13876708984375	0.459908935546875	2.06736669921875	1.114057830810547	0.3717158203125	2.095146728515625	1.014872249603271	0.339768798828125	2.10557470703125	1.062260604858398	0.33747021484375	2.297319580078125	1.69044189453125	0.286841796875	2.37822607421875	1.66680517578125	0.1862294921875	2.438484375	1.394421966552734	0.152343017578125	2.36279443359375	1.186620986938477	0.07463037109374999	2.28578515625	1.120527282714844	0.094850341796875
32	1.033334	2.27133544921875	1.191235443115234	0.2743887939453125	2.261611328125	1.369170196533203	0.2725267333984375	2.261771484375	1.511492919921875	0.2790064697265625	2.2733330078125	1.72531201171875	0.3133433837890625	2.247451171875	1.687797241210938	0.3312308349609375	2.137283447265625	1.643089111328125	0.4103184814453125	2.1121611328125	1.369390380859375	0.4359197998046875	2.091645263671875	1.139739639282227	0.4586397705078125	2.066841064453125	1.110111724853516	0.3705550537109375	2.096209228515625	1.009996273040771	0.3429044189453125	2.1062109375	1.061583938598633	0.3376534423828125	2.296733642578125	1.691840698242188	0.2856920166015625	2.37867041015625	1.666776123046875	0.1861170654296875	2.4386162109375	1.39422998046875	0.1510006103515625	2.36264697265625	1.186313262939453	0.0732608642578125	2.28517138671875	1.12063330078125	0.09350329589843751
33	1.066667	2.270625732421875	1.189852630615234	0.2741005859375	2.2610029296875	1.367422454833984	0.272557373046875	2.261977294921875	1.509395172119141	0.2800205078125	2.2717333984375	1.723011474609375	0.313301025390625	2.246088623046875	1.685469970703125	0.33119384765625	2.1344541015625	1.642821899414062	0.4088095703125	2.108998779296875	1.36979638671875	0.435041015625	2.08834619140625	1.14073796081543	0.458659423828125	2.066010986328125	1.109650512695312	0.37063671875	2.093620849609375	1.011413311004639	0.336160888671875	2.105585693359375	1.062532012939453	0.338650634765625	2.29548486328125	1.68965234375	0.28599951171875	2.378046875	1.666341430664062	0.186878173828125	2.4369619140625	1.394216186523437	0.15146435546875	2.361112548828125	1.186496734619141	0.074565185546875	2.285689453125	1.119205963134766	0.09611865234375
34	1.100000000000001	2.27119775390625	1.189858459472656	0.27433056640625	2.261896240234375	1.367397796630859	0.272473876953125	2.263087890625	1.509345245361328	0.279705078125	2.2729833984375	1.722926513671875	0.31281591796875	2.247244140625	1.685440307617188	0.33065576171875	2.13532275390625	1.642860229492187	0.40782861328125	2.109443359375	1.369897796630859	0.43357421875	2.0883623046875	1.140879974365234	0.456635498046875	2.06606201171875	1.109914184570312	0.36858740234375	2.09150830078125	1.012003517150879	0.331687255859375	2.1037626953125	1.062351501464844	0.33690283203125	2.296777099609375	1.689523681640625	0.28562744140625	2.37964453125	1.666071655273437	0.186838134765625	2.438433837890625	1.393950225830078	0.151744384765625	2.3625087890625	1.186398315429688	0.07464624023437499	2.286547119140625	1.119614059448242	0.09575537109375
35	1.133334000000001	2.2712578125	1.190925231933594	0.2732867431640625	2.262162841796875	1.368603942871094	0.2716053466796875	2.262753173828125	1.510695770263672	0.2780216064453125	2.27278369140625	1.724021728515625	0.3136510009765625	2.24716552734375	1.686283569335937	0.3312264404296875	2.135238525390625	1.638239135742187	0.4053092041015625	2.10836572265625	1.365454162597656	0.4338641357421875	2.08661572265625	1.13661767578125	0.4596014404296875	2.063140380859375	1.106503677368164	0.3714886474609375	2.093364501953125	1.011174034118652	0.3313524169921875	2.102332275390625	1.058368789672852	0.3398057861328125	2.29642431640625	1.6909365234375	0.2858824462890625	2.3783369140625	1.667607788085937	0.1861480712890625	2.43875634765625	1.395389038085938	0.1530338134765625	2.36101513671875	1.188470306396484	0.07553723144531251	2.28614697265625	1.120594253540039	0.0974161376953125
36	1.166667	2.270998779296875	1.190721252441406	0.272747802734375	2.26180859375	1.368296112060547	0.271349609375	2.2617021484375	1.510322265625	0.277444580078125	2.27173193359375	1.723524536132813	0.31306591796875	2.246119140625	1.68580908203125	0.33062158203125	2.136671142578125	1.638587768554687	0.40867431640625	2.10968994140625	1.365917083740234	0.4367021484375	2.0877958984375	1.137155822753906	0.461795654296875	2.06411962890625	1.106940223693848	0.373831298828125	2.09360302734375	1.011550651550293	0.333451416015625	2.10269140625	1.058870780944824	0.342067626953125	2.295365478515625	1.690457458496094	0.28531982421875	2.379239013671875	1.667196044921875	0.187312744140625	2.439340576171875	1.395003112792969	0.154766357421875	2.361943603515625	1.188645385742187	0.075845703125	2.286798095703125	1.120790466308594	0.09652978515625001
37	1.2	2.27125244140625	1.190533966064453	0.2733914794921875	2.261833984375	1.368031127929688	0.2717877197265625	2.26228955078125	1.509980316162109	0.2784422607421875	2.27164501953125	1.723201293945313	0.3136600341796875	2.24605126953125	1.685474243164062	0.3311688232421875	2.13455859375	1.6398876953125	0.4071798095703125	2.10931982421875	1.367049743652344	0.4342113037109375	2.088849365234375	1.13814875793457	0.4584517822265625	2.06422705078125	1.109521881103516	0.3702532958984375	2.0959306640625	1.010530582427978	0.3422139892578125	2.1030380859375	1.058270584106445	0.3393463134765625	2.29547607421875	1.690146240234375	0.2861002197265625	2.379129150390625	1.667108642578125	0.1879149169921875	2.43943310546875	1.395451019287109	0.1522869873046875	2.361841796875	1.18859716796875	0.07512512207031249	2.287118896484375	1.120831268310547	0.0973856201171875
38	1.233334	2.269615234375	1.190718872070313	0.274811767578125	2.260705322265625	1.368160705566406	0.27249609375	2.2614208984375	1.510086730957031	0.278309814453125	2.27235791015625	1.723155151367187	0.31344482421875	2.246645751953125	1.685607971191406	0.3311103515625	2.134918701171875	1.639680419921875	0.406458251953125	2.110285888671875	1.366879272460938	0.4332578125	2.090378662109375	1.138010375976563	0.457357666015625	2.064788330078125	1.109384536743164	0.36947802734375	2.095189453125	1.011646141052246	0.336251708984375	2.1026796875	1.059442619323731	0.33742822265625	2.2957919921875	1.689962341308594	0.2857470703125	2.3782998046875	1.665423156738281	0.18703076171875	2.43890283203125	1.393617156982422	0.154055419921875	2.361982421875	1.187357620239258	0.074949462890625	2.28568505859375	1.120705017089844	0.09491357421875
39	1.266667	2.26890576171875	1.190080703735352	0.275662353515625	2.260265380859375	1.367661437988281	0.273021240234375	2.2608193359375	1.509714477539063	0.278263916015625	2.271370849609375	1.72318701171875	0.312009765625	2.245630126953125	1.68569921875	0.329858154296875	2.134035400390625	1.639771362304687	0.405597412109375	2.111150146484375	1.366533355712891	0.431550537109375	2.0927041015625	1.137295593261719	0.454915283203125	2.065499267578125	1.105719474792481	0.36846630859375	2.0949248046875	1.00672444152832	0.3379365234375	2.102769775390625	1.057525115966797	0.33530322265625	2.29495654296875	1.689813354492188	0.28459619140625	2.378739990234375	1.6651298828125	0.18686767578125	2.43972265625	1.392948181152344	0.15601416015625	2.361692626953125	1.187324127197266	0.075841552734375	2.2846435546875	1.121142440795899	0.09485424804687501
40	1.3	2.268984130859375	1.190657470703125	0.275578369140625	2.2608330078125	1.368417236328125	0.27389404296875	2.262080810546875	1.510531585693359	0.280343017578125	2.27282373046875	1.724170776367187	0.31409912109375	2.246970458984375	1.686688720703125	0.331904541015625	2.13374951171875	1.642787719726563	0.406642822265625	2.110760498046875	1.369142150878906	0.430494873046875	2.0922626953125	1.139555328369141	0.452186279296875	2.06511279296875	1.107059501647949	0.365974853515625	2.096423583984375	1.006586502075195	0.34270263671875	2.102697265625	1.058325958251953	0.333288818359375	2.29645556640625	1.690734741210937	0.286728759765625	2.378366455078125	1.666296875	0.18722509765625	2.440236083984375	1.394052734375	0.15661962890625	2.36181640625	1.188486114501953	0.076126708984375	2.2853359375	1.121649841308594	0.09559423828124999
41	1.333334	2.268477294921875	1.190772109985352	0.275422119140625	2.2603466796875	1.368505187988281	0.2737041015625	2.261814453125	1.510588684082031	0.28030224609375	2.273092529296875	1.724108337402344	0.314425048828125	2.247183349609375	1.686658874511719	0.332197021484375	2.13424658203125	1.643090942382813	0.4075166015625	2.111711669921875	1.369456420898437	0.431440185546875	2.093602783203125	1.139879119873047	0.4531826171875	2.065648681640625	1.107717308044434	0.36711962890625	2.0945810546875	1.008063785552979	0.33804541015625	2.102775634765625	1.058367797851562	0.334511962890625	2.29660498046875	1.690673461914062	0.28696435546875	2.37850146484375	1.666235107421875	0.1874755859375	2.439425048828125	1.393938781738281	0.15584912109375	2.3612626953125	1.188473907470703	0.07495141601562499	2.2852607421875	1.121105407714844	0.09437548828125
42	1.366667000000001	2.26513916015625	1.188714782714844	0.2750682373046875	2.25467578125	1.365781951904297	0.2725885009765625	2.255127197265625	1.507444061279297	0.2792083740234375	2.2660546875	1.720427612304688	0.3126732177734375	2.24039794921875	1.683073486328125	0.3306090087890625	2.129975830078125	1.643282836914063	0.4107823486328125	2.107667236328125	1.370339080810547	0.4332535400390625	2.08973779296875	1.141319107055664	0.4536051025390625	2.0638896484375	1.105043045043945	0.3688507080078125	2.0949384765625	1.005380859375	0.3434134521484375	2.101719482421875	1.057347930908203	0.3375279541015625	2.28943505859375	1.687082153320313	0.2852562255859375	2.373198974609375	1.663145874023437	0.1877374267578125	2.43710107421875	1.392463439941406	0.1556080322265625	2.3587744140625	1.187951629638672	0.07448669433593751	2.28184375	1.121996795654297	0.0934512939453125
43	1.4	2.26583447265625	1.189058547973633	0.27520849609375	2.2556171875	1.366274749755859	0.27267333984375	2.256196533203125	1.508044342041016	0.279298095703125	2.266897216796875	1.721163452148438	0.3130341796875	2.2411826171875	1.68374853515625	0.330860595703125	2.130962158203125	1.643465454101563	0.411257568359375	2.110019287109375	1.370135284423828	0.432892578125	2.093153076171875	1.140782424926758	0.452378173828125	2.066370361328125	1.105268325805664	0.36750927734375	2.095313232421875	1.006410774230957	0.336675048828125	2.1045400390625	1.058360214233399	0.334918701171875	2.29040625	1.6878330078125	0.2856416015625	2.374505859375	1.664052368164063	0.18823974609375	2.4388427734375	1.393265899658203	0.15599560546875	2.360802734375	1.188639465332031	0.07437573242187499	2.28344580078125	1.122928741455078	0.092874755859375
44	1.433334	2.26688427734375	1.18934521484375	0.27466357421875	2.2565830078125	1.366705200195312	0.27279248046875	2.256664794921875	1.508590026855469	0.279376220703125	2.266404296875	1.721963317871094	0.312888671875	2.240869384765625	1.684417236328125	0.330802734375	2.13108349609375	1.642121948242187	0.410959228515625	2.110653076171875	1.368540100097656	0.432662841796875	2.0941337890625	1.138975860595703	0.452114990234375	2.06754052734375	1.106245361328125	0.36599072265625	2.0951806640625	1.0055817527771	0.339869140625	2.105896484375	1.057974319458008	0.333233642578125	2.290055908203125	1.688687805175781	0.285482421875	2.373105712890625	1.663432678222656	0.18741455078125	2.440637939453125	1.393199188232422	0.155142578125	2.36549951171875	1.185721160888672	0.07757080078125	2.284147216796875	1.124732238769531	0.095548095703125
45	1.466667	2.26685205078125	1.189369232177734	0.274648681640625	2.256550048828125	1.366727844238281	0.272783203125	2.25663623046875	1.508611572265625	0.2793681640625	2.266395263671875	1.721982666015625	0.312877685546875	2.240869140625	1.68443701171875	0.33080419921875	2.13112646484375	1.642142578125	0.4110185546875	2.11070849609375	1.368563079833984	0.43273681640625	2.09420263671875	1.139001068115234	0.45220556640625	2.06756689453125	1.106263092041016	0.36609814453125	2.095188232421875	1.005600315093994	0.33995654296875	2.10590966796875	1.057982681274414	0.3333310546875	2.290032470703125	1.68870751953125	0.285458984375	2.3730322265625	1.663455383300781	0.187349609375	2.4405517578125	1.393226409912109	0.15503125	2.365373779296875	1.185753646850586	0.0774892578125	2.28402294921875	1.124773559570313	0.095498291015625
46	1.5	2.266185546875	1.188525161743164	0.275292236328125	2.255664794921875	1.365801910400391	0.273135986328125	2.255595947265625	1.507645172119141	0.27945703125	2.26517236328125	1.720997680664063	0.312620849609375	2.2397451171875	1.683461059570313	0.3306572265625	2.130174072265625	1.641075073242187	0.410964599609375	2.11009521484375	1.367582153320313	0.432800537109375	2.093887451171875	1.13809521484375	0.45239306640625	2.06786279296875	1.10457154083252	0.3664404296875	2.093722900390625	1.004815349578857	0.33560693359375	2.105677490234375	1.056130416870117	0.334455322265625	2.28877490234375	1.6877236328125	0.28520361328125	2.37129296875	1.662568237304688	0.1867275390625	2.4391123046875	1.392547119140625	0.1542001953125	2.364513671875	1.184705139160156	0.0773515625	2.28275634765625	1.12431819152832	0.095300537109375
47	1.533334	2.265971923828125	1.188601211547851	0.2756708984375	2.2561123046875	1.365956420898438	0.273962890625	2.25707763671875	1.507779479980469	0.2812294921875	2.26581982421875	1.721412475585937	0.31307373046875	2.240673828125	1.683855407714844	0.331484130859375	2.130450927734375	1.641493408203125	0.410958740234375	2.11017529296875	1.368090148925781	0.4343701171875	2.093728759765625	1.13867854309082	0.455153076171875	2.06786376953125	1.105171981811524	0.369124755859375	2.0941328125	1.0052350730896	0.339159423828125	2.10574951171875	1.057528167724609	0.336614501953125	2.289427734375	1.688081909179687	0.2857119140625	2.371046142578125	1.665337280273437	0.185875	2.43890673828125	1.395319183349609	0.152927978515625	2.365560791015625	1.186491546630859	0.077414794921875	2.282543701171875	1.127758407592773	0.095187255859375
48	1.566667	2.265470703125	1.188629577636719	0.27438134765625	2.2556640625	1.366135070800781	0.273578125	2.256417724609375	1.508050872802734	0.2812470703125	2.26523388671875	1.72172021484375	0.3139775390625	2.240161865234375	1.684047241210938	0.33235498046875	2.13005908203125	1.641113647460938	0.411890625	2.1104140625	1.367327087402344	0.43388330078125	2.094498291015625	1.137587524414063	0.45345556640625	2.0677734375	1.104441864013672	0.367465087890625	2.093966796875	1.004237770080566	0.338024169921875	2.105447998046875	1.05636799621582	0.334685546875	2.2887509765625	1.6884873046875	0.2863505859375	2.368236328125	1.665533325195312	0.18472021484375	2.43933203125	1.395892913818359	0.1536650390625	2.3651435546875	1.187078308105469	0.07836474609375001	2.28279052734375	1.127507110595703	0.096895751953125
49	1.600000000000001	2.2666259765625	1.187895935058594	0.2745128173828125	2.256291015625	1.365284484863281	0.2732813720703125	2.257060546875	1.507113250732422	0.2813018798828125	2.265246337890625	1.720881225585937	0.3128514404296875	2.24016455078125	1.68327783203125	0.3312962646484375	2.13138671875	1.643390258789063	0.4140548095703125	2.110353515625	1.369721710205078	0.4345423583984375	2.09317041015625	1.140062591552734	0.4526361083984375	2.06776220703125	1.104760902404785	0.3671573486328125	2.09444921875	1.005099151611328	0.3365296630859375	2.106377685546875	1.056758590698242	0.3356959228515625	2.28897314453125	1.687558227539062	0.2855557861328125	2.3702958984375	1.665081787109375	0.1853629150390625	2.44207666015625	1.395752288818359	0.1543890380859375	2.36830078125	1.186968597412109	0.07894274902343749	2.283474365234375	1.130534240722656	0.0957840576171875
50	1.633334000000001	2.26652880859375	1.189293380737305	0.275314453125	2.25695751953125	1.366644470214844	0.27329931640625	2.2585244140625	1.508447448730469	0.28059130859375	2.266114990234375	1.722022766113281	0.312975830078125	2.24119482421875	1.684283813476563	0.331309326171875	2.131112060546875	1.642958068847656	0.41149609375	2.110247802734375	1.369508422851562	0.433505615234375	2.09333154296875	1.140053253173828	0.453159423828125	2.067802734375	1.106107696533203	0.36721240234375	2.0951025390625	1.005776691436768	0.33961474609375	2.106674560546875	1.058017593383789	0.33524365234375	2.289880126953125	1.688896606445312	0.2855107421875	2.36978369140625	1.666085327148437	0.1843271484375	2.44084375	1.396537414550781	0.154663330078125	2.3719228515625	1.185419143676758	0.08145361328125	2.28412548828125	1.132993530273438	0.09554028320312501
51	1.666667	2.26711181640625	1.187455520629883	0.27606494140625	2.257050537109375	1.364922058105469	0.27447314453125	2.257940185546875	1.506830718994141	0.28197119140625	2.26654296875	1.720755126953125	0.312885498046875	2.241453125	1.683229125976562	0.33152294921875	2.1319873046875	1.643774658203125	0.41366943359375	2.110878173828125	1.370136657714844	0.4357763671875	2.09372119140625	1.140515518188477	0.455391845703125	2.06851611328125	1.10549772644043	0.36969677734375	2.0953876953125	1.007185901641846	0.334999267578125	2.107344970703125	1.061093368530273	0.335816162109375	2.290144775390625	1.687305419921875	0.285604248046875	2.371063720703125	1.664380126953125	0.185123779296875	2.44152001953125	1.394588439941406	0.15420166015625	2.3721162109375	1.183231872558594	0.08155810546875	2.2841513671875	1.13110986328125	0.09629833984375
52	1.7	2.265946533203125	1.188061889648437	0.2733504638671875	2.256098876953125	1.365642364501953	0.2721387939453125	2.257287109375	1.507612274169922	0.2799266357421875	2.265653076171875	1.721637573242187	0.3110496826171875	2.24050927734375	1.684060546875	0.3295828857421875	2.130583740234375	1.643606567382812	0.4107608642578125	2.11073583984375	1.369794097900391	0.4337650146484375	2.0946455078125	1.140036834716797	0.4541876220703125	2.0670380859375	1.109280410766602	0.3675430908203125	2.09520654296875	1.008889038085937	0.3404840087890625	2.10610888671875	1.061443572998047	0.3333106689453125	2.2893828125	1.688204711914063	0.2838092041015625	2.37048095703125	1.664310180664063	0.1836043701171875	2.44102734375	1.394107147216797	0.1551646728515625	2.374441162109375	1.180870361328125	0.08500109863281249	2.284866455078125	1.131069961547852	0.0984176025390625
53	1.733334	2.266091064453125	1.187584136962891	0.27401171875	2.256242919921875	1.365052886962891	0.272583251953125	2.256955078125	1.506966583251953	0.27983251953125	2.264686767578125	1.720770629882812	0.311699951171875	2.23968603515625	1.68307421875	0.33010400390625	2.129254150390625	1.641705444335937	0.409968505859375	2.10966357421875	1.368110626220703	0.433733154296875	2.093759033203125	1.138539001464844	0.454762939453125	2.06799267578125	1.108322204589844	0.3674296875	2.09919677734375	1.009836055755615	0.337155517578125	2.10667919921875	1.061139060974121	0.333807373046875	2.288484375	1.687529174804687	0.284339599609375	2.3687392578125	1.664418579101563	0.18338134765625	2.440461181640625	1.394714721679688	0.154853759765625	2.373112060546875	1.182027221679687	0.0842353515625	2.28414306640625	1.131457214355469	0.09829541015625
54	1.766667	2.264771728515625	1.187837310791016	0.2734627685546875	2.254707275390625	1.365350006103516	0.2720352783203125	2.25519140625	1.507308837890625	0.2792972412109375	2.26258349609375	1.721223999023437	0.3109622802734375	2.23761962890625	1.683496887207031	0.3293941650390625	2.12763623046875	1.642105529785156	0.4099432373046875	2.108667724609375	1.368444671630859	0.4344461669921875	2.09323046875	1.138814025878906	0.4559742431640625	2.067038330078125	1.108507537841797	0.3687659912109375	2.09787939453125	1.010140216827393	0.3376251220703125	2.10573388671875	1.060925987243652	0.3352364501953125	2.286455810546875	1.687980163574219	0.2836427001953125	2.36705615234375	1.664899597167969	0.1828988037109375	2.439883056640625	1.395292938232422	0.1554017333984375	2.37355078125	1.182072082519531	0.0851861572265625	2.28405517578125	1.132177032470703	0.09853747558593751
55	1.8	2.2653994140625	1.187481521606445	0.273573486328125	2.255309814453125	1.3649931640625	0.2722109375	2.2557998046875	1.506950561523438	0.27949755859375	2.263265380859375	1.720860717773438	0.311179443359375	2.23836474609375	1.683127014160156	0.329682861328125	2.12864111328125	1.641706909179688	0.4105703125	2.10978271484375	1.368039428710937	0.43508056640625	2.09444091796875	1.138402938842773	0.456613037109375	2.0679775390625	1.108110473632812	0.369481689453125	2.098734375	1.009752883911133	0.338227294921875	2.106572265625	1.060548904418945	0.335815185546875	2.287055419921875	1.687624755859375	0.283777587890625	2.3673388671875	1.664573608398437	0.182774658203125	2.440109619140625	1.3949814453125	0.154990966796875	2.37357861328125	1.181767715454102	0.084942626953125	2.284130615234375	1.131861358642578	0.0985654296875
56	1.833334	2.2649921875	1.187075225830078	0.273917724609375	2.254880859375	1.364584838867188	0.272476806640625	2.255341552734375	1.506544891357422	0.27971240234375	2.262733642578125	1.720467041015625	0.311327392578125	2.23781201171875	1.68273681640625	0.3298095703125	2.12797998046875	1.641330688476562	0.410556396484375	2.109122314453125	1.367669372558594	0.435133544921875	2.09377880859375	1.138038467407227	0.456720947265625	2.06744140625	1.107716842651367	0.369561279296875	2.098252197265625	1.00935530090332	0.338372802734375	2.10608935546875	1.06015584564209	0.33595947265625	2.28656640625	1.687224609375	0.283971435546875	2.366994384765625	1.664148559570312	0.1830888671875	2.43984130859375	1.394557159423828	0.155502197265625	2.3734375	1.181309829711914	0.08543603515625001	2.283976806640625	1.131397171020508	0.09895068359375001
57	1.866667000000001	2.26501904296875	1.188258911132813	0.27369921875	2.255130126953125	1.365793609619141	0.271756591796875	2.255781494140625	1.507794464111328	0.278423583984375	2.26347705078125	1.721575927734375	0.3110478515625	2.23831591796875	1.683824951171875	0.329172607421875	2.1257568359375	1.643582885742187	0.406713623046875	2.106580810546875	1.370009002685547	0.432298583984375	2.0911484375	1.140485244750977	0.455166015625	2.06719287109375	1.108871719360351	0.367768798828125	2.09897265625	1.010208278656006	0.338531005859375	2.10551318359375	1.063906234741211	0.333930419921875	2.28743701171875	1.688389892578125	0.2837255859375	2.3666435546875	1.665589721679688	0.181802734375	2.439156494140625	1.395857727050781	0.15443212890625	2.377816162109375	1.179985000610352	0.087798095703125	2.2846748046875	1.136470596313476	0.09830737304687499
58	1.9	2.26456103515625	1.187056411743164	0.27443505859375	2.254521484375	1.364582550048828	0.272681396484375	2.2550732421875	1.506578094482422	0.279435302734375	2.26273681640625	1.720344970703125	0.31214404296875	2.23771630859375	1.682558349609375	0.330386962890625	2.125642822265625	1.642144653320313	0.40853662109375	2.1068857421875	1.368533203125	0.4339931640625	2.091796630859375	1.138975036621094	0.456715576171875	2.067368896484375	1.107427673339844	0.36942626953125	2.0988837890625	1.008850833892822	0.339619873046875	2.105558349609375	1.062370681762695	0.33542626953125	2.28657568359375	1.687200073242187	0.28466748046875	2.365173828125	1.664522094726562	0.18225	2.43764013671875	1.394844268798828	0.15426220703125	2.3759228515625	1.179016754150391	0.08783935546875	2.282833984375	1.135529541015625	0.09889892578124999
59	1.933334	2.26457763671875	1.186854248046875	0.2762010498046875	2.2551162109375	1.364428161621094	0.2739649658203125	2.25634130859375	1.506447631835937	0.2804854736328125	2.262905029296875	1.720499084472656	0.3117113037109375	2.23823388671875	1.682679748535156	0.3303739013671875	2.128081298828125	1.642976318359375	0.4115899658203125	2.1076181640625	1.369336853027344	0.4357586669921875	2.0912626953125	1.139763031005859	0.4577174072265625	2.06688818359375	1.109381942749023	0.3699876708984375	2.1006357421875	1.012154747009277	0.3382108154296875	2.1078271484375	1.06144344329834	0.3376947021484375	2.28677001953125	1.6873115234375	0.2842984619140625	2.365447021484375	1.664693481445312	0.1819078369140625	2.438962890625	1.395568328857422	0.1511373291015625	2.375765869140625	1.179421234130859	0.08708801269531249	2.282117919921875	1.137966018676758	0.1009835205078125
60	1.966667	2.2637431640625	1.187166763305664	0.27711181640625	2.2534892578125	1.364492462158203	0.274348876953125	2.25504443359375	1.506318634033203	0.281546630859375	2.2621591796875	1.720259155273438	0.3117392578125	2.23772265625	1.682581787109375	0.3308515625	2.1291689453125	1.643059326171875	0.414009033203125	2.110052490234375	1.369518615722656	0.436898193359375	2.0946298828125	1.139993286132813	0.457295654296875	2.06833251953125	1.108904006958008	0.370490478515625	2.099988037109375	1.01161385345459	0.337193115234375	2.106896484375	1.065441772460938	0.334645263671875	2.285625	1.686972045898437	0.284200439453125	2.36530224609375	1.666895629882812	0.182239501953125	2.4386943359375	1.398023223876953	0.15179345703125	2.377561767578125	1.181361221313477	0.08842919921875	2.28444189453125	1.138948272705078	0.10213427734375
61	2	2.26387744140625	1.187685745239258	0.277269775390625	2.25421240234375	1.364917907714844	0.274182373046875	2.25554638671875	1.506691772460937	0.2804931640625	2.26301708984375	1.720483581542969	0.310598876953125	2.238333984375	1.6829130859375	0.32951806640625	2.129164306640625	1.643320068359375	0.411663818359375	2.109545166015625	1.370017730712891	0.434721923828125	2.09364501953125	1.140689498901367	0.455189453125	2.067406005859375	1.110656158447266	0.3680673828125	2.10099658203125	1.012325614929199	0.34044140625	2.1067802734375	1.065976821899414	0.332626953125	2.286597900390625	1.687135986328125	0.283292236328125	2.3672177734375	1.666642456054688	0.182274169921875	2.43943994140625	1.397323791503906	0.154885986328125	2.37875048828125	1.180945465087891	0.090719482421875	2.2847021484375	1.139923156738281	0.10147021484375
62	2.033334	2.263564208984375	1.187511169433594	0.2784156494140625	2.25462890625	1.364939208984375	0.2747982177734375	2.256822021484375	1.506834503173828	0.2811475830078125	2.26400341796875	1.72087255859375	0.3110343017578125	2.239298828125	1.683263061523438	0.3299664306640625	2.12877294921875	1.642690795898437	0.4100262451171875	2.10769677734375	1.369346221923828	0.4343558349609375	2.0908701171875	1.140026748657227	0.4565604248046875	2.06664697265625	1.109894317626953	0.3687921142578125	2.0995341796875	1.01275142288208	0.3361744384765625	2.106567626953125	1.065451736450195	0.3342147216796875	2.28769921875	1.687486083984375	0.2837913818359375	2.366991455078125	1.666802368164062	0.1816085205078125	2.4393330078125	1.397387145996094	0.1528170166015625	2.378832763671875	1.18006657409668	0.0908919677734375	2.28427587890625	1.140448883056641	0.1032596435546875
63	2.066667	2.263630126953125	1.187428787231445	0.278074462890625	2.2545263671875	1.364954956054687	0.27452783203125	2.256697265625	1.506929779052734	0.2809873046875	2.263875244140625	1.721066528320312	0.311094482421875	2.239278076171875	1.683395385742188	0.330118408203125	2.129333251953125	1.64250390625	0.4109619140625	2.10921923828125	1.368901000976563	0.43504296875	2.093204833984375	1.139363296508789	0.4570146484375	2.068150634765625	1.109656204223633	0.369272216796875	2.09997509765625	1.012958053588867	0.334163818359375	2.108239990234375	1.065834548950195	0.333779296875	2.2874736328125	1.687707885742188	0.2836806640625	2.366244384765625	1.667076904296875	0.1809853515625	2.4385966796875	1.397510009765625	0.152025146484375	2.377980712890625	1.179944229125977	0.090553466796875	2.283892578125	1.139373870849609	0.103882568359375
64	2.100000000000001	2.26455712890625	1.187301620483398	0.277548583984375	2.254365234375	1.364685607910156	0.273836181640625	2.25505419921875	1.506646392822266	0.27948388671875	2.262522705078125	1.720560424804688	0.3103974609375	2.23793212890625	1.682859252929688	0.32931396484375	2.12896044921875	1.641884643554687	0.411312744140625	2.108720703125	1.368484405517578	0.436168701171875	2.092612548828125	1.139122421264648	0.45881005859375	2.067388427734375	1.10960563659668	0.371099365234375	2.101392578125	1.012533592224121	0.339376953125	2.1081806640625	1.065516693115234	0.335649658203125	2.2860205078125	1.687298095703125	0.282820068359375	2.36579443359375	1.667118896484375	0.180887451171875	2.438708984375	1.397800445556641	0.152242919921875	2.37840087890625	1.180135894775391	0.0912177734375	2.284008544921875	1.140285858154297	0.10420556640625
65	2.133334000000001	2.264240234375	1.187151443481445	0.277903076171875	2.254672119140625	1.36479248046875	0.2737744140625	2.25531298828125	1.506970367431641	0.27854833984375	2.26259326171875	1.721027099609375	0.310470458984375	2.23781640625	1.683202514648438	0.32905810546875	2.1271982421875	1.639945068359375	0.407942626953125	2.10902685546875	1.366223541259766	0.43475048828125	2.09469189453125	1.13662841796875	0.459214599609375	2.06882080078125	1.10957844543457	0.370763427734375	2.1013193359375	1.011606311798096	0.33976318359375	2.107316162109375	1.064527313232422	0.334792236328125	2.286329833984375	1.687833740234375	0.282900390625	2.3662373046875	1.667419189453125	0.180899658203125	2.43979345703125	1.39794775390625	0.1517646484375	2.3800234375	1.179479339599609	0.09192724609375	2.28420361328125	1.14273583984375	0.104687744140625
66	2.166667	2.264243408203125	1.187171234130859	0.2779052734375	2.25464990234375	1.364803100585938	0.2737822265625	2.25527587890625	1.50697412109375	0.278575927734375	2.262564208984375	1.721019836425781	0.31050537109375	2.2377744140625	1.683199279785156	0.329078857421875	2.127129150390625	1.639968139648437	0.407927490234375	2.10889599609375	1.36626806640625	0.434787353515625	2.094515380859375	1.136692352294922	0.459309814453125	2.06866455078125	1.109621536254883	0.370863525390625	2.101122802734375	1.011635543823242	0.339881591796875	2.107191650390625	1.064500244140625	0.3349482421875	2.286309814453125	1.687825805664062	0.282947998046875	2.36625048828125	1.667384643554688	0.180986328125	2.43971484375	1.397894500732422	0.15191259765625	2.379920654296875	1.179443725585938	0.092075439453125	2.28412060546875	1.142652572631836	0.104811279296875
67	2.2	2.26397705078125	1.189011779785156	0.2784970703125	2.25420263671875	1.366659881591797	0.274369140625	2.254697265625	1.508853118896484	0.279136474609375	2.26187060546875	1.722943115234375	0.311009765625	2.2371630859375	1.685097290039062	0.329659912109375	2.12676318359375	1.64177734375	0.408841552734375	2.108822509765625	1.368029022216797	0.435821533203125	2.09469140625	1.138413818359375	0.46043896484375	2.0686162109375	1.111281677246094	0.37206201171875	2.10110791015625	1.01327897644043	0.34111328125	2.10711669921875	1.066182586669922	0.3360439453125	2.285576416015625	1.689761352539062	0.283390380859375	2.3652294921875	1.66933642578125	0.18117578125	2.43870703125	1.399819976806641	0.151982177734375	2.37877880859375	1.181303588867187	0.09238427734375	2.28302685546875	1.144443878173828	0.105403564453125
68	2.233345	2.26319287109375	1.188551666259766	0.278814453125	2.253342529296875	1.366209136962891	0.27471044921875	2.253736572265625	1.508412811279297	0.279486572265625	2.26071826171875	1.7225224609375	0.31137890625	2.23601513671875	1.6846552734375	0.330000244140625	2.125555419921875	1.6412255859375	0.40905712890625	2.1078173828125	1.367425964355469	0.43585546875	2.09382861328125	1.137762954711914	0.46026708984375	2.06791650390625	1.110702026367187	0.37181298828125	2.1004833984375	1.012860633850098	0.340408447265625	2.1066005859375	1.065679397583008	0.335805419921875	2.2844814453125	1.689356689453125	0.283783447265625	2.3642041015625	1.668962158203125	0.1816044921875	2.4376845703125	1.399431304931641	0.152353759765625	2.37778076171875	1.180916275024414	0.092659423828125	2.282060302734375	1.143937149047852	0.10563330078125
69	2.266667	2.263960205078125	1.189381378173828	0.2792354736328125	2.25406494140625	1.367034606933594	0.2750565185546875	2.254457275390625	1.509241455078125	0.2797379150390625	2.261541259765625	1.723373168945312	0.3114595947265625	2.23692333984375	1.685514343261719	0.3302105712890625	2.12680712890625	1.642119995117187	0.4097645263671875	2.1092255859375	1.36833529663086	0.4368177490234375	2.095375732421875	1.138686218261719	0.4614390869140625	2.069092529296875	1.111563262939453	0.3731134033203125	2.101541015625	1.013706188201904	0.3416351318359375	2.107630126953125	1.066522857666016	0.3369718017578125	2.2851923828125	1.690192687988281	0.2837852783203125	2.3644833984375	1.669743225097656	0.1812821044921875	2.437880615234375	1.400204345703125	0.1518966064453125	2.37775732421875	1.181641052246094	0.0926007080078125	2.2820986328125	1.144655960083008	0.1060050048828125
70	2.3	2.26390966796875	1.188585586547852	0.2794642333984375	2.25409716796875	1.366547424316406	0.2753092041015625	2.25415771484375	1.509012268066406	0.2795050048828125	2.26077197265625	1.723760620117187	0.3096370849609375	2.2364111328125	1.685891906738281	0.3289136962890625	2.12732861328125	1.642589538574219	0.4103548583984375	2.1090859375	1.368358337402344	0.4372325439453125	2.09454296875	1.138303039550781	0.4613602294921875	2.06740185546875	1.111030960083008	0.3731617431640625	2.101560546875	1.012700614929199	0.3444617919921875	2.107297119140625	1.064628684997559	0.3373333740234375	2.28433837890625	1.690402221679687	0.2819552001953125	2.36389501953125	1.668975158691406	0.1795714111328125	2.437490234375	1.398721435546875	0.1527891845703125	2.378357421875	1.178879211425781	0.0956890869140625	2.281783203125	1.143624114990234	0.1085367431640625
71	2.333334	2.265408203125	1.188395385742187	0.280574462890625	2.25559423828125	1.366167053222656	0.2761552734375	2.25541552734375	1.508495086669922	0.280001708984375	2.261404296875	1.723110961914063	0.3095986328125	2.23707275390625	1.685273071289062	0.32884521484375	2.127808837890625	1.6418564453125	0.40972265625	2.109942626953125	1.367881225585938	0.43654736328125	2.095712890625	1.138043304443359	0.460644775390625	2.06888623046875	1.110622100830078	0.372504638671875	2.10259716796875	1.012239234924316	0.343873046875	2.108287109375	1.063712783813477	0.3372509765625	2.285140380859375	1.689772705078125	0.28212841796875	2.364955322265625	1.668267211914062	0.18013671875	2.4384814453125	1.398277984619141	0.15353515625	2.379594482421875	1.178631378173828	0.09641943359375001	2.28260498046875	1.143883361816406	0.10632275390625
72	2.366667000000001	2.26555859375	1.189429534912109	0.2797178955078125	2.25599560546875	1.367263031005859	0.2757811279296875	2.25585009765625	1.509617401123047	0.2797376708984375	2.26187841796875	1.724325073242188	0.3089857177734375	2.23778662109375	1.686476318359375	0.3285357666015625	2.129582275390625	1.642985229492187	0.4108370361328125	2.11253759765625	1.368963745117187	0.4383021240234375	2.09910595703125	1.139104827880859	0.4631063232421875	2.07110546875	1.111273941040039	0.3754393310546875	2.10397265625	1.012641792297363	0.3466009521484375	2.1096572265625	1.063191856384277	0.3405306396484375	2.285378173828125	1.690971069335938	0.2813140869140625	2.364196044921875	1.66919287109375	0.1785726318359375	2.438082275390625	1.399091491699219	0.1535416259765625	2.37962158203125	1.178732696533203	0.0985731201171875	2.28258349609375	1.144555511474609	0.1100828857421875
73	2.4	2.26581396484375	1.190017791748047	0.2806934814453125	2.25673681640625	1.367895446777344	0.2765213623046875	2.2565859375	1.510284301757812	0.2798858642578125	2.262353759765625	1.725208251953125	0.3077838134765625	2.23854345703125	1.687414184570312	0.3277955322265625	2.13169970703125	1.643919250488281	0.4118863525390625	2.11473193359375	1.369796508789062	0.4387557373046875	2.10127490234375	1.139829132080078	0.4628214111328125	2.071484619140625	1.112023651123047	0.3757242431640625	2.101691162109375	1.012805450439453	0.3459471435546875	2.108394287109375	1.06420930480957	0.3398062744140625	2.28567333984375	1.691741088867188	0.2800845947265625	2.363670654296875	1.669422241210937	0.1768116455078125	2.438525146484375	1.399476470947266	0.1525653076171875	2.3815390625	1.178172912597656	0.0997515869140625	2.283633544921875	1.145880661010742	0.1093194580078125
74	2.433334	2.26714697265625	1.189680480957031	0.2813673095703125	2.258317138671875	1.367613616943359	0.2770081787109375	2.2583349609375	1.51004248046875	0.2802862548828125	2.26425244140625	1.725024169921875	0.3081568603515625	2.24026513671875	1.687260864257813	0.3280469970703125	2.132910400390625	1.643929870605469	0.4116348876953125	2.115573974609375	1.369778991699219	0.4387354736328125	2.101865478515625	1.139798690795898	0.4631273193359375	2.072575927734375	1.111745864868164	0.3759112548828125	2.10272900390625	1.012435028076172	0.3462855224609375	2.109771240234375	1.063603073120117	0.3404635009765625	2.28769091796875	1.691505493164063	0.2805972900390625	2.3661640625	1.669120300292969	0.1776553955078125	2.44057080078125	1.399011901855469	0.1529752197265625	2.383147705078125	1.177940719604492	0.09938952636718749	2.2850126953125	1.145994812011719	0.1080233154296875
75	2.466667	2.2681767578125	1.191168685913086	0.282772705078125	2.259746337890625	1.369109619140625	0.2784765625	2.259892333984375	1.511532592773438	0.281543212890625	2.264205078125	1.726604248046875	0.3088857421875	2.2404619140625	1.688720092773437	0.32882958984375	2.13332421875	1.644341430664062	0.41212744140625	2.11689794921875	1.370113922119141	0.438809326171875	2.104082275390625	1.14008952331543	0.463108642578125	2.071742919921875	1.111088333129883	0.37729931640625	2.101189453125	1.012717220306397	0.344074951171875	2.10866015625	1.0639599609375	0.3402099609375	2.287928955078125	1.693190673828125	0.28144921875	2.365921875	1.669618041992188	0.178419921875	2.43976123046875	1.399498596191406	0.15242724609375	2.3835087890625	1.17759716796875	0.101156982421875	2.285182373046875	1.146790924072266	0.111494140625
76	2.5	2.269730224609375	1.190882171630859	0.2839482421875	2.26135546875	1.368707641601562	0.279810791015625	2.26107763671875	1.511039398193359	0.282575927734375	2.2635625	1.726316772460938	0.307218994140625	2.24017724609375	1.688507446289063	0.327640625	2.133903564453125	1.644259033203125	0.41194140625	2.11622216796875	1.370200134277344	0.437585693359375	2.1023193359375	1.140298370361328	0.460921142578125	2.07242724609375	1.111142059326172	0.374353759765625	2.10235400390625	1.011820484161377	0.344831787109375	2.10973095703125	1.06257878112793	0.339292724609375	2.2875341796875	1.6927919921875	0.280197509765625	2.36529541015625	1.66817919921875	0.177350341796875	2.440212158203125	1.398653533935547	0.15037451171875	2.383576171875	1.176617721557617	0.10087158203125	2.285517822265625	1.145680221557617	0.112565673828125
77	2.533334	2.269248046875	1.192121688842773	0.2842098388671875	2.260860595703125	1.369879089355469	0.2804161376953125	2.260752685546875	1.512141296386719	0.2836412353515625	2.2638017578125	1.727256469726563	0.3088292236328125	2.24033984375	1.689470397949219	0.3291558837890625	2.13405224609375	1.645290954589844	0.4133739013671875	2.11541015625	1.371321960449219	0.4380281982421875	2.10076708984375	1.141493743896484	0.4606571044921875	2.07136279296875	1.112156173706055	0.3740286865234375	2.101358642578125	1.012975193023682	0.3442711181640625	2.108697265625	1.064308090209961	0.3388109130859375	2.28766357421875	1.693754272460938	0.2817203369140625	2.3651328125	1.669023620605469	0.1787518310546875	2.439247314453125	1.399391723632812	0.1518533935546875	2.382330078125	1.177482391357422	0.1025745849609375	2.28418994140625	1.147140075683594	0.1147464599609375
78	2.566667	2.267431640625	1.191481536865234	0.2832886962890625	2.258987548828125	1.369243011474609	0.2792569580078125	2.258812744140625	1.511519866943359	0.2822486572265625	2.261755615234375	1.726698852539063	0.3070257568359375	2.238349609375	1.688932983398437	0.3274625244140625	2.13222265625	1.644854125976563	0.4119515380859375	2.1137939453125	1.370908813476563	0.4372293701171875	2.09934912109375	1.14110725402832	0.4604097900390625	2.069847900390625	1.111519882202148	0.3738924560546875	2.099994140625	1.012261135101318	0.3445223388671875	2.107137939453125	1.063849746704101	0.3385863037109375	2.285599365234375	1.693159301757813	0.2799415283203125	2.36297705078125	1.668278686523438	0.1769290771484375	2.437354736328125	1.398640899658203	0.1506258544921875	2.380675048828125	1.17652278137207	0.1019415283203125	2.282538818359375	1.146171539306641	0.1141805419921875
79	2.600000000000001	2.269662109375	1.190808837890625	0.285292236328125	2.26127490234375	1.368135955810547	0.27970361328125	2.2615322265625	1.510109130859375	0.282074951171875	2.261874755859375	1.725174255371094	0.303611328125	2.23902685546875	1.687514465332031	0.324608642578125	2.133680419921875	1.643903930664063	0.4097822265625	2.113559814453125	1.370706451416016	0.435208984375	2.097819580078125	1.141541748046875	0.458736572265625	2.069396728515625	1.110890808105469	0.372464599609375	2.101449951171875	1.011657752990723	0.346051513671875	2.1086640625	1.063925964355469	0.337509765625	2.28602197265625	1.691606689453125	0.27703369140625	2.36454541015625	1.667911926269531	0.174982666015625	2.4361904296875	1.398056213378906	0.150000732421875	2.38253857421875	1.173841552734375	0.110944091796875	2.28284814453125	1.148944610595703	0.12076123046875
80	2.633334000000001	2.27040380859375	1.191211975097656	0.2849482421875	2.2617197265625	1.368833465576172	0.2798515625	2.261826171875	1.511037445068359	0.28244677734375	2.26222265625	1.726554443359375	0.30302880859375	2.23946728515625	1.688922729492187	0.324361572265625	2.13348388671875	1.644647216796875	0.4087919921875	2.11293603515625	1.371051147460937	0.434509033203125	2.0969443359375	1.141572006225586	0.45854248046875	2.069152099609375	1.112010375976562	0.371512451171875	2.101185791015625	1.013688438415527	0.341227783203125	2.10783251953125	1.066976211547852	0.335345458984375	2.286270263671875	1.692816772460938	0.27642578125	2.364584716796875	1.667402954101562	0.174350341796875	2.432919189453125	1.395816467285156	0.1540986328125	2.38528271484375	1.169033920288086	0.120078857421875	2.2835244140625	1.150761688232422	0.121072998046875
81	2.666667	2.270637939453125	1.189835021972656	0.2854014892578125	2.26186181640625	1.367236755371094	0.2804166259765625	2.26074951171875	1.509278442382813	0.2818648681640625	2.26148095703125	1.724659240722656	0.3010264892578125	2.23880859375	1.687238403320312	0.3226790771484375	2.13221435546875	1.646180786132812	0.4076697998046875	2.11300634765625	1.372753051757813	0.4325848388671875	2.09835498046875	1.143446838378906	0.4563956298828125	2.070127685546875	1.114618957519531	0.3693892822265625	2.10108056640625	1.015185817718506	0.3422403564453125	2.107138671875	1.070478591918945	0.3323067626953125	2.28533984375	1.690763977050781	0.2745655517578125	2.366369140625	1.667450439453125	0.1743306884765625	2.420505859375	1.393382141113281	0.1498040771484375	2.38395263671875	1.163546905517578	0.1260946044921875	2.28183203125	1.1533720703125	0.1146368408203125
82	2.7	2.27334130859375	1.189538391113281	0.28545947265625	2.26351318359375	1.366815216064453	0.279064453125	2.26205126953125	1.508840911865234	0.279485595703125	2.2603447265625	1.724364013671875	0.296531982421875	2.23790234375	1.686921020507812	0.31836962890625	2.13433251953125	1.646151245117188	0.407122314453125	2.113140625	1.372820678710938	0.4310576171875	2.096718994140625	1.143574615478516	0.45396728515625	2.0709990234375	1.115888946533203	0.36583447265625	2.10660400390625	1.018616413116455	0.336693115234375	2.10901220703125	1.069711807250977	0.331093994140625	2.284768798828125	1.690474243164062	0.27059765625	2.368680908203125	1.66566162109375	0.173156982421875	2.422957763671875	1.391665710449219	0.1485712890625	2.38484521484375	1.161277404785156	0.135298828125	2.28311474609375	1.152946563720703	0.119744140625
83	2.733334	2.2713935546875	1.190682586669922	0.2813626708984375	2.260881591796875	1.368186676025391	0.2777386474609375	2.25863037109375	1.510339538574219	0.2796871337890625	2.258939208984375	1.7260234375	0.2976563720703125	2.2363388671875	1.688644470214844	0.3195565185546875	2.130822021484375	1.651302062988281	0.4077640380859375	2.109109375	1.377497467041016	0.4290101318359375	2.09227001953125	1.147819869995117	0.4496441650390625	2.0662861328125	1.118607116699219	0.3619727783203125	2.10391064453125	1.019670032501221	0.3419915771484375	2.1050888671875	1.0706640625	0.3284385986328125	2.282868896484375	1.69199755859375	0.2713436279296875	2.3669296875	1.666595703125	0.1739969482421875	2.41507177734375	1.391082672119141	0.1502178955078125	2.3774580078125	1.160606307983398	0.1332166748046875	2.2785546875	1.14838117980957	0.1057994384765625
84	2.766667	2.27516357421875	1.191983154296875	0.2781182861328125	2.26423779296875	1.369478942871094	0.2777801513671875	2.258779052734375	1.511525177001953	0.2799796142578125	2.25915283203125	1.7269638671875	0.3004285888671875	2.236355712890625	1.689362670898438	0.3217237548828125	2.1316162109375	1.651313598632812	0.4105277099609375	2.10600634765625	1.377591003417969	0.4277003173828125	2.085392822265625	1.147911926269531	0.4441859130859375	2.064784423828125	1.124342041015625	0.3534525146484375	2.109396484375	1.030056678771973	0.3266041259765625	2.1094189453125	1.070980346679687	0.3250938720703125	2.283245849609375	1.693222045898438	0.2739100341796875	2.3661298828125	1.663347412109375	0.1768443603515625	2.412742919921875	1.388359924316406	0.1455076904296875	2.36479248046875	1.160859909057617	0.1180230712890625	2.26438330078125	1.137127182006836	0.1120726318359375
85	2.8	2.27671240234375	1.19257666015625	0.2791605224609375	2.26531396484375	1.370004089355469	0.2800843505859375	2.2596513671875	1.511990447998047	0.2834451904296875	2.261337646484375	1.727739013671875	0.2996485595703125	2.238252685546875	1.69071630859375	0.3216134033203125	2.13123779296875	1.65420263671875	0.4082762451171875	2.1037373046875	1.380565795898437	0.4227764892578125	2.08133251953125	1.150931243896484	0.4366776123046875	2.06442724609375	1.126288696289063	0.3454857177734375	2.111230712890625	1.031640956878662	0.3243370361328125	2.11033544921875	1.071909896850586	0.3201656494140625	2.28527978515625	1.693338012695313	0.2738695068359375	2.36741943359375	1.662285278320312	0.1765772705078125	2.4252841796875	1.390024688720703	0.1409913330078125	2.35500390625	1.169119552612305	0.1085863037109375	2.26019384765625	1.128265625	0.1043109130859375
86	2.833334	2.27594580078125	1.192813766479492	0.279101318359375	2.264726318359375	1.370225860595703	0.28032666015625	2.259272216796875	1.512192138671875	0.284021484375	2.261277587890625	1.727851684570312	0.300952880859375	2.23797412109375	1.690807922363281	0.322634521484375	2.13045947265625	1.654172607421875	0.408591796875	2.1026708984375	1.380538970947266	0.421814453125	2.07985205078125	1.150892150878906	0.434221435546875	2.063379638671875	1.127017990112305	0.342760498046875	2.11070947265625	1.032591167449951	0.3218740234375	2.10987158203125	1.073075988769531	0.31709619140625	2.285321533203125	1.693493225097656	0.275224853515625	2.367882568359375	1.662542175292969	0.1782822265625	2.4246083984375	1.390255187988281	0.141398681640625	2.3529228515625	1.170050567626953	0.107572509765625	2.25805126953125	1.129378143310547	0.10328125
87	2.866667000000001	2.279771484375	1.185536376953125	0.28366162109375	2.26766650390625	1.362531280517578	0.282262939453125	2.26147265625	1.504219024658203	0.284004150390625	2.261344482421875	1.719537963867187	0.299810791015625	2.2381513671875	1.68247119140625	0.3213505859375	2.131310302734375	1.649954711914063	0.40930712890625	2.106206787109375	1.376871765136719	0.42702392578125	2.07994287109375	1.147727676391602	0.425907958984375	2.06335595703125	1.137044692993164	0.332204833984375	2.11216796875	1.042140933990479	0.31967724609375	2.1201494140625	1.071718551635742	0.310555908203125	2.28596240234375	1.68533544921875	0.274611328125	2.36984521484375	1.657157958984375	0.1783154296875	2.4289072265625	1.385727386474609	0.143103759765625	2.3542392578125	1.166694442749023	0.111438720703125	2.260197265625	1.126512176513672	0.0983271484375
88	2.9	2.2813505859375	1.184876815795898	0.2866968994140625	2.2681220703125	1.361711761474609	0.2844381103515625	2.26087744140625	1.503301422119141	0.2853038330078125	2.260939697265625	1.7185576171875	0.3007894287109375	2.23806201171875	1.681534545898438	0.3226949462890625	2.132954345703125	1.650229614257813	0.4130562744140625	2.10932470703125	1.376980804443359	0.4283917236328125	2.08028662109375	1.148661972045898	0.4148590087890625	2.0672138671875	1.135586242675781	0.3209425048828125	2.121012451171875	1.042725780487061	0.3164957275390625	2.126381591796875	1.074591033935547	0.3002291259765625	2.2852001953125	1.684334838867187	0.2753111572265625	2.36835546875	1.656857788085937	0.1782552490234375	2.4244345703125	1.384645080566406	0.1451500244140625	2.35113427734375	1.164680587768555	0.1177117919921875	2.256206298828125	1.127665161132813	0.1022012939453125
89	2.933334	2.2861044921875	1.181032135009766	0.2905845947265625	2.272355712890625	1.357474517822266	0.2894027099609375	2.264092041015625	1.498714813232422	0.2907093505859375	2.26431982421875	1.713872802734375	0.3002991943359375	2.24116845703125	1.677565551757813	0.3228836669921875	2.13705615234375	1.644808715820313	0.4134263916015625	2.111462646484375	1.372095306396484	0.4245125732421875	2.0806240234375	1.145402679443359	0.4000504150390625	2.07365283203125	1.135446685791016	0.3053026123046875	2.126559326171875	1.042292572021484	0.3089420166015625	2.130937744140625	1.088151947021484	0.2771422119140625	2.28877783203125	1.679007446289063	0.2761065673828125	2.37451416015625	1.646896484375	0.1831654052734375	2.42575	1.375310607910156	0.1427061767578125	2.3335986328125	1.166873977661133	0.09422863769531251	2.25016552734375	1.109602264404297	0.1126002197265625
90	2.966667	2.28459033203125	1.174178085327148	0.2876318359375	2.271433837890625	1.352174133300781	0.288521240234375	2.262598876953125	1.494573852539062	0.290624755859375	2.266611572265625	1.711600463867188	0.298325439453125	2.24208203125	1.675634948730469	0.32089404296875	2.13256201171875	1.644100158691406	0.407289794921875	2.115354736328125	1.368305969238281	0.415859375	2.088408203125	1.140715682983398	0.379552001953125	2.0788916015625	1.134714447021484	0.283876220703125	2.12864697265625	1.03993977355957	0.298980712890625	2.130338623046875	1.08483837890625	0.251904296875	2.2911708984375	1.675764587402344	0.2748173828125	2.37722802734375	1.633827514648437	0.184564697265625	2.41073388671875	1.356500823974609	0.148251953125	2.31024755859375	1.152817047119141	0.088011474609375	2.254112060546875	1.097661911010742	0.155582275390625
91	3	2.289652099609375	1.168685836791992	0.28768408203125	2.2760029296875	1.346594299316406	0.2897431640625	2.26623828125	1.488891723632813	0.292396240234375	2.26915625	1.705811828613281	0.30197216796875	2.244138671875	1.669577209472656	0.323528076171875	2.133414794921875	1.636053161621094	0.407553955078125	2.1168046875	1.360186706542969	0.403196044921875	2.0884375	1.136547958374023	0.34843994140625	2.0868076171875	1.121530166625976	0.253319091796875	2.133567138671875	1.035060249328613	0.298231689453125	2.13540625	1.073641036987305	0.226548828125	2.2945185546875	1.670272155761719	0.278894775390625	2.3830009765625	1.627310424804687	0.1915595703125	2.415541259765625	1.34933935546875	0.16012109375	2.310158447265625	1.149129531860352	0.09688525390625	2.24916845703125	1.094353363037109	0.160398681640625
92	3.033334	2.29092626953125	1.167227508544922	0.286168212890625	2.277880859375	1.345169860839844	0.28891162109375	2.268576904296875	1.487484558105469	0.292134521484375	2.2720771484375	1.704335510253906	0.3029384765625	2.246490478515625	1.668080200195313	0.323778076171875	2.13394482421875	1.634518798828125	0.4053291015625	2.116456787109375	1.358744323730469	0.399175048828125	2.08844287109375	1.135491607666016	0.342701904296875	2.08873583984375	1.120929626464844	0.247497314453125	2.1342548828125	1.034067893981934	0.292921875	2.137738037109375	1.072949226379394	0.22154248046875	2.29778173828125	1.668825866699219	0.280197265625	2.38788818359375	1.625996948242188	0.194474853515625	2.420052001953125	1.348076354980469	0.162243896484375	2.315258056640625	1.148606979370117	0.095782470703125	2.252747314453125	1.093758720397949	0.15773388671875
93	3.066667	2.294186767578125	1.163926177978516	0.286169189453125	2.28160400390625	1.341097930908203	0.290472412109375	2.27263427734375	1.482781921386719	0.294962158203125	2.27364453125	1.698604858398437	0.3078544921875	2.24832763671875	1.662031616210938	0.327957275390625	2.134119873046875	1.624463134765625	0.40419677734375	2.119299560546875	1.350154418945313	0.387712158203125	2.0942255859375	1.133041595458984	0.312978515625	2.101539794921875	1.1224267578125	0.21795263671875	2.13859033203125	1.047607620239258	0.28584228515625	2.14841552734375	1.130714752197266	0.183066650390625	2.299878662109375	1.663750854492188	0.285166015625	2.38827392578125	1.622548706054687	0.197751708984375	2.420204833984375	1.345592254638672	0.16766845703125	2.30159423828125	1.155201080322266	0.101383056640625	2.217399658203125	1.118740570068359	0.148744140625
94	3.100000000000001	2.2912275390625	1.167492614746094	0.280950927734375	2.280657958984375	1.344263732910156	0.28804296875	2.27202490234375	1.485580352783203	0.29351513671875	2.27490283203125	1.700769897460938	0.307658447265625	2.24888818359375	1.6644287109375	0.32698291015625	2.132592041015625	1.631108154296875	0.401357666015625	2.106568603515625	1.358043182373047	0.39044140625	2.09616748046875	1.158608413696289	0.275529541015625	2.132501953125	1.156476089477539	0.18706689453125	2.13686181640625	1.094169792175293	0.274365966796875	2.16224853515625	1.164783264160156	0.15724853515625	2.301179443359375	1.66587109375	0.285355712890625	2.38752587890625	1.626970825195313	0.195363525390625	2.418568115234375	1.351476593017578	0.158233642578125	2.284521728515625	1.168047088623047	0.1050849609375	2.204188720703125	1.153416839599609	0.167861083984375
95	3.133334000000001	2.29423193359375	1.168037475585938	0.28186572265625	2.282525146484375	1.344217529296875	0.28805712890625	2.271913330078125	1.485021362304688	0.29148388671875	2.276263671875	1.699207275390625	0.309682373046875	2.2499677734375	1.66281103515625	0.328120361328125	2.133356201171875	1.625775085449219	0.399334228515625	2.09028125	1.355719299316406	0.389001220703125	2.115893310546875	1.173737701416016	0.25121923828125	2.13855712890625	1.163231903076172	0.159189697265625	2.122082275390625	1.137023468017578	0.261621337890625	2.166684814453125	1.190990875244141	0.1335888671875	2.3023212890625	1.664654663085937	0.28692333984375	2.39043994140625	1.626026733398438	0.19914794921875	2.420183349609375	1.35495703125	0.1409287109375	2.2800556640625	1.173358093261719	0.102363525390625	2.18519384765625	1.163227737426758	0.140323974609375
96	3.166667	2.2921259765625	1.170098220825195	0.280513427734375	2.281683837890625	1.346374725341797	0.28441552734375	2.27398876953125	1.487315887451172	0.28835400390625	2.2790498046875	1.70041357421875	0.315998046875	2.2525556640625	1.663350219726563	0.3327080078125	2.135880615234375	1.623414428710938	0.40215087890625	2.07820654296875	1.356233551025391	0.39033984375	2.1112490234375	1.204616104125977	0.2210810546875	2.12431982421875	1.174577087402344	0.131552734375	2.116865966796875	1.170099975585938	0.238176513671875	2.171832275390625	1.203781494140625	0.105810546875	2.305063232421875	1.66680859375	0.291841552734375	2.3926611328125	1.635204467773438	0.200846923828125	2.424662841796875	1.368808502197266	0.1252197265625	2.271439453125	1.196989837646484	0.09246923828125	2.17509619140625	1.180041625976562	0.12357080078125
97	3.2	2.2903212890625	1.178269775390625	0.285586669921875	2.28042236328125	1.355374114990234	0.288965576171875	2.272607421875	1.49696337890625	0.291799072265625	2.27984814453125	1.710121337890625	0.325307861328125	2.2523486328125	1.672841491699219	0.340466796875	2.133222412109375	1.628111572265625	0.40384521484375	2.0613154296875	1.363395080566406	0.387349609375	2.109141845703125	1.226997802734375	0.207611083984375	2.125802490234375	1.209205535888672	0.115008056640625	2.114191162109375	1.200928985595703	0.2215107421875	2.160481201171875	1.237601989746094	0.08835009765625	2.306107177734375	1.676651123046875	0.300792236328125	2.395489990234375	1.646327880859375	0.210269775390625	2.42457666015625	1.3839921875	0.1168037109375	2.2591455078125	1.222626022338867	0.08294580078125	2.157537353515625	1.210791259765625	0.095833984375
98	3.233334	2.28905322265625	1.178428329467773	0.28484521484375	2.2833359375	1.356341369628906	0.291585693359375	2.273871826171875	1.498421325683594	0.289634033203125	2.284245361328125	1.711977661132813	0.32536279296875	2.2554248046875	1.674981811523438	0.33935546875	2.132799072265625	1.627543090820312	0.394901123046875	2.057172119140625	1.362438446044922	0.38343994140625	2.083581787109375	1.250489776611328	0.182442626953125	2.131714599609375	1.25177685546875	0.09922290039062499	2.11027001953125	1.226099548339844	0.2017939453125	2.144625	1.281157470703125	0.070228515625	2.310731689453125	1.6780537109375	0.301320068359375	2.398558349609375	1.642999633789063	0.21021728515625	2.420361328125	1.383397003173828	0.10452783203125	2.247648681640625	1.242240219116211	0.032130615234375	2.1513017578125	1.238524230957031	0.069816162109375
99	3.266667	2.295552734375	1.172785385131836	0.29236376953125	2.29019677734375	1.349749053955078	0.2981767578125	2.282490478515625	1.491148193359375	0.296872802734375	2.288204833984375	1.703818969726563	0.331611572265625	2.25915576171875	1.666778625488281	0.343967529296875	2.133224853515625	1.622791809082031	0.392475341796875	2.025470947265625	1.373446166992188	0.353728759765625	2.0909716796875	1.282037536621094	0.1527607421875	2.12409814453125	1.274589599609375	0.0633828125	2.11985693359375	1.232163223266602	0.161834228515625	2.13564501953125	1.300874206542969	0.033369384765625	2.316346923828125	1.6702568359375	0.309589599609375	2.408561279296875	1.639108520507813	0.222544921875	2.4355595703125	1.393161987304687	0.0923818359375	2.24749755859375	1.270137237548828	0.03006982421875	2.144748046875	1.27516293334961	0.033932373046875
100	3.3	2.2945	1.175114929199219	0.299027099609375	2.2882431640625	1.35239208984375	0.302752197265625	2.28391015625	1.494109954833984	0.3068740234375	2.29222412109375	1.707214172363281	0.340582275390625	2.263323486328125	1.670358825683594	0.35409521484375	2.140090087890625	1.6320595703125	0.41374755859375	1.99789599609375	1.405225799560547	0.351646728515625	2.067735595703125	1.351028350830078	0.13859521484375	2.095246337890625	1.325355499267578	0.050533447265625	2.1154990234375	1.262466888427734	0.135284912109375	2.1169375	1.340040252685547	0.016133056640625	2.319419921875	1.673323669433594	0.317712890625	2.410899169921875	1.646768615722656	0.228091064453125	2.434912353515625	1.412230651855469	0.07699731445312499	2.232410888671875	1.30960595703125	0.02201904296875	2.13271923828125	1.331712615966797	0.007705810546875
101	3.333334	2.3013349609375	1.175456344604492	0.305266845703125	2.293029296875	1.353223999023438	0.3091142578125	2.2942060546875	1.494504760742188	0.3261142578125	2.2993662109375	1.709499267578125	0.352056640625	2.2711982421875	1.672567016601562	0.36736083984375	2.14273193359375	1.641795532226562	0.421145751953125	1.968863159179687	1.443414520263672	0.340924072265625	2.03138720703125	1.417979827880859	0.119573974609375	2.0411953125	1.340397216796875	0.06375927734375	2.122885009765625	1.285687103271484	0.107994140625	2.07440869140625	1.381685089111328	-0.002756103515625	2.326905029296875	1.675142456054687	0.329963623046875	2.41330126953125	1.653623901367188	0.233580810546875	2.420693115234375	1.435826995849609	0.056283203125	2.208203857421875	1.360255889892578	-0.007385986328125	2.1091728515625	1.389082397460937	0.0005595703125
102	3.366667000000001	2.30485009765625	1.167583953857422	0.314915771484375	2.29561572265625	1.345434020996094	0.315662109375	2.295074462890625	1.486909851074219	0.331632080078125	2.3016669921875	1.701399169921875	0.361955810546875	2.27132958984375	1.664809020996094	0.373565673828125	2.134915771484375	1.648157409667969	0.412002685546875	1.955438598632812	1.449890045166016	0.34437109375	2.031697387695313	1.491841918945312	0.129825439453125	2.021770263671875	1.429246063232422	0.057555908203125	2.05244677734375	1.333878295898437	0.097537841796875	2.070794189453125	1.461795349121094	0.00809375	2.330705810546875	1.666815063476562	0.342207763671875	2.427204833984375	1.65153466796875	0.254523193359375	2.428221923828125	1.438295806884766	0.0714091796875	2.225833740234375	1.400611968994141	-0.040794921875	2.13008642578125	1.439902282714844	-0.040044677734375
103	3.399999999999999	2.3069697265625	1.173147705078125	0.319682373046875	2.300251708984375	1.351634399414062	0.318909912109375	2.30268994140625	1.493726867675781	0.332832763671875	2.314160400390625	1.707355041503906	0.371260009765625	2.2841474609375	1.670521179199219	0.383531005859375	2.1549365234375	1.647525817871094	0.44061962890625	1.949652709960938	1.497046081542969	0.3321826171875	1.989436767578125	1.519423278808594	0.104505126953125	2.021763427734375	1.492199279785156	0.017856689453125	1.985159423828125	1.402719268798828	0.0664013671875	2.01617529296875	1.498723754882813	-0.016959716796875	2.34139013671875	1.673213195800781	0.3480986328125	2.439907470703125	1.657509704589844	0.262172607421875	2.419010009765625	1.499286315917969	0.02980126953125	2.20628662109375	1.494761535644531	-0.07031201171875	2.107421142578125	1.518130249023438	-0.0489959716796875
104	3.433333999999999	2.299397216796875	1.197099761962891	0.304220947265625	2.294970703125	1.378646026611328	0.307425048828125	2.29546923828125	1.523547119140625	0.316772705078125	2.309283203125	1.737728942871094	0.36957763671875	2.2791865234375	1.699534545898437	0.38077685546875	2.1489208984375	1.670616394042969	0.43887158203125	1.913032958984375	1.563116271972656	0.3295576171875	1.95154052734375	1.627583251953125	0.105689697265625	1.983486083984375	1.619653381347656	0.01334814453125	1.952522216796875	1.599422546386719	0.1169501953125	1.993463134765625	1.567888305664062	-0.016822998046875	2.3359111328125	1.7046376953125	0.342695556640625	2.426435546875	1.700679870605469	0.2441298828125	2.398599853515625	1.582568298339844	-0.01557568359375	2.176455078125	1.612574157714844	-0.0988076171875	2.078610107421875	1.622831115722656	-0.0605625
105	3.466667	2.303351806640625	1.187451751708984	0.2885966796875	2.297119140625	1.368781524658203	0.28906689453125	2.29650927734375	1.513737060546875	0.29427783203125	2.30797021484375	1.73003369140625	0.337111083984375	2.281968017578125	1.691093994140625	0.354210693359375	2.174115478515625	1.654994140625	0.444767333984375	1.904317749023438	1.599930541992188	0.3885556640625	1.913495971679688	1.704019653320312	0.17708544921875	1.913892578125	1.726226318359375	0.081707763671875	1.918239990234375	1.675846557617187	0.1792724609375	1.937306762695312	1.6605634765625	0.038184814453125	2.3315693359375	1.6971083984375	0.307439208984375	2.4084580078125	1.69452783203125	0.19803466796875	2.355167236328125	1.60400390625	-0.068357421875	2.132554931640625	1.682583862304687	-0.1047559814453125	2.043184326171875	1.694217041015625	-0.050023193359375
106	3.500000000000001	2.30480908203125	1.178774780273437	0.2936103515625	2.2973330078125	1.359408843994141	0.293170166015625	2.29545361328125	1.503861846923828	0.297570068359375	2.30710888671875	1.721072631835938	0.33052734375	2.281012939453125	1.683134155273438	0.34914892578125	2.1722080078125	1.654339111328125	0.440348388671875	1.899255004882813	1.697931274414063	0.39545263671875	1.908517211914063	1.832414428710937	0.202917236328125	1.912771728515625	1.92500927734375	0.17242333984375	1.891496826171875	1.917475952148437	0.065276611328125	1.888475341796875	1.883084838867187	0.074591552734375	2.33072265625	1.686914428710938	0.30261572265625	2.410881103515625	1.684415771484375	0.196179931640625	2.390637939453125	1.704674438476562	-0.087711181640625	2.169633544921875	1.790746826171875	-0.1076519775390625	2.08188232421875	1.77042431640625	-0.0535634765625
107	3.533334000000001	2.294088134765625	1.189380859375	0.2945396728515625	2.28157421875	1.369375183105469	0.2921456298828125	2.275048095703125	1.513471862792969	0.2940389404296875	2.30103662109375	1.727778137207031	0.3342344970703125	2.272827392578125	1.691023681640625	0.3518714599609375	2.1604619140625	1.683994750976562	0.4425892333984375	1.893177856445313	1.758223205566406	0.4083856201171875	1.893183837890625	1.843802612304688	0.1899656982421875	1.869684204101562	1.936127319335938	0.2101988525390625	1.900036987304687	1.907388305664063	0.1092188720703125	1.910283813476563	1.914059509277344	0.0801343994140625	2.322020263671875	1.693253112792969	0.3048809814453125	2.399332763671875	1.692650512695312	0.1966451416015625	2.391613037109375	1.791406372070313	-0.0703607177734375	2.1690625	1.865872314453125	-0.107230712890625	2.112195556640625	1.893942077636719	-0.0237144775390625
108	3.566667	2.293184326171875	1.197393920898437	0.2965987548828125	2.28303369140625	1.379096008300781	0.2917257080078125	2.27753515625	1.52452978515625	0.2907843017578125	2.30560595703125	1.740495422363281	0.3314190673828125	2.27706005859375	1.703580627441406	0.3494207763671875	2.16409521484375	1.6943369140625	0.4412489013671875	1.901759765625	1.7946396484375	0.4664852294921875	1.898697631835937	1.906506408691406	0.2579385986328125	1.90259375	2.004422424316406	0.2507047119140625	1.93761474609375	1.954771545410156	0.1586937255859375	1.922698852539062	1.953268432617187	0.1378973388671875	2.32626171875	1.705566528320313	0.3015560302734375	2.404508056640625	1.703470275878906	0.1925511474609375	2.4351376953125	1.848707458496094	-0.05346240234375	2.217209228515625	1.945378601074219	-0.078041748046875	2.156933837890625	1.980560974121094	0.0014720458984375
109	3.600000000000001	2.2946064453125	1.196167541503906	0.300254150390625	2.281318359375	1.377206848144531	0.293726318359375	2.2704814453125	1.521914001464844	0.288261962890625	2.297588623046875	1.737871643066406	0.326844970703125	2.269552001953125	1.700999938964844	0.34541552734375	2.15922412109375	1.689500549316406	0.439646240234375	1.91802685546875	1.812400817871094	0.516338134765625	1.915985229492188	1.953086181640625	0.326684814453125	1.918937133789063	2.027815795898437	0.26329150390625	1.90228857421875	2.11243408203125	0.1949833984375	1.93508251953125	2.000397338867187	0.209516845703125	2.31807177734375	1.702924194335937	0.29707421875	2.40034326171875	1.700017639160156	0.191474365234375	2.46671484375	1.884318969726563	-0.017843017578125	2.2525068359375	1.990622192382812	-0.018324951171875	2.1963388671875	2.063799194335938	0.03299462890625
110	3.633334000000001	2.290723388671875	1.20029345703125	0.29598388671875	2.27494189453125	1.381053070068359	0.28886474609375	2.26165234375	1.525471984863281	0.2824716796875	2.287064208984375	1.741741516113281	0.320052734375	2.26016552734375	1.704518981933594	0.3395419921875	2.15512744140625	1.692062316894531	0.439454345703125	1.939260986328125	1.824041442871094	0.562320068359375	1.924867553710937	1.986651123046875	0.39178857421875	1.9324091796875	2.06095849609375	0.328326171875	1.943620239257813	2.141188842773437	0.253940185546875	1.9683720703125	2.051428344726562	0.290825927734375	2.307025146484375	1.707062255859375	0.289647216796875	2.389280029296875	1.704557800292969	0.18407666015625	2.48827587890625	1.899243591308594	-0.0014813232421875	2.2811572265625	2.018578735351563	-0.0047818603515625	2.23784130859375	2.103669555664062	0.0401590576171875
111	3.666666999999999	2.2894091796875	1.210038116455078	0.2979700927734375	2.272486328125	1.390147216796875	0.2860640869140625	2.25375390625	1.533109436035156	0.2713258056640625	2.276966796875	1.749828430175781	0.3054888916015625	2.25077001953125	1.712636474609375	0.3257711181640625	2.148807861328125	1.697400268554687	0.4281131591796875	1.984956787109375	1.841401550292969	0.6049578857421875	1.944904174804688	2.024791015625	0.4624290771484375	1.946855102539063	2.076376708984375	0.3793023681640625	1.928105834960937	2.11430419921875	0.2779774169921875	1.98950732421875	2.074173828125	0.3511527099609375	2.2969716796875	1.715009399414062	0.2754080810546875	2.3852001953125	1.718427124023437	0.1750906982421875	2.52885400390625	1.915935913085937	0.026015869140625	2.339415283203125	2.0606669921875	0.0374813232421875	2.2896376953125	2.142295654296875	0.0817471923828125
112	3.7	2.29105078125	1.216717956542969	0.297123046875	2.274236328125	1.397275573730469	0.28205029296875	2.254669189453125	1.5401650390625	0.263031982421875	2.27454541015625	1.75778076171875	0.29883935546875	2.246817138671875	1.72039208984375	0.31707421875	2.139875244140625	1.706086608886719	0.41514306640625	2.00329345703125	1.8483291015625	0.616524169921875	1.97031494140625	2.04823583984375	0.49441064453125	1.975854736328125	2.082953125	0.40270458984375	1.958084716796875	2.104591552734375	0.296111328125	2.012608154296875	2.10204345703125	0.37287841796875	2.297066650390625	1.722866149902344	0.2703818359375	2.39544140625	1.725777465820312	0.17924560546875	2.57261279296875	1.920111389160156	0.06382958984375001	2.396787353515625	2.08266162109375	0.0567197265625	2.33868115234375	2.15935546875	0.100588623046875
113	3.733334	2.288684326171875	1.219061584472656	0.2936802978515625	2.2701884765625	1.400743988037109	0.2795474853515625	2.24934130859375	1.544511840820312	0.2611356201171875	2.2714228515625	1.7621904296875	0.3037132568359375	2.24298876953125	1.724337768554687	0.3207747802734375	2.138965087890625	1.708888610839844	0.4231524658203125	2.018768798828125	1.842623840332031	0.6426153564453125	1.982499267578125	2.047632202148438	0.5270272216796875	1.9946064453125	2.08270361328125	0.4353905029296875	1.983026123046875	2.106270263671875	0.3276043701171875	2.021579345703125	2.091777465820313	0.4026390380859375	2.2939150390625	1.727654479980469	0.2741986083984375	2.3960693359375	1.729146911621094	0.1859217529296875	2.592593505859375	1.91551708984375	0.0848519287109375	2.421326416015625	2.085272338867187	0.0847459716796875	2.359958984375	2.166186401367187	0.1166539306640625
114	3.766667000000001	2.28477685546875	1.219604370117187	0.2913814697265625	2.2739814453125	1.400020446777344	0.2810787353515625	2.25456982421875	1.541894348144531	0.2600848388671875	2.269447265625	1.756919860839844	0.3056417236328125	2.241368896484375	1.71870263671875	0.3206339111328125	2.12525537109375	1.71941259765625	0.4075745849609375	2.06305322265625	1.831479064941406	0.6569781494140625	2.000586059570312	2.04167724609375	0.5715113525390625	2.0138349609375	2.069113037109375	0.4786719970703125	2.00599853515625	2.11833544921875	0.3810106201171875	2.040708251953125	2.07626220703125	0.4410252685546875	2.2938759765625	1.723639831542969	0.2772542724609375	2.392167236328125	1.748599304199219	0.1905137939453125	2.60966748046875	1.915676391601562	0.1104364013671875	2.4432724609375	2.0862822265625	0.1076607666015625	2.372259765625	2.15814892578125	0.1370020751953125
115	3.8	2.282669921875	1.215873977661133	0.289206787109375	2.273519287109375	1.395941467285156	0.279096435546875	2.254794189453125	1.537429870605469	0.25736328125	2.26996142578125	1.752035949707031	0.30215673828125	2.24176904296875	1.71403955078125	0.317088134765625	2.1272783203125	1.717337707519531	0.405508544921875	2.0707529296875	1.800126342773438	0.6666435546875	2.015407958984375	2.0148310546875	0.589478515625	2.0274970703125	2.04489111328125	0.497552978515625	2.0178447265625	2.096138305664063	0.40141259765625	2.054053955078125	2.057476806640625	0.46136767578125	2.29439453125	1.718677001953125	0.2740869140625	2.39463037109375	1.750446899414063	0.1924580078125	2.621721923828125	1.903812622070312	0.114117431640625	2.4530966796875	2.071336181640625	0.118726318359375	2.389425048828125	2.1479404296875	0.15176220703125
116	3.833334	2.28166455078125	1.212542205810547	0.288859375	2.2751787109375	1.392815093994141	0.27961572265625	2.25774609375	1.534397705078125	0.257202880859375	2.27359375	1.749086059570312	0.3016220703125	2.24481103515625	1.711340454101562	0.31609521484375	2.12894580078125	1.718591552734375	0.4025234375	2.061082275390625	1.783268493652344	0.666131591796875	2.02646630859375	2.007036926269532	0.603911376953125	2.037736328125	2.031716796875	0.51027099609375	2.023421142578125	2.071345703125	0.4093115234375	2.06175	2.03980126953125	0.472649169921875	2.29835498046875	1.715445434570313	0.2741611328125	2.400364501953125	1.748154724121094	0.1950888671875	2.629131591796875	1.898361877441406	0.11526953125	2.457849853515625	2.063302001953125	0.117310791015625	2.395827880859375	2.1394228515625	0.154428955078125
117	3.866667000000001	2.28104150390625	1.212057205200195	0.2870567626953125	2.275515380859375	1.3920546875	0.2792061767578125	2.259230712890625	1.533683349609375	0.2581820068359375	2.275990234375	1.747396850585937	0.3046756591796875	2.246798583984375	1.709813293457031	0.3183800048828125	2.13575244140625	1.719264221191406	0.4102510986328125	2.05081005859375	1.780304992675781	0.6691217041015625	2.037567749023438	2.001298095703125	0.5923021240234375	2.044361083984375	2.027767578125	0.4989288330078125	2.041520263671875	2.083165771484375	0.4048975830078125	2.072325927734375	2.028355712890625	0.4580177001953125	2.300830078125	1.713893005371094	0.2773060302734375	2.406751708984375	1.749265747070313	0.2053033447265625	2.630245849609375	1.895462219238281	0.1072755126953125	2.4620458984375	2.0623271484375	0.1206334228515625	2.40225927734375	2.136690063476562	0.1638675537109375
118	3.899999999999999	2.280041015625	1.213887771606445	0.285380615234375	2.276012451171875	1.393986968994141	0.280779541015625	2.2592060546875	1.535550842285156	0.26000634765625	2.276724365234375	1.749304138183594	0.3057431640625	2.247694580078125	1.711787048339844	0.319915283203125	2.138236328125	1.719576110839844	0.413762939453125	2.041207763671875	1.779631958007812	0.668498779296875	2.035306518554687	2.001326049804687	0.5929951171875	2.036629516601562	2.0205166015625	0.497653076171875	2.0471806640625	2.06966552734375	0.40077587890625	2.07404248046875	2.024548706054687	0.463517822265625	2.30117333984375	1.71572412109375	0.27814111328125	2.4065009765625	1.745859802246094	0.203020263671875	2.6296748046875	1.892072265625	0.10451806640625	2.465161376953125	2.06263232421875	0.115779052734375	2.4035849609375	2.13729150390625	0.155800537109375
119	3.933333999999999	2.281383544921875	1.210083129882813	0.2861512451171875	2.27806982421875	1.390203186035156	0.2829547119140625	2.26171533203125	1.531988525390625	0.2635079345703125	2.281052001953125	1.745253662109375	0.3106292724609375	2.252028076171875	1.7077880859375	0.3249259033203125	2.144602783203125	1.716561096191406	0.4209805908203125	2.051230712890625	1.780072326660156	0.6762030029296875	2.040172607421875	1.996720458984375	0.5878262939453125	2.04409716796875	2.014723388671875	0.4923377685546875	2.05097314453125	2.063087280273438	0.3947537841796875	2.075810546875	2.017221801757812	0.4550640869140625	2.304915283203125	1.711763854980469	0.2824239501953125	2.40894677734375	1.742689086914063	0.2058629150390625	2.630722412109375	1.886906494140625	0.1015428466796875	2.468066650390625	2.058764526367187	0.1181280517578125	2.407226318359375	2.134077270507813	0.1580133056640625
120	3.966667	2.281542236328125	1.210501251220703	0.2860179443359375	2.27830908203125	1.390619873046875	0.2826414794921875	2.261998291015625	1.532393615722656	0.2630709228515625	2.281496826171875	1.745697204589844	0.3099525146484375	2.25247216796875	1.708260131835937	0.3243228759765625	2.145169921875	1.717183776855469	0.4205013427734375	2.05215234375	1.780988952636719	0.6757806396484375	2.041092041015625	1.997562744140625	0.5872210693359375	2.0449130859375	2.0154892578125	0.4917137451171875	2.051698486328125	2.063776611328125	0.3940853271484375	2.07658642578125	2.017951416015625	0.4544049072265625	2.3053095703125	1.712167114257813	0.2817520751953125	2.40926416015625	1.742960815429687	0.2050335693359375	2.630990966796875	1.886949951171875	0.1002938232421875	2.468451171875	2.058916381835938	0.1168973388671875	2.407708740234375	2.134308837890625	0.1567818603515625
121	4.000000000000001	2.282383056640625	1.211013961791992	0.28763720703125	2.2812890625	1.390809295654297	0.283333740234375	2.266178955078125	1.532252868652344	0.262393310546875	2.28623193359375	1.745586791992187	0.3069755859375	2.256302978515625	1.708741271972656	0.320694091796875	2.1402705078125	1.71534521484375	0.40590234375	2.06101025390625	1.772057800292969	0.6668779296875	2.045906982421875	1.993601684570312	0.5936701660156249	2.048001708984375	2.01565234375	0.499158203125	2.05528125	2.067640747070312	0.403713134765625	2.081166748046875	2.016479370117187	0.461099365234375	2.3106923828125	1.711466430664062	0.280236328125	2.416156982421875	1.743230224609375	0.206449951171875	2.63924169921875	1.884768005371094	0.10266552734375	2.478285400390625	2.058045654296875	0.114064453125	2.41820263671875	2.133709106445313	0.15393310546875
122	4.033334000000001	2.281799072265625	1.211098541259766	0.287559814453125	2.280376708984375	1.390325500488281	0.282353759765625	2.26585546875	1.531465576171875	0.2619248046875	2.2852822265625	1.743903198242188	0.3078125	2.2551484375	1.707140319824219	0.32074658203125	2.13430859375	1.708761901855469	0.39844970703125	2.065716796875	1.77278125	0.659861572265625	2.045821655273437	1.996221313476563	0.596466552734375	2.04885986328125	2.02067236328125	0.502875244140625	2.055636474609375	2.068374389648437	0.405547119140625	2.0790703125	2.01828271484375	0.463068115234375	2.31011865234375	1.709987670898438	0.281440185546875	2.415103271484375	1.74261376953125	0.2080634765625	2.638041259765625	1.883796142578125	0.105826904296875	2.482133056640625	2.06094580078125	0.111769287109375	2.42452734375	2.137634643554688	0.15250146484375
123	4.066667	2.28165185546875	1.211070434570312	0.287177490234375	2.279817626953125	1.390906158447266	0.28284912109375	2.2643603515625	1.532442810058594	0.26254248046875	2.28294384765625	1.745620422363281	0.308759521484375	2.253498779296875	1.708373168945313	0.322486572265625	2.140518310546875	1.71771484375	0.411518310546875	2.067974609375	1.772368041992187	0.6749526367187501	2.0415888671875	1.990236145019531	0.594113525390625	2.049431396484375	2.014363098144531	0.50038818359375	2.053073974609375	2.068594970703125	0.405956298828125	2.082629638671875	2.02498974609375	0.465859375	2.30742919921875	1.711949523925781	0.281455078125	2.411933837890625	1.745166564941406	0.206884521484375	2.64205615234375	1.877889038085938	0.106677490234375	2.48706884765625	2.05685888671875	0.11300439453125	2.42718701171875	2.1342568359375	0.14979931640625
124	4.100000000000001	2.279919921875	1.211127670288086	0.287012451171875	2.277837646484375	1.390810913085938	0.283686279296875	2.261864501953125	1.53222607421875	0.26390771484375	2.28166650390625	1.745209167480469	0.309526123046875	2.25214697265625	1.7081650390625	0.32347216796875	2.13756884765625	1.716968444824219	0.410266845703125	2.066570556640625	1.777016540527344	0.67266552734375	2.042535034179688	1.994521789550781	0.5907666015625	2.051038330078125	2.019869201660156	0.497517822265625	2.05968896484375	2.077588134765625	0.4056328125	2.087596923828125	2.02448779296875	0.46191357421875	2.3058291015625	1.711397888183594	0.282194091796875	2.409032958984375	1.7440517578125	0.20580908203125	2.639401123046875	1.880777465820312	0.11255517578125	2.486161376953125	2.061045654296875	0.114945556640625	2.429756103515625	2.139276611328125	0.155040771484375
125	4.133334000000001	2.28020947265625	1.211554290771484	0.288091064453125	2.27742578125	1.391334411621094	0.283772705078125	2.261809814453125	1.53291259765625	0.264135498046875	2.28101611328125	1.745874145507813	0.3108408203125	2.251381591796875	1.7087216796875	0.324372314453125	2.13808154296875	1.718289916992187	0.41291552734375	2.06588134765625	1.778079284667969	0.675255126953125	2.0407236328125	1.996440307617187	0.59552587890625	2.0587861328125	2.020798583984375	0.503309326171875	2.066846435546875	2.07380517578125	0.40848681640625	2.091456787109375	2.02752685546875	0.468658935546875	2.3054765625	1.712172180175781	0.283573974609375	2.410751220703125	1.746445129394531	0.210639892578125	2.643879638671875	1.878310180664063	0.1166357421875	2.492051025390625	2.059961303710938	0.12051708984375	2.43211962890625	2.137739990234375	0.15634375
126	4.166666999999999	2.280986083984375	1.211451019287109	0.28793310546875	2.278364501953125	1.391553039550781	0.285047607421875	2.26144775390625	1.533191284179688	0.265218505859375	2.281825927734375	1.746926147460937	0.3094892578125	2.25232421875	1.70990478515625	0.32393115234375	2.140197265625	1.718574462890625	0.414418701171875	2.068466552734375	1.779791381835937	0.6770361328125	2.040914672851562	1.996459533691406	0.592514892578125	2.058145751953125	2.022627014160157	0.5004697265625	2.0662060546875	2.077865478515625	0.406724609375	2.09537451171875	2.02916357421875	0.466456298828125	2.30579638671875	1.712852111816406	0.282103515625	2.4099326171875	1.745242614746094	0.2063388671875	2.6428955078125	1.880036682128906	0.1147236328125	2.48921240234375	2.060652099609375	0.11697216796875	2.43126220703125	2.13880615234375	0.155623291015625
127	4.2	2.28287451171875	1.211534133911133	0.287559814453125	2.27959423828125	1.391765411376953	0.28334619140625	2.2633291015625	1.533628234863281	0.26361328125	2.28252001953125	1.747249572753906	0.30991748046875	2.253109375	1.709926452636719	0.32391845703125	2.140462646484375	1.717549011230469	0.41406640625	2.068634521484375	1.779199768066406	0.676828857421875	2.038757080078125	1.996028381347656	0.59291259765625	2.060822998046875	2.02705517578125	0.503347900390625	2.067763671875	2.0863974609375	0.41193310546875	2.09942333984375	2.027854736328125	0.4680224609375	2.3067880859375	1.713504943847656	0.28230322265625	2.41122216796875	1.745835693359375	0.206709228515625	2.6455419921875	1.878958435058594	0.115296142578125	2.4942607421875	2.06172705078125	0.122966552734375	2.43534375	2.139482177734375	0.161219970703125
128	4.233334	2.28265625	1.211693389892578	0.288328369140625	2.279373046875	1.391904052734375	0.284164794921875	2.26312109375	1.533763122558594	0.26452001953125	2.28251123046875	1.747326171875	0.3108857421875	2.253083251953125	1.710025817871094	0.324890380859375	2.14037744140625	1.717838623046875	0.414920166015625	2.067724853515625	1.779719787597656	0.6773662109375	2.038329833984375	1.99654833984375	0.5933579101562499	2.0607060546875	2.028045776367188	0.504047607421875	2.0683525390625	2.087236450195312	0.4126064453125	2.098269287109375	2.028158813476562	0.468258056640625	2.306731201171875	1.713576538085937	0.283246337890625	2.411060546875	1.745832946777344	0.207503662109375	2.6449990234375	1.878905395507813	0.115151611328125	2.49349462890625	2.06144677734375	0.122952392578125	2.433992431640625	2.138626220703125	0.16143115234375
129	4.266667000000001	2.2801865234375	1.211524978637695	0.2890999755859375	2.27686669921875	1.391571197509766	0.2851085205078125	2.26079052734375	1.533363464355469	0.2658228759765625	2.28099072265625	1.746631042480469	0.3122371826171875	2.25156005859375	1.709433898925781	0.3263465576171875	2.14097119140625	1.719134399414063	0.4185760498046875	2.0660732421875	1.780084838867187	0.6803316650390625	2.036184936523437	1.997223571777344	0.5979217529296875	2.0629384765625	2.027533935546875	0.5095076904296875	2.070706298828125	2.081755859375	0.4151624755859375	2.09446533203125	2.02851123046875	0.4743155517578125	2.304952392578125	1.712871520996094	0.2844683837890625	2.4091884765625	1.746606872558594	0.2094622802734375	2.640554443359375	1.879294677734375	0.1110877685546875	2.48744970703125	2.060278076171875	0.1170006103515625	2.426910400390625	2.13721240234375	0.1540601806640625
130	4.3	2.28264306640625	1.212094833374023	0.289691162109375	2.278619873046875	1.392146270751953	0.28486572265625	2.26243017578125	1.533946044921875	0.265491943359375	2.2823974609375	1.74733984375	0.311656005859375	2.253083251953125	1.710090759277344	0.325909423828125	2.14328955078125	1.720911560058594	0.419010009765625	2.06312548828125	1.778542358398437	0.680022705078125	2.034978759765625	1.994520202636719	0.5938857421875	2.0604736328125	2.020753112792969	0.50378857421875	2.07970556640625	2.076880859375	0.412210693359375	2.0994609375	2.019525573730469	0.470095458984375	2.306326904296875	1.713594055175781	0.283822998046875	2.41101416015625	1.747501831054687	0.209473388671875	2.644221923828125	1.879488647460938	0.11437744140625	2.4907880859375	2.06032275390625	0.117993408203125	2.430718017578125	2.1376708984375	0.15502099609375
131	4.333334	2.283031494140625	1.212254440307617	0.289610107421875	2.28019970703125	1.392950866699219	0.28773828125	2.26306396484375	1.535183166503906	0.268982177734375	2.2833984375	1.749225341796875	0.31526806640625	2.2543759765625	1.711753601074219	0.33006640625	2.14604296875	1.721608337402344	0.425657958984375	2.067591552734375	1.78272216796875	0.687338623046875	2.0351767578125	1.992133911132812	0.5858483886718751	2.064400390625	2.023425598144531	0.498200439453125	2.076160888671875	2.073814208984375	0.4017412109375	2.095095947265625	2.03195703125	0.46569677734375	2.3069521484375	1.715487121582031	0.28683056640625	2.410371337890625	1.7474306640625	0.209162353515625	2.642976806640625	1.878785583496094	0.109161376953125	2.48931689453125	2.060317626953125	0.115913818359375	2.43226171875	2.138136474609375	0.15739013671875
132	4.366667000000001	2.28322607421875	1.212454620361328	0.2904434814453125	2.280744384765625	1.392801330566406	0.2877593994140625	2.263861572265625	1.534676391601562	0.2682037353515625	2.2836865234375	1.748534912109375	0.3135606689453125	2.25436572265625	1.711274597167969	0.3279827880859375	2.142577392578125	1.720743774414062	0.4191136474609375	2.06844189453125	1.776364624023437	0.6827008056640625	2.037600708007813	1.987047607421875	0.5844378662109375	2.06390625	2.024264404296875	0.4984029541015625	2.078999755859375	2.064760131835937	0.3980618896484375	2.096592041015625	2.021461181640625	0.4660079345703125	2.30767138671875	1.714653869628906	0.2858294677734375	2.4116103515625	1.748515991210938	0.2101282958984375	2.64358349609375	1.880751892089844	0.1113765869140625	2.488826171875	2.060808227539062	0.1163885498046875	2.4314267578125	2.1388203125	0.1564981689453125
133	4.399999999999999	2.2834970703125	1.212519302368164	0.2906317138671875	2.280022705078125	1.393414001464844	0.2870308837890625	2.26335791015625	1.535844421386719	0.2679049072265625	2.28358056640625	1.750144653320313	0.3144085693359375	2.25450048828125	1.712609252929687	0.3291490478515625	2.14543701171875	1.720636779785156	0.4243668212890625	2.068059814453125	1.781795715332031	0.6867467041015625	2.030598876953125	1.988829956054687	0.5814761962890626	2.065792236328125	2.02640234375	0.4984710693359375	2.078587890625	2.069423095703125	0.3984786376953125	2.09579150390625	2.027656494140625	0.4679527587890625	2.307227294921875	1.716383483886719	0.2859603271484375	2.41068798828125	1.747029357910156	0.2075301513671875	2.644244873046875	1.879744445800781	0.1105262451171875	2.48876171875	2.060186279296875	0.1154488525390625	2.43052294921875	2.137595947265625	0.1563897705078125
134	4.433333999999999	2.28137646484375	1.213823547363281	0.28967578125	2.27850439453125	1.394339508056641	0.287123291015625	2.262078125	1.536533569335937	0.268497802734375	2.282413818359375	1.750226867675781	0.31539990234375	2.25305224609375	1.712872375488281	0.329658447265625	2.1404775390625	1.717000732421875	0.420438720703125	2.07175732421875	1.786032836914063	0.682602294921875	2.031852294921875	1.990117492675781	0.57371435546875	2.068568115234375	2.02740625	0.49150244140625	2.080862060546875	2.0700009765625	0.391534912109375	2.10069921875	2.031608154296875	0.46271044921875	2.3062763671875	1.716479919433594	0.2873154296875	2.409476806640625	1.749131958007812	0.2098681640625	2.64130078125	1.882171508789062	0.11105859375	2.486684326171875	2.06262255859375	0.1169296875	2.428474365234375	2.140416748046875	0.156554443359375
135	4.466667	2.2833779296875	1.212317504882813	0.289376953125	2.279640625	1.392534729003906	0.286237548828125	2.262551025390625	1.53438916015625	0.267314453125	2.282061279296875	1.747969177246094	0.313520263671875	2.25279345703125	1.710634948730469	0.3277626953125	2.1401484375	1.715424865722656	0.418072998046875	2.069572265625	1.785724853515625	0.6789521484375	2.03028955078125	1.993554870605469	0.577975341796875	2.064932373046875	2.027425537109375	0.49358837890625	2.074996826171875	2.072369995117187	0.394585693359375	2.097614501953125	2.030575439453125	0.46312890625	2.306095703125	1.714249145507813	0.285685791015625	2.40983740234375	1.748266052246094	0.2099130859375	2.64137646484375	1.880525512695312	0.1106328125	2.4875517578125	2.0611865234375	0.11629052734375	2.42722265625	2.138279541015625	0.15362890625
136	4.500000000000001	2.28326318359375	1.212405502319336	0.2886815185546875	2.2792900390625	1.392751037597656	0.2852642822265625	2.26270703125	1.534866333007812	0.2670169677734375	2.28342919921875	1.748363708496094	0.3138719482421875	2.25397412109375	1.711109191894531	0.3280697021484375	2.14224365234375	1.719479919433594	0.4194266357421875	2.068149658203125	1.787450378417969	0.6801771240234376	2.0295166015625	1.991426574707031	0.5710059814453124	2.06712548828125	2.031491455078125	0.4906102294921875	2.08265478515625	2.069405029296875	0.3893062744140625	2.101126220703125	2.03285546875	0.4644925537109375	2.30725244140625	1.714579528808594	0.2858656005859375	2.410748779296875	1.748366333007813	0.2094786376953125	2.642467529296875	1.88027490234375	0.1095269775390625	2.48763037109375	2.060276611328125	0.1161326904296875	2.4267724609375	2.137258544921875	0.1530660400390625
137	4.533334000000001	2.2836953125	1.212272247314453	0.2897489013671875	2.280255126953125	1.392648773193359	0.2876151123046875	2.262947021484375	1.5346728515625	0.2693299560546875	2.284121826171875	1.748392272949219	0.3149556884765625	2.254814697265625	1.711204711914063	0.3296268310546875	2.14375439453125	1.718816650390625	0.4218634033203125	2.067614013671875	1.791357177734375	0.6807869873046875	2.0343203125	1.994437438964844	0.5682384033203125	2.069624755859375	2.0327412109375	0.4859613037109375	2.08422802734375	2.064341796875	0.3823790283203125	2.102171630859375	2.02848291015625	0.4596766357421875	2.30766455078125	1.714475891113281	0.2868721923828125	2.4108203125	1.747618347167969	0.2097449951171875	2.641302001953125	1.880723876953125	0.1085264892578125	2.48773193359375	2.061581176757812	0.1197479248046875	2.42634033203125	2.137751098632813	0.1574727783203125
138	4.566667	2.282294189453125	1.213899490356445	0.289172607421875	2.279031005859375	1.394280578613281	0.286927490234375	2.262015380859375	1.536314147949219	0.26842578125	2.282971923828125	1.750034973144531	0.314160888671875	2.25350146484375	1.71287841796875	0.328583740234375	2.14165576171875	1.720611450195312	0.419859375	2.063372802734375	1.793067138671875	0.678171630859375	2.031210205078125	1.99633935546875	0.565633056640625	2.06730078125	2.034875732421875	0.48380517578125	2.08320263671875	2.06689013671875	0.380539794921875	2.10012890625	2.030687133789062	0.45782666015625	2.306734375	1.716086791992188	0.28630029296875	2.41059765625	1.749111206054688	0.21007373046875	2.64205615234375	1.88199609375	0.11080078125	2.488507568359375	2.062959350585937	0.120596435546875	2.42678759765625	2.139145263671875	0.157753173828125
139	4.600000000000001	2.283320556640625	1.213925521850586	0.28809423828125	2.280870849609375	1.394302185058594	0.28730322265625	2.26357666015625	1.536209411621094	0.26828271484375	2.284293212890625	1.7501171875	0.31307080078125	2.254866455078125	1.712998474121094	0.3276513671875	2.1472763671875	1.7232607421875	0.42363427734375	2.066763671875	1.789589050292969	0.68285595703125	2.033922119140625	1.990232177734375	0.5659602050781249	2.0670947265625	2.035105712890625	0.486171875	2.0772666015625	2.078263549804688	0.386314453125	2.101453125	2.039108154296875	0.459500732421875	2.308091552734375	1.716077941894531	0.2853671875	2.41375634765625	1.74994580078125	0.2120810546875	2.64535888671875	1.88108203125	0.110970703125	2.49043701171875	2.0610166015625	0.11596728515625	2.428104736328125	2.13422705078125	0.157748291015625
140	4.633334000000001	2.283619140625	1.214230834960937	0.28790966796875	2.280836669921875	1.394416107177734	0.286021484375	2.26448779296875	1.536364990234375	0.2675634765625	2.284889404296875	1.749635498046875	0.314423828125	2.2554912109375	1.712388366699219	0.328561767578125	2.144547607421875	1.722591674804687	0.42043017578125	2.06377392578125	1.793148315429687	0.67815234375	2.030332275390625	1.997631774902344	0.5687890625000001	2.0659931640625	2.031844116210937	0.485007568359375	2.07684765625	2.076884765625	0.3861767578125	2.1070458984375	2.037469970703125	0.4584853515625	2.308758544921875	1.715920349121094	0.286474609375	2.412679931640625	1.749623718261719	0.210894775390625	2.642551025390625	1.88173291015625	0.107908935546875	2.4891396484375	2.06254931640625	0.11572412109375	2.42629443359375	2.135220947265625	0.15741748046875
141	4.666666999999999	2.28322802734375	1.213591766357422	0.287505859375	2.280611083984375	1.393960510253906	0.285501708984375	2.26369384765625	1.535873779296875	0.266166015625	2.282768798828125	1.74974658203125	0.3118642578125	2.253578369140625	1.712357055664063	0.32623095703125	2.144188232421875	1.721108764648438	0.420314453125	2.060075439453125	1.794180114746094	0.6765693359375	2.029162841796875	2.000188415527344	0.568828125	2.064896484375	2.02779541015625	0.482563232421875	2.080172607421875	2.075236572265625	0.385330810546875	2.10236474609375	2.030861572265625	0.452653564453125	2.306873046875	1.71599169921875	0.284075439453125	2.412106201171875	1.747816284179688	0.209263427734375	2.642969482421875	1.882595703125	0.1112841796875	2.4865107421875	2.061265380859375	0.11287109375	2.4266630859375	2.134080322265625	0.15877734375
142	4.7	2.2840458984375	1.212273559570312	0.287469482421875	2.28063525390625	1.392485534667969	0.285493896484375	2.262937255859375	1.534127258300781	0.265727783203125	2.28005859375	1.747929077148437	0.311690673828125	2.251046142578125	1.710347534179688	0.325777099609375	2.14105908203125	1.71986376953125	0.418908935546875	2.062889892578125	1.795551879882813	0.676042236328125	2.028598022460938	2.005042785644531	0.576779052734375	2.062367919921875	2.033454345703125	0.49007275390625	2.07877734375	2.07852490234375	0.3919990234375	2.1029775390625	2.036361083984375	0.460651123046875	2.304618896484375	1.714397705078125	0.284102783203125	2.409353271484375	1.74803173828125	0.2095712890625	2.64291552734375	1.879348999023438	0.11397607421875	2.48629052734375	2.057615478515625	0.111909423828125	2.430277099609375	2.13421435546875	0.156280517578125
143	4.733334	2.28133349609375	1.213136337280273	0.287048095703125	2.277144775390625	1.392912261962891	0.2832509765625	2.25902734375	1.534168151855469	0.263376953125	2.2765908203125	1.747676452636719	0.30826025390625	2.247904296875	1.710193420410156	0.322889404296875	2.13686572265625	1.719576416015625	0.414286376953125	2.075714111328125	1.785198364257813	0.678054443359375	2.034036499023438	1.998640563964844	0.592127197265625	2.06847900390625	2.036356689453125	0.509569580078125	2.078260498046875	2.07898388671875	0.409796142578125	2.08779150390625	2.049952880859375	0.47872412109375	2.300703125	1.714151489257812	0.280465087890625	2.40254833984375	1.748859924316406	0.202992919921875	2.63723779296875	1.876688842773437	0.107260986328125	2.48613232421875	2.0587685546875	0.09802563476562499	2.447398681640625	2.14777197265625	0.136810791015625
144	4.766667000000001	2.280882568359375	1.216254455566406	0.2850289306640625	2.277100830078125	1.395960662841797	0.2801055908203125	2.25901123046875	1.536748718261719	0.2573873291015625	2.27241943359375	1.750858947753906	0.3004976806640625	2.24332763671875	1.713306335449219	0.3140616455078125	2.125191650390625	1.720383728027344	0.3962384033203125	2.06277734375	1.779561645507812	0.6611483154296875	2.0380537109375	2.01046337890625	0.6343160400390625	2.057549072265625	2.044748779296875	0.5456390380859375	2.05130859375	2.092304809570313	0.4478626708984375	2.078854248046875	2.051350219726563	0.5098599853515625	2.298224609375	1.717235412597656	0.2744202880859375	2.40263427734375	1.747961059570312	0.1987657470703125	2.644703857421875	1.871410583496094	0.1169090576171875	2.5204921875	2.0712275390625	0.09076184082031249	2.49875634765625	2.168069091796875	0.1234617919921875
145	4.8	2.2806923828125	1.217797058105469	0.285102294921875	2.276217529296875	1.397398620605469	0.279575439453125	2.2576259765625	1.537955139160156	0.25619775390625	2.26904052734375	1.752095703125	0.299292236328125	2.24013525390625	1.714343627929688	0.3126279296875	2.121281005859375	1.719120361328125	0.3938291015625	2.061671142578125	1.766865539550781	0.6615615234375	2.021287475585937	1.99699267578125	0.665326171875	2.043861083984375	2.045462890625	0.584376220703125	2.040241577148437	2.106945434570313	0.49460888671875	2.07257080078125	2.056856201171875	0.5517685546875	2.295306396484375	1.71867138671875	0.27345703125	2.399095947265625	1.749726623535156	0.19717822265625	2.643347900390625	1.873987365722656	0.12386669921875	2.568599853515625	2.093020141601563	0.0745498046875	2.542357177734375	2.19052587890625	0.101294189453125
146	4.833334	2.28235302734375	1.2154296875	0.2885977783203125	2.27802685546875	1.395083282470703	0.2841102294921875	2.25802978515625	1.535329528808594	0.2599461669921875	2.268268798828125	1.749880920410156	0.3013804931640625	2.2397021484375	1.712031677246094	0.3151824951171875	2.123092041015625	1.710548950195312	0.3997230224609375	2.065353271484375	1.758779174804687	0.6678094482421875	2.00764990234375	1.981538879394531	0.7085992431640625	2.024169799804687	2.043146484375	0.6354871826171875	2.0344248046875	2.111103271484375	0.5510440673828125	2.0578203125	2.04344091796875	0.5974320068359374	2.29459814453125	1.716438354492188	0.2756234130859375	2.3995966796875	1.745337829589844	0.2001312255859375	2.651459716796875	1.8584072265625	0.1347708740234375	2.630595458984375	2.086558837890625	0.0754554443359375	2.585511474609375	2.1706279296875	0.1180408935546875
147	4.866667000000001	2.279847412109375	1.212206268310547	0.288961181640625	2.272648193359375	1.392355682373047	0.281535888671875	2.25189208984375	1.533062377929687	0.2574296875	2.2608466796875	1.748230773925781	0.3003408203125	2.2331201171875	1.709774169921875	0.314833984375	2.118203857421875	1.703702941894531	0.40237158203125	2.064576416015625	1.740685119628906	0.674177001953125	1.979415771484375	1.959117980957031	0.666	2.023523071289063	2.045802490234375	0.6609052734375001	2.044871337890625	2.152885498046875	0.6562382812500001	2.05882421875	2.056009033203125	0.62267333984375	2.28682666015625	1.715192199707031	0.273369384765625	2.38783544921875	1.742522216796875	0.1912529296875	2.645863525390625	1.843371887207031	0.12524853515625	2.660661376953125	2.0718046875	0.06173828125	2.630509033203125	2.1648642578125	0.099523681640625
148	4.899999999999999	2.27781494140625	1.214647232055664	0.28699267578125	2.26888720703125	1.393974578857422	0.27904296875	2.24546484375	1.533441345214844	0.253649169921875	2.249809814453125	1.748312683105469	0.294220703125	2.22286865234375	1.709613159179687	0.30887158203125	2.10869189453125	1.701756652832031	0.396283447265625	2.058771484375	1.729474426269531	0.66875146484375	1.974934326171875	1.946092529296875	0.6940751953124999	2.01775146484375	2.0331337890625	0.6947421875000001	2.040540283203125	2.138611328125	0.7090361328125	2.051171142578125	2.05000146484375	0.651169677734375	2.276518798828125	1.715658203125	0.26786962890625	2.378635986328125	1.746771606445312	0.189410400390625	2.6429580078125	1.827416198730469	0.12546142578125	2.673347412109375	2.05184765625	0.05696875	2.65838330078125	2.148339599609375	0.09404541015625
149	4.933333999999999	2.24366845703125	1.123562103271484	0.301698486328125	2.258751708984375	1.301840240478516	0.284314697265625	2.25500341796875	1.441479248046875	0.250569580078125	2.286115234375	1.656016296386719	0.279855712890625	2.25347900390625	1.62214599609375	0.294911865234375	2.135691650390625	1.631995361328125	0.377224365234375	2.078858642578125	1.669474914550781	0.6472099609375001	2.018973754882813	1.892567993164063	0.6826523437499999	2.0798896484375	1.967869873046875	0.688332763671875	2.12273193359375	2.067849609375	0.693019287109375	2.094885498046875	1.97623583984375	0.637337158203125	2.309526123046875	1.618592041015625	0.256914306640625	2.4203544921875	1.629880920410156	0.18516650390625	2.697381591796875	1.66136865234375	0.1327021484375	2.7687197265625	1.874449462890625	0.0584609375	2.772031494140625	1.974290405273437	0.08902246093750001
150	4.966667	2.234126708984375	1.116613952636719	0.307571533203125	2.24565576171875	1.294473175048828	0.286669921875	2.240177734375	1.433799743652344	0.252903076171875	2.2766328125	1.647729675292969	0.277299560546875	2.243946533203125	1.614857421875	0.29408642578125	2.133422119140625	1.632889953613281	0.384282958984375	2.0733046875	1.634839782714844	0.6556630859375	2.027512451171875	1.860638122558594	0.69236083984375	2.076733642578125	1.943541198730469	0.7016318359375	2.10461181640625	2.0480283203125	0.7125224609375	2.09951953125	1.962216613769531	0.6643842773437501	2.2983828125	1.60951611328125	0.254207275390625	2.41018115234375	1.618249694824219	0.184038330078125	2.687444091796875	1.632847229003906	0.12810595703125	2.7634775390625	1.84242431640625	0.04992919921875	2.756176025390625	1.942002380371094	0.0800498046875
151	5.000000000000001	2.23733935546875	1.113964874267578	0.30430810546875	2.245493408203125	1.291534820556641	0.279594482421875	2.23783349609375	1.430475769042969	0.244640380859375	2.273212158203125	1.644903930664062	0.26622607421875	2.24150439453125	1.611849914550781	0.28447900390625	2.13780322265625	1.626459350585937	0.38302783203125	2.097134765625	1.638815612792969	0.657744873046875	2.051462646484375	1.86196044921875	0.7083095703125	2.10050927734375	1.94544140625	0.7111943359375	2.130296630859375	2.048857299804688	0.72645556640625	2.09796875	1.966501220703125	0.662102294921875	2.294409912109375	1.606729736328125	0.2425546875	2.405104736328125	1.613516296386719	0.170429931640625	2.679313720703125	1.618872924804688	0.09965966796875	2.74876611328125	1.825457397460938	0.008432373046875	2.75331201171875	1.923449951171875	0.043853759765625
152	5.033334000000001	2.266069580078125	1.190205673217773	0.295351318359375	2.257316162109375	1.368885986328125	0.282501220703125	2.23502197265625	1.507654418945312	0.2541142578125	2.245092529296875	1.723200988769531	0.28691943359375	2.21657421875	1.686004821777344	0.302126708984375	2.108201904296875	1.690276245117188	0.39641748046875	2.06465185546875	1.653515991210937	0.668322509765625	1.99076220703125	1.863767822265625	0.73690380859375	2.021935302734375	1.954424743652344	0.7503525390625	2.032178466796875	2.0579580078125	0.7815986328125	2.042184204101563	1.984620056152344	0.710552001953125	2.27142333984375	1.688847290039063	0.26262109375	2.3831865234375	1.717275756835937	0.19796484375	2.658719482421875	1.745617065429688	0.13959716796875	2.70521044921875	1.963050598144531	0.06012841796875	2.708967041015625	2.058439697265625	0.10197607421875
153	5.066667	2.23391259765625	1.114522399902344	0.3066326904296875	2.24378466796875	1.292184143066406	0.2839725341796875	2.23585302734375	1.430790466308594	0.2480711669921875	2.2688515625	1.645565368652344	0.2688062744140625	2.23674169921875	1.612469299316406	0.2861903076171875	2.13041796875	1.633464172363281	0.3805941162109375	2.0862373046875	1.617290283203125	0.6544219970703125	2.035716064453125	1.837882690429688	0.7106885986328125	2.076207763671875	1.92549755859375	0.7182498779296875	2.09743701171875	2.0291630859375	0.7428555908203125	2.09894970703125	1.951039672851563	0.6768118896484375	2.29117529296875	1.607344421386719	0.2463306884765625	2.404636962890625	1.620242797851563	0.1796737060546875	2.681017578125	1.6162724609375	0.1185030517578125	2.748846923828125	1.82292236328125	0.026525634765625	2.7616142578125	1.91978857421875	0.0628631591796875
154	5.100000000000001	2.23169189453125	1.111558990478516	0.3071485595703125	2.241592529296875	1.289186492919922	0.2842742919921875	2.2335654296875	1.427753814697266	0.2482601318359375	2.26679931640625	1.642535522460937	0.2684783935546875	2.23475830078125	1.609488647460938	0.2860775146484375	2.12889013671875	1.630821044921875	0.3809105224609375	2.0858955078125	1.6160205078125	0.6549967041015625	2.035714111328125	1.837085083007812	0.7096649169921875	2.0754833984375	1.925200927734375	0.7148253173828125	2.096040771484375	2.029571655273438	0.7368743896484375	2.09728076171875	1.9499443359375	0.6722823486328126	2.2889853515625	1.604265258789062	0.2459530029296875	2.4020966796875	1.616944091796875	0.1786695556640625	2.67809912109375	1.612708129882813	0.1158687744140625	2.744953125	1.81916650390625	0.0227716064453125	2.756564453125	1.9162734375	0.0588458251953125
155	5.133334000000001	2.269766357421875	1.198442993164063	0.2909423828125	2.25825146484375	1.377193359375	0.280026611328125	2.23491748046875	1.516382934570312	0.254263916015625	2.241952880859375	1.731371459960938	0.291949951171875	2.213884521484375	1.693438537597656	0.306233642578125	2.105283447265625	1.694540649414062	0.400470703125	2.0579619140625	1.659939880371094	0.67218359375	1.985164672851562	1.873405456542969	0.731858154296875	2.0099638671875	1.964988220214844	0.75132958984375	2.00871435546875	2.07210546875	0.769702880859375	2.02871240234375	1.989916931152344	0.71418603515625	2.26883642578125	1.697914978027344	0.266959716796875	2.3808955078125	1.727755737304687	0.2033125	2.6570419921875	1.758074279785156	0.148181884765625	2.693280029296875	1.973543395996094	0.0583232421875	2.6790439453125	2.06937060546875	0.096933349609375
156	5.166666999999999	2.26882177734375	1.200639923095703	0.291091796875	2.25719482421875	1.379227355957031	0.279915283203125	2.23407275390625	1.518328918457031	0.254104248046875	2.241461181640625	1.733105651855469	0.291950927734375	2.2131181640625	1.695297790527344	0.305887451171875	2.10323681640625	1.695204650878906	0.398462646484375	2.056225830078125	1.661227600097656	0.6700883789062499	1.981763305664062	1.873623229980469	0.730811767578125	2.013137817382812	1.962725158691406	0.75187060546875	2.01923681640625	2.0678662109375	0.778387451171875	2.02531884765625	1.988078735351563	0.708605224609375	2.268481201171875	1.69958935546875	0.267266357421875	2.380929443359375	1.729878967285156	0.204740234375	2.656841552734375	1.75807568359375	0.148447265625	2.691753173828125	1.974733825683594	0.0614482421875	2.677018310546875	2.07281689453125	0.093416748046875
157	5.2	2.22850341796875	1.113186248779297	0.305806640625	2.23411962890625	1.291514099121094	0.285240234375	2.2228359375	1.430523040771484	0.25111767578125	2.2508447265625	1.6460751953125	0.273909912109375	2.220117919921875	1.61186474609375	0.291803955078125	2.11656787109375	1.629999267578125	0.390078857421875	2.07471240234375	1.624378295898437	0.66504345703125	2.027884033203125	1.84891796875	0.7086884765625	2.06805322265625	1.93713623046875	0.709474365234375	2.084769775390625	2.044619873046875	0.70979150390625	2.083486572265625	1.95434619140625	0.668190673828125	2.27349755859375	1.608717651367187	0.25020703125	2.3852109375	1.622817626953125	0.180578369140625	2.661970947265625	1.6105341796875	0.120595458984375	2.69856201171875	1.822468627929688	0.0223629150390625	2.70248388671875	1.926568115234375	0.028820068359375
158	5.233334	2.2281865234375	1.111022186279297	0.305343994140625	2.234058837890625	1.289134124755859	0.28231640625	2.22267919921875	1.427880462646484	0.246871337890625	2.251174072265625	1.643670043945312	0.267819580078125	2.22072998046875	1.60957177734375	0.286464599609375	2.11895263671875	1.628845947265625	0.3864677734375	2.080568359375	1.62439111328125	0.6621044921875	2.037275390625	1.85186279296875	0.692998779296875	2.072301513671875	1.94169091796875	0.7035078125000001	2.082814697265625	2.049274658203125	0.71614404296875	2.08966162109375	1.959989990234375	0.6576669921875	2.27341357421875	1.606132202148438	0.243957275390625	2.38385498046875	1.619086791992188	0.171986083984375	2.660192626953125	1.606533325195312	0.109473876953125	2.69585400390625	1.818187377929688	0.01000830078125	2.7017177734375	1.922302612304688	0.0155439453125
159	5.266667000000001	2.22869091796875	1.111759735107422	0.305390380859375	2.23541845703125	1.289881683349609	0.283021484375	2.22468994140625	1.428672271728516	0.24768701171875	2.2530888671875	1.644382446289062	0.269029052734375	2.222406494140625	1.610310424804688	0.28729638671875	2.119432861328125	1.629372314453125	0.38605810546875	2.07856494140625	1.625032104492187	0.6612714843750001	2.03487548828125	1.85250048828125	0.691190673828125	2.0703037109375	1.941757690429688	0.70459814453125	2.08124560546875	2.048938598632812	0.7198076171875	2.08839208984375	1.960038208007812	0.6580551757812499	2.2755771484375	1.606843505859375	0.24542822265625	2.38689501953125	1.619631591796875	0.17485009765625	2.6640751953125	1.606901489257813	0.116556640625	2.70212890625	1.81795361328125	0.016835205078125	2.7071591796875	1.921939331054688	0.0246744384765625
160	5.3	2.22863232421875	1.1081240234375	0.30599853515625	2.23456640625	1.286218078613281	0.28251611328125	2.22258935546875	1.424623901367188	0.245818359375	2.248757080078125	1.640829406738281	0.26605224609375	2.21825341796875	1.606556701660156	0.28430810546875	2.114089111328125	1.62498388671875	0.382037109375	2.08159765625	1.627571594238281	0.658521728515625	2.041653198242188	1.855152099609375	0.693305419921875	2.07641357421875	1.945581420898438	0.68829541015625	2.086633544921875	2.053462890625	0.67793505859375	2.0927314453125	1.959159057617188	0.64622900390625	2.271794921875	1.603349060058594	0.242841064453125	2.383291748046875	1.616182739257813	0.172433837890625	2.66061279296875	1.606259826660156	0.1136025390625	2.69989453125	1.816963134765625	0.0133507080078125	2.702048583984375	1.92128466796875	0.01811279296875
161	5.333334	2.22734619140625	1.108180297851562	0.30607763671875	2.23190087890625	1.286360778808594	0.28334130859375	2.21822119140625	1.424810424804688	0.24757470703125	2.244517822265625	1.640994689941406	0.26719091796875	2.2148564453125	1.606607177734375	0.2865478515625	2.115234130859375	1.629063842773438	0.388037353515625	2.08237646484375	1.629661682128906	0.664411376953125	2.043999755859375	1.858380310058594	0.692384033203125	2.0702841796875	1.951447082519531	0.6850866699218749	2.081181640625	2.05872314453125	0.67036865234375	2.0902822265625	1.962505676269531	0.64182373046875	2.266737548828125	1.60363671875	0.2430341796875	2.3756630859375	1.614840576171875	0.168513916015625	2.652157470703125	1.614497863769531	0.1054915771484375	2.6886669921875	1.823280578613281	0.0004456787109375	2.6930693359375	1.926689025878906	0.01428173828125
162	5.366667000000001	2.22585498046875	1.107525604248047	0.306197021484375	2.230748046875	1.285979858398437	0.28356787109375	2.2173359375	1.424505432128906	0.247142578125	2.242345458984375	1.641190795898438	0.266536376953125	2.21256396484375	1.606656127929687	0.285632568359375	2.11157666015625	1.628002807617188	0.38631298828125	2.075367919921875	1.624932250976562	0.6626682128906251	2.031960693359375	1.8536396484375	0.685873779296875	2.06168408203125	1.94609033203125	0.6875820312499999	2.08936572265625	2.051448486328125	0.6841025390625	2.083136474609375	1.960583740234375	0.645752685546875	2.26509228515625	1.603824584960937	0.242733154296875	2.375265380859375	1.614770874023438	0.169673583984375	2.65399462890625	1.615131652832031	0.115173583984375	2.69460498046875	1.825356079101562	0.0137799072265625	2.69855712890625	1.928893188476563	0.0279559326171875
163	5.399999999999999	2.22525146484375	1.105102508544922	0.307187744140625	2.2301904296875	1.283527801513672	0.284211669921875	2.21677978515625	1.422011688232422	0.24757568359375	2.24195166015625	1.638724731445313	0.266676025390625	2.21221337890625	1.604219360351562	0.2859033203125	2.11146826171875	1.62603271484375	0.386745361328125	2.07603857421875	1.6243525390625	0.663239501953125	2.03328173828125	1.853340087890625	0.68506640625	2.062779052734375	1.945882080078125	0.686126220703125	2.06982470703125	2.054530151367187	0.680940185546875	2.08548095703125	1.9594677734375	0.6437138671875	2.264607421875	1.601321166992188	0.2428349609375	2.3745078125	1.6121396484375	0.16932470703125	2.65291357421875	1.614043212890625	0.113096435546875	2.691997314453125	1.823640747070312	0.009772338867187501	2.69556982421875	1.927421630859375	0.0222353515625
164	5.433333999999999	2.225538818359375	1.102783935546875	0.3070894775390625	2.23059521484375	1.280774291992187	0.2834114990234375	2.217940673828125	1.41909130859375	0.2469334716796875	2.24298974609375	1.635312805175781	0.2670428466796875	2.21298779296875	1.600843994140625	0.2856795654296875	2.110971923828125	1.622617004394531	0.3848531494140625	2.07882177734375	1.629892639160156	0.6611314697265624	2.034397216796875	1.857547607421875	0.6882386474609375	2.064729736328125	1.949487426757813	0.6830438232421875	2.0700615234375	2.0575966796875	0.6720682373046875	2.08888916015625	1.963920776367188	0.6440816650390625	2.26592138671875	1.598029296875	0.2434737548828125	2.37643994140625	1.6138466796875	0.1722801513671875	2.65287646484375	1.616887817382813	0.1094561767578125	2.675158203125	1.831296630859375	0.0122095947265625	2.693967529296875	1.933057861328125	0.025939208984375
165	5.466667	2.2275517578125	1.106768890380859	0.3055972900390625	2.23176708984375	1.285110260009766	0.2806497802734375	2.218937255859375	1.423657318115234	0.2435423583984375	2.242972900390625	1.640610961914063	0.2635941162109375	2.213376953125	1.605837158203125	0.2826707763671875	2.112824951171875	1.628969116210937	0.3835958251953125	2.08179052734375	1.629093627929687	0.6608734130859375	2.037409423828125	1.858453491210938	0.6770614013671875	2.069064453125	1.950096557617187	0.6698751220703125	2.07691162109375	2.057398803710937	0.6517979736328126	2.087679931640625	1.965541259765625	0.6335150146484375	2.265863037109375	1.603395385742187	0.2395909423828125	2.37547119140625	1.621488159179687	0.1668646240234375	2.65098583984375	1.614734130859375	0.09711364746093749	2.67698193359375	1.832645385742187	0.0072596435546875	2.67973779296875	1.937253295898437	0.004484619140625
166	5.500000000000001	2.228881591796875	1.106377563476562	0.305142822265625	2.233251220703125	1.285064422607422	0.281425537109375	2.22053173828125	1.423924835205078	0.24489794921875	2.24371337890625	1.641002807617188	0.266908447265625	2.213897705078125	1.605980590820312	0.285304443359375	2.111646728515625	1.630286254882813	0.384436767578125	2.078195068359375	1.635567993164063	0.6616633300781249	2.036784057617187	1.865607177734375	0.679390869140625	2.06051953125	1.959397094726563	0.668850830078125	2.091044677734375	2.062978393554688	0.652570556640625	2.089521484375	1.970874267578125	0.630102294921875	2.26708154296875	1.603985107421875	0.2429560546875	2.37772900390625	1.621515258789063	0.17143359375	2.655499755859375	1.615682861328125	0.10986962890625	2.682099853515625	1.832061157226562	0.0159547119140625	2.6896015625	1.93657568359375	0.0166005859375
167	5.533334000000001	2.22838525390625	1.104883148193359	0.305499267578125	2.23281640625	1.283534729003906	0.2817314453125	2.220064453125	1.422378112792969	0.245235107421875	2.24354345703125	1.639403869628906	0.267119384765625	2.21378662109375	1.604415100097656	0.285654052734375	2.1120517578125	1.628691711425781	0.385291748046875	2.07997216796875	1.633248962402344	0.6626513671875	2.0388525390625	1.863207214355469	0.681605712890625	2.0625595703125	1.957111999511719	0.6722202148437501	2.065740478515625	2.064666259765625	0.65366455078125	2.0916064453125	1.969328063964844	0.63390673828125	2.26676220703125	1.602368835449219	0.243063720703125	2.377046142578125	1.619731994628906	0.170978515625	2.654400634765625	1.613473327636719	0.107796630859375	2.680466796875	1.829699523925781	0.0134716796875	2.68715234375	1.934252624511719	0.014282958984375
168	5.566667	2.22851025390625	1.105046447753906	0.305575927734375	2.2330185546875	1.283706970214844	0.281908447265625	2.2203388671875	1.42256884765625	0.245465087890625	2.2438388671875	1.63957861328125	0.26745703125	2.214056396484375	1.604589111328125	0.28594775390625	2.11222216796875	1.628828918457031	0.38549072265625	2.079843994140625	1.633256713867187	0.6628137207031251	2.03870849609375	1.8632080078125	0.681781005859375	2.06234912109375	1.9571162109375	0.672279052734375	2.0611630859375	2.064614379882812	0.65317919921875	2.091222900390625	1.969062622070312	0.633593505859375	2.267074462890625	1.602548767089844	0.243411865234375	2.37742578125	1.61990234375	0.17143017578125	2.6548173828125	1.61361083984375	0.10843212890625	2.68090673828125	1.829806640625	0.0140517578125	2.68746435546875	1.934367797851563	0.014687255859375
169	5.600000000000001	2.228859375	1.107452056884766	0.3056412353515625	2.2341923828125	1.286389007568359	0.2821302490234375	2.22254296875	1.425584075927735	0.2457406005859375	2.247177734375	1.642801391601562	0.2677930908203125	2.217046630859375	1.60793701171875	0.2861575927734375	2.11501806640625	1.63243896484375	0.3857584228515625	2.07671435546875	1.629406860351562	0.6627755126953125	2.031597900390625	1.859569946289062	0.6721143798828125	2.0545439453125	1.954171875	0.6766834716796875	2.05125	2.063476440429687	0.6761448974609375	2.076533203125	1.96881201171875	0.6314124755859375	2.27037744140625	1.605571411132813	0.2438636474609375	2.38165283203125	1.621204956054688	0.1725379638671875	2.65988623046875	1.610324462890625	0.1119547119140625	2.684447509765625	1.8252421875	0.01342236328125	2.690288818359375	1.930007446289062	0.0130360107421875
170	5.633334000000001	2.2280068359375	1.10586376953125	0.3043431396484375	2.23278857421875	1.284509216308594	0.2801053466796875	2.220345947265625	1.423171997070312	0.2426219482421875	2.24395703125	1.640403930664063	0.2630687255859375	2.21399951171875	1.605581115722656	0.2816407470703125	2.11181201171875	1.632701843261719	0.3801514892578125	2.075626953125	1.630316162109375	0.6571348876953125	2.027503662109375	1.8596123046875	0.6659808349609375	2.05359033203125	1.952401123046875	0.6795748291015625	2.0546328125	2.058892333984375	0.7038563232421875	2.063189453125	1.9704921875	0.6203939208984375	2.267319580078125	1.603146118164062	0.2394635009765625	2.3782578125	1.6199833984375	0.1681724853515625	2.655115966796875	1.606863464355469	0.1034207763671875	2.68108984375	1.82247509765625	0.0074610595703125	2.69166552734375	1.926498779296875	0.000254638671875
171	5.666666999999999	2.23009033203125	1.105632781982422	0.307009765625	2.235622802734375	1.283729736328125	0.283215576171875	2.223326171875	1.42193603515625	0.245781982421875	2.246837158203125	1.638501831054687	0.265831787109375	2.216779052734375	1.603860656738281	0.284153564453125	2.11431201171875	1.631705688476563	0.38148291015625	2.0754267578125	1.632624938964844	0.6572001953125	2.026667358398437	1.859968505859375	0.68075048828125	2.047092529296875	1.95479833984375	0.67869970703125	2.044996826171875	2.062805053710937	0.692280517578125	2.065703369140625	1.974982666015625	0.625173828125	2.2703134765625	1.601286865234375	0.24261376953125	2.3812978515625	1.622034545898438	0.1732490234375	2.657762451171875	1.609468444824219	0.110770263671875	2.683680419921875	1.8229482421875	0.0119608154296875	2.6918896484375	1.926821899414062	0.00441796875
172	5.7	2.27155029296875	1.202024780273438	0.287780029296875	2.256607177734375	1.381149017333984	0.27878955078125	2.22762158203125	1.519485229492187	0.251885009765625	2.226332275390625	1.73558203125	0.2874658203125	2.20050244140625	1.696466613769531	0.3032021484375	2.095923828125	1.704431335449219	0.402174072265625	2.05771240234375	1.680708068847656	0.677288818359375	1.985326171875	1.899515808105469	0.717614501953125	1.977568603515625	1.996336120605469	0.71642333984375	1.969032348632813	2.1045	0.70597119140625	1.9947587890625	2.02949560546875	0.6687216796875	2.25381201171875	1.703010986328125	0.261681640625	2.36139453125	1.741528259277344	0.19428564453125	2.636410888671875	1.763448303222656	0.1267216796875	2.64546630859375	1.985164733886719	0.043671630859375	2.6376484375	2.08944677734375	0.045469482421875
173	5.733334	2.27215869140625	1.204333312988281	0.2860777587890625	2.25556884765625	1.383324127197266	0.2764910888671875	2.226068359375	1.521585998535156	0.2495828857421875	2.22198046875	1.737431091308594	0.2867618408203125	2.1964580078125	1.697896667480469	0.3019796142578125	2.09070947265625	1.698982482910156	0.4000684814453125	2.051412109375	1.68745361328125	0.6758773193359375	1.971590209960937	1.90230712890625	0.7231522216796875	1.965737060546875	1.999257690429687	0.7205982666015625	1.978680297851563	2.101290405273438	0.6844185791015625	1.999244140625	2.029029663085938	0.6666927490234374	2.250066162109375	1.705363342285156	0.2609766845703125	2.3586982421875	1.741567199707031	0.1939205322265625	2.632994873046875	1.762754821777344	0.1230001220703125	2.6489228515625	1.982990478515625	0.0369398193359375	2.638218017578125	2.0869248046875	0.0421727294921875
174	5.766667000000001	2.27291259765625	1.201777465820312	0.2861871337890625	2.255878173828125	1.380876159667969	0.2773387451171875	2.226022216796875	1.51922900390625	0.2508177490234375	2.2213818359375	1.735157836914063	0.2882401123046875	2.195896728515625	1.695527404785156	0.3033704833984375	2.089787109375	1.697034484863281	0.4011942138671875	2.049109375	1.689132629394531	0.6771046142578125	1.968660888671875	1.904840148925781	0.7199342041015625	1.960108154296875	2.001555053710938	0.7149429931640625	1.95994775390625	2.107123901367188	0.6874300537109375	1.977837646484375	2.0324365234375	0.6647015380859375	2.24960986328125	1.703159118652344	0.2624661865234375	2.3582421875	1.739117126464844	0.1951173095703125	2.632174560546875	1.758486267089844	0.1216131591796875	2.64855859375	1.977638488769531	0.0325233154296875	2.637627685546875	2.081706420898437	0.0353778076171875
175	5.8	2.275113525390625	1.203008407592773	0.2856318359375	2.259888671875	1.381868041992187	0.277921142578125	2.229731689453125	1.519527221679688	0.2501240234375	2.224953857421875	1.735233764648437	0.28553662109375	2.199419921875	1.695845581054688	0.300810546875	2.09301123046875	1.697740783691406	0.3977646484375	2.039357543945313	1.669224365234375	0.6693544921875	1.960182006835937	1.883586303710937	0.717739013671875	1.946475708007813	1.9795751953125	0.71937744140625	1.920741455078125	2.085155517578125	0.72508935546875	1.95001806640625	2.014312377929687	0.684477294921875	2.25326220703125	1.703081420898438	0.26028857421875	2.361525390625	1.741642333984375	0.194459228515625	2.6310888671875	1.744908264160156	0.10650341796875	2.645962890625	1.96315087890625	0.016503662109375	2.635507568359375	2.066400390625	0.028037109375
176	5.833334	2.2764365234375	1.198522216796875	0.2853056640625	2.25992626953125	1.37740121459961	0.277925537109375	2.2298603515625	1.515602233886719	0.252312744140625	2.229148681640625	1.73131689453125	0.288864990234375	2.20345703125	1.692194885253906	0.304655029296875	2.099524169921875	1.689415588378906	0.404375732421875	2.033995239257813	1.657761535644531	0.673186767578125	1.94318359375	1.865814086914062	0.728868408203125	1.911643310546875	1.957484069824219	0.724547119140625	1.894811645507813	2.06162060546875	0.69752783203125	1.918828735351563	1.999129028320312	0.700107177734375	2.256314453125	1.698869934082031	0.262691162109375	2.364168701171875	1.731974853515625	0.193149169921875	2.626447509765625	1.724427917480469	0.08511791992187499	2.64172412109375	1.942838256835937	-0.0048182373046875	2.639375244140625	2.047210693359375	-0.0005640869140625001
177	5.866667000000001	2.2745986328125	1.208304809570313	0.290073486328125	2.25901171875	1.385623962402344	0.27438134765625	2.232373291015625	1.523000671386719	0.245640869140625	2.234569580078125	1.738087219238281	0.2775732421875	2.207826171875	1.700011474609375	0.293233154296875	2.101437255859375	1.700583068847656	0.389057861328125	2.038302368164063	1.601441345214844	0.639649658203125	1.919886962890625	1.791101135253906	0.70269775390625	1.89304345703125	1.874311767578125	0.74341162109375	1.894701171875	1.978198608398438	0.713110107421875	1.90680224609375	1.930654296875	0.69449267578125	2.261759521484375	1.704816162109375	0.253089111328125	2.369944091796875	1.743191711425781	0.188481201171875	2.622316162109375	1.709007568359375	0.06733056640625	2.640216796875	1.922558471679688	-0.02971875	2.652027099609375	2.025722900390625	-0.02831494140625
178	5.899999999999999	2.27830859375	1.212937728881836	0.2914456787109375	2.2601376953125	1.388953033447266	0.2669818115234375	2.23743701171875	1.526968139648437	0.2381553955078125	2.24112646484375	1.741436401367187	0.2734415283203125	2.21418115234375	1.703307800292969	0.2885665283203125	2.108193359375	1.692403442382812	0.3841456298828125	2.0305810546875	1.583436889648437	0.6263504638671875	1.89107080078125	1.758325927734375	0.6886641845703125	1.859666748046875	1.835443725585937	0.7372716064453125	1.836836791992188	1.930405639648437	0.7838187255859375	1.874966552734375	1.88196875	0.6887655029296875	2.26802685546875	1.708388061523437	0.2483758544921875	2.377342529296875	1.741640747070313	0.1829266357421875	2.61742919921875	1.682390747070313	0.0475284423828125	2.63839794921875	1.889638061523438	-0.0616282958984375	2.64906201171875	1.992780700683594	-0.056624267578125
179	5.933333999999999	2.2850830078125	1.214400985717774	0.290294189453125	2.259345947265625	1.387664154052734	0.2569736328125	2.240108642578125	1.526665649414062	0.231913818359375	2.248875244140625	1.73955322265625	0.2729462890625	2.221223876953125	1.701708129882813	0.28719091796875	2.116107421875	1.688712280273438	0.38307666015625	2.018253540039062	1.576331787109375	0.61561572265625	1.84272412109375	1.717305419921875	0.67084130859375	1.800453369140625	1.779344482421875	0.7310595703125	1.793167358398438	1.859493530273437	0.80307080078125	1.8169072265625	1.828958862304688	0.69514208984375	2.274805908203125	1.706670776367187	0.246841552734375	2.3853271484375	1.73313037109375	0.180807861328125	2.60548388671875	1.643453002929688	0.030203369140625	2.62529296875	1.848505493164063	-0.082331298828125	2.6363525390625	1.95153564453125	-0.08253222656250001
180	5.966667	2.28490673828125	1.208758255004883	0.293033447265625	2.254359375	1.381744964599609	0.256003173828125	2.23688134765625	1.522609252929688	0.23479248046875	2.25064501953125	1.7353642578125	0.282469970703125	2.22273779296875	1.697239501953125	0.296625	2.1201484375	1.68617041015625	0.396850830078125	2.003569091796875	1.540356750488281	0.602940185546875	1.801220703125	1.655583618164063	0.61871240234375	1.747757568359375	1.709264038085938	0.6791193847656249	1.714400390625	1.781433532714844	0.753291015625	1.762441040039062	1.763049499511719	0.6481276855468751	2.275243408203125	1.70273046875	0.254213134765625	2.38518212890625	1.720020751953125	0.182610107421875	2.58686962890625	1.607986083984375	0.018144287109375	2.597543701171875	1.804318237304688	-0.1129986572265625	2.619625732421875	1.905826843261719	-0.1226513671875
181	6.000000000000001	2.2859677734375	1.203749633789063	0.296052734375	2.25675927734375	1.37665234375	0.2597890625	2.240316162109375	1.517367614746094	0.239261474609375	2.252044189453125	1.728874755859375	0.290347900390625	2.224937255859375	1.6902392578125	0.304230712890625	2.124080322265625	1.679776550292969	0.405742431640625	1.987749755859375	1.507632263183594	0.5751796875	1.771880615234375	1.593484802246094	0.560296142578125	1.702134155273437	1.632787353515625	0.614439697265625	1.65370361328125	1.69403662109375	0.689705322265625	1.710460571289063	1.689561279296875	0.59122412109375	2.2765439453125	1.69715283203125	0.26120458984375	2.38464990234375	1.710934936523437	0.186734375	2.553331298828125	1.5722958984375	0.0073106689453125	2.5680625	1.747663757324219	-0.1495377197265625	2.592447265625	1.846230224609375	-0.172320068359375
182	6.033334000000001	2.28497119140625	1.201904708862305	0.29762646484375	2.252486572265625	1.375035247802734	0.263259521484375	2.234528564453125	1.516242431640625	0.2452451171875	2.25091015625	1.728262023925781	0.295041015625	2.223745361328125	1.689961791992188	0.310089599609375	2.125878173828125	1.679748779296875	0.414962646484375	1.986842529296875	1.474088684082031	0.54008056640625	1.767333740234375	1.5362236328125	0.491139404296875	1.693838012695313	1.577068115234375	0.539240234375	1.639181274414063	1.643848510742187	0.605338134765625	1.68580029296875	1.622558227539062	0.515875732421875	2.273984130859375	1.696024108886719	0.265117431640625	2.376990234375	1.701503173828125	0.18227880859375	2.498170166015625	1.525251892089844	-0.0034205322265625	2.490648193359375	1.687134948730469	-0.1753634033203125	2.507171630859375	1.777566223144531	-0.22463623046875
183	6.066667	2.28524560546875	1.20103483581543	0.298171142578125	2.25498388671875	1.374759155273438	0.26430859375	2.239462890625	1.516615966796875	0.248729248046875	2.253121337890625	1.728596069335937	0.299970947265625	2.225045166015625	1.69027880859375	0.313283203125	2.120375732421875	1.678156860351562	0.411255615234375	1.985575927734375	1.443341217041016	0.474887939453125	1.778771728515625	1.483103302001953	0.374164306640625	1.698054443359375	1.511905670166016	0.419419921875	1.63990185546875	1.575608032226563	0.48566162109375	1.67888525390625	1.5499755859375	0.397525634765625	2.277909912109375	1.69638232421875	0.271381103515625	2.38071240234375	1.696620361328125	0.188005126953125	2.470310791015625	1.494614105224609	0.010582275390625	2.441203125	1.6116796875	-0.192718017578125	2.43289306640625	1.7062138671875	-0.23611962890625
184	6.100000000000001	2.287158935546875	1.197018829345703	0.30068212890625	2.257189208984375	1.3704736328125	0.2660986328125	2.24181640625	1.51224755859375	0.250889404296875	2.253810302734375	1.724106689453125	0.30215478515625	2.225321533203125	1.685855346679688	0.31457568359375	2.111402099609375	1.672301574707031	0.40117919921875	1.995941162109375	1.419628601074219	0.4071162109375	1.81120166015625	1.440980682373047	0.266385009765625	1.7318515625	1.457291687011719	0.319417724609375	1.685610107421875	1.515972961425781	0.398304931640625	1.703142578125	1.486027038574219	0.307453857421875	2.27950439453125	1.691869750976562	0.274488037109375	2.378642333984375	1.689472229003906	0.187010498046875	2.4250712890625	1.463539794921875	0.022821533203125	2.358576416015625	1.553698791503906	-0.185085205078125	2.326206298828125	1.63655224609375	-0.239455078125
185	6.133334000000001	2.2842001953125	1.196631744384766	0.30171826171875	2.256708740234375	1.370192016601562	0.268650634765625	2.243696044921875	1.511919708251953	0.25530078125	2.2527451171875	1.724738159179688	0.299731689453125	2.224943359375	1.686612182617187	0.31339892578125	2.106456787109375	1.666736206054688	0.391460693359375	2.018380615234375	1.405501800537109	0.364828125	1.857078735351563	1.41339208984375	0.197624267578125	1.7622490234375	1.429235107421875	0.1892236328125	1.734720703125	1.466561859130859	0.287088134765625	1.7527080078125	1.473994537353516	0.178591552734375	2.2787333984375	1.692130493164063	0.273081787109375	2.373354736328125	1.686184326171875	0.18151416015625	2.408207275390625	1.440515411376953	0.047081298828125	2.30094921875	1.519419677734375	-0.1470428466796875	2.232761962890625	1.555784423828125	-0.2165147705078125
186	6.166666999999999	2.293412841796875	1.194313781738281	0.307201171875	2.271315185546875	1.369157775878906	0.277179931640625	2.2628349609375	1.51143115234375	0.266563232421875	2.26300244140625	1.726786987304687	0.29740380859375	2.236203857421875	1.688597412109375	0.312759521484375	2.115481201171875	1.656724365234375	0.38297265625	2.038021362304688	1.398023742675781	0.32169970703125	1.913174560546875	1.407573455810547	0.125897216796875	1.818286987304687	1.410670135498047	0.10865234375	1.796344848632812	1.442983581542969	0.20963916015625	1.794103149414062	1.4260244140625	0.0873916015625	2.29088671875	1.693557434082031	0.273609375	2.383751708984375	1.67799560546875	0.181412353515625	2.37942724609375	1.413481658935547	0.08331567382812501	2.232106689453125	1.4842509765625	-0.0860391845703125	2.188306396484375	1.511069702148438	-0.1763514404296875
187	6.2	2.29076611328125	1.197966384887695	0.30452197265625	2.27411328125	1.376296722412109	0.2945966796875	2.267896484375	1.519554382324219	0.296594970703125	2.25796337890625	1.737446716308594	0.305295654296875	2.23295166015625	1.699695739746094	0.32473974609375	2.10845166015625	1.648932495117188	0.375555908203125	2.068310546875	1.387844329833984	0.2893935546875	1.9638955078125	1.409074096679688	0.08195410156250001	1.871941284179687	1.418141723632812	0.053037353515625	1.859098754882812	1.442667205810547	0.158095947265625	1.845132690429687	1.436937103271484	0.038027099609375	2.287418212890625	1.703174682617187	0.2847421875	2.370359375	1.674744873046875	0.18576171875	2.363609375	1.400439849853516	0.1160322265625	2.1831826171875	1.468482696533203	-0.020299560546875	2.15745751953125	1.424253204345703	-0.111126220703125
188	6.233334	2.292435546875	1.197992080688477	0.3127890625	2.27890478515625	1.376533630371094	0.302212890625	2.273774658203125	1.519835021972656	0.30167138671875	2.260563720703125	1.737517639160156	0.31078271484375	2.2361474609375	1.699361206054688	0.330181396484375	2.1134970703125	1.644511352539062	0.381213623046875	2.098729736328125	1.388467407226563	0.274384521484375	1.991059326171875	1.424894561767578	0.07077880859375001	1.904888427734375	1.414894714355469	0.027802734375	1.880784912109375	1.444573669433594	0.129488037109375	1.885591918945313	1.417774993896484	-0.00158203125	2.290508056640625	1.703734619140625	0.290137939453125	2.370882568359375	1.674291259765625	0.18936767578125	2.349606689453125	1.399094757080078	0.126506103515625	2.1637255859375	1.436648223876953	-0.0142001953125	2.07959716796875	1.430341857910156	-0.0754234619140625
189	6.266667000000001	2.2922294921875	1.204861328125	0.311369384765625	2.280408935546875	1.383868560791016	0.3001787109375	2.275644775390625	1.527478515625	0.29857275390625	2.259822265625	1.745535522460937	0.30537353515625	2.23484912109375	1.707191284179687	0.32394140625	2.109260986328125	1.649609985351562	0.364629150390625	2.122130126953125	1.390795715332031	0.262814697265625	2.032629516601562	1.427416076660156	0.050084228515625	1.966675170898438	1.424695587158203	-0.0210126953125	1.949571166992188	1.456147064208984	0.081798095703125	1.961156860351563	1.450428497314453	-0.05032177734375	2.2911044921875	1.711841552734375	0.2863798828125	2.371583251953125	1.686047485351562	0.184332763671875	2.329923828125	1.407615539550781	0.149439453125	2.14433203125	1.437616058349609	0.00572900390625	2.04059375	1.435737701416016	0.017836181640625
190	6.3	2.29165087890625	1.204449325561523	0.310594970703125	2.279752197265625	1.383421539306641	0.29861181640625	2.274776611328125	1.527027709960938	0.296051513671875	2.25860009765625	1.74512646484375	0.30135546875	2.2338857421875	1.706873840332031	0.32046630859375	2.108978515625	1.648358947753906	0.361971435546875	2.122980712890625	1.390275817871094	0.25837548828125	2.031586059570313	1.427573791503906	0.046539306640625	1.964215942382812	1.425664276123047	-0.02326025390625	1.95096533203125	1.456094848632812	0.0804365234375	1.958358032226563	1.454308227539062	-0.0512333984375	2.289759033203125	1.7113427734375	0.282302734375	2.368070068359375	1.683753295898438	0.179025634765625	2.321367431640625	1.405386108398437	0.150264892578125	2.13363037109375	1.436279724121094	0.00951416015625	2.030971801757813	1.438116363525391	0.02880615234375
191	6.333334	2.2938291015625	1.20318376159668	0.314923095703125	2.282526611328125	1.381805938720703	0.302324951171875	2.276452880859375	1.525006103515625	0.296697265625	2.257556640625	1.742528503417969	0.29614453125	2.23309033203125	1.704541381835937	0.315849609375	2.1071591796875	1.646753784179688	0.35420166015625	2.117060546875	1.386875030517578	0.256207763671875	2.031952270507813	1.429572387695313	0.04326953125	1.95866796875	1.424949310302734	-0.019867919921875	1.958357299804687	1.454540374755859	0.08469531249999999	1.951870849609375	1.469045440673828	-0.03998583984375	2.289337646484375	1.708730041503906	0.278442626953125	2.3717890625	1.6823623046875	0.178447021484375	2.321641357421875	1.404798126220703	0.15332275390625	2.140303466796875	1.434920471191406	0.004982666015625	2.040076293945313	1.442027862548828	0.032848876953125
192	6.366667000000001	2.294078125	1.203446075439453	0.31435693359375	2.28283984375	1.381805694580078	0.301610107421875	2.2767412109375	1.524789123535156	0.295696533203125	2.25665283203125	1.741892822265625	0.295030517578125	2.23247021484375	1.703836975097656	0.314778076171875	2.10673193359375	1.645645141601562	0.35237939453125	2.118617431640625	1.386310852050781	0.25428271484375	2.034641357421875	1.429133422851562	0.041282470703125	1.959143920898438	1.426046417236328	-0.019068603515625	1.965391967773437	1.452536285400391	0.085978515625	1.953638671875	1.477975708007813	-0.033180908203125	2.288545166015625	1.708308776855469	0.2773193359375	2.370788330078125	1.683039306640625	0.17711669921875	2.32319140625	1.405197509765625	0.154784423828125	2.14148876953125	1.433921112060547	0.0071494140625	2.041892822265625	1.441254272460938	0.03661962890625
193	6.399999999999999	2.29785009765625	1.20212077331543	0.315425048828125	2.286046875	1.380397338867188	0.301586181640625	2.27854931640625	1.523215454101563	0.293150146484375	2.256744873046875	1.740191162109375	0.291561279296875	2.233399169921875	1.702082397460937	0.312216796875	2.11030517578125	1.64308349609375	0.356772705078125	2.1146025390625	1.381903198242187	0.2628857421875	2.024109985351562	1.425236419677734	0.052626220703125	1.953665161132812	1.420743621826172	-0.013499755859375	1.98895166015625	1.501287994384766	0.05012158203125	1.988359375	1.453198394775391	-0.0559964599609375	2.28841552734375	1.706722900390625	0.273216796875	2.36825048828125	1.6821298828125	0.170887451171875	2.3181298828125	1.404214752197266	0.155318603515625	2.132549072265625	1.433135650634766	0.012552490234375	2.036364990234375	1.443001770019531	0.05124462890625
194	6.433333999999999	2.29737353515625	1.201587112426758	0.314454833984375	2.284751220703125	1.379748138427734	0.30003857421875	2.27499951171875	1.522238830566406	0.28896728515625	2.25384521484375	1.739262145996094	0.290563232421875	2.23049560546875	1.700936828613281	0.310800537109375	2.107743896484375	1.641927490234375	0.356243408203125	2.11412451171875	1.378855224609375	0.267988525390625	2.022850708007812	1.426572296142578	0.0590390625	1.95547998046875	1.423345550537109	-0.010276611328125	1.981377319335937	1.498523986816406	0.063587890625	1.9883388671875	1.463241302490234	-0.047397216796875	2.285314453125	1.70596630859375	0.27157958984375	2.365022705078125	1.680923156738281	0.1692734375	2.319697021484375	1.402158386230469	0.154614013671875	2.13392138671875	1.433336853027344	0.012608642578125	2.04129345703125	1.445362670898438	0.058648193359375
195	6.466667	2.297423828125	1.201599014282227	0.3143828125	2.28484375	1.379761413574219	0.29994677734375	2.275130126953125	1.522254028320313	0.288865966796875	2.253998779296875	1.739279418945312	0.290474853515625	2.230647705078125	1.700955322265625	0.310712890625	2.1078857421875	1.642054931640625	0.35626953125	2.113860595703125	1.378891937255859	0.26825732421875	2.022498901367188	1.426634338378906	0.0593525390625	1.955126708984375	1.423298400878906	-0.009956542968749999	1.980478515625	1.498252899169922	0.06432373046875001	1.987690551757813	1.4636865234375	-0.046848388671875	2.28546240234375	1.705981201171875	0.271486083984375	2.365189453125	1.68100537109375	0.16917822265625	2.32004248046875	1.402225006103516	0.154267822265625	2.134261474609375	1.433479431152344	0.0122861328125	2.04162548828125	1.445418670654297	0.05833203125
196	6.500000000000001	2.29544921875	1.202699234008789	0.3148447265625	2.283287109375	1.380883514404297	0.29911669921875	2.274237548828125	1.523456604003906	0.28747314453125	2.2560751953125	1.740863952636719	0.290169921875	2.2322783203125	1.702747680664062	0.310349365234375	2.111429931640625	1.642881408691406	0.359848876953125	2.11125146484375	1.378918304443359	0.273550048828125	2.009318237304687	1.419628723144531	0.067925537109375	1.95798779296875	1.419627288818359	-0.014109130859375	1.958418701171875	1.495356567382812	0.063715576171875	1.995982666015625	1.463395263671875	-0.040606201171875	2.287012939453125	1.707208190917969	0.270877197265625	2.368537109375	1.681249328613281	0.1701455078125	2.318383056640625	1.403382598876953	0.151587646484375	2.13729638671875	1.445376861572266	0.006131591796875	2.04712353515625	1.449142486572266	0.05820068359375
197	6.533334000000001	2.3007685546875	1.199171295166016	0.3154384765625	2.289366455078125	1.376984100341797	0.2998994140625	2.27956494140625	1.5190087890625	0.2865673828125	2.260689697265625	1.73582080078125	0.289454833984375	2.23749609375	1.69772509765625	0.310078369140625	2.117739501953125	1.6371416015625	0.36034130859375	2.115362060546875	1.374254028320312	0.272968505859375	2.012339965820312	1.421874237060547	0.070029541015625	1.961308349609375	1.421154022216797	-0.011911376953125	1.983058349609375	1.482331878662109	0.07479931640625	2.00231982421875	1.460177673339844	-0.040640625	2.2912919921875	1.702346557617187	0.26962744140625	2.370593994140625	1.67533203125	0.167826171875	2.3254794921875	1.396979187011719	0.154962158203125	2.142582275390625	1.441611480712891	0.013543212890625	2.0556787109375	1.448546875	0.07014208984375001
198	6.566667	2.30683740234375	1.198733627319336	0.315965576171875	2.2944912109375	1.376278289794922	0.301511474609375	2.2869140625	1.51856787109375	0.2929267578125	2.265645751953125	1.73480224609375	0.29543017578125	2.2431279296875	1.696566162109375	0.31634814453125	2.125390625	1.638769897460937	0.373515869140625	2.12248779296875	1.382016387939453	0.270725341796875	2.009333984375	1.420433532714844	0.071708740234375	1.9647431640625	1.421013580322266	-0.013729248046875	1.965169189453125	1.480305023193359	0.07671508789062501	2.000124389648438	1.467841827392578	-0.0354765625	2.296377197265625	1.70167724609375	0.275421142578125	2.375850830078125	1.678634643554688	0.17306005859375	2.327671875	1.401679901123047	0.153226806640625	2.1440595703125	1.443576965332031	0.012545654296875	2.05302294921875	1.445684173583984	0.062305908203125
199	6.600000000000001	2.3079853515625	1.196577667236328	0.316327392578125	2.294595703125	1.374242797851563	0.302029296875	2.28579443359375	1.516583984375	0.293053955078125	2.26985107421875	1.733473876953125	0.297185302734375	2.24657421875	1.695620849609375	0.31808642578125	2.126228515625	1.642317626953125	0.374550048828125	2.119052490234375	1.381841003417969	0.280990234375	2.010144287109375	1.419994140625	0.079295654296875	1.967571411132812	1.417914123535156	-0.007251953125	1.948536254882812	1.486566436767578	0.074260498046875	1.99909716796875	1.466704864501953	-0.028400634765625	2.299601318359375	1.69970849609375	0.27664599609375	2.377311767578125	1.675606689453125	0.17301025390625	2.32909521484375	1.398266235351562	0.1546181640625	2.143357421875	1.441076385498047	0.016625244140625	2.052666015625	1.443302368164062	0.067224365234375
200	6.633334000000001	2.30915380859375	1.195750259399414	0.3189111328125	2.296904296875	1.373531890869141	0.305049560546875	2.2890517578125	1.515948547363281	0.296397705078125	2.274808349609375	1.732945495605469	0.3010556640625	2.251541015625	1.695237670898437	0.32222802734375	2.131597900390625	1.642761901855469	0.380300048828125	2.12113427734375	1.38248648071289	0.28649169921875	2.009703125	1.421765930175781	0.08639843749999999	1.965908935546875	1.420143157958984	0.000452392578125	1.94853173828125	1.488812805175781	0.082319580078125	1.997507202148437	1.468733673095703	-0.021059814453125	2.30401171875	1.698987670898437	0.2800537109375	2.380079833984375	1.674458923339844	0.175305908203125	2.32952587890625	1.397517059326172	0.15719384765625	2.142201904296875	1.441930541992188	0.02187890625	2.05224755859375	1.444758758544922	0.07374780273437501
201	6.666666999999999	2.310841552734375	1.197271591186523	0.3205283203125	2.29843701171875	1.374738677978516	0.30805322265625	2.290523681640625	1.516891479492188	0.300525390625	2.2797919921875	1.733481201171875	0.309017333984375	2.256024658203125	1.69586767578125	0.3295341796875	2.1347412109375	1.643237243652344	0.38375634765625	2.099179931640625	1.384115051269531	0.29488916015625	1.995965942382812	1.435296936035156	0.09369189453125	1.963763549804687	1.44189794921875	0.00322314453125	1.944393432617187	1.496960876464844	0.09410546875	1.986330322265625	1.465811462402344	-0.024951416015625	2.30833642578125	1.699513916015625	0.2873974609375	2.381046142578125	1.675249267578125	0.180597412109375	2.327338134765625	1.401867126464844	0.1406171875	2.1341533203125	1.438655822753906	0.0123642578125	2.045213500976562	1.435895812988281	0.065500732421875
202	6.7	2.31132470703125	1.196040969848633	0.320859130859375	2.29891943359375	1.374301910400391	0.30913232421875	2.290934814453125	1.517078369140625	0.302294921875	2.281533203125	1.73459765625	0.31160986328125	2.2569599609375	1.696909057617187	0.3315166015625	2.134012939453125	1.6470146484375	0.386142333984375	2.078001953125	1.388772216796875	0.30179833984375	1.9754638671875	1.447959014892578	0.101342041015625	1.947440673828125	1.450418151855469	0.008871337890625001	1.891136840820312	1.492812408447266	0.09131127929687501	1.960666381835938	1.484197113037109	-0.0156181640625	2.310411865234375	1.70038134765625	0.290361328125	2.3881513671875	1.674136962890625	0.186953857421875	2.340792236328125	1.400991577148437	0.131927978515625	2.14989990234375	1.445623382568359	0.000974609375	2.066013916015625	1.440240844726562	0.062332763671875
203	6.733334	2.30845703125	1.198206069946289	0.31690380859375	2.29286767578125	1.377122436523438	0.30640966796875	2.2815458984375	1.520321655273438	0.29930224609375	2.2805947265625	1.738869384765625	0.312103515625	2.256135986328125	1.701580505371094	0.33341552734375	2.132542236328125	1.658873229980469	0.394077880859375	2.04696923828125	1.40808740234375	0.307858154296875	1.931700561523437	1.477381896972656	0.11651708984375	1.884114868164062	1.484129943847656	0.032146240234375	1.8516650390625	1.521518493652344	0.1292099609375	1.886138793945312	1.48693212890625	-0.003121337890625	2.306697021484375	1.703845581054688	0.2882099609375	2.37621728515625	1.676292785644531	0.178693603515625	2.3347509765625	1.406493988037109	0.1005576171875	2.133086669921875	1.466373474121094	-0.00825146484375	2.037248291015625	1.458677673339844	0.032813232421875
204	6.766667000000001	2.307515380859375	1.19681657409668	0.315402587890625	2.293107421875	1.375975128173828	0.306291259765625	2.284176025390625	1.519507690429688	0.30195458984375	2.2835205078125	1.73808349609375	0.315661376953125	2.25929443359375	1.700708129882813	0.337130126953125	2.133907470703125	1.660460266113281	0.395892822265625	2.019197265625	1.423448974609375	0.304375732421875	1.913677001953125	1.512269348144531	0.11538623046875	1.852905517578125	1.513201049804688	0.0396142578125	1.825678955078125	1.550174560546875	0.138471435546875	1.845756469726562	1.530307556152344	0.008162597656249999	2.30931298828125	1.703129211425781	0.2912958984375	2.374082763671875	1.678408874511719	0.17818994140625	2.330792724609375	1.432626922607422	0.0425673828125	2.1087431640625	1.470736999511719	-0.0307601318359375	2.011591186523438	1.478859741210937	-0.068631591796875
205	6.8	2.311001953125	1.19744287109375	0.318411865234375	2.297783203125	1.376879364013672	0.30929736328125	2.2872900390625	1.520339782714844	0.30209423828125	2.290908935546875	1.738264282226563	0.325727783203125	2.266390625	1.700336791992187	0.345979248046875	2.142544677734375	1.66221484375	0.409592529296875	1.990332885742188	1.453780639648437	0.30350146484375	1.883714965820313	1.568708557128906	0.12949609375	1.822733520507813	1.583005126953125	0.0551201171875	1.789865356445312	1.639375854492187	0.142571044921875	1.816677490234375	1.581085632324219	0.01981201171875	2.315611328125	1.703979064941406	0.299266845703125	2.3762958984375	1.682590454101562	0.183096923828125	2.338383056640625	1.460125915527344	0.01013720703125	2.11379541015625	1.484606262207031	-0.06205908203125	2.01691796875	1.460712371826172	-0.0937633056640625
206	6.833334	2.3072109375	1.199470962524414	0.316036865234375	2.29660302734375	1.378301940917969	0.305864990234375	2.290504150390625	1.521511108398438	0.300255859375	2.29723681640625	1.738625610351562	0.322513916015625	2.27286767578125	1.701248779296875	0.343474365234375	2.166280517578125	1.659773071289063	0.430598388671875	1.975020385742188	1.484898590087891	0.330168212890625	1.871359741210938	1.603498901367188	0.158107666015625	1.814379150390625	1.649330322265625	0.094608154296875	1.764485717773437	1.693226684570313	0.18059912109375	1.793305908203125	1.624470092773437	0.054079345703125	2.320791748046875	1.704050415039063	0.29576025390625	2.388945556640625	1.684128662109375	0.184166748046875	2.353539306640625	1.507216400146485	-0.0341146240234375	2.13651416015625	1.547937744140625	-0.1180469970703125	2.052044921875	1.504441741943359	-0.1610234375
207	6.866667000000001	2.309240478515625	1.197199295043945	0.31446630859375	2.292921875	1.375338226318359	0.30216259765625	2.27949560546875	1.517687377929688	0.291916015625	2.2923173828125	1.733909301757813	0.31829931640625	2.266696533203125	1.696903686523437	0.3383232421875	2.15888134765625	1.66156103515625	0.426466796875	1.925179809570313	1.538998168945312	0.3398583984375	1.820276733398438	1.700442260742188	0.20843994140625	1.782733154296875	1.695904418945313	0.119354736328125	1.7335859375	1.771721313476562	0.17960791015625	1.7889658203125	1.692020263671875	0.08487670898437499	2.31508935546875	1.699187744140625	0.291125732421875	2.39324560546875	1.678833984375	0.18649462890625	2.356382568359375	1.534474975585937	-0.0541021728515625	2.141034912109375	1.611036376953125	-0.1131602783203125	2.052468994140625	1.599438110351562	-0.1668275146484375
208	6.899999999999999	2.316088623046875	1.196281661987305	0.317021240234375	2.29979833984375	1.374242553710938	0.305326904296875	2.287336669921875	1.516602172851563	0.29658056640625	2.298548828125	1.731542541503906	0.330792236328125	2.273328857421875	1.693670471191406	0.34951416015625	2.16543115234375	1.667288330078125	0.440364990234375	1.919434204101562	1.567279479980469	0.36015673828125	1.834268310546875	1.734288208007813	0.2220947265625	1.805482543945313	1.763730163574219	0.134642822265625	1.746929443359375	1.841246215820312	0.182891357421875	1.81418798828125	1.770652038574219	0.101299072265625	2.321458251953125	1.698065002441406	0.3023154296875	2.3990341796875	1.68885546875	0.1958984375	2.3792216796875	1.576145080566406	-0.0625440673828125	2.172444580078125	1.668417846679688	-0.1282432861328125	2.090779296875	1.691923217773438	-0.188327880859375
209	6.933333999999999	2.31980224609375	1.194029495239258	0.3041070556640625	2.303610107421875	1.373194061279297	0.2950997314453125	2.29151953125	1.516540710449219	0.2887147216796875	2.31388671875	1.729409606933594	0.3359532470703125	2.286830078125	1.691539123535156	0.3527642822265625	2.17823486328125	1.660227844238281	0.4425238037109375	1.902899780273438	1.639420166015625	0.4025560302734375	1.80247509765625	1.82921337890625	0.3091390380859375	1.78382666015625	1.845455139160156	0.2151187744140625	1.781177001953125	1.842159606933594	0.1061080322265625	1.789217407226563	1.873071716308594	0.1851968994140625	2.334951171875	1.696450378417969	0.3050516357421875	2.40756787109375	1.693847717285156	0.1939251708984375	2.40410791015625	1.613828247070312	-0.0788343505859375	2.20972119140625	1.731917175292969	-0.14591064453125	2.133689208984375	1.70963427734375	-0.2143201904296875
210	6.966667	2.310830810546875	1.1955830078125	0.304534423828125	2.292736328125	1.374671478271484	0.296526123046875	2.2807001953125	1.518161010742187	0.2927158203125	2.295281982421875	1.733516357421875	0.331256591796875	2.268439453125	1.69566796875	0.348502685546875	2.163257080078125	1.668173583984375	0.443498291015625	1.884368530273437	1.667606689453125	0.43296484375	1.810469116210937	1.871170043945312	0.343692138671875	1.794779052734375	1.9018818359375	0.25276318359375	1.787828247070312	1.90920166015625	0.144103271484375	1.826489501953125	1.921196899414062	0.229674072265625	2.31864404296875	1.699819946289062	0.302878662109375	2.4060205078125	1.689307739257813	0.203403564453125	2.43098876953125	1.6548310546875	-0.077760009765625	2.257041748046875	1.804497924804688	-0.1378358154296875	2.168018798828125	1.779807861328125	-0.1871268310546875
211	7.000000000000001	2.305117431640625	1.197103622436523	0.3058773193359375	2.28135595703125	1.375759765625	0.2957012939453125	2.26348974609375	1.5187958984375	0.2887703857421875	2.284427734375	1.734645690917969	0.3238006591796875	2.257120361328125	1.697647094726562	0.3423763427734375	2.144866455078125	1.68181298828125	0.4322103271484375	1.871662109375	1.724553283691406	0.4736273193359375	1.787013305664062	1.922840515136719	0.3809359130859375	1.797532836914062	1.947315307617187	0.2872161865234375	1.80332763671875	1.95060498046875	0.1780865478515625	1.831126098632812	1.936221862792969	0.2646680908203125	2.306192138671875	1.6999248046875	0.2952230224609375	2.3905078125	1.686761413574219	0.1931239013671875	2.45710498046875	1.710392517089844	-0.082875244140625	2.301201904296875	1.889759338378906	-0.083075927734375	2.22865771484375	1.843932006835937	-0.1434310302734375
212	7.033334000000001	2.302502685546875	1.199200805664062	0.300443115234375	2.27930615234375	1.377461669921875	0.2881904296875	2.2653173828125	1.5207373046875	0.283130615234375	2.284561767578125	1.737301147460937	0.31153955078125	2.2582294921875	1.700606567382812	0.33180322265625	2.150805908203125	1.689233032226563	0.427589111328125	1.892883666992188	1.755508850097656	0.511111572265625	1.815615844726562	1.961899780273437	0.4317216796875	1.818692993164063	1.991867126464844	0.33925390625	1.810399780273438	1.998206970214844	0.230625	1.834490356445313	1.982230407714844	0.3074853515625	2.305952880859375	1.702100646972656	0.283433349609375	2.392392578125	1.692281677246094	0.183070556640625	2.486583984375	1.756855529785156	-0.07736279296875	2.35657470703125	1.952998474121094	-0.047465576171875	2.275985107421875	1.925159545898437	-0.1082515869140625
213	7.066667	2.301380126953125	1.199360397338867	0.301009033203125	2.28059423828125	1.378320129394531	0.28888427734375	2.2678017578125	1.521994445800781	0.2831357421875	2.288208251953125	1.738612365722656	0.313887939453125	2.26193408203125	1.701695434570313	0.334085205078125	2.15556884765625	1.692440795898438	0.43173291015625	1.920641357421875	1.782890808105469	0.55362353515625	1.852334228515625	1.987034912109375	0.459990478515625	1.860360595703125	2.02498193359375	0.37057958984375	1.8543349609375	2.04308251953125	0.262890869140625	1.8720244140625	2.01582177734375	0.33733935546875	2.309177490234375	1.703592590332031	0.285055908203125	2.397088623046875	1.699107177734375	0.185212158203125	2.51909716796875	1.796048950195313	-0.053395263671875	2.3790224609375	1.980164672851563	0.0013065185546875	2.347835205078125	2.008307861328125	-0.09485693359375
214	7.100000000000001	2.300472412109375	1.200226028442383	0.302225830078125	2.278040771484375	1.379330383300781	0.29142822265625	2.258790771484375	1.522256103515625	0.28143798828125	2.2787939453125	1.739209899902344	0.31231396484375	2.252793212890625	1.702129211425781	0.332736083984375	2.15411865234375	1.690863830566406	0.4382353515625	1.945457763671875	1.809989440917969	0.58218359375	1.872542724609375	2.007908752441407	0.47837841796875	1.888525146484375	2.05853515625	0.39648095703125	1.8894150390625	2.093751953125	0.29278125	1.913222534179688	2.056181640625	0.366327392578125	2.299640380859375	1.704245361328125	0.2832041015625	2.39205908203125	1.701558532714844	0.187187744140625	2.55261962890625	1.821982666015625	-0.0157069091796875	2.4096826171875	2.006715393066406	0.030282958984375	2.393789794921875	2.07403857421875	-0.048826416015625
215	7.133334000000001	2.30071826171875	1.203238906860352	0.3038504638671875	2.27859912109375	1.382017395019531	0.2899700927734375	2.25926513671875	1.524583190917969	0.2771456298828125	2.2827646484375	1.741356689453125	0.3054078369140625	2.25619140625	1.704978576660156	0.3262520751953125	2.1562607421875	1.695906005859375	0.4306087646484375	1.986716064453125	1.819299926757812	0.6159442138671875	1.934004150390625	2.034410400390625	0.5377073974609375	1.899302001953125	2.0832412109375	0.4607586669921875	1.84219384765625	2.114349975585937	0.3727493896484375	1.92880517578125	2.066435913085938	0.4202088623046875	2.30302099609375	1.705743896484375	0.2767427978515625	2.398273681640625	1.703136962890625	0.1836942138671875	2.59034619140625	1.840975708007813	0.0242548828125	2.46937890625	2.044294677734375	0.0488758544921875	2.442600830078125	2.13179345703125	-0.0026197509765625
216	7.166666999999999	2.30062158203125	1.210598037719727	0.301345703125	2.2784384765625	1.389271667480469	0.28741064453125	2.2589931640625	1.531738159179687	0.274475341796875	2.28184326171875	1.748369506835938	0.3034814453125	2.2553779296875	1.711862243652344	0.324176513671875	2.16035400390625	1.699205810546875	0.4325634765625	2.01084033203125	1.812734558105469	0.639923095703125	1.957120971679688	2.030722900390625	0.57128271484375	1.93802099609375	2.082348876953125	0.49084619140625	1.912124145507812	2.132066650390625	0.396930908203125	1.961242309570312	2.08684130859375	0.4534375	2.302205810546875	1.712932189941406	0.27471826171875	2.40111279296875	1.710208740234375	0.185668212890625	2.611826171875	1.849869201660156	0.0540458984375	2.48870068359375	2.0528603515625	0.06650097656249999	2.4795830078125	2.155975341796875	0.049240966796875
217	7.2	2.29902001953125	1.211435104370117	0.2982947998046875	2.27848828125	1.391545989990234	0.2854556884765625	2.256109619140625	1.534118469238281	0.2687186279296875	2.2768369140625	1.751553161621094	0.3033729248046875	2.249490478515625	1.714292846679688	0.3222596435546875	2.149337158203125	1.697400146484375	0.4266070556640625	2.035021118164063	1.805316589355469	0.6601121826171875	1.966939453125	2.022929626464844	0.5982388916015625	1.990223510742188	2.086068603515625	0.5268765869140625	1.992462646484375	2.144332763671875	0.4335203857421875	1.99641064453125	2.09905224609375	0.4943531494140625	2.2987255859375	1.716574584960938	0.2746156005859375	2.40125	1.71327587890625	0.1884549560546875	2.632751953125	1.854680847167969	0.0953048095703125	2.510201416015625	2.05813330078125	0.0665050048828125	2.4952880859375	2.157518310546875	0.0989759521484375
218	7.233334	2.2947412109375	1.213083236694336	0.2953154296875	2.285809326171875	1.39224560546875	0.285594970703125	2.264178466796875	1.532043395996094	0.26078857421875	2.27571044921875	1.747583129882813	0.29547314453125	2.24793798828125	1.710130798339844	0.311660888671875	2.135176025390625	1.715933898925781	0.400947021484375	2.066546142578125	1.799470642089844	0.65735302734375	1.984293212890625	2.017928100585937	0.649797119140625	2.009718627929688	2.0695673828125	0.57176611328125	2.008942016601563	2.128891723632813	0.480557861328125	2.033779174804688	2.0787431640625	0.5393771972656251	2.300898193359375	1.713469604492188	0.269515869140625	2.404834228515625	1.740059204101562	0.19188232421875	2.65059326171875	1.862975708007812	0.121996826171875	2.542138671875	2.070238037109375	0.08712499999999999	2.5024599609375	2.163141723632813	0.1134755859375
219	7.266667000000001	2.2928994140625	1.210666793823242	0.2911046142578125	2.28391650390625	1.390065856933594	0.2813253173828125	2.261673095703125	1.529676635742188	0.2549376220703125	2.27080322265625	1.74539892578125	0.2910306396484375	2.24270751953125	1.707656921386719	0.3061561279296875	2.1309541015625	1.719822937011719	0.3963773193359375	2.06767626953125	1.792735107421875	0.6577598876953125	2.03008203125	2.020296081542969	0.6964378662109375	2.0173076171875	2.074878662109375	0.6171607666015625	2.02482470703125	2.118884521484375	0.5177738037109375	2.05044140625	2.07253759765625	0.5677398681640625	2.2970556640625	1.71151318359375	0.2657095947265625	2.4051708984375	1.739017822265625	0.1940260009765625	2.6602197265625	1.852088623046875	0.1413804931640625	2.5591337890625	2.0619404296875	0.09859558105468751	2.538430908203125	2.15898681640625	0.1314993896484375
220	7.3	2.29148876953125	1.205230102539062	0.2908814697265625	2.28288720703125	1.384791778564453	0.2823033447265625	2.260906494140625	1.524650756835938	0.2566624755859375	2.27044873046875	1.740240173339844	0.2940274658203125	2.24202880859375	1.702509338378906	0.3086397705078125	2.1309921875	1.713769592285156	0.3999627685546875	2.068302001953125	1.775501586914062	0.6644832763671875	2.043742797851563	2.006083923339844	0.6956597900390625	2.039181640625	2.0900908203125	0.6471016845703125	2.04477587890625	2.109610595703125	0.5400064697265625	2.0722578125	2.070486572265625	0.5677281494140625	2.296868896484375	1.706373352050781	0.2688111572265625	2.4062509765625	1.732959228515625	0.1986055908203125	2.662992919921875	1.8418271484375	0.1446461181640625	2.566523193359375	2.052714599609375	0.0960841064453125	2.5459140625	2.146711669921875	0.1370601806640625
221	7.333334	2.29277392578125	1.204246688842773	0.291625244140625	2.285136474609375	1.383839721679688	0.283446533203125	2.263940185546875	1.523862854003906	0.258181884765625	2.2748388671875	1.739239196777344	0.2961796875	2.246209716796875	1.701645141601563	0.31070703125	2.13545654296875	1.713236022949219	0.402293701171875	2.0739208984375	1.773884948730469	0.667284912109375	2.05096923828125	2.004390808105469	0.699917236328125	2.04737548828125	2.0887099609375	0.651854736328125	2.053204833984375	2.1080087890625	0.544751220703125	2.080171142578125	2.069347900390625	0.572432861328125	2.301019775390625	1.705293701171875	0.27083642578125	2.4104853515625	1.731319213867188	0.20059375	2.66792919921875	1.838314270019531	0.146489013671875	2.57302099609375	2.05001123046875	0.09857470703125	2.5527548828125	2.143790283203125	0.140171142578125
222	7.366667000000001	2.29280419921875	1.202501800537109	0.28759033203125	2.28441357421875	1.381666320800781	0.2807216796875	2.262939208984375	1.521482543945313	0.25661279296875	2.27288134765625	1.7360537109375	0.296248779296875	2.244430419921875	1.698330078125	0.31036572265625	2.1347275390625	1.705127868652344	0.403124267578125	2.0701015625	1.755274780273437	0.668843994140625	2.038603271484375	1.984630065917969	0.6981005859375	2.054848876953125	2.0759912109375	0.67026416015625	2.055000244140625	2.0895224609375	0.562397216796875	2.08204052734375	2.06104638671875	0.58108447265625	2.29919384765625	1.702495361328125	0.270770751953125	2.409306884765625	1.728905639648437	0.202331298828125	2.666753662109375	1.828859313964844	0.139234619140625	2.57355419921875	2.04044482421875	0.09040185546875	2.534875732421875	2.128093994140625	0.131664794921875
223	7.399999999999999	2.293322998046875	1.203547897338867	0.2881661376953125	2.285053466796875	1.382522308349609	0.2811942138671875	2.26399267578125	1.522263977050781	0.2571990966796875	2.274645751953125	1.736473327636719	0.2973211669921875	2.24607275390625	1.698858581542969	0.3112979736328125	2.13635791015625	1.704480834960937	0.4038831787109375	2.06430419921875	1.751024597167969	0.6680335693359375	2.02982080078125	1.98010791015625	0.6938690185546875	2.04635888671875	2.071889404296875	0.6680181884765625	2.05554296875	2.09628076171875	0.5625955810546875	2.0819931640625	2.066725341796875	0.5877901611328125	2.3008408203125	1.702917846679687	0.2718214111328125	2.41061328125	1.728720886230469	0.2028778076171875	2.66714111328125	1.826217102050781	0.1338294677734375	2.57396728515625	2.037744018554688	0.0859215087890625	2.5371875	2.12452587890625	0.1303504638671875
224	7.433333999999999	2.292938232421875	1.206266006469727	0.289676513671875	2.28628271484375	1.385020477294922	0.286022705078125	2.2658447265625	1.524796997070312	0.263580322265625	2.279915771484375	1.738364318847656	0.30352392578125	2.25120556640625	1.701179748535156	0.31798974609375	2.145257080078125	1.711252380371094	0.414041015625	2.068438232421875	1.735463684082031	0.67921044921875	2.016587890625	1.962030212402344	0.67017822265625	2.032444580078125	2.053178833007812	0.642502685546875	2.0779814453125	2.08815478515625	0.5506025390625	2.076513916015625	2.0683720703125	0.594303466796875	2.30514404296875	1.704575927734375	0.277568115234375	2.415440673828125	1.730138427734375	0.20992822265625	2.668214111328125	1.829587707519531	0.132783935546875	2.576267333984375	2.042121337890625	0.089700439453125	2.53438134765625	2.1291943359375	0.12810595703125
225	7.466667	2.2929853515625	1.203740905761719	0.2898829345703125	2.285760986328125	1.382670654296875	0.2862999267578125	2.265048828125	1.522548645019531	0.2637442626953125	2.278078857421875	1.736394714355469	0.3038492431640625	2.24935791015625	1.699067810058594	0.3181082763671875	2.142990478515625	1.707433898925781	0.4140941162109375	2.062789794921875	1.728100952148437	0.6788792724609375	2.00925439453125	1.953814514160156	0.6586744384765625	2.029429443359375	2.044083740234375	0.6305623779296875	2.037442626953125	2.151693359375	0.6194146728515625	2.069499755859375	2.064338623046875	0.5905499267578125	2.3036513671875	1.702660095214844	0.2780572509765625	2.4145244140625	1.728361999511719	0.2111348876953125	2.6679345703125	1.826822448730469	0.1336800537109375	2.57423046875	2.038680908203125	0.08965808105468751	2.53070263671875	2.127867431640625	0.1210587158203125
226	7.500000000000001	2.293152587890625	1.205034149169922	0.2882054443359375	2.28643701171875	1.384381958007812	0.2853531494140625	2.26599658203125	1.524692932128906	0.2632894287109375	2.279541748046875	1.739409912109375	0.3010496826171875	2.25077001953125	1.702205688476563	0.3158804931640625	2.1443935546875	1.711933471679687	0.4121893310546875	2.056814453125	1.728345520019531	0.6755560302734375	1.992622436523438	1.948092407226563	0.6303355712890625	2.029511840820312	2.037553344726563	0.6350177001953125	2.047609619140625	2.142207397460937	0.6582325439453125	2.0611923828125	2.055683349609375	0.5812867431640625	2.305004150390625	1.705281372070313	0.2754632568359375	2.416458984375	1.730502807617188	0.2087642822265625	2.67236669921875	1.826225891113281	0.1339146728515625	2.57807080078125	2.036617553710937	0.08209606933593749	2.52947607421875	2.117316162109375	0.1269041748046875
227	7.533334000000001	2.292182373046875	1.203809326171875	0.2892974853515625	2.28486572265625	1.383185974121094	0.2868148193359375	2.26383251953125	1.523506530761719	0.2651285400390625	2.278191162109375	1.738305847167969	0.3024466552734375	2.249529052734375	1.701160278320312	0.3176741943359375	2.1445927734375	1.715017517089844	0.4151068115234375	2.05660400390625	1.726069458007812	0.6786929931640625	1.994418334960937	1.94699658203125	0.6361873779296875	2.0301826171875	2.03687890625	0.6304442138671875	2.04398779296875	2.1446103515625	0.6357764892578125	2.0557177734375	2.05063916015625	0.5802406005859375	2.30329541015625	1.704091613769531	0.2765975341796875	2.413863525390625	1.729394653320313	0.2084014892578125	2.670343994140625	1.826403076171875	0.1369652099609375	2.5735771484375	2.034376220703125	0.0799207763671875	2.537431640625	2.1225048828125	0.1225115966796875
228	7.566667	2.293440185546875	1.207123870849609	0.2898671875	2.28608837890625	1.386522674560547	0.28729345703125	2.264869384765625	1.526839050292969	0.265628662109375	2.279527099609375	1.741720581054687	0.302531005859375	2.2509609375	1.704597961425781	0.3180146484375	2.146632080078125	1.718716857910156	0.41608935546875	2.060207763671875	1.730701049804688	0.6801923828125001	1.997698852539062	1.951662658691406	0.6381650390625	2.033874145507812	2.0414052734375	0.6325859375	2.048270263671875	2.14905517578125	0.63829248046875	2.059469482421875	2.05519580078125	0.582293212890625	2.30444873046875	1.70745849609375	0.2765546875	2.41444775390625	1.732928405761719	0.207470947265625	2.669923583984375	1.831048767089844	0.133832763671875	2.571596435546875	2.03858203125	0.077727294921875	2.537626953125	2.12773046875	0.120021240234375
229	7.600000000000001	2.2933212890625	1.204098236083984	0.288630859375	2.286169921875	1.383572418212891	0.285884521484375	2.264100830078125	1.5237099609375	0.263552490234375	2.278658203125	1.738487060546875	0.301588623046875	2.249875732421875	1.701318542480469	0.31661572265625	2.1425888671875	1.709251159667969	0.412246337890625	2.05861865234375	1.735146850585938	0.67625732421875	2.0044521484375	1.959340209960938	0.63960546875	2.0402861328125	2.047660278320313	0.621820556640625	2.053609619140625	2.155100219726562	0.611017822265625	2.070056640625	2.064876586914062	0.58574072265625	2.303811767578125	1.704296081542969	0.27570556640625	2.4147373046875	1.72922021484375	0.207816162109375	2.66956640625	1.829906921386719	0.13498095703125	2.5739970703125	2.040090576171875	0.083805908203125	2.535179443359375	2.126028076171875	0.128600830078125
230	7.633334000000001	2.29541748046875	1.205913284301758	0.288669677734375	2.287854736328125	1.385220642089844	0.284834228515625	2.265571533203125	1.525044982910156	0.2614443359375	2.279366943359375	1.739940856933594	0.298162841796875	2.250349853515625	1.70289599609375	0.3129248046875	2.141961669921875	1.712182922363281	0.40702294921875	2.058716796875	1.737938659667969	0.671065185546875	2.003100341796875	1.961012817382813	0.63099072265625	2.039802734375	2.050612548828125	0.627529296875	2.057648681640625	2.157010009765625	0.64100390625	2.07973193359375	2.069314086914062	0.587347900390625	2.304974853515625	1.705600036621094	0.273003173828125	2.41680419921875	1.731630798339844	0.207231201171875	2.67406396484375	1.8293740234375	0.139941162109375	2.579155517578125	2.039377075195312	0.08759814453125001	2.5495888671875	2.129363525390625	0.131314697265625
231	7.666666999999999	2.296092041015625	1.205676177978516	0.2884375	2.28853076171875	1.384982971191406	0.284544921875	2.2662021484375	1.524800659179688	0.261155029296875	2.280110107421875	1.73970849609375	0.297765869140625	2.25112548828125	1.702671508789062	0.31261181640625	2.142974365234375	1.711996948242188	0.40697900390625	2.06040234375	1.737812805175781	0.671227783203125	2.00470068359375	1.960889221191406	0.6312802734375	2.041408203125	2.050483520507813	0.627715576171875	2.059306396484375	2.156879150390625	0.6411376953125	2.08119873046875	2.069176025390625	0.5873955078125001	2.30565283203125	1.705356262207031	0.2725546875	2.417323974609375	1.731358581542969	0.206502685546875	2.6744306640625	1.829070861816406	0.138580078125	2.57941748046875	2.03907080078125	0.08641064453125	2.55002294921875	2.129095825195312	0.13016455078125
232	7.7	2.295760009765625	1.205433822631836	0.289829833984375	2.2886142578125	1.384589752197266	0.2859609375	2.2666943359375	1.524327453613281	0.262533203125	2.280493896484375	1.738990112304688	0.299401123046875	2.25145751953125	1.701981811523438	0.314062255859375	2.14330419921875	1.712364440917969	0.408110595703125	2.060220458984375	1.736752319335938	0.67206005859375	2.0045361328125	1.960288818359375	0.636142333984375	2.038422607421875	2.050637939453125	0.62849755859375	2.057033203125	2.15679833984375	0.641988037109375	2.081292724609375	2.068931396484375	0.58569189453125	2.306115234375	1.7046884765625	0.27429296875	2.417954345703125	1.730967346191406	0.2088857421875	2.674289306640625	1.830951965332031	0.14247802734375	2.579349365234375	2.039898681640625	0.08705053710937501	2.5515673828125	2.1314697265625	0.12834765625
233	7.733334	2.29462451171875	1.202651550292969	0.2883603515625	2.2872919921875	1.382196960449219	0.28373583984375	2.266021728515625	1.522447326660156	0.260745849609375	2.279622314453125	1.7375673828125	0.298008544921875	2.2507412109375	1.700369873046875	0.3128798828125	2.14440673828125	1.716007019042969	0.408765625	2.058307373046875	1.737543151855469	0.67267333984375	2.001242309570312	1.960008972167969	0.62950390625	2.03981591796875	2.049028564453125	0.630325927734375	2.063335205078125	2.152842041015625	0.65318505859375	2.079186767578125	2.066808959960937	0.579906982421875	2.30517236328125	1.703302368164063	0.272553466796875	2.4164716796875	1.731438049316406	0.206384521484375	2.6745341796875	1.828147033691406	0.139030029296875	2.58500830078125	2.040315307617187	0.084511962890625	2.54948876953125	2.127252075195313	0.130263427734375
234	7.766667000000001	2.29594384765625	1.204527053833008	0.28738232421875	2.288698974609375	1.384032379150391	0.282797119140625	2.267576416015625	1.52427099609375	0.25982177734375	2.281416015625	1.739225219726563	0.297632080078125	2.25241943359375	1.702053894042969	0.312302734375	2.145583984375	1.717412536621094	0.40762060546875	2.0592822265625	1.735920043945312	0.6716191406250001	2.002817016601563	1.959979736328125	0.6370810546875	2.042405029296875	2.048515380859375	0.638696533203125	2.0678974609375	2.151429443359375	0.663312255859375	2.081159912109375	2.0655830078125	0.58514599609375	2.30699462890625	1.704982482910156	0.27219970703125	2.418510009765625	1.733394897460937	0.206580078125	2.676993896484375	1.830956176757812	0.142446044921875	2.58816064453125	2.044105712890625	0.0909619140625	2.55022998046875	2.13354443359375	0.129293701171875
235	7.8	2.29610107421875	1.2038583984375	0.286499267578125	2.288792724609375	1.383310089111328	0.2813369140625	2.267692626953125	1.523459838867188	0.257978271484375	2.28156298828125	1.738425415039063	0.295461669921875	2.252560302734375	1.701289489746094	0.31017724609375	2.14575390625	1.716527770996094	0.405504638671875	2.05933642578125	1.733762878417969	0.669493896484375	2.002731567382813	1.957914123535156	0.63610791015625	2.041685180664063	2.046646240234375	0.6398388671875	2.066077880859375	2.149291870117187	0.666509033203125	2.081303466796875	2.065837158203125	0.589455078125	2.307136962890625	1.704146118164062	0.27009326171875	2.4186484375	1.732449340820313	0.20447314453125	2.677213623046875	1.829583557128906	0.14026416015625	2.58887255859375	2.042933715820312	0.088978271484375	2.554676513671875	2.132807250976563	0.1296787109375
236	7.833334	2.29594970703125	1.206004577636719	0.287721923828125	2.2895400390625	1.385514221191406	0.283583984375	2.26841162109375	1.525657470703125	0.260226318359375	2.282883544921875	1.740539672851563	0.29793896484375	2.25377001953125	1.703472412109375	0.312604736328125	2.1445673828125	1.713537902832031	0.405878173828125	2.058879150390625	1.728956237792969	0.670212158203125	2.003059814453125	1.952052429199219	0.62931005859375	2.039513916015625	2.0418759765625	0.631998779296875	2.06626171875	2.14323974609375	0.661187744140625	2.0833603515625	2.064984985351562	0.58918505859375	2.3083681640625	1.706214416503906	0.2725439453125	2.41943115234375	1.733624084472656	0.205797607421875	2.6767392578125	1.831968566894531	0.13847802734375	2.5894462890625	2.045151977539063	0.0847783203125	2.557704345703125	2.133628051757813	0.13024462890625
237	7.866667000000001	2.293622314453125	1.203871353149414	0.2882119140625	2.28661767578125	1.383546020507813	0.284088623046875	2.264950927734375	1.523777465820312	0.260836181640625	2.27891552734375	1.738933776855469	0.298494873046875	2.249998046875	1.701725036621094	0.313362060546875	2.141919677734375	1.711580993652344	0.408185302734375	2.056894287109375	1.724193969726562	0.67318603515625	1.999701293945312	1.947809631347656	0.635781005859375	2.036422973632813	2.0376669921875	0.63684130859375	2.063995361328125	2.13939111328125	0.6643842773437501	2.08065234375	2.0602333984375	0.594554931640625	2.30438525390625	1.704663024902344	0.2729111328125	2.4153232421875	1.732106018066406	0.20569873046875	2.67286279296875	1.83040771484375	0.137960205078125	2.585163330078125	2.04369775390625	0.084263671875	2.552403076171875	2.13187158203125	0.129843994140625
238	7.899999999999999	2.29276806640625	1.204802886962891	0.28831787109375	2.2861884765625	1.384295867919922	0.284836181640625	2.263252685546875	1.523900268554688	0.26011669921875	2.280220703125	1.738347290039063	0.299072265625	2.250911865234375	1.70147119140625	0.31380859375	2.14308935546875	1.712324340820313	0.408557373046875	2.05571923828125	1.725132629394531	0.6724404296875	2.00043603515625	1.949377502441406	0.637744140625	2.03837158203125	2.0386103515625	0.638212158203125	2.0669384765625	2.14014111328125	0.66493701171875	2.079357421875	2.061434814453125	0.594636962890625	2.30509033203125	1.703952026367187	0.273180908203125	2.416063720703125	1.731430297851563	0.206349609375	2.67280224609375	1.832600708007813	0.14124072265625	2.585853515625	2.045630615234375	0.0865244140625	2.5502666015625	2.133787841796875	0.129672119140625
239	7.933333999999999	2.29368017578125	1.204286804199219	0.2891817626953125	2.28711572265625	1.383946533203125	0.2860115966796875	2.2646689453125	1.523808898925781	0.2615579833984375	2.28013671875	1.738646728515625	0.3000784912109375	2.2508056640625	1.701639892578125	0.3145889892578125	2.14219140625	1.712608825683594	0.4086124267578125	2.05326416015625	1.726772277832031	0.6721678466796875	1.997483154296875	1.95124658203125	0.6383592529296875	2.03599755859375	2.0402939453125	0.6359398193359375	2.06549658203125	2.142455810546875	0.6594505615234375	2.07816552734375	2.061491455078125	0.5928043212890625	2.30550634765625	1.704263671875	0.2745736083984375	2.4175859375	1.731765014648437	0.2093836669921875	2.675787109375	1.831049011230469	0.1460767822265625	2.58986962890625	2.04440380859375	0.0900997314453125	2.54827880859375	2.13226318359375	0.1284429931640625
240	7.966667	2.294564453125	1.204026840209961	0.289464599609375	2.288380859375	1.383452911376953	0.2860634765625	2.266301025390625	1.523146789550781	0.261453125	2.2816220703125	1.737738586425781	0.2997255859375	2.25228662109375	1.700797180175781	0.314167236328125	2.143418212890625	1.711099914550781	0.407672607421875	2.05275927734375	1.721591003417969	0.6704111328125	1.996209594726563	1.945925354003906	0.639234375	2.034298950195312	2.035042602539062	0.639947998046875	2.062672607421875	2.136565795898437	0.666704833984375	2.07835986328125	2.057464233398437	0.600167236328125	2.30703759765625	1.703373779296875	0.274372802734375	2.4191123046875	1.730903442382812	0.2095517578125	2.677288330078125	1.829716003417969	0.147128662109375	2.59319580078125	2.043531372070313	0.09149023437500001	2.55040673828125	2.13021728515625	0.130789794921875
241	8	2.293504638671875	1.204410903930664	0.289393310546875	2.28749658203125	1.383842163085937	0.285951416015625	2.265547607421875	1.523551818847656	0.261314453125	2.28109033203125	1.738137512207031	0.29953173828125	2.25172265625	1.701228393554687	0.313990234375	2.14289013671875	1.711660339355469	0.40752294921875	2.0523134765625	1.722302612304687	0.670283935546875	1.99597607421875	1.946685119628906	0.639069580078125	2.0341533203125	2.03576513671875	0.63975146484375	2.062634033203125	2.137266357421875	0.666476806640625	2.078225341796875	2.0581337890625	0.59995361328125	2.306465087890625	1.70374169921875	0.274180419921875	2.41854931640625	1.731145812988281	0.20932177734375	2.676805419921875	1.829689392089844	0.146804931640625	2.592907958984375	2.043574584960937	0.09113916015625	2.550215087890625	2.130311645507812	0.1304296875
242	8.033334	2.293580322265625	1.204663238525391	0.28908056640625	2.2867236328125	1.384268859863281	0.2855908203125	2.26396826171875	1.524073608398437	0.2612685546875	2.278626708984375	1.739122924804688	0.298650634765625	2.24966650390625	1.702026489257813	0.313634765625	2.14246484375	1.712002990722656	0.4093291015625	2.057103515625	1.724521850585937	0.674083251953125	1.995992065429687	1.948294250488281	0.64558837890625	2.033003051757813	2.0379580078125	0.643281982421875	2.0613447265625	2.140313720703125	0.66726318359375	2.074105224609375	2.062171142578125	0.606030029296875	2.303913330078125	1.704774047851563	0.27303759765625	2.415109619140625	1.73219580078125	0.206373779296875	2.6746435546875	1.825664733886719	0.140002685546875	2.59739306640625	2.04302978515625	0.087115966796875	2.555947998046875	2.12486572265625	0.137115234375
243	8.066666999999999	2.2927529296875	1.202378204345703	0.2892054443359375	2.286207763671875	1.381826171875	0.2858128662109375	2.2650322265625	1.521969543457031	0.2628587646484375	2.27885205078125	1.736660888671875	0.3013831787109375	2.249708984375	1.699509460449219	0.3157069091796875	2.1424560546875	1.711105163574219	0.4109542236328125	2.0550576171875	1.727765502929687	0.6745340576171875	1.994496826171875	1.951136779785156	0.6436405029296876	2.035589111328125	2.038919677734375	0.6451790771484375	2.05394482421875	2.145733642578125	0.6544718017578125	2.079398193359375	2.054418212890625	0.6133797607421875	2.3045693359375	1.70247900390625	0.2760689697265625	2.4162373046875	1.733064392089844	0.2118665771484375	2.675755859375	1.823365356445313	0.1422801513671875	2.59631640625	2.03935302734375	0.0880172119140625	2.55301806640625	2.12558642578125	0.1278048095703125
244	8.100000000000001	2.29340283203125	1.203896865844726	0.2895845947265625	2.287646484375	1.383247802734375	0.2874754638671875	2.265344482421875	1.522922973632812	0.2634759521484375	2.279267333984375	1.737382263183594	0.3022633056640625	2.249939453125	1.700312561035156	0.3162821044921875	2.141232421875	1.711520935058594	0.4097369384765625	2.0567548828125	1.7269150390625	0.6741102294921875	1.995421142578125	1.951025268554687	0.6530787353515625	2.039033813476562	2.0375068359375	0.6522652587890625	2.060954833984375	2.143707275390625	0.6596495361328125	2.064603515625	2.04470751953125	0.5968380126953124	2.305117919921875	1.703191955566406	0.2771751708984375	2.4171943359375	1.734012878417969	0.2140235595703125	2.67586474609375	1.826650817871094	0.1452799072265625	2.597057861328125	2.04237060546875	0.0898648681640625	2.552219970703125	2.128404296875	0.1281307373046875
245	8.133334000000001	2.292472900390625	1.203254028320313	0.2888798828125	2.28676904296875	1.382680694580078	0.285994384765625	2.26471337890625	1.522387145996094	0.261547607421875	2.278436279296875	1.737157775878906	0.29925	2.249171875	1.700102661132812	0.3135205078125	2.140859375	1.710745300292969	0.407601806640625	2.0572470703125	1.723625244140625	0.6725224609375	1.993831298828125	1.946930053710938	0.6481396484375	2.035170654296875	2.034280029296875	0.655330810546875	2.0539833984375	2.1402021484375	0.671183837890625	2.063826171875	2.048422607421875	0.605662353515625	2.3042939453125	1.70285986328125	0.274269775390625	2.41644970703125	1.733498413085937	0.211039794921875	2.6757529296875	1.825119567871094	0.14276611328125	2.59810498046875	2.041483642578125	0.087752685546875	2.55588134765625	2.129877685546875	0.123677001953125
246	8.166667	2.294421875	1.204204330444336	0.289739501953125	2.28881201171875	1.383630004882813	0.287148681640625	2.26680712890625	1.523373413085938	0.26290771484375	2.28055712890625	1.738087219238281	0.30086279296875	2.251287109375	1.701021423339844	0.31508544921875	2.142940185546875	1.711579895019531	0.40912646484375	2.05918115234375	1.724341735839844	0.6739921875	1.99585205078125	1.947634643554688	0.64938330078125	2.037424072265625	2.034899780273437	0.65618994140625	2.056555908203125	2.140816162109375	0.67166015625	2.06580517578125	2.048698120117187	0.606119384765625	2.3064111328125	1.703816650390625	0.27584619140625	2.41856494140625	1.734542541503906	0.212667724609375	2.67782177734375	1.826374755859375	0.14455859375	2.599986572265625	2.04272705078125	0.089811279296875	2.5574228515625	2.13100341796875	0.125607177734375
247	8.199999999999999	2.29411572265625	1.20432502746582	0.2896817626953125	2.2885517578125	1.383739715576172	0.2871041259765625	2.2666044921875	1.523482727050781	0.2628685302734375	2.280408203125	1.738172790527344	0.3008509521484375	2.251119140625	1.701118469238281	0.3150523681640625	2.142765625	1.711698547363281	0.4090679931640625	2.059060546875	1.724350952148437	0.6739356689453125	1.995923095703125	1.947680847167969	0.6493250732421875	2.03778369140625	2.034793701171875	0.6562171630859375	2.057292236328125	2.140616821289063	0.6718013916015625	2.06625634765625	2.0485869140625	0.6062332763671875	2.30626220703125	1.703898010253906	0.2758468017578125	2.418461669921875	1.734584655761719	0.2127498779296875	2.6778193359375	1.826286987304687	0.1449329833984375	2.600115966796875	2.042688842773438	0.0902664794921875	2.557059326171875	2.130713500976563	0.1260723876953125
248	8.233333999999999	2.2939931640625	1.203535797119141	0.288991455078125	2.28808642578125	1.382937225341797	0.286265869140625	2.265739990234375	1.522615112304687	0.262020263671875	2.279376953125	1.737368530273438	0.29970263671875	2.25024072265625	1.700275512695312	0.31411572265625	2.14242822265625	1.710754699707031	0.40876220703125	2.060275390625	1.723527526855469	0.6741096191406249	1.9965859375	1.946716674804688	0.64964599609375	2.038328491210938	2.03391259765625	0.65619189453125	2.05773779296875	2.139787841796875	0.671543701171875	2.066476318359375	2.047700927734375	0.606021728515625	2.30514453125	1.703115295410156	0.274580322265625	2.4169111328125	1.73394189453125	0.210787353515625	2.675694091796875	1.826046936035156	0.1413408203125	2.5972724609375	2.042251220703125	0.08691943359375	2.55426416015625	2.130230712890625	0.122894287109375
249	8.266667000000002	2.294674072265625	1.204947540283203	0.2902906494140625	2.28895751953125	1.3842666015625	0.2876004638671875	2.26677978515625	1.523882995605469	0.2632667236328125	2.2802744140625	1.738559753417969	0.3008092041015625	2.2511162109375	1.701492004394531	0.3151590576171875	2.143123779296875	1.712018310546875	0.4094862060546875	2.060726806640625	1.724754638671875	0.6746151123046875	1.997540283203125	1.947894226074219	0.6495069580078126	2.040046630859375	2.034656005859375	0.6561964111328125	2.060492919921875	2.14025244140625	0.6717381591796875	2.06795751953125	2.0485654296875	0.6062674560546875	2.30610546875	1.704308288574219	0.2757982177734375	2.4180205078125	1.73515283203125	0.2124117431640625	2.676963134765625	1.827559936523437	0.1445531005859375	2.59844921875	2.04364208984375	0.0902896728515625	2.55290185546875	2.130254638671875	0.1263067626953125
250	8.300000000000001	2.29269580078125	1.206885635375976	0.293407470703125	2.2876435546875	1.385792663574219	0.29073779296875	2.267942626953125	1.52580224609375	0.268671630859375	2.27697509765625	1.74138134765625	0.298543701171875	2.24871923828125	1.704323852539062	0.31425390625	2.14152685546875	1.716461547851563	0.408772705078125	2.066747314453125	1.711855407714844	0.67571875	1.99636376953125	1.932778625488281	0.655929931640625	2.040106201171875	2.018918395996094	0.65668212890625	2.061486572265625	2.12515283203125	0.6534328613281249	2.068001708984375	2.02785791015625	0.6140886230468749	2.303387939453125	1.706907653808594	0.27471142578125	2.41468408203125	1.736640502929688	0.210374755859375	2.67427099609375	1.827567565917969	0.14590380859375	2.5986083984375	2.043606201171875	0.089916015625	2.55596435546875	2.1321552734375	0.12399951171875
251	8.333334000000001	2.292395263671875	1.205155914306641	0.294232421875	2.28710986328125	1.384079498291016	0.292146484375	2.267023681640625	1.524118469238281	0.270538330078125	2.275718505859375	1.739699829101562	0.300632080078125	2.247640869140625	1.702552185058594	0.31646142578125	2.1408095703125	1.714884582519531	0.4113818359375	2.06658740234375	1.714344604492188	0.67854736328125	1.99572216796875	1.9347138671875	0.654518310546875	2.035110473632812	2.022923645019531	0.656315185546875	2.051107421875	2.130148193359375	0.654743896484375	2.0575146484375	2.038217529296875	0.616893310546875	2.302075927734375	1.70531591796875	0.276599853515625	2.412920166015625	1.735332214355469	0.211594482421875	2.671892822265625	1.826877258300781	0.14544384765625	2.594493408203125	2.04255810546875	0.0903720703125	2.55116455078125	2.13041796875	0.125390869140625
252	8.366667	2.29427392578125	1.201559753417969	0.2956036376953125	2.28987451171875	1.380257843017578	0.2934437255859375	2.271341064453125	1.520398864746094	0.2724337158203125	2.273731689453125	1.736618408203125	0.2962720947265625	2.246298828125	1.69926513671875	0.3125301513671875	2.13746240234375	1.709603698730469	0.4050809326171875	2.066760986328125	1.716266723632812	0.6727191162109375	1.995551513671875	1.9366953125	0.6539556884765625	2.03417236328125	2.025111083984375	0.6548458251953125	2.049841796875	2.13208984375	0.6491153564453125	2.058453369140625	2.035037109375	0.6117979736328125	2.3014921875	1.702311218261719	0.2739100341796875	2.413158203125	1.733321838378906	0.2111903076171875	2.672687744140625	1.823516235351562	0.1470711669921875	2.59746142578125	2.03878955078125	0.0888814697265625	2.54734619140625	2.1154462890625	0.1379241943359375
253	8.399999999999999	2.294355712890625	1.200545837402344	0.2946688232421875	2.28997607421875	1.379208374023438	0.2925162353515625	2.27180712890625	1.519369018554688	0.2715147705078125	2.27454638671875	1.735471618652344	0.2959669189453125	2.2468486328125	1.698158447265625	0.3118328857421875	2.136858154296875	1.709064880371094	0.4028970947265625	2.061868408203125	1.718031860351563	0.6692401123046875	1.99144091796875	1.938465270996094	0.6482911376953125	2.030041259765625	2.026666015625	0.6543406982421875	2.0458623046875	2.13375390625	0.6543382568359375	2.053655029296875	2.035052612304687	0.6069979248046875	2.3024375	1.701155029296875	0.2738045654296875	2.4146123046875	1.731918518066406	0.2119317626953125	2.67413037109375	1.821517272949219	0.1471859130859375	2.59851513671875	2.036135498046875	0.08729699707031249	2.547230224609375	2.115056518554687	0.1312288818359375
254	8.433333999999999	2.29480712890625	1.202685623168945	0.294284912109375	2.2907666015625	1.381349395751953	0.291831787109375	2.272873046875	1.521473999023438	0.270373046875	2.275800048828125	1.737631774902344	0.294279541015625	2.2479091796875	1.700409973144531	0.31001904296875	2.13695703125	1.711518676757813	0.399881103515625	2.05741357421875	1.723179565429688	0.6647900390625	1.985395385742188	1.942955871582031	0.642433837890625	2.023977905273437	2.0306923828125	0.65335986328125	2.039824829101562	2.13762060546875	0.659103515625	2.04935498046875	2.03994287109375	0.60543017578125	2.30380712890625	1.703208312988281	0.272432861328125	2.416443603515625	1.73387548828125	0.211361328125	2.676385498046875	1.822760925292969	0.14735546875	2.600329345703125	2.037550048828125	0.0886640625	2.54845947265625	2.11977783203125	0.125220947265625
255	8.466667000000001	2.29453125	1.203235916137695	0.2941575927734375	2.289761474609375	1.381871154785156	0.2914688720703125	2.27115673828125	1.521883605957031	0.2699217529296875	2.27339453125	1.73808203125	0.2934505615234375	2.245764404296875	1.700778137207031	0.3094478759765625	2.1354150390625	1.711611572265625	0.4000728759765625	2.05773681640625	1.723475769042969	0.6655140380859375	1.984716674804688	1.942921752929688	0.6432611083984375	2.023249145507812	2.0307841796875	0.6532789306640625	2.038964721679688	2.137765869140625	0.6582515869140625	2.047952270507813	2.039606689453125	0.6047115478515624	2.3013818359375	1.703734741210937	0.2714644775390625	2.41344580078125	1.7347197265625	0.2095172119140625	2.67253662109375	1.824432739257813	0.1433035888671875	2.595258056640625	2.0387919921875	0.08467541503906249	2.543224365234375	2.120953369140625	0.1211370849609375
256	8.5	2.2941396484375	1.202075790405273	0.294494873046875	2.28958642578125	1.380714416503906	0.291661865234375	2.2711337890625	1.520731689453125	0.270015625	2.273658203125	1.736946655273437	0.293363037109375	2.2459970703125	1.699690002441406	0.30941650390625	2.135744384765625	1.710734008789062	0.400133544921875	2.058324951171875	1.722913696289063	0.66563623046875	1.985553466796875	1.9424306640625	0.643267822265625	2.024202880859375	2.03025390625	0.653177490234375	2.04005419921875	2.137220458984375	0.658046875	2.0488720703125	2.039005981445313	0.604580322265625	2.301583251953125	1.702546875	0.271379638671875	2.4136279296875	1.733342834472656	0.2093037109375	2.672767578125	1.822682861328125	0.14277783203125	2.5956982421875	2.037088134765625	0.08404272460937499	2.543798828125	2.119343627929688	0.120483642578125
257	8.533334	2.293217529296875	1.202000640869141	0.2944041748046875	2.288147705078125	1.380645812988281	0.2917183837890625	2.26924169921875	1.520598083496094	0.2699471435546875	2.2708359375	1.736894287109375	0.2928258056640625	2.24329052734375	1.699556396484375	0.3089046630859375	2.132978271484375	1.710278625488281	0.3996112060546875	2.05606494140625	1.721716979980469	0.6653231201171875	1.982001342773438	1.941128601074219	0.6461451416015624	2.020866333007813	2.02908935546875	0.6538411865234375	2.036733520507812	2.136126708984375	0.6570706787109375	2.042524291992188	2.036363037109375	0.6025987548828124	2.298949951171875	1.702557006835937	0.2709744873046875	2.410953857421875	1.733386779785156	0.2088138427734375	2.669802490234375	1.822313537597656	0.1405035400390625	2.59277587890625	2.0361669921875	0.0796436767578125	2.54301171875	2.12015478515625	0.1151280517578125
258	8.566666999999999	2.29248193359375	1.201937103271484	0.2948255615234375	2.287327880859375	1.380456665039063	0.2923985595703125	2.268341796875	1.520328552246094	0.2708475341796875	2.269655029296875	1.736445861816406	0.2939674072265625	2.24222412109375	1.699072692871094	0.3100535888671875	2.13253125	1.70926123046875	0.4014105224609375	2.056821044921875	1.722626525878906	0.6671729736328125	1.980883911132812	1.940812683105469	0.6437967529296875	2.023850830078125	2.0266552734375	0.6526590576171875	2.0447255859375	2.132665405273437	0.6580120849609375	2.045047485351562	2.036600708007812	0.6042012939453125	2.297751220703125	1.70220263671875	0.2720245361328125	2.40980615234375	1.732961730957031	0.2101192626953125	2.66935107421875	1.819586303710937	0.1423211669921875	2.595244140625	2.033714233398437	0.0794791259765625	2.54484912109375	2.118272827148437	0.1124119873046875
259	8.600000000000001	2.29269189453125	1.203204299926758	0.2948521728515625	2.28720947265625	1.381634735107422	0.2921195068359375	2.26778759765625	1.521344543457031	0.2703028564453125	2.26868408203125	1.737463684082031	0.2925526123046875	2.241435791015625	1.700103576660156	0.3089146728515625	2.13230078125	1.710314758300781	0.4008414306640625	2.05904931640625	1.723645629882812	0.6671734619140625	1.982217529296875	1.941723571777344	0.6468817138671875	2.0246201171875	2.027518798828125	0.6581534423828125	2.044421020507813	2.13342919921875	0.6672999267578125	2.0441533203125	2.03605908203125	0.6050423583984375	2.29674365234375	1.703216552734375	0.2706163330078125	2.408560302734375	1.733777160644531	0.2082999267578125	2.66832470703125	1.819120910644531	0.1402100830078125	2.5968759765625	2.03348486328125	0.0754903564453125	2.5469306640625	2.11857177734375	0.1075997314453125
260	8.633334000000001	2.29245703125	1.202925476074219	0.295496826171875	2.286760009765625	1.381177429199219	0.2904296875	2.26671240234375	1.5203759765625	0.266631591796875	2.26620556640625	1.736494384765625	0.287419921875	2.238845703125	1.699141967773437	0.30351171875	2.127869873046875	1.701881408691406	0.393591552734375	2.06604443359375	1.7190419921875	0.662396484375	1.984997436523438	1.936359375	0.660248046875	2.01810107421875	2.0267587890625	0.662572021484375	2.027161865234375	2.134024047851562	0.67200537109375	2.0451474609375	2.03815234375	0.6095732421875	2.29480712890625	1.702257202148437	0.26625732421875	2.407370361328125	1.733454833984375	0.20581689453125	2.667354736328125	1.820427490234375	0.141520263671875	2.5948955078125	2.032063842773438	0.069892822265625	2.54629345703125	2.115263305664063	0.108187255859375
261	8.666667	2.2926455078125	1.203557373046875	0.295594482421875	2.2870107421875	1.381681579589844	0.29037548828125	2.266927001953125	1.520743591308594	0.266410400390625	2.26619091796875	1.736739501953125	0.2868701171875	2.238915283203125	1.699404479980469	0.303040283203125	2.128095458984375	1.701748901367187	0.3931640625	2.06683203125	1.716903076171875	0.662019287109375	1.98552001953125	1.933958435058594	0.662018310546875	2.019303955078125	2.02405517578125	0.66323681640625	2.029343017578125	2.131229248046875	0.671810302734375	2.045239379882812	2.035650146484375	0.610614990234375	2.2947861328125	1.702529357910156	0.265735595703125	2.4071669921875	1.733666137695312	0.2051259765625	2.666644775390625	1.820584838867187	0.139587158203125	2.593746337890625	2.03144677734375	0.066673095703125	2.5444814453125	2.114593017578125	0.104027587890625
262	8.699999999999999	2.2926396484375	1.202206817626953	0.293425048828125	2.2869814453125	1.380278228759766	0.287985107421875	2.26679345703125	1.519223754882812	0.263650390625	2.2652880859375	1.735202026367187	0.283666015625	2.238128173828125	1.6978154296875	0.2998740234375	2.127464599609375	1.698458557128906	0.39016015625	2.068684326171875	1.707383056640625	0.659775146484375	1.985212890625	1.923454772949219	0.666317626953125	2.014522827148438	2.015068115234375	0.6644423828125	2.019404174804687	2.122768920898437	0.67003662109375	2.037571044921875	2.031166381835938	0.616841796875	2.29401953125	1.701056579589844	0.2626416015625	2.4064853515625	1.732284851074219	0.20230908203125	2.66621533203125	1.818997863769531	0.13781298828125	2.5953515625	2.029610961914063	0.06240869140625	2.546528564453125	2.111412719726562	0.1030908203125
263	8.733333999999999	2.291970703125	1.20417839050293	0.2965718994140625	2.28744677734375	1.381633697509766	0.2906370849609375	2.266989501953125	1.519789428710937	0.2650189208984375	2.263619384765625	1.735175720214844	0.2827305908203125	2.235998046875	1.697949890136719	0.2979771728515625	2.12118896484375	1.6961650390625	0.3820579833984375	2.075978759765625	1.705156433105469	0.6532823486328125	1.994400024414062	1.916129028320313	0.6996771240234375	2.01359326171875	2.00464208984375	0.6682591552734375	2.008473510742188	2.101022216796875	0.6207537841796875	2.037975830078125	2.012678771972656	0.6323795166015626	2.293341064453125	1.701088317871094	0.2634725341796875	2.40764453125	1.732404113769531	0.2078350830078125	2.664864013671875	1.821698913574219	0.1411807861328125	2.59476708984375	2.03083837890625	0.0635753173828125	2.544982421875	2.11463330078125	0.0975472412109375
264	8.766667000000002	2.29153173828125	1.204199523925781	0.2970875244140625	2.2869228515625	1.381759521484375	0.2906177978515625	2.266333984375	1.519892761230469	0.2644344482421875	2.26261572265625	1.735457702636719	0.2817628173828125	2.23499267578125	1.69819384765625	0.2970233154296875	2.11984130859375	1.695848449707031	0.3807923583984375	2.07707958984375	1.701581604003906	0.6526978759765625	1.996715454101563	1.912184204101563	0.7034964599609375	2.012843872070313	2.001194946289063	0.6715592041015624	2.003855712890625	2.09750830078125	0.6243216552734375	2.036104370117187	2.014316467285156	0.6384908447265625	2.29245068359375	1.701353698730469	0.2626204833984375	2.40677099609375	1.732828369140625	0.2068895263671875	2.6642412109375	1.821938232421875	0.1401246337890625	2.59376220703125	2.030826171875	0.0616951904296875	2.54195068359375	2.11276318359375	0.0973487548828125
265	8.800000000000001	2.2890732421875	1.206444244384766	0.296746337890625	2.284630859375	1.38372412109375	0.289911865234375	2.26368017578125	1.521462890625	0.263115966796875	2.260556640625	1.736720092773437	0.280282470703125	2.23279736328125	1.699606506347656	0.29542431640625	2.11727685546875	1.696284851074219	0.378278564453125	2.0835595703125	1.69977685546875	0.6510693359375	2.006272094726563	1.907608520507813	0.71480908203125	2.012577514648437	1.997131591796875	0.68132958984375	1.992433349609375	2.091572265625	0.63412353515625	2.035715942382812	2.010238708496094	0.646010986328125	2.29032177734375	1.702565856933594	0.261313720703125	2.40461865234375	1.734148864746094	0.20606689453125	2.66145068359375	1.822694458007812	0.13789794921875	2.594694580078125	2.032510498046875	0.059749755859375	2.54922314453125	2.117527099609375	0.09637451171875
266	8.833334000000001	2.28797216796875	1.207514144897461	0.29702490234375	2.2838671875	1.384842712402344	0.28964453125	2.2635458984375	1.522650329589844	0.262456787109375	2.260907470703125	1.73795166015625	0.280097900390625	2.23294873046875	1.700867492675781	0.29499755859375	2.117331787109375	1.6963583984375	0.37774755859375	2.08443896484375	1.693092834472656	0.65073876953125	2.007092407226562	1.899093933105469	0.7203698730468751	2.0150712890625	1.988014038085937	0.68556982421875	1.997004638671875	2.081964599609375	0.63649609375	2.033549682617187	1.994012939453125	0.645251708984375	2.29070068359375	1.703746704101563	0.261220458984375	2.405218017578125	1.735624145507813	0.206491943359375	2.661731689453125	1.826197326660156	0.13939306640625	2.59314404296875	2.035353759765625	0.06081884765625	2.546714111328125	2.121398803710937	0.09375537109375
267	8.866667	2.289115234375	1.209350387573242	0.2984805908203125	2.2849580078125	1.387100341796875	0.2890208740234375	2.263133544921875	1.524214599609375	0.2576412353515625	2.26102587890625	1.739936218261719	0.2778074951171875	2.23249853515625	1.702700500488281	0.2916844482421875	2.11170654296875	1.695295654296875	0.3672386474609375	2.08729638671875	1.691939331054688	0.6419273681640625	2.012559204101562	1.896506958007813	0.7203282470703125	2.021404418945313	1.986979125976562	0.6891524658203125	2.003954711914063	2.083520263671875	0.6443802490234375	2.039285888671875	2.002340393066406	0.6548966064453124	2.291173095703125	1.705717529296875	0.2591424560546875	2.40712060546875	1.738501159667969	0.2071085205078125	2.6664765625	1.82440625	0.1413748779296875	2.60090771484375	2.035368408203125	0.0630098876953125	2.549697265625	2.118208740234375	0.0979644775390625
268	8.899999999999999	2.28926123046875	1.209426422119141	0.2986768798828125	2.285236328125	1.387153961181641	0.2893233642578125	2.26345166015625	1.5242587890625	0.2579874267578125	2.26185107421875	1.739989074707031	0.2776981201171875	2.233273681640625	1.702851318359375	0.2917047119140625	2.112662841796875	1.6960654296875	0.3675587158203125	2.08786181640625	1.6942109375	0.6421785888671875	2.013414306640625	1.89897314453125	0.7202269287109375	2.022246948242187	1.989472229003906	0.6891778564453125	2.004859619140625	2.085962158203125	0.6443165283203125	2.039427490234375	2.004000427246094	0.6542093505859375	2.291883544921875	1.705671325683594	0.2590526123046875	2.407809814453125	1.738213256835937	0.2068773193359375	2.66726220703125	1.824221252441406	0.1418726806640625	2.60093359375	2.03504345703125	0.0638934326171875	2.548588623046875	2.116466796875	0.1004085693359375
269	8.933333999999999	2.289249755859375	1.20924560546875	0.29873291015625	2.285130615234375	1.386973052978516	0.2894189453125	2.263244384765625	1.524073852539062	0.258135986328125	2.26156689453125	1.739799438476562	0.27789013671875	2.23302392578125	1.702645629882813	0.291923828125	2.1125078125	1.695788940429688	0.36792236328125	2.088038818359375	1.693869812011719	0.6425712890625001	2.013589965820313	1.898582214355469	0.7207490234375	2.022343017578125	1.989091369628906	0.68970703125	2.004856689453125	2.08558203125	0.64488525390625	2.039474609375	2.003634338378906	0.654720458984375	2.29159326171875	1.705499450683594	0.2592021484375	2.407441162109375	1.738105346679688	0.20689306640625	2.66677490234375	1.824246826171875	0.141592529296875	2.60025439453125	2.035053100585937	0.06373388671874999	2.54791552734375	2.11644482421875	0.100328125
270	8.966667000000001	2.29032177734375	1.211747512817383	0.29677392578125	2.282521484375	1.389378845214844	0.281457763671875	2.263473388671875	1.527802001953125	0.252628173828125	2.26218115234375	1.743669860839844	0.276362060546875	2.23327587890625	1.706265686035156	0.289375732421875	2.109620361328125	1.692023193359375	0.359764404296875	2.092804931640625	1.691283325195313	0.63567919921875	2.018994018554687	1.89378369140625	0.7215478515625	2.023177978515625	1.985143310546875	0.69131591796875	2.000190063476563	2.081830932617188	0.648818359375	2.041432861328125	2.003094360351563	0.6578557128906251	2.29241943359375	1.709535583496094	0.2573916015625	2.41019775390625	1.738409301757812	0.20639892578125	2.6720751953125	1.823407470703125	0.14701416015625	2.611432861328125	2.0351962890625	0.06536132812500001	2.55114990234375	2.113592651367187	0.096607666015625
271	9	2.28991748046875	1.21174755859375	0.297033935546875	2.282090576171875	1.389378173828125	0.28179052734375	2.263058349609375	1.527806457519531	0.2529970703125	2.261722900390625	1.743666320800781	0.276736083984375	2.232793212890625	1.70626318359375	0.289692626953125	2.10900146484375	1.692107971191406	0.359849365234375	2.0913623046875	1.691924621582031	0.6357048339843751	2.017241455078125	1.894720336914062	0.7205834960937501	2.02127978515625	1.985908203125	0.68982763671875	1.998158203125	2.082310546875	0.646766845703125	2.0387509765625	2.002893920898438	0.65549755859375	2.291996337890625	1.709533630371094	0.257823486328125	2.40991552734375	1.738161499023438	0.207029296875	2.6721005859375	1.822119689941406	0.147565185546875	2.61226611328125	2.033647216796875	0.06466992187499999	2.55142333984375	2.1112548828125	0.0967763671875
272	9.033334	2.289293212890625	1.213171112060547	0.2960689697265625	2.2845517578125	1.391111389160156	0.2860067138671875	2.26432861328125	1.529321350097656	0.2576434326171875	2.259939453125	1.74539404296875	0.2767667236328125	2.23186865234375	1.707865966796875	0.2910128173828125	2.11002880859375	1.692223999023438	0.3639425048828125	2.102211181640625	1.691448059082031	0.6399901123046875	2.028572509765625	1.894301086425781	0.7245555419921875	2.030014892578125	1.985135620117187	0.6928214111328125	2.00385693359375	2.0805703125	0.6495985107421876	2.041514404296875	2.000662475585937	0.6567423095703125	2.290397705078125	1.711371032714844	0.2580753173828125	2.40734765625	1.738441955566406	0.2045775146484375	2.671463623046875	1.812766540527344	0.1421627197265625	2.61884619140625	2.024515869140625	0.0556424560546875	2.55381396484375	2.09897021484375	0.0866717529296875
273	9.066666999999999	2.28673681640625	1.214741607666016	0.29456787109375	2.2827080078125	1.392448516845703	0.2874560546875	2.2594384765625	1.529640869140625	0.258082275390625	2.25343115234375	1.745462524414062	0.2738935546875	2.2261181640625	1.707989685058594	0.289337158203125	2.111333740234375	1.69092529296875	0.372113525390625	2.1116064453125	1.686314636230469	0.6476259765625	2.0258388671875	1.886730529785156	0.724854248046875	2.022848876953125	1.976166320800781	0.6900468749999999	1.992180419921875	2.068474365234375	0.6437041015625	2.032682250976563	1.995980895996094	0.657853759765625	2.283708740234375	1.711505859375	0.2550751953125	2.399679443359375	1.735217346191406	0.198642578125	2.660952880859375	1.814046630859375	0.13268359375	2.61131396484375	2.021635314941406	0.0362862548828125	2.55730078125	2.097098388671875	0.08185009765625
274	9.100000000000001	2.292276123046875	1.213666320800781	0.2903133544921875	2.28163427734375	1.391505737304688	0.2772435302734375	2.262723876953125	1.531241943359375	0.2546336669921875	2.256818359375	1.747258056640625	0.2782718505859375	2.22971435546875	1.709065185546875	0.2929466552734375	2.116583984375	1.691109313964844	0.3787801513671875	2.11623974609375	1.688838256835937	0.6554700927734375	2.026255615234375	1.896271484375	0.7084610595703125	2.017432373046875	1.985991271972656	0.6742728271484375	1.987425659179687	2.079815185546875	0.6295220947265625	2.0076015625	2.003662902832031	0.6446849365234375	2.286891845703125	1.713892639160156	0.2576197509765625	2.402813720703125	1.737171752929688	0.1996546630859375	2.6684560546875	1.804508178710937	0.1334202880859375	2.6224755859375	2.007958801269531	0.0247857666015625	2.581373046875	2.0883388671875	0.0760404052734375
275	9.133334000000001	2.294970703125	1.210312683105469	0.285308837890625	2.28391455078125	1.389617218017578	0.27423583984375	2.26620361328125	1.53114697265625	0.25526318359375	2.264710205078125	1.747406066894531	0.289950439453125	2.238689697265625	1.708370178222656	0.305581787109375	2.133162109375	1.695996398925781	0.40310009765625	2.119701416015625	1.702684020996094	0.681484619140625	2.001340698242188	1.904408996582031	0.688521728515625	1.979210205078125	1.994362670898437	0.659266845703125	1.926688110351563	2.085001220703125	0.629107421875	1.970048950195312	2.019048461914062	0.633900634765625	2.29243017578125	1.714708190917969	0.26457958984375	2.40351708984375	1.737715576171875	0.195781494140625	2.676379150390625	1.779508178710937	0.12875732421875	2.62342626953125	1.977330505371094	0.0095556640625	2.584086669921875	2.07291796875	0.0255675048828125
276	9.166667	2.293302734375	1.208744903564453	0.2811630859375	2.2769619140625	1.387549194335937	0.264934814453125	2.26381982421875	1.530479187011719	0.251871826171875	2.26447900390625	1.746198303222656	0.29181884765625	2.238609375	1.706866760253906	0.307214599609375	2.13552490234375	1.697728942871094	0.407998779296875	2.1219287109375	1.695992126464844	0.68690966796875	1.980318969726562	1.882507507324219	0.67740625	1.935596069335938	1.964993957519531	0.651634765625	1.908214599609375	2.030033935546875	0.5683125	1.952040771484375	2.013895385742187	0.62612060546875	2.29138232421875	1.713926208496094	0.264909423828125	2.4008759765625	1.740235107421875	0.194343505859375	2.6770703125	1.772610900878906	0.1341259765625	2.62547607421875	1.951935668945312	-0.01254296875	2.584830078125	2.04831005859375	-0.0064801025390625
277	9.199999999999999	2.29034326171875	1.209136383056641	0.279087890625	2.268453369140625	1.387231597900391	0.25928173828125	2.259132568359375	1.531120422363281	0.253139892578125	2.260833251953125	1.746727172851563	0.295237060546875	2.235450439453125	1.70716162109375	0.31105322265625	2.135945068359375	1.713316467285156	0.415861083984375	2.1126875	1.663808837890625	0.690084228515625	1.954443969726563	1.835429077148437	0.66588037109375	1.9102998046875	1.916425720214844	0.6344990234375	1.876102294921875	2.005562072753906	0.581206787109375	1.902766357421875	1.962250610351562	0.64853076171875	2.286958740234375	1.714710815429688	0.26715576171875	2.39360400390625	1.747518188476562	0.194637939453125	2.672339111328125	1.764793579101563	0.138199951171875	2.60590869140625	1.912544494628906	-0.03569775390625	2.5951494140625	2.012672241210938	-0.0651129150390625
278	9.233333999999999	2.289650634765625	1.214900024414062	0.2762802734375	2.267669677734375	1.392252807617187	0.25236181640625	2.25955615234375	1.535982849121094	0.24506591796875	2.259358154296875	1.751396667480469	0.2867734375	2.234279541015625	1.711698364257813	0.30255126953125	2.134275634765625	1.715518310546875	0.40674853515625	2.137236572265625	1.660132690429688	0.68046728515625	1.931171020507813	1.766011474609375	0.644807373046875	1.89800537109375	1.844665222167969	0.69154345703125	1.852268310546875	1.835890930175781	0.59276806640625	1.875591064453125	1.873542236328125	0.704966064453125	2.285802734375	1.719590270996094	0.2588623046875	2.390622314453125	1.76046484375	0.188102294921875	2.671967041015625	1.742151428222656	0.14953857421875	2.652288330078125	1.8862333984375	-0.038072509765625	2.604872802734375	1.948987976074219	-0.107305419921875
279	9.266667000000002	2.29245166015625	1.216399047851562	0.2768988037109375	2.267820556640625	1.394650146484375	0.2520655517578125	2.25157373046875	1.538111572265625	0.2364488525390625	2.261944580078125	1.752946533203125	0.2874696044921875	2.2356923828125	1.713328002929687	0.3026959228515625	2.14048876953125	1.726083862304687	0.4120533447265625	2.14808984375	1.661765930175781	0.6858658447265625	1.92086669921875	1.708063110351563	0.6411981201171875	1.864666748046875	1.767992065429687	0.6947025146484375	1.830519165039062	1.745267517089844	0.5926151123046876	1.852800048828125	1.791428161621094	0.7210526123046875	2.286129150390625	1.721126098632813	0.2569749755859375	2.38911669921875	1.76844140625	0.1856685791015625	2.669106689453125	1.717898071289063	0.1504141845703125	2.66163671875	1.836798278808594	-0.05694287109375	2.6082294921875	1.86430810546875	-0.1437476806640625
280	9.300000000000001	2.293143798828125	1.218524261474609	0.279227783203125	2.271010498046875	1.396485900878906	0.25707177734375	2.25174755859375	1.538300903320313	0.2374365234375	2.259768310546875	1.753818481445312	0.280338623046875	2.23339404296875	1.714875366210938	0.296224609375	2.135128662109375	1.731809692382813	0.401203857421875	2.147122802734375	1.647380126953125	0.667786865234375	1.913867309570312	1.637753295898438	0.6416345214843751	1.85341015625	1.666843383789062	0.712420166015625	1.823401977539062	1.6482861328125	0.60882177734375	1.861168579101562	1.698475830078125	0.7465000000000001	2.28480078125	1.721166381835938	0.251912109375	2.38780615234375	1.76992431640625	0.182958984375	2.664932861328125	1.707339599609375	0.1581630859375	2.65050927734375	1.774273071289063	-0.0696580810546875	2.6164140625	1.794790893554687	-0.1668382568359375
281	9.333334000000001	2.299829345703125	1.221358779907227	0.2793338623046875	2.2750263671875	1.398012939453125	0.2578739013671875	2.25595166015625	1.539438720703125	0.2415240478515625	2.2637236328125	1.753611206054687	0.2848419189453125	2.2392451171875	1.714414306640625	0.3021947021484375	2.149551513671875	1.735130126953125	0.4128863525390625	2.181185302734375	1.653514282226562	0.6770682373046875	1.958874267578125	1.58185205078125	0.6750892333984375	1.8959091796875	1.585254272460938	0.7487664794921876	1.854691650390625	1.561201538085938	0.6509669189453124	1.891271606445313	1.593837036132812	0.7851090087890625	2.28705126953125	1.721671020507813	0.2547044677734375	2.38385693359375	1.771179809570313	0.1790792236328125	2.6536923828125	1.6889111328125	0.1502164306640625	2.6413505859375	1.708447265625	-0.08519299316406249	2.603029296875	1.694477905273438	-0.1813140869140625
282	9.366667	2.298134033203125	1.212584732055664	0.275818603515625	2.27466845703125	1.388793914794922	0.25282958984375	2.256222412109375	1.529758422851562	0.234857177734375	2.258990234375	1.743663330078125	0.27747509765625	2.233260986328125	1.70452099609375	0.29267431640625	2.131654541015625	1.71773095703125	0.393321044921875	2.144591064453125	1.624867797851563	0.654653076171875	1.939079345703125	1.516126586914063	0.639091796875	1.888444458007813	1.472200408935547	0.7088515625	1.850870361328125	1.463205383300781	0.607396484375	1.8757685546875	1.500666473388672	0.753523681640625	2.28507421875	1.711772338867187	0.249844482421875	2.388167724609375	1.756649658203125	0.180447998046875	2.6529150390625	1.65721484375	0.1732919921875	2.66938916015625	1.644391723632812	-0.0617603759765625	2.644190185546875	1.607800170898438	-0.155978759765625
283	9.399999999999999	2.29353662109375	1.214074844360352	0.2765059814453125	2.270359130859375	1.389780609130859	0.2547615966796875	2.25266259765625	1.530480773925781	0.2384176025390625	2.25521728515625	1.744819396972656	0.2740113525390625	2.228788818359375	1.706477966308594	0.2894390869140625	2.1243564453125	1.716977783203125	0.3866688232421875	2.13618115234375	1.610929626464844	0.6418323974609375	1.967877075195313	1.451061859130859	0.6431837158203125	1.912817138671875	1.403141448974609	0.7061124267578125	1.89300439453125	1.371833923339844	0.6045113525390625	1.903957641601562	1.397960296630859	0.7412896728515626	2.28200146484375	1.712032775878906	0.2485238037109375	2.390005615234375	1.747364196777344	0.1821072998046875	2.6537392578125	1.664478637695312	0.1274185791015625	2.704239501953125	1.548306457519531	-0.0706025390625	2.63265576171875	1.509471313476562	-0.1349102783203125
284	9.433333999999999	2.290611328125	1.205251983642578	0.2816109619140625	2.26890478515625	1.380963073730469	0.2598416748046875	2.25324609375	1.521884155273437	0.2445906982421875	2.25148046875	1.736408996582031	0.2777132568359375	2.2253828125	1.697843688964844	0.2929908447265625	2.118545654296875	1.701727844238281	0.3878604736328125	2.137205810546875	1.585248962402344	0.6377156982421875	1.995762084960937	1.401553771972656	0.6323446044921875	1.960381958007813	1.340070281982422	0.6974417724609375	1.944753295898437	1.320217468261719	0.5923990478515625	1.964120483398438	1.324613159179687	0.7287198486328125	2.279327880859375	1.703824279785156	0.2532203369140625	2.38841552734375	1.738236450195312	0.1883682861328125	2.6421337890625	1.631727294921875	0.1288543701171875	2.7079091796875	1.492338684082031	-0.0483282470703125	2.6376259765625	1.437661102294922	-0.1014052734375
285	9.466667000000001	2.301128662109375	1.217503692626953	0.277663330078125	2.27839111328125	1.394260314941406	0.255718017578125	2.262984619140625	1.536315002441406	0.241957275390625	2.260236328125	1.751413269042969	0.280315673828125	2.234252685546875	1.712104736328125	0.2949208984375	2.127855224609375	1.694517883300781	0.3901611328125	2.1397978515625	1.548917785644531	0.6268334960937501	2.020048583984375	1.349480255126953	0.60741162109375	1.992931396484375	1.297959564208985	0.684889892578125	1.968993041992187	1.272728881835937	0.581848388671875	1.990428344726562	1.298275543212891	0.722956298828125	2.2883125	1.719346557617187	0.2547626953125	2.399801025390625	1.743867126464844	0.18776708984375	2.647523681640625	1.611327575683594	0.15065625	2.72362060546875	1.45027719116211	-0.004755126953125	2.6498388671875	1.387842712402344	-0.0440906982421875
286	9.5	2.3028017578125	1.21794287109375	0.284753662109375	2.28108056640625	1.394823883056641	0.261667724609375	2.2666796875	1.537056762695312	0.24749853515625	2.26254345703125	1.752262817382813	0.286095703125	2.236455322265625	1.712811767578125	0.3002529296875	2.129857666015625	1.6866103515625	0.3934365234375	2.14748583984375	1.524278503417969	0.618855712890625	2.040505249023437	1.318239227294922	0.592775146484375	2.028380859375	1.263404968261719	0.671853515625	2.008944091796875	1.248967895507813	0.565743408203125	2.037276245117187	1.256493865966797	0.7056015624999999	2.291157470703125	1.7203046875	0.260930908203125	2.40449853515625	1.7391396484375	0.195009033203125	2.6434326171875	1.587028686523438	0.180582763671875	2.720900146484375	1.409873443603516	0.044264892578125	2.64675732421875	1.346385284423828	0.007141357421875
287	9.533334	2.30172314453125	1.213777893066406	0.279929443359375	2.280056396484375	1.390443206787109	0.257237060546875	2.2657939453125	1.532489440917969	0.243235595703125	2.263236328125	1.747531616210938	0.281019775390625	2.237513671875	1.708255798339844	0.29604931640625	2.13450439453125	1.680214721679687	0.392347900390625	2.16429736328125	1.514163024902344	0.6132177734374999	2.062364013671875	1.305453399658203	0.59168212890625	2.06202197265625	1.24061979675293	0.663623779296875	2.030960693359375	1.236057571411133	0.559582763671875	2.08191748046875	1.225653579711914	0.6889375	2.291009765625	1.715457153320312	0.255217041015625	2.40289013671875	1.732124694824219	0.186667236328125	2.639188232421875	1.576362365722656	0.176874267578125	2.7128369140625	1.393273681640625	0.047049072265625	2.63980419921875	1.32235205078125	0.024471923828125
288	9.566666999999999	2.3016943359375	1.222158020019531	0.273750732421875	2.2781904296875	1.3988935546875	0.2514091796875	2.263664794921875	1.5412666015625	0.23898828125	2.263280517578125	1.756347534179687	0.278404052734375	2.23834130859375	1.716919006347656	0.29454345703125	2.141167724609375	1.67680859375	0.39292138671875	2.17702294921875	1.496575256347656	0.601955322265625	2.08954931640625	1.28036328125	0.58891455078125	2.11589697265625	1.218232635498047	0.658567138671875	2.0721806640625	1.243985580444336	0.56228857421875	2.134728515625	1.211528961181641	0.68809814453125	2.289644287109375	1.724400390625	0.250884765625	2.397345458984375	1.734175720214844	0.174406005859375	2.621462158203125	1.560474182128906	0.17923583984375	2.677304443359375	1.356890167236328	0.07248974609375	2.600031005859375	1.287100372314453	0.06457202148437501
289	9.600000000000001	2.303294921875	1.217970275878906	0.2746700439453125	2.28016455078125	1.394706451416016	0.2523607177734375	2.266021728515625	1.537072143554687	0.2398924560546875	2.26705322265625	1.752178344726563	0.2788050537109375	2.24217236328125	1.712902465820312	0.2953575439453125	2.146765869140625	1.67143408203125	0.3948345947265625	2.186683349609375	1.486723388671875	0.5990621337890625	2.099425537109375	1.270781555175781	0.5819432373046876	2.113276611328125	1.198355270385742	0.6448958740234375	2.0761220703125	1.229827331542969	0.5476021728515625	2.1377099609375	1.184013458251953	0.6665621337890625	2.2929111328125	1.720068603515625	0.2510220947265625	2.400112060546875	1.727778564453125	0.1736754150390625	2.620937744140625	1.550208862304687	0.1827498779296875	2.673223876953125	1.343494842529297	0.0804617919921875	2.59619189453125	1.273037811279297	0.0801602783203125
290	9.633334000000001	2.296002197265625	1.220133178710938	0.2752379150390625	2.277934814453125	1.397126342773438	0.2529293212890625	2.267095703125	1.539427856445313	0.2394752197265625	2.26063720703125	1.754375	0.2764573974609375	2.236628173828125	1.71455810546875	0.2927349853515625	2.1456533203125	1.654765991210938	0.3864935302734375	2.17817626953125	1.460578582763672	0.5823797607421874	2.13310986328125	1.235558013916016	0.5414688720703125	2.129890625	1.201339172363281	0.6319388427734375	2.12491455078125	1.182862487792969	0.5250379638671875	2.15935888671875	1.186034149169922	0.6553861083984375	2.288065185546875	1.7229130859375	0.2496175537109375	2.396531494140625	1.720530639648437	0.1741234130859375	2.6054140625	1.530130981445312	0.1882745361328125	2.6719140625	1.316188262939453	0.1139132080078125	2.594842041015625	1.24731201171875	0.1007076416015625
291	9.666667	2.292602294921875	1.21611735534668	0.2780477294921875	2.2756435546875	1.392935363769531	0.2567586669921875	2.26617041015625	1.535127868652344	0.2446380615234375	2.2601171875	1.749777038574219	0.2804937744140625	2.236725341796875	1.710078369140625	0.2976014404296875	2.14870166015625	1.650512573242187	0.3937923583984375	2.17896142578125	1.459722503662109	0.5924700927734375	2.1295927734375	1.237787200927734	0.5434718017578125	2.11996728515625	1.189630065917969	0.6266109619140625	2.120651611328125	1.179877655029297	0.5186983642578125	2.15591748046875	1.163622039794922	0.6412965087890625	2.28683642578125	1.718308471679687	0.2531585693359375	2.392683349609375	1.71317626953125	0.1746656494140625	2.5967294921875	1.518893920898438	0.1931558837890625	2.665246826171875	1.301346923828125	0.1344173583984375	2.589050537109375	1.236904663085937	0.1052508544921875
292	9.699999999999999	2.28996142578125	1.213868530273438	0.2789515380859375	2.2729228515625	1.390474060058594	0.2580076904296875	2.26339892578125	1.532484252929688	0.2460823974609375	2.258370361328125	1.74687451171875	0.2818497314453125	2.235045654296875	1.707311401367188	0.2991695556640625	2.147783447265625	1.647967712402344	0.3958995361328125	2.179529296875	1.456026580810547	0.5927027587890625	2.12836669921875	1.235557846069336	0.5405262451171875	2.122958984375	1.189438369750976	0.6250384521484375	2.120444091796875	1.176778503417969	0.5176038818359375	2.1624912109375	1.172632339477539	0.6407886962890625	2.2846962890625	1.715352905273438	0.2543167724609375	2.389609375	1.709319458007812	0.1749395751953125	2.59080029296875	1.5125908203125	0.1929901123046875	2.654614990234375	1.294022705078125	0.1340277099609375	2.577069580078125	1.230751983642578	0.1063956298828125
293	9.733333999999999	2.28792626953125	1.214958480834961	0.2771717529296875	2.27076953125	1.391731048583984	0.2574637451171875	2.2628212890625	1.534073303222656	0.2483248291015625	2.2629169921875	1.748429809570312	0.2849039306640625	2.238754638671875	1.709344482421875	0.3021878662109375	2.1494697265625	1.655223999023438	0.4001700439453125	2.17529541015625	1.458200164794922	0.5928514404296875	2.127422119140625	1.237980606079102	0.5364637451171875	2.125687255859375	1.197196701049805	0.6238472900390625	2.120608642578125	1.177595733642578	0.5175299072265624	2.15609326171875	1.178250793457031	0.6447769775390625	2.288388916015625	1.716404479980469	0.2571319580078125	2.391867431640625	1.710695495605469	0.1758275146484375	2.58589453125	1.506657836914063	0.1919456787109375	2.646069580078125	1.284835632324219	0.1417764892578125	2.56817529296875	1.2232119140625	0.1114559326171875
294	9.766667000000002	2.2889951171875	1.213967346191406	0.2758463134765625	2.271667236328125	1.390672790527344	0.2563704833984375	2.26457080078125	1.53306591796875	0.2483302001953125	2.2646240234375	1.747232543945312	0.2854732666015625	2.241030029296875	1.708018188476562	0.3031856689453125	2.1540546875	1.653838745117187	0.4031055908203125	2.181953369140625	1.468326568603516	0.6064617919921875	2.13121240234375	1.251583404541016	0.5403526611328126	2.10570263671875	1.194027282714844	0.6133660888671875	2.11634814453125	1.175507965087891	0.5073128662109375	2.13493408203125	1.174047775268555	0.6364234619140625	2.289578125	1.715400512695312	0.2570535888671875	2.3919931640625	1.709005615234375	0.1745523681640625	2.58490283203125	1.503796020507812	0.1866134033203125	2.641205322265625	1.282167572021484	0.1317742919921875	2.563657470703125	1.214935668945313	0.1162347412109375
295	9.800000000000001	2.284537109375	1.214766632080078	0.271203369140625	2.26698779296875	1.391742736816406	0.25480859375	2.2600126953125	1.534245849609375	0.2492861328125	2.2658271484375	1.748007690429688	0.288125732421875	2.241685546875	1.709208190917969	0.305998779296875	2.15521630859375	1.656870056152344	0.407306640625	2.186295654296875	1.474024200439453	0.61256640625	2.134076416015625	1.256057189941406	0.551951171875	2.10810205078125	1.191185195922852	0.618353515625	2.11948388671875	1.176007995605469	0.511859130859375	2.13764404296875	1.169252807617188	0.639614013671875	2.28944921875	1.715849365234375	0.25895458984375	2.38583154296875	1.707935119628906	0.169622802734375	2.58215185546875	1.505844635009766	0.1780361328125	2.622209228515625	1.285737243652344	0.105701416015625	2.58930859375	1.191156799316406	0.132994873046875
296	9.833334000000001	2.283254150390625	1.212444488525391	0.2648138427734375	2.266190185546875	1.389765594482422	0.2506705322265625	2.25912158203125	1.532393432617188	0.2465364990234375	2.267287353515625	1.745815246582031	0.2874664306640625	2.243230712890625	1.706978698730469	0.3054503173828125	2.1588837890625	1.652446228027344	0.4075035400390625	2.183324951171875	1.470805236816406	0.6149332275390625	2.12261669921875	1.253823364257812	0.5583114013671875	2.115439453125	1.197630279541016	0.6363741455078125	2.11935302734375	1.174743316650391	0.5306610107421875	2.154055908203125	1.174427490234375	0.6495972900390625	2.29007763671875	1.7137802734375	0.2574615478515625	2.385093994140625	1.703279968261719	0.1668306884765625	2.59606689453125	1.516113525390625	0.1687049560546875	2.584248046875	1.299274963378906	0.0782108154296875	2.60147509765625	1.240717315673828	0.1622315673828125
297	9.866667	2.283227783203125	1.212428634643555	0.2647158203125	2.266170166015625	1.389760681152344	0.2506083984375	2.259099609375	1.532394592285156	0.246486328125	2.2672578125	1.745831115722656	0.287388916015625	2.24321484375	1.706991760253906	0.305390625	2.1589287109375	1.652475036621094	0.4075107421875	2.1835166015625	1.470965515136719	0.615053466796875	2.12286328125	1.253882751464844	0.558720947265625	2.11531494140625	1.19792919921875	0.63692578125	2.11894580078125	1.173387832641602	0.531569580078125	2.1536796875	1.174630874633789	0.65032861328125	2.2900380859375	1.713794494628906	0.25737451171875	2.38502734375	1.70330615234375	0.1667060546875	2.596107421875	1.516242248535156	0.168567138671875	2.58438720703125	1.299360015869141	0.07813989257812499	2.601921630859375	1.240988037109375	0.162231689453125
298	9.899999999999999	2.2754267578125	1.213838928222656	0.2612412109375	2.260836669921875	1.391755615234375	0.24869189453125	2.255945556640625	1.534717651367187	0.246313232421875	2.270419921875	1.747235229492187	0.291611328125	2.244970947265625	1.708771484375	0.308645263671875	2.157658447265625	1.655725219726563	0.40926318359375	2.17591845703125	1.471706268310547	0.61575537109375	2.116679931640625	1.252223358154297	0.566317626953125	2.10322265625	1.196561126708984	0.644099853515625	2.109071533203125	1.176221832275391	0.5377995605468751	2.144791015625	1.178990325927734	0.6597900390625	2.2924951171875	1.715051391601563	0.261118896484375	2.385729248046875	1.703385986328125	0.168529052734375	2.5992578125	1.518528198242187	0.16667822265625	2.590564208984375	1.300124298095703	0.078761962890625	2.6152744140625	1.246052429199219	0.164093994140625
299	9.933333999999999	2.276033935546875	1.214581298828125	0.261793212890625	2.26232958984375	1.392642059326172	0.25056396484375	2.25782861328125	1.53561328125	0.24872265625	2.2711943359375	1.749031127929688	0.2898525390625	2.24626708984375	1.710703857421875	0.307922119140625	2.161298095703125	1.656697631835938	0.41000830078125	2.18183740234375	1.476455352783203	0.619565185546875	2.12453955078125	1.254813903808594	0.5782216796875	2.094709716796875	1.191273223876953	0.6445595703125	2.087087158203125	1.135313400268555	0.552059814453125	2.134905517578125	1.16152766418457	0.6547570800781251	2.293136474609375	1.716452758789063	0.25969140625	2.385437744140625	1.702410522460938	0.166513916015625	2.605302001953125	1.525172729492188	0.164518310546875	2.601275390625	1.306836303710937	0.0761494140625	2.62217041015625	1.252867065429688	0.162548828125
300	9.966667000000001	2.274034423828125	1.215293090820313	0.267099365234375	2.261191162109375	1.393259918212891	0.255411865234375	2.25748046875	1.536145446777344	0.253153076171875	2.272216796875	1.749610229492188	0.292716064453125	2.247543212890625	1.7114921875	0.31146875	2.164776611328125	1.657613525390625	0.41527294921875	2.186308837890625	1.481391571044922	0.627865478515625	2.12880908203125	1.259465667724609	0.58936181640625	2.107869384765625	1.183520950317383	0.6451162109375	2.113874267578125	1.136338500976563	0.547819091796875	2.15860595703125	1.160030044555664	0.648774658203125	2.29347802734375	1.71681201171875	0.26236474609375	2.385556640625	1.702667419433594	0.169115966796875	2.604529052734375	1.524654968261719	0.166640869140625	2.604354248046875	1.306370056152344	0.0785029296875	2.635116943359375	1.253623504638672	0.1625869140625
301	10	2.272315185546875	1.214801345825195	0.263486572265625	2.259411376953125	1.392754180908203	0.25219189453125	2.25782177734375	1.535668518066406	0.2525458984375	2.27293701171875	1.748861755371094	0.293182373046875	2.2486376953125	1.710599853515625	0.312104736328125	2.167650390625	1.656150939941406	0.416970703125	2.18720654296875	1.482958923339844	0.632157958984375	2.1282900390625	1.261544189453125	0.593130859375	2.106615234375	1.196462295532227	0.66099462890625	2.09964306640625	1.144638702392578	0.566178466796875	2.15790283203125	1.167822692871094	0.659888916015625	2.293723876953125	1.716290100097656	0.26227880859375	2.385205322265625	1.700996520996094	0.16866064453125	2.604920166015625	1.524010498046875	0.164956298828125	2.610387451171875	1.305090728759766	0.07870507812499999	2.637200927734375	1.253045806884766	0.164535400390625
302	10.033334	2.27406689453125	1.213786682128906	0.2648603515625	2.261174560546875	1.391788818359375	0.25301513671875	2.259521728515625	1.53477001953125	0.252890625	2.274257080078125	1.748266418457031	0.29261181640625	2.249921630859375	1.710046813964844	0.311632568359375	2.168609130859375	1.656087646484375	0.41659228515625	2.187877685546875	1.484624206542969	0.6333515625	2.129715087890625	1.262572998046875	0.596204345703125	2.110846435546875	1.198366271972656	0.6657832031249999	2.107342529296875	1.149975769042969	0.568925048828125	2.155013916015625	1.173707244873047	0.674290771484375	2.295201416015625	1.715560546875	0.261920166015625	2.3872841796875	1.699940368652344	0.16885986328125	2.607968505859375	1.523915344238281	0.167952880859375	2.6159970703125	1.304211273193359	0.08361547851562499	2.64339404296875	1.253339721679688	0.1700224609375
303	10.066667	2.274448486328125	1.212265365600586	0.269216796875	2.26065234375	1.389866394042969	0.2563447265625	2.2584326171875	1.532626831054688	0.25518701171875	2.27447607421875	1.745785034179687	0.294479736328125	2.250473876953125	1.707685791015625	0.313974609375	2.17046875	1.657155639648437	0.42133349609375	2.198289794921875	1.486599334716797	0.6373623046875	2.13628466796875	1.264913330078125	0.6069853515625	2.13551953125	1.196353225708008	0.6747460937500001	2.119710205078125	1.162553863525391	0.573212890625	2.168132080078125	1.178570388793945	0.690350830078125	2.29468115234375	1.713067749023438	0.263422607421875	2.383294189453125	1.6981259765625	0.1672080078125	2.60676953125	1.526375854492187	0.16322216796875	2.620527099609375	1.306499572753906	0.08105908203124999	2.6509189453125	1.257504455566406	0.167366455078125
304	10.1	2.275435791015625	1.212669036865234	0.26759716796875	2.26175830078125	1.390885223388672	0.25562158203125	2.256829833984375	1.533973510742187	0.25217822265625	2.27544580078125	1.747414733886719	0.292431884765625	2.250973876953125	1.709397888183594	0.3118779296875	2.17066357421875	1.657147644042969	0.4187626953125	2.1990595703125	1.483946014404297	0.63368310546875	2.133902099609375	1.261465148925781	0.611420166015625	2.13277392578125	1.205892517089844	0.690536376953125	2.11691162109375	1.17284342956543	0.588416748046875	2.168111572265625	1.189514617919922	0.706420166015625	2.29527294921875	1.714497314453125	0.261105712890625	2.3826767578125	1.697295166015625	0.163624755859375	2.607203125	1.52548779296875	0.160990966796875	2.623091064453125	1.302811614990234	0.0849404296875	2.6524208984375	1.256282409667969	0.1733330078125
305	10.133334	2.2774150390625	1.213991424560547	0.2652537841796875	2.262873046875	1.393313201904297	0.2545509033203125	2.256976318359375	1.537254150390625	0.2520172119140625	2.276083984375	1.751697998046875	0.2938682861328125	2.250890625	1.713496215820312	0.3127816162109375	2.16788525390625	1.66025	0.4182808837890625	2.19222021484375	1.485410766601563	0.6345504150390625	2.130913818359375	1.261381317138672	0.6037003173828125	2.14622705078125	1.219543365478516	0.6901749267578124	2.1347783203125	1.160897552490234	0.5988231201171875	2.175825927734375	1.190324493408203	0.7057449951171875	2.296449951171875	1.718616943359375	0.2625821533203125	2.384462890625	1.698024536132813	0.1652176513671875	2.61043701171875	1.525267822265625	0.1662247314453125	2.62851220703125	1.300425445556641	0.0926221923828125	2.65582373046875	1.25461767578125	0.1827674560546875
306	10.166667	2.278299072265625	1.213578460693359	0.268952392578125	2.26452099609375	1.392486755371094	0.257212158203125	2.258123046875	1.536035461425781	0.252809814453125	2.2737919921875	1.750946960449219	0.29093310546875	2.24899658203125	1.712821472167969	0.310230712890625	2.166470458984375	1.658289611816406	0.415000732421875	2.18938671875	1.478487548828125	0.626490966796875	2.13416064453125	1.252530334472656	0.603141845703125	2.1476513671875	1.221187728881836	0.694003173828125	2.13866796875	1.159815063476562	0.6044794921875	2.17929443359375	1.19060221862793	0.7107265625	2.2948837890625	1.717682678222656	0.260513916015625	2.385504638671875	1.696724670410156	0.166072021484375	2.610577392578125	1.523882629394531	0.169729736328125	2.63112548828125	1.300539520263672	0.09396801757812499	2.659632080078125	1.254284515380859	0.183236083984375
307	10.2	2.27696240234375	1.212944244384766	0.269737548828125	2.26340380859375	1.391871124267578	0.257760498046875	2.257191162109375	1.535436889648437	0.253197021484375	2.27308056640625	1.750374572753906	0.29120361328125	2.248197998046875	1.712291687011719	0.310485107421875	2.165408935546875	1.657853271484375	0.415115478515625	2.187681884765625	1.477748016357422	0.626451904296875	2.132084716796875	1.251901947021484	0.60268310546875	2.14508251953125	1.220460159301758	0.693592041015625	2.135961181640625	1.159160766601562	0.604018798828125	2.175854736328125	1.189095123291016	0.710650146484375	2.294183837890625	1.717057861328125	0.260841796875	2.3849443359375	1.695894836425781	0.1665615234375	2.60966162109375	1.522556884765625	0.1706884765625	2.629630126953125	1.299117767333984	0.094983154296875	2.657240234375	1.252657745361328	0.18443798828125
308	10.233334	2.2817890625	1.211059799194336	0.27229052734375	2.26765869140625	1.389639343261719	0.259134765625	2.2602939453125	1.532917602539063	0.253023193359375	2.2696171875	1.74850537109375	0.287859130859375	2.24545458984375	1.710100830078125	0.307263916015625	2.162922119140625	1.653575439453125	0.4107421875	2.187765380859375	1.476025085449219	0.6235029296875	2.1321474609375	1.250272186279297	0.6017856445312501	2.14578662109375	1.219529296875	0.692713134765625	2.13252734375	1.167253295898437	0.598232177734375	2.172630126953125	1.194579360961914	0.7143999023437499	2.292150390625	1.715359375	0.2584521484375	2.3879013671875	1.695144653320312	0.169264892578125	2.61088427734375	1.520121826171875	0.172488525390625	2.63148388671875	1.297506408691406	0.09543872070312499	2.65471484375	1.249961181640625	0.185417724609375
309	10.266667	2.28431591796875	1.211357955932617	0.2731614990234375	2.26967919921875	1.390097778320313	0.2593392333984375	2.2623251953125	1.533581115722656	0.2533297119140625	2.266224853515625	1.750020751953125	0.2857379150390625	2.24228466796875	1.711301025390625	0.3049664306640625	2.1583359375	1.652445434570312	0.4062623291015625	2.1835244140625	1.471273498535156	0.6164195556640625	2.134748291015625	1.243182678222656	0.5997857666015625	2.145038330078125	1.21571842956543	0.6923331298828125	2.13668017578125	1.158667068481445	0.5999019775390625	2.172529296875	1.184651153564453	0.7132120361328125	2.29029248046875	1.716956481933594	0.2573558349609375	2.38845263671875	1.697450500488281	0.1703834228515625	2.610459716796875	1.520636962890625	0.1765816650390625	2.631203125	1.299143615722656	0.0954349365234375	2.65377685546875	1.249821563720703	0.1847913818359375
310	10.3	2.28431787109375	1.211431716918945	0.2720826416015625	2.26954736328125	1.390192901611328	0.2584725341796875	2.26203125	1.533686157226563	0.2525955810546875	2.2656005859375	1.750137329101562	0.2850955810546875	2.24164306640625	1.711381591796875	0.3042398681640625	2.15764501953125	1.652265991210938	0.4053616943359375	2.18351904296875	1.471529113769531	0.6158426513671875	2.135996337890625	1.243144500732422	0.5993206787109375	2.14866357421875	1.215342559814453	0.6914805908203125	2.14092724609375	1.158658874511719	0.5987584228515626	2.177310546875	1.183814666748047	0.7114288330078125	2.28979052734375	1.717106567382813	0.2567706298828125	2.388283203125	1.697450927734375	0.1701910400390625	2.60940380859375	1.519546264648437	0.1778450927734375	2.628407470703125	1.297866729736328	0.0967196044921875	2.6490400390625	1.248138824462891	0.1863309326171875
311	10.333334	2.28599365234375	1.211254699707031	0.2730009765625	2.271152099609375	1.390154876708984	0.259155029296875	2.263541748046875	1.533765686035156	0.2531044921875	2.26641748046875	1.750462951660156	0.28536083984375	2.2423876953125	1.711646362304688	0.304406494140625	2.15756787109375	1.652818664550781	0.405194580078125	2.181749755859375	1.473155395507812	0.617123046875	2.13378662109375	1.244790985107422	0.598719482421875	2.143222412109375	1.215306396484375	0.6908359375000001	2.13702392578125	1.157337951660156	0.5986787109375	2.176132080078125	1.18117463684082	0.706719970703125	2.2908994140625	1.717416442871094	0.257227294921875	2.39019287109375	1.698029907226563	0.17132080078125	2.610295166015625	1.518449768066406	0.178675048828125	2.624005126953125	1.297321166992188	0.09441577148437499	2.64590966796875	1.246215850830078	0.183054931640625
312	10.366667	2.286461669921875	1.217068664550781	0.26800244140625	2.2703212890625	1.395929351806641	0.25513427734375	2.261748291015625	1.539514282226563	0.2497998046875	2.263826416015625	1.7560927734375	0.28290380859375	2.2403369140625	1.717053466796875	0.302166748046875	2.157484130859375	1.6573017578125	0.404041748046875	2.186111328125	1.476933319091797	0.614814453125	2.1392421875	1.248356719970703	0.59622705078125	2.150316162109375	1.21855793762207	0.6880595703125	2.143005615234375	1.160926498413086	0.5957724609375	2.18367822265625	1.184563568115234	0.703279052734375	2.28805810546875	1.723310546875	0.254249267578125	2.3860908203125	1.704878295898438	0.16670068359375	2.607362548828125	1.526616821289063	0.169822021484375	2.621068115234375	1.305919006347656	0.08444067382812501	2.644683837890625	1.254589782714844	0.172509033203125
313	10.4	2.2848935546875	1.21818994140625	0.2666123046875	2.268840087890625	1.397063720703125	0.25381787109375	2.260358642578125	1.540655578613281	0.248523193359375	2.262755126953125	1.757231689453125	0.281621337890625	2.239319091796875	1.718210876464844	0.300986572265625	2.1568662109375	1.658523376464844	0.403222900390625	2.18627294921875	1.478128112792969	0.613864990234375	2.13914013671875	1.249589462280273	0.595479736328125	2.1505927734375	1.219780090332031	0.687262451171875	2.14283154296875	1.162156280517578	0.595007568359375	2.183994140625	1.185758697509766	0.7023349609375	2.2868349609375	1.724430603027344	0.252860107421875	2.3844677734375	1.705921691894531	0.16488232421875	2.6056083984375	1.527483093261719	0.1670302734375	2.6187626953125	1.306776031494141	0.08158642578125	2.6427236328125	1.25542626953125	0.169549560546875
314	10.433334	2.28877197265625	1.217167129516602	0.2675498046875	2.27343994140625	1.395514007568359	0.2550107421875	2.265927734375	1.538695007324219	0.250276611328125	2.262846435546875	1.754914733886719	0.280675048828125	2.240668701171875	1.715658752441406	0.300614990234375	2.16088232421875	1.655113586425781	0.403775634765625	2.189169677734375	1.477393615722656	0.615603759765625	2.13954296875	1.250051864624024	0.599021484375	2.128542236328125	1.212092132568359	0.6874443359375	2.12078955078125	1.166274063110352	0.58919677734375	2.164708984375	1.187340545654297	0.7040771484375	2.287490478515625	1.722523803710938	0.252218017578125	2.38744287109375	1.705301147460938	0.167308349609375	2.608576416015625	1.528626831054688	0.157672119140625	2.612049072265625	1.307119262695313	0.07562988281249999	2.64266455078125	1.257130401611328	0.16187841796875
315	10.466667	2.2920048828125	1.217090606689453	0.2669091796875	2.276287109375	1.395724243164063	0.25455810546875	2.268762451171875	1.539164916992187	0.25031884765625	2.263993896484375	1.755944885253906	0.27914013671875	2.242033447265625	1.71660693359375	0.299364501953125	2.161851806640625	1.658046142578125	0.403699462890625	2.18701123046875	1.483494750976563	0.61914794921875	2.13602392578125	1.255795227050781	0.606472412109375	2.121222900390625	1.217922027587891	0.6945576171875	2.096567138671875	1.163297576904297	0.6036706542968751	2.1603935546875	1.185579483032227	0.703648193359375	2.28897900390625	1.72347265625	0.250926513671875	2.389372314453125	1.706219299316406	0.1661923828125	2.6104287109375	1.528785705566406	0.15472802734375	2.613217041015625	1.307593414306641	0.0706748046875	2.64564599609375	1.256910125732422	0.15606640625
316	10.5	2.291777587890625	1.219842651367188	0.263453369140625	2.276655517578125	1.398607208251953	0.2522255859375	2.26956005859375	1.542096435546875	0.248834716796875	2.264785400390625	1.759137084960937	0.275675048828125	2.2428349609375	1.719983032226562	0.29626708984375	2.1630322265625	1.661035888671875	0.4006806640625	2.182649658203125	1.489778503417969	0.6193354492187499	2.13019921875	1.262280090332031	0.609131591796875	2.125919677734375	1.224565063476563	0.698419189453125	2.10015234375	1.168933319091797	0.6084521484375	2.16382958984375	1.187748870849609	0.70353515625	2.28976318359375	1.7264091796875	0.24774951171875	2.39011962890625	1.707761962890625	0.16326123046875	2.60901513671875	1.527822875976562	0.14942578125	2.600960693359375	1.302457946777344	0.07767749023437499	2.64071240234375	1.255880615234375	0.162312744140625
317	10.533334	2.292130126953125	1.220957717895508	0.2623812255859375	2.27681494140625	1.399689056396484	0.2508890380859375	2.269570068359375	1.54316552734375	0.2472806396484375	2.264603515625	1.760243041992188	0.2737852783203125	2.2427138671875	1.72109912109375	0.2944617919921875	2.163080078125	1.662235229492187	0.3990511474609375	2.1830986328125	1.491341735839844	0.6179539794921876	2.130867919921875	1.263774566650391	0.6081617431640625	2.12671826171875	1.226196594238281	0.6975133056640626	2.1009130859375	1.170396560668945	0.6076614990234375	2.164669677734375	1.189427886962891	0.7026500244140625	2.28958544921875	1.72749658203125	0.2458853759765625	2.389872802734375	1.708818481445312	0.1613216552734375	2.60893603515625	1.529079467773438	0.1475406494140625	2.60103564453125	1.303594085693359	0.0761544189453125	2.640922607421875	1.257190063476562	0.1608211669921875
318	10.566667	2.29396337890625	1.223622619628906	0.2603968505859375	2.27849951171875	1.402331451416016	0.2487445068359375	2.271140625	1.545799194335937	0.2450032958984375	2.26603125	1.762899597167969	0.2712991943359375	2.24418994140625	1.72375927734375	0.2920333251953125	2.164691650390625	1.66493896484375	0.3967513427734375	2.185027587890625	1.494281188964844	0.6158099365234375	2.132958984375	1.266664184570312	0.6062955322265625	2.128890625	1.229193450927734	0.6956961669921875	2.103052734375	1.173334442138672	0.6058900146484375	2.166824951171875	1.192428497314453	0.7008682861328125	2.291013671875	1.730144836425781	0.2434088134765625	2.391241943359375	1.711459838867188	0.1587762451171875	2.61043359375	1.53187646484375	0.1449849853515625	2.60264990234375	1.306312622070313	0.07383117675781251	2.642657958984375	1.260026153564453	0.1585054931640625
319	10.6	2.2941904296875	1.225317733764648	0.2604571533203125	2.27829150390625	1.403983245849609	0.2487266845703125	2.270570556640625	1.5474306640625	0.2449332275390625	2.264843017578125	1.764523620605469	0.2711634521484375	2.24305712890625	1.72533203125	0.2918594970703125	2.163479736328125	1.666332824707031	0.3964163818359375	2.18377197265625	1.495782409667969	0.6155628662109375	2.132311767578125	1.268029541015625	0.6059918212890625	2.12814013671875	1.230572784423828	0.6953936767578125	2.102644775390625	1.174626998901367	0.6055435791015625	2.166156005859375	1.19390788269043	0.7006614990234376	2.289971435546875	1.731826538085937	0.2433367919921875	2.39043408203125	1.713379638671875	0.1589298095703125	2.6101181640625	1.53435888671875	0.1456666259765625	2.603073486328125	1.308758453369141	0.07455187988281251	2.64301416015625	1.262596008300781	0.1593258056640625
320	10.633334	2.300175537109375	1.220574554443359	0.26345947265625	2.283880859375	1.400239807128906	0.252146240234375	2.277204833984375	1.544582275390625	0.250474853515625	2.26528173828125	1.762613098144531	0.277040771484375	2.2432744140625	1.722654907226562	0.296668212890625	2.159385498046875	1.661690979003906	0.397780517578125	2.183669921875	1.504605072021485	0.628270263671875	2.123597412109375	1.277610015869141	0.618973876953125	2.101654296875	1.226748107910156	0.69928515625	2.088010498046875	1.198014984130859	0.594529052734375	2.127720458984375	1.204673553466797	0.7212995605468751	2.292613037109375	1.730398864746094	0.2502490234375	2.397853515625	1.710729248046875	0.170930419921875	2.61664697265625	1.528363464355469	0.154880126953125	2.617056640625	1.313368072509766	0.052872314453125	2.6304833984375	1.253110900878906	0.1378642578125
321	10.666667	2.301606201171875	1.220707153320312	0.265059814453125	2.28640771484375	1.400422821044922	0.25491015625	2.2786767578125	1.544604614257812	0.252171875	2.267134765625	1.762416931152344	0.2795322265625	2.244505126953125	1.722491149902344	0.298424560546875	2.1588857421875	1.659404663085938	0.396610595703125	2.17096923828125	1.503751434326172	0.628813232421875	2.11211865234375	1.276432403564453	0.6326389160156251	2.093055908203125	1.234378555297852	0.71851318359375	2.060245849609375	1.186859497070313	0.625584228515625	2.128024169921875	1.197830078125	0.7258828125	2.29492236328125	1.730228332519531	0.2532431640625	2.401718994140625	1.709129028320313	0.176557373046875	2.6205439453125	1.52688134765625	0.16300244140625	2.626564208984375	1.31597412109375	0.0532802734375	2.62478271484375	1.244269638061523	0.1299365234375
322	10.7	2.305572021484375	1.221903564453125	0.2632158203125	2.289211669921875	1.401450500488281	0.25189306640625	2.282282470703125	1.545695495605469	0.2505322265625	2.270544189453125	1.763853454589844	0.274928955078125	2.24763330078125	1.724187316894531	0.2940302734375	2.161212646484375	1.661261535644531	0.39161962890625	2.17270361328125	1.503525054931641	0.62244873046875	2.10898681640625	1.278398010253906	0.642746337890625	2.095833251953125	1.24685969543457	0.734064453125	2.066176513671875	1.197724365234375	0.6409140625	2.1311748046875	1.196447906494141	0.73273779296875	2.298656005859375	1.731311401367188	0.2494296875	2.40659619140625	1.709694274902344	0.1745048828125	2.62325927734375	1.524564270019531	0.166170166015625	2.62879248046875	1.316076751708984	0.051882568359375	2.61853125	1.250330261230469	0.133082763671875
323	10.733334	2.30465869140625	1.221636962890625	0.262247802734375	2.2892021484375	1.400968353271484	0.253064453125	2.2819736328125	1.544869140625	0.252090576171875	2.26980029296875	1.762470336914062	0.2766923828125	2.247228759765625	1.722811401367188	0.295916015625	2.161390380859375	1.660606689453125	0.39398681640625	2.1714306640625	1.503248626708984	0.624362060546875	2.105830322265625	1.279328338623047	0.645736328125	2.09086962890625	1.245727325439453	0.73579248046875	2.06131494140625	1.194481781005859	0.6440524902343751	2.126084228515625	1.205056213378906	0.742337158203125	2.29772802734375	1.7301083984375	0.25098779296875	2.404619873046875	1.707781616210938	0.175315673828125	2.6230849609375	1.526019775390625	0.163167724609375	2.629408203125	1.317927337646484	0.04933984375	2.6233369140625	1.247485412597656	0.12661669921875
324	10.766667	2.303989013671875	1.221126953125	0.2634453125	2.288732666015625	1.400700225830078	0.25459033203125	2.282018798828125	1.54479443359375	0.254209716796875	2.271749267578125	1.762572631835937	0.280317138671875	2.248998779296875	1.722923706054687	0.299497314453125	2.163422119140625	1.6605009765625	0.397902587890625	2.172826416015625	1.501576171875	0.6276176757812501	2.104082275390625	1.277912628173828	0.644221923828125	2.089457275390625	1.23558235168457	0.730703125	2.06100390625	1.189543716430664	0.6357607421875	2.1255263671875	1.207765106201172	0.7430749511718751	2.29924072265625	1.730120849609375	0.254148681640625	2.4050732421875	1.704892578125	0.1776357421875	2.623743408203125	1.523168090820312	0.161585205078125	2.6273701171875	1.315186798095703	0.046870361328125	2.6207412109375	1.244502532958984	0.12404345703125
325	10.8	2.303749755859375	1.220012130737305	0.266568115234375	2.288390380859375	1.399001831054687	0.2569365234375	2.2817548828125	1.542672485351563	0.25618603515625	2.26978662109375	1.759881469726563	0.2808330078125	2.2471474609375	1.720309814453125	0.29992724609375	2.16080712890625	1.659190673828125	0.397856689453125	2.165822265625	1.499459167480469	0.62614404296875	2.099514892578125	1.275235992431641	0.631627197265625	2.085320556640625	1.229650741577148	0.7161806640625	2.05698486328125	1.209336303710937	0.61294677734375	2.118386474609375	1.202755737304688	0.729101318359375	2.29770654296875	1.727559204101563	0.255244384765625	2.4043798828125	1.702933715820313	0.180402099609375	2.62307080078125	1.522522583007813	0.164697998046875	2.627071044921875	1.314189117431641	0.05210302734375	2.62159228515625	1.240511779785156	0.12608154296875
326	10.833334	2.302466064453125	1.219201202392578	0.266548095703125	2.286818359375	1.398153656005859	0.2573193359375	2.27992431640625	1.541786682128906	0.256878662109375	2.26747998046875	1.758872741699219	0.282010009765625	2.244895263671875	1.719218139648437	0.30097216796875	2.158546142578125	1.657600646972656	0.398541748046875	2.163545654296875	1.496680603027344	0.625929931640625	2.097434814453125	1.272406677246094	0.62955810546875	2.0829794921875	1.225655059814453	0.713407470703125	2.055084716796875	1.206692810058594	0.60981787109375	2.1165478515625	1.197487426757812	0.724914794921875	2.29550048828125	1.726672912597656	0.25639501953125	2.40231494140625	1.702454772949219	0.18166455078125	2.621341552734375	1.5225546875	0.165728271484375	2.6260009765625	1.314584991455078	0.05257958984375	2.62034326171875	1.240403579711914	0.126010986328125
327	10.866667	2.3014091796875	1.219736541748047	0.271970458984375	2.28595849609375	1.398964874267578	0.262447265625	2.27902001953125	1.542813354492187	0.26178369140625	2.270335205078125	1.760015258789063	0.2901748046875	2.246549072265625	1.720470825195312	0.3080634765625	2.156625244140625	1.659553466796875	0.403134521484375	2.160774169921875	1.491213012695312	0.62563330078125	2.0882548828125	1.268979064941406	0.6114362792968751	2.074365478515625	1.223771362304688	0.69639111328125	2.047810791015625	1.196337417602539	0.594181640625	2.111873291015625	1.190988296508789	0.702590087890625	2.298279052734375	1.727614501953125	0.264582763671875	2.40619873046875	1.701955688476563	0.191583740234375	2.617808837890625	1.513471313476562	0.168559814453125	2.626939453125	1.307567260742188	0.05123095703125	2.607038330078125	1.233056823730469	0.122029541015625
328	10.9	2.29724609375	1.214606170654297	0.270974609375	2.281593505859375	1.393707672119141	0.261552734375	2.274453125	1.537454467773438	0.260811279296875	2.265711181640625	1.754539306640625	0.2890087890625	2.2421103515625	1.715011474609375	0.307091552734375	2.1528740234375	1.653855346679687	0.402517822265625	2.15851708984375	1.484045684814453	0.623641357421875	2.085368896484375	1.262444458007812	0.6057158203125	2.073376953125	1.215190277099609	0.689770751953125	2.047725952148438	1.190687408447266	0.586663330078125	2.111404296875	1.18397721862793	0.695910888671875	2.293499755859375	1.7221640625	0.26327685546875	2.400845703125	1.69637890625	0.189632080078125	2.612505859375	1.508196929931641	0.166821044921875	2.621927490234375	1.30141064453125	0.05138525390625	2.61592724609375	1.234798095703125	0.13184130859375
329	10.933334	2.295952392578125	1.212856887817383	0.26991845703125	2.2808515625	1.391968048095703	0.260409912109375	2.274208740234375	1.535711791992187	0.259568359375	2.26646142578125	1.752817504882813	0.287584228515625	2.242831787109375	1.713404663085937	0.3058544921875	2.15396240234375	1.652480346679687	0.40173095703125	2.160200927734375	1.481469360351563	0.621845947265625	2.085554931640625	1.260574279785156	0.6020361328125	2.073852783203125	1.211866455078125	0.685278076171875	2.047808349609375	1.189414947509766	0.58182421875	2.11207763671875	1.180300750732422	0.69034716796875	2.29395947265625	1.7203173828125	0.261716552734375	2.400736572265625	1.693941162109375	0.187500244140625	2.611439453125	1.504800964355469	0.16439794921875	2.619376953125	1.297534912109375	0.04980322265625	2.61453857421875	1.231454681396484	0.130750244140625
330	10.966667	2.2929619140625	1.209401672363281	0.27257177734375	2.2788671875	1.38760205078125	0.262981201171875	2.2704921875	1.530411071777344	0.258887939453125	2.26183154296875	1.746443481445312	0.285564453125	2.238072021484375	1.707283752441406	0.303477783203125	2.146292724609375	1.646423461914063	0.395388427734375	2.147757568359375	1.467524566650391	0.60723681640625	2.085861572265625	1.245581817626953	0.574490234375	2.07401220703125	1.194861953735352	0.655870361328125	2.054751708984375	1.156868865966797	0.55616552734375	2.11158642578125	1.170164947509766	0.667533203125	2.2897236328125	1.714056274414062	0.260512451171875	2.39265771484375	1.68914501953125	0.18179052734375	2.59393017578125	1.49633935546875	0.135542236328125	2.60280810546875	1.277621063232422	0.048218994140625	2.597232666015625	1.223207946777344	0.136712890625
331	11	2.292769775390625	1.207370803833008	0.27303271484375	2.2786923828125	1.385557098388672	0.26478271484375	2.27039501953125	1.52833349609375	0.26185107421875	2.261143798828125	1.744421936035156	0.2870166015625	2.23748974609375	1.705341430664062	0.305177978515625	2.1436513671875	1.648801330566406	0.397664306640625	2.14778125	1.455615936279297	0.596356201171875	2.08114501953125	1.237406051635742	0.55100927734375	2.07112158203125	1.190091339111328	0.6346035156249999	2.047881225585937	1.150827072143555	0.536303466796875	2.104268798828125	1.168164443969727	0.650690185546875	2.28912451171875	1.711952087402344	0.26221630859375	2.39139013671875	1.6882802734375	0.18235009765625	2.575310302734375	1.480178955078125	0.131190185546875	2.589078125	1.261593139648437	0.044463134765625	2.563125244140625	1.20718603515625	0.12919482421875
332	11.033334	2.297157958984375	1.205651519775391	0.273139404296875	2.282356201171875	1.383302490234375	0.265030029296875	2.275945068359375	1.525820922851562	0.26523681640625	2.26377783203125	1.741456665039062	0.28785888671875	2.240330078125	1.70239794921875	0.3059775390625	2.143837158203125	1.647637390136719	0.39617822265625	2.13115283203125	1.431362365722656	0.567840087890625	2.067474609375	1.212710754394531	0.523588134765625	2.05819287109375	1.177239440917969	0.612653564453125	2.036087036132812	1.142709289550781	0.512650146484375	2.10382275390625	1.143098205566406	0.613083984375	2.29248486328125	1.7091474609375	0.2639599609375	2.39579931640625	1.686152648925781	0.1858505859375	2.562933837890625	1.469778503417969	0.1182470703125	2.54232080078125	1.253144165039062	0.029716552734375	2.545152587890625	1.196676574707031	0.11665625
333	11.066667	2.300921875	1.199550689697266	0.2763310546875	2.285325439453125	1.376095550537109	0.26955029296875	2.27646533203125	1.517606750488281	0.268479736328125	2.26285986328125	1.732118347167969	0.288089111328125	2.23962548828125	1.693388122558594	0.306381103515625	2.137177490234375	1.637939270019531	0.387785888671875	2.122853515625	1.41756005859375	0.55119384765625	2.062525146484375	1.20138444519043	0.498320556640625	2.061310302734375	1.156554290771484	0.582895751953125	2.043048706054687	1.13321044921875	0.479642822265625	2.108761474609375	1.116570510864258	0.570579833984375	2.2918056640625	1.699882080078125	0.265015869140625	2.39345849609375	1.676707092285156	0.186130615234375	2.54309765625	1.449308044433594	0.120901611328125	2.517537841796875	1.234063049316406	0.03408056640625	2.49594921875	1.181105987548828	0.119834716796875
334	11.1	2.29979248046875	1.197000579833984	0.279019287109375	2.2855546875	1.373212768554688	0.273343994140625	2.2779052734375	1.51441064453125	0.273338623046875	2.2631806640625	1.728337463378906	0.29202587890625	2.24032763671875	1.689659118652344	0.31055224609375	2.13845947265625	1.640196838378906	0.3957763671875	2.115192626953125	1.404521881103516	0.533538330078125	2.052125	1.192655242919922	0.47019873046875	2.05256787109375	1.145399261474609	0.553149658203125	2.039209716796875	1.120889694213867	0.44972119140625	2.0959951171875	1.116920738220215	0.555773681640625	2.29212060546875	1.696257385253906	0.2690126953125	2.392282470703125	1.678527770996094	0.18744482421875	2.53140966796875	1.450366180419922	0.10672705078125	2.486172119140625	1.237130493164063	0.0248232421875	2.475138671875	1.1847412109375	0.112572509765625
335	11.133334	2.298842041015625	1.191744934082031	0.281826171875	2.284285888671875	1.368251617431641	0.276677490234375	2.27873046875	1.509745910644531	0.2802080078125	2.265826416015625	1.724195434570313	0.298498046875	2.24248876953125	1.685691162109375	0.31700048828125	2.137272216796875	1.6352412109375	0.39787109375	2.104638671875	1.393634582519531	0.523891845703125	2.043886474609375	1.190302093505859	0.434318603515625	2.040509155273437	1.133814392089844	0.511410400390625	2.040929931640625	1.118975814819336	0.405129638671875	2.098270751953125	1.110785453796387	0.5035942382812501	2.294642333984375	1.69176025390625	0.275648193359375	2.391633056640625	1.671282104492188	0.190608642578125	2.5252470703125	1.438098388671875	0.113345947265625	2.461579833984375	1.231550506591797	0.02562744140625	2.44181396484375	1.179329925537109	0.112142333984375
336	11.166667	2.296290283203125	1.190550872802734	0.28230419921875	2.28232080078125	1.367008209228516	0.276321533203125	2.27717236328125	1.508481842041016	0.2789267578125	2.267052001953125	1.723037780761719	0.29670751953125	2.243721435546875	1.684873718261719	0.3158623046875	2.138105712890625	1.636133239746094	0.397160888671875	2.103332763671875	1.388724212646484	0.5104743652343749	2.040449951171875	1.193768981933594	0.405333740234375	2.038963623046875	1.133526168823242	0.479541748046875	2.04530322265625	1.114397789001465	0.374181396484375	2.094404541015625	1.115038467407226	0.477951904296875	2.29497705078125	1.690219665527344	0.27334619140625	2.388064208984375	1.668902099609375	0.184322998046875	2.509840576171875	1.427538299560547	0.113266845703125	2.442123046875	1.220581695556641	0.029898193359375	2.41469970703125	1.169238327026367	0.1147861328125
337	11.2	2.288425537109375	1.190623382568359	0.275964599609375	2.2801806640625	1.367360595703125	0.2775048828125	2.278339111328125	1.508669921875	0.28358203125	2.267851318359375	1.722802368164063	0.30354833984375	2.245255615234375	1.684406005859375	0.32299560546875	2.139300537109375	1.638144958496094	0.405053955078125	2.094591064453125	1.381705047607422	0.490796630859375	2.032212158203125	1.191950927734375	0.376717041015625	2.040976684570313	1.126540649414062	0.44574462890625	2.041750244140625	1.118007194519043	0.338923828125	2.09415673828125	1.12111595916748	0.448570068359375	2.295208984375	1.690347229003906	0.279133544921875	2.381394775390625	1.670759460449219	0.18321875	2.482601318359375	1.422769409179688	0.104229248046875	2.411435546875	1.212917510986328	0.032412841796875	2.39663671875	1.166249908447266	0.12283642578125
338	11.233334	2.2916708984375	1.193883438110352	0.27692236328125	2.28207177734375	1.371363861083984	0.2799033203125	2.2773515625	1.513298645019531	0.28526416015625	2.269936279296875	1.728384460449219	0.30716845703125	2.24713720703125	1.689942565917969	0.326857177734375	2.14174560546875	1.643185241699219	0.410495361328125	2.08989501953125	1.380482574462891	0.474653076171875	2.039621704101562	1.192539154052734	0.34991845703125	2.046587524414063	1.12471891784668	0.4174296875	2.05004638671875	1.11966609954834	0.3099375	2.108988525390625	1.119642181396484	0.409271240234375	2.296518798828125	1.695630187988281	0.281852294921875	2.380957763671875	1.675998962402344	0.1835888671875	2.463147216796875	1.4200908203125	0.1031572265625	2.378390380859375	1.216642593383789	0.024451416015625	2.3558037109375	1.169030853271484	0.113308349609375
339	11.266667	2.295249755859375	1.195860992431641	0.276123046875	2.28407080078125	1.373846038818359	0.278718994140625	2.27838916015625	1.516214233398438	0.284173095703125	2.271380126953125	1.731857055664062	0.307769287109375	2.248407958984375	1.693187744140625	0.327212890625	2.143066650390625	1.646162719726562	0.411566650390625	2.0912275390625	1.378539764404297	0.456421875	2.039538818359375	1.196079559326172	0.32300439453125	2.05121728515625	1.124800994873047	0.38664404296875	2.059551513671875	1.124387237548828	0.278943359375	2.11428271484375	1.126378936767578	0.3805	2.29800439453125	1.699130737304688	0.282144775390625	2.3806630859375	1.676987060546875	0.182333740234375	2.450430419921875	1.415333984375	0.105478759765625	2.360724853515625	1.212560043334961	0.02821875	2.310275390625	1.15556282043457	0.098572509765625
340	11.3	2.29437060546875	1.199461151123047	0.276989013671875	2.2825263671875	1.377537750244141	0.280333740234375	2.27699462890625	1.519968627929687	0.28718994140625	2.2713330078125	1.7358134765625	0.31094287109375	2.247784912109375	1.697272705078125	0.33005078125	2.14046240234375	1.650271850585938	0.4120888671875	2.085906982421875	1.381518646240234	0.447336181640625	2.037616821289062	1.204426956176758	0.3053544921875	2.0551787109375	1.130474304199219	0.36455615234375	2.062949462890625	1.131474258422852	0.256728271484375	2.11797119140625	1.136617126464844	0.357301025390625	2.298066162109375	1.702880004882813	0.28562109375	2.3806552734375	1.677687377929687	0.186333740234375	2.43962548828125	1.414365051269531	0.105397216796875	2.33618701171875	1.217805221557617	0.02865771484375	2.292991943359375	1.159214447021484	0.102566162109375
341	11.333334	2.29453662109375	1.199274337768555	0.2759404296875	2.280220703125	1.377408782958984	0.278207763671875	2.27297265625	1.519964965820312	0.284534423828125	2.268845703125	1.73605126953125	0.30886962890625	2.245292236328125	1.6975537109375	0.328213623046875	2.1393955078125	1.65149169921875	0.4129033203125	2.0812041015625	1.382777618408203	0.445207763671875	2.039456665039062	1.211257110595703	0.294131591796875	2.05934326171875	1.135013153076172	0.349780029296875	2.068933837890625	1.133867309570312	0.241965087890625	2.12196630859375	1.143006896972656	0.34232958984375	2.295098388671875	1.702983154296875	0.2831044921875	2.3776728515625	1.67542724609375	0.18421728515625	2.43546875	1.411569763183594	0.10295751953125	2.321179931640625	1.21724951171875	0.035583251953125	2.27871435546875	1.162874267578125	0.11322314453125
342	11.366667	2.2948115234375	1.198899993896484	0.281888671875	2.27939990234375	1.376762969970703	0.28273974609375	2.271056884765625	1.519136962890625	0.288315673828125	2.269659912109375	1.735069580078125	0.3122392578125	2.24541943359375	1.696972778320312	0.331393310546875	2.137649658203125	1.653080200195312	0.414599853515625	2.0726640625	1.385290740966797	0.43780615234375	2.035754272460938	1.210835052490234	0.2892353515625	2.073604736328125	1.137938888549805	0.339622802734375	2.07592578125	1.132618240356445	0.23164794921875	2.134069580078125	1.145459106445313	0.3170439453125	2.29567822265625	1.70163623046875	0.2868115234375	2.3784658203125	1.672659057617187	0.188699951171875	2.423209716796875	1.407243133544922	0.105356201171875	2.289014404296875	1.230557312011719	0.02778955078125	2.24594287109375	1.176859741210937	0.105418212890625
343	11.4	2.2956767578125	1.197792846679687	0.2850908203125	2.279167724609375	1.375220947265625	0.283239501953125	2.270857421875	1.517366027832031	0.28794384765625	2.26956640625	1.733023742675781	0.310710205078125	2.2450888671875	1.695135498046875	0.329745849609375	2.13637548828125	1.650912963867188	0.41107861328125	2.071084716796875	1.383807495117187	0.435251953125	2.027956298828125	1.213597625732422	0.284117919921875	2.07887548828125	1.143040405273438	0.325109130859375	2.08505712890625	1.148199554443359	0.217477294921875	2.138325439453125	1.159450393676758	0.294978759765625	2.29576513671875	1.699479125976562	0.285795654296875	2.3803564453125	1.671113098144531	0.189381591796875	2.425865966796875	1.405708312988281	0.10819091796875	2.2937939453125	1.227243667602539	0.032376220703125	2.23671240234375	1.187762756347656	0.109241943359375
344	11.433334	2.294892578125	1.197277862548828	0.28372509765625	2.27820263671875	1.374655395507812	0.28346923828125	2.2692568359375	1.516701538085937	0.28890234375	2.270111572265625	1.731985595703125	0.314546875	2.245277099609375	1.694098815917969	0.333086669921875	2.136551025390625	1.647780090332031	0.413165771484375	2.076595947265625	1.379516662597656	0.437579833984375	2.030404907226563	1.213471588134766	0.282845947265625	2.080939697265625	1.141445831298828	0.32164599609375	2.085088134765625	1.150554489135742	0.214205078125	2.13989892578125	1.158859252929688	0.29428955078125	2.295957275390625	1.698528198242188	0.289174072265625	2.38005078125	1.669930969238281	0.192436767578125	2.42287744140625	1.403757904052734	0.11254638671875	2.287296630859375	1.228112609863281	0.036516357421875	2.22915185546875	1.190066024780273	0.113274658203125
345	11.466667	2.29325634765625	1.197567687988281	0.28477587890625	2.2772275390625	1.375240905761719	0.285135498046875	2.2676533203125	1.517469604492188	0.289529541015625	2.2684775390625	1.733062194824219	0.314989990234375	2.243543701171875	1.695150207519531	0.333514892578125	2.13477294921875	1.647213439941406	0.412912841796875	2.0780888671875	1.378166290283203	0.440418212890625	2.02928125	1.214074462890625	0.28395751953125	2.08378564453125	1.142513488769531	0.318301513671875	2.083909423828125	1.147982604980469	0.21039208984375	2.139991455078125	1.162403778076172	0.29063427734375	2.294428955078125	1.699529174804687	0.28969921875	2.37935546875	1.669732604980469	0.1938212890625	2.420295166015625	1.403795349121094	0.1109130859375	2.2848681640625	1.227101959228516	0.03609619140625	2.221578125	1.188216033935547	0.10841943359375
346	11.5	2.294233642578125	1.198093597412109	0.283907958984375	2.279775146484375	1.376138549804688	0.28377978515625	2.2714365234375	1.518641418457031	0.287930419921875	2.271275390625	1.734563232421875	0.3130625	2.246332763671875	1.696537414550781	0.33151318359375	2.136209716796875	1.646085266113281	0.407766845703125	2.078650146484375	1.377476745605469	0.440850830078125	2.030131469726562	1.2132705078125	0.28396630859375	2.084830810546875	1.141747680664063	0.31843701171875	2.086130126953125	1.148318939208984	0.210453857421875	2.14205908203125	1.159639587402344	0.2825673828125	2.297552978515625	1.701042724609375	0.28796484375	2.380726318359375	1.667583129882813	0.19152099609375	2.421788330078125	1.401612091064453	0.107522705078125	2.277875244140625	1.227158233642578	0.043028564453125	2.22156103515625	1.18951025390625	0.121693359375
347	11.533334	2.29424560546875	1.198335586547852	0.282892822265625	2.27942333984375	1.376580169677734	0.284146728515625	2.2697138671875	1.519193481445313	0.287919677734375	2.271519287109375	1.73519091796875	0.3147373046875	2.24676806640625	1.697123840332031	0.333528564453125	2.138199462890625	1.646281616210937	0.41206787109375	2.077849609375	1.377588897705078	0.442403564453125	2.02637451171875	1.214192367553711	0.2851669921875	2.08239404296875	1.14287971496582	0.318278564453125	2.089751708984375	1.148934280395508	0.2103662109375	2.140056396484375	1.163346343994141	0.26913623046875	2.296996337890625	1.701665588378906	0.28871044921875	2.377458251953125	1.667508117675781	0.190003173828125	2.418253173828125	1.401785583496094	0.10387939453125	2.269474853515625	1.229822082519531	0.042702880859375	2.219320068359375	1.192248962402344	0.125634765625
348	11.566667	2.291531982421875	1.19934130859375	0.28174560546875	2.2768076171875	1.377593566894531	0.283236572265625	2.2672216796875	1.520212280273437	0.287160400390625	2.269564453125	1.736212524414062	0.313925537109375	2.245115478515625	1.698157104492187	0.33313232421875	2.137844970703125	1.647359130859375	0.413465576171875	2.077893798828125	1.378686065673828	0.444769775390625	2.02374267578125	1.215343841552734	0.28837548828125	2.080296142578125	1.144006958007812	0.3205146484375	2.08582861328125	1.150088943481445	0.212494140625	2.137122314453125	1.164476593017578	0.270377685546875	2.294588623046875	1.702674438476563	0.287478759765625	2.373385498046875	1.66847412109375	0.187450439453125	2.41266455078125	1.402712371826172	0.10073828125	2.2628388671875	1.230780609130859	0.042072998046875	2.21406201171875	1.193249923706055	0.12584326171875
349	11.6	2.291030029296875	1.19873063659668	0.282474609375	2.276056396484375	1.376567108154297	0.281827880859375	2.267692138671875	1.518943237304688	0.285755615234375	2.266989990234375	1.734616943359375	0.311278076171875	2.242801025390625	1.69645068359375	0.3303134765625	2.134991455078125	1.64634814453125	0.40978857421875	2.078169189453125	1.3791923828125	0.452409423828125	2.022941162109375	1.216231384277344	0.29676513671875	2.083638671875	1.146780319213867	0.324532958984375	2.08418505859375	1.149013290405273	0.2164658203125	2.13463623046875	1.164179824829102	0.266029052734375	2.292737548828125	1.701323486328125	0.2854296875	2.373495849609375	1.667875	0.18711279296875	2.412429443359375	1.402845031738281	0.10005224609375	2.268232177734375	1.229680770874023	0.033536865234375	2.21774169921875	1.190704238891602	0.115320556640625
350	11.633334	2.288587890625	1.197463516235352	0.28095703125	2.274656005859375	1.375118896484375	0.281135009765625	2.268782470703125	1.517318969726563	0.287485107421875	2.2690107421875	1.732816650390625	0.311719482421875	2.244838134765625	1.694905883789062	0.331094970703125	2.1360595703125	1.646116455078125	0.409677978515625	2.07541943359375	1.379825653076172	0.449701416015625	2.02338037109375	1.218522430419922	0.291763916015625	2.081154052734375	1.147769409179688	0.321884521484375	2.085140380859375	1.148870971679687	0.214033447265625	2.13514208984375	1.164676971435547	0.269666015625	2.294441650390625	1.69933056640625	0.285947021484375	2.3742841796875	1.667106323242188	0.18673974609375	2.41572216796875	1.40282958984375	0.09990258789062501	2.267274169921875	1.230630279541016	0.042031494140625	2.219144775390625	1.192620300292969	0.12548095703125
351	11.666667	2.28688671875	1.198548858642578	0.278509521484375	2.272628662109375	1.376202789306641	0.27875146484375	2.266240478515625	1.518400268554688	0.28510302734375	2.2658896484375	1.73392919921875	0.309322509765625	2.2416064453125	1.695973999023437	0.328488525390625	2.132970947265625	1.646286499023438	0.40674169921875	2.0736796875	1.380843658447266	0.454021484375	2.023235107421875	1.220101684570313	0.294951416015625	2.08124169921875	1.149459808349609	0.324927001953125	2.084988037109375	1.151075317382813	0.217058837890625	2.134689453125	1.166062255859375	0.26955322265625	2.291608642578125	1.700479736328125	0.2837763671875	2.372711669921875	1.6666181640625	0.186125244140625	2.415312744140625	1.402504058837891	0.09923095703125	2.268226318359375	1.228510025024414	0.0431484375	2.221727783203125	1.1901083984375	0.127357421875
352	11.7	2.28812939453125	1.198490188598633	0.27794580078125	2.274425048828125	1.376579254150391	0.27879443359375	2.267266845703125	1.519095642089844	0.284135498046875	2.267130859375	1.734960327148438	0.30961376953125	2.242802734375	1.696833557128906	0.328657470703125	2.1335390625	1.647762573242187	0.40699951171875	2.07762890625	1.381346008300781	0.45642431640625	2.0251396484375	1.219736358642578	0.298153564453125	2.0873369140625	1.150875183105469	0.32430712890625	2.086197265625	1.150221221923828	0.216132568359375	2.136222900390625	1.164915802001953	0.26576611328125	2.292829833984375	1.701560913085937	0.283774169921875	2.3727080078125	1.666892944335937	0.18501318359375	2.4169892578125	1.401567657470703	0.10068115234375	2.273166015625	1.225508483886719	0.04056201171875	2.22570947265625	1.187174499511719	0.124547607421875
353	11.733334	2.287814697265625	1.198697509765625	0.2773662109375	2.2740556640625	1.376562652587891	0.2775615234375	2.2676337890625	1.518919189453125	0.283366455078125	2.266032470703125	1.73448876953125	0.309000732421875	2.24175048828125	1.6962568359375	0.327733642578125	2.13112939453125	1.646977172851563	0.403679931640625	2.075904541015625	1.381742553710938	0.458069091796875	2.024461181640625	1.219644821166992	0.30037646484375	2.0886162109375	1.152253051757812	0.325153076171875	2.086060302734375	1.150047637939453	0.21715673828125	2.1358427734375	1.164904098510742	0.267271728515625	2.292152099609375	1.701298217773437	0.283431640625	2.3738408203125	1.670059936523438	0.18522607421875	2.42030078125	1.404738433837891	0.10325146484375	2.282500244140625	1.226352127075195	0.037305419921875	2.231473876953125	1.18738232421875	0.118707275390625
354	11.766667	2.28872119140625	1.198544052124023	0.277685791015625	2.273605712890625	1.376212554931641	0.277442138671875	2.265719970703125	1.518458129882812	0.282406494140625	2.264497802734375	1.733795532226563	0.309103271484375	2.240219970703125	1.695524291992188	0.32769873046875	2.1306201171875	1.647355590820312	0.40568115234375	2.07846240234375	1.381854949951172	0.46111181640625	2.024065063476562	1.216633331298828	0.30788037109375	2.09281982421875	1.152538146972656	0.328544921875	2.0858583984375	1.151021209716797	0.220783447265625	2.134966552734375	1.165567474365234	0.26460009765625	2.2904912109375	1.700711181640625	0.28331494140625	2.37322802734375	1.671214233398437	0.1855341796875	2.419605224609375	1.405938812255859	0.1038310546875	2.28176953125	1.227502151489258	0.03850146484375	2.231189697265625	1.188621444702148	0.12016015625
355	11.8	2.287722900390625	1.197315444946289	0.277393310546875	2.272438232421875	1.374585113525391	0.277618896484375	2.265451171875	1.516511840820312	0.28405712890625	2.261811767578125	1.731697448730469	0.307811767578125	2.2380966796875	1.693482604980469	0.326964111328125	2.129960205078125	1.646320617675781	0.40701611328125	2.0768994140625	1.381173217773437	0.460285888671875	2.023152709960938	1.216469940185547	0.30701904296875	2.090086181640625	1.151411529541016	0.3296025390625	2.08470556640625	1.149569641113281	0.22198828125	2.1338876953125	1.164793640136719	0.26658154296875	2.288046142578125	1.698644287109375	0.28243359375	2.37147216796875	1.670649719238281	0.185177001953125	2.4214306640625	1.407055999755859	0.102231689453125	2.28342578125	1.227665328979492	0.041871337890625	2.231520263671875	1.188499710083008	0.12227001953125
356	11.833334	2.286754150390625	1.198816833496094	0.276254150390625	2.2715361328125	1.376290222167969	0.27649853515625	2.264801513671875	1.518380554199219	0.283082275390625	2.2624873046875	1.733624755859375	0.308596435546875	2.238662353515625	1.695344543457031	0.32762060546875	2.128673583984375	1.646916015625	0.404615478515625	2.077015625	1.381218627929687	0.458104736328125	2.022930419921875	1.216659698486328	0.304415283203125	2.08589990234375	1.149085601806641	0.331093994140625	2.084090087890625	1.150264602661133	0.223231201171875	2.1337900390625	1.165491271972656	0.267395751953125	2.288404296875	1.700597290039062	0.282757080078125	2.369003173828125	1.671326232910156	0.183320556640625	2.420198486328125	1.407358154296875	0.10127001953125	2.281779052734375	1.22738752746582	0.04260009765625	2.230376220703125	1.18851611328125	0.123610107421875
357	11.866667	2.28871826171875	1.199150024414062	0.276326171875	2.273503173828125	1.376672302246094	0.27633203125	2.2674462890625	1.518784912109375	0.283861083984375	2.26487646484375	1.734093383789062	0.3093076171875	2.241017333984375	1.695789306640625	0.32827490234375	2.1314814453125	1.647310791015625	0.405953125	2.079142578125	1.382020538330078	0.461160400390625	2.023961181640625	1.21864599609375	0.30650537109375	2.0876328125	1.1510927734375	0.3316181640625	2.084665283203125	1.151885513305664	0.22374853515625	2.1355458984375	1.166554382324219	0.272728759765625	2.29090771484375	1.701070068359375	0.28355224609375	2.371866943359375	1.67126708984375	0.184520263671875	2.42182373046875	1.407186950683594	0.10180810546875	2.2827919921875	1.228309631347656	0.041025634765625	2.23090283203125	1.189362762451172	0.12172412109375
358	11.9	2.28815771484375	1.198434371948242	0.275876953125	2.2724638671875	1.375938598632813	0.276093994140625	2.26551220703125	1.518045227050781	0.283312744140625	2.2631025390625	1.733420104980469	0.30845751953125	2.239091552734375	1.695168884277344	0.3273564453125	2.129353759765625	1.647298034667969	0.405160888671875	2.07651953125	1.381973388671875	0.459911865234375	2.0217578125	1.217244857788086	0.306503173828125	2.084986083984375	1.149746139526367	0.3328984375	2.0837158203125	1.150687683105469	0.224982421875	2.1336591796875	1.165415252685547	0.27321435546875	2.28922412109375	1.700322387695313	0.282877197265625	2.3711220703125	1.671421447753906	0.184327880859375	2.420556640625	1.406977813720703	0.102339599609375	2.282769775390625	1.227260131835938	0.041083740234375	2.23019189453125	1.188199859619141	0.121298095703125
359	11.933334	2.28638330078125	1.198580078125	0.275595947265625	2.27123193359375	1.376180297851562	0.27615087890625	2.265335205078125	1.518322875976562	0.2843212890625	2.263345947265625	1.73367431640625	0.3102099609375	2.23931689453125	1.6953876953125	0.32904931640625	2.1291611328125	1.646552001953125	0.40572802734375	2.077252197265625	1.381701965332031	0.46393896484375	2.021767700195312	1.217034942626953	0.310626708984375	2.0847763671875	1.149295867919922	0.337029052734375	2.08284033203125	1.151649383544922	0.229114501953125	2.1333486328125	1.166167633056641	0.275491943359375	2.2893515625	1.700612060546875	0.284440185546875	2.369898681640625	1.671017944335937	0.184938720703125	2.424283935546875	1.408143249511719	0.100800048828125	2.284576416015625	1.228661193847656	0.043054443359375	2.230320068359375	1.189273498535156	0.122018310546875
360	11.966667	2.286387939453125	1.197856536865234	0.27590576171875	2.27035986328125	1.375274566650391	0.27594775390625	2.262971923828125	1.51733642578125	0.282715087890625	2.261445556640625	1.732593383789062	0.308344482421875	2.2373837890625	1.694398315429688	0.327251953125	2.128501708984375	1.64702099609375	0.406465576171875	2.072808837890625	1.382833862304687	0.463401611328125	2.019354736328125	1.218746459960937	0.3089580078125	2.08440966796875	1.152302185058594	0.333407958984375	2.081567138671875	1.15108073425293	0.225558349609375	2.13167529296875	1.170129608154297	0.27503125	2.28733251953125	1.699469970703125	0.2825888671875	2.369323486328125	1.670491821289062	0.184195068359375	2.42346044921875	1.406527709960937	0.103954345703125	2.284330078125	1.228370986938477	0.041470458984375	2.22978955078125	1.188395782470703	0.11986083984375
361	12	2.28551806640625	1.195476547241211	0.27553662109375	2.2699755859375	1.3729521484375	0.275124267578125	2.263673583984375	1.515053833007812	0.2823837890625	2.261593505859375	1.730343139648437	0.3078525390625	2.23767919921875	1.692091796875	0.326843994140625	2.1298740234375	1.644659057617187	0.407505126953125	2.07296826171875	1.380686187744141	0.464345947265625	2.020566284179687	1.216293853759766	0.30983740234375	2.082002685546875	1.147955841064453	0.338153564453125	2.08164306640625	1.149003128051758	0.230256591796875	2.132417724609375	1.168029968261719	0.278092041015625	2.28751953125	1.697270629882813	0.282063720703125	2.36957373046875	1.668351928710937	0.1836904296875	2.42716259765625	1.404814666748047	0.104373779296875	2.28394140625	1.230338485717773	0.04068701171875	2.22960595703125	1.187598724365234	0.117761474609375
362	12.033334	2.283728271484375	1.197140914916992	0.2739345703125	2.26733154296875	1.374999450683594	0.274254638671875	2.26110107421875	1.517378967285156	0.283138427734375	2.261222900390625	1.73317626953125	0.30913427734375	2.23674755859375	1.695046813964844	0.32797998046875	2.12669189453125	1.649763854980469	0.40747900390625	2.071028564453125	1.384270294189453	0.461861083984375	2.019598999023438	1.219581604003906	0.306451171875	2.07894384765625	1.149963287353516	0.336870849609375	2.080562255859375	1.149251617431641	0.228704833984375	2.13179638671875	1.168751251220703	0.2815078125	2.286976318359375	1.699795654296875	0.28332666015625	2.3678232421875	1.6693076171875	0.183981689453125	2.4265283203125	1.406302734375	0.101227294921875	2.282294189453125	1.230663116455078	0.04089013671875	2.22781640625	1.188809661865234	0.11870458984375
363	12.066667	2.28390966796875	1.19601123046875	0.273201416015625	2.2679091796875	1.373379241943359	0.273630615234375	2.2629365234375	1.515302490234375	0.28379150390625	2.261082763671875	1.730511596679687	0.3092666015625	2.23696240234375	1.692318115234375	0.32806591796875	2.127090087890625	1.647020751953125	0.407053466796875	2.074233642578125	1.382611907958984	0.465261962890625	2.014565185546875	1.220906005859375	0.31068359375	2.0788818359375	1.153220947265625	0.33352001953125	2.07990185546875	1.153631881713867	0.225663330078125	2.125780517578125	1.16771696472168	0.2733828125	2.287127197265625	1.697404907226562	0.2836767578125	2.3694423828125	1.669528137207031	0.185285888671875	2.42572802734375	1.406578704833984	0.10349365234375	2.2831474609375	1.230890228271484	0.04206298828125	2.226441650390625	1.192185119628906	0.1195087890625
364	12.1	2.27954296875	1.193938552856445	0.27437451171875	2.265531982421875	1.371798706054687	0.27368408203125	2.26149951171875	1.514121948242187	0.282156494140625	2.26124267578125	1.7296630859375	0.30823779296875	2.236848388671875	1.691525146484375	0.32702783203125	2.12609130859375	1.64428857421875	0.404089599609375	2.074470458984375	1.380442840576172	0.468055908203125	2.01458984375	1.217786560058594	0.31392626953125	2.08298291015625	1.152620544433594	0.332602783203125	2.080865966796875	1.1507275390625	0.22458154296875	2.127313720703125	1.16530859375	0.2770947265625	2.2870380859375	1.696377075195312	0.282456298828125	2.3677470703125	1.665879028320313	0.18319775390625	2.4296533203125	1.403721801757813	0.101165771484375	2.28573828125	1.227853363037109	0.041767578125	2.22795361328125	1.190234344482422	0.11920263671875
365	12.133334	2.280181884765625	1.195666900634766	0.272936767578125	2.265953125	1.373469787597656	0.273079345703125	2.262328857421875	1.51568994140625	0.282818359375	2.26159375	1.731269409179688	0.3081455078125	2.2372412109375	1.693157470703125	0.3270126953125	2.12547998046875	1.64891748046875	0.404341796875	2.0748037109375	1.38366552734375	0.46272802734375	2.015582275390625	1.220386672973633	0.30908349609375	2.078836181640625	1.152126663208008	0.333746337890625	2.080506591796875	1.1517744140625	0.225726318359375	2.128275390625	1.166666030883789	0.280504638671875	2.287502197265625	1.697953002929688	0.282538818359375	2.368184326171875	1.668182250976562	0.183078125	2.42670556640625	1.404907989501953	0.10237353515625	2.284359375	1.228570175170898	0.04083984375	2.226421630859375	1.190938491821289	0.11812255859375
366	12.166667	2.2785029296875	1.194048187255859	0.27214208984375	2.26454541015625	1.371953582763672	0.27268359375	2.260622802734375	1.514254638671875	0.282072509765625	2.260586181640625	1.729721069335938	0.30916259765625	2.23616552734375	1.691510131835937	0.32779833984375	2.1250908203125	1.645359375	0.405120361328125	2.07408251953125	1.380873107910156	0.467173583984375	2.013517822265625	1.220739273071289	0.310610595703125	2.0818232421875	1.154999771118164	0.327637451171875	2.0784052734375	1.148804321289063	0.2197861328125	2.126176513671875	1.164674255371094	0.28078564453125	2.28633642578125	1.696524047851562	0.2832001953125	2.366980224609375	1.666233520507812	0.18378564453125	2.42622607421875	1.403467346191406	0.10151953125	2.284566162109375	1.226835571289063	0.038845947265625	2.2255498046875	1.188639129638672	0.115092041015625
367	12.2	2.279013916015625	1.195137680053711	0.272714111328125	2.265712890625	1.373035034179688	0.27341748046875	2.261072265625	1.515349975585937	0.281474365234375	2.26312255859375	1.730903076171875	0.30720068359375	2.23817626953125	1.693082946777344	0.325895751953125	2.12479931640625	1.647551330566406	0.400094970703125	2.078605224609375	1.3814482421875	0.458501953125	2.014916137695312	1.219887390136719	0.304781005859375	2.075936279296875	1.149828308105469	0.330069580078125	2.08073388671875	1.150877532958984	0.2221328125	2.1275029296875	1.161845977783203	0.284959716796875	2.28869482421875	1.697283142089844	0.281640380859375	2.3701474609375	1.666723999023437	0.183027099609375	2.425241943359375	1.402175598144531	0.103962158203125	2.283568359375	1.226043975830078	0.0402060546875	2.2254697265625	1.188700180053711	0.11752587890625
368	12.233334	2.277928955078125	1.194535491943359	0.273727783203125	2.264756591796875	1.372282196044922	0.2742880859375	2.260099365234375	1.514476440429688	0.2821982421875	2.261853515625	1.72983154296875	0.307958984375	2.23692919921875	1.692013305664062	0.326572265625	2.12425537109375	1.6460400390625	0.401321044921875	2.077938720703125	1.380164031982422	0.4594912109375	2.013441162109375	1.218543609619141	0.306486083984375	2.077647705078125	1.150263977050781	0.3281650390625	2.0793583984375	1.150572296142578	0.220228271484375	2.12661376953125	1.162617568969726	0.282868408203125	2.287496826171875	1.6962763671875	0.282470703125	2.36937646484375	1.66602587890625	0.184274169921875	2.425197509765625	1.402238586425781	0.104083251953125	2.28384716796875	1.226451568603516	0.039441162109375	2.222666259765625	1.188923126220703	0.114124755859375
369	12.266667	2.278031494140625	1.194084533691406	0.272661376953125	2.2650439453125	1.371812469482422	0.2731630859375	2.260323974609375	1.514004272460937	0.280595703125	2.26131103515625	1.729417236328125	0.30556982421875	2.23683203125	1.691546630859375	0.324637939453125	2.124648681640625	1.644944702148437	0.3996845703125	2.07789404296875	1.378792205810547	0.455970458984375	2.012714721679687	1.2168623046875	0.303646484375	2.077373046875	1.148909515380859	0.324928466796875	2.077484619140625	1.150304321289062	0.217006591796875	2.126447509765625	1.161186492919922	0.285120361328125	2.28678515625	1.69590771484375	0.279869384765625	2.366333251953125	1.665165893554688	0.1799560546875	2.421548583984375	1.400833587646484	0.101336181640625	2.276978515625	1.2255224609375	0.0429833984375	2.220958984375	1.189164245605469	0.122135009765625
370	12.3	2.277498779296875	1.194435424804688	0.273660888671875	2.2634482421875	1.3721845703125	0.272357421875	2.25878369140625	1.51447216796875	0.27961669921875	2.260133056640625	1.729911499023438	0.30544970703125	2.23525537109375	1.692027587890625	0.324043701171875	2.123473876953125	1.645375854492187	0.399817138671875	2.07802587890625	1.379330047607422	0.458433837890625	2.012255004882813	1.215465316772461	0.3082392578125	2.081150146484375	1.150485992431641	0.325366455078125	2.078399658203125	1.150036346435547	0.2174072265625	2.126829345703125	1.161679840087891	0.281939453125	2.28586376953125	1.69639599609375	0.279957275390625	2.36955322265625	1.664810791015625	0.18365283203125	2.42319873046875	1.400445129394531	0.1034755859375	2.278360107421875	1.226032867431641	0.0425888671875	2.2216376953125	1.189282592773437	0.12113818359375
371	12.333334	2.277458740234375	1.194702545166016	0.271488037109375	2.26363134765625	1.372586822509766	0.27111376953125	2.25824169921875	1.514964965820313	0.2778447265625	2.260107421875	1.730351196289063	0.305198486328125	2.235208251953125	1.69236181640625	0.323629638671875	2.123710693359375	1.646395751953125	0.400404541015625	2.07693017578125	1.377912750244141	0.446304931640625	2.014914794921875	1.210001190185547	0.298779541015625	2.07990771484375	1.14334162902832	0.32340380859375	2.07763720703125	1.14469889831543	0.215372314453125	2.130071044921875	1.161083740234375	0.280836181640625	2.2856953125	1.696944580078125	0.279361572265625	2.367984375	1.665906372070312	0.181570068359375	2.421162109375	1.401252807617188	0.10140576171875	2.27682177734375	1.22555322265625	0.042497314453125	2.22049267578125	1.188688125610352	0.121361083984375
372	12.366667	2.27798046875	1.195740829467773	0.27141943359375	2.264126220703125	1.373644500732422	0.271041259765625	2.259954345703125	1.516011596679688	0.279103759765625	2.26165478515625	1.731388061523437	0.30675146484375	2.23685107421875	1.693339965820313	0.32520703125	2.125756591796875	1.646632080078125	0.40214990234375	2.07606982421875	1.378266540527344	0.445829833984375	2.016079956054687	1.212494720458984	0.295039306640625	2.075521484375	1.142792907714844	0.324780029296875	2.078420654296875	1.146048706054688	0.216791259765625	2.130007568359375	1.161965759277344	0.28395263671875	2.28720703125	1.698042358398438	0.280789306640625	2.369417724609375	1.66734765625	0.182802490234375	2.4194013671875	1.402202545166016	0.10209033203125	2.275828857421875	1.225973693847656	0.042775146484375	2.21986328125	1.188872131347656	0.12180322265625
373	12.4	2.278301513671875	1.194267105102539	0.2717734375	2.264310302734375	1.372000427246094	0.270703857421875	2.2603505859375	1.514235229492187	0.278996337890625	2.2608310546875	1.729800231933594	0.303555419921875	2.236019287109375	1.691942321777344	0.322274658203125	2.121443359375	1.646856872558594	0.394716064453125	2.07483251953125	1.380216552734375	0.44942724609375	2.013530517578125	1.212711456298828	0.301418212890625	2.07902783203125	1.146466186523438	0.32553466796875	2.078958251953125	1.145849853515625	0.21755419921875	2.128431640625	1.162598327636719	0.279572265625	2.28677685546875	1.696231506347656	0.278365234375	2.368739013671875	1.665798950195313	0.1802431640625	2.4208310546875	1.401018981933594	0.100532470703125	2.27768994140625	1.225020980834961	0.040310546875	2.22078857421875	1.188050384521484	0.118609375
374	12.433334	2.27801171875	1.193780685424805	0.27245947265625	2.264223388671875	1.371725708007812	0.271518310546875	2.26075830078125	1.514106323242188	0.280194580078125	2.26252197265625	1.729950317382813	0.304334228515625	2.2376748046875	1.692210693359375	0.3233828125	2.1244384765625	1.64654248046875	0.397844482421875	2.076472900390625	1.378567749023437	0.44599462890625	2.013084228515625	1.210923217773437	0.298627197265625	2.078796875	1.1445029296875	0.32208642578125	2.077798583984375	1.144107971191406	0.21399169921875	2.1284033203125	1.161588684082031	0.281191650390625	2.288094970703125	1.696167846679687	0.27894384765625	2.36970751953125	1.665300048828125	0.180474853515625	2.421255859375	1.399928070068359	0.10129638671875	2.27691064453125	1.224649841308594	0.040851806640625	2.220628173828125	1.188162857055664	0.119969970703125
375	12.466667	2.278771484375	1.194543426513672	0.272317138671875	2.264824462890625	1.372426879882813	0.27177197265625	2.2611396484375	1.514746704101563	0.28068408203125	2.26251806640625	1.73050146484375	0.305089599609375	2.2376689453125	1.692713989257812	0.32400390625	2.124067138671875	1.646759155273438	0.397650390625	2.076282958984375	1.378597106933594	0.444467041015625	2.014038818359375	1.211703369140625	0.295868896484375	2.078287109375	1.144514526367187	0.321022216796875	2.07928125	1.144131164550781	0.212958251953125	2.129140380859375	1.162076354980469	0.28165625	2.288215087890625	1.69679638671875	0.279748779296875	2.37003759765625	1.666085327148437	0.18145556640625	2.42157763671875	1.400835479736328	0.1021474609375	2.277283203125	1.225794769287109	0.041154052734375	2.220909912109375	1.189277038574219	0.120155029296875
376	12.5	2.27823046875	1.193623321533203	0.27260498046875	2.26384130859375	1.371498565673828	0.271910888671875	2.2598603515625	1.513841796875	0.28067236328125	2.260861083984375	1.729650390625	0.30491796875	2.2361826171875	1.691814575195313	0.32397802734375	2.122951171875	1.645707397460938	0.398140380859375	2.07568017578125	1.377500854492188	0.4454716796875	2.013092407226563	1.210209930419922	0.297409423828125	2.077097412109375	1.142909545898438	0.322938720703125	2.077967041015625	1.142331817626953	0.214857666015625	2.12803173828125	1.15965837097168	0.2837578125	2.286520263671875	1.695979736328125	0.27947802734375	2.36804638671875	1.665478271484375	0.180846435546875	2.4199423828125	1.400466217041016	0.10082470703125	2.275927978515625	1.224987991333008	0.04028955078125	2.21984130859375	1.188169921875	0.11937548828125
377	12.533334	2.278334716796875	1.193679443359375	0.27224658203125	2.264281494140625	1.371463256835938	0.270927978515625	2.260293701171875	1.51375048828125	0.279084228515625	2.26099755859375	1.72941455078125	0.30337744140625	2.236096435546875	1.691599487304687	0.322105224609375	2.1224072265625	1.646119873046875	0.3957763671875	2.07526806640625	1.378448394775391	0.445187255859375	2.014418212890625	1.211457489013672	0.296297607421875	2.074948974609375	1.142476623535156	0.325340576171875	2.07828271484375	1.143171432495117	0.217377685546875	2.128251708984375	1.159592483520508	0.280673583984375	2.286956298828125	1.695770874023438	0.27826953125	2.3699716796875	1.665375244140625	0.18096875	2.42213916015625	1.401150085449219	0.099177001953125	2.277861572265625	1.227154632568359	0.035647216796875	2.219810791015625	1.189914947509766	0.11301318359375
378	12.566667	2.27793701171875	1.194060333251953	0.271993896484375	2.26383740234375	1.371737457275391	0.271716796875	2.2584033203125	1.513942626953125	0.278919189453125	2.26055126953125	1.729325378417969	0.30442724609375	2.235281494140625	1.691612609863281	0.32278662109375	2.119206787109375	1.647902465820313	0.393586669921875	2.07498095703125	1.381553161621094	0.45122216796875	2.013063720703125	1.211720352172851	0.306255615234375	2.0796298828125	1.14644987487793	0.32999169921875	2.078336181640625	1.144327239990234	0.222069091796875	2.12796875	1.160751342773438	0.283305419921875	2.2863896484375	1.695653625488281	0.27929150390625	2.369467041015625	1.665880310058594	0.1819580078125	2.42194482421875	1.400695129394531	0.10415087890625	2.280196044921875	1.227511596679687	0.0336181640625	2.22175634765625	1.19073664855957	0.110830078125
379	12.6	2.277583740234375	1.193830596923828	0.273488525390625	2.263696044921875	1.371181793212891	0.272115234375	2.257800537109375	1.513181945800781	0.27743408203125	2.260189697265625	1.728058471679688	0.303700927734375	2.235105224609375	1.690351013183594	0.322079833984375	2.120777587890625	1.645664916992188	0.394550048828125	2.07395458984375	1.380028747558594	0.45091748046875	2.015244995117187	1.215013107299805	0.29987890625	2.07119482421875	1.144066711425781	0.332375244140625	2.07869677734375	1.145818725585938	0.2249033203125	2.127630126953125	1.161180084228516	0.28843603515625	2.2857734375	1.694542236328125	0.278281005859375	2.368402587890625	1.665723266601562	0.180614013671875	2.421391357421875	1.401139099121094	0.103025634765625	2.27887548828125	1.228489349365234	0.034222900390625	2.2203134765625	1.19181867980957	0.111128662109375
380	12.633334	2.27762548828125	1.193897262573242	0.27337109375	2.26366845703125	1.371412567138672	0.2717685546875	2.257733642578125	1.513552734375	0.276956298828125	2.260051025390625	1.728661254882812	0.30304541015625	2.23492041015625	1.690931518554688	0.32143994140625	2.12051318359375	1.646296875	0.39408544921875	2.0740595703125	1.380486114501953	0.4512255859375	2.015412231445313	1.214669006347656	0.300700927734375	2.071548828125	1.143861633300781	0.333449951171875	2.078942138671875	1.145277648925781	0.22586181640625	2.127969970703125	1.160875579833984	0.28903857421875	2.28570361328125	1.695092529296875	0.277672119140625	2.36868701171875	1.6661708984375	0.180166748046875	2.421981689453125	1.401256744384766	0.102937744140625	2.279598388671875	1.228325057983398	0.033803466796875	2.220082763671875	1.191539505004883	0.11005322265625
381	12.666667	2.27776708984375	1.193548416137695	0.2728154296875	2.26356494140625	1.371313262939453	0.27162353515625	2.258069580078125	1.5136376953125	0.27793896484375	2.260044677734375	1.729148315429688	0.3034091796875	2.23491259765625	1.6913818359375	0.321919677734375	2.11995654296875	1.647154907226563	0.394364990234375	2.07506982421875	1.380569915771484	0.451131591796875	2.01493505859375	1.213361740112305	0.302211181640625	2.075091064453125	1.144263366699219	0.33173583984375	2.078743408203125	1.144950836181641	0.2237880859375	2.128400390625	1.159553085327149	0.285382080078125	2.2858125	1.695489990234375	0.27812939453125	2.3682353515625	1.665138305664063	0.18032080078125	2.422906005859375	1.400009857177734	0.10326611328125	2.2801015625	1.227078323364258	0.033817626953125	2.220484130859375	1.18943229675293	0.109775634765625
382	12.7	2.27732861328125	1.193043243408203	0.2727470703125	2.26310498046875	1.370805816650391	0.271356201171875	2.257606201171875	1.513138061523438	0.277504638671875	2.259607177734375	1.72868115234375	0.3027060546875	2.23450732421875	1.690935546875	0.32130322265625	2.119669189453125	1.646792846679688	0.39398828125	2.07487744140625	1.380276824951172	0.451158203125	2.014509643554688	1.212880798339844	0.302541748046875	2.0747041015625	1.14381640625	0.332068603515625	2.078197998046875	1.144362518310547	0.2241142578125	2.127948974609375	1.159052505493164	0.28562841796875	2.285336669921875	1.6949931640625	0.277426025390625	2.36760791015625	1.664526000976562	0.1795244140625	2.42217724609375	1.399304443359375	0.10271484375	2.279277587890625	1.226274200439453	0.033704833984375	2.219779541015625	1.188709701538086	0.1097978515625
383	12.733334	2.278056640625	1.192517715454102	0.2722724609375	2.263962158203125	1.370289703369141	0.27066357421875	2.258582275390625	1.512635070800781	0.27662646484375	2.2607998046875	1.728212585449219	0.301523681640625	2.235708740234375	1.690512084960937	0.32022509765625	2.120984375	1.646560729980469	0.393206298828125	2.076096435546875	1.38016064453125	0.45084716796875	2.015294189453125	1.212595397949219	0.302596923828125	2.0754873046875	1.143523147583008	0.33210986328125	2.078769287109375	1.143906097412109	0.2241474609375	2.12865576171875	1.158649505615234	0.28554833984375	2.2864521484375	1.694469543457031	0.276238525390625	2.36850244140625	1.663802673339844	0.178212890625	2.422714599609375	1.398430938720703	0.101663818359375	2.27954736328125	1.225410095214844	0.033183349609375	2.22016943359375	1.187984893798828	0.109439697265625
384	12.766667	2.27672021484375	1.193226654052734	0.27142724609375	2.262578369140625	1.371195037841797	0.26962939453125	2.2574921875	1.513695983886719	0.27597412109375	2.26069873046875	1.729449035644531	0.301375244140625	2.23543212890625	1.691776550292969	0.320041259765625	2.121451171875	1.647617797851562	0.394365966796875	2.076042724609375	1.380522644042969	0.449835693359375	2.012714721679687	1.212787673950195	0.302427978515625	2.072524658203125	1.143174682617188	0.331803466796875	2.07866845703125	1.139333953857422	0.22391162109375	2.12587060546875	1.159191390991211	0.28659765625	2.286202392578125	1.695610290527344	0.27595849609375	2.368634521484375	1.664633728027344	0.17815234375	2.423323486328125	1.398240020751953	0.104373046875	2.279651611328125	1.22520881652832	0.036066650390625	2.220530029296875	1.185261627197266	0.111396240234375
385	12.8	2.276458984375	1.193697067260742	0.271943359375	2.26173388671875	1.371550109863281	0.270260498046875	2.25537744140625	1.513989013671875	0.275521728515625	2.260299560546875	1.729635009765625	0.30083935546875	2.234907958984375	1.692161376953125	0.319685302734375	2.12285986328125	1.648929443359375	0.397314453125	2.076153076171875	1.381003631591797	0.44685107421875	2.015402099609375	1.211134536743164	0.300950927734375	2.070042724609375	1.140242218017578	0.336554931640625	2.079600830078125	1.136659210205078	0.22894482421875	2.127126953125	1.155002563476562	0.2868837890625	2.28537060546875	1.695623901367187	0.275259765625	2.3680556640625	1.664643188476562	0.17773681640625	2.42381591796875	1.398717956542969	0.103486328125	2.280005126953125	1.225517761230469	0.0362197265625	2.219849853515625	1.180350341796875	0.107624267578125
386	12.833334	2.2753154296875	1.193812637329102	0.2724814453125	2.260878662109375	1.371606018066406	0.270947509765625	2.25482421875	1.513981201171875	0.276455810546875	2.2603603515625	1.72964501953125	0.300586669921875	2.23479248046875	1.692376770019531	0.31954150390625	2.122413330078125	1.64951123046875	0.39676904296875	2.075467529296875	1.381578125	0.445301025390625	2.016138427734375	1.210182739257812	0.300781982421875	2.0661005859375	1.138448181152344	0.3411318359375	2.0783349609375	1.135269424438476	0.23383154296875	2.126493896484375	1.152137847900391	0.28887158203125	2.2853974609375	1.695427612304687	0.27529638671875	2.368248046875	1.664220520019531	0.1780703125	2.425468505859375	1.39878515625	0.103682861328125	2.2805400390625	1.226627380371094	0.036527587890625	2.218322998046875	1.180231231689453	0.10525634765625
387	12.866667	2.272376708984375	1.193793670654297	0.273027099609375	2.2608828125	1.371678985595703	0.270932861328125	2.2581318359375	1.514028259277344	0.277273681640625	2.263205322265625	1.729783142089844	0.2993271484375	2.237649658203125	1.692678833007812	0.318535400390625	2.121876708984375	1.650705627441406	0.3909150390625	2.0770498046875	1.382041320800781	0.43627734375	2.021886108398438	1.209634033203125	0.2915546875	2.05887353515625	1.135881866455078	0.341058837890625	2.07747509765625	1.137671340942383	0.234716796875	2.12760205078125	1.143383010864258	0.28945263671875	2.288376708984375	1.695390014648438	0.27447509765625	2.36969091796875	1.6647197265625	0.17590625	2.422125732421875	1.397758697509766	0.104195556640625	2.276956787109375	1.2241240234375	0.042087890625	2.220562255859375	1.181076049804688	0.117584228515625
388	12.9	2.272925048828125	1.194964385986328	0.27171240234375	2.261556640625	1.373045867919922	0.26935400390625	2.258970947265625	1.515563354492187	0.2754140625	2.2676220703125	1.73151123046875	0.296739501953125	2.241678955078125	1.694826171875	0.31636328125	2.12857666015625	1.655807006835937	0.39467724609375	2.077625244140625	1.386809692382812	0.432828125	2.021393920898437	1.212153137207031	0.290842041015625	2.05623681640625	1.138684997558594	0.342478271484375	2.07462109375	1.139720306396484	0.23597119140625	2.126081787109375	1.144756225585938	0.287393310546875	2.2920146484375	1.696619873046875	0.271701171875	2.372957763671875	1.664108520507813	0.173229736328125	2.42193359375	1.396445098876953	0.100515625	2.27630712890625	1.222868530273437	0.038366455078125	2.218562255859375	1.179025161743164	0.1125244140625
389	12.933334	2.271916748046875	1.195905960083008	0.2734443359375	2.26213818359375	1.374164215087891	0.269976318359375	2.259782470703125	1.516837158203125	0.274031494140625	2.269834716796875	1.732903198242187	0.294782958984375	2.243291748046875	1.696471557617187	0.31414306640625	2.12650244140625	1.658764038085938	0.3876904296875	2.077892333984375	1.38932568359375	0.42689697265625	2.020872802734375	1.21213737487793	0.288186279296875	2.056947021484375	1.139662216186524	0.34047705078125	2.0733583984375	1.140891189575195	0.2335888671875	2.1261513671875	1.145234878540039	0.286287841796875	2.29433837890625	1.697714477539062	0.27021875	2.37523388671875	1.665234741210937	0.171598388671875	2.42205224609375	1.396029937744141	0.10263671875	2.276019287109375	1.222704223632813	0.040241943359375	2.21611181640625	1.182452651977539	0.114801513671875
390	12.966667	2.273448974609375	1.19428564453125	0.27452978515625	2.26332666015625	1.372312255859375	0.270697998046875	2.26120654296875	1.514814208984375	0.2751259765625	2.270519775390625	1.730998474121094	0.292029052734375	2.244129638671875	1.694867431640625	0.312009521484375	2.128419921875	1.658135437011719	0.387414306640625	2.077934326171875	1.389548126220703	0.42783740234375	2.021294921875	1.213601409912109	0.28784130859375	2.047444946289063	1.140292694091797	0.344489990234375	2.071349365234375	1.14112760925293	0.2391474609375	2.122749755859375	1.143275985717773	0.289263671875	2.295114013671875	1.69550390625	0.2681181640625	2.3787939453125	1.662763854980469	0.172144287109375	2.4235439453125	1.393150177001953	0.104742431640625	2.27642138671875	1.221923690795898	0.040163818359375	2.21557958984375	1.180241180419922	0.1129951171875
391	13	2.27239453125	1.193792831420899	0.275895751953125	2.26261328125	1.371567535400391	0.27014208984375	2.259903564453125	1.513941772460937	0.271957275390625	2.27093408203125	1.729820556640625	0.288303955078125	2.24446875	1.6939716796875	0.30854443359375	2.127600830078125	1.658421142578125	0.38238037109375	2.080487060546875	1.38996142578125	0.42532763671875	2.020680297851563	1.212458099365234	0.28913623046875	2.051573486328125	1.140003356933594	0.344275146484375	2.069877685546875	1.140463684082031	0.237948486328125	2.1228935546875	1.141951644897461	0.289404052734375	2.295046142578125	1.694138916015625	0.26430517578125	2.375937744140625	1.659381713867187	0.166881591796875	2.42677880859375	1.390405914306641	0.102771728515625	2.27456640625	1.221336074829102	0.0458017578125	2.216060546875	1.178308319091797	0.119578369140625
392	13.033334	2.271511474609375	1.193789642333984	0.27492626953125	2.262164794921875	1.372158203125	0.26955810546875	2.26111474609375	1.51495849609375	0.27344921875	2.27217138671875	1.731721435546875	0.286817138671875	2.245775390625	1.696029174804687	0.307782470703125	2.130476806640625	1.658412475585938	0.38389208984375	2.079144775390625	1.389756683349609	0.4263310546875	2.019756958007812	1.212147216796875	0.28886669921875	2.046660522460937	1.139148040771484	0.3458720703125	2.068472900390625	1.139411285400391	0.23986474609375	2.12106103515625	1.140969482421875	0.288993408203125	2.29622021484375	1.695613403320313	0.263076416015625	2.3769970703125	1.658837036132812	0.165744384765625	2.4249423828125	1.388455383300781	0.10145361328125	2.2727958984375	1.218480499267578	0.04397802734375	2.21590234375	1.174667785644531	0.118998046875
393	13.066667	2.272408935546875	1.195561676025391	0.27487841796875	2.263721923828125	1.373950317382812	0.269023681640625	2.263208740234375	1.516765014648437	0.27253076171875	2.275182373046875	1.733517944335937	0.285298583984375	2.2486259765625	1.697996704101562	0.30635302734375	2.133084716796875	1.661085571289063	0.382443359375	2.0804912109375	1.392762664794922	0.4254609375	2.020446899414063	1.215104217529297	0.2883408203125	2.04695947265625	1.14211750793457	0.345547119140625	2.06889892578125	1.142016586303711	0.239564208984375	2.12147216796875	1.143617233276367	0.28846533203125	2.299087158203125	1.697241577148437	0.26166845703125	2.379748291015625	1.659842407226563	0.164475830078125	2.42645703125	1.389071411132813	0.1009033203125	2.2735703125	1.219635986328125	0.043788818359375	2.216213623046875	1.176066253662109	0.11859912109375
394	13.1	2.271696533203125	1.194876419067383	0.2771796875	2.26527392578125	1.373164764404297	0.268789306640625	2.264839599609375	1.515944213867187	0.26789111328125	2.27654345703125	1.7324365234375	0.283129150390625	2.25001025390625	1.696667724609375	0.30372802734375	2.13524853515625	1.657612670898438	0.37978466796875	2.076624755859375	1.390076049804688	0.418771240234375	2.028681518554687	1.212541702270508	0.277012939453125	2.022290893554687	1.142061950683594	0.342468017578125	2.06592333984375	1.152187194824219	0.244005126953125	2.1189970703125	1.139181091308594	0.29553466796875	2.30051171875	1.696476318359375	0.25913720703125	2.38196435546875	1.660855590820312	0.16203125	2.421298095703125	1.38890380859375	0.09917578125	2.27302490234375	1.213502975463867	0.0488203125	2.213958251953125	1.174377517700195	0.12467236328125
395	13.133334	2.27239208984375	1.194459045410156	0.277071533203125	2.26612646484375	1.372743286132812	0.268041259765625	2.2658681640625	1.515536254882813	0.266625732421875	2.2781064453125	1.73208056640625	0.28105615234375	2.25157470703125	1.696438415527344	0.301889404296875	2.13680078125	1.657823913574219	0.3781845703125	2.0772705078125	1.390419982910156	0.41694384765625	2.028625	1.213687713623047	0.274378662109375	2.022488525390625	1.142798614501953	0.33943212890625	2.065374267578125	1.15380810546875	0.2407216796875	2.118895263671875	1.139972518920898	0.2918212890625	2.301902587890625	1.6959794921875	0.25709228515625	2.382891845703125	1.659775451660156	0.15979296875	2.4211728515625	1.387383026123047	0.0980537109375	2.272160888671875	1.212223815917969	0.048920654296875	2.212896728515625	1.173559326171875	0.12487255859375
396	13.166667	2.271438232421875	1.194616180419922	0.279166259765625	2.2659462890625	1.373246337890625	0.269653076171875	2.26625927734375	1.516311401367187	0.26791845703125	2.280419189453125	1.733281494140625	0.280390625	2.253597412109375	1.697988037109375	0.301664794921875	2.1396171875	1.657663818359375	0.3787802734375	2.07699853515625	1.390321563720703	0.416910888671875	2.028568481445312	1.215645935058594	0.271044677734375	2.017547607421875	1.144587371826172	0.335543212890625	2.06577587890625	1.154236236572266	0.238949462890625	2.11625048828125	1.1395830078125	0.292626220703125	2.303876220703125	1.696694213867187	0.256633544921875	2.38493701171875	1.658731689453125	0.159720703125	2.420982421875	1.385317596435547	0.098666748046875	2.268702880859375	1.211686187744141	0.052016845703125	2.209819091796875	1.173013732910156	0.1285322265625
397	13.2	2.26786279296875	1.193517364501953	0.28005712890625	2.264462646484375	1.372193908691406	0.26847998046875	2.266416748046875	1.515309204101563	0.265106201171875	2.28307666015625	1.732285949707031	0.2768125	2.25583056640625	1.697356628417969	0.298221923828125	2.14083935546875	1.6556181640625	0.373227294921875	2.07589208984375	1.389118408203125	0.414532470703125	2.02578662109375	1.213378051757813	0.2702802734375	2.010887573242187	1.14372314453125	0.335618896484375	2.0613505859375	1.151977722167969	0.239963134765625	2.110494140625	1.134782073974609	0.295232177734375	2.30613037109375	1.695323120117187	0.25317578125	2.38747021484375	1.654856018066406	0.157400390625	2.41728564453125	1.380649993896484	0.095696044921875	2.262592529296875	1.206929473876953	0.057273681640625	2.204322998046875	1.171665725708008	0.135967041015625
398	13.233334	2.268213623046875	1.196379516601562	0.281349609375	2.267671875	1.374926666259766	0.267627197265625	2.269631591796875	1.517858215332031	0.259758544921875	2.2894736328125	1.734578125	0.271050048828125	2.261339111328125	1.700151306152344	0.292115478515625	2.1435537109375	1.659859191894531	0.3634736328125	2.076114013671875	1.395487945556641	0.413457763671875	2.024748168945313	1.209898223876953	0.28262744140625	2.016917602539062	1.143326278686523	0.352260986328125	2.061798828125	1.134300323486328	0.2539365234375	2.10610546875	1.119121215820313	0.302658203125	2.312333740234375	1.697182861328125	0.247915771484375	2.3956640625	1.65480859375	0.15472021484375	2.42248583984375	1.380046997070312	0.09418920898437499	2.26071337890625	1.212394989013672	0.058108154296875	2.202581787109375	1.176802856445313	0.136748779296875
399	13.266667	2.268189453125	1.194061431884766	0.2798310546875	2.26764599609375	1.372726776123047	0.26582177734375	2.269769287109375	1.515768005371094	0.257951904296875	2.290232177734375	1.73261083984375	0.269065673828125	2.26210107421875	1.698235656738281	0.290309326171875	2.14517822265625	1.658142639160156	0.363403076171875	2.076337646484375	1.393984344482422	0.413805908203125	2.022076416015625	1.205897552490234	0.287463134765625	2.00964013671875	1.142664733886719	0.359598388671875	2.064143310546875	1.12796369934082	0.266888427734375	2.101792724609375	1.109114624023438	0.30273193359375	2.31289306640625	1.695120483398437	0.245806640625	2.395895751953125	1.652500244140625	0.152285400390625	2.421592529296875	1.377180938720703	0.09277612304687501	2.259940673828125	1.20913330078125	0.05678857421875	2.2011875	1.173109344482422	0.134876220703125
400	13.3	2.26853955078125	1.195094543457031	0.282020751953125	2.269102783203125	1.373317047119141	0.268619873046875	2.271442626953125	1.515941162109375	0.2603447265625	2.294810791015625	1.732026611328125	0.2684248046875	2.266290771484375	1.698430419921875	0.290081298828125	2.146672119140625	1.661878662109375	0.359825927734375	2.075316650390625	1.397390228271485	0.399752197265625	2.02278173828125	1.199044219970703	0.290724365234375	2.00196923828125	1.144657897949219	0.367631103515625	2.059710693359375	1.120375709533691	0.279347412109375	2.095746826171875	1.098080528259277	0.3031083984375	2.316894287109375	1.694013549804688	0.24575390625	2.398508544921875	1.650016235351563	0.15215576171875	2.42115087890625	1.375311553955078	0.092223388671875	2.25957470703125	1.208275466918945	0.055404052734375	2.201527099609375	1.171122894287109	0.13311181640625
401	13.333334	2.269996337890625	1.196734100341797	0.28296435546875	2.27035546875	1.374592102050781	0.26525	2.27442138671875	1.517114501953125	0.25581005859375	2.29871484375	1.733141479492188	0.263077880859375	2.270071044921875	1.699743713378906	0.284884765625	2.150973876953125	1.662969909667969	0.35542041015625	2.075214111328125	1.4004365234375	0.3999931640625	2.023900146484375	1.208489715576172	0.279500244140625	2.000752807617188	1.150331481933594	0.352908203125	2.06152001953125	1.07576586151123	0.303242919921875	2.083197265625	1.096923858642578	0.313321533203125	2.3206171875	1.694949829101563	0.24052490234375	2.40204296875	1.648448486328125	0.147966796875	2.41698583984375	1.372865417480469	0.0895849609375	2.255069091796875	1.205066070556641	0.058004150390625	2.197958251953125	1.172226989746094	0.13831396484375
402	13.366667	2.269797119140625	1.195987945556641	0.283131103515625	2.273154052734375	1.374162475585937	0.266388427734375	2.277105712890625	1.516712158203125	0.254554931640625	2.301995361328125	1.733001586914062	0.261172119140625	2.273630615234375	1.69963818359375	0.28354541015625	2.155930419921875	1.661409790039063	0.356036376953125	2.0775283203125	1.400184967041016	0.40585205078125	2.02092724609375	1.216304260253906	0.274961669921875	2.008997680664062	1.150737701416016	0.344904541015625	2.06207275390625	1.063329322814941	0.308914306640625	2.069996337890625	1.095036102294922	0.31354248046875	2.32345166015625	1.694687744140625	0.238246826171875	2.40255859375	1.646407104492188	0.14433349609375	2.416605712890625	1.370091888427734	0.08727734375	2.253880859375	1.201911483764649	0.059645263671875	2.19702099609375	1.168376190185547	0.140035888671875
403	13.4	2.27039111328125	1.19641276550293	0.28539697265625	2.27587744140625	1.374206634521484	0.268013671875	2.28105224609375	1.516406372070312	0.2550556640625	2.305556640625	1.732484375	0.2587783203125	2.27737548828125	1.699414428710937	0.281654052734375	2.15866650390625	1.6588056640625	0.350704345703125	2.08167138671875	1.397026702880859	0.397426025390625	2.019245361328125	1.212908264160156	0.270181396484375	2.018000244140625	1.146041061401367	0.3397001953125	2.06691650390625	1.051733413696289	0.318940673828125	2.074480224609375	1.097580070495606	0.31540771484375	2.3269609375	1.693970703125	0.236302978515625	2.405796875	1.646169799804687	0.14219091796875	2.41956396484375	1.370320495605469	0.08488134765624999	2.253613525390625	1.205054656982422	0.062276611328125	2.1991572265625	1.170822937011719	0.143830078125
404	13.433334	2.26921630859375	1.195380310058594	0.28408935546875	2.273800048828125	1.373193969726562	0.263413818359375	2.278508056640625	1.515452209472656	0.248095947265625	2.306482421875	1.73138623046875	0.25683837890625	2.27817138671875	1.6981044921875	0.27944775390625	2.1653603515625	1.656011047363281	0.357484619140625	2.081880126953125	1.395031799316406	0.400565185546875	2.021343017578125	1.214067810058594	0.2672109375	2.013301635742188	1.146432312011719	0.3357841796875	2.060838134765625	1.051197799682617	0.314961669921875	2.06534423828125	1.097084403991699	0.32103955078125	2.326900146484375	1.693069763183594	0.23294189453125	2.40618603515625	1.645016174316406	0.138981201171875	2.41876708984375	1.368335388183594	0.08273925781249999	2.25193408203125	1.203031829833984	0.062284912109375	2.202215087890625	1.169690582275391	0.147409912109375
405	13.466667	2.26908544921875	1.194035095214844	0.283271484375	2.273897705078125	1.371872924804687	0.262196533203125	2.278854248046875	1.514158813476562	0.246642333984375	2.3077138671875	1.730093017578125	0.254808349609375	2.2792939453125	1.696966125488281	0.27755419921875	2.16658447265625	1.655622375488281	0.356248779296875	2.08220556640625	1.395104217529297	0.40109765625	2.020374755859375	1.213651184082031	0.268832275390625	2.01237939453125	1.146279296875	0.33772802734375	2.0603857421875	1.05206177520752	0.313408935546875	2.064263671875	1.097065422058106	0.323408203125	2.327950439453125	1.691619995117188	0.230965576171875	2.4067705078125	1.643089477539063	0.13677880859375	2.417947998046875	1.366321228027344	0.080065185546875	2.250310791015625	1.201590698242188	0.06041796875	2.20104248046875	1.168365020751953	0.145904052734375
406	13.5	2.270076171875	1.193680297851563	0.28562939453125	2.276272705078125	1.370542541503906	0.26277685546875	2.28335400390625	1.512146545410156	0.247015380859375	2.310495361328125	1.727565246582031	0.250340087890625	2.28222021484375	1.694903381347656	0.273515869140625	2.16527783203125	1.657346801757813	0.346708984375	2.08734033203125	1.396879699707031	0.39648095703125	2.020969360351562	1.215276779174805	0.268298828125	2.014658935546875	1.148936340332031	0.337833251953125	2.0602822265625	1.053084625244141	0.317553955078125	2.063117431640625	1.098511436462402	0.323895751953125	2.33113671875	1.688845825195312	0.227678466796875	2.40985986328125	1.642420654296875	0.1330791015625	2.420090576171875	1.366584625244141	0.07720068359375	2.251376220703125	1.203802215576172	0.062240234375	2.20112451171875	1.169677520751953	0.14628857421875
407	13.533334	2.27260302734375	1.190448455810547	0.28779736328125	2.2793935546875	1.367243804931641	0.2651005859375	2.28665185546875	1.508756134033203	0.249066650390625	2.314744140625	1.723989135742187	0.251156982421875	2.286938720703125	1.69151416015625	0.275113037109375	2.171825927734375	1.654202026367187	0.351174560546875	2.0916630859375	1.395641662597656	0.406489501953125	2.023092407226562	1.215753753662109	0.277203857421875	2.012604614257813	1.148606781005859	0.345398193359375	2.035052856445312	1.15549186706543	0.2399443359375	2.068990478515625	1.11195597076416	0.333199462890625	2.334640380859375	1.685142944335937	0.228088623046875	2.410838134765625	1.63858447265625	0.131572265625	2.418908935546875	1.362524383544922	0.076974609375	2.2503125	1.199708404541016	0.062390380859375	2.20272314453125	1.166850524902344	0.148423583984375
408	13.566667	2.27286279296875	1.18951335144043	0.288681640625	2.27998095703125	1.366377227783203	0.26627587890625	2.28754541015625	1.507943145751953	0.25054736328125	2.315990966796875	1.723177490234375	0.253199462890625	2.288078857421875	1.690683715820313	0.2770302734375	2.172927001953125	1.653435180664062	0.3531298828125	2.09255029296875	1.394884979248047	0.408522216796875	2.023678466796875	1.21485530090332	0.2794921875	2.012772338867188	1.147913665771484	0.347856201171875	2.035979370117187	1.153453262329102	0.242460205078125	2.06840185546875	1.109432769775391	0.33488330078125	2.3358740234375	1.684343505859375	0.2300732421875	2.4121611328125	1.637895385742187	0.133530517578125	2.419981689453125	1.361920074462891	0.0781171875	2.251345703125	1.1991220703125	0.0628740234375	2.2037138671875	1.165694915771484	0.1486943359375
409	13.6	2.273236083984375	1.189798034667969	0.287239990234375	2.279275390625	1.366547821044922	0.2638291015625	2.286437255859375	1.508080444335937	0.2477880859375	2.314989990234375	1.723260620117188	0.2512001953125	2.2870078125	1.690710083007812	0.274856689453125	2.17422265625	1.656376403808594	0.355689208984375	2.092042724609375	1.396886535644531	0.4033125	2.024820678710937	1.210846069335938	0.282239501953125	2.011705322265625	1.149558532714844	0.355336181640625	2.038124389648437	1.14608740234375	0.250625244140625	2.073749755859375	1.101443199157715	0.326458740234375	2.33490380859375	1.684495483398437	0.2279990234375	2.412497314453125	1.638800537109375	0.132164306640625	2.41864990234375	1.362993041992187	0.075902587890625	2.249744384765625	1.200288238525391	0.06337548828125	2.204858154296875	1.167590118408203	0.150923095703125
410	13.633334	2.272891845703125	1.189408157348633	0.2878974609375	2.27906640625	1.366168518066406	0.2646015625	2.28634130859375	1.507705352783203	0.248648681640625	2.315112548828125	1.722854675292969	0.252164794921875	2.28713818359375	1.690315063476562	0.275845703125	2.174455810546875	1.656035461425781	0.356843994140625	2.092099609375	1.396593200683594	0.40442236328125	2.024489135742188	1.210705230712891	0.28333154296875	2.0114365234375	1.149378814697266	0.35640673828125	2.037675415039062	1.145955932617188	0.25164892578125	2.073384521484375	1.101222709655762	0.327390380859375	2.33494873046875	1.68408642578125	0.228902587890625	2.4123349609375	1.6383828125	0.13290478515625	2.418119873046875	1.362609375	0.07643701171875	2.2490322265625	1.200080535888672	0.064080322265625	2.20426171875	1.167364639282227	0.151680419921875
411	13.666667	2.2729814453125	1.189405700683594	0.287864990234375	2.27920751953125	1.366150177001953	0.2645693359375	2.286513916015625	1.507673522949219	0.248610595703125	2.3153017578125	1.722803466796875	0.2521396484375	2.28730810546875	1.69027001953125	0.275798828125	2.174560546875	1.656038940429688	0.35670703125	2.0920126953125	1.396684844970703	0.40430908203125	2.024421264648438	1.210764450073242	0.283292236328125	2.011013305664063	1.149501937866211	0.35634716796875	2.037589233398438	1.145806106567383	0.251692138671875	2.072864501953125	1.101173194885254	0.32762646484375	2.335150390625	1.68403515625	0.22889599609375	2.412575927734375	1.6383203125	0.13294921875	2.418268310546875	1.362565643310547	0.07649072265625	2.24908154296875	1.2001748046875	0.064024658203125	2.204076416015625	1.16761376953125	0.151552490234375
412	13.7	2.272320068359375	1.189234527587891	0.28840966796875	2.27853173828125	1.366012451171875	0.2653662109375	2.285828369140625	1.507558563232422	0.24960693359375	2.31462548828125	1.72268212890625	0.253421630859375	2.286653076171875	1.690115234375	0.2770595703125	2.17398046875	1.655770385742187	0.358023681640625	2.09147021484375	1.396351013183594	0.405332763671875	2.023759155273437	1.210603942871094	0.284116943359375	2.010414306640625	1.149237487792969	0.357095947265625	2.036896362304688	1.145684997558594	0.252412109375	2.072235107421875	1.100945083618164	0.32825	2.334451416015625	1.683947265625	0.230102783203125	2.411786376953125	1.6383701171875	0.134017822265625	2.41741943359375	1.362697875976562	0.077153076171875	2.248216796875	1.200329666137695	0.064608154296875	2.20329150390625	1.167642791748047	0.1521298828125
413	13.733334	2.2736962890625	1.190620452880859	0.287693115234375	2.280025146484375	1.367443389892578	0.26512548828125	2.2869755859375	1.508980346679687	0.249216552734375	2.31697265625	1.723882934570312	0.25493603515625	2.289006103515625	1.691235961914062	0.2784638671875	2.173496337890625	1.657270874023438	0.3554765625	2.094826416015625	1.396853881835938	0.403727783203125	2.020220947265625	1.210038024902344	0.288373291015625	2.006095336914063	1.150123565673828	0.362395263671875	2.042348876953125	1.139307861328125	0.2612041015625	2.07178271484375	1.10001163482666	0.333346435546875	2.336406982421875	1.68527783203125	0.2310859375	2.412087158203125	1.640821166992187	0.1331875	2.416973876953125	1.364755767822265	0.078289306640625	2.24825537109375	1.202112609863281	0.063322265625	2.196911376953125	1.168909881591797	0.147028076171875
414	13.766667	2.274442138671875	1.190445739746094	0.28756787109375	2.27992724609375	1.367685852050781	0.26690673828125	2.286467529296875	1.509550415039063	0.252723876953125	2.31330078125	1.725086181640625	0.257394287109375	2.286134521484375	1.692066528320312	0.28142236328125	2.173073486328125	1.656558837890625	0.361541259765625	2.0979873046875	1.394450805664063	0.407674560546875	2.020116333007813	1.206942138671875	0.295234375	2.0015205078125	1.150200408935547	0.37085986328125	2.04596875	1.129406982421875	0.27451025390625	2.072780029296875	1.093400924682617	0.330822021484375	2.33300634765625	1.686670349121094	0.233373046875	2.406906982421875	1.640578674316406	0.134720458984375	2.415768310546875	1.364608184814453	0.078602294921875	2.24640673828125	1.202207092285156	0.06514477539062501	2.196716064453125	1.169282821655274	0.150061279296875
415	13.8	2.274035888671875	1.190985168457031	0.287846435546875	2.279189208984375	1.368302093505859	0.268361572265625	2.28552490234375	1.510223663330078	0.25522412109375	2.312522705078125	1.725593505859375	0.262270751953125	2.28505224609375	1.692389892578125	0.28565380859375	2.169233154296875	1.65908154296875	0.3626220703125	2.09760302734375	1.395910858154297	0.4075751953125	2.021717895507813	1.203891174316406	0.301761962890625	2.00403564453125	1.149456359863281	0.37923486328125	2.048092041015625	1.118666297912598	0.285460205078125	2.0747470703125	1.088217742919922	0.32928564453125	2.332459228515625	1.687400268554688	0.238123046875	2.406567626953125	1.643071655273437	0.138884765625	2.41509130859375	1.366815002441406	0.08467602539062501	2.24860205078125	1.202186401367187	0.06526855468749999	2.193432861328125	1.168085586547852	0.14619775390625
416	13.833334	2.273951904296875	1.190390960693359	0.2892939453125	2.27832763671875	1.368167572021484	0.2708623046875	2.285730224609375	1.510513458251953	0.26030810546875	2.31065380859375	1.72651220703125	0.267903076171875	2.28376708984375	1.692875854492188	0.291531982421875	2.16781689453125	1.657495727539062	0.36785888671875	2.098883056640625	1.393530364990234	0.41538671875	2.024039184570313	1.210961334228516	0.292548095703125	2.019923217773437	1.144560577392578	0.362445068359375	2.04212060546875	1.150492553710937	0.2566279296875	2.07683837890625	1.09910334777832	0.3356630859375	2.330715576171875	1.688551635742187	0.243312255859375	2.402471435546875	1.64532763671875	0.141572021484375	2.4112099609375	1.368571929931641	0.087281005859375	2.24672705078125	1.201496032714844	0.06655029296874999	2.19305126953125	1.168995300292969	0.149362060546875
417	13.866667	2.274354736328125	1.191296325683594	0.287158935546875	2.277226806640625	1.368811798095703	0.2701171875	2.28290185546875	1.510936676025391	0.260164794921875	2.30873095703125	1.726278198242188	0.268446533203125	2.281806640625	1.692758544921875	0.2919541015625	2.1672861328125	1.656693237304688	0.3694658203125	2.101180419921875	1.392931854248047	0.41826513671875	2.022317260742188	1.211471710205078	0.297365966796875	2.01736865234375	1.146185363769531	0.367936279296875	2.044177490234375	1.147586669921875	0.2633017578125	2.0777412109375	1.095781433105469	0.327284423828125	2.32852978515625	1.688407104492188	0.24374365234375	2.4019111328125	1.644729858398438	0.143780517578125	2.4115146484375	1.369093872070313	0.08748535156249999	2.247691650390625	1.202230087280273	0.066223876953125	2.193638671875	1.170438201904297	0.148753173828125
418	13.9	2.2735341796875	1.192026336669922	0.284662353515625	2.276881103515625	1.36997607421875	0.270442138671875	2.28442626953125	1.512399169921875	0.264638671875	2.308618896484375	1.728172485351563	0.272809326171875	2.2815224609375	1.694481811523437	0.2959833984375	2.163884521484375	1.65898095703125	0.369257568359375	2.0996044921875	1.394103057861328	0.416109619140625	2.022186645507813	1.211842407226563	0.29499755859375	2.01426806640625	1.147521926879883	0.36632275390625	2.043587646484375	1.147116287231445	0.262233154296875	2.08882373046875	1.113101524353027	0.33218603515625	2.329108642578125	1.690343017578125	0.24850146484375	2.4001015625	1.64410595703125	0.147780029296875	2.4140048828125	1.368939392089844	0.08862915039062499	2.24862890625	1.204121978759766	0.0614365234375	2.192236083984375	1.175926116943359	0.14384814453125
419	13.933334	2.272271484375	1.193326049804688	0.2853017578125	2.27428125	1.371443725585938	0.27181884765625	2.28103076171875	1.514011901855469	0.266893798828125	2.30310595703125	1.730059936523437	0.276574462890625	2.276182861328125	1.695947204589844	0.299382568359375	2.15939501953125	1.659003540039063	0.373440185546875	2.09702490234375	1.393225646972656	0.418569580078125	2.020564086914062	1.209861450195312	0.29829345703125	2.0197431640625	1.143904632568359	0.368617919921875	2.043697875976563	1.145922149658203	0.263126953125	2.09042041015625	1.109429801940918	0.331630859375	2.324115234375	1.692565063476563	0.2521416015625	2.39703466796875	1.6467431640625	0.15252587890625	2.4129228515625	1.371906433105469	0.091687744140625	2.2481982421875	1.206820098876953	0.0613310546875	2.19136279296875	1.176279052734375	0.142662353515625
420	13.966667	2.272733642578125	1.193364898681641	0.2826640625	2.273075927734375	1.371642944335937	0.26966845703125	2.27935400390625	1.514360473632812	0.265981201171875	2.302762939453125	1.730332702636719	0.277184814453125	2.27577978515625	1.696178100585938	0.29992578125	2.16050537109375	1.658336853027344	0.376047607421875	2.099317138671875	1.391352081298828	0.4165009765625	2.02116943359375	1.207061386108399	0.29846240234375	2.020950805664063	1.142010559082031	0.369712890625	2.04560595703125	1.148026016235351	0.2644658203125	2.100425048828125	1.116000099182129	0.32470751953125	2.32340185546875	1.692884460449219	0.25230517578125	2.3966376953125	1.648773071289062	0.152041748046875	2.413329345703125	1.373944732666016	0.09055908203125	2.2488681640625	1.208150268554687	0.061510009765625	2.19240478515625	1.175759750366211	0.14246728515625
421	14	2.273736572265625	1.193374938964844	0.280939208984375	2.273205810546875	1.371240417480469	0.267693359375	2.27873828125	1.51366455078125	0.263642578125	2.3007548828125	1.729168212890625	0.27718212890625	2.27401123046875	1.694680541992188	0.299466064453125	2.159627685546875	1.658082885742187	0.37693603515625	2.100732177734375	1.391247802734375	0.417620361328125	2.0255	1.20469743347168	0.30227197265625	2.0209462890625	1.141728805541992	0.37494677734375	2.046998291015625	1.13937646484375	0.2701357421875	2.09833984375	1.106511505126953	0.320822998046875	2.3216103515625	1.692199951171875	0.2519833984375	2.395504638671875	1.651789672851562	0.151025146484375	2.41498828125	1.377968536376953	0.0887158203125	2.2521220703125	1.211266738891602	0.06005908203125	2.19365234375	1.177095275878906	0.138529541015625
422	14.033334	2.27246630859375	1.193507385253906	0.279424560546875	2.272336669921875	1.371117462158203	0.269056884765625	2.27817919921875	1.513218994140625	0.26731103515625	2.297216552734375	1.728499755859375	0.280201904296875	2.27076708984375	1.693838012695313	0.302296875	2.153672607421875	1.656787109375	0.374675537109375	2.09624951171875	1.391783111572266	0.42385693359375	2.024624145507813	1.208798858642578	0.30185693359375	2.015681640625	1.14489143371582	0.37296923828125	2.047288818359375	1.141613891601563	0.270005615234375	2.10045068359375	1.118069358825684	0.320796875	2.31874658203125	1.6918037109375	0.255417724609375	2.39373779296875	1.65197607421875	0.155469970703125	2.414549072265625	1.379028289794922	0.09293627929687499	2.25164697265625	1.214077911376953	0.059546875	2.1934150390625	1.181618194580078	0.13857666015625
423	14.066667	2.272262451171875	1.193750930786133	0.2763232421875	2.270638671875	1.371611663818359	0.26676708984375	2.2756123046875	1.513925170898438	0.266089599609375	2.296738037109375	1.729107238769531	0.281474609375	2.2699697265625	1.694399780273438	0.303240478515625	2.1540244140625	1.659774108886719	0.378929443359375	2.097352783203125	1.393093872070313	0.42129248046875	2.0187626953125	1.207375610351562	0.307461181640625	2.025345092773438	1.142330917358398	0.3779521484375	2.047146240234375	1.140893798828125	0.272303466796875	2.108762939453125	1.131762802124023	0.31111767578125	2.31789892578125	1.692457885742187	0.256191650390625	2.391984130859375	1.650933654785156	0.15605322265625	2.412280517578125	1.377968566894531	0.09194091796874999	2.251900634765625	1.210517044067383	0.056872802734375	2.19364453125	1.179564178466797	0.136647216796875
424	14.1	2.2717890625	1.194022705078125	0.275095458984375	2.26840234375	1.371935974121094	0.26649072265625	2.27264990234375	1.514294616699219	0.26740966796875	2.292828857421875	1.7294599609375	0.284677001953125	2.26625927734375	1.694431823730469	0.30618896484375	2.153285888671875	1.660740356445312	0.3866845703125	2.092560546875	1.394757202148438	0.428092529296875	2.019609375	1.208756546020508	0.31094140625	2.027874267578125	1.142462463378906	0.38010009765625	2.047290649414062	1.141536361694336	0.273963623046875	2.10877783203125	1.130617446899414	0.313053466796875	2.314108642578125	1.693129028320313	0.259021484375	2.387965576171875	1.652429565429688	0.158349853515625	2.412662109375	1.380724029541016	0.09034985351562499	2.253704833984375	1.211744476318359	0.05588671875	2.19619287109375	1.17834065246582	0.13523291015625
425	14.133334	2.2709267578125	1.193372283935547	0.275539306640625	2.26681982421875	1.371194274902344	0.267444091796875	2.270519287109375	1.513485107421875	0.268773193359375	2.2896201171875	1.728553466796875	0.286927978515625	2.26311962890625	1.6933447265625	0.308166259765625	2.149803955078125	1.658599975585938	0.387583740234375	2.090068359375	1.392268676757813	0.427121337890625	2.018965087890625	1.206504684448242	0.3087216796875	2.02537060546875	1.140382507324219	0.378166748046875	2.046914306640625	1.139574340820313	0.27250244140625	2.10835498046875	1.130219482421875	0.31078173828125	2.311179931640625	1.692435913085938	0.26125830078125	2.38589453125	1.652177978515625	0.161138916015625	2.410255859375	1.380617156982422	0.093091552734375	2.2523623046875	1.211267868041992	0.0565126953125	2.195909423828125	1.178098907470703	0.13663818359375
426	14.166667	2.27133154296875	1.193438049316406	0.271127685546875	2.264975830078125	1.37134716796875	0.265985107421875	2.267447998046875	1.513626770019531	0.270715576171875	2.28776513671875	1.728343078613281	0.292063720703125	2.26082080078125	1.693010131835937	0.31255126953125	2.1482646484375	1.661938659667969	0.39458984375	2.08968408203125	1.395513549804688	0.435660888671875	2.015055908203125	1.220613586425781	0.30356591796875	2.03944580078125	1.146899703979492	0.3602373046875	2.04789404296875	1.156105453491211	0.25309619140625	2.10807373046875	1.137785415649414	0.3109296875	2.309349609375	1.692435180664063	0.266098876953125	2.384328369140625	1.652706237792969	0.16592431640625	2.4120048828125	1.381967803955078	0.09562255859375	2.25534716796875	1.213184280395508	0.051524169921875	2.197338134765625	1.183613510131836	0.13197900390625
427	14.2	2.2718212890625	1.192891525268555	0.2713359375	2.265968017578125	1.370249237060547	0.266506591796875	2.268199462890625	1.512089477539063	0.2706591796875	2.287108154296875	1.726222045898437	0.29204931640625	2.26054150390625	1.690812133789062	0.312519775390625	2.146756103515625	1.658025024414063	0.391328857421875	2.08905859375	1.393556884765625	0.43966455078125	2.012330688476562	1.221406188964844	0.306477783203125	2.04744921875	1.147017242431641	0.35560498046875	2.046271240234375	1.156718490600586	0.248531982421875	2.1100234375	1.14411003112793	0.309123291015625	2.3087822265625	1.690592529296875	0.26607861328125	2.38316455078125	1.6525126953125	0.16537646484375	2.41056396484375	1.382807281494141	0.09463183593750001	2.253408447265625	1.215275939941406	0.051572265625	2.196836181640625	1.185859756469727	0.132673828125
428	14.233334	2.270385009765625	1.191967102050781	0.268447509765625	2.2643173828125	1.369262420654297	0.26521533203125	2.267884765625	1.510868438720703	0.2726416015625	2.2835185546875	1.72514208984375	0.294138916015625	2.25706201171875	1.68941552734375	0.314135986328125	2.1393515625	1.658339233398437	0.387557373046875	2.081912109375	1.394194854736328	0.437148193359375	2.006228881835937	1.220796539306641	0.305194091796875	2.047264404296875	1.147691268920898	0.35148388671875	2.046602172851562	1.155500259399414	0.244307373046875	2.10900439453125	1.150545440673828	0.303836181640625	2.30613818359375	1.689802124023438	0.268630615234375	2.3810673828125	1.65308251953125	0.167916748046875	2.414351318359375	1.384661590576172	0.09540405273437499	2.25827197265625	1.217191818237305	0.048975830078125	2.199869140625	1.185740127563477	0.127919677734375
429	14.266667	2.271239990234375	1.193290222167969	0.267861328125	2.262616455078125	1.370439819335938	0.264768798828125	2.26308544921875	1.5121123046875	0.27103466796875	2.282257080078125	1.725510620117187	0.297325927734375	2.25538427734375	1.689759765625	0.316686279296875	2.143274658203125	1.657196044921875	0.397763916015625	2.084503662109375	1.392002960205078	0.439158447265625	2.007002807617187	1.220234558105469	0.3062265625	2.050936279296875	1.146833251953125	0.349223876953125	2.047315673828125	1.155298828125	0.24218212890625	2.110774169921875	1.152232269287109	0.307244140625	2.30413037109375	1.690426879882812	0.270853759765625	2.381125732421875	1.654110595703125	0.171602783203125	2.41247705078125	1.386215728759766	0.0965830078125	2.259091064453125	1.217400375366211	0.0464775390625	2.201024658203125	1.186220977783203	0.125744873046875
430	14.3	2.269704345703125	1.19444743347168	0.267227294921875	2.262167724609375	1.37168505859375	0.265708251953125	2.26362158203125	1.51330810546875	0.273154541015625	2.27997607421875	1.726889038085937	0.300038330078125	2.253452392578125	1.69075439453125	0.319178466796875	2.139551513671875	1.657110717773437	0.39728955078125	2.086956298828125	1.391197143554687	0.442387451171875	2.007099609375	1.223488876342773	0.305679443359375	2.04956689453125	1.148422988891602	0.34727490234375	2.047216064453125	1.156169281005859	0.240132080078125	2.109291015625	1.153310852050781	0.306306640625	2.3024267578125	1.692141845703125	0.273596435546875	2.378714111328125	1.656648315429687	0.173487060546875	2.4136708984375	1.390009399414063	0.095538330078125	2.263274658203125	1.218339431762695	0.0459609375	2.20535107421875	1.183116577148438	0.12363671875
431	14.333334	2.269015869140625	1.192242645263672	0.267294921875	2.260190673828125	1.369370391845703	0.26627880859375	2.261578369140625	1.510866119384766	0.27519189453125	2.276753173828125	1.72445458984375	0.30218115234375	2.250566650390625	1.68814990234375	0.321426025390625	2.138738525390625	1.653760498046875	0.402086669921875	2.083720947265625	1.388776031494141	0.449209716796875	2.005959106445312	1.222921295166016	0.3091904296875	2.0504033203125	1.147615875244141	0.3481357421875	2.046029418945313	1.153498077392578	0.240970947265625	2.108368896484375	1.153028991699219	0.302383056640625	2.29926708984375	1.6898818359375	0.27559228515625	2.37557666015625	1.654537109375	0.175499755859375	2.41118798828125	1.388813232421875	0.095067138671875	2.2616416015625	1.216857849121094	0.044257080078125	2.20367236328125	1.183146728515625	0.122526123046875
432	14.366667	2.2688115234375	1.191948959350586	0.264960693359375	2.259722412109375	1.368582946777344	0.264986328125	2.260904541015625	1.509624755859375	0.274934814453125	2.276491455078125	1.72253369140625	0.302363525390625	2.249989501953125	1.686400024414062	0.32115771484375	2.13565380859375	1.653845397949219	0.398307861328125	2.080306396484375	1.390987060546875	0.4521240234375	2.003952392578125	1.225521697998047	0.311902099609375	2.05629443359375	1.152669876098633	0.344552978515625	2.05081005859375	1.158946685791016	0.2377548828125	2.11136376953125	1.165682983398437	0.296970703125	2.299158935546875	1.688007873535156	0.27609228515625	2.376477294921875	1.65382666015625	0.176837158203125	2.412819091796875	1.388744812011719	0.097265380859375	2.2634521484375	1.217686721801758	0.0458193359375	2.2052197265625	1.18184814453125	0.122564208984375
433	14.4	2.268518798828125	1.192262771606445	0.26483544921875	2.259239013671875	1.368886840820313	0.264922607421875	2.2602880859375	1.509927307128906	0.274904052734375	2.275697265625	1.722846130371094	0.30235693359375	2.24927001953125	1.68667919921875	0.321192138671875	2.13511572265625	1.653982177734375	0.39855029296875	2.0801533203125	1.391050842285156	0.45240478515625	2.003712768554688	1.225538192749023	0.312285888671875	2.05619482421875	1.152734710693359	0.344819580078125	2.050501953125	1.1590322265625	0.238033447265625	2.111159912109375	1.165819061279297	0.297136474609375	2.298352294921875	1.688351257324219	0.276034423828125	2.375519775390625	1.654278259277344	0.176624755859375	2.411996826171875	1.389255584716797	0.09691772460937501	2.26271728515625	1.21804931640625	0.045711181640625	2.2046689453125	1.182128875732422	0.122556884765625
434	14.433334	2.26899951171875	1.19107536315918	0.26454931640625	2.25883544921875	1.367948150634766	0.26654931640625	2.25867529296875	1.509180816650391	0.277329345703125	2.2717685546875	1.722294189453125	0.307302490234375	2.2458193359375	1.6855341796875	0.32587109375	2.132963134765625	1.652079345703125	0.40523681640625	2.08161865234375	1.387315643310547	0.456029052734375	2.003040893554688	1.223030410766602	0.3149921875	2.05724658203125	1.150162902832031	0.344942138671875	2.0498828125	1.156970809936523	0.238102294921875	2.11148681640625	1.165721771240234	0.30187841796875	2.294724853515625	1.68832421875	0.280406005859375	2.371609619140625	1.656265258789062	0.179816162109375	2.41175341796875	1.393025482177734	0.09445849609375	2.264022705078125	1.220182495117188	0.042419189453125	2.206588134765625	1.179076690673828	0.117342529296875
435	14.466667	2.2687265625	1.191218627929687	0.26287255859375	2.25878125	1.367818023681641	0.266916015625	2.258020263671875	1.508788208007813	0.27844970703125	2.27193359375	1.72141650390625	0.309294921875	2.24590576171875	1.684725402832031	0.327708740234375	2.132385986328125	1.649902099609375	0.4051572265625	2.076329345703125	1.386630676269531	0.456624755859375	2.002754272460937	1.226187438964844	0.309145263671875	2.048784912109375	1.150454467773437	0.344708984375	2.04992919921875	1.157433517456055	0.237784912109375	2.10722412109375	1.160364334106445	0.29624951171875	2.2946962890625	1.687526550292969	0.282259521484375	2.37003076171875	1.655453063964844	0.1807451171875	2.411089599609375	1.393211853027344	0.09405371093750001	2.26391845703125	1.220432281494141	0.041696044921875	2.205439697265625	1.179940841674805	0.115943603515625
436	14.5	2.26930224609375	1.191322341918945	0.260404541015625	2.25966357421875	1.367788513183594	0.264470458984375	2.259000244140625	1.50864892578125	0.27588623046875	2.27247412109375	1.721028625488281	0.30736328125	2.24624462890625	1.684322814941406	0.325347900390625	2.130726806640625	1.649465698242187	0.399539306640625	2.07544384765625	1.387908905029297	0.45876904296875	2.003917114257812	1.227471374511719	0.310580078125	2.05399267578125	1.153015899658203	0.3430224609375	2.051365478515625	1.158289398193359	0.236117431640625	2.109678955078125	1.165105545043945	0.293835693359375	2.29556298828125	1.687232360839844	0.280562744140625	2.372251220703125	1.655381713867187	0.180138916015625	2.411373779296875	1.392174591064453	0.096285400390625	2.264442626953125	1.220399169921875	0.04091162109375	2.20688134765625	1.178584014892578	0.11502197265625
437	14.533334	2.27259912109375	1.191029525756836	0.260163818359375	2.2590419921875	1.367047058105469	0.26492333984375	2.25560400390625	1.507640502929688	0.27737353515625	2.268822265625	1.719696472167969	0.309692138671875	2.242724853515625	1.682908935546875	0.327573974609375	2.129453857421875	1.649180114746094	0.405397705078125	2.0766884765625	1.387270111083984	0.464122802734375	2.004246826171875	1.228344680786133	0.315099609375	2.054776611328125	1.153700347900391	0.34609716796875	2.051297607421875	1.158453109741211	0.239296875	2.106643798828125	1.168555725097656	0.278495849609375	2.29186669921875	1.686084411621094	0.28271044921875	2.36922705078125	1.655516235351562	0.1825693359375	2.41315869140625	1.392729522705078	0.100710205078125	2.26691748046875	1.22176692199707	0.042048583984375	2.209799072265625	1.176969390869141	0.114603271484375
438	14.566667	2.271458984375	1.190761657714844	0.257829345703125	2.25806982421875	1.367128479003906	0.265061279296875	2.25300830078125	1.508022857666016	0.2773583984375	2.266362548828125	1.720215942382813	0.312031005859375	2.2403583984375	1.683124633789062	0.329733154296875	2.126647216796875	1.646651489257812	0.40627783203125	2.077417236328125	1.382921295166016	0.462917236328125	2.002106323242188	1.221051040649414	0.3176943359375	2.0579951171875	1.148532592773438	0.345017822265625	2.048960205078125	1.154838485717773	0.238369384765625	2.10679296875	1.165794906616211	0.278788818359375	2.28928369140625	1.686844970703125	0.284441162109375	2.36354296875	1.653130859375	0.182574951171875	2.41118310546875	1.390219879150391	0.100934814453125	2.264567626953125	1.219171340942383	0.041277099609375	2.20764208984375	1.174024795532226	0.114111083984375
439	14.6	2.27252294921875	1.189979858398438	0.257740234375	2.25875634765625	1.366281280517578	0.266138916015625	2.253699951171875	1.507058044433594	0.279844482421875	2.2672939453125	1.71937109375	0.313798583984375	2.241268310546875	1.682361206054688	0.331650146484375	2.128118408203125	1.646626220703125	0.409388427734375	2.07802001953125	1.382712768554688	0.464507080078125	2.005265380859375	1.223072601318359	0.315529541015625	2.0577021484375	1.148920181274414	0.3452353515625	2.05054052734375	1.154531860351562	0.238396240234375	2.096918701171875	1.17057568359375	0.25119970703125	2.29015869140625	1.6858828125	0.28629638671875	2.36302978515625	1.649464599609375	0.18434423828125	2.409360107421875	1.387254516601562	0.099669189453125	2.25999462890625	1.217244369506836	0.043914306640625	2.20455615234375	1.172889709472656	0.118376708984375
440	14.633334	2.2731689453125	1.190871246337891	0.257515380859375	2.259720947265625	1.367148620605469	0.266648681640625	2.25533642578125	1.507839874267578	0.281330078125	2.268650390625	1.720198364257812	0.315015869140625	2.242839111328125	1.683143188476563	0.333074951171875	2.1311103515625	1.646808715820312	0.412553466796875	2.080427490234375	1.382471282958984	0.46494580078125	2.005369873046875	1.220081619262695	0.32016552734375	2.0644248046875	1.149006637573242	0.34446044921875	2.04997314453125	1.154481109619141	0.23836181640625	2.097568115234375	1.170856689453125	0.252126708984375	2.291405029296875	1.686744995117187	0.28738671875	2.364649658203125	1.65015380859375	0.185776123046875	2.410056640625	1.387894897460938	0.10081591796875	2.2603046875	1.218625427246094	0.043921630859375	2.2041865234375	1.172461944580078	0.11674755859375
441	14.666667	2.274655517578125	1.189567718505859	0.25555029296875	2.26012890625	1.365656921386719	0.265681884765625	2.25427490234375	1.506219940185547	0.2807080078125	2.2655048828125	1.718652954101562	0.314311767578125	2.24000244140625	1.681375854492188	0.332317626953125	2.129416015625	1.640334594726562	0.411031005859375	2.0746640625	1.378630645751953	0.4715341796875	2.006006713867187	1.219190353393555	0.32053173828125	2.06576171875	1.148394714355469	0.3438076171875	2.05033349609375	1.153555038452148	0.237860107421875	2.097680419921875	1.169779266357422	0.251458984375	2.288637451171875	1.685410278320313	0.286765625	2.362959716796875	1.64858984375	0.186069580078125	2.40832373046875	1.386009857177734	0.102334716796875	2.260986328125	1.215809371948242	0.042259765625	2.205397216796875	1.170493072509766	0.11597900390625
442	14.7	2.275177734375	1.190475692749023	0.255107421875	2.260366455078125	1.36642919921875	0.266629150390625	2.2548466796875	1.5067822265625	0.283439453125	2.2656533203125	1.719030334472656	0.318127197265625	2.24025341796875	1.681611328125	0.335962890625	2.130454345703125	1.642055969238281	0.416480224609375	2.07750244140625	1.378219116210937	0.468550048828125	2.007723266601563	1.221735565185547	0.3150419921875	2.061439697265625	1.147631866455078	0.342335205078125	2.051080078125	1.154164688110352	0.235864013671875	2.09871484375	1.170227661132813	0.24911083984375	2.288825927734375	1.685985595703125	0.29039013671875	2.361731689453125	1.649196166992188	0.188677490234375	2.40879931640625	1.388069000244141	0.10154736328125	2.26094580078125	1.217676635742188	0.043451904296875	2.205518310546875	1.172634567260742	0.11743896484375
443	14.733334	2.27466015625	1.190771255493164	0.25301953125	2.260140625	1.366452392578125	0.2657060546875	2.254818603515625	1.506529663085937	0.28341064453125	2.26548095703125	1.718403930664063	0.318796875	2.240166015625	1.680946166992187	0.336510009765625	2.130701904296875	1.642095642089844	0.41752197265625	2.07677880859375	1.379336334228516	0.472223876953125	2.0084169921875	1.221148498535156	0.320251220703125	2.067770263671875	1.150061477661133	0.34312939453125	2.05114599609375	1.155358825683594	0.237517822265625	2.094284423828125	1.170038543701172	0.244590087890625	2.28861669921875	1.685517517089844	0.290946044921875	2.362017578125	1.649958740234375	0.189355224609375	2.40877783203125	1.389035278320312	0.10253759765625	2.26170947265625	1.219119415283203	0.042230712890625	2.206105224609375	1.172286346435547	0.11478564453125
444	14.766667	2.27415087890625	1.190454437255859	0.25312939453125	2.260119384765625	1.366077941894531	0.266370849609375	2.255638671875	1.506044250488281	0.2848125	2.266922607421875	1.717979858398437	0.3192119140625	2.241824462890625	1.680623596191406	0.337399658203125	2.13362060546875	1.638461364746094	0.418370361328125	2.0762373046875	1.375219879150391	0.4663916015625	2.01553125	1.223448226928711	0.305025390625	2.055444580078125	1.144452392578125	0.34052783203125	2.04580859375	1.150601303100586	0.234130859375	2.09985107421875	1.166548934936523	0.243983642578125	2.28965576171875	1.684976806640625	0.2911953125	2.360855712890625	1.648758117675781	0.188331787109375	2.407144775390625	1.387816497802734	0.101599853515625	2.258373046875	1.218166442871094	0.045128662109375	2.2041435546875	1.170533172607422	0.11815576171875
445	14.8	2.27489453125	1.190446685791016	0.253150634765625	2.26083935546875	1.366070159912109	0.266354248046875	2.2563291015625	1.506038513183594	0.284766845703125	2.26754638671875	1.717982177734375	0.31912890625	2.242439453125	1.680625732421875	0.3373037109375	2.1341826171875	1.6384501953125	0.418195068359375	2.07687646484375	1.375199981689453	0.466250732421875	2.0163466796875	1.223311111450195	0.304930908203125	2.05618115234375	1.14433447265625	0.340562255859375	2.046625854492187	1.150352294921875	0.2341513671875	2.10050537109375	1.166085159301758	0.243813232421875	2.290309326171875	1.684977111816406	0.2911396484375	2.361603515625	1.648741577148437	0.1883486328125	2.40801171875	1.387769775390625	0.101777587890625	2.259306884765625	1.218086364746094	0.0452373046875	2.205037841796875	1.170501693725586	0.118265869140625
446	14.833334	2.274524658203125	1.190814025878906	0.2531259765625	2.2606064453125	1.366432403564453	0.26653955078125	2.256210693359375	1.506382904052734	0.285115234375	2.26760546875	1.718279052734375	0.319711181640625	2.242484375	1.680920043945312	0.337861083984375	2.13425341796875	1.638730590820312	0.4187802734375	2.076790283203125	1.375467346191406	0.46657568359375	2.016037231445313	1.223806686401367	0.305125	2.05583935546875	1.14476057434082	0.34063818359375	2.0462138671875	1.150906814575195	0.234240966796875	2.100111572265625	1.166589569091797	0.243883056640625	2.290324951171875	1.685289428710937	0.29166845703125	2.36152099609375	1.64911962890625	0.1887861328125	2.407678955078125	1.388213226318359	0.101884765625	2.2588115234375	1.218702331542969	0.045255126953125	2.204559326171875	1.171073669433594	0.118267578125
447	14.866667	2.27397314453125	1.189848846435547	0.252369384765625	2.26026318359375	1.365004241943359	0.266041748046875	2.2555615234375	1.504601531982422	0.2844267578125	2.2658017578125	1.715915405273438	0.319493896484375	2.24043896484375	1.678578247070313	0.337006103515625	2.1279560546875	1.637361206054687	0.41175244140625	2.074830322265625	1.375041595458984	0.465357421875	2.018488159179688	1.21385334777832	0.312616455078125	2.063875244140625	1.139078247070312	0.349972412109375	2.046349853515625	1.150106750488281	0.245268310546875	2.10318408203125	1.16068244934082	0.24940234375	2.289108642578125	1.683097290039063	0.291956298828125	2.360760009765625	1.6486630859375	0.18922021484375	2.4075166015625	1.388725250244141	0.10204638671875	2.2574423828125	1.221107894897461	0.04543115234375	2.203388671875	1.173610321044922	0.118302978515625
448	14.9	2.274280517578125	1.189750778198242	0.251675537109375	2.260608154296875	1.36511181640625	0.26503662109375	2.256243408203125	1.504837921142578	0.283614013671875	2.26661767578125	1.716256591796875	0.31932568359375	2.241068603515625	1.67887646484375	0.336609375	2.12800390625	1.636947265625	0.410343994140625	2.07355078125	1.375004730224609	0.46582861328125	2.017572631835938	1.214796081542969	0.311584228515625	2.06075927734375	1.139030120849609	0.349786376953125	2.045638549804687	1.148846221923828	0.24447900390625	2.104947998046875	1.161690612792969	0.25379296875	2.29005810546875	1.683440307617188	0.291812255859375	2.362270751953125	1.648328247070312	0.189534423828125	2.40887890625	1.388045227050781	0.102415771484375	2.259244873046875	1.220161590576172	0.044481201171875	2.206295166015625	1.171164779663086	0.117316162109375
449	14.933334	2.27475537109375	1.190800659179688	0.251543212890625	2.261159912109375	1.366165069580078	0.265210205078125	2.256804443359375	1.505877593994141	0.2840166015625	2.2672177734375	1.717254760742188	0.320113525390625	2.24155078125	1.679867797851562	0.337222412109375	2.128128173828125	1.637736328125	0.4103212890625	2.073747314453125	1.37553466796875	0.4648037109375	2.018524169921875	1.215356048583984	0.310216064453125	2.061088623046875	1.139455383300781	0.34887451171875	2.046207397460937	1.149495223999023	0.243541015625	2.104276611328125	1.160688262939453	0.250655029296875	2.290755615234375	1.684455444335938	0.29265283203125	2.363379638671875	1.649476318359375	0.190601318359375	2.4098330078125	1.38933642578125	0.10286962890625	2.259594970703125	1.222274658203125	0.044020263671875	2.206212890625	1.173040100097656	0.116394775390625
450	14.966667	2.2748388671875	1.189737579345703	0.251035400390625	2.261313720703125	1.365090850830078	0.2646689453125	2.257018798828125	1.504782958984375	0.283526123046875	2.2676328125	1.716113098144531	0.3197021484375	2.24182763671875	1.678771606445312	0.336687255859375	2.12809765625	1.636842102050781	0.409394287109375	2.073136474609375	1.37477001953125	0.463768798828125	2.0181953125	1.214665878295898	0.3090400390625	2.060880859375	1.138788024902344	0.3475849609375	2.046059692382812	1.149022338867187	0.242273193359375	2.104142578125	1.160246170043945	0.2495234375	2.29123486328125	1.68328125	0.292344970703125	2.3643984375	1.648326599121094	0.190689208984375	2.411448486328125	1.388375823974609	0.102810546875	2.26149169921875	1.221420013427734	0.043049072265625	2.208021240234375	1.172503082275391	0.11555810546875
451	15	2.275337646484375	1.190561447143555	0.25321142578125	2.261591796875	1.365790069580078	0.2653671875	2.25769775390625	1.505336578369141	0.28410595703125	2.26902685546875	1.716560668945312	0.3191142578125	2.2430810546875	1.679454223632812	0.336232177734375	2.13080419921875	1.638663208007813	0.41146630859375	2.074269775390625	1.376270538330078	0.460775146484375	2.016882568359375	1.217640899658203	0.30582958984375	2.055969482421875	1.140603622436523	0.345586181640625	2.046592041015625	1.147021011352539	0.239482666015625	2.104978515625	1.162266937255859	0.252607666015625	2.29252734375	1.683532958984375	0.292012939453125	2.366886474609375	1.649130126953125	0.191242919921875	2.417551025390625	1.390075012207031	0.10380322265625	2.26700634765625	1.225586776733398	0.039917724609375	2.21231689453125	1.173643371582031	0.1091630859375
452	15.033334	2.27401220703125	1.190258758544922	0.251928955078125	2.26121923828125	1.365769592285156	0.26322314453125	2.258876953125	1.50545458984375	0.282098876953125	2.27006201171875	1.716963806152344	0.31655859375	2.2440693359375	1.679865051269531	0.333739013671875	2.131942626953125	1.639909545898437	0.409869140625	2.075588134765625	1.377535858154297	0.46076025390625	2.018375244140625	1.217753021240234	0.3066455078125	2.061516845703125	1.141727798461914	0.344297607421875	2.046864868164063	1.141545318603516	0.238505126953125	2.102819580078125	1.162748382568359	0.2471474609375	2.29365478515625	1.6838388671875	0.2895810546875	2.368983154296875	1.648313720703125	0.1897802734375	2.41704052734375	1.388840301513672	0.101353759765625	2.266576416015625	1.224135665893555	0.037111572265625	2.21153271484375	1.174831634521484	0.10811328125
453	15.066667	2.27492236328125	1.190552963256836	0.251557373046875	2.26301904296875	1.365867919921875	0.262861083984375	2.261475830078125	1.505328430175781	0.2819453125	2.27147314453125	1.716500366210937	0.3168916015625	2.2455966796875	1.679296691894531	0.333820556640625	2.13086669921875	1.638549743652344	0.4051171875	2.07870068359375	1.3759599609375	0.457211669921875	2.016943603515625	1.217384658813477	0.304103515625	2.053714111328125	1.139807571411133	0.3448720703125	2.046177490234375	1.143340225219727	0.23855029296875	2.1035966796875	1.159001373291016	0.251705322265625	2.2953330078125	1.683594604492187	0.290009033203125	2.36977490234375	1.649939453125	0.1891474609375	2.417718505859375	1.390325866699219	0.10235986328125	2.2686171875	1.224724197387695	0.038468017578125	2.211671630859375	1.178033020019531	0.109521728515625
454	15.1	2.275619384765625	1.190547210693359	0.25193408203125	2.263075439453125	1.365594360351563	0.26231494140625	2.261085205078125	1.504904541015625	0.280803955078125	2.272718017578125	1.715961486816406	0.313803955078125	2.246553955078125	1.679181823730469	0.33099609375	2.13315576171875	1.639824462890625	0.404720458984375	2.0769150390625	1.377925903320313	0.4537021484375	2.016225708007812	1.219424713134766	0.300631591796875	2.0480263671875	1.141531341552734	0.344507568359375	2.05128466796875	1.144649291992188	0.238125	2.108486328125	1.162009948730469	0.260201904296875	2.29631787109375	1.682674438476563	0.287303955078125	2.373142578125	1.649826843261719	0.188242919921875	2.42015869140625	1.389719421386719	0.103868896484375	2.27136669921875	1.225447814941406	0.037213623046875	2.213826416015625	1.177653762817383	0.106805908203125
455	15.133334	2.275048095703125	1.190194183349609	0.251087158203125	2.262366943359375	1.365423461914062	0.26135107421875	2.26024267578125	1.504907592773438	0.2796337890625	2.27166845703125	1.716281677246094	0.31212646484375	2.245580322265625	1.679466552734375	0.329499267578125	2.13219873046875	1.639807983398438	0.4033701171875	2.0766650390625	1.377346557617187	0.451729248046875	2.01616064453125	1.218752593994141	0.29832421875	2.047696533203125	1.140676666259766	0.34228173828125	2.050569580078125	1.143914398193359	0.235780029296875	2.10798876953125	1.160265655517578	0.257573486328125	2.29526708984375	1.682930603027344	0.285612060546875	2.37192529296875	1.649763244628906	0.186351318359375	2.419013427734375	1.388862030029297	0.103525146484375	2.26955517578125	1.224356842041016	0.03810498046875	2.212404296875	1.177749893188476	0.108968994140625
456	15.166667	2.27641943359375	1.189261596679688	0.2513701171875	2.263874267578125	1.36456982421875	0.261404296875	2.261798583984375	1.504129730224609	0.279453857421875	2.273230712890625	1.715613403320313	0.3116767578125	2.247031982421875	1.678831787109375	0.328996826171875	2.132643798828125	1.639121826171875	0.40135791015625	2.07569580078125	1.376391448974609	0.44702197265625	2.0167451171875	1.218936096191406	0.291742919921875	2.045351318359375	1.140381713867187	0.33690087890625	2.052475341796875	1.143973449707031	0.23057666015625	2.109390625	1.158680389404297	0.25505517578125	2.2969306640625	1.682194091796875	0.285310546875	2.373986328125	1.64866943359375	0.1864248046875	2.4209033203125	1.387229187011719	0.10491748046875	2.271056640625	1.223011032104492	0.03940576171875	2.213721923828125	1.177293502807617	0.11074560546875
[truncated: 48 more columns]
