# Supplementary material for: Simulation of Human Movement in Zero Gravity
Source: Sensors (Basel). 2024 Mar 9;24(6):1770. doi: 10.3390/s24061770 (PMC10976247; doi:10.3390/s24061770)
Supplement: Supplementary file 1 [file sensors-24-01770-s001.zip › supplementary/motion_data/1 Arms/motion_raw.trc]

PathFileType	4	(X/Y/Z)	sample.trc
DataRate	CameraRate	NumFrames	NumMarkers	Units	OrigDataRate	OrigDataStartFrame	OrigNumFrames
0.033333333333333333	0.033333333333333333	456	32	m	0.033333333333333333	1	456
Frame#	Time	PELVIS			SPINE_NAVEL			SPINE_CHEST			NECK			CLAVICLE_LEFT			SHOULDER_LEFT			ELBOW_LEFT			WRIST_LEFT			HAND_LEFT			HANDTIP_LEFT			THUMB_LEFT			CLAVICLE_RIGHT			SHOULDER_RIGHT			ELBOW_RIGHT			WRIST_RIGHT			HAND_RIGHT
		X1	Y1	Z1	X2	Y2	Z2	X3	Y3	Z3	X4	Y4	Z4	X5	Y5	Z5	X6	Y6	Z6	X7	Y7	Z7	X8	Y8	Z8	X9	Y9	Z9	X10	Y10	Z10	X11	Y11	Z11	X12	Y12	Z12	X13	Y13	Z13	X14	Y14	Z14	X15	Y15	Z15	X16	Y16	Z16
1	0	2.276692993164063	1.193152160644531	0.3082627258300781	2.262563354492188	1.367743804931641	0.3105044403076171	2.2570439453125	1.507477340698242	0.3170451812744141	2.26060205078125	1.720267395019531	0.3305388336181641	2.23883251953125	1.684145538330078	0.3537291107177735	2.14226611328125	1.651539031982422	0.4501160736083984	2.1082265625	1.385485946655273	0.4895510711669921	2.04423681640625	1.185381202697754	0.4221663208007813	2.030496215820313	1.112457557678223	0.3853137359619141	2.105625	1.04607647895813	0.3554542236328125	2.07468212890625	1.075576305389404	0.3641297607421875	2.282665161132813	1.685953674316406	0.3043338165283203	2.360633178710938	1.658731048583984	0.205293083190918	2.404422973632813	1.391721389770508	0.1488268127441406	2.333552001953125	1.186065719604492	0.07569311904907226	2.266188110351562	1.115094676971435	0.1032258224487305
2	0.03333300000000072	2.279314086914063	1.187585464477539	0.3015806884765625	2.265167236328125	1.363905685424805	0.3054956817626953	2.25833203125	1.505011367797852	0.3121763000488281	2.2661875	1.719492156982422	0.3306215515136719	2.24378125	1.682902923583984	0.3534949188232422	2.144411865234375	1.647398864746094	0.4481267852783203	2.113030639648438	1.377311889648438	0.4804992828369141	2.045400024414063	1.174050155639649	0.4281988525390625	2.051546325683594	1.108285892486572	0.3810796508789063	2.088993896484375	1.035517797470093	0.3264336853027344	2.06920654296875	1.060937847137451	0.3577576751708984	2.287497192382812	1.685024444580078	0.3030902252197266	2.362292602539062	1.655367950439453	0.2006622772216797	2.400374755859375	1.385208480834961	0.1413766708374024	2.329075561523438	1.178381446838379	0.06517645645141601	2.266457153320312	1.109627468109131	0.108383861541748
3	0.0666670000000007	2.2813583984375	1.186597877502442	0.2941340026855469	2.266706787109375	1.363578323364258	0.3003986358642578	2.258441284179687	1.505165313720703	0.3082215118408203	2.265828002929688	1.720306396484375	0.3297721252441406	2.243174682617187	1.683220703125	0.352009765625	2.142122436523437	1.643428131103516	0.4435804901123047	2.11246826171875	1.371485687255859	0.4731392822265625	2.049680541992188	1.163624626159668	0.4346235809326172	2.044546752929687	1.112507530212402	0.3788931884765625	2.093069946289063	1.028212887763977	0.342097640991211	2.076889282226563	1.065271461486816	0.351414779663086	2.287531982421875	1.686097900390625	0.3018678436279297	2.363580932617188	1.657129089355469	0.1994447402954102	2.400259033203125	1.385830993652344	0.1391248016357422	2.327490966796875	1.179222320556641	0.06009178352355957	2.269577514648438	1.109948112487793	0.1091141090393066
4	0.1000000000000005	2.280198974609375	1.188498107910156	0.2920296173095703	2.266929077148438	1.365920776367187	0.2977912902832032	2.259031616210938	1.507811416625977	0.3045591430664063	2.269759155273437	1.723128051757812	0.3263251953125	2.246698486328125	1.686284393310547	0.3487323455810547	2.145461181640625	1.645804229736328	0.440322738647461	2.117882202148437	1.373355697631836	0.4703491363525391	2.05579736328125	1.16272274017334	0.4355239410400391	2.048120971679688	1.116134437561035	0.3684736328125	2.093469116210938	1.024806166648865	0.34514990234375	2.074195922851563	1.073992115020752	0.3356505126953125	2.290777221679687	1.688595153808594	0.2981708526611328	2.364832153320313	1.6565458984375	0.1949036865234375	2.403532592773438	1.384553604125977	0.1361065902709961	2.31879541015625	1.183010627746582	0.05346061897277832	2.268236572265625	1.114557041168213	0.109901912689209
5	0.1333330000000004	2.280158569335938	1.190976760864258	0.286140640258789	2.268045043945313	1.368483245849609	0.2925021667480469	2.262506469726563	1.510435821533203	0.3009684143066406	2.27517236328125	1.725418029785156	0.3251541290283203	2.251498168945313	1.688575775146484	0.3469108734130859	2.148674072265625	1.649803833007812	0.4369739532470703	2.122599243164062	1.376625473022461	0.4630864868164062	2.064991455078125	1.161761520385742	0.4338508758544922	2.053939147949219	1.119424213409424	0.3609644927978516	2.100729614257812	1.026806209564209	0.340495361328125	2.0712109375	1.079214321136475	0.3276917114257812	2.29614501953125	1.690962982177734	0.2968641510009766	2.371919067382812	1.660711059570313	0.1941520690917969	2.411051513671875	1.387841018676758	0.1390549545288086	2.320363647460938	1.190769317626953	0.05182093048095703	2.276029907226563	1.117472366333008	0.107652759552002
6	0.1666670000000003	2.280251220703125	1.191895156860352	0.2832403564453125	2.268975219726562	1.370130157470703	0.2887326049804688	2.264460083007813	1.512655670166016	0.296806411743164	2.278584838867188	1.728108337402344	0.3225336303710937	2.25454736328125	1.691165588378906	0.3440884094238281	2.150242309570312	1.652161712646484	0.4336456451416015	2.130056030273438	1.37791748046875	0.4620354614257812	2.076159545898437	1.161820014953613	0.4303471527099609	2.063517211914062	1.118648239135742	0.3562047729492188	2.104517944335938	1.024739128112793	0.3310514678955078	2.090786865234375	1.079447555541992	0.3205603942871094	2.2994404296875	1.69357763671875	0.2939413604736328	2.375048583984375	1.662621002197266	0.1906731262207031	2.420256225585938	1.388676498413086	0.1408085327148438	2.320007568359375	1.195152473449707	0.05444052505493164	2.28813330078125	1.114300006866455	0.1047227401733399
7	0.2000000000000002	2.277374755859375	1.19238094329834	0.2795732727050781	2.268194458007812	1.37089372253418	0.2866903533935547	2.26477880859375	1.513567993164062	0.2956900329589844	2.28058349609375	1.728837799072266	0.3235160369873047	2.256203369140625	1.691847137451172	0.3446748352050781	2.1501630859375	1.650889526367187	0.4312928771972656	2.137873413085937	1.375809600830078	0.458803466796875	2.087459838867187	1.15878572845459	0.4276209869384766	2.069468383789062	1.119733978271484	0.3507832794189453	2.110296020507812	1.026529048919678	0.3222530975341797	2.103769775390625	1.078222576141358	0.3154820404052734	2.301222045898437	1.694387878417969	0.294626937866211	2.374739624023437	1.662536285400391	0.1901245803833008	2.421962768554687	1.388658386230469	0.1406938247680664	2.319733764648437	1.194656929016113	0.05692507934570312	2.29463916015625	1.112402336120605	0.1075127334594727
8	0.233333	2.278046875	1.192840194702149	0.279129379272461	2.268992431640625	1.371196044921875	0.2848671875	2.266396850585938	1.513722961425781	0.2934080810546875	2.283428588867188	1.728594390869141	0.3220140075683594	2.258644897460937	1.691738403320313	0.3428322601318359	2.151190185546875	1.653398345947266	0.42861181640625	2.141694702148437	1.378298278808594	0.4542841186523437	2.09481591796875	1.160504913330078	0.4225201721191406	2.082996826171875	1.120384910583496	0.3434739532470703	2.121532592773438	1.022018480300903	0.3267628631591797	2.120654663085937	1.077436130523682	0.3125741882324219	2.304048950195313	1.694127899169922	0.2932176513671875	2.378451416015625	1.664934539794922	0.1887414093017578	2.431507568359375	1.392025741577148	0.1423591232299805	2.332083618164063	1.197482032775879	0.05821418571472168	2.300076293945312	1.1155559425354	0.1032457504272461
9	0.266667	2.2774501953125	1.192772407531738	0.2792745666503906	2.269001953125	1.37094905090332	0.2847713165283203	2.267813720703125	1.513308776855469	0.2939832916259766	2.284976806640625	1.727973205566406	0.3216539764404297	2.260192016601563	1.69128173828125	0.3425636291503906	2.152276245117188	1.653140533447266	0.4274874267578125	2.143297973632813	1.378381729125977	0.4529773406982422	2.098458618164062	1.159673690795898	0.4225749053955078	2.086666137695313	1.120031700134277	0.3429726409912109	2.125090087890625	1.021799287319183	0.3245378570556641	2.12054736328125	1.077075981140137	0.3114947509765625	2.30555078125	1.6934150390625	0.2930747985839844	2.380285400390625	1.664389221191406	0.1890626068115234	2.441603149414063	1.393728805541992	0.1444481506347656	2.34206494140625	1.199474655151367	0.06080786514282227	2.307409423828125	1.116592029571533	0.1032395095825195
10	0.3000000000000007	2.2736884765625	1.192888549804688	0.2798264312744141	2.26629052734375	1.370900527954102	0.2856074676513672	2.266030395507812	1.513076385498047	0.2952680358886719	2.284602172851562	1.727234130859375	0.3238034820556641	2.259648315429688	1.690651336669922	0.3445790863037109	2.151354248046875	1.651951873779297	0.4285818176269531	2.146078247070313	1.377144119262695	0.4509913482666016	2.102908813476563	1.159332099914551	0.4157671203613281	2.095102416992187	1.11848104095459	0.3362578582763672	2.132598999023438	1.018560212135315	0.3246469421386719	2.124747680664062	1.076185062408447	0.3064793701171875	2.304879028320312	1.692718658447266	0.2950669860839844	2.378380615234375	1.665765960693359	0.1897639846801758	2.446010131835937	1.396994720458984	0.1453301467895508	2.349035888671875	1.202369239807129	0.06115893173217773	2.308982055664063	1.120268455505371	0.0996312370300293
11	0.3333330000000005	2.273118041992188	1.19234203338623	0.27856982421875	2.26592041015625	1.370378753662109	0.283459716796875	2.265922729492187	1.512577514648437	0.2927200775146485	2.28620751953125	1.726339935302734	0.3226840057373047	2.260927734375	1.689814422607422	0.3431647338867188	2.153380737304688	1.651230895996094	0.4283836517333984	2.146073486328125	1.376352035522461	0.4501822814941406	2.102002197265625	1.158387107849121	0.4158168792724609	2.0921826171875	1.119000373840332	0.335020263671875	2.12992431640625	1.019160847663879	0.3253127288818359	2.123627075195313	1.07610241317749	0.305082778930664	2.306237915039063	1.691875274658203	0.2937706451416016	2.377766357421875	1.664957427978516	0.1872751388549805	2.44774658203125	1.396386474609375	0.1451601486206055	2.349782592773438	1.201973213195801	0.06094018936157226	2.307285888671875	1.120387413024902	0.09830500793457031
12	0.3666670000000005	2.273109741210937	1.192338485717773	0.278762680053711	2.265638549804687	1.370383377075195	0.2835779418945312	2.265640014648437	1.512584777832031	0.2930295257568359	2.28592919921875	1.726319061279297	0.3232950592041016	2.260753540039063	1.689741271972656	0.3438287811279297	2.153892822265625	1.650819244384766	0.4298899688720703	2.143826904296875	1.376089172363281	0.4512469635009766	2.097414428710938	1.15824388885498	0.4164743804931641	2.08928466796875	1.118348663330078	0.3351730346679688	2.130150268554687	1.01943957567215	0.3249448089599609	2.122872802734375	1.075312713623047	0.3062431030273438	2.305861328125	1.691914276123047	0.2942226104736329	2.376717529296875	1.665356170654297	0.1871187744140625	2.446678466796875	1.396996017456055	0.1435820236206055	2.3485126953125	1.202637306213379	0.05934708023071289	2.307236572265625	1.120121757507324	0.09726343154907227
13	0.4000000000000004	2.274309692382813	1.192935081481934	0.2788919067382812	2.266264282226563	1.371178604125977	0.282495101928711	2.2662626953125	1.513585540771484	0.2912593536376953	2.287036865234375	1.727643890380859	0.3204694976806641	2.2617744140625	1.691183074951172	0.3412247467041016	2.154155517578125	1.651297668457031	0.4263061676025391	2.138330688476563	1.376602859497071	0.4493872528076172	2.088818725585938	1.160456413269043	0.4129502410888672	2.084413208007812	1.117917640686035	0.3346651000976563	2.12686865234375	1.018924904823303	0.3292659301757812	2.123805419921875	1.073513042449951	0.3089694671630859	2.306896850585938	1.693018859863281	0.291526351928711	2.376710205078125	1.664095092773437	0.1843779754638672	2.44106103515625	1.393541152954102	0.1410281982421875	2.340231567382812	1.199666114807129	0.05757668876647949	2.301935302734375	1.116991516113281	0.09617274475097656
14	0.4333330000000002	2.275062866210938	1.190702438354492	0.2775398864746094	2.26539892578125	1.368086517333984	0.2815854187011719	2.264145751953125	1.509842178344726	0.2907765960693359	2.284240844726563	1.723015167236328	0.31983251953125	2.25913916015625	1.686650146484375	0.3404492950439453	2.151502807617187	1.650189727783203	0.4259387969970703	2.132348754882813	1.376704071044922	0.4482082672119141	2.080491943359375	1.163550140380859	0.4100355072021484	2.080184204101562	1.115907405853271	0.3374058532714844	2.123331176757813	1.018415999889374	0.3294519805908203	2.120421630859375	1.073430446624756	0.3141345977783203	2.304155517578125	1.688592010498047	0.2910757293701172	2.373408081054687	1.662093780517578	0.1838268051147461	2.438970336914062	1.392816329956055	0.1426273040771484	2.341859741210937	1.197799331665039	0.05966935348510742	2.306399291992188	1.114074375152588	0.09615047454833983
15	0.4666670000000002	2.275665771484375	1.191820976257324	0.2769304504394531	2.266109741210938	1.369567459106445	0.2809843139648437	2.264554443359375	1.511625534057617	0.2898152618408203	2.28485498046875	1.725073089599609	0.3200058898925782	2.25953271484375	1.688590698242188	0.3403606262207031	2.151791748046875	1.649755554199219	0.4250129699707031	2.129206787109375	1.376077621459961	0.4483283081054688	2.074707641601562	1.162890869140625	0.4115160522460938	2.076532470703125	1.11470938873291	0.3384921569824219	2.123224975585938	1.01818118429184	0.3319351501464844	2.120057861328125	1.072776138305664	0.3162117614746094	2.304917114257813	1.690667266845703	0.2911453552246094	2.375060302734375	1.662892059326172	0.1843339385986328	2.4401279296875	1.392712310791016	0.1443163909912109	2.343739501953125	1.196959495544434	0.06085900497436524	2.306866088867188	1.112885482788086	0.09445526885986327
16	0.5	2.277868896484375	1.19311678314209	0.2768903961181641	2.26693408203125	1.370841171264648	0.2807112731933594	2.264592407226563	1.512904403686524	0.289533935546875	2.285905029296875	1.726095794677734	0.3210318145751953	2.26057421875	1.689538238525391	0.3413173522949219	2.152870361328125	1.649085388183594	0.425422607421875	2.1244345703125	1.375501495361328	0.4455081481933594	2.068514526367188	1.161379905700684	0.4105622863769531	2.071663330078125	1.110979248046875	0.340988021850586	2.119888916015625	1.016211736440658	0.3327794494628906	2.119841430664063	1.070385471343994	0.3190894470214843	2.305649047851563	1.691834350585938	0.2917973175048828	2.376149291992188	1.666197143554688	0.1845168685913086	2.443859619140625	1.396402099609375	0.1462128448486328	2.34666162109375	1.201738250732422	0.06088733863830566	2.307455810546875	1.11610542678833	0.09176759719848633
17	0.5333330000000007	2.278370361328125	1.192519737243652	0.2763716125488281	2.2667978515625	1.370000503540039	0.2800704498291016	2.264092407226562	1.511899017333985	0.288857192993164	2.283036010742188	1.725283447265625	0.3190576477050782	2.258015991210938	1.688657379150391	0.3394247589111328	2.150758911132812	1.648641815185547	0.4239154663085938	2.12175	1.375530578613281	0.4451619415283203	2.065279418945313	1.162249664306641	0.4099339447021484	2.070773193359375	1.110181087493896	0.3434629669189453	2.118782592773438	1.014943381071091	0.3369049072265625	2.114234619140625	1.069610511779785	0.3214976501464843	2.303247436523438	1.69105126953125	0.2901770782470703	2.374415893554688	1.66389208984375	0.1838946151733398	2.444367919921875	1.395436553955078	0.1434566268920899	2.348130249023438	1.199523864746094	0.06074678230285645	2.310709350585937	1.113497932434082	0.09277461242675782
18	0.5666670000000007	2.278335205078125	1.19186198425293	0.2777693786621094	2.26656396484375	1.369234100341797	0.2810106964111328	2.263457885742188	1.511084823608398	0.2892922821044922	2.2822666015625	1.724490966796875	0.3187713165283203	2.257266235351563	1.687932037353516	0.3392421569824219	2.15001513671875	1.647130004882813	0.4232095489501953	2.121868774414063	1.374180770874023	0.445992202758789	2.0663681640625	1.160757499694824	0.4122256927490234	2.072130126953125	1.107815124511719	0.3471589508056641	2.1178671875	1.01300449681282	0.3382570190429687	2.114826782226563	1.066693161010742	0.3260400238037109	2.302501708984375	1.690190948486328	0.2900263977050781	2.374413452148437	1.662907440185547	0.1843771362304688	2.444804809570313	1.394570938110351	0.1455576019287109	2.349853759765625	1.198566207885742	0.06171643447875977	2.310450073242188	1.11290062713623	0.09254378509521485
19	0.6000000000000005	2.2769716796875	1.192156997680664	0.2777482452392578	2.265199096679687	1.369463928222656	0.2814813537597656	2.262559692382813	1.51124267578125	0.2903683471679688	2.282269653320312	1.724516418457031	0.3196111297607422	2.257334350585937	1.688059295654297	0.340306900024414	2.150266845703125	1.648340209960937	0.4250059051513672	2.118852783203125	1.375820663452148	0.4487693634033203	2.065933471679688	1.159406860351563	0.4218346862792969	2.069243774414062	1.104704845428467	0.3541536102294922	2.1050771484375	1.011024577617645	0.341082275390625	2.102657104492187	1.063026119232178	0.3322244567871094	2.302153686523438	1.690154388427734	0.2907073974609375	2.3724189453125	1.663944885253906	0.1837531890869141	2.444271728515625	1.396144714355469	0.1441837310791015	2.34956494140625	1.198602394104004	0.06336145210266113	2.30448974609375	1.114653957366943	0.09401251983642578
20	0.6333330000000004	2.278207885742187	1.194283042907715	0.2760798034667968	2.266490600585938	1.371732269287109	0.2785014953613281	2.263839721679688	1.51369271850586	0.2861026306152344	2.284059936523438	1.726843017578125	0.3168454437255859	2.259072143554687	1.690270690917969	0.3373413696289063	2.152853637695313	1.649063690185547	0.4225330200195312	2.11956494140625	1.376615753173828	0.4469351196289063	2.06748095703125	1.157801895141602	0.4266511688232422	2.067817626953125	1.102096569061279	0.358803466796875	2.104458984375	1.010478943705559	0.3417620697021485	2.10693115234375	1.063377042770386	0.3338627166748047	2.30383056640625	1.692623229980469	0.2876416625976562	2.377178100585938	1.666787811279297	0.182277946472168	2.443524291992188	1.396803237915039	0.144848258972168	2.34937548828125	1.199576622009277	0.06216668891906738	2.305190795898437	1.115366519927979	0.09331802749633789
21	0.6666670000000003	2.27687548828125	1.192739929199219	0.2763269348144531	2.264563842773438	1.369938446044922	0.2787891998291016	2.260881469726562	1.511714889526367	0.2860312194824219	2.281023559570313	1.724349700927734	0.3185277099609375	2.255967407226563	1.687653900146484	0.3386291809082032	2.14935791015625	1.646943756103516	0.4234324951171875	2.119152465820313	1.374642456054687	0.4494421081542969	2.06926611328125	1.155455871582031	0.43005517578125	2.070362182617187	1.100744178771973	0.3609841766357422	2.106566772460938	1.008192860603333	0.344978271484375	2.10989013671875	1.062684677124023	0.3360084838867188	2.300882080078125	1.690412933349609	0.2891405487060547	2.373811157226562	1.665591735839844	0.1834152297973633	2.437546142578125	1.395450286865234	0.1442052764892578	2.342442260742187	1.199359169006348	0.06113501930236816	2.303651733398437	1.114579837799072	0.09310113525390626
22	0.7000000000000002	2.275671997070313	1.192287010192871	0.2760670166015625	2.263242065429687	1.369326263427734	0.2786615753173828	2.259447265625	1.510976806640625	0.2859381408691406	2.278311767578125	1.723800109863281	0.3165482177734375	2.253466064453125	1.687181793212891	0.3368979187011719	2.146245849609375	1.645816314697266	0.4201504669189453	2.121400268554687	1.373477188110352	0.4490765075683594	2.076282104492187	1.153364761352539	0.433221694946289	2.073789794921875	1.101540103912353	0.3642312622070313	2.107468627929688	1.007334051370621	0.3505619659423828	2.108433837890625	1.06188537979126	0.3372227325439453	2.298379516601562	1.689743957519531	0.2875393676757813	2.371259887695313	1.664282531738281	0.1822131881713867	2.436194213867187	1.394641815185547	0.1435093078613281	2.339329711914063	1.199465118408203	0.06112444877624511	2.303218994140625	1.114547191619873	0.09203110504150391
23	0.733333	2.27559375	1.191358070373535	0.2757150268554688	2.26212548828125	1.368272567749024	0.2780286865234375	2.2588916015625	1.509852661132812	0.2863033294677734	2.276748168945312	1.722783477783203	0.3165762634277344	2.2519580078125	1.686105041503906	0.3368926391601562	2.145977294921875	1.645429473876953	0.4221370239257812	2.123063720703125	1.372801010131836	0.4491362762451172	2.07990234375	1.152218589782715	0.4318070831298828	2.07489501953125	1.100391345977783	0.363580795288086	2.110147094726563	1.005665956735611	0.3521185455322265	2.104267944335938	1.056507804870606	0.3388824768066406	2.297088623046875	1.688761688232422	0.2877196807861329	2.372754150390625	1.664439697265625	0.1839917984008789	2.435219848632812	1.394244720458985	0.1455816345214844	2.345843139648438	1.195895599365234	0.06245964622497559	2.303013427734375	1.114142505645752	0.09340570068359375
24	0.766667	2.275346313476563	1.192184257507324	0.2761423950195313	2.26233642578125	1.369247253417969	0.27843603515625	2.259377319335938	1.510927383422852	0.2867435455322266	2.277783813476562	1.724033172607422	0.3163572235107422	2.2527978515625	1.687477722167969	0.336719482421875	2.146196899414063	1.646858276367188	0.4215240020751953	2.125713745117188	1.373907730102539	0.4490038146972656	2.085552734375	1.152337326049805	0.4321547546386719	2.077212036132813	1.099082164764404	0.3656985473632812	2.111096435546875	1.002089515209198	0.357887924194336	2.1065546875	1.056547164916992	0.3385641632080079	2.298132568359375	1.689830841064453	0.2876795806884765	2.373739013671875	1.664529357910156	0.1842814636230469	2.44211328125	1.395883529663086	0.1455161361694336	2.351764770507812	1.197429122924805	0.06312534332275391	2.305189086914063	1.115735610961914	0.09389728546142578
25	0.8000000000000007	2.274418579101563	1.192360321044922	0.2760372161865234	2.261107177734375	1.36937026977539	0.2781352691650391	2.2577744140625	1.511026062011719	0.2861699829101563	2.275404174804688	1.724269897460938	0.3150784606933594	2.250496826171875	1.687717987060547	0.335510498046875	2.144304077148438	1.646768615722656	0.4204922027587891	2.126412719726562	1.373798950195313	0.44907763671875	2.08704736328125	1.152461669921875	0.4318645629882812	2.078775756835937	1.09905700302124	0.3655158233642578	2.112908569335938	1.002968596935272	0.3544236145019531	2.108229614257812	1.057604503631592	0.3375767364501953	2.2959287109375	1.690028503417969	0.2865682830810547	2.372369995117188	1.664095275878906	0.1839157180786133	2.440047973632812	1.395189331054687	0.1458912353515625	2.34908544921875	1.197464012145996	0.0628558406829834	2.30392529296875	1.115732204437256	0.09363091659545898
26	0.8333330000000005	2.274417358398438	1.19235961151123	0.2760357818603516	2.261105712890625	1.36937043762207	0.2781323547363281	2.257772705078125	1.511026916503906	0.2861667022705078	2.275401000976562	1.724271759033203	0.3150765380859375	2.25049267578125	1.687719635009766	0.3355072174072266	2.144297241210937	1.646768768310547	0.4204857330322266	2.126412963867188	1.373797286987305	0.4490713043212891	2.08705419921875	1.152458641052246	0.4318593902587891	2.0787900390625	1.099050506591797	0.3655075531005859	2.112935546875	1.002961032867432	0.3544222106933593	2.108245971679688	1.057597652435303	0.3375737152099609	2.295927001953125	1.6900302734375	0.2865669708251953	2.37237255859375	1.664096710205078	0.1839174423217773	2.440050170898437	1.395188980102539	0.1458941955566406	2.349088134765625	1.197463775634766	0.06285412597656249	2.303925415039063	1.115732223510742	0.09362467575073241
27	0.8666670000000005	2.274121215820313	1.192488082885742	0.2756137847900391	2.261012817382812	1.369486343383789	0.2781334533691406	2.257718872070313	1.511101058959961	0.2865386505126953	2.275143676757812	1.724286956787109	0.3156649169921875	2.250143798828125	1.687724822998047	0.3359250640869141	2.1436005859375	1.646830841064453	0.4203967437744141	2.126955688476563	1.373856231689453	0.449282974243164	2.088503784179688	1.152498046875	0.4320582427978515	2.079674438476562	1.099461730957031	0.3658650970458984	2.113343139648437	1.003355117797851	0.3546260681152343	2.107885131835937	1.059779117584228	0.3364590911865235	2.295819580078125	1.690073883056641	0.2872615509033203	2.372342163085937	1.663459014892578	0.1848510360717773	2.440410034179687	1.39474674987793	0.1463330383300781	2.349769897460938	1.197105735778809	0.0628603515625	2.3042138671875	1.115684219360352	0.09322929000854492
28	0.9000000000000004	2.272950927734375	1.191826210021973	0.2766224822998047	2.25953857421875	1.368837844848633	0.2789398651123047	2.255837280273437	1.510493011474609	0.2870594482421875	2.274155151367188	1.723804656982422	0.3154400177001953	2.249079223632813	1.687386749267578	0.335925537109375	2.142975463867187	1.647953735351563	0.4218426361083984	2.125888427734375	1.37472673034668	0.4484548797607422	2.0871240234375	1.153246223449707	0.4292870483398438	2.07934765625	1.098112018585205	0.3630234832763672	2.112915283203125	1.002097468852997	0.3500225524902344	2.108299682617187	1.057095920562744	0.3355619659423829	2.2946171875	1.689406433105469	0.2870540313720703	2.370693359375	1.662097686767578	0.1843590393066406	2.441341552734375	1.393610076904297	0.1480070571899414	2.34998974609375	1.196341850280762	0.06389295578002929	2.303500244140625	1.115344184875488	0.09384825515747069
29	0.9333330000000002	2.270554321289063	1.191951454162598	0.2757371520996094	2.257133666992187	1.36908659362793	0.2788536376953125	2.254227905273437	1.510780181884765	0.2883527984619141	2.271378051757813	1.724475982666016	0.3157950744628906	2.246458862304688	1.687977905273438	0.3364286956787109	2.140014038085938	1.648723999023438	0.4220584411621093	2.123867431640625	1.375224868774414	0.448651382446289	2.086058349609375	1.153504844665527	0.4293131103515625	2.078501586914062	1.09985126876831	0.3619793701171875	2.11394970703125	1.003294953346253	0.3545271453857422	2.101686645507812	1.057070573806763	0.3359864196777343	2.292069580078125	1.690045227050781	0.2875750732421875	2.36744677734375	1.662245819091797	0.1843971710205078	2.439399291992188	1.394070693969727	0.1467227325439453	2.348275146484375	1.196058708190918	0.06416283798217773	2.302884521484375	1.115680423736572	0.09466481018066406
30	0.9666670000000002	2.270011108398438	1.191222679138184	0.2759257049560547	2.256876831054687	1.368214904785156	0.2783064880371093	2.254016479492187	1.50983366394043	0.2869314880371093	2.271877563476562	1.723050048828125	0.3159244689941406	2.246768920898438	1.686549163818359	0.3361875762939454	2.140860229492188	1.647767059326172	0.4225620880126953	2.12145263671875	1.37456413269043	0.4472129974365234	2.082919189453125	1.152646469116211	0.4286056060791016	2.07841943359375	1.098838939666748	0.3604539031982422	2.115490478515625	1.002155334949493	0.3510473022460937	2.10213037109375	1.056656763076782	0.3355288238525391	2.292515869140625	1.688764434814453	0.2875637664794922	2.369295288085937	1.662082397460937	0.1852451171875	2.439486450195313	1.393518371582031	0.1487003402709961	2.349861572265625	1.195633560180664	0.06446853637695313	2.304145263671875	1.115458644866943	0.09397907638549804
31	1	2.26993798828125	1.191520317077637	0.2759553527832032	2.25735546875	1.368748168945312	0.2778779144287109	2.254629638671875	1.510564025878906	0.2858373260498047	2.272402954101563	1.723741668701172	0.3166944122314453	2.247259643554687	1.687036560058594	0.3366349639892579	2.141036376953125	1.645486267089844	0.421431884765625	2.119766357421875	1.372202713012695	0.4472257232666016	2.079681884765625	1.150295425415039	0.4296448974609375	2.076900512695312	1.099363956451416	0.3597370452880859	2.115189697265625	1.002496658325195	0.3513257598876953	2.101517578125	1.057552526473999	0.3340925903320313	2.29310498046875	1.689659606933594	0.2880406036376953	2.369142333984375	1.662960723876953	0.1849200897216797	2.439630981445312	1.39409065246582	0.1486440200805664	2.349662963867187	1.196019599914551	0.06443030738830566	2.3038134765625	1.115773414611816	0.09394755554199219
32	1.033333000000001	2.269761352539063	1.192062232971191	0.2762201538085938	2.257009399414063	1.369466003417969	0.2777406616210938	2.25514990234375	1.511415008544922	0.2862295074462891	2.2720087890625	1.725192443847656	0.3152160339355469	2.246895629882812	1.688537261962891	0.3354290924072266	2.141342407226563	1.645961730957031	0.4208989868164063	2.1175087890625	1.372618942260742	0.4467709350585938	2.074784301757813	1.150917205810547	0.4288519897460937	2.074796997070313	1.097874870300293	0.3586798248291015	2.114755249023438	1.001132995128632	0.3535631103515625	2.103239379882813	1.058910486221313	0.3323884124755859	2.292980102539063	1.690882232666016	0.2869181060791016	2.370625732421875	1.663418548583984	0.1849895324707031	2.440152465820312	1.393961944580078	0.1487499008178711	2.350302856445313	1.195895835876465	0.06375666236877442	2.301211669921875	1.116144016265869	0.09276097106933594
33	1.066667000000001	2.268908203125	1.191180778503418	0.2760684204101562	2.256136840820313	1.368344329833984	0.2781529693603516	2.254022338867188	1.51007666015625	0.2869829559326172	2.270374633789062	1.723595581054687	0.3160326385498047	2.245379150390625	1.686906036376953	0.3361905364990234	2.138978759765625	1.645358123779297	0.4207491455078125	2.1149296875	1.372336700439453	0.4460677032470703	2.0720224609375	1.151097541809082	0.4283200225830078	2.073828857421875	1.098007839202881	0.3575084533691406	2.113572265625	1.002394104957581	0.3478123779296875	2.104786376953125	1.060114040374756	0.3317102813720703	2.291393920898438	1.68940771484375	0.2877672424316406	2.368228637695313	1.662232666015625	0.1854983291625976	2.438551025390625	1.393515258789062	0.1486392593383789	2.348234130859375	1.195704444885254	0.06447525978088378	2.302224243164062	1.114919139862061	0.09451595306396485
34	1.100000000000001	2.268614868164062	1.190998489379883	0.2758237609863281	2.256215454101563	1.36815397644043	0.2779322357177735	2.254605346679687	1.509862823486328	0.2869150695800781	2.271269653320313	1.723395843505859	0.3153093414306641	2.2462177734375	1.686816955566406	0.3355591583251953	2.139306274414063	1.645518890380859	0.4195753479003906	2.1153720703125	1.372568008422852	0.4452727966308594	2.072508056640625	1.151216651916504	0.4274716491699219	2.073342163085937	1.097871398925781	0.356636962890625	2.111092163085937	1.001853208065033	0.3452481842041015	2.103847534179688	1.06139284324646	0.3289055633544922	2.292240478515625	1.689094696044922	0.2871696472167969	2.370513549804687	1.662477416992187	0.1857782897949219	2.438021728515625	1.392790679931641	0.1502584686279297	2.344970947265625	1.19617699432373	0.06691789245605469	2.304798461914062	1.114370105743408	0.09516454696655274
35	1.133333	2.268624145507812	1.191545249938965	0.2753381042480468	2.256309814453125	1.368763717651367	0.2775556945800781	2.25438916015625	1.510539413452149	0.2861510009765625	2.271086059570313	1.723936248779297	0.3158677673339844	2.2461103515625	1.6872197265625	0.3359813842773438	2.139231689453125	1.643143737792969	0.418466796875	2.114835815429688	1.370276275634766	0.4454701538085938	2.0716328125	1.149045272827149	0.4289261627197266	2.071881713867187	1.096173473358154	0.3579973449707031	2.11205078125	1.001456437587738	0.3449343719482422	2.103299438476562	1.05947319984436	0.3302278442382812	2.291976684570312	1.689808227539062	0.2874204711914062	2.369741333007813	1.663307373046875	0.1855230484008789	2.438112060546875	1.393610229492187	0.1508631591796875	2.344164428710938	1.197328926086426	0.06729169082641602	2.304458129882812	1.114966930389404	0.09588048934936524
36	1.166667	2.268494384765625	1.191443183898926	0.2750684204101562	2.25613232421875	1.368609680175781	0.2774275970458985	2.253863159179688	1.510352523803711	0.2858622131347656	2.270559448242187	1.723687438964844	0.3155749359130859	2.245586547851563	1.686982238769531	0.3356787261962891	2.139947631835938	1.643317504882813	0.4201491088867187	2.115497802734375	1.370507110595703	0.4468872680664062	2.072222290039062	1.149314575195313	0.4300190582275391	2.07237109375	1.096394073486328	0.3591617126464843	2.112169677734375	1.001645785808563	0.3459685363769531	2.103481811523437	1.059728639602661	0.3313501586914063	2.291446533203125	1.689568542480469	0.2871387939453125	2.37019091796875	1.663101501464844	0.1861044769287109	2.438401611328125	1.393417251586914	0.151726921081543	2.344624389648438	1.19741756439209	0.06744343376159667	2.304777099609375	1.115065822601318	0.09543355560302735
37	1.2	2.26862109375	1.191349540710449	0.2753902740478515	2.256144897460937	1.368477188110352	0.2776466674804687	2.25415673828125	1.510181549072266	0.286361083984375	2.270515991210937	1.723525817871094	0.3158720703125	2.245552490234375	1.686814819335937	0.3359524230957031	2.138891235351562	1.643967468261719	0.4194019317626954	2.1153125	1.371073440551758	0.4456417236328125	2.072748657226563	1.149811164855957	0.4283467712402343	2.072424438476562	1.097685169219971	0.3573720855712891	2.113332885742188	1.001135870456695	0.3503486022949219	2.103654541015625	1.059428995132446	0.3299886322021485	2.291501708984375	1.689412902832031	0.287529052734375	2.3701357421875	1.663057769775391	0.1864055709838867	2.438447509765625	1.393641174316406	0.1504870681762696	2.344572875976563	1.197393531799317	0.06708295059204102	2.304936767578125	1.115086273193359	0.09586116027832031
38	1.233333	2.267802490234375	1.191441993713379	0.2761004486083984	2.25558056640625	1.368541946411133	0.2780009155273437	2.253722412109375	1.51023469543457	0.2862949523925781	2.270872314453125	1.723502685546875	0.3157647094726562	2.245849853515625	1.686881561279297	0.3359234161376953	2.139071411132813	1.643863616943359	0.4190413513183594	2.115795654296875	1.370987915039063	0.4451646423339843	2.073513305664063	1.149741905212402	0.4277987823486328	2.072704833984375	1.097616756439209	0.3569829711914063	2.1129619140625	1.001693627357483	0.34736474609375	2.103474853515625	1.060015661239624	0.329027587890625	2.29165966796875	1.689320922851563	0.2873526916503906	2.369721069335937	1.662215118408203	0.1859636535644531	2.438182495117188	1.392724395751953	0.1513711471557617	2.344643432617187	1.196773933410645	0.0669949073791504	2.304220092773437	1.115023239135742	0.09462470626831054
39	1.266667	2.26744775390625	1.191122909545899	0.2765257415771484	2.255360595703125	1.36829231262207	0.2782634887695312	2.253421630859375	1.510048568725586	0.2862720031738281	2.270378784179687	1.723518615722656	0.3150471801757813	2.245342041015625	1.686927185058594	0.3352973175048828	2.138629760742187	1.643909088134766	0.4186109313964844	2.116227783203125	1.370814956665039	0.4443110046386719	2.074676025390625	1.149384513854981	0.4265775909423828	2.073060302734375	1.095784225463867	0.3564771118164063	2.11282958984375	0.9992327775955201	0.3482071533203125	2.103519897460937	1.059056909561157	0.327965087890625	2.291241943359375	1.689246429443359	0.2867772521972656	2.369941162109375	1.662068481445312	0.1858821105957031	2.438592407226563	1.392389907836914	0.1523505172729492	2.34449853515625	1.196757186889648	0.0674409523010254	2.303699340820312	1.11524195098877	0.09459504318237305
40	1.300000000000001	2.267486938476563	1.191411293029785	0.2764837493896484	2.255644409179688	1.368670211791992	0.2786998901367187	2.254052368164063	1.510457122802734	0.2873115539550781	2.271105224609375	1.724010498046875	0.3160918579101563	2.24601220703125	1.687421936035156	0.3363205108642578	2.13848681640625	1.645417266845703	0.4191336364746093	2.116032958984375	1.372119354248047	0.4437831726074218	2.074455322265625	1.150514381408692	0.4252130889892578	2.072867065429687	1.096454238891602	0.3552313842773437	2.113578979492187	0.9991638078689575	0.3505902099609375	2.103483642578125	1.059457330703735	0.3269578857421875	2.291991455078125	1.689707122802734	0.2878435363769531	2.36975439453125	1.662651977539062	0.1860608215332031	2.43884912109375	1.392942184448242	0.1526532516479492	2.344560424804687	1.197338180541992	0.06758353042602538	2.304045532226563	1.115495651245117	0.09496503829956054
41	1.333333000000001	2.267233520507813	1.191468612670898	0.2764056243896484	2.255401245117187	1.36871418762207	0.2786049194335938	2.253919189453125	1.51048567199707	0.2872911682128906	2.271239624023437	1.723979278564453	0.3162548217773438	2.24611865234375	1.687407012939453	0.3364667510986328	2.1387353515625	1.645568878173828	0.4195705261230469	2.116508544921875	1.372276489257813	0.4442558288574219	2.075125366210938	1.150676277160644	0.4257112579345703	2.073135009765625	1.096783142089844	0.3558037719726562	2.11265771484375	0.9999024496078492	0.3482615966796875	2.103522827148438	1.05947825050354	0.3275694580078125	2.292066162109375	1.689676483154297	0.2879613342285156	2.369821899414062	1.66262109375	0.1861860656738281	2.438443603515625	1.392885208129883	0.1522679977416992	2.344283569335937	1.197332077026367	0.06699588394165039	2.304007934570312	1.115223434448242	0.09435566329956055
42	1.366667000000001	2.264123901367188	1.189988548278809	0.2762623291015625	2.250677978515625	1.366720611572266	0.2783361053466797	2.248491333007812	1.508137542724609	0.2874489135742188	2.264305053710937	1.721391235351562	0.3156163024902344	2.23958447265625	1.684785949707031	0.3359965209960938	2.135123657226562	1.644963562011719	0.4232233123779297	2.117480224609375	1.372061065673828	0.4484796905517578	2.076168090820313	1.151947967529297	0.4257658996582031	2.073806030273437	1.097576461791992	0.3539844207763672	2.1135673828125	0.999907876253128	0.3438155822753906	2.10397900390625	1.06054535484314	0.3264620971679688	2.28523388671875	1.687217254638672	0.2874102172851563	2.363935668945312	1.660128356933594	0.1868316116333008	2.4344375	1.391756561279297	0.1510497207641602	2.343698486328125	1.194488174438477	0.06654570960998535	2.299704833984375	1.113519542694092	0.09391691589355469
43	1.4	2.264638549804688	1.190022277832031	0.2762096557617187	2.251721435546875	1.366819671630859	0.2781857299804688	2.249943725585937	1.508265243530273	0.2872666931152344	2.26497265625	1.721610168457031	0.3153819580078125	2.240272705078125	1.684941680908203	0.3356789855957031	2.135613403320312	1.644869232177734	0.4226424713134765	2.117660766601563	1.371928192138672	0.4477536468505859	2.077160766601563	1.151565612792969	0.4248201599121094	2.075748168945312	1.097655944824219	0.3534715881347656	2.1145966796875	1.000437872648239	0.3391260223388672	2.104346801757813	1.061298175811768	0.3252420501708985	2.286135131835938	1.687474609375	0.2872825317382812	2.36525830078125	1.661208251953125	0.1867762451171875	2.43426416015625	1.392335006713867	0.151243537902832	2.344285522460938	1.194776672363281	0.06644332313537597	2.302379638671875	1.113739921569824	0.09355260086059571
44	1.433333	2.265154907226562	1.19022403717041	0.2759814910888672	2.252189575195312	1.367070358276367	0.2783016357421875	2.250134033203125	1.508555847167969	0.2873537292480469	2.264553833007812	1.722010498046875	0.3153765716552734	2.239962768554688	1.685265411376953	0.33570703125	2.135540405273438	1.644126312255859	0.4225186004638672	2.118013305664062	1.371082992553711	0.4476513977050781	2.077839599609375	1.15060196685791	0.4246930084228516	2.076548706054687	1.098101192474365	0.35272607421875	2.114797241210938	1.000023082494736	0.3408205718994141	2.105379150390625	1.061073631286621	0.3244304656982422	2.285810546875	1.687920043945312	0.2872743682861328	2.364504150390625	1.661006164550781	0.1864989395141601	2.435466064453125	1.392543487548828	0.1509624557495117	2.3472314453125	1.193485145568848	0.0680848388671875	2.3031669921875	1.114870449066162	0.09503145599365234
45	1.466667	2.265141235351563	1.190243835449219	0.2759735870361328	2.252174438476563	1.367088119506836	0.2782969207763671	2.2501201171875	1.508571990966797	0.2873497161865234	2.264546142578125	1.722024261474609	0.3153721160888672	2.239960815429687	1.685278961181641	0.3357090148925781	2.135566284179688	1.644137420654297	0.4225533142089843	2.11806201171875	1.371097122192383	0.4477012786865234	2.077910034179688	1.1506083984375	0.4247706909179687	2.076611938476563	1.098094463348389	0.3528308563232422	2.11487744140625	1.00003333234787	0.3410014343261719	2.10544482421875	1.06105224609375	0.3245456848144531	2.28579541015625	1.687934783935547	0.2872630920410156	2.364455810546875	1.661028686523438	0.1864604415893555	2.43540576171875	1.39257356262207	0.1508677291870117	2.347124755859375	1.193539558410645	0.06799283981323243	2.302959838867188	1.114936492919922	0.0949532241821289
46	1.5	2.264987182617188	1.189850425720215	0.2763049621582031	2.251714233398437	1.36673078918457	0.2782576293945312	2.249037963867187	1.508280685424805	0.2867281036376953	2.26416162109375	1.721672668457031	0.315343017578125	2.239502807617187	1.684917694091797	0.3356340942382813	2.135024047851562	1.6435654296875	0.4223783569335937	2.116424926757813	1.370476104736328	0.4472830963134766	2.076887329101563	1.149673271179199	0.4247090606689453	2.076039428710938	1.096783752441406	0.3528085784912109	2.113604858398437	0.9993272023200989	0.34095654296875	2.10548583984375	1.059720109939575	0.3249917449951172	2.285256591796875	1.687604217529297	0.2870810699462891	2.362668334960937	1.660610870361328	0.1853439178466797	2.43371923828125	1.392028076171875	0.1501711349487305	2.346433837890625	1.191992935180664	0.06831394577026367	2.300243041992188	1.114047080993652	0.09589240646362304
47	1.533333000000001	2.265051879882813	1.19069962310791	0.2767051086425781	2.252150390625	1.367880508422852	0.2789812927246094	2.250182495117187	1.509623641967774	0.2880821228027344	2.265155639648437	1.723477935791016	0.3157812194824219	2.240555053710938	1.68671875	0.336335464477539	2.135484497070312	1.644411407470703	0.4222666168212891	2.116576293945313	1.370997512817383	0.4481780395507813	2.0763798828125	1.150102119445801	0.4259508972167969	2.075249389648437	1.09738533782959	0.3534312438964844	2.113215087890625	0.9998585307598113	0.3431235046386719	2.106963134765625	1.059319454193115	0.3269800567626953	2.286249267578125	1.689268493652344	0.287558334350586	2.363000366210938	1.661890350341797	0.1852180252075195	2.4326796875	1.39259765625	0.1491637573242188	2.345681884765625	1.191798362731934	0.06804607772827148	2.300265258789063	1.114855724334717	0.09671716690063477
48	1.566667000000001	2.26475927734375	1.190032241821289	0.2759725952148437	2.251576171875	1.366973373413086	0.2786416931152343	2.249513671875	1.508514297485352	0.2881777648925781	2.26334619140625	1.722203094482422	0.315769790649414	2.239020874023438	1.685369903564453	0.3363626403808594	2.1346123046875	1.643639801025391	0.4229988250732422	2.117152099609375	1.370431945800781	0.4483693237304687	2.07732080078125	1.149803131103516	0.4253621520996094	2.076481811523438	1.097254100799561	0.3534316253662109	2.11480615234375	0.9999129357337952	0.3423944091796875	2.105069458007812	1.05999582862854	0.3255876770019531	2.28454443359375	1.688131286621094	0.2875390625	2.360969604492188	1.661764251708984	0.1847525100708008	2.432224853515625	1.393114852905273	0.1497008056640625	2.34678271484375	1.191861671447754	0.06848588371276856	2.300416137695312	1.114731300354004	0.09736029052734374
49	1.600000000000001	2.265080932617187	1.189851318359375	0.2765710144042969	2.251687255859375	1.366806976318359	0.2788151245117187	2.249890380859375	1.508360046386719	0.2885441131591797	2.264179931640625	1.722094299316406	0.3156161041259765	2.239675659179688	1.685368530273438	0.3362110137939453	2.135054321289062	1.645228210449219	0.4236238250732421	2.116590698242187	1.3720029296875	0.4482456512451172	2.076978149414062	1.15090380859375	0.4250599365234375	2.077008544921875	1.097557033538818	0.3530777893066406	2.115355834960937	1.000217644691467	0.3395591888427735	2.105783325195312	1.060518836975098	0.3256910400390625	2.285399658203125	1.687900054931641	0.2875619812011719	2.36225244140625	1.662130554199219	0.1849945068359375	2.433977172851562	1.393578628540039	0.1499281616210937	2.347909301757813	1.19264330291748	0.06868653106689453	2.302138793945312	1.116808208465576	0.09654593658447266
50	1.633333	2.264842041015625	1.191158889770508	0.2773974304199219	2.252507202148437	1.368301849365234	0.2793024597167969	2.251067504882812	1.509995300292969	0.2881909790039062	2.264818969726562	1.723850555419922	0.3155430297851562	2.240435302734375	1.687012390136719	0.3361399230957031	2.135236572265625	1.645426818847656	0.4222059173583984	2.117610961914063	1.372122589111328	0.4483492279052734	2.076799072265625	1.152123123168945	0.4233979187011719	2.078041259765625	1.098366981506348	0.353040283203125	2.1171005859375	1.001028520584107	0.3441498718261718	2.105887451171875	1.06122798538208	0.3256401824951172	2.286099975585937	1.689730163574219	0.287392349243164	2.362201171875	1.662898162841797	0.1844214172363281	2.4343388671875	1.394192642211914	0.1500883865356445	2.352906005859375	1.190577819824219	0.07039093208312988	2.301865478515625	1.117008415222168	0.0967148666381836
51	1.666667	2.26513134765625	1.189718002319336	0.2779829864501953	2.252137939453125	1.366888229370117	0.2797938690185547	2.250078369140625	1.508631958007812	0.2886513671875	2.2654873046875	1.722515899658203	0.3155330810546875	2.2408046875	1.68589013671875	0.3362201690673828	2.135694091796875	1.645659576416016	0.423209457397461	2.11834375	1.372265502929688	0.4495709838867188	2.07762548828125	1.152045539855957	0.4248356018066406	2.07900390625	1.097718128204346	0.3546415710449219	2.11781689453125	1.001312383890152	0.3415624542236328	2.105677368164062	1.062557819366455	0.3260081481933593	2.286517578125	1.688166015625	0.2874494781494141	2.363431518554687	1.661549743652344	0.1849655380249023	2.434017822265625	1.392373046875	0.1501425476074219	2.351704223632813	1.189189384460449	0.07019781112670899	2.303302124023437	1.115502426147461	0.09699489212036133
52	1.7	2.264380859375	1.190048065185547	0.2765014190673828	2.251635131835938	1.367218795776367	0.2787612915039063	2.249763916015625	1.508937652587891	0.2878747253417969	2.263974487304687	1.722943328857422	0.3144867858886718	2.239493041992187	1.686215515136719	0.3352064666748047	2.13452392578125	1.6452333984375	0.4219283142089844	2.1170927734375	1.371822189331055	0.4481753845214844	2.0765283203125	1.151621101379395	0.424199462890625	2.076302856445313	1.099482288360596	0.353308349609375	2.116064819335937	1.002539006948471	0.3465712890625	2.105647705078125	1.062623184204102	0.3247220001220703	2.285200561523437	1.688665008544922	0.2864601440429688	2.361617797851562	1.661323822021485	0.183835319519043	2.433684326171875	1.392413467407227	0.1503542861938477	2.351976684570313	1.188605934143066	0.07204365921020507	2.302617431640625	1.11616194152832	0.09825094604492188
53	1.733333	2.264481323242188	1.189741256713867	0.2768159637451172	2.2516923828125	1.36684733581543	0.2789787139892578	2.249552734375	1.50853254699707	0.2878340759277344	2.263376220703125	1.722425109863281	0.3148510437011719	2.23898583984375	1.685626007080078	0.3355055999755859	2.133794189453125	1.644144989013672	0.4215795135498047	2.116640869140625	1.370839920043945	0.4481911926269531	2.076274169921875	1.150700927734375	0.4245339965820313	2.077051391601563	1.098894123077393	0.3532605590820312	2.1182646484375	1.002724841356277	0.3438261871337891	2.106417358398438	1.062544792175293	0.3248394775390625	2.284640258789063	1.688255279541016	0.286753677368164	2.360617553710938	1.661374359130859	0.183723892211914	2.433260009765625	1.3927490234375	0.1499835815429688	2.351136108398437	1.189285606384277	0.07134469413757324	2.302964599609375	1.116338745117187	0.09776559829711914
54	1.766667	2.264120727539062	1.189870056152344	0.2763738708496094	2.25064501953125	1.366811996459961	0.2782450714111328	2.248422485351562	1.508397750854492	0.2872393646240234	2.260721801757812	1.722357818603516	0.3134819641113281	2.2365322265625	1.685504638671875	0.3341950988769531	2.13249267578125	1.644265441894531	0.4215368347167969	2.115907348632812	1.371097305297852	0.4481757965087891	2.075694458007812	1.151006767272949	0.4252251739501953	2.075826416015625	1.09931661605835	0.3537230072021484	2.11697265625	1.003353893280029	0.3437428131103515	2.1065234375	1.062608516693115	0.3256659393310547	2.282285522460938	1.688235534667969	0.2855861053466797	2.360302856445312	1.662017456054687	0.1839301528930664	2.432057006835938	1.393186676025391	0.1513967514038086	2.351510498046875	1.189597984313965	0.07197228622436523	2.302970947265625	1.117136375427246	0.09816299438476563
55	1.800000000000001	2.264652465820312	1.189741920471191	0.2767151794433594	2.251289428710938	1.366801544189453	0.2785459442138672	2.249107666015625	1.508478256225586	0.2874573364257812	2.262399291992187	1.722438171386719	0.3141489562988281	2.238058227539063	1.685620758056641	0.3348310546875	2.133080200195312	1.644476257324219	0.4213797454833984	2.11566796875	1.371251068115234	0.4485732269287109	2.07639306640625	1.150774322509766	0.4255166168212891	2.076911743164063	1.099179443359375	0.3540939788818359	2.117706420898437	1.003015860557556	0.3443434906005859	2.108018432617188	1.062483715057373	0.3262008972167969	2.283788452148437	1.688270294189453	0.286134033203125	2.360618896484375	1.661863372802734	0.1835697250366211	2.4330361328125	1.393114349365234	0.1504601211547851	2.351929077148438	1.189283874511719	0.07179778289794922	2.301996704101563	1.117015316009522	0.09843700027465821
56	1.833333000000001	2.263774169921875	1.189458038330078	0.2768146514892578	2.250553833007813	1.366465682983399	0.2789007568359375	2.248136352539063	1.508094161987305	0.2877404174804687	2.261764892578125	1.721953979492187	0.314429214477539	2.237410766601562	1.685178741455078	0.3351286773681641	2.132760620117188	1.644193176269531	0.4220166015625	2.114443115234375	1.371108200073242	0.4491837768554687	2.075630249023438	1.150842407226563	0.4253344116210938	2.077041748046875	1.099026512145996	0.3546527862548828	2.117690673828125	1.003095799088478	0.3469099884033203	2.107755126953125	1.062665382385254	0.3266520233154296	2.28305615234375	1.687774719238281	0.2863955535888671	2.359073608398438	1.661023223876953	0.1834252014160156	2.432863891601563	1.392743316650391	0.1503475189208984	2.351317626953125	1.18898363494873	0.07223690795898438	2.30368408203125	1.116435394287109	0.09854496383666993
57	1.866667000000001	2.263943481445312	1.19030135345459	0.2767044525146484	2.250390625	1.367347961425781	0.2778003234863281	2.2475615234375	1.50906120300293	0.285679931640625	2.260847290039062	1.722862274169922	0.3137432250976562	2.236317504882813	1.685942749023438	0.3340209350585938	2.130492797851563	1.645043518066406	0.4193476409912109	2.1146083984375	1.37190510559082	0.4480979614257812	2.07414697265625	1.152178977966309	0.4246847534179687	2.07528466796875	1.100231746673584	0.3524376678466797	2.116885620117188	1.004171345233917	0.344370864868164	2.10900048828125	1.065273818969727	0.3244452056884766	2.28241552734375	1.688838928222656	0.2856889953613281	2.359360961914063	1.662712005615234	0.183094741821289	2.432050659179688	1.394004531860352	0.1502659759521484	2.354101318359375	1.18866520690918	0.07312715721130371	2.302007446289062	1.119649017333984	0.09824643325805664
58	1.9	2.263571044921875	1.188887336730957	0.2773241882324219	2.249832153320312	1.365740203857422	0.2787724761962891	2.246906005859375	1.50729541015625	0.2869358215332031	2.26051123046875	1.720921691894531	0.3143567504882813	2.236154541015625	1.684104553222656	0.3348916320800781	2.130392456054687	1.644119537353516	0.4205567016601562	2.11641845703125	1.371416397094726	0.451283432006836	2.074506103515625	1.153191307067871	0.4256241912841797	2.075802978515625	1.100771747589111	0.3544322204589844	2.116747436523438	1.004431071937084	0.3448317413330078	2.108702514648438	1.065748226165772	0.3264105377197266	2.281810668945313	1.686856292724609	0.2862449035644531	2.3578310546875	1.660768005371094	0.1831249160766601	2.430552612304687	1.39233642578125	0.1503333435058594	2.352139526367187	1.187444953918457	0.07325519180297851	2.3014375	1.118358226776123	0.09852350234985352
59	1.933333	2.26402685546875	1.189423942565918	0.2782108306884766	2.251008056640625	1.366569549560547	0.2797005157470703	2.248802490234375	1.508327697753906	0.2879364624023437	2.262182495117187	1.722381378173828	0.3143443756103516	2.238037353515625	1.685545745849609	0.3352598266601562	2.132851684570312	1.645223388671875	0.4220314788818359	2.11751416015625	1.372212936401367	0.4525215606689453	2.07397119140625	1.15418212890625	0.4259126586914063	2.0752451171875	1.10200846862793	0.3547081298828125	2.116987670898437	1.005996247857809	0.3439727172851562	2.108738647460938	1.065299270629883	0.3275130462646484	2.283359008789063	1.6882021484375	0.286178726196289	2.3582998046875	1.661647277832031	0.182225830078125	2.432136352539063	1.393272369384766	0.1480104217529297	2.35215185546875	1.187831848144531	0.07308132553100585	2.2996171875	1.119740127563476	0.09968392181396485
60	1.966667	2.263481567382812	1.190122825622558	0.2784705047607422	2.250468383789062	1.367239105224609	0.2797080535888672	2.248690307617188	1.508956283569336	0.2882952575683594	2.262223876953125	1.722973846435547	0.3147987823486328	2.23799658203125	1.686155364990234	0.3356814422607421	2.132526489257812	1.645343200683594	0.422024169921875	2.118191772460937	1.372421661376953	0.4528994598388672	2.07604248046875	1.153799560546875	0.4261175842285156	2.076140014648438	1.101799095153809	0.3545206298828125	2.117065673828125	1.005933608949184	0.3438514404296875	2.108311645507813	1.067471988677978	0.3252542877197266	2.2834296875	1.688788940429687	0.2866375732421875	2.359884643554688	1.663265899658203	0.1836149826049805	2.432555297851563	1.39468408203125	0.1491144638061523	2.354281982421875	1.188984062194824	0.07357443618774415	2.29923095703125	1.121443649291992	0.1015654487609863
61	2	2.263301025390625	1.189653884887695	0.2787889862060546	2.249869995117188	1.366433197021484	0.279548583984375	2.247733276367188	1.507928741455078	0.2876988983154297	2.260612548828125	1.721735870361328	0.3134444427490234	2.236490356445312	1.684990509033203	0.3343639678955078	2.131551025390625	1.644984313964844	0.4212334747314453	2.118314086914062	1.372457458496094	0.4518681640625	2.075582397460938	1.154431037902832	0.4249888305664062	2.075911865234375	1.102678310394287	0.35391357421875	2.118071044921875	1.006519936144352	0.34545654296875	2.10983984375	1.067756290435791	0.3253339233398438	2.281924926757813	1.687556701660156	0.2854975128173828	2.358929077148438	1.662048217773437	0.1831499557495117	2.432359741210937	1.393797973632813	0.1515878524780274	2.354177734375	1.189112899780274	0.0746808910369873	2.301665161132813	1.122179443359375	0.1016605796813965
62	2.033333000000001	2.262857177734375	1.189604179382324	0.27923046875	2.25042333984375	1.366626937866211	0.2799700164794922	2.248968139648437	1.508264419555664	0.2881741027832031	2.261964233398437	1.722302307128906	0.3136402740478516	2.237755126953125	1.685569458007813	0.3345918273925781	2.13177001953125	1.644826721191406	0.4200160522460937	2.11699853515625	1.372200012207031	0.451591567993164	2.074146240234375	1.154022331237793	0.4253226623535156	2.075662841796875	1.10217162322998	0.3539903717041015	2.117101196289062	1.006342973589897	0.3430103149414062	2.109764892578125	1.067315650939942	0.3259234008789063	2.283323120117188	1.688035308837891	0.2857579803466797	2.3592314453125	1.662049835205078	0.1825526657104492	2.432897705078125	1.393792404174805	0.1492383728027344	2.354134521484375	1.188255439758301	0.07470027542114258	2.30106298828125	1.122069435119629	0.1026334495544434
63	2.066667000000001	2.26296484375	1.189618293762207	0.2792316284179688	2.25004736328125	1.366552185058594	0.2798547973632812	2.247905395507813	1.508145401000976	0.2877103881835937	2.261481689453125	1.721974365234375	0.3140402221679687	2.237210205078125	1.685221496582031	0.3348719482421875	2.131620727539063	1.644854644775391	0.4209118194580078	2.117819458007812	1.372193923950195	0.451978256225586	2.076386108398437	1.153629997253418	0.4258628997802735	2.0780068359375	1.101973926544189	0.3549320068359375	2.119099731445313	1.00646537360549	0.3420125122070312	2.110157348632812	1.068199775695801	0.3252738800048828	2.282712158203125	1.687786743164063	0.2859892120361328	2.359107055664063	1.662688446044922	0.1828999557495117	2.431284423828125	1.394043792724609	0.1500295944213867	2.353321411132812	1.188684577941895	0.07449135780334473	2.300802368164063	1.12225602722168	0.1033364601135254
64	2.100000000000001	2.263445922851562	1.189594932556152	0.278952651977539	2.249978393554687	1.366503356933594	0.2794687957763672	2.247077880859375	1.508126998901367	0.2868892822265625	2.260785888671875	1.72190933227539	0.3135484313964844	2.236513793945313	1.685138824462891	0.3343448638916016	2.131390869140625	1.644762268066406	0.4210102844238282	2.117479736328125	1.372156524658203	0.4526298522949219	2.07594482421875	1.153602462768555	0.42693408203125	2.077488525390625	1.101958473205567	0.3560932006835937	2.119735717773438	1.006325275719166	0.3454328308105469	2.110161987304688	1.067919208526611	0.3266200714111328	2.281974853515625	1.687751708984375	0.2854221496582031	2.35892236328125	1.662846435546875	0.1827179260253906	2.431498657226562	1.394268753051758	0.1501095809936523	2.35377587890625	1.188731002807617	0.07482599258422851	2.300891357421875	1.122690063476563	0.1035648880004883
65	2.133333	2.263288208007812	1.189517150878906	0.2791283416748047	2.250131225585938	1.366553726196289	0.2794363708496094	2.247205200195313	1.508285675048828	0.2864195556640625	2.260815307617188	1.722139404296875	0.313583740234375	2.236450439453125	1.685306732177734	0.3342153625488281	2.130501342773438	1.643787628173828	0.4193197631835938	2.11761767578125	1.371020751953125	0.4519078674316406	2.07696533203125	1.152356262207031	0.4271107177734375	2.07818115234375	1.101949714660645	0.3558920288085937	2.119667602539063	1.005859195441008	0.3455640869140625	2.109715698242187	1.067430023193359	0.32615869140625	2.28212451171875	1.688016632080078	0.2854612579345703	2.359142456054688	1.662996826171875	0.1827249603271484	2.432056274414062	1.394347717285156	0.1498698959350586	2.354621948242187	1.188400062561035	0.07517752838134766	2.301040283203125	1.123907543182373	0.1037966842651367
66	2.166667	2.263289794921875	1.189527046203613	0.2791294403076172	2.2501201171875	1.366559036254883	0.2794402770996094	2.247186645507813	1.508287551879883	0.286433349609375	2.26080078125	1.722135772705078	0.3136011962890625	2.236429443359375	1.685305114746094	0.3342257385253906	2.130466796875	1.643799163818359	0.4193121948242188	2.11755224609375	1.371043014526367	0.4519263000488281	2.076877075195313	1.152388229370117	0.4271583251953125	2.07810302734375	1.101971260070801	0.3559420776367188	2.1195693359375	1.005873811453581	0.345623291015625	2.109653442382813	1.067416488647461	0.3262366943359375	2.282114501953125	1.688012664794922	0.2854850616455078	2.359149047851562	1.662979553222656	0.1827682952880859	2.432016967773437	1.394321090698242	0.1499438705444336	2.354570556640625	1.188382255554199	0.07525162506103517	2.300998779296875	1.123865909576416	0.1038584518432617
67	2.2	2.26430859375	1.191201545715332	0.2804554290771484	2.251036865234375	1.368457748413086	0.2809712371826172	2.248234985351562	1.510368301391602	0.2881891326904297	2.260840698242188	1.724742919921875	0.3138163604736328	2.236703125	1.687902313232422	0.3348113555908203	2.130508178710937	1.646407348632812	0.41997021484375	2.115789184570312	1.373260131835937	0.4520087585449218	2.076688842773438	1.153566116333008	0.4279867248535156	2.0780400390625	1.103427921295166	0.3563016815185547	2.11930322265625	1.007039606750011	0.3458822937011719	2.1103798828125	1.068259662628174	0.3274156036376953	2.282262573242187	1.690473449707031	0.285837158203125	2.356953369140625	1.663860321044922	0.1817516860961914	2.436183471679688	1.396768203735351	0.1483571090698242	2.355785034179688	1.190923461914063	0.07595794868469238	2.29667333984375	1.127787273406982	0.1057542839050293
68	2.233333	2.264323120117187	1.190580612182617	0.280622329711914	2.2502587890625	1.367629943847656	0.2809335632324219	2.24659814453125	1.509411178588867	0.2878718872070313	2.259231201171875	1.723588806152344	0.3137520446777344	2.235116943359375	1.686749145507813	0.3346903076171875	2.129830688476563	1.646007629394531	0.4209788055419922	2.1166064453125	1.372961059570312	0.4525995025634766	2.07402490234375	1.154973762512207	0.4274271240234375	2.075330322265625	1.103553741455078	0.3576215057373047	2.1162724609375	1.006961990356445	0.3445868682861328	2.108429565429688	1.069001087188721	0.328297592163086	2.280619873046875	1.689381561279297	0.2857438049316406	2.356348876953125	1.663201538085938	0.1823519592285156	2.433839477539062	1.395621429443359	0.1501768646240234	2.354941162109375	1.190129035949707	0.07575655937194825	2.296281127929688	1.12703755569458	0.1057527656555176
69	2.266667	2.264869384765625	1.191405029296875	0.2809081573486328	2.250892700195313	1.368672897338867	0.2810653381347656	2.247322387695313	1.510630554199219	0.2878723449707031	2.2601337890625	1.725033447265625	0.3139486999511719	2.2360595703125	1.688133483886719	0.3349679718017578	2.13110205078125	1.646840637207031	0.4216876373291016	2.11964453125	1.373727111816406	0.4554886779785157	2.076221313476562	1.155665229797363	0.4307019958496093	2.075847900390625	1.104341033935547	0.3598026580810547	2.116267333984375	1.007334263771772	0.346097640991211	2.110287353515625	1.070296264648437	0.3296382904052734	2.281430786132812	1.690809844970703	0.2857906341552734	2.356599609375	1.664176208496094	0.1819451217651367	2.434391845703125	1.396357070922852	0.1496967544555664	2.3535439453125	1.191327613830567	0.07577757072448731	2.297634033203125	1.127839851379394	0.1065856475830078
70	2.300000000000001	2.26534765625	1.190673843383789	0.2811776428222656	2.25104345703125	1.36792253112793	0.2814063720703125	2.246684326171875	1.509880416870117	0.2877491149902344	2.259198974609375	1.724463958740234	0.3127131042480469	2.23538037109375	1.687597686767578	0.334105224609375	2.130903930664062	1.646785430908203	0.4217487182617188	2.119633056640625	1.373633590698242	0.4553692626953125	2.075922241210938	1.155411911010742	0.4306963653564453	2.075015747070312	1.104250946044922	0.3596060638427734	2.116079833984375	1.006949028670788	0.3452718963623047	2.10843017578125	1.069147937774658	0.3295398254394531	2.2803515625	1.690157531738281	0.2845395812988281	2.354653442382812	1.662983947753906	0.1802284240722656	2.433072631835937	1.395143692016602	0.1496571655273438	2.353682250976562	1.188908218383789	0.0774370174407959	2.297671508789063	1.126197700500488	0.1077535781860351
71	2.333333000000001	2.2661826171875	1.190640571594238	0.2818197479248047	2.251940551757813	1.367780014038086	0.2819553680419922	2.247587768554688	1.509655853271484	0.288214599609375	2.259940673828125	1.724117248535156	0.3131110229492188	2.236052734375	1.687274444580078	0.3344057922363282	2.131249267578125	1.646507354736328	0.4215324249267578	2.120028198242188	1.373566177368164	0.455457534790039	2.07687744140625	1.155155410766602	0.4312934417724609	2.07664404296875	1.104038822174072	0.3603332824707031	2.117793823242187	1.006880031168461	0.3457942657470703	2.110300048828125	1.069291114807129	0.3302249908447266	2.281208374023437	1.689828857421875	0.2850627288818359	2.35607275390625	1.662718048095703	0.1812181930541992	2.434891723632813	1.395186874389649	0.1506841354370117	2.35660791015625	1.188827819824219	0.07790699005126954	2.2992255859375	1.126480003356934	0.1065267066955566
72	2.366667000000001	2.267072875976562	1.192156860351562	0.281410888671875	2.252875854492188	1.369585220336914	0.2815550842285156	2.2480048828125	1.511679702758789	0.2873161163330078	2.26198388671875	1.726317901611328	0.3124044342041016	2.238010864257812	1.689539245605469	0.3338987579345703	2.133369873046875	1.648124053955078	0.4214034729003907	2.1210380859375	1.374788528442383	0.4556542205810546	2.078795654296875	1.155245941162109	0.4335259552001953	2.077027587890625	1.104428127288818	0.3614433441162109	2.117668212890625	1.006924426674843	0.346961669921875	2.11141455078125	1.068867401123047	0.331639404296875	2.282812744140625	1.691894927978516	0.2840827026367188	2.356970825195313	1.663628814697266	0.1798145370483398	2.432079711914063	1.394545623779297	0.14926904296875	2.34785205078125	1.189885208129883	0.07949550247192383	2.297819213867188	1.126627746582031	0.1085638809204102
73	2.4	2.267043334960937	1.19260221862793	0.2818435516357422	2.253156372070312	1.370112167358398	0.2818109436035156	2.248250732421875	1.512268249511719	0.2871644592285156	2.262053955078125	1.727114349365234	0.3112350311279297	2.238219360351563	1.690386016845703	0.3330216827392578	2.134195434570312	1.649080413818359	0.4214618530273437	2.122105102539062	1.37567887878418	0.4558718109130859	2.08000439453125	1.155867988586426	0.4336449890136719	2.07744287109375	1.105014640808105	0.3619080047607422	2.11683056640625	1.007222479104996	0.3469285583496093	2.110979858398438	1.069646663665771	0.3315479736328125	2.282810302734375	1.692581390380859	0.2829523620605469	2.356585815429687	1.663764099121094	0.1784833374023437	2.432114868164063	1.39455973815918	0.1490663299560547	2.348681762695312	1.189097808837891	0.08084996986389159	2.298573364257813	1.126564311981201	0.1085969085693359
74	2.433333	2.2678779296875	1.192228530883789	0.2824291381835937	2.254766967773437	1.369805908203125	0.2822992858886719	2.2504609375	1.511993682861328	0.2876116943359375	2.264499267578125	1.726862701416016	0.3111983184814453	2.240419067382812	1.690247650146484	0.3328964385986328	2.135938110351562	1.650272399902344	0.4213407745361328	2.121295043945312	1.376910003662109	0.4553937377929688	2.080814575195312	1.155786949157715	0.4357982025146484	2.078420654296875	1.104796543121338	0.3640078430175782	2.117195434570313	1.006698445290327	0.3480552368164063	2.1099365234375	1.069074001312256	0.3335579681396484	2.285411865234375	1.692209930419922	0.2831768798828125	2.359944213867188	1.66386181640625	0.1790769195556641	2.4389560546875	1.395552139282227	0.1508586883544922	2.357063110351563	1.189673667907715	0.08130340766906738	2.299773071289063	1.127545906066894	0.1075506820678711
75	2.466667	2.268648193359375	1.193064888000488	0.2830117950439454	2.255847290039062	1.370697036743164	0.2829393463134766	2.251463256835938	1.512913269042969	0.2879939270019531	2.264156372070312	1.727966094970703	0.3109255981445312	2.240273803710938	1.691266021728516	0.3327140197753906	2.136037109375	1.650697784423828	0.4211831359863282	2.1225224609375	1.377324295043945	0.4558011169433593	2.082554809570313	1.156130554199219	0.436059555053711	2.077893798828125	1.10462873840332	0.3646728057861328	2.116098388671875	1.006854341983795	0.3480143890380859	2.104826538085938	1.068077411651611	0.3339217681884766	2.28531591796875	1.69335107421875	0.2830328216552734	2.360089111328125	1.664447723388672	0.1791647872924805	2.439552734375	1.396250839233399	0.1506902694702149	2.359514404296875	1.189231521606445	0.08221074295043945	2.30190576171875	1.127721305847168	0.1093808364868164
76	2.5	2.269427124023438	1.19292618560791	0.283602066040039	2.256657104492187	1.370500503540039	0.2836090698242187	2.252067016601562	1.512671035766602	0.2885155487060547	2.263857788085938	1.727824157714844	0.3101077575683594	2.240150634765625	1.691162017822266	0.3321321716308594	2.1363359375	1.650658294677734	0.4210911712646485	2.122175537109375	1.377366348266602	0.455163833618164	2.081656616210938	1.156245414733887	0.4349123077392578	2.078226318359375	1.10467890548706	0.363133056640625	2.11665869140625	1.006423724889755	0.3482535095214844	2.105419555664063	1.067420394897461	0.3333921966552734	2.285140625	1.693153717041016	0.2824220581054687	2.359801025390625	1.663731353759766	0.1786472549438476	2.439782958984375	1.395827117919922	0.1496677627563476	2.359536987304688	1.188758186340332	0.08205327987670899	2.302048828125	1.127181980133057	0.1098953323364258
77	2.533333000000001	2.269888061523438	1.194030151367187	0.2843660278320312	2.256949584960938	1.371636932373047	0.2847545166015625	2.252490844726562	1.513830596923828	0.2901781768798828	2.263884399414063	1.729140258789063	0.3112371368408203	2.240273559570312	1.692480743408203	0.3333849792480469	2.136228149414062	1.651181854248047	0.4218308715820313	2.12143505859375	1.377819763183594	0.4555075073242187	2.079857421875	1.156904968261719	0.4346612548828125	2.077213256835937	1.105476051330566	0.3627014312744141	2.11613134765625	1.007457632303238	0.3471301727294922	2.10542138671875	1.068696308135986	0.3329453735351563	2.285205810546875	1.694421630859375	0.2836028594970703	2.3599638671875	1.664946105957031	0.1798521041870117	2.439060424804687	1.396860900878906	0.1495049285888672	2.358967407226563	1.18909171295166	0.08306488990783692	2.299201538085938	1.12860200881958	0.1119170570373535
78	2.566667000000001	2.269229370117188	1.193088073730469	0.2836650390625	2.255856811523437	1.370537475585937	0.28446337890625	2.250782592773438	1.512605422973633	0.2899905700683594	2.260956665039062	1.7279931640625	0.3098795013427734	2.237730590820313	1.691324462890625	0.3323416595458984	2.134117919921875	1.650568786621094	0.4213814086914063	2.120361938476563	1.377308563232422	0.4551333770751953	2.079404907226563	1.156289733886719	0.43488134765625	2.076359619140625	1.105229370117188	0.3623028564453125	2.115359252929688	1.007282304406166	0.3455869598388672	2.104251098632813	1.068955940246582	0.3319801788330078	2.282305908203125	1.693274566650391	0.2823083343505859	2.3547939453125	1.663101654052734	0.1773655548095703	2.437929443359375	1.396416748046875	0.1478368377685547	2.357530517578125	1.188521217346191	0.0826623821258545	2.296562255859375	1.128090835571289	0.1109333686828613
79	2.600000000000001	2.270614501953125	1.192698394775391	0.2850272979736328	2.257171875	1.369903991699219	0.2842842559814453	2.252154052734375	1.511813720703125	0.2888328552246093	2.261433227539063	1.727009735107422	0.3078639678955079	2.238265747070312	1.690381317138672	0.3303553466796875	2.135372802734375	1.650020538330078	0.4201092071533203	2.120392944335937	1.377197769165039	0.4538846435546875	2.079606689453125	1.155866172790527	0.4352685852050781	2.075899291992187	1.10503804397583	0.3614856414794922	2.114637817382813	1.006829861998558	0.3426407928466797	2.104355712890625	1.070280403137207	0.329957275390625	2.283011962890625	1.692326599121094	0.2805532989501953	2.358751220703125	1.664286865234375	0.1774135360717773	2.434728881835937	1.39582536315918	0.1473785705566406	2.35797607421875	1.186682037353516	0.08501813125610352	2.29986865234375	1.129116710662842	0.113890438079834
80	2.633333	2.271431884765625	1.193368446350098	0.2849590454101563	2.258289306640625	1.370904067993164	0.284873275756836	2.253606689453125	1.513056259155273	0.2899197387695313	2.262369018554688	1.728708404541016	0.3083973693847656	2.23930419921875	1.692016265869141	0.3310785064697266	2.135379760742188	1.650681213378906	0.4196098022460938	2.119886474609375	1.377379867553711	0.453136962890625	2.080679321289063	1.154988754272461	0.4354377593994141	2.07601708984375	1.107214542388916	0.3581025695800781	2.115203857421875	1.009648312330246	0.3367585906982422	2.103349853515625	1.071969081878662	0.326844482421875	2.284021850585938	1.693946319580078	0.2810794067382812	2.35908740234375	1.665283386230469	0.177326301574707	2.433381103515625	1.395784896850586	0.1490509033203125	2.360859008789062	1.184258102416992	0.08978029060363769	2.296838989257813	1.131343547821045	0.1147244758605957
81	2.666667	2.271781982421875	1.191593856811524	0.2861859588623047	2.25844482421875	1.368889694213867	0.2852838745117188	2.253289184570312	1.510886199951172	0.2892666778564453	2.260822021484375	1.72648974609375	0.3058732604980469	2.237937622070312	1.689923004150391	0.3288028106689453	2.133939086914062	1.650753936767578	0.4179286956787109	2.119056640625	1.377908981323242	0.4520804595947265	2.082342163085937	1.15522444152832	0.4344712829589844	2.077488159179688	1.109119419097901	0.3560310516357422	2.115857299804687	1.011121064186096	0.3350818328857422	2.10303466796875	1.075826740264893	0.3231373291015625	2.282697631835938	1.691639923095703	0.2789278259277344	2.36019921875	1.665342742919922	0.1765844573974609	2.425359985351562	1.394148040771484	0.1468011322021484	2.360855590820313	1.180218002319336	0.0924413070678711	2.293199096679688	1.13203466796875	0.110081672668457
82	2.7	2.273121948242188	1.191456825256348	0.2862122039794922	2.259266845703125	1.36869367980957	0.2846051330566406	2.25394775390625	1.510684860229492	0.2880782470703125	2.260289184570312	1.726360015869141	0.3036413421630859	2.23751513671875	1.689783020019531	0.3266616516113281	2.135017822265625	1.650759979248047	0.4176606292724609	2.119099487304688	1.377950775146485	0.4512573547363281	2.081444946289063	1.155333847045898	0.4331016235351562	2.077796875	1.1098698387146	0.3540203247070313	2.118436157226562	1.012951894283295	0.3318911285400391	2.103812133789063	1.075661582946777	0.322211181640625	2.28244287109375	1.691511688232422	0.276956298828125	2.361369018554687	1.664458984375	0.1759973678588867	2.426517578125	1.393278503417969	0.1461403045654297	2.361144409179687	1.179117965698242	0.09697916030883788	2.293623779296875	1.131867942810059	0.1125531578063965
83	2.733333	2.271853759765625	1.192141952514648	0.2860781707763672	2.257508422851562	1.369266220092773	0.2854962158203125	2.251064453125	1.511122421264648	0.2891219940185547	2.257336791992187	1.726718200683594	0.3045493774414062	2.234546630859375	1.690183898925781	0.3275565948486328	2.13152880859375	1.653335540771484	0.4186895294189453	2.118388793945313	1.380496353149414	0.450647232055664	2.0838623046875	1.157201347351074	0.4310106506347656	2.076065551757813	1.118437965393067	0.34607666015625	2.119061279296875	1.02147692489624	0.3286491546630859	2.103836059570312	1.080931774139404	0.3151322174072265	2.279527954101563	1.691855438232422	0.2779237670898438	2.358774536132812	1.664820587158203	0.1773003158569336	2.411400268554687	1.391275741577148	0.1451924362182617	2.3469111328125	1.177494041442871	0.09328961563110351	2.286586791992187	1.129031158447265	0.1070445098876953
84	2.766667	2.272676513671875	1.192107154846191	0.2839650268554688	2.258549438476562	1.369174987792969	0.2854219665527343	2.25060205078125	1.510907684326172	0.2893526306152344	2.2566748046875	1.726265991210937	0.3063493347167969	2.23371240234375	1.689589660644531	0.3288875122070313	2.130240234375	1.652487731933594	0.4193314819335938	2.118015625	1.379609344482422	0.44793505859375	2.084894653320313	1.155471649169922	0.4270488433837891	2.077352172851563	1.12388272857666	0.3381478424072266	2.124464965820312	1.030136395454407	0.3145911865234375	2.10684619140625	1.083189094543457	0.3091305236816406	2.2790908203125	1.691613555908203	0.2796846771240235	2.357206298828125	1.662150299072266	0.1789516372680664	2.409779418945313	1.389386047363281	0.141626953125	2.339492431640625	1.177733848571777	0.08401335906982423	2.278913940429688	1.123806365966797	0.1090375938415527
85	2.800000000000001	2.274328979492187	1.192236610412598	0.2845077056884766	2.261589111328125	1.369539138793945	0.2863614959716797	2.253981689453125	1.51139778137207	0.2900459747314453	2.259718383789063	1.727150207519531	0.3042007446289062	2.23641845703125	1.690744842529297	0.3269233551025391	2.132778198242187	1.653798156738281	0.4172569885253906	2.10850830078125	1.381215103149414	0.4447611083984375	2.080170166015625	1.156729629516601	0.4196113586425781	2.084260498046875	1.12748503112793	0.3309159851074219	2.132201782226563	1.03444945526123	0.3059877624511719	2.106462158203125	1.095992294311523	0.3014215240478516	2.282562255859375	1.692118988037109	0.2783153076171875	2.3615107421875	1.663330078125	0.1778837127685547	2.412449462890625	1.390406143188477	0.1381806106567383	2.33467138671875	1.180350708007813	0.07778973197937011	2.274895263671875	1.118617401123047	0.1040893249511719
86	2.833333000000001	2.272303344726562	1.192043319702148	0.2850112609863281	2.261374267578125	1.369442169189453	0.2876866302490234	2.254312744140625	1.511328079223633	0.2910883026123047	2.260018920898437	1.727040740966797	0.305609634399414	2.236407958984375	1.690626068115234	0.3279853210449218	2.131876342773437	1.652539672851562	0.4168186492919922	2.109924926757813	1.379902725219727	0.4443977355957031	2.0825634765625	1.156899948120117	0.4132774963378906	2.086628540039063	1.13145955657959	0.3231908416748047	2.1358994140625	1.037969926834106	0.302725830078125	2.100332885742187	1.096552715301514	0.2961615753173829	2.283164428710937	1.692029022216797	0.2799676513671875	2.362252075195312	1.663425354003906	0.1796271514892578	2.411287231445312	1.390491806030273	0.1380191497802734	2.333033935546875	1.180608978271484	0.07711041641235351	2.270249877929687	1.119989128112793	0.1034151649475098
87	2.866667000000001	2.277589111328125	1.186632583618164	0.2878181457519531	2.26455029296875	1.363760513305664	0.2889449157714844	2.255751953125	1.505453414916992	0.2911470031738281	2.260231079101563	1.720991241455078	0.3062464599609375	2.2365908203125	1.684427520751953	0.3282734680175781	2.131667236328125	1.646964813232422	0.4166904144287109	2.114531372070313	1.37353742980957	0.4401571960449219	2.089048461914063	1.151418075561523	0.3990311279296875	2.094123901367188	1.134599830627441	0.3075345306396484	2.146085083007812	1.040978996276856	0.2981297149658203	2.112855590820312	1.089686283111572	0.2836427307128906	2.283795288085938	1.686189483642578	0.2807752532958985	2.363127685546875	1.658731262207031	0.1804742813110352	2.414544311523438	1.386446151733399	0.1390666885375977	2.331885864257813	1.17856307220459	0.07879391670227051	2.269671020507813	1.118656314849853	0.1014701309204102
88	2.9	2.279799072265625	1.185345718383789	0.2900029449462891	2.265014770507812	1.362250244140625	0.2903331298828125	2.254380981445312	1.503746887207031	0.2914124145507813	2.259124755859375	1.719202941894531	0.3061010284423828	2.235576049804687	1.682720428466797	0.328305908203125	2.132819702148438	1.646646270751953	0.4196825408935547	2.11825927734375	1.372745361328125	0.4372992858886719	2.094431396484375	1.150242500305176	0.3914801025390625	2.099059936523438	1.13574479675293	0.2985536041259765	2.15386669921875	1.043310571670532	0.2947952423095703	2.119973510742188	1.090022945404053	0.2755376968383789	2.28251708984375	1.684348968505859	0.2805804138183594	2.362883911132812	1.657538848876953	0.1808996887207031	2.413319213867188	1.384860748291016	0.1415040740966797	2.327292846679687	1.179445289611816	0.08147413063049316	2.267457763671875	1.12091707611084	0.1039353904724121
89	2.933333	2.2823427734375	1.182227821350098	0.2919462432861328	2.267382202148437	1.358689971923828	0.2931528015136718	2.256448608398437	1.49982942199707	0.2948688201904297	2.261554809570312	1.714902465820312	0.3069183044433594	2.237760009765625	1.678836700439453	0.3292902221679688	2.1344384765625	1.642351043701172	0.4194043884277344	2.1214130859375	1.368876403808594	0.4316566162109375	2.107922119140625	1.147694984436035	0.3788792114257813	2.108790893554688	1.129725917816162	0.2856727905273437	2.17345361328125	1.045462779998779	0.288630126953125	2.128347290039063	1.09517121887207	0.2597373352050781	2.2850546875	1.679774627685547	0.2821139526367187	2.366517578125	1.651997650146484	0.1842493438720703	2.413833374023437	1.379995529174805	0.1407282333374023	2.318900268554688	1.179507904052734	0.07222271156311036	2.264181396484375	1.112357086181641	0.1130388679504395
90	2.966667	2.2826162109375	1.177071228027344	0.2900291290283203	2.26848046875	1.354561492919922	0.2924869689941406	2.257447021484375	1.496466796875	0.2945157928466797	2.264795288085938	1.712762573242188	0.3048204193115235	2.240351196289062	1.676935791015625	0.3274604949951172	2.13463427734375	1.640356567382812	0.4157950592041015	2.12065771484375	1.3649658203125	0.421378662109375	2.1083681640625	1.147825569152832	0.3516790618896484	2.11385498046875	1.125490695953369	0.2611757278442383	2.18434375	1.051229290008545	0.2783435668945312	2.13244580078125	1.087610340118408	0.2344817428588867	2.288199829101563	1.676989501953125	0.2803419952392578	2.368241943359375	1.641368835449219	0.1832186508178711	2.402548950195313	1.365007827758789	0.1453265533447266	2.302557006835937	1.164600814819336	0.07662631607055664	2.263611694335938	1.096985252380371	0.141137336730957
91	3	2.291093383789063	1.17097647857666	0.2890199279785156	2.27519140625	1.349141021728516	0.2923299255371093	2.261604858398438	1.491468612670898	0.2941376342773437	2.266070922851562	1.708643005371094	0.3082803955078125	2.242000366210938	1.671915466308594	0.3303416290283203	2.137986206054688	1.627859252929688	0.4176749725341797	2.119478881835938	1.351714782714844	0.405586669921875	2.089409790039062	1.149171722412109	0.3066837768554688	2.126266845703125	1.117488552093506	0.2406731414794922	2.196762451171875	1.047205202102661	0.2629119415283203	2.153585327148438	1.076029075622559	0.2216095657348633	2.290059692382813	1.673472320556641	0.2831173095703125	2.371414306640625	1.636036895751953	0.1871034469604492	2.405548828125	1.358293441772461	0.1497259063720703	2.293876953125	1.159110946655273	0.09260602569580079	2.259689697265625	1.090294761657715	0.1557876892089844
92	3.033333000000001	2.29076806640625	1.168953300476074	0.2880923919677735	2.276507202148438	1.347439987182617	0.2921699523925781	2.263592529296875	1.489981750488281	0.2942751007080078	2.269361083984375	1.707301055908203	0.3092649383544922	2.244911376953125	1.670597900390625	0.3310420074462891	2.13858447265625	1.625511169433594	0.4151905975341797	2.118559326171875	1.349400573730469	0.3997199554443359	2.092584716796875	1.148719680786133	0.2967658004760743	2.128164916992187	1.120304092407227	0.2236346664428711	2.199354125976562	1.052210372924805	0.2431239776611328	2.17218994140625	1.079528347015381	0.2222700347900391	2.293287963867187	1.672043090820313	0.2841144866943359	2.376602294921875	1.63440283203125	0.1896447372436523	2.40798193359375	1.356189117431641	0.1511350250244141	2.291891845703125	1.159234298706055	0.09563272857666016	2.264156005859375	1.088194141387939	0.1551432571411133
93	3.066667000000001	2.294337036132812	1.166042526245117	0.2895648040771485	2.27939501953125	1.343881958007813	0.2938177947998047	2.267035522460938	1.485993286132813	0.2968953857421875	2.270571899414063	1.702613189697266	0.3127068023681641	2.246244750976563	1.665729095458985	0.3339499206542969	2.13877197265625	1.619682220458984	0.415489273071289	2.116407104492187	1.345138565063477	0.3929765014648438	2.09587890625	1.15114575958252	0.2766500167846679	2.136042236328125	1.128198272705078	0.2026808166503906	2.204296630859375	1.06942329788208	0.2319501113891602	2.179075561523438	1.114645065307617	0.1985263671875	2.29508935546875	1.667773956298828	0.2878321533203125	2.378435424804688	1.632221557617187	0.1929821853637695	2.411667602539063	1.355823059082031	0.1511029815673828	2.275102905273438	1.172413650512695	0.1040451927185059	2.246791748046875	1.107437805175781	0.1462197265625
94	3.100000000000001	2.291734741210937	1.167756736755371	0.2875226440429688	2.278858154296875	1.345335815429687	0.294183334350586	2.267530395507813	1.487238204956055	0.2985582427978516	2.272303955078125	1.703409515380859	0.3146260528564453	2.247502319335938	1.666746673583984	0.3354464874267578	2.138017578125	1.6236689453125	0.4152681274414063	2.108133911132812	1.350391098022461	0.3935354156494141	2.10072314453125	1.166983329772949	0.2551433639526367	2.153419555664062	1.155237907409668	0.1788043441772461	2.207671508789062	1.119028652191162	0.2081022033691406	2.170299682617188	1.157576553344727	0.1436235427856445	2.296861328125	1.668486450195312	0.2901041412353516	2.378600341796875	1.635873596191406	0.1931574630737305	2.422436889648437	1.362767517089844	0.1452630157470703	2.274137329101563	1.188841056823731	0.09544096374511718	2.201298583984375	1.145248741149902	0.1448866233825684
95	3.133333	2.293343505859375	1.167276351928711	0.2876871643066407	2.280585083007812	1.344851745605469	0.2944766235351562	2.268431518554688	1.486717132568359	0.2979593505859375	2.274325439453125	1.702555938720703	0.3175347900390625	2.248948852539063	1.665746368408203	0.3373899993896484	2.137639038085938	1.620595031738281	0.4137628631591797	2.097282348632812	1.348964508056641	0.3900203094482422	2.105613525390625	1.188105094909668	0.2276629791259766	2.152912231445312	1.168418083190918	0.1525156936645508	2.193013916015625	1.137254096984863	0.1864940490722656	2.172133666992187	1.180510673522949	0.1211864395141602	2.299061645507813	1.667855163574219	0.292837890625	2.382664184570312	1.634618530273438	0.1976958847045898	2.414156127929687	1.362655578613281	0.1337998352050781	2.261251342773438	1.197522315979004	0.0745556526184082	2.187835327148437	1.155692008972168	0.1199607467651367
96	3.166667	2.2917021484375	1.169319953918457	0.2863747253417969	2.280177001953125	1.347234771728516	0.2927353820800781	2.269797119140625	1.48940901184082	0.2969318237304688	2.278504638671875	1.704802032470703	0.3225083312988281	2.252559936523438	1.667762786865234	0.3413070373535156	2.140080688476562	1.621831298828125	0.4161200561523438	2.08555859375	1.352830184936523	0.3882178497314454	2.099470703125	1.215049171447754	0.2042162017822265	2.140118408203125	1.185031936645508	0.1282005500793457	2.183897583007813	1.161235717773438	0.1654888801574707	2.1677998046875	1.192108451843262	0.09972985076904296	2.302874267578125	1.670413482666016	0.2968846740722656	2.3849287109375	1.638921813964844	0.1994059448242188	2.413962158203125	1.369183563232422	0.1240347518920898	2.251007690429688	1.218601829528809	0.05832146549224854	2.180540893554688	1.170696487426758	0.1001435356140137
97	3.2	2.289500854492188	1.176248031616211	0.2894236297607422	2.28005419921875	1.354319427490234	0.2965066986083985	2.270978881835938	1.496651992797851	0.3009015197753906	2.280372192382813	1.711705139160156	0.3295076293945313	2.254012329101562	1.674567199707031	0.3474512176513672	2.138836791992188	1.627588531494141	0.4175882720947266	2.069667724609375	1.362276107788086	0.3855672302246094	2.091509765625	1.238367965698242	0.19313232421875	2.134371215820313	1.217246307373047	0.1150967597961426	2.177456298828125	1.199223365783691	0.1489913635253906	2.157348999023438	1.230183303833008	0.0833788299560547	2.304907104492187	1.677498565673828	0.303750244140625	2.3849853515625	1.648156555175781	0.2043783187866211	2.424787475585938	1.382512649536133	0.1207355461120606	2.24951513671875	1.238222702026367	0.06689887046813965	2.153911743164063	1.211496971130371	0.09017163085937499
98	3.233333	2.28942529296875	1.175976058959961	0.2889139099121094	2.281983642578125	1.354494491577148	0.2976382598876953	2.272274658203125	1.497113739013672	0.2998243713378906	2.284452880859375	1.712171356201172	0.3310664672851562	2.256916259765625	1.675220703125	0.347881591796875	2.1377900390625	1.627814697265625	0.4114107208251954	2.058245239257813	1.365825256347656	0.3762020568847656	2.07721630859375	1.257460296630859	0.1714774627685547	2.12869677734375	1.252911155700684	0.09020958709716798	2.168273071289062	1.233294723510742	0.1218781986236572	2.13597705078125	1.265042045593262	0.05766511917114258	2.309193969726563	1.677737182617188	0.3056024627685547	2.390003540039062	1.646340270996094	0.2068352966308594	2.421369506835937	1.384585800170898	0.1063078689575195	2.240237426757813	1.256648536682129	0.02868285846710205	2.143313110351563	1.241631996154785	0.06079484367370605
99	3.266667	2.2927822265625	1.172550567626953	0.2938922424316406	2.285024169921875	1.350473419189453	0.3035839691162109	2.272062866210938	1.492407241821289	0.3041253356933594	2.286893798828125	1.706573974609375	0.3349896240234375	2.258182983398437	1.670267456054688	0.3507407531738281	2.136200927734375	1.627852111816406	0.4108036193847656	2.027232971191406	1.379398406982422	0.3596656799316407	2.065922119140625	1.293678161621094	0.1496123809814453	2.109203491210938	1.281817428588867	0.06528323745727539	2.157359741210938	1.265230293273926	0.09421751594543458	2.116044799804688	1.288012435913086	0.03332937812805176	2.311853637695313	1.671770355224609	0.3107555541992187	2.392307250976563	1.633276519775391	0.2154556198120117	2.441585205078125	1.386148803710938	0.09197064208984375	2.2638037109375	1.266320668538412	0.005117317199707032	2.171372192382813	1.256773742675781	0.008763538360595702
100	3.300000000000001	2.291081909179688	1.175862030029297	0.2982177581787109	2.2828720703125	1.353436828613281	0.3071008453369141	2.274000244140625	1.495336288452148	0.3125560760498047	2.289669311523438	1.709347320556641	0.3414356536865235	2.261212036132813	1.673294158935547	0.357982192993164	2.13878515625	1.637664855957031	0.4218247375488281	1.998954406738281	1.408879135131836	0.3572596893310547	2.040371398925781	1.346225204467773	0.1403304977416992	2.073753051757813	1.32023046875	0.05425448989868165	2.137574584960937	1.283037506103516	0.09304559707641601	2.092445190429688	1.328135726928711	0.01837264823913574	2.31412890625	1.674355621337891	0.3170422210693359	2.394266723632812	1.641383422851562	0.2196229705810547	2.444577514648437	1.405910858154297	0.07736820220947266	2.249297729492187	1.301101806640625	0.003664772510528564	2.149852172851562	1.311130035400391	0.01185583686828613
101	3.333333	2.29591015625	1.1792451171875	0.3024995574951172	2.286182250976562	1.357602081298828	0.3122282867431641	2.28208056640625	1.499774398803711	0.3267653045654297	2.297657470703125	1.715101318359375	0.3537109375	2.269064208984375	1.678947387695312	0.3707345886230469	2.141574340820313	1.650341674804688	0.429607666015625	1.970828002929688	1.448241027832031	0.3469182739257812	2.008532958984375	1.403885147094726	0.1238010177612305	2.032918029785156	1.364423156738281	0.05140781974792481	2.125544555664062	1.32726350402832	0.05963529825210571	2.059395751953125	1.378184234619141	0.003190297603607177	2.322290283203125	1.679792694091797	0.3294928131103516	2.399773071289062	1.651714813232422	0.2272216567993164	2.428472045898437	1.431893936157226	0.05347880554199219	2.218346801757813	1.353238693237305	-0.01801580333709717	2.1347998046875	1.336307388305664	0.01033267116546631
102	3.366667	2.2983037109375	1.177409950256348	0.3070858917236328	2.28803271484375	1.355952209472656	0.315048828125	2.283348999023437	1.498333511352539	0.3291941833496094	2.30013818359375	1.713188934326172	0.360601318359375	2.270436279296875	1.677031494140625	0.3754996643066406	2.139000122070312	1.654495025634766	0.4265623474121094	1.955522521972656	1.46517463684082	0.342117446899414	1.998002014160156	1.458550598144531	0.1210703773498535	2.009909240722656	1.432245666503906	0.03959016609191894	2.077330322265625	1.374664535522461	0.04660427761077881	2.049076232910156	1.439586166381836	0.000706328868865967	2.325386596679687	1.677993377685547	0.3370761108398438	2.405410766601562	1.657961181640625	0.2362294921875	2.434654663085937	1.445187561035156	0.05448538780212403	2.222317138671875	1.385572128295898	-0.009337194442749023	2.164695922851562	1.36175666809082	0.01858517456054687
103	3.4	2.300242431640625	1.17957958984375	0.3096863098144531	2.291156494140625	1.358202880859375	0.3165981140136719	2.288879760742187	1.500682891845703	0.3303271484375	2.307850952148438	1.714908172607422	0.3652125396728516	2.278355712890625	1.678703918457031	0.3804685668945312	2.15260302734375	1.655481872558594	0.4451786346435547	1.939362609863281	1.511945159912109	0.3411891632080078	1.975873372395833	1.520030476888021	0.1088192138671875	2.008511901855469	1.484226821899414	0.03152108955383301	2.025485107421875	1.403003067016602	0.03612859034538269	2.015966674804687	1.472280166625977	0.005178956031799317	2.3322314453125	1.679930541992187	0.3401436920166016	2.419417114257813	1.661206176757812	0.2439732971191406	2.434544555664062	1.505613754272461	0.01112500834465027	2.211923217773438	1.489297821044922	-0.05570755004882812	2.127582641601562	1.483647415161133	-0.01029170322418213
104	3.433333000000001	2.296602661132813	1.193929161071777	0.3018085327148438	2.2887607421875	1.374576721191406	0.3092418212890625	2.284679809570313	1.518878082275391	0.3187268676757812	2.306392333984375	1.733590667724609	0.3611735992431641	2.27626953125	1.696893280029297	0.3755850982666016	2.14623095703125	1.674634063720703	0.4355297088623047	1.911008666992188	1.563558929443359	0.3309023284912109	1.918094848632812	1.620234527587891	0.1048743705749512	1.969196716308594	1.630409454345703	0.02807252311706543	2.005802124023437	1.610906066894531	0.06623819208145142	1.973123229980469	1.576657745361328	-0.002898359775543213	2.330518432617187	1.698869689941406	0.3344486541748047	2.415110107421875	1.684024841308594	0.2330846099853516	2.399807983398437	1.580226837158203	-0.03197123336791992	2.181572387695312	1.646175354003906	-0.07942943000793456	2.091268920898437	1.624032409667969	-0.04315762901306152
105	3.466667000000001	2.29979931640625	1.191203071594238	0.2909719390869141	2.29108154296875	1.371748413085938	0.29195166015625	2.288264892578125	1.516141967773438	0.2968732147216797	2.3133564453125	1.731621856689453	0.3290478973388672	2.286513671875	1.695161682128906	0.349083251953125	2.175534301757812	1.673837799072265	0.438423843383789	1.91018310546875	1.594985270182292	0.3914393208821614	1.902902506510417	1.680553141276041	0.1752851867675781	1.920151123046875	1.676942657470703	0.0836328125	1.970267639160156	1.645879821777344	0.1070741996765137	1.938879699707031	1.633929382324219	0.04824282264709473	2.333346557617188	1.696473022460937	0.29989599609375	2.413230224609375	1.685609252929688	0.1942214965820312	2.350135986328125	1.626585876464844	-0.07566533279418945	2.129067504882812	1.7070625	-0.0761778678894043	2.035916442871094	1.694638244628906	-0.05639593887329102
106	3.5	2.299341552734375	1.185690818786621	0.2921863098144531	2.29110986328125	1.364895050048828	0.2903748474121094	2.287683349609375	1.50824055480957	0.2922708740234375	2.320928955078125	1.720442260742188	0.3245652923583984	2.293040283203125	1.685214630126953	0.3445299835205078	2.179441162109375	1.670666015625	0.4299176940917969	1.905532409667969	1.695665985107422	0.3968387603759765	1.881589477539062	1.794590423583984	0.1929989852905273	1.902443298339844	1.858796142578125	0.1372930068969727	1.915155700683594	1.868975982666016	0.03716929817199707	1.880445922851562	1.825485321044922	0.06932307052612305	2.339242553710937	1.68508837890625	0.2954241638183593	2.418124267578125	1.681784240722656	0.1893319244384766	2.375104614257812	1.726165771484375	-0.08483148956298828	2.15815869140625	1.818064575195312	-0.09087337112426758	2.0685634765625	1.7837021484375	-0.06346944427490234
107	3.533333000000001	2.294430541992187	1.191214874267578	0.2929659729003906	2.281856811523437	1.370140106201172	0.2901377105712891	2.276139770507813	1.513425018310547	0.2920049896240234	2.3022783203125	1.727127166748047	0.3278746337890625	2.274944702148438	1.690778686523438	0.3468006439208984	2.16091357421875	1.679469024658203	0.4333609161376953	1.893736999511719	1.751836883544922	0.4175515289306641	1.874247192382812	1.840067840576172	0.2034941864013672	1.884429626464844	1.912720306396484	0.1799436569213867	1.921587463378906	1.896661224365234	0.08015296173095704	1.87562353515625	1.862981964111328	0.09146941375732422	2.322376586914062	1.692427154541015	0.2986162414550781	2.4036103515625	1.692702392578125	0.1944273223876953	2.386454833984375	1.792463958740234	-0.06980163574218751	2.169315185546875	1.880396087646484	-0.08983133697509765	2.0983232421875	1.884966674804688	-0.02006488609313965
108	3.566667000000001	2.292802734375	1.197317642211914	0.2946244659423828	2.28065283203125	1.377630065917969	0.290292724609375	2.275728759765625	1.522057678222656	0.2913196411132812	2.303980834960938	1.737079254150391	0.3281324005126953	2.276069458007813	1.700637298583984	0.3470679779052734	2.161181884765625	1.689761871337891	0.4344871826171875	1.899512268066406	1.786913055419922	0.4566487884521485	1.891564270019531	1.922280242919922	0.2671319732666015	1.920713989257813	2.002351867675781	0.2382331085205078	1.956626525878906	1.941143585205078	0.1562663879394531	1.910388427734375	1.940745483398437	0.1480482177734375	2.323963745117188	1.702016357421875	0.2985657653808594	2.407072265625	1.700406005859375	0.1946368942260742	2.420664916992187	1.847610473632812	-0.04879876327514648	2.213530029296875	1.961496368408203	-0.06656500816345215	2.141648193359375	1.972674957275391	0.003809596061706543
109	3.6	2.293026977539062	1.200660949707031	0.2978553466796875	2.27576318359375	1.380367156982422	0.2924999542236328	2.264359985351563	1.524293060302734	0.2902026214599609	2.294019409179687	1.739086212158203	0.326351058959961	2.266264282226563	1.702794067382813	0.3457206726074219	2.15306591796875	1.693141784667969	0.4352504272460938	1.914770263671875	1.81801123046875	0.5122069244384766	1.898904113769531	1.967727844238281	0.3329935607910156	1.9289482421875	2.027798156738281	0.2693644714355469	1.935810485839844	2.024029083251953	0.2105727920532227	1.927348083496094	1.990974975585937	0.2133222427368164	2.313400634765625	1.703944854736328	0.2965480346679688	2.397812377929688	1.7043662109375	0.1936532287597656	2.4561787109375	1.883043090820312	-0.02047786617279053	2.260610229492188	2.014677124023438	-0.0187554874420166	2.182965576171875	2.049368896484375	0.02321820497512817
110	3.633333	2.290996948242188	1.203607124328613	0.2950753173828125	2.272337280273438	1.383260360717773	0.2892250823974609	2.259618774414062	1.527122711181641	0.2863231048583984	2.289152099609375	1.742097839355469	0.3219601898193359	2.2620166015625	1.705648681640625	0.341962173461914	2.152517944335937	1.695680725097656	0.4358968200683594	1.935930969238281	1.835091400146484	0.5444043884277343	1.922942626953125	1.996805511474609	0.3744297637939453	1.941330810546875	2.079039978027343	0.3321572875976563	1.965650146484375	2.069853729248047	0.2812827606201171	1.948289672851562	2.051399047851563	0.2733357696533203	2.30799365234375	1.707058715820313	0.2916602783203125	2.392138305664063	1.707848907470703	0.1884586868286133	2.477100952148438	1.906062042236328	0.002292104721069336	2.2826845703125	2.041365295410156	0.007529536247253417	2.2097890625	2.077805541992187	0.03836935424804688
111	3.666667	2.289947387695312	1.213230773925781	0.2947558135986328	2.269594970703125	1.393497467041016	0.2856003265380859	2.253125610351562	1.537418060302735	0.2776709442138672	2.281898315429688	1.75395703125	0.3114540405273437	2.255348876953125	1.717235870361328	0.3323783874511719	2.150052612304687	1.703254669189453	0.4318386535644532	1.974359680175781	1.8581357421875	0.5852848815917968	1.942807556152344	2.03061865234375	0.428280044555664	1.967920227050781	2.097283447265625	0.3739928283691406	1.93996728515625	2.064442413330078	0.3268092651367187	1.972763793945313	2.069665649414063	0.3147765502929687	2.300447509765625	1.718691467285156	0.2808230438232422	2.38764697265625	1.722351745605469	0.1792404861450195	2.519444580078125	1.928072784423828	0.02979691696166992	2.335122924804688	2.078885314941406	0.04914793205261231	2.257412719726562	2.119988647460938	0.07437907409667968
112	3.700000000000001	2.289981079101563	1.218092796325684	0.2938435974121094	2.26937890625	1.399051467895508	0.2828166198730468	2.252241577148437	1.543321380615234	0.2725045928955078	2.279952758789062	1.760862060546875	0.3070423126220703	2.252553955078125	1.723998138427735	0.3270910339355469	2.146511962890625	1.710623657226563	0.4269221954345703	1.996445922851563	1.867263275146484	0.6058060913085938	1.965026123046875	2.050591735839844	0.4611114501953125	1.989298767089844	2.108760681152344	0.397524169921875	2.00365869140625	2.104083068847656	0.2963219757080078	1.992888366699219	2.082985656738281	0.3392577667236328	2.299650634765625	1.725406433105469	0.2770969696044921	2.393826416015625	1.728582489013672	0.1812433547973633	2.5595107421875	1.930457794189453	0.06048748779296875	2.38558544921875	2.094950988769531	0.07132750320434571	2.303539184570313	2.138109313964844	0.09354761505126953
113	3.733333	2.289220092773437	1.22110823059082	0.2918185424804688	2.2657548828125	1.402598114013672	0.2808720855712891	2.24251318359375	1.54664990234375	0.2674129333496094	2.27229736328125	1.764631622314453	0.3037682342529296	2.24522216796875	1.727523773193359	0.324162353515625	2.145988403320312	1.714435485839844	0.4315344848632813	2.015335205078125	1.859315887451172	0.6370376892089844	1.977864990234375	2.047061950683594	0.4979100646972656	2.007038696289063	2.103685180664063	0.4322238006591797	2.000340759277344	2.066602722167969	0.3517730102539063	1.995791442871094	2.079034545898438	0.3759807891845703	2.291028564453125	1.729244689941406	0.272833984375	2.386661376953125	1.732082183837891	0.1777693786621094	2.588588500976563	1.914804504394531	0.07984428405761718	2.429779663085938	2.094607604980469	0.09569486618041992	2.348955688476563	2.152822998046875	0.1160288009643555
114	3.766667	2.285024536132813	1.22013794708252	0.2897085876464843	2.267563354492188	1.400740966796875	0.2813230438232422	2.2450126953125	1.543316711425781	0.2658247375488281	2.271118896484375	1.759393280029297	0.3026446685791016	2.243860961914063	1.722440155029297	0.3217764129638672	2.14009765625	1.722747894287109	0.4223201751708985	2.048079650878906	1.842405029296875	0.6575676574707031	1.9898447265625	2.041416931152344	0.5475628662109375	2.026461486816406	2.093499145507812	0.4937581024169922	1.998067443847656	2.094404113769532	0.4014113464355469	2.018186767578125	2.067655334472656	0.4156181182861328	2.291177001953125	1.724495697021484	0.2728641815185547	2.387343383789062	1.7510244140625	0.183488166809082	2.609954345703125	1.910415802001953	0.09845648956298828	2.4481962890625	2.081146911621094	0.1281009216308594	2.372015869140625	2.149255310058594	0.1316905899047852
115	3.800000000000001	2.282229614257813	1.216242156982422	0.2879943389892578	2.266464477539063	1.396183685302734	0.2804957427978516	2.243924926757813	1.537989776611328	0.2644613647460937	2.270881591796875	1.753106689453125	0.299733139038086	2.243332397460938	1.716653106689453	0.3187909240722656	2.141269165039063	1.721207092285156	0.42007177734375	2.058417846679688	1.814118286132813	0.6692775573730469	2.003627868652344	2.020193664550781	0.5723670043945313	2.037051086425781	2.071866333007812	0.5090604248046875	2.004489196777344	2.078767272949219	0.417475112915039	2.039095397949219	2.053529968261719	0.4384115905761719	2.290926025390625	1.718031097412109	0.270549301147461	2.387055419921875	1.751479736328125	0.1845895538330078	2.621653198242187	1.894399597167969	0.1077257957458496	2.459107421875	2.064200439453125	0.1367573165893555	2.38786181640625	2.135499267578125	0.1417667999267578
116	3.833333	2.28047314453125	1.213346832275391	0.287863037109375	2.266425170898438	1.393035614013672	0.2809019317626953	2.24606884765625	1.534895141601563	0.265517578125	2.273316650390625	1.749454193115234	0.3014655151367187	2.245146240234375	1.713215881347656	0.3197987060546875	2.143142456054687	1.721496246337891	0.4201397857666016	2.052802612304688	1.799854217529297	0.6712533264160156	2.010629455566407	2.008875183105469	0.5792583312988282	2.04662890625	2.055445007324219	0.5157586669921875	2.015171936035157	2.068053771972656	0.4168608245849609	2.056137817382813	2.043660949707031	0.4476293334960937	2.293843383789063	1.714341430664063	0.2728139190673828	2.391934814453125	1.748610992431641	0.1898495101928711	2.626240234375	1.886689758300781	0.1059693222045898	2.468666381835937	2.0594873046875	0.1348821487426758	2.391382568359375	2.119658264160156	0.1424984512329102
117	3.866667	2.2800439453125	1.213126846313477	0.2866822052001953	2.266922485351563	1.392892105102539	0.2804562683105469	2.247736572265625	1.535010955810547	0.2659777221679688	2.276649169921875	1.748960998535156	0.3036891174316406	2.248037231445313	1.712859710693359	0.3215257568359375	2.147922241210937	1.722270202636719	0.4243429412841797	2.046272644042969	1.798518707275391	0.672143310546875	2.019078796386719	2.006047149658203	0.5707176513671874	2.054224731445312	2.052093994140625	0.5068374328613281	2.021847412109375	2.063867004394531	0.4175692596435547	2.067470458984375	2.038230041503907	0.4388048553466797	2.29705029296875	1.713887542724609	0.2749564208984375	2.397400756835937	1.749973449707031	0.1958804397583008	2.629838012695313	1.885517150878906	0.1034311714172363	2.476487060546875	2.060789733886719	0.1406216812133789	2.402396240234375	2.122586242675781	0.1480897903442383
118	3.9	2.279549926757813	1.214039154052734	0.285840087890625	2.267189819335938	1.393857849121094	0.2812388000488282	2.247760009765625	1.535948089599609	0.2668907623291016	2.277096923828125	1.749909301757813	0.3042352294921875	2.24855810546875	1.713845825195313	0.3223037261962891	2.14923876953125	1.722443450927734	0.4261101531982422	2.041588317871094	1.798232086181641	0.6718537902832031	2.018165283203125	2.006116607666016	0.571059326171875	2.050634460449219	2.048499328613281	0.5062539672851563	2.025053527832031	2.057274108886719	0.4154412689208984	2.068620971679688	2.036280334472656	0.441554946899414	2.297295288085937	1.714795654296875	0.2753845825195312	2.397364501953125	1.748235321044922	0.1947537002563476	2.629706176757812	1.883670288085938	0.1020732536315918	2.4783095703125	2.060881286621094	0.1381992721557617	2.403386108398438	2.122909423828125	0.1440100784301758
119	3.933333000000001	2.279880126953125	1.210780502319336	0.2858617706298828	2.268711669921875	1.390464050292969	0.2832743530273438	2.250661376953125	1.532686553955078	0.2709625701904297	2.279341552734375	1.746387725830078	0.3088537750244141	2.250961669921875	1.710251983642578	0.3268656463623047	2.154661254882813	1.719763610839844	0.4329953002929687	2.0428076171875	1.793894439697266	0.6765750427246093	2.0216328125	1.995444213867188	0.5631442565917969	2.060258056640625	2.034127990722657	0.5035075378417969	2.032838562011719	2.044370239257812	0.4118952178955078	2.085732666015625	2.021332336425781	0.4404410858154297	2.299602294921875	1.711434722900391	0.2798742828369141	2.399233276367188	1.743793518066406	0.1984471054077148	2.627820434570312	1.877104797363281	0.09493763351440429	2.488749389648437	2.058794799804687	0.1429256362915039	2.41199072265625	2.113546691894531	0.1454269790649414
120	3.966667000000001	2.279405517578125	1.211064331054688	0.2854550476074219	2.268438598632812	1.390815155029297	0.2830974273681641	2.250574096679688	1.533102844238281	0.2710125274658203	2.279820434570313	1.746696685791016	0.3095041656494141	2.251402099609375	1.710541900634766	0.3274805603027344	2.154319580078125	1.719548065185547	0.4331412048339843	2.043478698730469	1.796014099121094	0.6764845275878906	2.022316040039063	1.996590667724609	0.5616132507324219	2.061917602539062	2.033482666015625	0.5008780212402344	2.032791015625	2.045154357910156	0.409990234375	2.087281616210937	2.021981323242188	0.4395450286865235	2.299935791015625	1.711790313720703	0.2803574829101563	2.399479248046875	1.743758422851562	0.1986176834106445	2.627232788085938	1.878231079101563	0.09437973785400391	2.4932880859375	2.063231201171875	0.1416188735961914	2.416566528320312	2.116047302246094	0.1423348693847656
121	4	2.27979638671875	1.211591270446777	0.2860508880615235	2.269869873046875	1.391210906982422	0.2841500701904297	2.252195922851563	1.533315460205078	0.2718542022705078	2.282708984375	1.746735015869141	0.3095002899169922	2.253885375976562	1.710903686523437	0.3272745361328125	2.15224658203125	1.718270111083984	0.4273727264404297	2.047452880859375	1.795189575195312	0.6715296630859375	2.028726928710937	1.994218231201172	0.5585038757324219	2.06880322265625	2.033199096679688	0.5031224822998047	2.040502136230469	2.04998583984375	0.412037353515625	2.10337255859375	2.030701110839844	0.4527827911376953	2.3027841796875	1.711559051513672	0.2808468475341797	2.402509887695312	1.744570343017578	0.2001328125	2.63184814453125	1.875463775634766	0.09551181411743163	2.505474243164063	2.060902038574219	0.1485094604492188	2.435682983398437	2.114833068847656	0.1382895164489746
122	4.033333000000001	2.279501586914062	1.211655601501465	0.2860412292480469	2.269400146484375	1.390994705200195	0.2836976776123047	2.252011108398437	1.5329501953125	0.2716639709472656	2.28218994140625	1.745929870605469	0.3099753112792969	2.253270874023437	1.710133575439453	0.3273591766357422	2.149248046875	1.714987670898438	0.4237259216308594	2.049879577636719	1.795589019775391	0.6681500854492188	2.028666381835937	1.995504272460937	0.5599635925292969	2.06923779296875	2.035570678710937	0.5047515563964844	2.040406860351562	2.050195922851563	0.4129317321777344	2.101772216796875	2.031087890625	0.4526038055419922	2.30245361328125	1.710859893798828	0.2814991455078125	2.401918212890625	1.744333190917969	0.2009741058349609	2.631147094726562	1.875061309814453	0.09704089355468751	2.507550048828125	2.0625673828125	0.1472948608398437	2.438965087890625	2.117111206054688	0.1375983276367188
123	4.066667000000001	2.280064697265625	1.211996818542481	0.2864822692871094	2.269475830078125	1.391756362915039	0.2850298004150391	2.250360229492188	1.533826110839844	0.2725863952636719	2.281243286132812	1.747299591064453	0.309901123046875	2.252496704101563	1.7114892578125	0.3279132232666016	2.152175903320312	1.719543609619141	0.429962646484375	2.053993225097656	1.797191070556641	0.6766850280761719	2.027273010253906	1.993180145263672	0.5585523376464844	2.072751098632812	2.029127044677734	0.5026663665771485	2.037143493652343	2.051990356445312	0.4157466278076172	2.103208129882812	2.0321044921875	0.4503671722412109	2.301131591796875	1.712082489013672	0.2811131134033203	2.400470092773438	1.745002197265625	0.1996256408691406	2.633343994140625	1.874374450683594	0.09962797546386719	2.5074677734375	2.06285302734375	0.1476456451416016	2.4378779296875	2.116733337402344	0.1351350555419922
124	4.1	2.278869384765625	1.212964942932129	0.2860455017089844	2.268274536132813	1.392662734985352	0.2859627227783204	2.247668334960937	1.534465179443359	0.2735134124755859	2.279117919921875	1.747765167236328	0.3112691192626953	2.250537841796875	1.711909851074219	0.3294261627197266	2.147895141601563	1.71813427734375	0.42924951171875	2.054384460449219	1.800976287841797	0.6763879394531249	2.029041748046875	1.99665185546875	0.5575173645019531	2.0748193359375	2.033840240478515	0.5035375366210937	2.042548400878906	2.055454956054688	0.4175391693115235	2.104798095703125	2.03189306640625	0.445197982788086	2.298666137695312	1.712644470214844	0.2821737060546875	2.396721923828125	1.74469223022461	0.1988905410766602	2.633011474609375	1.873023956298828	0.1066273994445801	2.509082397460937	2.064981567382812	0.1471972122192383	2.440791381835938	2.122549560546875	0.138766471862793
125	4.133333	2.279263916015625	1.21284408569336	0.2863603973388672	2.268018310546875	1.392537292480469	0.2858968505859375	2.247639404296875	1.534426086425781	0.2738486175537109	2.279381103515625	1.747577117919922	0.3121075286865235	2.250707641601562	1.711734313964844	0.3301045227050781	2.149111328125	1.719021179199219	0.4310823822021485	2.053880004882813	1.801314697265625	0.6777805786132812	2.029325622558594	1.998074066162109	0.56054833984375	2.08068310546875	2.033900634765625	0.5091665344238281	2.049477111816406	2.05785205078125	0.4199589385986328	2.105760620117187	2.036388488769531	0.4481786956787109	2.298920654296875	1.712485992431641	0.2830072631835938	2.397930419921875	1.744638366699219	0.2011465454101563	2.635803100585937	1.870061218261719	0.1085118865966797	2.512807739257813	2.062059387207031	0.1516626892089844	2.439928588867188	2.118130432128906	0.1446624984741211
126	4.166667	2.27990234375	1.213164581298828	0.2863192291259766	2.268687744140625	1.393152587890625	0.2863862915039063	2.247407836914062	1.535126800537109	0.2739509735107422	2.279614624023438	1.748992431640625	0.310002685546875	2.251040771484375	1.713267791748047	0.3286569519042969	2.150464599609375	1.720638916015625	0.431059555053711	2.056596130371094	1.802799285888672	0.6790972290039062	2.030691833496094	1.998678771972656	0.5591883239746094	2.08043896484375	2.037599700927735	0.5080411682128907	2.049275451660156	2.059873107910156	0.4194933166503906	2.111209594726563	2.039125	0.4499801177978516	2.2989189453125	1.713561462402344	0.2809696960449219	2.397291748046875	1.744581604003906	0.1974163208007813	2.63619091796875	1.871678009033203	0.1086209030151367	2.509835327148437	2.062572387695313	0.1500421676635742	2.439861083984375	2.117917785644531	0.1407296905517578
127	4.200000000000001	2.281246948242187	1.212763923645019	0.2863036804199219	2.269553955078125	1.39255419921875	0.2859037322998047	2.24876806640625	1.534488372802735	0.2739190673828125	2.280886108398438	1.747872772216797	0.3111210327148438	2.2524208984375	1.712061737060547	0.3295841217041016	2.151695434570312	1.720390747070312	0.4315601348876953	2.057330139160157	1.802907104492188	0.6789358215332031	2.029342041015625	1.998543884277344	0.5595893859863281	2.081420654296875	2.039561218261719	0.5086621704101563	2.049043212890625	2.063661193847656	0.4220654754638672	2.112859985351562	2.038205627441406	0.451096206665039	2.300112182617188	1.712677459716797	0.2818910827636719	2.39813037109375	1.744335388183594	0.1983957061767578	2.636243530273437	1.872042266845703	0.1088573608398438	2.513815551757812	2.063391418457031	0.156689567565918	2.443838012695313	2.119289611816406	0.1471886520385742
128	4.233333	2.281400512695313	1.213068099975586	0.2870742950439453	2.269576293945312	1.393014999389648	0.2863407135009766	2.248863037109375	1.535092712402344	0.2741500091552734	2.280794677734375	1.748658630371094	0.3118898010253907	2.252120971679688	1.712802185058594	0.3301296691894531	2.151156982421875	1.719796020507812	0.4321562042236328	2.05611083984375	1.803167816162109	0.6792314453125	2.029251586914063	1.999097442626953	0.5596812438964843	2.081668579101563	2.040242736816406	0.5089161987304688	2.04936376953125	2.064087646484375	0.4224366760253906	2.112984252929688	2.038636535644531	0.4515650177001953	2.30028125	1.713447448730469	0.2827185821533203	2.399202880859375	1.743673492431641	0.199479248046875	2.635970947265625	1.872688903808594	0.1073385581970215	2.51257763671875	2.061679016113281	0.1597528076171875	2.449070068359375	2.124239929199219	0.1466262054443359
129	4.266667	2.280123779296875	1.213131469726562	0.2875586242675781	2.268255981445312	1.39303662109375	0.2868946228027344	2.24758935546875	1.535107543945313	0.2748578643798828	2.27994580078125	1.748617126464844	0.312311508178711	2.251298828125	1.712827606201172	0.330687728881836	2.151530883789063	1.720862915039063	0.4339596557617187	2.0557568359375	1.804047241210938	0.6808431396484376	2.028679565429687	1.999307067871094	0.561083251953125	2.0826669921875	2.04116064453125	0.5121482849121093	2.0512421875	2.061922790527344	0.4235580291748047	2.116021118164062	2.042464721679687	0.4631573181152344	2.299270874023438	1.713357208251953	0.2830930938720703	2.39806005859375	1.743908905029297	0.1999612731933594	2.633391845703125	1.872932098388672	0.1044827079772949	2.5054609375	2.059429321289063	0.1556984329223633	2.439148315429688	2.11926806640625	0.1424722671508789
130	4.300000000000001	2.2813896484375	1.213904182434082	0.2878285064697266	2.268984008789062	1.39372102355957	0.2868087615966797	2.248493286132812	1.535792633056641	0.2750951843261719	2.281701049804687	1.749116973876953	0.3120946502685547	2.253108276367188	1.71343212890625	0.3306935119628907	2.154277221679687	1.72265185546875	0.434709716796875	2.052832275390625	1.801956573486328	0.6805121765136719	2.027060119628906	1.997243743896484	0.5596322021484375	2.081094970703125	2.035618560791016	0.5084061889648437	2.05410986328125	2.058504150390625	0.4222260284423828	2.115772827148438	2.035161895751953	0.4573395385742187	2.30069873046875	1.713810089111328	0.2827938079833984	2.39928466796875	1.74453466796875	0.1996542892456055	2.635352905273438	1.873314636230469	0.1058158912658691	2.509975219726563	2.061319519042969	0.1553013000488281	2.443193237304687	2.120154052734375	0.1421396636962891
131	4.333333	2.281552978515625	1.213987152099609	0.2877321319580078	2.269739379882813	1.394156692504883	0.2881836700439453	2.248769287109375	1.536467895507812	0.2767717895507812	2.282174926757812	1.750154663085937	0.3138073272705078	2.253712524414063	1.71435986328125	0.3326798553466797	2.155535400390625	1.723108184814453	0.4379129486083984	2.054846923828125	1.804106964111328	0.6840740661621094	2.027206298828125	1.996236419677734	0.5555591125488282	2.083202514648438	2.037230682373047	0.5065213012695313	2.053469787597656	2.057696228027344	0.4169482574462891	2.113998779296875	2.041634826660156	0.4554370727539062	2.300995483398437	1.714837554931641	0.284212158203125	2.39902001953125	1.744470397949219	0.1994214782714844	2.63481591796875	1.872653900146484	0.1026798934936523	2.5099560546875	2.061616027832031	0.1532212600708008	2.4442412109375	2.120436645507813	0.142612735748291
132	4.366667	2.281650268554687	1.214087287902832	0.2881488189697266	2.27001171875	1.394081970214844	0.2881942291259766	2.24916796875	1.536214508056641	0.276382568359375	2.28231884765625	1.749809448242188	0.3129535675048828	2.253707275390625	1.714120361328125	0.3316380157470703	2.153802490234375	1.722675933837891	0.4346407775878907	2.055272094726562	1.800928314208984	0.6817551574707031	2.028418273925781	1.993693267822266	0.554853759765625	2.082955444335937	2.037650146484375	0.5066225891113281	2.054889343261719	2.053169128417969	0.4151085205078125	2.114747436523437	2.036386779785156	0.4555930938720703	2.30135498046875	1.714420928955078	0.2837115631103516	2.399639404296875	1.745013061523438	0.1999043502807617	2.635118896484375	1.87363720703125	0.1037870483398438	2.509710327148437	2.061861450195313	0.1534581069946289	2.443823608398437	2.120778747558594	0.1421660499572754
133	4.4	2.281785766601562	1.21411962890625	0.2882429351806641	2.26965087890625	1.394388305664062	0.2878299713134765	2.248916137695312	1.536798522949219	0.276233154296875	2.282265869140625	1.750614318847656	0.3133775177001953	2.253774658203125	1.714787689208984	0.3322211456298828	2.155232299804688	1.722622436523437	0.4372673645019531	2.0550810546875	1.803643859863281	0.683778106689453	2.024917358398437	1.994584442138672	0.5533729248046875	2.0838984375	2.038719116210937	0.5066566467285156	2.054683410644532	2.055500610351563	0.41531689453125	2.11434716796875	2.039484436035156	0.4565655059814453	2.301132934570313	1.715285736083984	0.2837769927978516	2.39917822265625	1.744269744873047	0.1986052780151367	2.635449584960937	1.873133483886719	0.1033618774414062	2.509678100585938	2.061550476074219	0.1529882583618164	2.443371704101563	2.120166564941406	0.1421118507385254
134	4.433333000000001	2.280900024414063	1.214918632507324	0.2875321960449219	2.26881787109375	1.395142196655274	0.2875666046142578	2.24788037109375	1.53751138305664	0.2760542297363281	2.281133422851562	1.751304992675781	0.3131382141113281	2.252317993164063	1.715600646972656	0.3316650543212891	2.151660766601562	1.721225311279297	0.4344058074951171	2.057110900878906	1.8058662109375	0.6819345703124999	2.025530822753907	1.99543603515625	0.5495303039550781	2.085605102539063	2.038968933105469	0.5027923583984375	2.057894836425781	2.056603271484375	0.4097790069580078	2.113682861328125	2.039877807617188	0.4482600402832031	2.300334350585937	1.715862335205078	0.28389453125	2.399026977539062	1.745512115478516	0.199725227355957	2.63575146484375	1.874324401855469	0.1059193115234375	2.509644653320312	2.06658642578125	0.1467338104248047	2.436572143554688	2.121326232910156	0.1422915191650391
135	4.466667000000001	2.2815419921875	1.213914886474609	0.2873691558837891	2.269371215820312	1.393932632446289	0.2873467102050781	2.248423461914062	1.536120971679688	0.2759288940429687	2.28147509765625	1.749636169433594	0.3131295166015625	2.252792358398438	1.713904693603516	0.3316435699462891	2.151119873046875	1.719426574707031	0.4333085174560547	2.055435668945313	1.805526275634766	0.679556640625	2.025163024902344	1.997275543212891	0.5514925231933594	2.084950073242188	2.037289001464844	0.5021844787597657	2.054114135742187	2.057271179199219	0.4113016815185547	2.11194580078125	2.039285583496094	0.4480284271240235	2.300610717773437	1.714312530517578	0.2838535461425781	2.399013427734375	1.745025299072266	0.2001585845947266	2.63373779296875	1.875755279541016	0.1048842582702637	2.50848291015625	2.0665009765625	0.1498845596313477	2.437132568359375	2.121070434570313	0.1400269889831543
136	4.5	2.28154638671875	1.213931999206543	0.2870090484619141	2.269271362304687	1.393997634887695	0.2868330993652344	2.248604248046875	1.536306549072266	0.2757540130615234	2.282376220703125	1.749736999511719	0.3132469177246094	2.253583862304688	1.714067565917969	0.331741195678711	2.1523720703125	1.721498352050781	0.4339069213867188	2.055043151855469	1.806728393554688	0.6799862670898438	2.025350524902344	1.996406860351562	0.5476632385253906	2.086684814453125	2.039474243164062	0.5006675109863281	2.059193664550781	2.056190673828125	0.4081112060546875	2.114852905273438	2.04005078125	0.4486831665039063	2.301384033203125	1.714372833251953	0.28389306640625	2.399708251953125	1.744783447265625	0.1998995513916016	2.634826904296875	1.874710845947266	0.1042894668579102	2.509274169921875	2.065244323730469	0.1496551284790039	2.437627319335937	2.119788024902344	0.1396771469116211
137	4.533333000000001	2.281755004882812	1.213865287780762	0.287542236328125	2.269748168945313	1.393945327758789	0.2880077972412109	2.248719116210938	1.536207733154297	0.2769090423583984	2.282717529296875	1.749747680664063	0.3137867584228516	2.253998291015625	1.714112335205078	0.3325169525146484	2.153113403320313	1.721168640136719	0.4351144256591797	2.054727416992187	1.808697174072265	0.6802542724609375	2.027728088378906	1.997913421630859	0.5462257690429688	2.08791064453125	2.040101135253906	0.4983017120361328	2.059986328125	2.053662170410156	0.4045821228027344	2.115353149414062	2.037862915039063	0.4462234802246093	2.301585693359375	1.714317321777344	0.2843952941894531	2.399744140625	1.744399658203125	0.2000358734130859	2.63425634765625	1.874908966064453	0.1038069114685059	2.509312622070313	2.065855529785156	0.1514831161499023	2.437388427734375	2.119984497070313	0.1419127006530762
138	4.566667000000001	2.280953491210937	1.214738037109375	0.2872233581542969	2.26904833984375	1.394938018798828	0.2876071014404297	2.24779833984375	1.537224334716797	0.2760812835693359	2.28107080078125	1.751082153320313	0.3127101440429688	2.252171020507812	1.715447692871094	0.3312404174804687	2.150664306640625	1.722435913085937	0.4332984161376953	2.05037744140625	1.810360168457031	0.6777172546386718	2.025641906738281	1.998697540283203	0.5421816101074219	2.084462768554688	2.04400048828125	0.4941162414550782	2.058631652832031	2.05413037109375	0.3996379852294922	2.114592041015625	2.0397666015625	0.4436651153564453	2.300344360351563	1.715552795410156	0.2836190185546875	2.399596435546875	1.745412536621094	0.2003005981445312	2.635724243164062	1.874852294921875	0.106115348815918	2.51114208984375	2.06697314453125	0.1511696243286133	2.438188354492187	2.1217548828125	0.1428732376098633
139	4.6	2.2814541015625	1.215329086303711	0.2866815185546875	2.269995727539063	1.395699111938477	0.287745361328125	2.248869262695313	1.538108673095703	0.2761320953369141	2.282417114257813	1.752096771240234	0.3129437866210937	2.253361450195313	1.716461151123047	0.3313981170654297	2.153417846679687	1.722717315673828	0.4355966949462891	2.051034362792969	1.809911712646484	0.6791807556152344	2.028184509277343	1.995508697509766	0.5394139404296875	2.083604125976563	2.047543518066406	0.4954838256835937	2.059513427734375	2.061315612792969	0.3996168975830078	2.121411376953125	2.04837158203125	0.4521201782226563	2.301750854492187	1.716523040771484	0.2838745574951172	2.40233642578125	1.745945465087891	0.2020552215576172	2.638412841796875	1.874180358886719	0.1053395690917969	2.512670043945312	2.065440673828125	0.1489401702880859	2.439763671875	2.120117553710937	0.1431103134155273
140	4.633333	2.281591552734375	1.215483764648437	0.2865559539794922	2.269955810546875	1.39575700378418	0.2870507507324219	2.249273315429687	1.538181274414062	0.2756873626708984	2.282605102539062	1.751878631591797	0.3134200744628907	2.2535771484375	1.716181671142578	0.3316746978759766	2.151972045898438	1.722475280761719	0.4338268585205078	2.049519226074219	1.812023712158203	0.6765801391601562	2.026306335449219	1.99934814453125	0.5403832550048828	2.082987670898437	2.046003234863281	0.494270767211914	2.059146545410156	2.060628112792969	0.3989907989501953	2.124066772460937	2.047277770996094	0.4506268463134765	2.30198046875	1.716455993652344	0.2842445068359375	2.401626220703125	1.745793212890625	0.2012057800292969	2.63647021484375	1.874894317626953	0.1031183891296387	2.51080615234375	2.066238342285156	0.1482058639526367	2.437386596679687	2.120239501953125	0.1424632987976074
141	4.666667	2.280952880859375	1.214745086669922	0.2858722839355469	2.269619018554687	1.395076461791992	0.2864151000976562	2.248560913085937	1.5374169921875	0.2744729156494141	2.2808134765625	1.751425628662109	0.3116879119873047	2.2517392578125	1.715678344726562	0.3298590087890625	2.151193237304687	1.72075390625	0.4332996978759766	2.04827294921875	1.812476959228516	0.6754198913574219	2.023687927246094	2.000017272949218	0.5398238677978515	2.08232470703125	2.0407255859375	0.4933250732421874	2.060010681152344	2.059732849121094	0.3988889770507812	2.119394653320312	2.041503784179687	0.445110595703125	2.300582275390625	1.715962249755859	0.2827823486328125	2.401643676757812	1.7447724609375	0.2011223449707031	2.635796142578125	1.877389587402344	0.1057718200683594	2.507588134765625	2.067486633300781	0.1467175750732422	2.436032348632812	2.119126342773437	0.1411379432678223
142	4.700000000000001	2.28136181640625	1.214085983276367	0.2858540954589843	2.269631103515625	1.394338973999024	0.2864111938476562	2.2481826171875	1.536543731689453	0.2742537994384766	2.279458374023438	1.750516876220703	0.3116011199951172	2.25047314453125	1.714673583984375	0.329632080078125	2.149628662109375	1.720131408691406	0.4325969390869141	2.04968017578125	1.813162841796875	0.6751563415527344	2.023405517578125	2.002444458007813	0.5437993316650391	2.081060424804687	2.043555053710937	0.4970798339843749	2.059313049316406	2.061377014160156	0.4022230834960937	2.119701049804688	2.044253540039063	0.449109375	2.299455200195312	1.715165252685547	0.2827960205078125	2.400267211914063	1.744880187988281	0.2012762756347656	2.635769165039062	1.875766235351563	0.1071177673339844	2.50747802734375	2.065661682128907	0.1462367401123047	2.43783935546875	2.119193359375	0.1398895301818848
143	4.733333	2.279307739257812	1.215323684692383	0.2855036926269531	2.267131469726563	1.395485092163086	0.2849523773193359	2.2450986328125	1.537521942138672	0.2723765563964844	2.2764609375	1.751678283691406	0.3080968475341797	2.24785107421875	1.715887908935547	0.3267575073242188	2.146753173828125	1.721451385498047	0.429205062866211	2.053944458007813	1.807615478515625	0.67546142578125	2.031740112304687	2.001944976806641	0.5533071594238281	2.08760107421875	2.04977978515625	0.5204853820800781	2.052602233886719	2.063101684570313	0.4335537109375	2.119496459960938	2.063635681152344	0.4720824279785156	2.296078491210937	1.716224609375	0.2791802673339844	2.394814453125	1.745162261962891	0.1950120162963867	2.632879272460937	1.872848571777344	0.1033667335510254	2.507904296875	2.067156799316406	0.133342544555664	2.44977099609375	2.125748962402344	0.1197826156616211
144	4.766667	2.279320068359375	1.217239280700684	0.2843732299804688	2.2676748046875	1.397387496948242	0.2827034301757813	2.245334106445313	1.539074340820312	0.2677855377197266	2.272200805664062	1.754010375976562	0.3024183502197266	2.243887329101562	1.717863555908203	0.3206616058349609	2.1408037109375	1.723258331298828	0.4196757507324219	2.047649047851563	1.802874969482422	0.6681100158691406	2.023599853515625	2.014584136962891	0.5873171997070312	2.07379345703125	2.058524780273438	0.54998583984375	2.032971618652343	2.096080688476563	0.4634844818115235	2.102067260742187	2.075361572265625	0.5017758331298828	2.292976318359375	1.718688903808594	0.2743056030273437	2.392344604492187	1.746991333007812	0.1907563629150391	2.639464965820313	1.864160980224609	0.1101329917907715	2.542877075195312	2.072728881835937	0.133131591796875	2.502339477539063	2.140228088378906	0.1102171440124512
145	4.800000000000001	2.279140014648438	1.219079254150391	0.2843653869628906	2.264883056640625	1.398875198364258	0.2806536712646485	2.241062622070313	1.540133270263672	0.2644765319824219	2.268416625976562	1.754661468505859	0.2999315338134766	2.239921142578125	1.718535430908203	0.3178927459716797	2.136633422851562	1.723494262695312	0.4164845428466797	2.046275817871094	1.790288177490234	0.6698155212402344	2.011437927246094	2.009261413574219	0.6176369934082031	2.0590302734375	2.062356262207031	0.5929991455078125	2.021109008789062	2.100146545410156	0.5072423400878906	2.098243041992188	2.076408935546875	0.5378592834472656	2.28920166015625	1.719442993164062	0.2718338012695313	2.388509887695313	1.749755920410156	0.1888250732421875	2.637253173828125	1.867683380126953	0.1148734016418457	2.587476928710938	2.09165283203125	0.1224019241333008	2.549907470703125	2.159305358886719	0.09300085449218751
146	4.833333	2.279349487304688	1.217254295349121	0.2858404235839844	2.263471923828125	1.396414291381836	0.2811932220458985	2.240476928710938	1.537554718017578	0.2656467895507812	2.267096801757813	1.751886657714844	0.2998519287109375	2.2390673828125	1.715748596191406	0.3182313079833984	2.1378544921875	1.722225128173828	0.4184245910644531	2.049188049316406	1.777662475585938	0.6751685791015625	1.999229064941406	2.000550506591797	0.6649686889648438	2.049310363769531	2.051724365234375	0.6431561584472656	2.012013488769531	2.100882873535157	0.5698166198730469	2.082885986328125	2.075867309570313	0.5995457763671874	2.287673950195312	1.716758331298828	0.2717310028076172	2.386598022460937	1.746905578613281	0.1888177490234375	2.642725830078125	1.852513580322266	0.1244821853637695	2.63946728515625	2.082187316894531	0.1222705917358398	2.595914428710937	2.142876342773437	0.09916401290893555
147	4.866667	2.279326782226562	1.215097480773926	0.2860284576416016	2.260808349609375	1.393824127197266	0.2797037200927734	2.236155029296875	1.534540252685547	0.2637939300537109	2.259711669921875	1.74915869140625	0.2978165893554687	2.233148559570313	1.712449493408203	0.31704931640625	2.135071411132813	1.7178681640625	0.4197404327392578	2.050313110351563	1.757537506103516	0.6805450439453125	1.979597229003906	1.979039245605469	0.6599904174804687	2.037575256347656	2.042669006347656	0.6830208129882813	2.016821166992187	2.110356506347657	0.6385055541992188	2.077119140625	2.073700500488282	0.6291212463378906	2.279899658203125	1.714529266357422	0.2688471984863281	2.373906982421875	1.747072998046875	0.1814613189697266	2.636575927734375	1.835206695556641	0.1190960350036621	2.668607299804687	2.062806091308594	0.1109328002929687	2.634596801757812	2.134309326171875	0.08799713516235352
148	4.9	2.277163940429688	1.215772567749023	0.2856974334716796	2.255683959960937	1.393571792602539	0.2775056762695313	2.229192016601563	1.533478179931641	0.2605280303955078	2.249923828125	1.748026306152344	0.2926869201660156	2.223309692382813	1.711362823486328	0.3117172241210937	2.127658081054688	1.716058776855469	0.4156156921386719	2.049759826660156	1.744177124023438	0.6797901306152344	1.975923889160156	1.964795928955078	0.6884561767578125	2.032484313964844	2.035182922363281	0.7086647033691407	2.0078740234375	2.092519226074219	0.6752559204101563	2.072771362304688	2.061160278320313	0.6635876770019531	2.2710654296875	1.7134052734375	0.2645712585449219	2.367611328125	1.744483245849609	0.1797576293945313	2.6338310546875	1.82387939453125	0.1229631881713867	2.684387573242188	2.04874609375	0.09614583587646483	2.65487841796875	2.134746459960938	0.08610624313354492
149	4.933333000000001	2.259943969726563	1.170858406066895	0.2929921112060547	2.249966430664062	1.348344284057617	0.2796529235839844	2.233529541015625	1.488656005859375	0.2586348419189453	2.269856811523438	1.703201416015625	0.2835397338867187	2.240007446289062	1.669339172363281	0.3030809936523438	2.141525634765625	1.679856811523438	0.404434310913086	2.063104064941406	1.702913635253906	0.6697945251464844	1.999363891601563	1.926654449462891	0.6916567077636718	2.061075622558594	1.992560729980469	0.7188760375976563	2.048625427246094	2.053325073242187	0.6797423706054688	2.09163330078125	2.019271606445312	0.6689061889648438	2.289004516601563	1.665748840332031	0.2573587036132812	2.388575439453125	1.660369720458984	0.1730251312255859	2.60282373046875	1.555614440917969	0.1488795852661133	2.756773071289063	1.655144897460938	0.1041487197875977	2.764301879882813	1.70798957824707	0.0674295711517334
150	4.966667000000001	2.254785522460938	1.167555061340332	0.2962380828857422	2.240721801757813	1.3444013671875	0.279985092163086	2.223598388671875	1.484729522705078	0.2595866851806641	2.264278686523437	1.698892364501953	0.2808893737792969	2.234093505859375	1.665857971191406	0.3014702453613282	2.139494873046875	1.681061340332031	0.406991943359375	2.06368505859375	1.683105865478516	0.6748730163574219	2.003632995605469	1.907061981201172	0.7016356811523438	2.063671630859375	1.968600158691406	0.7330563354492188	2.037714904785156	2.035128875732422	0.7039154357910157	2.098636474609375	2.002493865966797	0.6940007934570313	2.282347045898438	1.660738006591797	0.2548465118408203	2.380775390625	1.652476776123047	0.1701264343261719	2.573569213867188	1.529186767578125	0.1603046264648438	2.725275634765625	1.603386123657227	0.1046275787353516	2.721210693359375	1.64517707824707	0.06781794548034668
151	5	2.256367431640625	1.16578197479248	0.2951953887939453	2.240481201171875	1.342413589477539	0.277134521484375	2.2223466796875	1.482539093017578	0.2563594360351563	2.262569946289062	1.696844757080078	0.2766419982910157	2.2330185546875	1.6636533203125	0.2980036773681641	2.142443115234375	1.675569488525391	0.4081925354003906	2.075358642578125	1.673941040039062	0.6770914001464844	2.013133728027344	1.894970611572266	0.7178335876464843	2.0750498046875	1.954558013916016	0.7449074096679688	2.050806091308594	2.027800476074219	0.72101806640625	2.092134399414062	1.995932922363281	0.7020558471679688	2.2801982421875	1.658807373046875	0.2501241912841797	2.37671533203125	1.649302032470703	0.1634042129516602	2.56727001953125	1.51999983215332	0.1325266265869141	2.71721484375	1.607293365478516	0.06260328674316407	2.718184448242187	1.648847961425781	0.02840226888656616
152	5.033333000000001	2.26987451171875	1.203815383911133	0.291019287109375	2.245103515625	1.380880325317383	0.2785362243652344	2.219588623046875	1.520903167724609	0.2609532012939453	2.246494140625	1.735935607910156	0.2865128631591797	2.21900048828125	1.700530883789062	0.3066635131835938	2.127654418945312	1.708085906982422	0.4156257781982422	2.058838623046875	1.677220397949219	0.6826549987792969	1.979843627929688	1.890147888183594	0.73649658203125	2.030852111816406	1.957751678466797	0.7681779174804688	2.004616333007812	2.038935424804688	0.7500312805175782	2.058145568847656	2.003305786132812	0.7251581420898437	2.266464599609375	1.699900421142578	0.2594587249755859	2.36636572265625	1.714470397949219	0.1772331619262695	2.642636962890625	1.698524108886719	0.1623993835449219	2.70189453125	1.917307556152344	0.09600096893310547	2.688085083007812	1.994403900146484	0.07641075897216797
153	5.066667000000001	2.252720703125	1.165213813781738	0.2964823608398438	2.237054931640625	1.341580856323242	0.2789227142333984	2.218751831054687	1.481427673339844	0.2575911865234375	2.258276000976562	1.695701995849609	0.276819091796875	2.22874365234375	1.662572143554688	0.298031021118164	2.138381958007812	1.678423522949219	0.406914779663086	2.06940478515625	1.656301391601563	0.6745980224609375	2.002582702636719	1.874183013916016	0.723509490966797	2.057112976074219	1.943420074462891	0.7506380615234376	2.0342744140625	2.0190224609375	0.7269312438964843	2.08591455078125	1.984028106689453	0.7069967956542969	2.276097045898438	1.657625122070312	0.2508058013916016	2.375136352539062	1.648460571289063	0.1686755447387695	2.578508666992188	1.520184799194336	0.1446161041259766	2.727610961914062	1.615056655883789	0.0713517951965332	2.733004028320313	1.620245895385742	0.05996776962280274
154	5.1	2.251532836914063	1.163969352722168	0.2967437133789063	2.235778686523437	1.340327178955078	0.2791253967285157	2.217294189453125	1.480149917602539	0.2577358703613281	2.2563369140625	1.694587188720703	0.2767366180419922	2.226964233398437	1.661387847900391	0.2980804748535156	2.136939331054688	1.676943603515625	0.4073091125488281	2.069235473632812	1.654426483154297	0.6752890930175781	2.001181091308594	1.871947448730469	0.7238309326171875	2.054871948242187	1.943622711181641	0.7479310302734374	2.029090576171875	2.016051239013672	0.7232828674316407	2.08234716796875	1.982765228271484	0.7036341247558594	2.2741650390625	1.656531005859375	0.2506616897583008	2.372807861328125	1.647893463134766	0.1678009872436523	2.568482666015625	1.51573959350586	0.1405915679931641	2.715544555664063	1.599699813842773	0.06561504745483399	2.716357543945313	1.626173202514648	0.03639094877243042
155	5.133333	2.27062646484375	1.20820336151123	0.2882208404541016	2.243989624023437	1.385215927124023	0.2768502349853516	2.217892578125	1.525465881347656	0.2609279022216797	2.24268359375	1.740240478515625	0.2902319793701172	2.215582641601562	1.704219329833984	0.3097698669433594	2.124623901367188	1.709412750244141	0.4190821838378906	2.055660034179688	1.67537646484375	0.6861805419921876	1.976252197265625	1.889287628173828	0.7369856262207031	2.022667602539062	1.963455291748047	0.7670273742675782	1.985900756835937	2.038573699951172	0.741299072265625	2.045753662109375	2.004311096191406	0.7243835144042969	2.262965209960938	1.704890991210938	0.2625448455810547	2.358910400390625	1.726634521484375	0.1779065322875977	2.638349609375	1.729702819824219	0.1635073623657227	2.664588134765625	1.952886871337891	0.0915018424987793	2.679225341796875	2.046467163085937	0.09687065124511718
156	5.166667	2.270163452148437	1.209389762878418	0.2882201995849609	2.243457397460937	1.386356002807617	0.2767066955566406	2.217424926757813	1.526583099365234	0.2607267608642578	2.242248046875	1.741339721679688	0.2899879302978515	2.215042846679688	1.705366302490234	0.3093875274658203	2.123516845703125	1.709998168945313	0.4179445953369141	2.055009643554687	1.676419860839844	0.6851842956542968	1.974855224609375	1.889911285400391	0.7363768310546875	2.0247236328125	1.962889129638672	0.7669106445312499	1.991670104980469	2.037379272460937	0.7454020385742188	2.04405712890625	2.004191528320312	0.7200101928710938	2.262613647460937	1.705947937011719	0.262458740234375	2.358615844726563	1.728087799072266	0.1782644882202148	2.638154296875	1.731506225585937	0.1628205490112305	2.662638549804687	1.955339324951172	0.09195388031005859	2.6772451171875	2.050054992675781	0.09428916168212891
157	5.200000000000001	2.249915893554688	1.166688171386719	0.2955897216796875	2.228705810546875	1.343037567138672	0.2773110046386719	2.2096220703125	1.483832107543945	0.2580694427490234	2.246503295898437	1.699129150390625	0.2804915008544921	2.218251098632813	1.664862182617187	0.3021459808349609	2.132104858398438	1.680195617675781	0.4150891418457031	2.063900512695312	1.655504791259766	0.6831897277832031	1.997982849121094	1.876459167480469	0.7226580505371094	2.050773864746094	1.953169403076172	0.7394386596679687	2.02497412109375	2.032589050292969	0.7049945068359376	2.070985717773437	1.987693542480469	0.6931739501953125	2.263985595703125	1.66183935546875	0.2529230422973633	2.355174926757813	1.645473205566406	0.1663217239379883	2.518020141601562	1.498249114990234	0.1415721435546875	2.647017456054687	1.592526931762695	0.04893945693969726	2.699502685546875	1.652553253173828	0.06510328674316407
158	5.233333	2.249426025390625	1.16553702545166	0.2952507476806641	2.228283447265625	1.341759994506836	0.2757130737304687	2.209026733398438	1.482397689819336	0.2557285308837891	2.24607275390625	1.697864959716797	0.2768925170898437	2.217994873046875	1.6636787109375	0.2989893035888672	2.132736328125	1.679811187744141	0.4127750701904297	2.066302612304687	1.656882171630859	0.6814176635742187	2.003519348144531	1.879966186523437	0.7136353454589843	2.052855651855469	1.959246215820313	0.7332912902832032	2.023301574707031	2.038968139648437	0.7058547973632813	2.072835327148438	1.993602966308594	0.6845494689941407	2.263342529296875	1.660445861816406	0.2492881088256836	2.353551879882812	1.643743286132813	0.1611761627197266	2.518512573242187	1.49680110168457	0.1350256042480469	2.645752807617188	1.582600692749023	0.0415448989868164	2.697557495117188	1.653613784790039	0.03832597351074218
159	5.266667	2.249514892578125	1.166070022583008	0.2952650604248047	2.228781860351562	1.342254089355469	0.2760428161621094	2.209808715820313	1.482875411987305	0.2560806884765625	2.246731811523437	1.698282867431641	0.2773483276367187	2.218559448242187	1.664116821289062	0.2992711181640625	2.132785400390625	1.680188720703125	0.4124429626464844	2.065338256835938	1.657673370361328	0.680951904296875	2.003289978027344	1.88111181640625	0.7122841186523438	2.053356079101563	1.959973785400391	0.7324287109375001	2.024599853515625	2.039860046386718	0.7060018615722656	2.075311645507813	1.992250305175781	0.6808035583496094	2.264126342773437	1.660863891601562	0.249890022277832	2.35516455078125	1.644531372070313	0.1625729141235352	2.52183935546875	1.497838851928711	0.1392346267700195	2.6514228515625	1.585306137084961	0.04783884048461914	2.704930297851562	1.650407531738281	0.04868475341796875
160	5.300000000000001	2.249509399414062	1.162963363647461	0.296079345703125	2.228044555664062	1.33869157409668	0.2768401184082031	2.207279907226563	1.478567016601563	0.2559180603027344	2.241538940429687	1.694198913574219	0.2751551971435547	2.214159545898438	1.659899963378906	0.2975044250488281	2.128532348632812	1.674530334472656	0.4103128051757813	2.067784545898437	1.659959594726563	0.6803203735351562	2.00739453125	1.883179992675781	0.7116528015136718	2.052421997070312	1.967017059326172	0.7202422790527343	2.026474731445313	2.03787548828125	0.6732881469726563	2.076103149414062	1.993092651367187	0.6722750549316406	2.259034423828125	1.656868560791016	0.247922492980957	2.343490966796875	1.642056640625	0.1564797973632812	2.519429443359375	1.499694564819336	0.1356672134399414	2.649595581054688	1.593449966430664	0.04306463623046875	2.702927490234375	1.646076782226563	0.04020905494689941
161	5.333333	2.249121459960937	1.16288786315918	0.2962592010498047	2.2271875	1.338638534545898	0.2782269592285156	2.205271728515625	1.478362731933594	0.2580181884765625	2.239605712890625	1.693855407714844	0.2762923431396485	2.212911865234375	1.659549102783203	0.299420394897461	2.125503295898437	1.673060760498047	0.411873062133789	2.068943359375	1.662410522460938	0.6834808349609376	2.009793884277344	1.886073822021484	0.7121122131347657	2.051433227539063	1.970570678710937	0.7193363037109375	2.022590637207031	2.048638488769531	0.6771415100097656	2.05625927734375	2.003019073486328	0.6593949584960938	2.256433349609375	1.656581512451172	0.2485597534179688	2.333273315429688	1.639290832519531	0.1530018081665039	2.511142700195312	1.502854309082031	0.1332960510253906	2.637432983398438	1.598671295166016	0.03215115928649902	2.69187158203125	1.65431413269043	0.03680533599853516
162	5.366667	2.248461303710938	1.16279524230957	0.2960357971191406	2.2264814453125	1.338612823486328	0.2778849334716796	2.204686279296875	1.478375061035156	0.2573429565429688	2.238163818359375	1.694195190429688	0.2751087188720703	2.211845825195312	1.65974560546875	0.2983938293457031	2.1236328125	1.672392486572265	0.4103816223144531	2.066886840820312	1.660292236328125	0.682455780029297	2.003885375976562	1.883359710693359	0.7094093322753906	2.049380249023438	1.966117126464844	0.7202000427246094	2.029046936035156	2.043968444824219	0.6840368957519531	2.044558227539063	1.999866882324219	0.6549919738769532	2.25490576171875	1.656964019775391	0.2473731079101563	2.329100463867188	1.63928662109375	0.1514906463623047	2.51049951171875	1.504289764404297	0.1397116851806641	2.640196044921875	1.588624328613281	0.04763528823852539	2.691690063476563	1.657271881103516	0.05116262817382813
163	5.4	2.248078491210937	1.161686302185059	0.2965793914794922	2.226068969726563	1.337482757568359	0.2782882537841797	2.20424658203125	1.477223648071289	0.2576736450195313	2.237833129882812	1.693061553955078	0.2752563018798828	2.211574462890625	1.658623107910156	0.2986365051269531	2.123724975585938	1.671548217773438	0.4108564605712891	2.068074829101563	1.660280822753906	0.6832213439941406	2.00578759765625	1.88360693359375	0.7097387390136719	2.050948425292969	1.966751281738281	0.7196206665039062	2.020193908691406	2.047202087402344	0.6834226989746093	2.039248901367187	1.997980224609375	0.651025146484375	2.254484375	1.655813751220703	0.2474817504882812	2.327726684570313	1.637699890136719	0.1512589645385742	2.505432250976563	1.502469879150391	0.1390703430175781	2.63410791015625	1.584788650512695	0.0462188720703125	2.686899536132812	1.648613189697266	0.05000989151000977
164	5.433333000000001	2.24822216796875	1.16052710723877	0.2965301361083985	2.226271484375	1.336106094360352	0.2778880004882812	2.2048271484375	1.475763549804687	0.2573523101806641	2.238352294921875	1.691355712890625	0.275439208984375	2.2119619140625	1.656935577392578	0.298524185180664	2.123477294921875	1.669840789794922	0.4099100189208985	2.0694677734375	1.66305224609375	0.6821672973632813	2.00634716796875	1.885712432861328	0.711323974609375	2.051925903320313	1.968555572509766	0.7180778808593751	2.020315185546875	2.04873779296875	0.6789850158691406	2.040953857421875	2.000207336425781	0.6512064514160156	2.255141479492187	1.654167907714844	0.2478006744384766	2.3286923828125	1.638553863525391	0.1527359161376953	2.505414794921875	1.503892852783203	0.1372477798461914	2.625689331054688	1.588621673583984	0.04743220138549804	2.68609765625	1.651444412231445	0.05185554504394532
165	5.466667000000001	2.249177490234375	1.162304832458496	0.2958901977539062	2.226961059570312	1.338046264648438	0.276387435913086	2.205197875976562	1.47772282409668	0.2551023559570312	2.23764013671875	1.693791290283203	0.2725279541015625	2.211474609375	1.659263366699219	0.29588818359375	2.12357568359375	1.672762145996094	0.4080286865234375	2.071391723632813	1.666016235351563	0.6813097534179687	2.008174194335937	1.889548919677734	0.704169677734375	2.051752868652344	1.974763885498047	0.7075111083984376	2.024155456542969	2.053998474121093	0.6619171447753907	2.0325341796875	1.999395568847656	0.6385387268066407	2.2545751953125	1.656564544677734	0.244831558227539	2.330308227539063	1.642319244384766	0.1498154525756836	2.507270751953125	1.50276823425293	0.1285216903686524	2.628890258789062	1.596901458740234	0.03796386337280273	2.681438720703125	1.656002044677734	0.02746283149719238
166	5.5	2.249997192382812	1.162334548950195	0.2957073211669922	2.227893188476563	1.338280487060547	0.276860824584961	2.206220581054688	1.47813752746582	0.2559056549072266	2.238245971679687	1.694285766601562	0.2743479919433593	2.211964721679688	1.659626861572266	0.2973635101318359	2.12334716796875	1.673815765380859	0.4087006530761719	2.070565185546875	1.670069396972656	0.6821701049804687	2.008904174804687	1.893967468261719	0.7059908447265625	2.047779968261719	1.980989471435547	0.7063223876953124	2.029431213378906	2.05581884765625	0.6617809753417969	2.034585632324219	2.003485168457031	0.6374681396484374	2.25542236328125	1.657158660888672	0.2466692123413086	2.332459106445312	1.642718109130859	0.1524915237426758	2.513172485351562	1.504532577514648	0.136725715637207	2.636203735351562	1.599174850463867	0.046390869140625	2.69190478515625	1.655337112426758	0.04082434463500977
167	5.533333000000001	2.249742309570313	1.161112846374512	0.2954551544189453	2.228588500976563	1.337146545410156	0.2771759338378906	2.20657421875	1.476758575439453	0.2559222412109375	2.237950805664062	1.692789611816406	0.2744323272705078	2.211912353515625	1.6580693359375	0.2975026092529297	2.124393798828125	1.673496826171875	0.4093685150146484	2.07093701171875	1.670192535400391	0.6822701416015624	2.007660461425781	1.893245147705078	0.7056906127929687	2.049359313964844	1.977210968017578	0.7110227966308593	2.023389404296875	2.060343017578125	0.6649754943847657	2.03403271484375	2.001322967529297	0.6384295654296874	2.25510498046875	1.655767578125	0.246667594909668	2.332107299804687	1.641713500976562	0.1522344055175781	2.50875244140625	1.502465927124023	0.135466423034668	2.632547973632812	1.604625946044922	0.04653935623168946	2.687462768554687	1.650476654052734	0.04090530395507812
168	5.566667000000001	2.249801391601562	1.161201065063477	0.2954975891113281	2.228684814453125	1.337239440917969	0.2772703094482422	2.206703857421875	1.476860443115235	0.2560433502197266	2.23807763671875	1.692886138916016	0.2746116943359375	2.212026489257813	1.658163909912109	0.2976583099365234	2.124446166992187	1.673569213867188	0.40947021484375	2.070810180664062	1.670212219238281	0.682346435546875	2.007494689941406	1.893256011962891	0.7057241516113282	2.049123046875	1.977287322998047	0.7108736572265626	2.0208310546875	2.060235412597656	0.6645339050292969	2.033531799316406	2.001056091308594	0.6380599975585938	2.255244384765625	1.65586752319336	0.2468525466918945	2.332319702148437	1.641808532714844	0.1524855041503906	2.509078247070312	1.502579315185547	0.1358917541503906	2.632933349609375	1.604867462158203	0.04704259872436523	2.687876953125	1.651055206298828	0.04178449630737305
169	5.6	2.249650512695312	1.162935470581055	0.295674072265625	2.228394897460937	1.338929565429688	0.277399429321289	2.2067802734375	1.478672012329102	0.2563433227539063	2.2388876953125	1.694747741699219	0.2748894958496094	2.212404052734375	1.660168426513672	0.2977506103515625	2.125132934570312	1.6749716796875	0.4098440551757813	2.0702177734375	1.667292053222656	0.6829649658203125	2.007542785644531	1.891172485351563	0.7033177185058594	2.043037780761719	1.980339172363281	0.7111090087890625	2.007885925292969	2.049641479492188	0.6704085998535156	2.024709350585938	1.999932922363281	0.6378602905273437	2.256230102539063	1.657566131591797	0.247342041015625	2.33432177734375	1.643461761474609	0.1532202606201172	2.514005004882812	1.502630508422852	0.1371952056884766	2.63761181640625	1.596833572387695	0.04956069946289063	2.692691040039063	1.651373062133789	0.04605265426635742
170	5.633333	2.249414916992187	1.16207283782959	0.2946735687255859	2.2283662109375	1.338005630493164	0.2765924530029297	2.206145629882813	1.477366577148437	0.2550230407714844	2.237327392578125	1.693422180175781	0.2727415924072266	2.211108276367187	1.658817291259766	0.2957537231445312	2.123467651367188	1.675486572265625	0.4070284729003906	2.068685668945313	1.666588745117187	0.6796677856445312	2.001830078125	1.888678375244141	0.7011742553710938	2.036104675292969	1.978552917480469	0.711766815185547	2.006843139648438	2.048495361328125	0.6814752197265626	2.013337341308594	1.997861328125	0.6329980773925781	2.254714111328125	1.65628515625	0.2453103637695312	2.332148071289062	1.642291625976563	0.1512769470214844	2.510690307617187	1.500292541503906	0.132659164428711	2.6336357421875	1.593221176147461	0.04341346740722656	2.690719482421875	1.646770202636719	0.0330396842956543
171	5.666667	2.24974365234375	1.161096458435058	0.2962306518554687	2.2293251953125	1.336659851074219	0.27806787109375	2.207516723632812	1.475750610351563	0.2563758850097656	2.238276245117188	1.691286773681641	0.2750015411376953	2.211894897460938	1.656662231445313	0.2975862426757813	2.124084594726563	1.67397802734375	0.4081100006103516	2.067161376953125	1.667939147949219	0.6797404785156249	1.99875390625	1.888403533935547	0.708311279296875	2.034802978515625	1.976085754394531	0.7150017700195312	1.999908386230469	2.05330517578125	0.6861176147460938	2.017942687988281	2.002718200683594	0.6367582397460938	2.255947143554687	1.654340759277344	0.247709098815918	2.337451293945312	1.643660827636719	0.1559248275756836	2.517478149414063	1.502369262695312	0.1350106353759766	2.640152099609375	1.597443328857422	0.04319289779663087	2.6962783203125	1.648223373413086	0.03553252410888672
172	5.700000000000001	2.270444213867187	1.208735313415527	0.2867752685546875	2.2382353515625	1.383794174194336	0.2753428497314453	2.207465209960938	1.522383941650391	0.2588365173339844	2.223885986328125	1.737180084228516	0.2873988647460938	2.19946240234375	1.700065765380859	0.3079510650634766	2.114379638671875	1.710661071777344	0.4206651458740235	2.055988891601563	1.689199554443359	0.6904573669433594	1.9772783203125	1.904959655761719	0.7293436584472657	1.998306274414062	1.9937998046875	0.7369226989746094	1.961136962890625	2.071019958496094	0.6955621643066406	1.974432739257812	2.023155090332032	0.6604566955566407	2.24433203125	1.702979949951172	0.2588694763183594	2.338789672851563	1.726531494140625	0.173611572265625	2.616461303710937	1.745373443603516	0.1278321914672851	2.646854125976563	1.966566284179687	0.05515601730346679	2.640832641601563	2.070493225097656	0.05838377380371094
173	5.733333	2.27160791015625	1.210057052612305	0.2858171844482422	2.2390078125	1.385362945556641	0.2743446502685547	2.2075	1.523916778564453	0.2574472351074218	2.221596557617187	1.738974609375	0.2863739166259766	2.197201049804687	1.701625640869141	0.3066036224365234	2.110552001953125	1.708229095458984	0.4185615844726562	2.0523251953125	1.688841156005859	0.6888190307617188	1.9675634765625	1.901868041992188	0.7313254089355469	1.985103576660156	1.993641204833984	0.7360998840332031	1.958937377929687	2.057650054931641	0.6767767944335937	1.972726135253906	2.019472808837891	0.6595956420898437	2.242768676757812	1.70493310546875	0.2580685501098633	2.338890747070312	1.729654235839844	0.1739951400756836	2.616430786132812	1.747526184082031	0.1258305053710937	2.646605712890625	1.969048492431641	0.05182998275756836	2.643267700195312	2.07260986328125	0.04849178886413574
174	5.766667	2.27202490234375	1.208706703186035	0.2858504638671875	2.239175659179687	1.383996566772461	0.274742691040039	2.207435546875	1.522532348632813	0.2580123596191406	2.22107861328125	1.737582305908203	0.2870887756347656	2.19673779296875	1.700174682617188	0.307261245727539	2.109637939453125	1.706513031005859	0.4189305267333985	2.048660888671875	1.686571075439453	0.6882572937011719	1.961402954101563	1.898616119384765	0.73048193359375	1.976801574707031	1.990392120361328	0.7353914794921875	1.943791748046875	2.055001770019532	0.6803298645019531	1.953405700683594	2.013836822509766	0.6584840393066407	2.242344116210937	1.703603668212891	0.2587927398681641	2.338312622070313	1.728181579589844	0.1745007705688477	2.61550439453125	1.744952819824219	0.1241753768920899	2.646328491210937	1.965655426025391	0.04826634216308594	2.6439677734375	2.069188842773437	0.04368947029113769
175	5.800000000000001	2.273598266601562	1.209284889221191	0.2855727233886719	2.241177124023437	1.384327453613281	0.2746853179931641	2.209217895507813	1.52252783203125	0.2572964935302735	2.223143310546875	1.737507019042969	0.284842529296875	2.198770751953125	1.700302276611328	0.3052122039794922	2.112161499023437	1.708221954345703	0.4166838073730469	2.038143920898437	1.671056915283203	0.6806549377441407	1.945683959960937	1.879135406494141	0.7279975891113282	1.965146545410156	1.962575927734375	0.7483107299804688	1.918693481445312	2.028621978759765	0.71080712890625	1.933991455078125	1.998155975341797	0.6721944580078125	2.24434228515625	1.703356719970703	0.2568556137084961	2.340067016601563	1.728181488037109	0.1731147384643555	2.614736328125	1.737179809570312	0.1120884437561035	2.644358154296875	1.956723571777344	0.03287342262268066	2.640610473632813	2.059816467285156	0.03165000915527344
176	5.833333	2.274216918945313	1.207438262939453	0.285425521850586	2.24082080078125	1.382560104370117	0.274038330078125	2.209376342773437	1.5213203125	0.2577511444091797	2.22582275390625	1.736385345458984	0.2869753723144531	2.200926391601563	1.699268737792969	0.3072361145019531	2.113634155273437	1.701988342285156	0.4194872436523438	2.028397583007813	1.650602203369141	0.6774036865234375	1.931441223144531	1.854798187255859	0.7349937438964844	1.936528991699219	1.938387847900391	0.7547339477539062	1.9003505859375	2.005764373779297	0.6971609802246094	1.91070703125	1.972487487792969	0.6797641601562501	2.246719848632813	1.702095794677734	0.2585464401245117	2.343755981445312	1.722870391845703	0.1738892669677735	2.613691284179688	1.712903259277344	0.09329907989501954	2.6405947265625	1.932916900634766	0.01265629100799561	2.651256958007813	2.035394775390625	0.008180469512939452
177	5.866667	2.273974975585937	1.212502304077149	0.2879296417236328	2.241263671875	1.386914474487305	0.2722857055664062	2.211884155273437	1.525358947753906	0.2545026245117188	2.230095825195312	1.739988708496094	0.2822547607421875	2.204381591796875	1.703387268066406	0.3021549987792969	2.114951171875	1.705719848632812	0.4120491943359375	2.023119079589843	1.607854827880859	0.6527333068847656	1.913778015136719	1.801544769287109	0.7202286987304687	1.920264892578125	1.883831298828125	0.7576006469726563	1.887558715820313	1.944012664794922	0.7005557861328124	1.887882385253906	1.920985809326172	0.6776541748046875	2.251182495117187	1.705327972412109	0.2547021179199219	2.349065673828125	1.727989807128906	0.1730376281738281	2.611661010742187	1.699584106445312	0.07669288635253907	2.640541015625	1.915592437744141	-0.01180155611038208	2.663553588867187	2.015046142578125	-0.02247693634033203
178	5.9	2.27741259765625	1.214514556884766	0.2892343597412109	2.243566650390625	1.388501419067383	0.2691230316162109	2.216421508789062	1.527475524902344	0.2513358612060547	2.235665405273437	1.741853271484375	0.2818142700195312	2.209157104492188	1.705259582519531	0.3008549041748046	2.118671264648437	1.699439910888672	0.4100771484375	2.010941162109375	1.588826751708984	0.6382084655761719	1.897150146484375	1.775019836425781	0.7134658813476562	1.894819030761719	1.859662200927734	0.7446823425292969	1.84466796875	1.905361663818359	0.7298010559082031	1.85178466796875	1.876560974121094	0.6790339355468751	2.25717529296875	1.707242889404297	0.254252914428711	2.358015258789062	1.727768829345703	0.1742443237304688	2.607932250976563	1.677338073730469	0.05367278861999512	2.635724731445312	1.889406463623047	-0.04475607681274414	2.660995483398438	1.987779724121094	-0.05394756126403809
179	5.933333000000001	2.281938232421875	1.215170890808106	0.2895186767578125	2.244554321289063	1.387882919311523	0.2643922576904297	2.219847534179688	1.527571502685547	0.2484364013671875	2.242375854492187	1.741118347167969	0.2819539947509766	2.215577758789062	1.704672637939453	0.3006836700439454	2.123969116210938	1.695671203613281	0.4091091766357422	2.002919799804688	1.565622467041016	0.6188418579101562	1.85825146484375	1.726026458740234	0.6948016052246093	1.85131884765625	1.801992309570313	0.7364308776855468	1.8047373046875	1.836586700439453	0.7394035034179688	1.805824279785156	1.824130340576172	0.6766383972167969	2.263100708007812	1.706591400146484	0.2536777954101562	2.363914428710937	1.722005645751953	0.1725774536132813	2.59836181640625	1.650232116699219	0.0345087776184082	2.62396044921875	1.857072967529297	-0.07543096923828124	2.653354248046875	1.954238952636719	-0.08426409530639649
180	5.966667000000001	2.283059448242187	1.211529304504395	0.2925167999267578	2.241873168945312	1.383824615478516	0.2642830352783203	2.219208129882812	1.524920227050781	0.2509473724365234	2.245238403320313	1.738236877441406	0.2900792236328125	2.218086547851563	1.701486694335937	0.3084018249511719	2.127200927734375	1.690135162353516	0.4186578063964844	1.990539916992188	1.531765869140625	0.5995165100097657	1.799609008789063	1.655077484130859	0.644344482421875	1.793120910644531	1.722945556640625	0.6911231079101563	1.747983154296875	1.716683471679687	0.6453510131835938	1.721422485351563	1.754940307617187	0.6353970336914062	2.265189819335938	1.704031188964844	0.2603310089111328	2.365702880859375	1.713314605712891	0.1761363830566406	2.580252685546875	1.613820068359375	0.02023921489715576	2.597833862304688	1.805379760742188	-0.1175466499328613	2.636467895507812	1.900444763183594	-0.126874870300293
181	6	2.284890380859375	1.206594795227051	0.2967272338867187	2.243438354492187	1.378430206298828	0.2691463775634766	2.220736694335938	1.519228576660156	0.2565037841796875	2.244436767578125	1.731849822998047	0.2980836486816406	2.21797021484375	1.694623352050781	0.3161590881347656	2.1247373046875	1.680486633300781	0.4242681427001953	1.987629821777344	1.490711456298828	0.5716598205566407	1.782553283691406	1.595084075927734	0.5860986633300781	1.747821105957031	1.663064117431641	0.6180855102539062	1.700202270507813	1.655189392089844	0.5802030029296875	1.677655639648437	1.643580444335937	0.5751557006835938	2.264491455078125	1.698349517822266	0.2677517395019531	2.363462524414063	1.702519866943359	0.1817659606933594	2.550073852539063	1.579298614501953	0.009513651371002197	2.559675170898438	1.749711151123047	-0.1537088394165039	2.601184692382812	1.842090026855469	-0.1694717178344727
182	6.033333000000001	2.285654541015625	1.205153450012207	0.2982211761474609	2.241945678710938	1.376556533813476	0.2714235076904297	2.218763793945313	1.5174189453125	0.2606072235107422	2.244876098632813	1.729659759521484	0.3030129852294922	2.218480224609375	1.692500823974609	0.3214319915771484	2.125835205078125	1.678816802978516	0.4302648315429687	1.98771630859375	1.462967224121094	0.5354952697753906	1.770458435058594	1.538824432373047	0.5052951354980469	1.774144287109375	1.634000244140625	0.5477955932617188	1.67513134765625	1.601491638183594	0.5170834350585938	1.652988891601562	1.588157104492188	0.4985070190429687	2.2640908203125	1.696202178955078	0.2720336151123047	2.36028466796875	1.698632507324219	0.1818930816650391	2.507900390625	1.537064910888672	0.004957958698272705	2.476558349609375	1.680988250732422	-0.1770078353881836	2.521615356445313	1.762918395996094	-0.2055165481567383
183	6.066667000000001	2.285233520507813	1.203652969360351	0.2987468719482422	2.248783447265625	1.377371673583984	0.2765314636230469	2.224951538085937	1.518010986328125	0.2652760925292968	2.246132446289062	1.730796844482422	0.3074816131591797	2.219333862304687	1.693466400146484	0.3247586364746094	2.122151611328125	1.668207733154297	0.4264091033935546	1.983487182617187	1.434737030029297	0.4848411865234376	1.771644653320313	1.477755233764648	0.398825927734375	1.758590454101562	1.566054931640625	0.4468988037109375	1.676663208007813	1.518099365234375	0.3943091430664062	1.651159301757813	1.516991516113281	0.3768330383300781	2.267308471679687	1.697358703613281	0.2777826080322265	2.363668334960937	1.68541552734375	0.1892476043701172	2.471032104492187	1.498605514526367	0.007176328301429748	2.426487060546875	1.619860290527344	-0.1897520599365234	2.461480834960938	1.696209777832031	-0.2296852188110352
184	6.1	2.287534790039063	1.199683906555176	0.3010304260253907	2.253278686523438	1.373342346191406	0.2804348297119141	2.229915161132813	1.513656982421875	0.2699641876220703	2.248172607421875	1.726280548095703	0.31054052734375	2.220993041992188	1.689134643554687	0.3271057281494141	2.11335595703125	1.663689361572266	0.4171051940917969	1.999526611328125	1.411624603271484	0.4297572479248047	1.817200134277344	1.420303848266601	0.286437744140625	1.804858642578125	1.493832336425781	0.3001246337890625	1.700023071289062	1.476478729248047	0.2812059326171875	1.700114501953125	1.444429443359375	0.2998839416503906	2.270633544921875	1.692737609863281	0.2821449584960938	2.366600341796875	1.680208709716797	0.1933181457519531	2.43139501953125	1.46637271118164	0.02249720859527588	2.33521728515625	1.555280853271484	-0.1702208557128906	2.326206298828125	1.63655224609375	-0.239455078125
185	6.133333	2.287931762695313	1.199384635925293	0.3013117523193359	2.25774169921875	1.37405061340332	0.2817814483642578	2.240279174804687	1.515588241577148	0.2745765838623047	2.253105590820312	1.729720336914063	0.3101676788330078	2.226604736328125	1.692306427001953	0.3274215393066406	2.11615380859375	1.658423980712891	0.4105311889648438	2.011029846191406	1.40446533203125	0.3811700592041016	1.848843139648437	1.40156770324707	0.2149136276245117	1.782002319335938	1.456966339111328	0.1951542205810547	1.679845092773437	1.425056304931641	0.1781502380371094	1.722970336914063	1.44855029296875	0.184450439453125	2.276678466796875	1.696019805908203	0.2827556610107422	2.370884399414062	1.681845123291016	0.1919808197021484	2.398842407226562	1.444280395507813	0.04314624214172363	2.259984252929687	1.512161758422851	-0.130067440032959	2.232761962890625	1.555784423828125	-0.2165147705078125
186	6.166667	2.294953979492187	1.197884284973144	0.3049064025878906	2.268608764648437	1.373721389770508	0.287096176147461	2.253656127929688	1.515816375732422	0.2808501739501953	2.260288452148437	1.731933349609375	0.3077881927490235	2.23451513671875	1.694410186767578	0.326217041015625	2.121842895507813	1.653607513427734	0.4039794006347656	2.051703552246094	1.390994247436523	0.3490491333007812	1.915573425292969	1.390486282348633	0.1608136520385742	1.837308837890625	1.385987213134766	0.143518798828125	1.744638793945313	1.403178771972656	0.08927873992919921	1.80735546875	1.392252685546875	0.1222401275634766	2.28516552734375	1.697787353515625	0.2820941162109375	2.375897827148437	1.676957275390625	0.1885997161865234	2.358948608398437	1.421134704589844	0.07182265281677247	2.201281860351562	1.485520950317383	-0.09076321029663086	2.188306396484375	1.511069702148438	-0.1763514404296875
187	6.200000000000001	2.295164916992188	1.198993942260742	0.3043042755126953	2.276263305664062	1.377137908935547	0.299193862915039	2.26379248046875	1.519781494140625	0.2992892608642578	2.25997998046875	1.737490112304688	0.3113596954345703	2.23554541015625	1.700052917480469	0.3320002593994141	2.11605419921875	1.649022583007812	0.392345703125	2.074618286132813	1.387971939086914	0.3071287536621093	1.970035522460937	1.399398834228516	0.09935905456542969	1.895451171875	1.390157257080078	0.06347665023803711	1.803460327148438	1.4081865234375	0.008759744644165039	1.862036376953125	1.393738647460937	0.05217390441894531	2.28695166015625	1.702910308837891	0.2884037017822266	2.366870849609375	1.672255523681641	0.1877834777832031	2.33719775390625	1.404080871582031	0.1066449928283691	2.162639770507813	1.459306198120117	-0.04122245216369629	2.15724755859375	1.468329147338867	-0.1277009582519531
188	6.233333	2.296711181640625	1.199572280883789	0.3084910430908203	2.279644775390625	1.377801986694336	0.3030383605957031	2.267956420898438	1.520456939697266	0.3018657989501953	2.262380493164063	1.737993865966797	0.314213134765625	2.238221435546875	1.700347320556641	0.3347633209228515	2.119598266601562	1.645873352050781	0.3939600372314453	2.09803466796875	1.388469345092773	0.2925780487060546	1.992028442382813	1.410233306884765	0.08675524139404298	1.915527587890625	1.396203948974609	0.04490972518920899	1.82560986328125	1.403830230712891	-0.01529305839538574	1.881932006835938	1.401415252685547	0.03596430206298828	2.289656860351562	1.703687316894531	0.2912578735351563	2.366439208984375	1.670693359375	0.1890583267211914	2.3232099609375	1.399580764770508	0.1246379470825195	2.142375854492188	1.43488688659668	-0.02253579330444336	2.119388305664063	1.45954296875	-0.09278716659545899
189	6.266667	2.29927294921875	1.205034446716309	0.3100062866210938	2.284279174804688	1.383958755493164	0.3048834381103516	2.273164672851562	1.527081634521484	0.3031662292480469	2.261981323242187	1.745354644775391	0.3108970794677735	2.23812890625	1.707446228027344	0.3315635833740235	2.117661865234375	1.648849334716797	0.3830902099609375	2.120835693359375	1.393925476074219	0.2720327758789063	2.025069519042969	1.420645965576172	0.06087784957885742	1.962097106933594	1.426319046020508	-0.01214508056640625	1.886091552734375	1.448472625732422	-0.08284425354003906	1.913255981445313	1.416654113769531	0.003679091215133667	2.290760131835937	1.711131500244141	0.2893897094726562	2.364607421875	1.679874389648437	0.1842989044189453	2.298516845703125	1.408258605957031	0.1435023803710938	2.110630859375	1.429956512451172	0.00153911817073822	2.08125341796875	1.454529602050781	-0.03205257797241211
190	6.300000000000001	2.29977197265625	1.204962776184082	0.3097752990722656	2.284872436523437	1.383827301025391	0.3041123809814453	2.2734189453125	1.526867767333984	0.3015088195800781	2.261195678710938	1.745099243164063	0.3074872436523438	2.237654663085937	1.707264221191406	0.3286160125732422	2.116887084960938	1.648066253662109	0.3790927429199219	2.124679443359375	1.39467333984375	0.2648843078613281	2.029317932128906	1.424394119262695	0.05385631370544433	1.966198913574219	1.429727157592773	-0.01905252408981323	1.897326538085937	1.457047027587891	-0.09407923889160157	1.925872192382813	1.430032287597656	-0.00908404541015625	2.290017333984375	1.710837188720703	0.286089370727539	2.359235473632812	1.677350616455078	0.178837516784668	2.283368041992188	1.407371673583984	0.1491927261352539	2.089300903320312	1.420492874145508	0.01605205631256103	2.055142272949219	1.447535491943359	-0.01610843658447265
191	6.333333	2.300865966796875	1.204328758239746	0.3119376831054688	2.286265747070312	1.383017059326172	0.3059664611816406	2.274263671875	1.525853485107422	0.3018278503417969	2.260681640625	1.743795379638672	0.3048713836669922	2.237263793945313	1.706094177246094	0.3262974853515625	2.115983032226563	1.647256958007813	0.3751898803710937	2.1217509765625	1.392975112915039	0.263769775390625	2.029538696289062	1.425401473999024	0.05219049072265625	1.963473510742187	1.429387329101563	-0.01739317226409912	1.8974482421875	1.457109893798828	-0.09416450500488281	1.925980224609375	1.430095764160156	-0.00920023250579834	2.289814575195313	1.709525390625	0.2841509246826172	2.361103149414062	1.676641845703125	0.178543815612793	2.283523803710938	1.407057723999023	0.1507577362060547	2.092654174804688	1.419741546630859	0.01383096790313721	2.059703186035156	1.449395523071289	-0.01405975723266601
192	6.366667	2.300993286132813	1.204459037780762	0.3116541900634766	2.286426147460937	1.383015380859375	0.3056081848144531	2.274411865234375	1.525742828369141	0.301325927734375	2.260234741210938	1.743474670410156	0.3043090972900391	2.236958374023438	1.705739776611328	0.3257565765380859	2.1157734375	1.646699340820313	0.3742697448730469	2.122548095703125	1.392693603515625	0.2627932434082031	2.030905029296875	1.425183883666992	0.05118266296386718	1.963739685058594	1.429942291259766	-0.0170115385055542	1.89751953125	1.457129486083984	-0.09421051788330079	1.926041381835937	1.430121520996094	-0.00925603485107422	2.289423461914062	1.709311462402344	0.2835850830078125	2.3606064453125	1.676970886230469	0.1778764801025391	2.284303588867187	1.407245254516602	0.1515166625976562	2.093248596191406	1.419206008911133	0.01494985103607178	2.060608764648438	1.448975830078125	-0.01213834190368652
193	6.4	2.302949584960937	1.203764793395996	0.3121773376464844	2.288116455078125	1.382257553100586	0.3055691223144531	2.275401611328125	1.524882690429687	0.2999998931884765	2.260400512695313	1.742527221679687	0.3023785705566406	2.237531494140625	1.704789154052734	0.3242931823730468	2.117654418945312	1.645322784423828	0.3761867980957031	2.121039306640625	1.390498352050781	0.2666959991455078	2.026214904785156	1.423268981933594	0.05645625305175781	1.961842346191406	1.427507751464844	-0.01478326320648193	1.899829711914063	1.457816864013672	-0.0957642822265625	1.927964233398437	1.431329833984375	-0.01122626686096191	2.2894775390625	1.708407104492188	0.2813722839355469	2.359219970703125	1.676068725585937	0.1746139221191406	2.281071533203125	1.406436126708984	0.1529538879394531	2.087793212890625	1.417875961303711	0.01936382675170898	2.056697021484375	1.448569793701172	-0.003374061584472655
194	6.433333000000001	2.302749633789062	1.203465377807617	0.3117025604248047	2.287514404296875	1.3818837890625	0.30480224609375	2.273671997070312	1.524331085205078	0.2979070129394531	2.259022216796875	1.74198178100586	0.3017950592041015	2.236150146484375	1.704150390625	0.3235133361816406	2.116445190429688	1.644687042236328	0.3758271789550781	2.120990234375	1.388969772338867	0.2691087341308593	2.025773132324219	1.42401628112793	0.05955890846252442	1.963093017578125	1.429127578735351	-0.01334047508239746	1.900933715820313	1.458810485839844	-0.09633355712890625	1.928872314453125	1.432774383544922	-0.01217112922668457	2.287990966796875	1.707939178466797	0.280483642578125	2.3574873046875	1.675160308837891	0.1737323379516602	2.281388793945312	1.405182220458984	0.1534204864501953	2.087797302246094	1.417309143066406	0.02062763023376465	2.058325927734375	1.448877914428711	0.001389707565307617
195	6.466667000000001	2.3027783203125	1.203468292236328	0.3116662750244141	2.287565185546875	1.381886138916016	0.3047553863525391	2.273741821289063	1.524333251953125	0.2978540649414062	2.259106079101563	1.741983673095703	0.3017393035888672	2.236232666015625	1.704154449462891	0.3234592132568359	2.11652197265625	1.644744964599609	0.3758255767822266	2.12088720703125	1.388987167358398	0.2692240600585937	2.025629211425781	1.424045455932617	0.05969696044921875	1.962971069335937	1.42911555480957	-0.01321304035186768	1.901096557617187	1.458845245361328	-0.09643981170654296	1.92900146484375	1.432861358642578	-0.01230087089538574	2.288071655273438	1.707938873291016	0.2804271545410156	2.357549926757812	1.675166381835937	0.1736715240478515	2.281475952148438	1.405198654174804	0.1533425827026367	2.087850280761719	1.417339996337891	0.02061753273010254	2.058356567382813	1.448852523803711	0.001368598937988279
196	6.5	2.301791015625	1.204018402099609	0.3118972320556641	2.286786865234375	1.382447189331055	0.3043403472900391	2.273295532226562	1.524934539794922	0.2971576538085937	2.260144287109375	1.742775939941406	0.3015868377685547	2.237047973632813	1.705050628662109	0.3232774505615235	2.118294067382812	1.645158203125	0.3776152496337891	2.119582641601562	1.389000350952148	0.2718704223632812	2.019038879394532	1.42054264831543	0.06398345947265625	1.964401611328125	1.427279998779297	-0.01528933429718018	1.901096557617187	1.458845245361328	-0.09643981170654296	1.92900146484375	1.432861358642578	-0.01230087089538574	2.288846923828125	1.708552368164062	0.2801227111816406	2.359223754882812	1.675288360595703	0.1741551666259766	2.280646240234375	1.405777450561523	0.1520024948120117	2.089367736816406	1.423288711547852	0.01754026222229004	2.061105590820312	1.450714431762695	0.001302925109863278
197	6.533333000000001	2.307532104492187	1.201485549926758	0.3138867034912109	2.29461865234375	1.379468414306641	0.3072644500732422	2.283953979492187	1.521693206787109	0.3015175323486328	2.266014404296875	1.738518310546875	0.3014420471191406	2.244285034179687	1.700974151611328	0.3243299255371094	2.12346630859375	1.642799743652344	0.3747089385986329	2.124826782226562	1.384573089599609	0.2754817810058594	2.037796691894531	1.421573577880859	0.06417097091674805	1.979210021972656	1.432825897216797	-0.009943447828292847	1.938005249023437	1.451156463623047	-0.0984356689453125	1.982748657226562	1.454961151123047	-0.02803330230712891	2.29496044921875	1.704515014648437	0.2802358703613281	2.359073974609375	1.672027160644531	0.1711819000244141	2.286793212890625	1.401577255249023	0.1508918380737305	2.089023376464844	1.412473114013672	0.03109028244018554	2.055467407226562	1.442790512084961	0.01604247474670411
198	6.566667000000001	2.311181884765625	1.200805297851562	0.315346435546875	2.297348876953125	1.378370086669922	0.3080428466796875	2.288132446289063	1.520554809570313	0.3042711944580078	2.266891479492188	1.736591949462891	0.3037391815185547	2.24527294921875	1.698794464111328	0.3261685028076172	2.130233642578125	1.639193664550781	0.3864041442871093	2.122260009765625	1.386950500488281	0.2744170227050782	2.055385498046875	1.421041275024414	0.06046735572814942	1.986787902832031	1.428969024658203	0.007180931091308594	1.986160400390625	1.466439514160156	-0.0009985160827636688	1.992572082519531	1.4630361328125	-0.02898973655700684	2.296779907226562	1.703123413085937	0.2831685791015625	2.370145385742187	1.673978302001953	0.1783740997314453	2.315910888671875	1.398970031738281	0.1531190032958984	2.1260986328125	1.426447311401367	0.01860249519348144	2.040720153808594	1.438218536376953	0.01219592475891114
199	6.6	2.311505859375	1.199199630737305	0.3152005157470703	2.29732275390625	1.376619262695312	0.3076698455810547	2.286516723632813	1.518571838378906	0.302522201538086	2.27037646484375	1.73489468383789	0.3039298248291016	2.248015625	1.697449523925781	0.3261568298339844	2.131810791015625	1.641460571289063	0.3871664733886718	2.116600830078125	1.387895401000977	0.2802292938232422	2.057158447265625	1.421694305419922	0.06485255241394043	1.988884765625	1.428642700195312	0.01601579856872559	1.976290161132813	1.46867251586914	0.003317359924316407	1.993630065917969	1.462648010253906	-0.02596095848083496	2.299333251953125	1.700935821533203	0.2829130859375	2.372216430664063	1.671884216308594	0.1777295913696289	2.32149609375	1.39605583190918	0.1556014175415039	2.131320556640625	1.424674835205078	0.02196482753753662	2.041559753417968	1.432296798706055	0.02168406200408936
200	6.633333	2.31222314453125	1.197643928527832	0.3168491668701172	2.298870239257813	1.375522476196289	0.3103028564453125	2.289726440429687	1.517911956787109	0.3067527008056641	2.275103393554687	1.734787994384765	0.3074929046630859	2.252467041015625	1.697499145507813	0.3299438934326172	2.1359482421875	1.642689788818359	0.3922056732177734	2.11638720703125	1.387863800048828	0.287228286743164	2.055477905273437	1.437282531738281	0.07511635208129883	1.98633642578125	1.431791091918945	0.02388229560852051	1.976410705566406	1.469826995849609	0.01088198661804199	1.992727783203125	1.463888946533203	-0.02240794849395752	2.303841430664062	1.700486572265625	0.2864735717773437	2.376400512695312	1.668430236816406	0.1816812362670898	2.323330444335937	1.392667861938476	0.1573252563476563	2.134704833984375	1.429298812866211	0.02192205619812012	2.040489929199219	1.432586639404297	0.03159906339645386
201	6.666667	2.312906982421875	1.198566184997559	0.3176889038085937	2.299195678710937	1.376162170410156	0.3119900207519531	2.290074340820313	1.518337921142578	0.3093560791015625	2.277384399414062	1.734906982421875	0.3126605377197266	2.25452734375	1.697636444091797	0.3347083892822266	2.136157470703125	1.644125579833984	0.3939780578613281	2.101222290039062	1.387825668334961	0.2973449096679688	2.042120666503906	1.449263259887695	0.08674253845214844	1.97903759765625	1.44615202331543	0.0332305850982666	1.97208203125	1.473830688476563	0.02472715950012207	1.986386657714844	1.462418579101562	-0.02257133769989014	2.305707763671875	1.700658081054688	0.2911905059814454	2.374815551757813	1.670114166259766	0.1838472595214844	2.32551416015625	1.395545883178711	0.146634033203125	2.132867919921875	1.433960296630859	0.01803048133850097	2.039068481445312	1.430066207885742	0.02890286779403687
202	6.700000000000001	2.312625854492187	1.198434791564941	0.3179502258300781	2.298765991210938	1.376226852416992	0.31304345703125	2.290337280273437	1.51859130859375	0.3118202056884766	2.280533447265625	1.735531555175781	0.3160289001464844	2.256837280273437	1.698431243896484	0.3375746765136719	2.135286499023437	1.648403564453125	0.3939901580810546	2.081644165039062	1.393223022460937	0.3022706298828125	2.0302783203125	1.460628265380859	0.09269520950317382	1.969389038085938	1.459071502685547	0.03635516357421875	1.942822814941406	1.474537017822266	0.02400181579589844	1.973770263671875	1.47336018371582	-0.01631721496582031	2.3087197265625	1.700963836669922	0.2947820434570312	2.377336791992188	1.668264038085937	0.1879819564819336	2.330309448242188	1.395790832519531	0.1337310028076172	2.1370498046875	1.444153610229492	0.009248259544372559	2.046880554199219	1.437872817993164	0.02158751964569092
203	6.733333	2.311997314453125	1.20068278503418	0.3159476165771484	2.296197631835938	1.379832733154297	0.3126395721435547	2.286000610351563	1.523228424072266	0.3121835327148438	2.281880004882813	1.742039459228516	0.3199936828613281	2.25808349609375	1.704888732910156	0.3423139801025391	2.133780883789063	1.659170593261719	0.3992528076171875	2.045708557128906	1.414047912597656	0.30066455078125	1.948109741210938	1.473343673706055	0.09772608947753907	1.870376586914062	1.480972900390625	0.05761859512329102	1.907943603515625	1.507987915039062	0.06641980218887329	1.83729443359375	1.470712524414063	0.04754762268066406	2.308378540039063	1.706847808837891	0.2967351989746094	2.3741904296875	1.673653625488281	0.1865976333618164	2.328825805664063	1.405822006225586	0.1036020965576172	2.125795654296875	1.4588056640625	-0.006345267772674561	2.03036962890625	1.46240739440918	-0.006488330841064455
204	6.766667	2.310889282226563	1.198043785095215	0.315471694946289	2.294989135742187	1.377083145141602	0.3122092895507813	2.284448364257813	1.520433563232422	0.3118213958740235	2.284500732421875	1.7390283203125	0.3229255523681641	2.26015380859375	1.702011627197266	0.3448088073730469	2.134289306640625	1.662032318115234	0.4025302276611328	2.014180908203125	1.433193389892578	0.2995391845703125	1.922780029296875	1.514042938232422	0.1009482727050781	1.840744018554688	1.531885559082031	0.05733159255981445	1.88357666015625	1.534617156982422	0.07824496173858642	1.807233154296875	1.520217712402344	0.05331769561767578	2.310178344726562	1.703724151611328	0.2990064697265625	2.374674072265625	1.671305786132812	0.188072509765625	2.320346923828125	1.431769012451172	0.04641596794128418	2.109652099609375	1.467709487915039	-0.05177541351318359	2.017631530761719	1.488704895019531	-0.09426613616943359
205	6.800000000000001	2.31370263671875	1.199030952453613	0.317070068359375	2.299265747070312	1.378749847412109	0.3124224700927735	2.288645874023437	1.52249935913086	0.3095143737792969	2.294540405273438	1.741066436767578	0.3288303527832032	2.268976806640625	1.70382861328125	0.34920703125	2.1410751953125	1.668306915283203	0.4058300476074219	1.97818212890625	1.467750946044922	0.3001716003417969	1.893812561035156	1.573543914794922	0.1107316665649414	1.807773559570313	1.5871064453125	0.07811377716064453	1.90089111328125	1.555575927734375	0.03004699897766113	1.777696411132812	1.567956909179688	0.09173727416992188	2.319492797851562	1.705895812988281	0.3037124481201172	2.386346923828125	1.679873718261719	0.1920861206054688	2.33999853515625	1.462281127929688	0.01468661022186279	2.121700073242188	1.482554336547852	-0.07473855972290039	2.026548767089844	1.487847366333008	-0.1072373542785645
206	6.833333	2.312366577148437	1.197646064758301	0.3157197875976563	2.2957265625	1.376550201416016	0.3091587829589844	2.282266235351563	1.519484161376953	0.3040101165771484	2.297046508789062	1.73677978515625	0.3250651092529297	2.27075341796875	1.700474822998047	0.3457894744873047	2.153300903320313	1.672264099121094	0.4218065338134765	1.958068603515625	1.49895866394043	0.3243326416015625	1.87137841796875	1.609615631103516	0.1387880592346191	1.784169555664062	1.655380004882812	0.1020458526611328	1.821899780273438	1.694562530517578	0.1236570434570313	1.74832763671875	1.657143615722656	0.1015975875854492	2.319826293945312	1.7010302734375	0.2989801788330078	2.395216186523437	1.675079284667969	0.1935844039916992	2.353097290039063	1.498230972290039	-0.024477792263031	2.144040771484375	1.550713714599609	-0.120899471282959	2.052044921875	1.504441741943359	-0.1610234375
207	6.866667	2.313149536132812	1.193843383789063	0.3131831512451172	2.293343872070313	1.371411163330078	0.3031249542236328	2.277485107421875	1.513363632202148	0.2950238952636719	2.289055297851562	1.729971343994141	0.3130700531005859	2.263469116210937	1.693723175048828	0.3342372436523438	2.150055541992188	1.666014526367187	0.4168269653320312	1.920153625488281	1.534718200683594	0.3351784515380859	1.830538696289063	1.677671783447266	0.1787047653198242	1.767147827148438	1.717167541503906	0.1483019714355469	1.669665893554688	1.76302392578125	0.1586921234130859	1.740928100585938	1.714304992675781	0.1105852355957031	2.312190673828125	1.694433563232422	0.2875257720947266	2.39610205078125	1.675595947265625	0.1877476348876953	2.364475463867188	1.529738403320312	-0.05205776786804199	2.158183837890625	1.607105590820312	-0.1324061584472656	2.065215454101563	1.609741546630859	-0.1751982955932617
208	6.9	2.316703369140625	1.193271156311035	0.314117904663086	2.297377685546875	1.371029296875	0.304329116821289	2.2870615234375	1.513687942504883	0.3010239868164063	2.291275390625	1.730035980224609	0.3229702453613281	2.266678833007813	1.692583190917969	0.3432382659912109	2.157390991210938	1.665609710693359	0.4322313537597656	1.90993115234375	1.571520843505859	0.3495496978759766	1.874542053222656	1.747914611816406	0.2106753311157227	1.824951293945313	1.782894165039063	0.1706841278076172	1.717688232421875	1.798570251464844	0.1662295379638672	1.791451904296875	1.770925842285156	0.1707957916259766	2.315841186523437	1.695805847167969	0.2970447692871094	2.401114501953125	1.686184936523437	0.197221321105957	2.38942724609375	1.575489685058594	-0.06248388671875	2.186676391601563	1.650537353515625	-0.1518574752807617	2.1132763671875	1.698017242431641	-0.2011937561035156
209	6.933333000000001	2.31741796875	1.189835411071777	0.3059285888671875	2.296933471679687	1.366988418579102	0.295698501586914	2.284954223632813	1.509255920410156	0.2912842407226562	2.302814697265625	1.723099151611328	0.3220460662841796	2.276374267578125	1.686509460449219	0.3411519012451172	2.165482788085937	1.663758605957031	0.4283398742675781	1.892449523925781	1.634302612304688	0.3957433013916016	1.857965759277344	1.817958801269531	0.277270133972168	1.804875061035156	1.830705871582031	0.2115146102905273	1.722460205078125	1.819483825683594	0.1794740905761719	1.807501953125	1.786804992675781	0.1791166076660156	2.3247255859375	1.688684753417969	0.2943274078369141	2.405284301757812	1.683092010498047	0.1908926773071289	2.415881713867187	1.617578948974609	-0.08246662902832032	2.224313598632812	1.732201873779297	-0.1562353744506836	2.150918090820312	1.748385101318359	-0.2160242156982422
210	6.966667000000001	2.312402221679688	1.190520713806152	0.30342724609375	2.29119921875	1.367806289672852	0.2930635528564453	2.2779501953125	1.510117797851562	0.2882175140380859	2.29112841796875	1.724727478027344	0.3219898986816406	2.264302978515625	1.687442626953125	0.3394737701416016	2.15143115234375	1.663014129638672	0.4232456817626953	1.875337097167969	1.678492248535156	0.4188657379150391	1.861593811035156	1.876827819824219	0.3153357086181641	1.810703552246094	1.898176300048828	0.2496530609130859	1.722075073242187	1.888532531738281	0.2219284057617187	1.820438171386719	1.909435821533203	0.2140376739501953	2.314901123046875	1.690756683349609	0.2949681396484375	2.403322509765625	1.686296691894531	0.1974413681030273	2.44263720703125	1.6689990234375	-0.08070944213867187	2.255179565429688	1.790348815917969	-0.1482763214111328	2.19047802734375	1.820825500488281	-0.1934717712402344
211	7	2.3085126953125	1.194890800476074	0.3035791625976563	2.283976684570312	1.372755661010742	0.2933637390136719	2.266386596679688	1.51530810546875	0.2870240936279297	2.287691650390625	1.730422424316406	0.321196762084961	2.25999755859375	1.693787567138672	0.3394132385253906	2.144801025390625	1.677780944824219	0.424303695678711	1.8722509765625	1.724092651367187	0.4572864685058594	1.831376098632812	1.920222503662109	0.3464797058105469	1.792088500976563	1.939929718017578	0.2823673858642578	1.68896630859375	1.92068115234375	0.2317593994140625	1.795925231933594	1.931993103027344	0.259614013671875	2.309687133789063	1.695583953857422	0.2932810516357422	2.397295654296875	1.687557403564453	0.1943474807739258	2.47266357421875	1.71622494506836	-0.07757814025878906	2.303984497070313	1.86346533203125	-0.1263089981079102	2.245882080078125	1.887576812744141	-0.1517460021972656
212	7.033333000000001	2.306429565429688	1.197546096801758	0.3002758636474609	2.281421997070312	1.375572158813477	0.2895506286621094	2.264652221679687	1.518450561523438	0.2841432647705078	2.285714233398437	1.73464599609375	0.3133159790039063	2.258806396484375	1.698184356689453	0.3331788024902343	2.148271606445312	1.685695983886719	0.4249766693115234	1.891152893066406	1.754975982666016	0.5081084442138672	1.855300476074219	1.955249450683594	0.4031147155761719	1.821820556640625	1.984612060546875	0.3264237823486328	1.778291198730469	1.995975738525391	0.2353065567016602	1.839700561523438	1.983438385009765	0.2881581726074219	2.30705859375	1.699316497802734	0.2853724212646485	2.396355834960938	1.694041870117188	0.1874420547485351	2.496723999023438	1.764143981933594	-0.06893643188476563	2.34216455078125	1.93463720703125	-0.08191227340698243	2.280426635742187	1.966415496826172	-0.126042366027832
213	7.066667000000001	2.304511962890625	1.197210777282715	0.2999143524169922	2.280888793945313	1.375640167236328	0.2897230377197266	2.264721801757812	1.518731567382813	0.284225357055664	2.284958374023438	1.735057342529297	0.3148660888671875	2.258207763671875	1.698304595947266	0.3345409088134765	2.149505004882812	1.690086212158203	0.4292757720947266	1.916283752441406	1.790810150146484	0.5446632080078124	1.895411315917969	1.997438415527344	0.4469680786132812	1.864238159179687	2.021153137207031	0.3690913543701172	1.825919250488281	2.021609802246094	0.2745962829589844	1.86304443359375	2.013367401123047	0.3366810455322266	2.30642333984375	1.699970703125	0.2866222076416016	2.396953491210938	1.697958587646484	0.1894312973022461	2.52448681640625	1.798598236083985	-0.04406023406982422	2.376086059570313	1.975179077148438	-0.04429619216918945	2.3561669921875	2.040626281738281	-0.08349637985229491
214	7.1	2.302885131835938	1.199236312866211	0.3002633056640625	2.277194091796875	1.378074966430664	0.2920006866455078	2.257572998046875	1.521185638427734	0.2860251770019531	2.278377807617188	1.738515686035156	0.3142109375	2.252241455078125	1.701770782470703	0.3351092376708984	2.1506650390625	1.695817993164062	0.4381499633789062	1.942362182617188	1.816795196533203	0.5813105773925781	1.908752990722656	2.019015777587891	0.4730968933105469	1.896171997070313	2.0513876953125	0.3884123687744141	1.862345886230469	2.069113708496094	0.2937867736816406	1.903640686035156	2.038320953369141	0.3591754760742187	2.299094848632812	1.7031044921875	0.2855183563232422	2.39010400390625	1.699182220458984	0.1881492385864258	2.553449584960938	1.821248718261719	-0.01165561246871948	2.411498657226562	2.008229888916016	-0.005237007141113281	2.404059692382813	2.093499572753906	-0.03467544937133789
215	7.133333	2.301617065429688	1.203901359558105	0.3012849426269532	2.275215698242187	1.38266618347168	0.2912033996582031	2.253210083007812	1.5253857421875	0.282221206665039	2.2799990234375	1.742629150390625	0.307149185180664	2.253717651367188	1.706715576171875	0.3293369750976562	2.154382080078125	1.701680572509766	0.4348860931396484	1.980182434082031	1.827951843261719	0.6146548461914062	1.96034033203125	2.042364685058594	0.5259957885742188	1.914954162597656	2.076810913085938	0.4486379089355469	1.844646606445313	2.096289794921875	0.3691162567138672	1.925961730957031	2.053184265136719	0.4134725646972656	2.298925537109375	1.706396209716797	0.278199447631836	2.39059716796875	1.699151306152344	0.1816903533935547	2.58478076171875	1.837000701904297	0.02371514320373535	2.460578002929688	2.039328186035156	0.02732920789718628	2.456038818359375	2.133429382324219	0.0145055627822876
216	7.166667	2.30111669921875	1.210558494567871	0.2993063812255859	2.27482568359375	1.389927001953125	0.2882887115478515	2.25333447265625	1.533212707519531	0.2788851470947266	2.2801396484375	1.751154876708984	0.3041387634277344	2.25413671875	1.715012756347656	0.3266283111572266	2.159868774414062	1.706206115722656	0.4371317749023438	2.005535461425781	1.827457153320313	0.6385377197265625	1.986752319335938	2.047128723144531	0.5617533569335937	1.949749328613281	2.08281689453125	0.4817574615478516	1.895816162109375	2.110338134765625	0.397687026977539	1.954371643066406	2.073835815429688	0.4488882751464844	2.29880615234375	1.714916564941406	0.2747632446289062	2.393804565429687	1.707556762695313	0.1809572982788086	2.608957275390625	1.846082489013672	0.05164350509643555	2.483722900390625	2.049617065429687	0.06127256965637207	2.493490844726562	2.152184814453125	0.05636381912231446
217	7.200000000000001	2.298725463867187	1.210880935668945	0.2939149475097657	2.2746865234375	1.391063003540039	0.2855643615722656	2.249123657226562	1.533705780029297	0.273104248046875	2.276118041992188	1.751689910888672	0.3004127655029297	2.250070068359375	1.715319885253906	0.3225005493164063	2.1572685546875	1.713684661865234	0.433560562133789	2.033440856933594	1.824337127685547	0.6611902465820312	2.007041076660156	2.046360565185547	0.5959158935546875	1.987087097167969	2.086229248046875	0.5234174804687499	1.944061767578125	2.115370422363281	0.4435447235107421	1.980219482421875	2.083318237304688	0.4948303527832031	2.294763671875	1.715645782470703	0.2707574157714844	2.389839233398438	1.726672607421875	0.1782951507568359	2.634473999023438	1.843461181640625	0.08722349166870116	2.509512329101562	2.045373840332031	0.09072225952148438	2.513301025390625	2.145365295410156	0.09461904144287109
218	7.233333	2.2954638671875	1.212059371948242	0.2930219879150391	2.277341186523437	1.391552185058594	0.2864592895507813	2.252130737304688	1.532616424560547	0.270048583984375	2.274867065429687	1.749402923583984	0.296309814453125	2.248358276367187	1.713192901611328	0.3170323028564453	2.151323486328125	1.725653991699219	0.4214068298339844	2.061468505859375	1.814793884277344	0.6701151733398438	2.025862670898437	2.038119567871094	0.6357638549804687	2.007397399902344	2.079103393554687	0.5619888916015625	1.962585754394531	2.116700805664062	0.4847843322753906	2.014657897949219	2.07420263671875	0.5279753723144531	2.295284423828125	1.713622497558594	0.2684343719482422	2.391278198242187	1.738466369628906	0.1803833694458008	2.646281494140625	1.844519592285156	0.1113363342285156	2.53392138671875	2.052519470214844	0.1021066284179687	2.524055419921875	2.150789733886719	0.1121776428222656
219	7.266667	2.2932978515625	1.211669364929199	0.2901022033691406	2.27431689453125	1.391048797607422	0.2826190185546875	2.24833642578125	1.531826477050781	0.2648685760498047	2.270958251953125	1.74833349609375	0.2929619140625	2.243983642578125	1.712023773193359	0.3128614349365234	2.148766479492187	1.727697448730469	0.418495590209961	2.06779541015625	1.798938079833984	0.6763570556640625	2.054940551757813	2.029161773681641	0.6765978088378906	2.020503479003906	2.075173706054688	0.6013390808105469	1.982723510742188	2.108639526367188	0.5173982238769531	2.028808410644531	2.066940490722656	0.5610810546875	2.291843872070312	1.712729705810547	0.2653293914794922	2.391164794921875	1.737818450927734	0.181419174194336	2.653257080078125	1.837274871826172	0.1301558418273926	2.5509638671875	2.050071228027344	0.1079902229309082	2.551316162109375	2.150261657714844	0.126754264831543
220	7.300000000000001	2.292279052734375	1.207738456726074	0.2900887298583984	2.27477783203125	1.387156982421875	0.2849298553466797	2.248298828125	1.527704864501953	0.2676051330566406	2.272564453125	1.743698974609375	0.2947054290771484	2.245309448242188	1.707790649414062	0.3146235046386718	2.149154663085938	1.725715362548828	0.4191803894042969	2.071166748046875	1.781493041992187	0.6814468078613281	2.066664367675781	2.013735626220703	0.6852992248535157	2.036493835449218	2.078628601074219	0.6280059204101562	1.997974975585938	2.103726867675781	0.5417569580078125	2.045224792480469	2.06269140625	0.5718676452636718	2.293175903320313	1.707855682373047	0.2673845520019531	2.392721313476563	1.732694915771484	0.1841583023071289	2.655393676757813	1.831665740966797	0.1364495086669922	2.558944091796875	2.045913330078125	0.1040184135437012	2.560295043945312	2.143210998535156	0.1348472442626953
221	7.333333	2.291228271484375	1.207257865905762	0.2896390075683594	2.2756416015625	1.386757019042969	0.2851074523925781	2.250214233398438	1.527420959472656	0.2680348663330078	2.275579345703125	1.743018707275391	0.2959971313476563	2.2482890625	1.707164611816406	0.3158513336181641	2.1534833984375	1.72464404296875	0.4213450012207032	2.072860229492187	1.779611053466797	0.6824708251953124	2.075210693359375	2.011396575927734	0.6908408508300781	2.046396545410156	2.078469360351562	0.6346549682617187	2.008570251464844	2.105958190917969	0.5490948181152344	2.055339111328125	2.0640341796875	0.577888671875	2.295866455078125	1.707238983154297	0.268444580078125	2.395087280273438	1.730541168212891	0.1847163009643555	2.65886572265625	1.825702209472656	0.1373528823852539	2.56750341796875	2.041933654785156	0.104776927947998	2.57270361328125	2.135347595214844	0.1446752243041992
222	7.366667	2.291382446289062	1.20591886138916	0.2869026489257812	2.27439404296875	1.384820755004883	0.2817985534667969	2.249421752929687	1.525316741943359	0.2652708587646484	2.2735380859375	1.740151428222656	0.29638916015625	2.24632080078125	1.703958801269531	0.3155144500732422	2.154387084960938	1.722552886962891	0.4220859985351563	2.072281982421875	1.758125366210938	0.685142578125	2.0716689453125	1.988989807128906	0.6937109985351563	2.048417175292969	2.058809631347656	0.6514100646972656	2.0038125	2.082346984863281	0.5708304138183594	2.055668823242188	2.049446838378906	0.5881395263671875	2.294152954101563	1.704949829101563	0.2685242156982422	2.3940703125	1.7303056640625	0.1867083206176758	2.658861083984375	1.81643994140625	0.1335890655517578	2.567955688476562	2.031952667236328	0.09847483825683594	2.564146118164063	2.125267395019531	0.126866756439209
223	7.4	2.29207080078125	1.206279487609863	0.2868517913818359	2.276529296875	1.385379409790039	0.2821962280273438	2.253323120117187	1.526257690429687	0.2664921264648438	2.27578857421875	1.741221954345703	0.2991818542480469	2.248532104492187	1.704749084472656	0.3178228607177734	2.156266479492188	1.722577362060547	0.4242440185546875	2.066329467773437	1.758371734619141	0.6848473510742188	2.064170654296875	1.989139465332031	0.6901011352539063	2.040033386230469	2.057304626464844	0.6483414306640625	1.999599365234375	2.083089904785156	0.5676653442382813	2.05298486328125	2.050209655761719	0.5889235534667969	2.2969755859375	1.7062607421875	0.2712969818115234	2.397271728515625	1.738134399414062	0.1919584655761719	2.662052490234375	1.813351776123047	0.1259211769104004	2.56950537109375	2.028654632568359	0.09605387878417969	2.571249877929688	2.120317687988281	0.1228482666015625
224	7.433333000000001	2.29248974609375	1.207480201721191	0.2880243530273437	2.276819458007813	1.386478118896485	0.2843475646972656	2.255708984375	1.527844024658203	0.2708412322998047	2.27978955078125	1.742609954833984	0.3040147552490234	2.252504028320312	1.706240356445313	0.322857421875	2.16230029296875	1.726578002929688	0.4311877288818359	2.066729125976563	1.745646484375	0.6915548095703125	2.053293823242187	1.975714935302734	0.6804509887695313	2.030090515136719	2.044461791992187	0.6369639587402344	2.008638366699219	2.077217895507813	0.5624672241210937	2.045345947265625	2.045952423095703	0.5950603637695313	2.300488159179688	1.707600555419922	0.2757529907226562	2.40098095703125	1.739146942138672	0.1967584838867187	2.663186401367187	1.817616241455078	0.1246957817077637	2.5703408203125	2.032587249755859	0.08984503555297851	2.56677001953125	2.125197631835937	0.1164786605834961
225	7.466667000000001	2.2925107421875	1.206358497619629	0.2881909484863281	2.276537475585938	1.38545100402832	0.2845671539306641	2.255276611328125	1.526873413085937	0.2710193786621093	2.278764038085938	1.741790893554688	0.3043590393066406	2.251476928710938	1.705332183837891	0.323080307006836	2.16097021484375	1.724695953369141	0.4313593902587891	2.063486938476562	1.741895233154297	0.6914557189941406	2.04855224609375	1.971593780517578	0.6743586730957032	2.027446044921875	2.039506286621094	0.6304059143066406	1.987214050292969	2.108147644042969	0.5960760498046875	2.040596862792968	2.043631164550781	0.5927373352050781	2.299655029296875	1.706822235107422	0.2761692657470703	2.4005166015625	1.738441314697266	0.1976059722900391	2.663110473632813	1.816207885742188	0.1254336547851563	2.569589965820312	2.030925811767578	0.08998138046264649	2.565563598632813	2.124466918945312	0.1131178131103516
226	7.5	2.293015625	1.207139518737793	0.287583740234375	2.275621948242187	1.386145355224609	0.2836155395507812	2.252950805664063	1.527478851318359	0.2695789337158203	2.277785278320312	1.742394500732422	0.3034368743896484	2.250396240234375	1.705928497314453	0.3222325134277344	2.16071826171875	1.726406311035156	0.4310415191650391	2.06157177734375	1.741057006835938	0.6912892761230469	2.038620300292969	1.967704681396484	0.6581140441894531	2.024290893554688	2.0346201171875	0.6318587951660156	1.987894104003906	2.100581298828125	0.6160649108886719	2.033518981933594	2.038909240722656	0.5869036254882812	2.298340454101563	1.707423278808594	0.2749930877685547	2.399297119140625	1.738529174804687	0.1962664794921875	2.663461669921875	1.815936553955078	0.1278845176696777	2.570029052734375	2.029222991943359	0.08305379104614258	2.567390625	2.115536437988281	0.1189524726867676
227	7.533333000000001	2.29239306640625	1.206256416320801	0.2881692504882812	2.274607177734375	1.385109909057617	0.2843856048583985	2.25153662109375	1.526306976318359	0.2705157623291016	2.27670849609375	1.741129760742187	0.3038513031005859	2.2494404296875	1.704737182617187	0.3228997039794922	2.1606748046875	1.727559692382812	0.4321693267822265	2.060872924804688	1.740455871582031	0.6920277709960938	2.038486755371094	1.967509979248047	0.6599876403808593	2.023682250976563	2.034764709472656	0.6286583251953125	1.985334106445312	2.102285827636719	0.6037933959960937	2.02951806640625	2.038903198242187	0.5857103271484375	2.2970419921875	1.706118225097656	0.2753185272216797	2.397300048828125	1.736974090576172	0.1956353454589844	2.66165185546875	1.814044555664063	0.1286990776062012	2.567693115234375	2.026317565917969	0.08191003417968751	2.572087646484375	2.115792175292968	0.1169118118286133
228	7.566667000000001	2.29307958984375	1.210017784118652	0.2882466888427734	2.275529174804687	1.389363479614258	0.2835171813964844	2.254005615234375	1.531222015380859	0.2700712280273437	2.280356567382812	1.746490478515625	0.3031881256103516	2.252514892578125	1.710251220703125	0.3221407470703125	2.161683227539062	1.730419342041016	0.4313776245117187	2.062089599609375	1.743833343505859	0.6920289001464843	2.041402893066406	1.971503265380859	0.6618994445800781	2.028081726074219	2.040647705078125	0.6303867492675781	1.991471984863281	2.10971533203125	0.6037182922363281	2.033900390625	2.043841857910156	0.5876384887695312	2.300861206054687	1.711172454833984	0.2748466796875	2.402906127929687	1.740222290039062	0.1956009368896484	2.667271484375	1.818236846923828	0.126818904876709	2.56732666015625	2.028824768066406	0.08163771820068359	2.56784912109375	2.121907653808594	0.1139035339355469
229	7.6	2.293797607421875	1.207510704040527	0.2872238311767578	2.276777587890625	1.386668884277344	0.2833995361328125	2.254109252929688	1.528065307617188	0.2696087493896484	2.279606079101562	1.743175964355469	0.3021182708740234	2.251942260742188	1.706970306396484	0.3210763549804687	2.160370483398437	1.725435150146484	0.4289335021972656	2.059413940429688	1.748073059082031	0.6876724243164063	2.046326538085938	1.976678436279297	0.661599853515625	2.030752075195313	2.043290100097656	0.6251738586425781	1.9920791015625	2.109750244140625	0.5917691040039063	2.039400085449219	2.048407043457031	0.5889587707519531	2.300211547851562	1.707885070800781	0.2739706420898438	2.401945678710938	1.73709521484375	0.1950273132324219	2.665648071289063	1.816279754638672	0.1273597526550293	2.571035522460938	2.029557464599609	0.08487610626220704	2.568580322265625	2.120635925292969	0.1199890823364258
230	7.633333	2.294603515625	1.208858879089356	0.2873592376708984	2.277853515625	1.388116439819336	0.2827702331542969	2.255956665039062	1.529596099853516	0.2686475524902344	2.280924682617187	1.744922058105469	0.3006187591552735	2.253023315429687	1.7087578125	0.319342529296875	2.16000341796875	1.726848022460937	0.4262180023193359	2.059552612304688	1.749875122070313	0.6852043762207032	2.04744140625	1.977789276123047	0.6564425354003907	2.031264892578125	2.045429321289062	0.6287078552246094	1.994152954101563	2.111357238769531	0.6084578247070312	2.045324462890625	2.051945434570313	0.5900111389160156	2.301920654296875	1.709525634765625	0.2729032592773437	2.404619995117187	1.738752166748047	0.1952246704101562	2.669588745117188	1.816784271240234	0.1300016708374023	2.572909301757813	2.029043670654297	0.08674069213867189	2.578870971679688	2.120825134277344	0.1209013519287109
231	7.666667	2.29566748046875	1.209034355163574	0.2873816833496093	2.278533203125	1.388160675048828	0.2824563446044922	2.256530517578125	1.529570098876953	0.26825732421875	2.282075073242187	1.744705169677734	0.3004012451171875	2.254195922851562	1.708576293945312	0.3191843566894531	2.161734375	1.726953002929688	0.4263551025390625	2.0600771484375	1.749292938232422	0.6846640625	2.049882202148438	1.976868225097656	0.6563093566894531	2.033287719726562	2.044795288085937	0.6294212036132812	1.996082580566406	2.110742858886719	0.6094387512207031	2.047265319824219	2.051969177246094	0.5906767272949218	2.302863525390625	1.709331329345703	0.2725617980957031	2.405172973632812	1.738522216796875	0.1944830322265625	2.670060302734375	1.816996215820312	0.1298169631958008	2.57311669921875	2.028972198486328	0.08608386993408203	2.577141723632812	2.121538757324219	0.1204115829467773
232	7.700000000000001	2.295535522460938	1.208984138488769	0.2881056213378906	2.278882934570313	1.388043258666992	0.2833289337158204	2.256984008789062	1.529363067626953	0.2689736328125	2.2820654296875	1.744340972900391	0.3016998291015625	2.254192016601563	1.708146057128906	0.3202806396484374	2.161606201171875	1.727041320800781	0.4271801300048829	2.05981103515625	1.748806396484375	0.6853228454589844	2.048153564453125	1.976932647705078	0.6615028381347656	2.031997314453125	2.044737182617188	0.6298045959472656	1.996140563964844	2.11086474609375	0.608388671875	2.046972778320312	2.049423217773438	0.5904402465820313	2.302994995117188	1.709084259033203	0.2738729553222656	2.405521728515625	1.737951293945313	0.1961299819946289	2.669751098632812	1.817682861328125	0.1314089088439941	2.574632690429687	2.030034912109375	0.08696822738647461	2.579479370117188	2.123484436035156	0.1195231285095215
233	7.733333	2.294604370117187	1.207718597412109	0.2879764251708984	2.277095092773437	1.387032470703125	0.2823254547119141	2.255190673828125	1.528703857421875	0.2680044555664063	2.281568969726563	1.743978485107422	0.3003393402099609	2.253495849609375	1.707894561767578	0.3191287689208985	2.1615419921875	1.729015258789063	0.4270426177978516	2.059809448242187	1.748800140380859	0.6862674255371094	2.046933532714844	1.976719757080078	0.6589696655273437	2.033377746582031	2.043972839355469	0.6311161499023438	1.999993469238281	2.109329162597656	0.6143209533691406	2.047362731933594	2.048192321777344	0.5872797546386719	2.302276123046875	1.708505859375	0.2724344482421875	2.404851318359375	1.738558349609375	0.1945249938964844	2.671280517578125	1.813110626220703	0.1306540832519531	2.578537109375	2.027725311279297	0.09049039840698242	2.580358032226562	2.119012268066406	0.1236762733459473
234	7.766667	2.29421728515625	1.208344261169433	0.2873469848632813	2.27842724609375	1.387704681396484	0.2820229797363281	2.258055908203125	1.529447540283203	0.2680477600097656	2.283334350585938	1.744649810791016	0.3004435272216797	2.25519580078125	1.708547241210937	0.3189615936279297	2.161850219726563	1.728855621337891	0.425802978515625	2.061548583984375	1.744278045654297	0.685622314453125	2.048429748535156	1.972850006103516	0.6632288208007813	2.03621240234375	2.041124145507813	0.6360375671386719	2.004491333007813	2.107584716796875	0.6200482788085937	2.0497255859375	2.048010437011719	0.5907257385253906	2.304454711914063	1.709227111816406	0.2728038330078125	2.40764599609375	1.739704681396484	0.1960186386108398	2.672274780273438	1.818842590332031	0.1301681938171387	2.579678344726562	2.033778625488281	0.09320892715454102	2.579125610351563	2.127025390625	0.1208030891418457
235	7.800000000000001	2.295315673828125	1.208211082458496	0.2867789764404297	2.279141845703125	1.387594497680664	0.2810870666503906	2.258167846679688	1.529275207519531	0.2666001892089844	2.283529663085937	1.744594024658203	0.298847900390625	2.2554150390625	1.708482360839844	0.3174401702880859	2.162180786132812	1.728336761474609	0.4245320129394531	2.060908813476563	1.743421936035156	0.6840904235839844	2.049069641113281	1.972029052734375	0.6633067016601563	2.035667907714844	2.038909423828125	0.636846160888672	2.002537902832032	2.103694946289062	0.6223587341308594	2.050859008789063	2.049272705078125	0.5921084594726562	2.304601806640625	1.709142578125	0.2711812133789062	2.40777490234375	1.738612701416016	0.1939266738891602	2.673626586914063	1.817309020996094	0.1321793098449707	2.581098022460938	2.032078155517578	0.09247097396850586	2.5848076171875	2.124901428222656	0.1195303001403809
236	7.833333	2.295241088867187	1.209284713745117	0.2874021759033203	2.279517822265625	1.388697479248047	0.2822262420654297	2.258534057617188	1.530375854492187	0.26774560546875	2.284207641601562	1.745649230957031	0.3001240234375	2.2560361328125	1.709571533203125	0.3186890411376954	2.161610107421875	1.72683627319336	0.4247588653564454	2.060722534179687	1.740998260498047	0.6844995727539063	2.049311157226563	1.969074157714844	0.6599908447265626	2.034668029785156	2.036529174804688	0.6330224304199219	2.002720886230469	2.100706298828125	0.6198013000488281	2.051974853515625	2.048872375488282	0.5920701293945312	2.305233032226562	1.710176239013672	0.2724410247802734	2.4081826171875	1.73920263671875	0.1946251068115235	2.673407104492187	1.818502899169922	0.1313269729614258	2.581399291992187	2.033190093994141	0.09043223190307617	2.5863212890625	2.125315612792969	0.1199131164550781
237	7.866667	2.293287475585937	1.207881851196289	0.2876026306152344	2.277308959960938	1.386994720458985	0.2829535675048828	2.254793823242188	1.528171478271484	0.2679338684082031	2.279782592773437	1.74294775390625	0.3018510589599609	2.251997314453125	1.706618072509766	0.3203331146240234	2.159530395507812	1.725870147705078	0.4272388153076172	2.058586669921875	1.73796420288086	0.6864839782714844	2.045512023925781	1.965957305908203	0.6655429077148438	2.032912963867187	2.034533142089844	0.6368932495117188	2.003036499023438	2.100513854980469	0.6215400695800781	2.051961853027344	2.042550598144532	0.5954284057617187	2.300661376953125	1.707885284423828	0.2737232666015625	2.402643188476563	1.737367370605469	0.1953154830932617	2.66736279296875	1.816859344482422	0.132219051361084	2.578177856445312	2.032155364990234	0.09004671478271484	2.579910766601563	2.124472290039062	0.1224500694274902
238	7.9	2.292788452148438	1.208372024536133	0.2876786651611328	2.277058837890625	1.387421096801758	0.2833524627685547	2.2539453125	1.528308197021484	0.2676063079833985	2.280508178710937	1.742741149902344	0.3021972198486328	2.252515258789063	1.706579071044922	0.3206148529052734	2.160204711914062	1.726336090087891	0.427521240234375	2.058198608398437	1.738499298095703	0.6862965698242187	2.046100219726562	1.966834838867188	0.6668268737792968	2.034017211914063	2.035188537597656	0.6380318298339844	2.00455419921875	2.1011396484375	0.6224058837890625	2.051304016113281	2.043492248535156	0.5959792785644531	2.301075073242187	1.707610748291016	0.2739062194824219	2.403080200195312	1.737095947265625	0.1956659698486328	2.6674501953125	1.817885162353516	0.133812370300293	2.57898583984375	2.033224487304688	0.09112161636352539	2.57965771484375	2.125491333007812	0.1219085655212402
239	7.933333000000001	2.29286328125	1.208239280700683	0.2884801940917969	2.27620361328125	1.387257858276367	0.2845076751708985	2.253341186523437	1.528320526123047	0.2696650543212891	2.28004296875	1.742795928955078	0.3041740417480469	2.251979614257812	1.706637145996094	0.3225264587402343	2.159395874023438	1.725265747070313	0.4294374542236328	2.054965698242188	1.740143402099609	0.6871972656250001	2.04415380859375	1.968312744140625	0.6653416137695313	2.031612854003906	2.036465454101562	0.6358177490234375	2.002217041015625	2.102148071289062	0.6188723449707032	2.051666381835937	2.043284729003906	0.5926760864257812	2.300628662109375	1.707646179199219	0.275978271484375	2.403035888671875	1.735887908935547	0.197965446472168	2.667847045898437	1.817993621826172	0.1379769439697266	2.584325317382812	2.035221557617187	0.0944912223815918	2.579560791015625	2.128659057617187	0.120058910369873
240	7.966667000000001	2.293685302734375	1.207803024291992	0.2890185699462891	2.276768310546875	1.386458847045899	0.285066146850586	2.2536533203125	1.527220672607422	0.2701810760498047	2.28101318359375	1.741242614746094	0.3043877410888672	2.253076049804688	1.705197631835937	0.3228776397705078	2.160786376953125	1.723761932373047	0.4295647125244141	2.054122924804688	1.738413543701172	0.6858361511230469	2.043133605957031	1.966317291259766	0.6673818054199219	2.030267395019531	2.032806030273437	0.6383701477050781	1.999841613769531	2.09704736328125	0.6234302062988282	2.049467834472656	2.041152648925781	0.5977933654785156	2.301260498046875	1.706125762939453	0.2761403350830078	2.402740966796875	1.734255859375	0.1975372467041016	2.6678935546875	1.813899871826172	0.1386500854492188	2.585626342773438	2.031057220458984	0.09414780044555665	2.58335888671875	2.122280212402344	0.122724235534668
241	8	2.292946166992188	1.20812166595459	0.2889166107177734	2.276088134765625	1.386891357421875	0.2849176025390625	2.253	1.527746612548828	0.2699861755371094	2.280458251953125	1.741922729492188	0.3040850372314453	2.252490112304688	1.705878448486328	0.3226111450195313	2.160277221679688	1.724438507080078	0.4294752044677734	2.054188354492188	1.738683715820312	0.6862520751953125	2.043416870117188	1.966727813720703	0.6671201782226562	2.029834289550781	2.032655578613281	0.6384277648925781	1.998742553710938	2.09627197265625	0.6242044372558594	2.048738952636719	2.04063818359375	0.5978403625488281	2.300705078125	1.706754455566406	0.2758384246826172	2.402350463867188	1.73465087890625	0.1971996154785156	2.667829223632812	1.813751800537109	0.1382980880737305	2.58554931640625	2.03103173828125	0.09355297470092773	2.582276245117187	2.123087951660156	0.1201184463500977
242	8.033333000000001	2.292964599609375	1.209068634033203	0.2881673278808594	2.276443237304687	1.388278289794922	0.2843067474365234	2.254029663085937	1.529559722900391	0.2700153656005859	2.28132080078125	1.744110656738281	0.3043596801757812	2.25317822265625	1.707980560302734	0.3228453216552735	2.160787475585938	1.724960266113281	0.4306651306152344	2.056174072265625	1.738751281738281	0.6883751831054687	2.039532531738281	1.96731411743164	0.67343994140625	2.027337768554688	2.03367626953125	0.6410796508789063	1.997852478027344	2.098210998535156	0.6228615417480469	2.046015502929688	2.042821899414062	0.6014314575195312	2.301795776367188	1.708904815673828	0.2760850524902344	2.404320068359375	1.736948638916016	0.1976794586181641	2.670614013671875	1.8109677734375	0.1334241409301758	2.589041015625	2.02961831665039	0.09208740615844727	2.583771240234375	2.120108520507813	0.1250200538635254
243	8.066667000000001	2.2928154296875	1.207826210021973	0.2883468170166016	2.274820190429688	1.386621063232422	0.2836447906494141	2.252838745117188	1.527971038818359	0.2700582733154297	2.28054736328125	1.742042449951172	0.3054521026611328	2.25240966796875	1.705884704589844	0.3236914825439453	2.161160034179687	1.724649353027344	0.4317723083496093	2.055277099609375	1.740391998291016	0.6886814270019532	2.04020361328125	1.968517211914063	0.67220654296875	2.029437255859375	2.033993225097656	0.6424695129394531	1.994185607910156	2.101233032226562	0.6183442382812501	2.048902526855469	2.038964691162109	0.6054620361328125	2.300874633789062	1.707010223388672	0.2770696563720703	2.402828369140625	1.735662170410156	0.1988364715576172	2.669442504882813	1.808588317871094	0.1353457489013672	2.587925659179688	2.026758972167968	0.09221736526489258	2.584088134765625	2.11901611328125	0.1169782829284668
244	8.1	2.293596801757813	1.208107627868652	0.2887294311523437	2.276017578125	1.386851974487305	0.2853002624511718	2.25243701171875	1.527764801025391	0.2708762512207031	2.278414916992188	1.74196240234375	0.3067907104492188	2.25035888671875	1.705622711181641	0.324717544555664	2.158065185546875	1.723822692871094	0.4317589874267578	2.058072265625	1.740787322998047	0.6910070495605469	2.0409052734375	1.969447906494141	0.6784945678710937	2.031508666992187	2.033400939941406	0.6468931274414063	1.99827197265625	2.0992216796875	0.6209826354980469	2.043013793945312	2.034450012207031	0.5975693969726562	2.299221069335938	1.707079223632813	0.2785591430664063	2.401688354492188	1.735143676757812	0.2009888076782226	2.668351684570313	1.809820343017578	0.1411183624267578	2.5881787109375	2.027035614013672	0.0907509994506836	2.582417846679688	2.118665222167968	0.1205397033691406
245	8.133333	2.292903076171875	1.207790634155273	0.2881688385009765	2.275302001953125	1.386555160522461	0.2845220489501953	2.251539428710937	1.527415893554688	0.269806396484375	2.277184814453125	1.741902618408203	0.3044510040283203	2.249409057617187	1.705559417724609	0.3227760772705078	2.157953002929688	1.723591461181641	0.4304916381835938	2.058802856445312	1.739300415039063	0.6901752014160156	2.039968872070312	1.967614227294922	0.6761979675292968	2.029848022460937	2.032361938476563	0.6484428100585937	1.995397705078125	2.098455444335937	0.6264572448730469	2.043735656738281	2.036860595703125	0.6015946960449219	2.297834106445312	1.706938659667969	0.2762304077148438	2.399523071289063	1.734550262451172	0.1977279815673828	2.666871826171875	1.807938293457031	0.1393817520141601	2.5892998046875	2.026269683837891	0.08961333465576171	2.586418579101562	2.1182841796875	0.1191740493774414
246	8.166667	2.294325073242187	1.208605232238769	0.2888979949951171	2.278172119140625	1.387653381347656	0.2856062164306641	2.256008544921875	1.528859771728516	0.2715057830810547	2.280613647460938	1.743683258056641	0.3054839477539062	2.25278125	1.707337585449219	0.3237612762451172	2.160201293945312	1.724687561035156	0.4309500427246094	2.0605263671875	1.738087799072266	0.6906443786621094	2.040247192382813	1.966639221191406	0.6786126098632812	2.030992248535156	2.032428527832031	0.65063671875	1.997371276855469	2.099705444335938	0.6279695434570312	2.043025939941407	2.036412109375	0.6047640686035156	2.301654541015625	1.708622222900391	0.2775464477539062	2.404157104492187	1.737764373779297	0.2002366714477539	2.6713193359375	1.808746704101563	0.1380883865356445	2.590913818359375	2.027115020751953	0.09385005950927736	2.587754516601563	2.120155334472656	0.1178365020751953
247	8.200000000000001	2.294150756835938	1.208661155700684	0.2888687591552734	2.27802734375	1.387701278686523	0.2855833435058593	2.255896362304687	1.528905212402344	0.2714842224121093	2.28052734375	1.743712554931641	0.3054770202636719	2.252684326171875	1.707373504638672	0.3237419128417969	2.160094116210938	1.724726776123047	0.4309116668701172	2.060428100585938	1.738035980224609	0.6905948486328125	2.040244384765625	1.966601318359375	0.6786065368652343	2.031132019042969	2.032322937011719	0.650683837890625	1.997698852539062	2.09956005859375	0.6280815124511718	2.043172485351563	2.03630078125	0.6048787536621094	2.3015693359375	1.70864990234375	0.2775472869873047	2.404099365234375	1.737769927978515	0.200285888671875	2.671307739257812	1.808699279785156	0.1383012771606445	2.590893432617188	2.027058959960938	0.09410078811645509	2.587331665039063	2.12001171875	0.1182286224365234
248	8.233333	2.29357177734375	1.208175834655762	0.2884229583740234	2.277327514648437	1.387242065429688	0.2847608795166016	2.2549775390625	1.528427795410156	0.2703691864013672	2.280365600585937	1.743228363037109	0.3037499694824219	2.252314453125	1.707054626464844	0.3220933074951172	2.159352905273438	1.724496337890625	0.4291669006347656	2.061476440429688	1.735604919433594	0.6897034912109374	2.039894653320312	1.964234283447266	0.6791307067871093	2.033036743164063	2.03277734375	0.6509650573730469	2.001708679199219	2.103031677246094	0.6268168334960937	2.044060668945312	2.03664111328125	0.6059388732910156	2.301362060546875	1.708001586914063	0.275950912475586	2.404245971679687	1.737430603027344	0.1989668731689453	2.671257934570312	1.809033874511719	0.13678857421875	2.589176391601562	2.026649719238281	0.09152799606323242	2.580568359375	2.120946472167969	0.1173614044189453
249	8.266667	2.294509155273437	1.209480560302734	0.289216796875	2.277673828125	1.388504852294922	0.2849649047851562	2.25651123046875	1.529942169189453	0.2713410491943359	2.282065063476563	1.744826080322266	0.304554443359375	2.253818481445313	1.708717163085938	0.322797348022461	2.159979858398438	1.724963348388672	0.4295446624755859	2.06246630859375	1.737668731689453	0.6903202514648438	2.040575927734375	1.966489379882812	0.6780037841796875	2.032518859863282	2.034687866210938	0.651167724609375	2.000417907714844	2.10405859375	0.6283063964843749	2.043560424804688	2.035936004638672	0.6060238037109376	2.303192749023438	1.709506988525391	0.2769211120605469	2.4067529296875	1.739106475830078	0.2006947784423828	2.674256591796875	1.809015228271484	0.1387421035766602	2.587514404296875	2.024733612060547	0.09302611160278321	2.579591674804687	2.117796081542969	0.1193883476257324
250	8.300000000000001	2.29244189453125	1.209705421447754	0.2912742919921875	2.276560546875	1.388435897827148	0.2873120574951172	2.25683056640625	1.529943115234375	0.2747767486572266	2.278865112304687	1.745365692138672	0.303345947265625	2.25156494140625	1.709153442382813	0.3225758972167969	2.159890747070312	1.729373229980469	0.4297194213867188	2.064640991210938	1.729258880615234	0.6905303649902343	2.0388837890625	1.956746002197266	0.6810093994140625	2.033691345214844	2.026798370361328	0.6511297302246093	2.003799377441406	2.09964453125	0.6185922546386718	2.043679565429688	2.025986450195313	0.6101627807617187	2.300229370117187	1.710029144287109	0.2762469635009766	2.40236279296875	1.739261901855469	0.1986438140869141	2.67022412109375	1.808958892822266	0.140622428894043	2.587229248046875	2.025172607421875	0.09289240646362304	2.580094482421875	2.119404541015625	0.1175120849609375
251	8.333333	2.292737915039063	1.209249671936035	0.2917405242919922	2.275764526367188	1.387890869140625	0.2876788940429688	2.254497192382813	1.529247741699219	0.2746402740478516	2.27700048828125	1.744439758300781	0.3048668823242188	2.2497744140625	1.708058898925781	0.3239841766357422	2.158725952148437	1.728354553222656	0.431677261352539	2.062940551757813	1.730313873291016	0.6923355407714844	2.03753515625	1.95755224609375	0.6789283142089844	2.029808288574219	2.029039154052734	0.6502014465332031	1.996803466796875	2.102920349121094	0.6193495483398438	2.037396057128906	2.031072021484375	0.6103615417480469	2.298145629882812	1.709333587646484	0.2773205261230469	2.399695068359375	1.738930267333985	0.1990197219848633	2.667885986328125	1.807472778320312	0.1417184448242187	2.587241088867188	2.024577758789063	0.09279037857055664	2.577634033203125	2.118785766601563	0.119528491973877
252	8.366667	2.293371948242187	1.207279281616211	0.2922400665283204	2.275544311523437	1.385535461425781	0.287461898803711	2.2542353515625	1.526774444580078	0.274348876953125	2.2760185546875	1.741534484863281	0.3032817993164063	2.248835693359375	1.705133972167969	0.3223937835693359	2.157574951171875	1.725006286621094	0.4292254791259765	2.06093212890625	1.730475616455078	0.6888318176269531	2.034576293945312	1.957777160644531	0.6787066955566405	2.027205627441406	2.029050231933594	0.6485990295410157	1.994559326171875	2.102912170410156	0.6150667419433593	2.036107543945312	2.027382293701172	0.6068003234863282	2.297341552734375	1.706602172851563	0.2761725158691406	2.398980590820313	1.736316925048828	0.1986046829223633	2.667486694335937	1.802998260498047	0.1417117614746094	2.5884814453125	2.0199970703125	0.0908543586730957	2.579390625	2.105949401855469	0.1306645889282227
253	8.4	2.293412841796875	1.206772354125976	0.2917726745605469	2.27559521484375	1.385010757446289	0.2869981689453125	2.254468505859375	1.526259552001953	0.273889419555664	2.276426147460938	1.740961120605469	0.3031292419433594	2.249110717773438	1.704580657958984	0.3220451812744141	2.15727294921875	1.724736907958984	0.4281335754394531	2.05848583984375	1.731358276367188	0.6870923156738281	2.032520751953125	1.958662231445313	0.6758742370605468	2.025139709472656	2.02982763671875	0.6483462829589843	1.992569091796875	2.103743957519531	0.6176780395507813	2.033707946777344	2.027389984130859	0.6044002075195313	2.297814331054687	1.706024078369141	0.2761198120117188	2.399707763671875	1.735615234375	0.1989754409790039	2.668208129882812	1.801998443603516	0.1417691116333008	2.5890087890625	2.018669830322266	0.0900620880126953	2.579333618164062	2.105754150390625	0.1273166770935059
254	8.433333000000001	2.293364135742188	1.208711288452148	0.2912294464111328	2.27570361328125	1.387631439208984	0.2858687744140625	2.256217407226563	1.529683776855469	0.2733357086181641	2.2773046875	1.74547314453125	0.3022195739746094	2.249698120117188	1.708967468261719	0.3209852142333984	2.15533203125	1.725947021484375	0.4265639953613282	2.057334594726562	1.734942413330078	0.6874095153808594	2.032273498535156	1.962433898925781	0.6686801147460938	2.020315979003906	2.03078564453125	0.6451867980957031	1.984155822753906	2.100138122558594	0.6189998168945312	2.028981201171875	2.029632141113281	0.6013201904296874	2.299258056640625	1.710310943603516	0.2755048370361328	2.402784545898438	1.740652862548828	0.1996973037719726	2.67183935546875	1.804999084472656	0.1376350517272949	2.5886455078125	2.021735931396484	0.08908989334106446	2.583560546875	2.109857604980469	0.1198032684326172
255	8.466667000000001	2.293041748046875	1.209244728088379	0.2911377716064453	2.275256958007812	1.387867309570312	0.2858227233886719	2.255594116210937	1.529627990722656	0.2733600769042969	2.275037109375	1.745350555419922	0.3014540557861328	2.247901000976563	1.708743774414062	0.3204644775390625	2.154427734375	1.726053375244141	0.4263964080810547	2.057151977539062	1.735196380615234	0.6868538513183593	2.030957824707031	1.962126678466797	0.66779345703125	2.018984924316406	2.030898376464844	0.6444450378417969	1.98333203125	2.10003466796875	0.6172590637207032	2.027834838867188	2.031077331542969	0.6001977844238281	2.297074584960937	1.710328460693359	0.2747459259033203	2.399617919921875	1.742174865722656	0.1986023330688477	2.667956909179687	1.804394927978516	0.1349877281188965	2.586124755859375	2.021088470458984	0.08561588668823242	2.576901611328125	2.111006286621094	0.1144249954223633
256	8.5	2.292613891601563	1.20924356842041	0.2911331329345703	2.2736884765625	1.387486038208008	0.2855053253173828	2.25407080078125	1.529138031005859	0.2734615020751953	2.274950805664063	1.744412689208984	0.3017775115966796	2.247724853515625	1.707951568603516	0.3208346252441406	2.154944946289063	1.725766662597656	0.4269985809326172	2.056840454101562	1.734607757568359	0.68680908203125	2.0332431640625	1.961072296142578	0.6667348022460937	2.020652770996094	2.0305693359375	0.6449259948730468	1.984021362304687	2.100900390625	0.6201639709472657	2.028884948730469	2.030305145263672	0.6004806213378906	2.2966064453125	1.709381744384766	0.274939453125	2.398700561523437	1.741169250488281	0.1984514465332031	2.667242553710937	1.801790649414063	0.1358068618774414	2.587080688476562	2.018550201416016	0.08451818084716797	2.579126220703125	2.107675354003906	0.1146805534362793
257	8.533333000000001	2.291260375976563	1.208059646606445	0.29123974609375	2.2724775390625	1.38597444152832	0.286122573852539	2.252112548828125	1.527174011230469	0.2737590026855469	2.271923583984375	1.74215234375	0.3013449554443359	2.245051147460938	1.705669342041016	0.3205413818359375	2.153490478515625	1.725182373046875	0.4266582489013672	2.054521484375	1.732936096191406	0.6853414001464844	2.027170104980469	1.959281921386719	0.6696861267089844	2.016967041015625	2.028943054199218	0.6447288818359375	1.982605285644531	2.099657775878907	0.6164006652832031	2.024185974121094	2.028101165771484	0.5993168029785156	2.293582885742187	1.707252716064453	0.2745990600585937	2.394973754882812	1.738108123779297	0.1975037155151367	2.660881225585937	1.807508666992188	0.1318267860412598	2.58503759765625	2.025095275878906	0.08027355194091798	2.579982299804688	2.113737243652344	0.1112660217285156
258	8.566667000000001	2.290789916992187	1.208028327941895	0.2913714447021484	2.271874389648437	1.385795135498047	0.2866816711425781	2.250110107421875	1.526649993896484	0.2737098541259766	2.270574462890625	1.741162078857422	0.3022723999023438	2.243777587890625	1.704644256591797	0.3214179992675781	2.153408325195312	1.724645965576172	0.4281251831054688	2.055362670898437	1.734095825195312	0.6868376464843751	2.028896057128906	1.959559967041016	0.6690897216796875	2.020880187988281	2.028640075683594	0.64508056640625	1.989235961914062	2.09919091796875	0.6178034362792969	2.028272583007812	2.029617919921875	0.6008524780273438	2.291948852539063	1.706440002441406	0.2752411804199218	2.392866577148438	1.737032623291016	0.1977954864501953	2.658866333007813	1.806343688964844	0.1326927947998047	2.58617138671875	2.024462188720703	0.07989091491699218	2.581578491210937	2.112571533203125	0.1110181617736817
259	8.6	2.291054077148438	1.208985862731934	0.2914838104248047	2.271069091796875	1.386540756225586	0.2864719848632813	2.248833129882812	1.527285552978516	0.2735824432373047	2.269377197265625	1.74175244140625	0.3017480010986328	2.24262158203125	1.7052705078125	0.3210264434814453	2.152428955078125	1.724989074707031	0.4280407257080078	2.058315307617187	1.734472778320312	0.6883132934570313	2.028026733398438	1.960261749267578	0.673922821044922	2.022362121582031	2.029314636230469	0.6486061706542969	1.991971984863281	2.101055053710938	0.6215494689941405	2.028730346679688	2.02958837890625	0.6023152770996094	2.2906875	1.707011871337891	0.274712631225586	2.39151806640625	1.736946716308594	0.1969013900756836	2.65766845703125	1.805561401367187	0.1317044486999512	2.586122680664062	2.023812255859375	0.07825935745239258	2.581744262695312	2.112958068847656	0.1063418045043945
260	8.633333	2.29010009765625	1.209331962585449	0.2916543579101563	2.27019775390625	1.386842758178711	0.2856831817626953	2.24807421875	1.527414825439453	0.2721598663330078	2.267532836914063	1.741930786132813	0.2997335357666016	2.241103149414062	1.705297332763672	0.3190699462890625	2.151262939453125	1.720954559326172	0.4259619750976563	2.061068359375	1.731524871826172	0.6866600341796876	2.028356750488281	1.956947479248047	0.6811363220214843	2.017339294433594	2.027352966308594	0.6511770324707031	1.980638427734375	2.099351257324218	0.6252448425292969	2.025912658691406	2.026380004882812	0.6057359313964843	2.288875854492188	1.70733642578125	0.2728266448974609	2.388870361328125	1.736886932373047	0.1946084823608398	2.65587841796875	1.804217041015625	0.1329535865783691	2.585420166015625	2.021298645019531	0.07449231338500976	2.581921875	2.109337890625	0.105935359954834
261	8.666667	2.290309936523437	1.209738945007324	0.2916842498779297	2.270474853515625	1.387223602294922	0.2856168823242188	2.248328735351563	1.527750793457031	0.2719695129394532	2.267625732421875	1.742273010253906	0.299253662109375	2.241249267578125	1.705647735595703	0.3186595153808593	2.151508544921875	1.720982116699219	0.4256432037353516	2.0630703125	1.729920349121094	0.6871093749999999	2.027468627929688	1.955451629638672	0.6841658325195312	2.017180297851563	2.025617431640625	0.6532171936035156	1.981429260253906	2.09734619140625	0.626081787109375	2.027688598632812	2.02650570678711	0.6064938354492188	2.288970703125	1.707671539306641	0.2723720397949219	2.388870361328125	1.737042633056641	0.1939914474487305	2.655572875976563	1.804744293212891	0.1315629577636719	2.584456420898437	2.0211650390625	0.07158681488037109	2.58169970703125	2.109619384765625	0.09839153289794922
262	8.700000000000001	2.289354614257813	1.208370567321778	0.2904722290039062	2.269991577148438	1.385598037719727	0.2840695953369141	2.248694458007813	1.525970458984375	0.2704640808105468	2.266866333007813	1.740335571289062	0.2968726501464843	2.24029541015625	1.703845367431641	0.3160780334472656	2.148092163085937	1.715664672851562	0.4219353179931641	2.070437866210938	1.7123779296875	0.6869730224609375	1.996812255859375	1.932721618652344	0.6895865173339844	2.011374755859375	2.01301107788086	0.6545850219726563	1.999111572265625	2.102133544921875	0.6186771240234374	2.021209167480468	2.018305084228516	0.6110193481445312	2.2887548828125	1.705663940429687	0.2705051879882813	2.389937744140625	1.735841094970703	0.1939749221801758	2.655025634765625	1.80823681640625	0.1307443695068359	2.584881713867187	2.023558898925781	0.06717005157470703	2.585885131835937	2.1089765625	0.09731298828125
263	8.733333	2.289515747070312	1.209605850219726	0.2921691284179687	2.27061083984375	1.386625671386719	0.2853200531005859	2.2487490234375	1.526626922607422	0.2706437835693359	2.266078369140625	1.740874267578125	0.2956694488525391	2.239758422851562	1.704329498291016	0.3148005676269531	2.146296142578125	1.715617584228516	0.4180296783447266	2.071059692382812	1.710286376953125	0.6822402648925782	1.997208923339844	1.927888275146484	0.7079052734375	2.009509216308594	2.006197662353515	0.6577119750976562	1.995120056152344	2.090651245117188	0.5950774230957031	2.019235778808594	2.007716857910157	0.6201429443359375	2.2879765625	1.70630859375	0.2698258819580078	2.388355712890625	1.735525787353516	0.1936113891601562	2.65326171875	1.808579406738281	0.1326846694946289	2.583845581054687	2.023157897949218	0.06678492736816406	2.582778930664062	2.111307189941406	0.08872671127319336
264	8.766667	2.289296264648438	1.209616416931152	0.2924269409179687	2.270348876953125	1.386688583374023	0.2853104095458984	2.248421264648438	1.526678588867188	0.2703515472412109	2.265576538085938	1.741015258789063	0.2951855621337891	2.239255737304688	1.704451477050781	0.3143236389160157	2.145622314453125	1.715459289550781	0.4173968658447266	2.071610107421875	1.708498962402344	0.6819480285644531	1.998366638183594	1.925915863037109	0.70981494140625	2.009134521484375	2.004474090576172	0.6593619995117187	1.992811157226563	2.088894287109375	0.5968613586425782	2.018300048828125	2.008535705566406	0.6231986083984375	2.287531372070313	1.706441284179687	0.2693998565673829	2.3879189453125	1.735737915039063	0.1931386108398437	2.652950317382812	1.808699066162109	0.1321565933227539	2.583343139648437	2.023151794433593	0.06584486389160156	2.581263061523438	2.110372131347656	0.08862746810913086
265	8.800000000000001	2.28684814453125	1.211064064025879	0.2919085235595703	2.267542114257813	1.38774951171875	0.2841779327392578	2.246107421875	1.527546356201172	0.2693253479003906	2.262796997070312	1.741782318115234	0.2934475708007813	2.236442749023437	1.705330413818359	0.312539047241211	2.143738891601562	1.715558715820312	0.4157243804931641	2.078817016601563	1.70706298828125	0.6822316894531251	2.006495239257813	1.922663177490235	0.7184703369140626	2.008655517578125	2.00252001953125	0.6683224182128906	1.983612854003906	2.090744018554688	0.6122822570800781	2.015548767089844	2.003828918457031	0.6288742980957032	2.284929565429688	1.707138488769531	0.2679512939453125	2.385417358398437	1.739118560791016	0.192992546081543	2.650684204101562	1.808123657226562	0.1316478614807129	2.583505981445312	2.022968475341797	0.06527301025390625	2.586163940429687	2.110691040039062	0.08940117645263672
266	8.833333	2.286298095703125	1.211599166870117	0.2920478820800781	2.267160766601562	1.388309005737305	0.2840443878173828	2.246040893554688	1.528140350341797	0.2689959716796875	2.262973388671875	1.742398345947266	0.2933557739257813	2.236519409179687	1.705961151123047	0.3123261260986328	2.143767456054688	1.715595581054687	0.4154595947265625	2.079259033203125	1.703720184326172	0.6820675048828124	2.006908142089844	1.918405242919922	0.7212538452148438	2.00990625	1.997961853027344	0.6704468383789062	1.985903625488281	2.085942321777344	0.6134741821289063	2.014469787597656	1.995718780517578	0.6284990539550781	2.285119873046875	1.707729125976563	0.2679050903320312	2.385718017578125	1.739856353759766	0.1932055816650391	2.650825927734375	1.809874114990234	0.1323964080810547	2.582734375	2.024390045166016	0.06580893707275391	2.58491650390625	2.112625183105469	0.08809153366088868
267	8.866667	2.287169799804688	1.213358222961426	0.2926179809570312	2.2682451171875	1.390662261962891	0.2832688751220703	2.246613159179687	1.530458404541016	0.2658920135498047	2.264508056640625	1.745193634033203	0.2918117065429687	2.23737646484375	1.708726440429687	0.3101121520996094	2.140902099609375	1.71580859375	0.4095215759277344	2.083444946289062	1.703500701904297	0.6785201721191406	2.014213439941406	1.918290222167969	0.7254184570312501	2.014551330566406	1.996801483154297	0.6745743103027344	1.988543029785156	2.085417297363281	0.6197229919433593	2.018364562988281	1.999724792480469	0.6355755920410155	2.286984619140625	1.710376403808594	0.2665438537597656	2.389634033203125	1.742351989746094	0.1938783493041992	2.6567978515625	1.809547393798828	0.1336600532531738	2.585751098632812	2.023966247558594	0.0670830307006836	2.587372436523437	2.109558532714844	0.09174240493774413
268	8.9	2.287242797851563	1.213396240234375	0.2927161254882812	2.26838427734375	1.390689071655273	0.2834201202392578	2.246772216796875	1.530480499267578	0.2660651092529297	2.264920654296875	1.745220062255859	0.2917570190429687	2.237764038085937	1.708801849365234	0.3101222839355469	2.141380249023437	1.716193481445313	0.4096816101074219	2.083727661132812	1.704636505126953	0.6786457824707031	2.014640991210937	1.919523315429688	0.7253677978515625	2.014972595214844	1.998048034667969	0.6745870056152343	1.988995483398438	2.086638244628906	0.6196911315917969	2.018435363769531	2.000554809570313	0.6352319641113282	2.28733984375	1.710353302001953	0.2664989318847656	2.389978637695313	1.742208038330078	0.1937627487182617	2.657190673828125	1.809454895019531	0.1339089546203613	2.585764038085938	2.023803771972656	0.0675248031616211	2.586818115234375	2.108687561035156	0.09296445083618164
269	8.933333000000001	2.28686376953125	1.212887619018555	0.2925200042724609	2.2679755859375	1.390291229248047	0.2830298004150391	2.246176513671875	1.530147430419922	0.2654288940429688	2.263535522460938	1.745202453613281	0.290856704711914	2.23650146484375	1.708695007324219	0.3092961120605469	2.139775512695313	1.715097442626953	0.4089676361083984	2.08373974609375	1.704296966552734	0.6786880187988282	2.007257995605469	1.917068054199219	0.7236944274902344	2.016371276855469	1.999833557128906	0.6774561157226562	1.998763244628906	2.092527465820313	0.6244853210449218	2.018530517578125	2.001868255615234	0.6377730407714843	2.286096923828125	1.710328125	0.2656132202148437	2.388713256835937	1.741986206054688	0.192628059387207	2.656618286132812	1.808271453857422	0.1346429786682129	2.588044677734375	2.023505065917969	0.0672776756286621	2.5894140625	2.108278991699219	0.0926378517150879
270	8.966667000000001	2.287544311523438	1.214500717163086	0.2911747436523437	2.266906494140625	1.391957702636719	0.2785732727050781	2.246630737304687	1.532560821533203	0.2621372528076172	2.264390991210937	1.747766662597656	0.2895215454101563	2.237102294921875	1.71115234375	0.307449951171875	2.138638793945312	1.713691040039063	0.4043273162841797	2.086473999023438	1.703068908691406	0.6748089599609375	2.007959228515625	1.914015594482422	0.7232194824218749	2.017167297363281	1.998092346191406	0.6789015197753907	2.000277282714844	2.092049438476563	0.6279147644042968	2.019679138183594	2.001101043701172	0.6391727600097656	2.28706201171875	1.712929229736328	0.2641513824462891	2.39091455078125	1.742584564208984	0.1919465026855469	2.660446166992188	1.807854034423828	0.1376783676147461	2.595536254882813	2.0238291015625	0.06800791931152345	2.59261376953125	2.107181701660156	0.09175965499877931
271	9	2.287300048828125	1.214593902587891	0.2911768646240235	2.266670043945313	1.392053329467773	0.2785798187255859	2.246417236328125	1.532660980224609	0.262135986328125	2.264163696289063	1.747866180419922	0.289495361328125	2.236849609375	1.711259246826172	0.3073918151855469	2.138234497070313	1.713717864990234	0.4041233978271485	2.08565283203125	1.703316741943359	0.6745701904296875	2.0053291015625	1.913789581298828	0.7220837097167969	2.014472351074219	1.998231689453125	0.6781082458496094	1.999298706054688	2.09216650390625	0.6267541198730469	2.016588928222656	2.000271453857422	0.6375025634765625	2.286862060546875	1.713021636962891	0.2641673583984375	2.390873657226562	1.742454162597656	0.1921142425537109	2.660685424804687	1.806691589355469	0.1380462188720703	2.596742065429687	2.022673675537109	0.06760856246948242	2.594012573242187	2.105397216796875	0.09145967483520509
272	9.033333000000001	2.285824462890625	1.215643844604492	0.2903933410644531	2.266978149414062	1.393441757202148	0.2802257232666016	2.247266479492187	1.534232330322266	0.2645335845947265	2.262761840820312	1.750037506103516	0.2881945495605469	2.236057373046875	1.713382415771484	0.3070419921875	2.138849243164063	1.715390991210938	0.4055047912597656	2.089506958007813	1.701160064697266	0.6753990783691406	2.010978271484375	1.912507720947266	0.7217825317382813	2.01883251953125	2.002749786376953	0.6878807983398437	2.038738891601563	2.081856872558594	0.6357677001953126	2.018749145507813	2.000580688476562	0.6397684936523438	2.285618286132812	1.715084381103515	0.2631299896240235	2.388945678710937	1.742137420654297	0.1888958892822266	2.660795288085938	1.798924560546875	0.1360280609130859	2.601278442382813	2.015096374511719	0.0623786735534668	2.595070922851562	2.097523193359375	0.08339731597900391
273	9.066667000000001	2.2844033203125	1.216764343261719	0.2886788482666016	2.2652236328125	1.394389938354492	0.2797012939453125	2.24332080078125	1.534644256591797	0.2631752319335937	2.257171875	1.7506279296875	0.2847265777587891	2.231293090820313	1.713857421875	0.3044764862060547	2.139027099609375	1.714953857421875	0.4087835235595703	2.09657958984375	1.695573303222656	0.67912890625	2.005166015625	1.903048309326172	0.7200646667480468	2.0097939453125	1.994177856445312	0.6885678405761719	2.0347587890625	2.067959411621094	0.6404486999511718	2.012541381835938	1.996094329833984	0.6413120117187501	2.279785278320313	1.715759613037109	0.2594273834228515	2.381625244140625	1.739844329833984	0.1823705139160156	2.65311669921875	1.798530059814453	0.1343831329345703	2.599711303710937	2.011778900146484	0.04846714973449708	2.597124389648438	2.096095703125	0.07335816192626954
274	9.1	2.287022827148438	1.215786529541016	0.285877700805664	2.265858642578125	1.393782928466797	0.2743784790039062	2.247743408203125	1.5355625	0.2620076599121094	2.260087524414063	1.752198333740234	0.2849888763427735	2.23437841796875	1.715207763671875	0.3046442108154297	2.141811401367188	1.714727447509766	0.4100353393554688	2.0979970703125	1.692613708496094	0.6801147155761719	1.998938232421875	1.900942962646484	0.7096921997070312	1.9948369140625	1.992017150878906	0.6765988159179688	2.027857360839844	2.058070434570312	0.63580810546875	1.992908325195313	1.991428802490234	0.6311335754394531	2.28304248046875	1.717329162597656	0.2593197631835937	2.385516357421875	1.740572204589844	0.1819091262817383	2.65923974609375	1.795282562255859	0.1363483505249024	2.604568969726563	2.003535430908203	0.03869203567504883	2.609360229492188	2.089803100585938	0.06157664108276367
275	9.133333	2.288193481445313	1.213765785217285	0.2836290435791016	2.266556030273438	1.392306716918945	0.273143798828125	2.24877294921875	1.534838073730469	0.2625548248291015	2.263439819335938	1.751432220458984	0.2908181762695312	2.238350341796875	1.714071502685547	0.3110256652832031	2.149920654296875	1.716140991210938	0.4223551177978516	2.101432861328125	1.697256042480469	0.693458740234375	1.981396728515625	1.898767303466797	0.6976576232910157	1.959032592773438	1.987123382568359	0.6636629638671875	1.98323828125	2.048783294677734	0.6348473510742187	1.960236511230469	1.989029479980469	0.6211692504882813	2.28510400390625	1.716899871826172	0.2627903594970703	2.384826416015625	1.738339477539062	0.1794304351806641	2.662743041992187	1.773757995605469	0.1332908706665039	2.608810668945313	1.979270202636719	0.02820482635498047	2.614503784179687	2.071482299804687	0.02403841304779053
276	9.166667	2.287916137695313	1.2128759765625	0.2820638885498047	2.26221484375	1.390811218261719	0.2679973907470703	2.246444580078125	1.533985778808594	0.2601643218994141	2.260770874023438	1.750664794921875	0.2889362335205078	2.236403686523437	1.713175598144531	0.3096391448974609	2.150792114257813	1.717905853271484	0.4233186492919922	2.107743530273438	1.690404541015625	0.6954566345214843	1.951934143066406	1.864757385253906	0.6857476806640626	1.933009643554688	1.950555541992188	0.6532073364257813	1.960271240234375	2.009123779296875	0.5861413879394531	1.94154296875	1.964181945800781	0.6110551147460938	2.281869018554687	1.716231872558594	0.260205581665039	2.379153076171875	1.7389345703125	0.1744772033691406	2.659251220703125	1.769520446777344	0.1418813934326172	2.610071411132813	1.956727142333984	0.004379977226257325	2.61479638671875	2.049837646484375	-0.003426807522773743
277	9.200000000000001	2.285720947265625	1.211881805419922	0.2809463043212891	2.256408813476562	1.388779205322266	0.2656310882568359	2.239915771484375	1.53158544921875	0.2602363891601562	2.254457275390625	1.747643493652344	0.2893686981201172	2.231410766601563	1.710033294677734	0.31088427734375	2.152310180664062	1.72523828125	0.4279570617675781	2.10486962890625	1.661893096923828	0.6940043029785157	1.940822814941406	1.827903533935547	0.6775379943847657	1.895338928222656	1.906339385986328	0.6426709899902343	1.927228637695312	1.969472839355469	0.6011582641601563	1.894660461425781	1.920401733398438	0.6210143127441407	2.274226684570313	1.713534759521484	0.2596248931884766	2.36635302734375	1.735740997314453	0.1699487228393555	2.646563354492187	1.761291809082031	0.1379560546875	2.607058227539063	1.926430786132812	-0.0241122670173645	2.63225830078125	2.015770690917969	-0.05471353912353515
278	9.233333	2.284806518554688	1.215819145202637	0.2793041229248047	2.25569140625	1.392481582641601	0.2616183319091797	2.241693603515625	1.535607269287109	0.2566297912597656	2.25546337890625	1.75159701538086	0.2865335083007813	2.231833984375	1.713918304443359	0.3074888305664062	2.149708374023438	1.727503662109375	0.4231023406982422	2.122814453125	1.651386291503906	0.6875970458984375	1.923671997070313	1.771054962158203	0.6675289611816406	1.877511108398437	1.835171539306641	0.6613821411132812	1.904699035644531	1.8519765625	0.6161925659179688	1.8723134765625	1.841581390380859	0.6441032409667968	2.276040649414062	1.717579742431641	0.2571374740600586	2.370076049804688	1.744330413818359	0.1704704132080078	2.652340087890625	1.744479400634765	0.1581576614379883	2.63338330078125	1.883863983154297	-0.03273289585113525	2.637350463867187	1.952587921142578	-0.09134821701049806
279	9.266667	2.286124145507813	1.217538703918457	0.2795052642822266	2.256455200195313	1.395216995239258	0.2614253845214843	2.24046923828125	1.538800598144531	0.2534105529785157	2.260786376953125	1.754781372070312	0.2884620513916015	2.235756591796875	1.717244049072266	0.3087662811279297	2.153416870117187	1.73429931640625	0.4261176300048828	2.134911743164063	1.645444702148438	0.6891251525878906	1.918332946777344	1.725060180664063	0.6617191772460937	1.848059936523438	1.757429992675781	0.6640350341796875	1.879233947753906	1.771888580322265	0.615042724609375	1.846296447753906	1.756045715332031	0.6550147705078125	2.280606201171875	1.72055078125	0.2580231475830078	2.375976806640625	1.748325897216797	0.1723710021972656	2.65845068359375	1.728922119140625	0.1600308456420899	2.637572265625	1.83202880859375	-0.05304932975769043	2.638361938476563	1.875665924072266	-0.1297998237609863
280	9.300000000000001	2.286552001953125	1.219975601196289	0.2808633422851563	2.258584838867187	1.397650115966797	0.2634405212402344	2.236159301757812	1.539631286621094	0.2490590972900391	2.257478881835937	1.755305603027344	0.2841766815185547	2.231740234375	1.717926727294922	0.3039587097167968	2.147085693359375	1.736728942871094	0.4188287658691406	2.146629516601562	1.629246826171875	0.6760330200195312	1.916233520507812	1.653443115234375	0.655111083984375	1.839294067382812	1.657146728515625	0.6811663513183593	1.869815734863281	1.676210571289062	0.6407411193847656	1.832786682128906	1.674814819335938	0.6792062377929688	2.277634765625	1.72101123046875	0.2542705993652344	2.373951049804687	1.758770202636719	0.1722090988159179	2.655249877929688	1.721716857910156	0.1597901916503906	2.63617333984375	1.765490173339844	-0.07223944854736328	2.647814697265625	1.802255126953125	-0.1560609970092773
281	9.333333	2.290053466796875	1.221631782531738	0.280316162109375	2.260670166015625	1.398491775512695	0.26343798828125	2.236516967773437	1.539718231201172	0.2495912322998047	2.255700561523438	1.754761138916016	0.2854527282714844	2.231368774414062	1.716973419189453	0.3059260406494141	2.15076611328125	1.733535705566406	0.42392041015625	2.18759326171875	1.637605224609375	0.6829295654296874	1.959531799316406	1.604754333496094	0.6930215148925781	1.907084228515625	1.562454040527344	0.7315212707519532	1.901809143066406	1.601935943603516	0.6929503784179687	1.881106811523438	1.57202783203125	0.7353204345703126	2.27521728515625	1.721102966308594	0.2545476379394531	2.367608154296875	1.758214019775391	0.168272087097168	2.64488525390625	1.708802490234375	0.1525579376220703	2.637695190429687	1.703705505371094	-0.08316465377807616	2.647686645507813	1.715220947265625	-0.1707885894775391
282	9.366667	2.289137939453125	1.216679832458496	0.2792997894287109	2.260715209960937	1.393471878051758	0.2624013519287109	2.236648315429687	1.534482940673828	0.2480269622802734	2.251816284179688	1.749694549560547	0.2832503204345703	2.22747021484375	1.7117119140625	0.3029380035400391	2.141321411132813	1.717915832519531	0.4164919891357421	2.156454345703125	1.604101898193359	0.6696089477539062	1.944760070800781	1.509916702270508	0.6428268737792968	1.892567626953125	1.448511672973633	0.6675532226562499	1.892050231933594	1.492074645996094	0.6356567687988282	1.867887939453125	1.477606811523438	0.6680952758789063	2.272620239257813	1.716196960449219	0.2533821716308594	2.366770629882812	1.748106048583984	0.1683213424682617	2.641270385742188	1.686298645019531	0.1611824645996094	2.658254272460938	1.638007354736328	-0.06740838623046874	2.686248046875	1.611084503173828	-0.1467379913330078
283	9.4	2.287529174804687	1.216093551635742	0.28015966796875	2.258817993164063	1.392327438354492	0.2643540649414062	2.234235717773438	1.532810272216797	0.2507885894775391	2.246453247070312	1.748426391601563	0.2811297149658203	2.222447509765625	1.710722290039062	0.3012380065917969	2.135798217773437	1.711000396728516	0.413166748046875	2.154255004882812	1.589933441162109	0.6620569458007812	1.975333801269531	1.444006484985352	0.6426745910644531	1.914093627929688	1.38912548828125	0.6575379943847657	1.930293701171875	1.416562423706055	0.6277973937988282	1.906563781738281	1.385881057739258	0.6530812072753907	2.267867431640625	1.714571380615234	0.2524692535400391	2.363339477539062	1.738336547851563	0.1676855926513672	2.635452514648438	1.674588928222656	0.1313236999511719	2.678665771484375	1.553709442138672	-0.06679773521423341	2.679879150390625	1.520537200927734	-0.1334012985229492
284	9.433333000000001	2.285750732421875	1.210049560546875	0.2827256622314453	2.259005737304688	1.386281921386719	0.2684146881103516	2.234746704101562	1.526468322753906	0.2553925933837891	2.243186401367188	1.742101531982422	0.2832094116210938	2.219903564453125	1.704298126220703	0.3035658111572266	2.133601440429687	1.699673736572266	0.4147180633544922	2.149369750976563	1.560966461181641	0.6530339660644531	1.999179260253906	1.383683563232422	0.6446090087890626	1.957489013671875	1.318662521362305	0.6526369934082031	1.966339904785156	1.355896911621094	0.6215680236816405	1.974945068359375	1.317867309570313	0.6411708374023437	2.265119506835938	1.708380615234375	0.2551336669921875	2.360154541015625	1.730365753173828	0.1705034103393555	2.623294921875	1.638755493164063	0.1324002456665039	2.681965087890625	1.49009880065918	-0.04042473983764648	2.683231811523437	1.440603286743164	-0.09714000320434571
285	9.466667000000001	2.290607421875	1.216125724792481	0.2797891693115234	2.26419482421875	1.393297622680664	0.2661718902587891	2.241042236328125	1.534532989501953	0.2547859649658203	2.248630004882813	1.750869293212891	0.2842771759033203	2.22584814453125	1.712668426513672	0.3047292022705078	2.141721923828125	1.696311889648437	0.4171425476074219	2.146737182617187	1.533231262207031	0.6418966369628907	2.017033203125	1.339583923339844	0.6367821960449218	1.992517333984375	1.286098342895508	0.6371015930175781	1.998756103515625	1.321449935913086	0.6041669921875	2.021685363769532	1.287552398681641	0.6414532165527344	2.2703720703125	1.717304656982422	0.2555301208496094	2.365347412109375	1.727934417724609	0.1684673538208008	2.620077758789062	1.606969268798828	0.1398173294067383	2.691112426757813	1.438476150512695	-0.01029660701751709	2.701172973632812	1.405728851318359	-0.05309097099304199
286	9.5	2.291297729492188	1.216338539123535	0.2834432983398438	2.2656181640625	1.393661071777344	0.2691092681884766	2.243749389648437	1.535215881347656	0.2578195953369141	2.251618896484375	1.751649627685547	0.286758056640625	2.228493041992188	1.713553802490234	0.3070411376953125	2.143801879882813	1.691147705078125	0.4180231018066406	2.157986694335937	1.514857162475586	0.6328219604492187	2.043584045410156	1.311909439086914	0.6261421203613282	2.026206848144531	1.256466529846191	0.6275472412109375	2.036973266601563	1.296133834838867	0.5935574951171875	2.052717956542969	1.251454696655273	0.6250239868164063	2.273593505859375	1.717944152832031	0.2583805389404297	2.369900512695312	1.722383514404297	0.1723118438720703	2.617808471679687	1.585606262207031	0.1573293228149414	2.685202270507813	1.403044982910156	0.02259682607650757	2.697129150390625	1.352751068115234	0.0040174420773983
287	9.533333000000001	2.289694946289063	1.21505443572998	0.2784862518310547	2.26432568359375	1.392350677490234	0.2649461975097657	2.245110717773438	1.534409881591797	0.2558673248291016	2.252086181640625	1.751059997558594	0.282715576171875	2.229038818359375	1.713146484375	0.3034952697753907	2.1461171875	1.678270812988281	0.4132746429443359	2.174298828125	1.503848831176758	0.6284842834472656	2.073540893554688	1.293413436889649	0.6208107299804688	2.063500244140625	1.234246536254883	0.6173399658203125	2.071412353515625	1.280288154602051	0.5752151489257813	2.07480322265625	1.219923164367676	0.61072705078125	2.274287109375	1.717125244140625	0.2545399017333985	2.370463500976562	1.708588195800781	0.1701207122802735	2.616668334960937	1.568711700439453	0.1619279174804688	2.671167358398438	1.374991775512695	0.03922518157958985	2.686361328125	1.335619934082031	0.02040353584289551
288	9.566667000000001	2.28966796875	1.219408027648926	0.2752086181640625	2.262474609375	1.396577758789062	0.2617011260986328	2.243227661132813	1.538825073242188	0.253876708984375	2.25225244140625	1.755448272705078	0.2810130004882813	2.229804443359375	1.717568695068359	0.3026507263183594	2.151306640625	1.677112182617188	0.4143596801757812	2.185201904296875	1.495228149414062	0.6229391174316405	2.095735107421875	1.279205093383789	0.6181239624023438	2.098014526367187	1.222391395568848	0.6131171264648437	2.097876220703125	1.284118721008301	0.5761164245605469	2.117679809570312	1.211542015075683	0.6105541381835937	2.273237182617188	1.721477905273437	0.2518290100097657	2.365942504882812	1.708930297851563	0.1625620346069336	2.604315063476562	1.556543884277344	0.165145523071289	2.651970825195312	1.351625930786133	0.05640193748474121	2.665364990234375	1.311791564941406	0.04869113540649414
289	9.6	2.289000122070313	1.216949859619141	0.2755146636962891	2.262352294921875	1.394251678466797	0.2632291564941406	2.242492919921875	1.53639697265625	0.2555932769775391	2.253595825195313	1.752961853027344	0.2825191802978516	2.231504760742188	1.71519580078125	0.3046698608398437	2.156356323242187	1.672531463623047	0.4175809783935547	2.194868530273438	1.481509078979492	0.6168837890625	2.102381225585937	1.266972915649414	0.6050139465332032	2.114706420898437	1.19913843536377	0.5998611145019531	2.108912231445313	1.267804183959961	0.5557207946777344	2.130429931640625	1.183480232238769	0.5922222290039063	2.273568237304687	1.718885437011719	0.2528502502441407	2.3637177734375	1.703253692626953	0.1621534194946289	2.59676806640625	1.542320617675781	0.171747428894043	2.642093505859375	1.330556549072266	0.07605416107177734	2.65595654296875	1.296485778808594	0.0740102424621582
290	9.633333	2.284871948242187	1.217598213195801	0.2757546844482421	2.261528076171875	1.395110824584961	0.2640036315917969	2.243379516601562	1.537195709228516	0.2559540710449218	2.251132568359375	1.753637786865234	0.2810338592529297	2.229566650390625	1.715739166259766	0.3032623596191406	2.157157592773437	1.664782409667969	0.4137879638671875	2.192728393554687	1.463875244140625	0.6031284790039062	2.124933715820313	1.243250183105469	0.5813808288574218	2.125873779296875	1.195198532104492	0.5891428833007812	2.133600830078125	1.23941438293457	0.540195556640625	2.138197509765625	1.179801231384277	0.5807150115966797	2.271674926757813	1.719762939453125	0.2519040298461914	2.361976684570313	1.699077484130859	0.1618486785888672	2.587759033203125	1.529586883544922	0.1713264694213867	2.6358056640625	1.310870742797852	0.09695328903198241	2.649166259765625	1.270138793945312	0.08680153274536133
291	9.666667	2.282932006835938	1.214985145568848	0.276849624633789	2.260767211914063	1.392326873779297	0.2661143341064454	2.24343408203125	1.534236297607422	0.2588867340087891	2.251209350585937	1.750320770263672	0.2834772033691406	2.229937866210937	1.712500091552734	0.3060474853515625	2.158675537109375	1.661634765625	0.4174765777587891	2.192664306640625	1.460658462524414	0.6058218078613282	2.125601318359375	1.240665138244629	0.5801760864257812	2.122896606445313	1.186572151184082	0.5836232604980469	2.130548950195313	1.235479507446289	0.5345538635253906	2.143513916015625	1.166171905517578	0.572105224609375	2.271467163085938	1.716493835449219	0.2541508407592774	2.36055224609375	1.695066864013672	0.1625977401733398	2.580999389648437	1.519612396240234	0.174991455078125	2.625387084960938	1.298420791625976	0.1096768035888672	2.6352353515625	1.24540567779541	0.09687763977050781
292	9.700000000000001	2.281282958984375	1.213575820922852	0.2771899719238281	2.259181396484375	1.39086833190918	0.2664700164794922	2.241822265625	1.532716979980469	0.2591780090332031	2.25004150390625	1.748709136962891	0.2840414123535157	2.229028564453125	1.710872680664063	0.3067820434570313	2.159060668945313	1.659394836425781	0.4186593933105469	2.193622314453125	1.456728591918945	0.6048657836914062	2.125810180664063	1.237385818481445	0.5759041137695313	2.127501098632813	1.183674880981445	0.5807173461914062	2.1293544921875	1.231640335083008	0.53087744140625	2.148165283203125	1.168135398864746	0.5685723724365235	2.269908813476563	1.714925903320312	0.2544340057373047	2.357559692382813	1.692266174316406	0.162030158996582	2.576590698242188	1.515427185058594	0.1716113739013672	2.613552856445312	1.292112899780273	0.1102419967651367	2.617846801757812	1.231328353881836	0.1021273880004883
293	9.733333	2.280265380859375	1.214120750427246	0.276300064086914	2.258104736328125	1.391496765136719	0.2661980438232422	2.241533569335938	1.533511444091797	0.2602992706298828	2.252315185546875	1.749486663818359	0.2855686950683594	2.230883422851563	1.711889129638672	0.3082913665771485	2.159904052734375	1.66302279663086	0.4207947540283203	2.191505249023438	1.457814880371094	0.6049399108886719	2.12533740234375	1.238596832275391	0.5738721618652344	2.128864624023437	1.187553886413574	0.5801208801269531	2.129436279296875	1.232048767089844	0.5308398437499999	2.144965209960938	1.170944694519043	0.5705653228759766	2.27175537109375	1.715451568603516	0.2558417434692383	2.35868896484375	1.692954010009766	0.1624742889404297	2.574137573242187	1.512459777832031	0.1710893249511719	2.60927880859375	1.287518463134766	0.1141164054870605	2.613398071289062	1.227557052612305	0.1046570854187012
294	9.766667	2.28079833984375	1.213619552612305	0.2756343994140625	2.258553466796875	1.390960571289062	0.2656492462158203	2.242415405273437	1.533000732421875	0.2603043670654297	2.253199340820312	1.748875701904297	0.2858713989257813	2.232047973632812	1.711213958740234	0.3088054962158203	2.16221826171875	1.662308990478516	0.42227099609375	2.1948291015625	1.462817687988281	0.6117075805664063	2.127185791015625	1.245357978820801	0.57571435546875	2.118769287109375	1.185968902587891	0.5747399291992188	2.127298461914062	1.23099299621582	0.5256613159179688	2.13416943359375	1.168895668029785	0.5661787414550781	2.272376342773438	1.714938415527344	0.2558182373046875	2.358768310546875	1.692090362548828	0.1618499908447266	2.573588256835937	1.510909454345703	0.1684201126098633	2.606627075195313	1.286070495605469	0.1090747299194336	2.610912475585938	1.223280387878418	0.106923412322998
295	9.800000000000001	2.278537719726562	1.213944274902344	0.2733245544433593	2.256193603515625	1.391410568237305	0.2648978729248047	2.240206420898438	1.533513458251953	0.2608792266845703	2.254178466796875	1.749128234863281	0.2874878997802734	2.232702392578125	1.711677947998047	0.3104676971435547	2.16301953125	1.663637359619141	0.4245530395507813	2.196707641601562	1.465130432128906	0.6145946350097656	2.127807983398437	1.247291923522949	0.5808380737304688	2.11934423828125	1.184362213134766	0.5764925842285156	2.127898071289063	1.23107341003418	0.5271385192871094	2.1344228515625	1.166339141845703	0.5668807678222656	2.272638549804688	1.715039367675781	0.2570294647216797	2.35591650390625	1.691344177246094	0.1596244506835938	2.571720947265625	1.510679672241211	0.1642314682006836	2.59527685546875	1.286657608032227	0.09581645584106445	2.621679443359375	1.209755401611328	0.1142452888488769
296	9.833333	2.27787890625	1.212780075073242	0.2701257476806641	2.25578955078125	1.390425765991211	0.2628213195800781	2.239776733398437	1.532598846435547	0.2595014038085938	2.254987670898437	1.748042877197266	0.2871615905761719	2.233541748046875	1.710577850341797	0.3101959838867188	2.164895629882813	1.661460296630859	0.4246552276611328	2.195155151367187	1.463558242797852	0.6158197937011719	2.121936889648437	1.246233345031738	0.5840958862304688	2.1229599609375	1.187552345275879	0.5856617431640625	2.127743408203125	1.230431106567383	0.5364459228515626	2.142375122070312	1.168699401855469	0.5721168670654297	2.273023071289062	1.714011535644531	0.2562851181030273	2.355606079101562	1.689009735107422	0.1582230911254883	2.578633178710938	1.515639953613281	0.1595015182495117	2.575935424804688	1.293265930175781	0.08190176391601563	2.627294189453125	1.234170989990234	0.1284128608703613
297	9.866667	2.27786572265625	1.212772186279297	0.2700767669677734	2.255779541015625	1.390423370361328	0.262790283203125	2.239765747070313	1.532599517822266	0.2594763793945313	2.25497314453125	1.748050872802734	0.2871229095458985	2.233533935546875	1.71058447265625	0.3101661987304688	2.164918090820312	1.661474975585937	0.4246589202880859	2.195250244140625	1.463639007568359	0.6158805847167969	2.12205908203125	1.246263778686523	0.5843020019531251	2.122896484375	1.187702087402344	0.5859392700195312	2.127538818359375	1.229753639221191	0.5369017333984375	2.14218603515625	1.168800804138184	0.5724847412109375	2.27300341796875	1.714018707275391	0.2562416687011719	2.355572875976563	1.689022918701172	0.1581608047485352	2.578653564453125	1.515704345703125	0.1594323654174805	2.576004760742188	1.293308547973633	0.08186577224731445	2.627517456054687	1.23430655670166	0.128411449432373
298	9.9	2.271371704101562	1.212670082092285	0.2670856323242188	2.252062622070313	1.390851989746094	0.2605200500488282	2.2407685546875	1.533760589599609	0.2595802764892578	2.259527709960937	1.748666717529297	0.2903544921875	2.237109008789062	1.71132958984375	0.3126562042236328	2.166401489257813	1.6628251953125	0.4261236724853515	2.190384887695313	1.463169342041016	0.6167669677734375	2.1036025390625	1.251526885986328	0.5851533508300781	2.1189619140625	1.184454978942871	0.6057822570800782	2.116532958984375	1.228528854370117	0.5511319580078125	2.095297424316406	1.167218147277832	0.5928247985839844	2.277343994140625	1.714639770507813	0.2591961822509765	2.360495727539063	1.691616973876953	0.1602329177856445	2.584424194335937	1.518869384765625	0.1626046752929687	2.581558227539062	1.297145690917969	0.08143562698364257	2.63578369140625	1.23876961517334	0.1226498603820801
299	9.933333000000001	2.271874633789063	1.213054962158203	0.2674327239990235	2.252964721679688	1.391308029174805	0.2615808563232422	2.241912475585938	1.53423046875	0.2610040740966797	2.260152587890625	1.749577545166016	0.2898443603515625	2.2380107421875	1.712288604736328	0.3126510009765625	2.16860791015625	1.66325048828125	0.4268950653076172	2.194084106445312	1.465616058349609	0.6191856689453126	2.108623046875	1.252656280517578	0.5921558837890626	2.116198608398438	1.181314025878906	0.608303466796875	2.104797485351563	1.207300910949707	0.5601640319824219	2.087953308105469	1.160604759216309	0.5914019165039063	2.277875732421875	1.715375396728516	0.2588134307861328	2.360523315429687	1.691331695556641	0.159471435546875	2.588191650390625	1.523209381103516	0.1614686279296875	2.588995727539062	1.301532318115234	0.0800911865234375	2.6415322265625	1.243473052978516	0.1225167808532715
300	9.966667000000001	2.270513549804687	1.213256057739258	0.2696093597412109	2.252418090820313	1.391547760009766	0.2639985504150391	2.243349487304688	1.534617065429688	0.2644072265625	2.262216796875	1.750102142333984	0.2915414428710937	2.240180419921875	1.713027252197266	0.3148344268798828	2.171518920898437	1.664000671386719	0.4297961730957032	2.199286010742187	1.471897766113281	0.6275264282226563	2.115220947265625	1.257890060424805	0.6025397644042969	2.128822387695313	1.179638526916504	0.6177111511230469	2.118019897460937	1.208752227783203	0.5663305358886719	2.1040693359375	1.161848968505859	0.5946781921386719	2.279639282226563	1.715647979736328	0.260578598022461	2.361770263671875	1.689576690673828	0.1615663681030273	2.59098388671875	1.523954345703125	0.1588270111083984	2.591469482421875	1.300461090087891	0.08339316177368164	2.64830712890625	1.242295211791992	0.1286631889343262
301	10	2.269662231445313	1.213011138916016	0.267807144165039	2.251535278320313	1.39129573059082	0.2623927612304687	2.243517944335938	1.534378631591797	0.2641024017333984	2.262537719726563	1.749733367919922	0.2917513275146484	2.240695922851563	1.712585876464844	0.3151334686279297	2.17294580078125	1.663285583496094	0.4306394958496094	2.199814331054688	1.472775848388672	0.6297393493652343	2.11513623046875	1.258965866088867	0.6046145629882813	2.12843505859375	1.186134689331055	0.6259999389648438	2.111104736328125	1.212908294677734	0.575686767578125	2.104050903320313	1.165620819091797	0.6005050354003907	2.279727905273438	1.715391784667969	0.2605152587890625	2.361568359375	1.688759552001953	0.1613189239501953	2.591222900390625	1.523759307861328	0.1579629516601562	2.594669799804688	1.299943740844727	0.08349292755126952	2.649586791992188	1.242195137023926	0.1295952415466309
302	10.033333	2.270727783203125	1.21242707824707	0.2687010192871094	2.252705444335938	1.390786239624023	0.2629440765380859	2.24466015625	1.533934448242187	0.2643132019042969	2.263464233398437	1.749537567138672	0.2907336883544922	2.241587646484375	1.712503082275391	0.3142893218994141	2.173657470703125	1.6641845703125	0.4301212615966797	2.200712524414063	1.476570449829101	0.6322870788574219	2.117298706054688	1.261805999755859	0.6108444519042968	2.133121948242187	1.188855651855469	0.6379670104980468	2.117418212890625	1.216872009277344	0.5819504089355469	2.106740356445313	1.169563949584961	0.6121067199707031	2.280758056640625	1.715009185791016	0.2597361907958984	2.363093383789063	1.687411834716797	0.1612169418334961	2.593240478515625	1.522786682128906	0.1615721282958984	2.60293701171875	1.297889419555664	0.09104968261718749	2.659482055664062	1.242408164978027	0.1361201286315918
303	10.066667	2.26982568359375	1.212416595458985	0.2714409790039062	2.251949829101562	1.39047705078125	0.2669754943847656	2.239696899414063	1.532902557373047	0.2664888610839844	2.262575317382812	1.74775357055664	0.2924163665771484	2.24079736328125	1.711080841064453	0.3164680633544922	2.174367797851563	1.666749237060547	0.4344385223388672	2.201839111328125	1.486551910400391	0.6435501098632812	2.1208681640625	1.27008447265625	0.6235919189453125	2.145452514648437	1.19428254699707	0.65432958984375	2.1229189453125	1.229738296508789	0.6071976318359376	2.152412719726563	1.17857487487793	0.6227175903320312	2.27844873046875	1.713083312988281	0.2610399017333984	2.355943237304688	1.68243603515625	0.1604131240844727	2.579908325195313	1.509609832763672	0.1588786468505859	2.60975537109375	1.285598052978516	0.09579227066040039	2.676236083984375	1.250965721130371	0.1388589859008789
304	10.1	2.270343383789062	1.212596176147461	0.27062841796875	2.252533203125	1.390968521118164	0.2666054992675781	2.238942016601563	1.533563232421875	0.2649781341552734	2.26316845703125	1.748550445556641	0.2914025726318359	2.241139038085938	1.711922668457031	0.3154247436523437	2.17450146484375	1.666737762451172	0.4331403656005859	2.202050659179688	1.485132827758789	0.6416530151367188	2.119329223632812	1.268352523803711	0.6256037902832031	2.14365625	1.199029449462891	0.6616123352050781	2.121185546875	1.234855354309082	0.6146219787597657	2.151721069335937	1.184485504150391	0.6299365234375001	2.278848754882812	1.713777526855469	0.2598916473388672	2.3557626953125	1.681966918945312	0.1586583786010742	2.580236938476562	1.509083221435547	0.1579556121826172	2.611317504882813	1.283674468994141	0.09806314849853515	2.677175903320313	1.249840682983399	0.1430331077575684
305	10.133333	2.273156127929687	1.213169616699219	0.2695558471679688	2.253698974609375	1.391993621826172	0.2657204437255859	2.239859130859375	1.535087829589844	0.2649404602050781	2.26314697265625	1.750837371826172	0.2913095092773438	2.240966430664062	1.714111694335938	0.3152222747802734	2.17337109375	1.668628173828125	0.4325054779052734	2.199084106445313	1.484373611450195	0.6400162963867188	2.11811376953125	1.266741577148438	0.6267604370117188	2.147702026367187	1.210251197814942	0.6452262573242187	2.130954223632813	1.225896408081055	0.6283255310058593	2.15567236328125	1.188219345092773	0.6300596923828126	2.279281494140625	1.715915863037109	0.259944091796875	2.356784301757813	1.682470855712891	0.1588788681030273	2.5827783203125	1.510024139404297	0.159737548828125	2.620546508789062	1.284551971435547	0.1020941734313965	2.684904174804688	1.248802627563476	0.1476774406433105
306	10.166667	2.273635498046875	1.212947746276855	0.2714005432128906	2.254577880859375	1.391563568115235	0.2670338592529297	2.240495971679688	1.534459747314453	0.2653057556152344	2.262086669921875	1.750437194824219	0.2897744140625	2.240096923828125	1.713758026123047	0.3138822021484375	2.17272802734375	1.667648376464844	0.4307966766357422	2.1977373046875	1.480914291381836	0.6359101257324219	2.119833129882813	1.262312423706055	0.6264347839355469	2.148400512695313	1.211054618835449	0.6470231628417968	2.133017578125	1.225350524902344	0.631060089111328	2.157269653320312	1.188372314453125	0.6324177856445312	2.278584594726563	1.715417633056641	0.2588519592285157	2.357411254882813	1.681714691162109	0.1592977828979492	2.582816284179687	1.509056076049805	0.1617421875	2.621548950195312	1.28423876953125	0.1031913528442383	2.68612646484375	1.246998016357422	0.1498249282836914
307	10.2	2.273725463867188	1.213082878112793	0.2722424011230469	2.254703247070313	1.39175065612793	0.2675442962646484	2.239530151367187	1.534504180908203	0.2648365783691407	2.26160888671875	1.750474792480469	0.28984765625	2.239512939453125	1.713760345458984	0.3138594360351563	2.171797973632812	1.667877593994141	0.4307132110595703	2.196369750976563	1.480458236694336	0.6353497314453125	2.121421142578125	1.260463790893555	0.627685302734375	2.147357788085937	1.209173980712891	0.6463194274902344	2.134222290039062	1.224236892700195	0.6300189208984375	2.151516357421875	1.185871238708496	0.6322684326171875	2.278050415039063	1.715486114501953	0.2588426513671875	2.35664404296875	1.681518951416016	0.1592027587890625	2.58310009765625	1.510139404296875	0.1633940582275391	2.620021484375	1.28487841796875	0.1046334457397461	2.678799072265625	1.235047904968262	0.1522880020141602
308	10.233333	2.276138916015625	1.21214054107666	0.2735186920166016	2.256830932617188	1.390634552001953	0.268231201171875	2.241081665039062	1.533244232177734	0.2647493133544922	2.259876831054688	1.749539886474609	0.2881748962402344	2.23814111328125	1.71266455078125	0.3122483520507813	2.170554809570312	1.665738098144531	0.428526123046875	2.196413696289063	1.479596099853516	0.6338742980957031	2.121455810546875	1.259647766113281	0.6272357482910156	2.147713623046875	1.208707672119141	0.6458790893554688	2.132508666992187	1.228282150268555	0.6271247253417969	2.14990771484375	1.188612152099609	0.6341427001953125	2.277033325195312	1.714636627197266	0.2576473083496094	2.358121948242188	1.681144012451172	0.1605536117553711	2.5837109375	1.508922393798828	0.164290901184082	2.620946533203125	1.284073425292969	0.1048560829162598	2.677532104492188	1.233695999145508	0.1527711868286133
309	10.266667	2.2786123046875	1.212037467956543	0.2739888763427735	2.258711181640625	1.390671127319336	0.2685770263671875	2.242403686523438	1.533373596191406	0.2651190948486328	2.256962280273437	1.750438812255859	0.2869141540527343	2.235599487304687	1.713302337646484	0.3109965515136719	2.167635864257813	1.664697967529297	0.4262645416259766	2.194164916992188	1.476077743530273	0.6298201293945312	2.124568969726563	1.253965591430664	0.6255321655273438	2.1483232421875	1.206592597961426	0.6419727172851563	2.136529052734375	1.221620979309082	0.6278020935058594	2.1538623046875	1.181267852783203	0.6337401733398438	2.2751318359375	1.715581115722656	0.2569394836425781	2.357700073242188	1.682739898681641	0.1608947982788086	2.5831083984375	1.509734924316406	0.1654820861816406	2.619081176757812	1.284923431396484	0.1043606719970703	2.6792255859375	1.241547981262207	0.1518753471374512
310	10.3	2.278622314453125	1.212091575622559	0.2734107513427734	2.25866015625	1.390742202758789	0.2680978240966797	2.242269775390625	1.533453521728516	0.2646962585449218	2.256677490234375	1.750530181884766	0.2865209045410156	2.235307739257812	1.71337744140625	0.3105668640136718	2.1673154296875	1.664664306640625	0.4257571258544922	2.194029663085938	1.476221710205078	0.6294686279296875	2.124865966796875	1.254033905029297	0.6251597900390625	2.149292724609375	1.206533790588379	0.6410396728515626	2.138404907226563	1.221633285522461	0.6270166931152343	2.154550415039062	1.18121541595459	0.6323367919921874	2.274902099609375	1.715685607910156	0.2565742950439454	2.357575317382812	1.682835632324219	0.1606531829833984	2.582524169921875	1.509242233276367	0.165500732421875	2.61729150390625	1.284333114624024	0.1039639320373535	2.676753662109375	1.241344741821289	0.1501195411682129
311	10.333333	2.279460205078125	1.212003128051758	0.2738697967529297	2.25946240234375	1.390723251342773	0.2684389343261719	2.243024780273438	1.533493286132813	0.2649505004882812	2.257085205078125	1.750693054199219	0.2866532135009766	2.235679321289062	1.713509857177734	0.31064990234375	2.167276245117187	1.664940582275391	0.42567333984375	2.193144775390625	1.477034759521484	0.6301084899902343	2.123761108398438	1.254856979370117	0.6248586425781251	2.146571044921875	1.206515579223633	0.6407161254882813	2.136453369140625	1.220972518920898	0.6269761352539063	2.153959228515625	1.179895919799805	0.6299808044433594	2.275455932617187	1.715840637207031	0.2568023376464844	2.358529418945313	1.683125793457031	0.1612174911499024	2.582970581054687	1.508696563720703	0.1659134063720703	2.61509326171875	1.284063583374023	0.1028086280822754	2.675193359375	1.240391166687012	0.1484719734191894
312	10.366667	2.281546630859375	1.214577735900879	0.2715011749267578	2.260954711914063	1.393232223510742	0.2659234008789063	2.247150512695312	1.536418670654297	0.2642610015869141	2.257127563476562	1.753871307373047	0.2859160766601562	2.236084594726562	1.716399017333984	0.309831771850586	2.16734228515625	1.667255615234375	0.424761734008789	2.193021850585938	1.47911994934082	0.628913787841797	2.128339477539062	1.255336486816406	0.6251626586914063	2.145189819335938	1.208362312316895	0.6363184509277344	2.14060595703125	1.222433067321777	0.6239092102050781	2.154925048828125	1.18047492980957	0.6276963195800781	2.276482666015625	1.719258758544922	0.2561811370849609	2.3622353515625	1.691952239990234	0.1601135177612305	2.595817626953125	1.531364471435547	0.1622954406738281	2.609918212890625	1.308076446533203	0.08406455230712891	2.667674682617188	1.257301239013672	0.1278237457275391
313	10.4	2.280751098632813	1.214997863769531	0.2706238708496094	2.260226318359375	1.393622787475586	0.2650723571777344	2.2473671875	1.536885040283203	0.2639997100830078	2.256623168945313	1.754360260009766	0.2855859375	2.235612182617188	1.716853302001953	0.3094822082519531	2.166573974609375	1.667481628417969	0.4242640991210938	2.192414916992187	1.480317611694336	0.6292590332031249	2.1286064453125	1.25614608001709	0.6234504394531251	2.145039184570313	1.207413223266601	0.6361145324707032	2.137498291015625	1.224877700805664	0.6186336669921875	2.1582412109375	1.179238235473633	0.6256214294433594	2.276182739257813	1.71978189086914	0.2558984069824218	2.362364990234375	1.693202026367187	0.1598402557373047	2.597021118164062	1.534656890869141	0.1620889892578125	2.606272094726562	1.311691390991211	0.08235280227661132	2.661830078125	1.257142196655273	0.1237299842834473
314	10.433333	2.282667602539062	1.214468849182129	0.2711012115478516	2.262508056640625	1.392831451416016	0.2656695861816406	2.25013916015625	1.535889404296875	0.26487255859375	2.256700561523438	1.753184753417969	0.2850850982666016	2.236305297851563	1.715567626953125	0.3092694244384765	2.168510375976562	1.665857513427734	0.4245020904541016	2.193335693359375	1.48016682434082	0.6302726745605469	2.1279853515625	1.256704597473145	0.6254625549316406	2.132522216796875	1.204103576660156	0.636030029296875	2.125788452148438	1.227220268249512	0.6160442810058593	2.145808471679687	1.180877113342285	0.6260202941894532	2.276540893554687	1.718804382324219	0.2555572052001953	2.363892211914063	1.692857360839844	0.1610427703857422	2.598545166015625	1.535193176269531	0.1573784332275391	2.603035522460937	1.311834045410156	0.0793270149230957	2.661738403320312	1.257702270507812	0.1197271690368652
315	10.466667	2.284281616210937	1.214446876525879	0.2707683563232422	2.263929565429688	1.392952728271484	0.2654189147949219	2.25153759765625	1.536138702392578	0.2648487243652344	2.257217895507813	1.753719177246094	0.2842161254882812	2.236930786132812	1.71606591796875	0.3085484008789062	2.168884033203125	1.667400817871094	0.4243602752685547	2.191928955078125	1.483384307861328	0.63205029296875	2.125778930664063	1.259787826538086	0.6291942749023438	2.128328979492188	1.207256149291992	0.6395413818359375	2.113272338867188	1.225930328369141	0.6233099060058593	2.142772094726562	1.180358535766602	0.6256077270507813	2.277241333007813	1.719292205810547	0.2548233337402344	2.364848022460937	1.693343597412109	0.1604175109863281	2.599571899414062	1.535498016357422	0.1558926315307617	2.6039501953125	1.312288970947266	0.07687783432006837	2.6636865234375	1.258010177612304	0.1167423934936523
316	10.5	2.2835185546875	1.21509432220459	0.2697551727294922	2.263491088867188	1.393223434448242	0.264441146850586	2.252597412109375	1.536209075927734	0.2647133483886719	2.258600952148437	1.753348114013672	0.2831687622070312	2.23839013671875	1.715884857177734	0.3076428070068359	2.170718994140625	1.6691181640625	0.4237743682861328	2.185503173828125	1.490562896728516	0.6361045227050781	2.113506103515625	1.26967366027832	0.6304947509765626	2.126323364257813	1.216175750732422	0.6448718566894531	2.099363403320313	1.235800872802734	0.6221912841796875	2.147061401367187	1.186990928649902	0.6281648254394532	2.278440185546875	1.718881134033203	0.2539281311035156	2.365646850585938	1.693972839355469	0.1592419052124023	2.6009951171875	1.53955224609375	0.1514190063476563	2.597819091796875	1.31515592956543	0.0776049575805664	2.66043359375	1.263015518188477	0.1126075115203857
317	10.533333	2.283410034179687	1.215791404724121	0.2691833801269531	2.263506713867188	1.393957366943359	0.2637434844970703	2.253670043945313	1.537043853759766	0.264489990234375	2.259527221679687	1.754247955322266	0.2824367980957031	2.239338256835937	1.716827056884766	0.3070050659179687	2.171766967773437	1.669336791992187	0.4230396118164063	2.1841767578125	1.491443603515625	0.6360634765625	2.111776611328125	1.270709533691406	0.6305025634765624	2.125663208007813	1.218290290832519	0.6442727355957032	2.095512939453125	1.236614799499512	0.6220074768066406	2.154646362304687	1.193295883178711	0.6293960571289063	2.2793935546875	1.719721221923828	0.2532709045410156	2.366695678710937	1.695340881347656	0.158459358215332	2.60332568359375	1.543342437744141	0.1502600479125977	2.598818603515625	1.318681579589844	0.0771348876953125	2.66064306640625	1.266311004638672	0.1090244789123535
318	10.566667	2.284185180664062	1.217697341918945	0.2678050537109375	2.264256103515625	1.396081878662109	0.2626030883789062	2.254548217773437	1.539345886230469	0.263621078491211	2.261683715820313	1.756722625732422	0.2814432373046875	2.241318603515625	1.719373291015625	0.3061020660400391	2.1736640625	1.671935424804688	0.4223449096679688	2.185445556640625	1.492892364501953	0.6347835083007813	2.113326538085937	1.27173664855957	0.63124072265625	2.125646728515625	1.219993118286133	0.6434298706054687	2.096055786132812	1.238501846313476	0.6215027770996093	2.159267700195313	1.198008850097656	0.6311833801269531	2.281307006835938	1.722057739257812	0.2522261047363281	2.368230346679687	1.696750427246094	0.1572004776000976	2.606244750976562	1.546776428222656	0.1488715972900391	2.600087158203125	1.321455032348633	0.07687819290161133	2.6650634765625	1.276420776367187	0.1041933975219727
319	10.6	2.284188598632813	1.219512954711914	0.2669827728271484	2.264520874023438	1.398242233276367	0.2621805725097656	2.254944702148437	1.541754058837891	0.2634431915283203	2.261670776367187	1.759477325439453	0.2818863525390625	2.241199462890625	1.721961334228516	0.3064046936035156	2.17286474609375	1.673934997558594	0.4224156494140625	2.184014404296875	1.493767959594727	0.634463134765625	2.10856640625	1.273767364501953	0.6323004150390625	2.12194970703125	1.218144371032715	0.649288818359375	2.09700537109375	1.24077742767334	0.6208771362304688	2.160701293945313	1.19927286529541	0.6348881530761719	2.281532470703125	1.724864105224609	0.2526151428222656	2.369181396484375	1.700342407226563	0.157651252746582	2.607779052734375	1.550269378662109	0.1486417922973633	2.60077880859375	1.324409729003906	0.07707534027099611	2.666498779296875	1.280495620727539	0.1046700954437256
320	10.633333	2.287005615234375	1.216630310058594	0.2682913818359375	2.267576538085938	1.395810897827149	0.2637347259521484	2.2582392578125	1.539681030273438	0.2656465759277343	2.262250366210937	1.757651062011719	0.2853924102783203	2.241602294921875	1.719661285400391	0.3091658020019531	2.170971923828125	1.670069610595703	0.4231247863769531	2.184415283203125	1.498654937744141	0.6424603576660156	2.104255615234375	1.279351119995117	0.6393164367675781	2.1110546875	1.216084915161133	0.6546575317382812	2.091044677734375	1.25285417175293	0.6159461975097655	2.1414267578125	1.201088768005371	0.6482782592773437	2.283151245117187	1.723434020996094	0.2564732055664062	2.372976928710937	1.697955596923828	0.1641007232666016	2.611341796875	1.547070739746094	0.1532534866333008	2.6102216796875	1.326872772216797	0.06542871856689453	2.661488647460938	1.275538650512695	0.0904643611907959
321	10.666667	2.287658203125	1.21620809173584	0.2683808746337891	2.268025024414063	1.395142440795898	0.2650999603271484	2.258709350585938	1.538780700683594	0.2678634796142578	2.262246337890625	1.756498291015625	0.2880993957519531	2.241614624023438	1.718462768554687	0.3115692901611328	2.171028076171875	1.669012817382812	0.424671875	2.177064575195312	1.497471084594727	0.6437774963378906	2.0972021484375	1.278454452514648	0.6497833251953125	2.102879028320312	1.219390464782715	0.6667102355957031	2.07949951171875	1.248404006958008	0.6317061462402344	2.142666870117187	1.200269912719726	0.6552389831542969	2.283274291992187	1.722408355712891	0.259323486328125	2.3732978515625	1.697300476074219	0.1677020568847656	2.61128515625	1.546261596679688	0.1574889755249023	2.617719848632812	1.328380081176758	0.06578960037231446	2.660868896484375	1.27056111907959	0.08657425880432129
322	10.7	2.28976025390625	1.217768623352051	0.2668978881835937	2.270209350585938	1.397049575805664	0.2634931182861328	2.260178955078125	1.540945587158203	0.2662369689941406	2.265925415039062	1.758966125488281	0.2861893157958985	2.244596313476563	1.721058685302734	0.30954931640625	2.17260986328125	1.670118011474609	0.4217682800292969	2.177424560546875	1.497835342407226	0.6411885681152344	2.095348266601563	1.279415817260742	0.6576969299316406	2.105265014648437	1.224701019287109	0.6791838989257812	2.083370971679687	1.253848083496094	0.6398893737792969	2.1481513671875	1.201821281433106	0.6634228210449218	2.286905029296875	1.724633056640625	0.2576361846923828	2.377759521484375	1.698763671875	0.1668908462524414	2.616252807617188	1.5484140625	0.1596082382202149	2.620244140625	1.331316680908203	0.0653011360168457	2.657940673828125	1.275298034667969	0.08637395477294921
323	10.733333	2.289302612304687	1.2176318359375	0.2664144897460937	2.270210571289063	1.396802810668945	0.2640778503417969	2.260038696289063	1.540524932861328	0.2670157318115234	2.265585571289063	1.758261322021484	0.2870711822509766	2.244422607421875	1.720359771728516	0.3104912719726562	2.172720581054687	1.669786712646484	0.4229471893310547	2.176777221679687	1.497699829101562	0.6421396484375	2.093737426757812	1.27989909362793	0.6591966552734375	2.102700439453125	1.224150924682617	0.6800250854492187	2.080934692382812	1.252246200561523	0.6414716491699219	2.145469360351563	1.206059219360351	0.6681754760742187	2.286470825195313	1.724017730712891	0.2584162750244141	2.3767998046875	1.697787414550781	0.167300895690918	2.616180908203125	1.549103973388672	0.1581182861328125	2.620557495117187	1.33220719909668	0.06404457473754882	2.660324462890625	1.273835601806641	0.08311328315734863
324	10.766667	2.289237060546875	1.216732810974121	0.2673165740966796	2.26955126953125	1.395665298461914	0.2647984008789063	2.25972265625	1.539264129638672	0.2681870574951172	2.266245727539062	1.756710205078125	0.2895354461669922	2.244942016601562	1.718813293457031	0.3127604064941406	2.172962768554688	1.669509674072266	0.4253552093505859	2.176441650390625	1.495399032592774	0.6425097045898438	2.0914873046875	1.278488723754883	0.6599374084472657	2.097877807617187	1.217929496765137	0.678301025390625	2.080812133789062	1.248987693786621	0.6369485168457032	2.143559814453125	1.207937767028809	0.6703045654296875	2.28695068359375	1.722544219970703	0.2606454010009766	2.377019897460937	1.696127380371094	0.1692067413330078	2.615030639648437	1.545258209228515	0.1583284301757812	2.620085083007813	1.330118911743164	0.06013682556152344	2.657617797851563	1.270926498413086	0.0764301643371582
325	10.8	2.288698120117187	1.215765113830567	0.2692933807373047	2.269440063476562	1.394467529296875	0.2659710083007812	2.260467407226562	1.537918792724609	0.2691193542480469	2.265115112304688	1.755193756103516	0.2894703674316406	2.243920776367188	1.717294311523438	0.3126318511962891	2.171279663085937	1.668060119628906	0.4246807861328125	2.172780639648438	1.494030899047852	0.6415498657226563	2.091683837890625	1.275917938232422	0.6563564453124999	2.093825439453125	1.214605361938477	0.6705460205078125	2.080761474609375	1.258907745361328	0.6174551086425781	2.123824951171875	1.199591766357422	0.6530160217285157	2.286316162109375	1.721105895996094	0.2609862976074219	2.37733642578125	1.695103302001953	0.1707371597290039	2.615155151367188	1.54449951171875	0.1599322967529297	2.618972412109375	1.329363525390625	0.06226494216918945	2.657861938476563	1.266880783081055	0.08073014068603515
326	10.833333	2.288625122070313	1.215238723754883	0.2700738830566406	2.268675903320313	1.393803558349609	0.2672644653320312	2.259853271484375	1.537183715820313	0.2713305206298828	2.263010498046875	1.754503845214844	0.2913547058105469	2.242117431640625	1.716522308349609	0.3145716094970703	2.1699970703125	1.666643890380859	0.4265287780761718	2.171804565429688	1.489197891235352	0.6402039489746094	2.094593505859375	1.269629867553711	0.6553244018554687	2.090044189453125	1.209761047363281	0.6653584289550781	2.082978149414062	1.254309295654297	0.6133078918457031	2.1128857421875	1.192890029907226	0.6456458740234375	2.284405151367188	1.720495758056641	0.2629207458496093	2.375346069335937	1.694616912841797	0.1726787490844727	2.6132763671875	1.544359436035156	0.1606928482055664	2.614191040039063	1.329403137207031	0.0628902359008789	2.653450317382812	1.268735801696777	0.07950566673278808
327	10.866667	2.288252563476562	1.215954002380371	0.2726639709472656	2.268684326171875	1.394524444580078	0.2700177459716797	2.259896240234375	1.53787646484375	0.2741361389160156	2.264468383789063	1.755108978271484	0.2955884399414063	2.243030029296875	1.717203979492187	0.3182555847167969	2.169220947265625	1.6670966796875	0.4286826019287109	2.169158813476563	1.484020172119141	0.63763623046875	2.086995971679688	1.265959136962891	0.6391902770996094	2.085497314453125	1.205638648986816	0.6517470703125	2.078318725585937	1.245792121887207	0.5965564880371094	2.110165161132812	1.185331062316894	0.6293367309570312	2.285920288085937	1.721031890869141	0.2672470092773437	2.377503051757813	1.693802917480469	0.1782527618408203	2.609458740234375	1.535206695556641	0.1627233200073242	2.61237841796875	1.322003204345703	0.06153962326049806	2.642640014648437	1.25628515625	0.07978343200683594
328	10.9	2.285726684570313	1.213050163269043	0.2743752899169922	2.265403442382812	1.391351928710937	0.2718859100341797	2.25511279296875	1.534478118896484	0.275394271850586	2.260742309570312	1.751438934326172	0.2964662475585937	2.2394853515625	1.713664245605469	0.319396240234375	2.166965454101563	1.663480651855469	0.4303374176025391	2.164501708984375	1.474843704223633	0.6330762329101562	2.0854287109375	1.255699493408203	0.6304814147949218	2.090601318359375	1.198193450927734	0.6398122253417968	2.061943176269531	1.237492660522461	0.5819023742675782	2.107887939453125	1.173757835388184	0.6212565612792968	2.281676513671875	1.717315826416016	0.2679668579101563	2.371021484375	1.688784393310547	0.1777539672851562	2.600936645507812	1.527314254760742	0.1571592864990234	2.606178955078125	1.313892196655273	0.05672720527648926	2.644063232421875	1.249536560058594	0.08806301307678223
329	10.933333	2.2858447265625	1.212358329772949	0.2738252563476563	2.26627392578125	1.390797164916992	0.2711195983886718	2.255468017578125	1.533936431884765	0.2737297058105469	2.262484008789063	1.75088525390625	0.2949004211425781	2.240915771484375	1.71322900390625	0.3178275451660156	2.168052734375	1.661367462158203	0.4282290649414062	2.163454711914063	1.469388931274414	0.6272550048828125	2.083801147460938	1.250376022338867	0.6223922424316406	2.087565795898437	1.19182918548584	0.6311011962890625	2.074165893554688	1.234931457519531	0.5803352966308594	2.109193969726562	1.167466949462891	0.6135987548828125	2.283270141601562	1.716637847900391	0.2663759155273437	2.373136840820313	1.687686248779297	0.1764049301147461	2.600206176757813	1.521218933105469	0.1568142852783203	2.595790893554688	1.309515609741211	0.0526036262512207	2.634732421875	1.24483186340332	0.09055142593383789
330	10.966667	2.28421044921875	1.210393547058105	0.2751845855712891	2.265158447265625	1.388244491577149	0.2725307769775391	2.253017211914063	1.530769226074219	0.2732884368896484	2.258879150390625	1.747023010253906	0.2947190093994141	2.2371904296875	1.709364318847656	0.3171925659179687	2.16217919921875	1.65733544921875	0.4251002655029297	2.153611572265625	1.457331085205078	0.614367919921875	2.079878051757813	1.238077796936035	0.6008944396972656	2.08152197265625	1.176342666625977	0.6106405944824219	2.07693359375	1.211363967895508	0.5599985656738281	2.103339721679688	1.155807518005371	0.5951946716308594	2.280140869140625	1.713014068603516	0.2665792388916016	2.36694482421875	1.684119476318359	0.1739087524414062	2.584044799804687	1.508920501708984	0.1360258255004883	2.581358764648438	1.290517425537109	0.04799970626831054	2.61671337890625	1.227909355163574	0.09071233177185059
331	11	2.285333740234375	1.208709297180176	0.275974609375	2.26551025390625	1.386373519897461	0.2737389526367188	2.25257421875	1.528735748291016	0.2747277069091797	2.258453247070312	1.744903076171875	0.2952940521240234	2.236424682617187	1.707389312744141	0.3177023773193359	2.158847778320313	1.657849853515625	0.425196533203125	2.148195190429687	1.446757110595703	0.6016822204589845	2.07443701171875	1.228549751281738	0.5805445861816407	2.075397338867187	1.169479675292969	0.5900261840820312	2.069212097167969	1.203775291442871	0.5419999084472656	2.100479370117188	1.149937171936035	0.581116973876953	2.280033325195313	1.710783294677734	0.2675256652832031	2.3672841796875	1.682841064453125	0.1747763595581054	2.567464477539063	1.489443389892578	0.133002326965332	2.562481567382813	1.275301177978516	0.03718027782440186	2.58778759765625	1.212914390563965	0.07796678638458251
332	11.033333	2.287292724609375	1.207448165893555	0.2793705902099609	2.267018676757813	1.384749557495117	0.2756465911865235	2.254483520507812	1.526869110107422	0.2766417083740235	2.25976123046875	1.742614837646484	0.2957294464111328	2.237534057617188	1.705264099121094	0.3180351409912109	2.157791015625	1.656390441894531	0.42378515625	2.134486694335938	1.427330596923828	0.5749560241699219	2.062560424804688	1.210171188354492	0.5362305908203125	2.07891259765625	1.150241588592529	0.5703843688964844	2.050794494628907	1.182228507995605	0.5057058715820313	2.114858764648438	1.125288082122803	0.54611181640625	2.2817138671875	1.708482055664063	0.2685710296630859	2.37007080078125	1.679355651855469	0.1776894149780273	2.553496826171875	1.473308898925781	0.1248217086791992	2.523105102539063	1.263568466186523	0.02430053901672363	2.563326904296875	1.200808975219727	0.06913964366912842
333	11.066667	2.289836669921875	1.202746597290039	0.2814515991210937	2.26835400390625	1.379546630859375	0.280011215209961	2.252425537109375	1.520994415283203	0.2806619110107422	2.258014892578125	1.736268615722656	0.2986733856201171	2.235794677734375	1.699077850341797	0.321078369140625	2.152358276367187	1.646119232177734	0.4207728576660156	2.123876220703125	1.408275619506836	0.55259326171875	2.068750732421875	1.189756309509277	0.4987606201171875	2.08675048828125	1.122846954345703	0.5446271514892578	2.063971984863281	1.160936759948731	0.4761925964355469	2.134610717773437	1.096517227172852	0.5088990936279296	2.2798505859375	1.702136138916016	0.2717685394287109	2.36401171875	1.671941467285156	0.1784284744262695	2.537083740234375	1.459121215820312	0.1230323371887207	2.497522583007813	1.25065249633789	0.02460152721405029	2.5245546875	1.188482620239258	0.07006755828857422
334	11.1	2.290416870117188	1.19945101928711	0.2834435424804688	2.270140014648438	1.375830215454102	0.2826810150146484	2.255793823242187	1.516998870849609	0.2843356170654297	2.257542724609375	1.731939880371094	0.3014187927246094	2.2358203125	1.694619079589844	0.3238048248291016	2.149854370117187	1.644725799560547	0.4234822387695312	2.114721557617187	1.397111251831055	0.5339177856445312	2.058452880859375	1.180596336364746	0.4771574249267578	2.081394287109375	1.1144817237854	0.5192590484619141	2.05709033203125	1.14763459777832	0.4440712890625	2.127393798828125	1.100934883117676	0.4946809692382813	2.280141845703125	1.698083343505859	0.2748487396240235	2.362083740234375	1.671676971435547	0.1792225494384766	2.52605712890625	1.456228210449219	0.1131192207336426	2.466798095703125	1.251268676757813	0.01925966930389404	2.4987587890625	1.189479385375976	0.06761454963684081
335	11.133333	2.290609375	1.19423168182373	0.2844998779296875	2.271821044921875	1.370681915283203	0.2840426940917968	2.26042822265625	1.512001617431641	0.2878983154296875	2.259689453125	1.727085968017578	0.3045200653076172	2.2379814453125	1.689663024902344	0.326675537109375	2.147751586914063	1.636384765625	0.4207750854492188	2.104044189453125	1.386110015869141	0.5222384643554687	2.039000671386719	1.179433036804199	0.4435487670898438	2.049765075683593	1.104811698913574	0.4823064880371094	2.084486450195312	1.125308502197266	0.3986144409179688	2.118098510742187	1.100137306213379	0.4565619201660157	2.283077880859375	1.693307556152344	0.27835546875	2.363962646484375	1.665983062744141	0.1814277572631836	2.5162314453125	1.441814041137695	0.1138038787841797	2.43744384765625	1.243547119140625	0.02003440999984741	2.464899291992188	1.18189274597168	0.06727538776397705
336	11.166667	2.29039794921875	1.192322746276855	0.2848179931640625	2.272387451171875	1.368638168334961	0.2835802459716797	2.264035888671875	1.510036575317383	0.2883976135253906	2.262704345703125	1.725136260986328	0.3032720794677735	2.240788208007813	1.687958251953125	0.3255986633300781	2.144604736328125	1.639753051757812	0.4173584289550781	2.098110717773437	1.3879482421875	0.5147416076660156	2.026047058105469	1.188985847473145	0.425082992553711	2.049402221679688	1.125745845794678	0.4373037414550781	2.10219384765625	1.096389904022217	0.3907906188964844	2.097405883789063	1.110356006622314	0.4249787750244141	2.286488159179688	1.691127227783203	0.2775329284667969	2.368007690429688	1.665254608154297	0.1798313217163086	2.50070263671875	1.428898254394531	0.1111176834106445	2.412802978515625	1.234766548156738	0.01917502880096435	2.434941772460938	1.172595443725586	0.06834402847290039
337	11.2	2.28693115234375	1.191756004333496	0.2815505371093751	2.271353149414063	1.368102188110352	0.2841231689453125	2.264375122070312	1.50934587097168	0.2908081665039062	2.263650756835938	1.724110748291016	0.3072649078369141	2.241817260742187	1.686858489990235	0.3295357055664062	2.142224609375	1.643612579345703	0.4203464965820313	2.0926787109375	1.386047912597656	0.5009490509033203	2.021612243652344	1.188244567871094	0.4103681335449219	2.049226257324219	1.128815040588379	0.4126312103271484	2.091792602539063	1.099338985443115	0.3374491424560547	2.074917236328125	1.11508536529541	0.399802719116211	2.287165283203125	1.690272827148438	0.2810478057861328	2.3635078125	1.665663024902344	0.1787413940429687	2.47752294921875	1.421210464477539	0.1063284912109375	2.384792114257813	1.226960266113281	0.02139599227905273	2.411064086914062	1.165657829284668	0.07577987957000733
338	11.233333	2.28680908203125	1.194208061218262	0.2808429718017578	2.271654418945313	1.371372894287109	0.283908447265625	2.264676513671875	1.513258453369141	0.2906693572998047	2.266039794921875	1.728752349853516	0.3095145568847656	2.243708374023437	1.691333862304687	0.3315164031982422	2.142667236328125	1.646628967285156	0.4212776336669922	2.090132202148437	1.38413298034668	0.4867604675292969	2.026553588867188	1.189162864685059	0.3828967895507813	2.053812561035156	1.131237869262695	0.3824799499511718	2.099870971679688	1.106730857849121	0.3072801513671874	2.085435668945312	1.114324996948242	0.3683832550048828	2.28936962890625	1.694811431884766	0.282784408569336	2.36444580078125	1.670269866943359	0.1787725143432617	2.463208374023437	1.418379348754883	0.1059438972473145	2.356947875976562	1.229026016235351	0.02207082653045654	2.375615234375	1.164962524414062	0.07912717819213867
339	11.266667	2.28746826171875	1.196074066162109	0.2791700439453125	2.273565551757812	1.373721084594727	0.2831824035644531	2.265867919921875	1.515856048583984	0.2897204742431641	2.26806005859375	1.731492309570313	0.3113165588378907	2.245238647460937	1.693839324951172	0.3326561889648437	2.142019653320313	1.647465057373047	0.4197500762939453	2.0894423828125	1.381682922363281	0.4724079132080078	2.024312622070313	1.193604164123535	0.355798812866211	2.06098291015625	1.135846817016601	0.3580859069824219	2.108948364257813	1.112271709442139	0.283096664428711	2.095162475585937	1.12254899597168	0.3448669891357422	2.291591674804688	1.697713653564453	0.2843580627441407	2.366431884765625	1.673085144042969	0.1796296615600586	2.452638061523437	1.416137802124024	0.1061654357910156	2.338097778320313	1.22883780670166	0.02858180332183838	2.342851928710938	1.159343795776367	0.07380584335327148
340	11.3	2.286246704101563	1.199129699707031	0.2798502044677734	2.2726962890625	1.376695770263672	0.2845551300048829	2.266654296875	1.518740661621094	0.2929263916015625	2.2681796875	1.734427673339844	0.3133816680908204	2.245392944335937	1.69685986328125	0.3347919006347656	2.14096337890625	1.651732055664063	0.4208654022216797	2.083424560546875	1.384552062988281	0.4588015899658203	2.026836669921875	1.202192230224609	0.3285981140136719	2.066816162109375	1.144630165100098	0.3281051025390625	2.119667724609375	1.125662738800049	0.2631018829345703	2.100999877929687	1.132426574707031	0.3157366333007813	2.291889404296875	1.700558898925781	0.2867342987060547	2.364274291992188	1.675970825195312	0.1806568756103515	2.436478759765625	1.415550201416016	0.1043346900939941	2.315023193359375	1.230104881286621	0.03076323699951172	2.32203955078125	1.160074714660645	0.08155850410461425
341	11.333333	2.2856884765625	1.200106170654297	0.2793702545166016	2.2713466796875	1.377753189086914	0.2834883728027344	2.264989624023437	1.519882720947266	0.2917583618164062	2.266565551757813	1.735699890136719	0.3129129180908203	2.243869873046875	1.698036041259766	0.33435302734375	2.14071435546875	1.651615325927734	0.4215167846679687	2.0794326171875	1.384122055053711	0.4521431884765625	2.030548095703125	1.20610124206543	0.3128313446044922	2.07321533203125	1.149196342468262	0.3109942626953125	2.128464965820312	1.131399253845215	0.2494589538574219	2.108667602539063	1.138468925476074	0.298248779296875	2.29017724609375	1.701880706787109	0.2859985198974609	2.364026977539063	1.676161712646485	0.180935302734375	2.426140991210938	1.413346069335937	0.1020874671936035	2.296903442382813	1.22915104675293	0.03787682723999024	2.305406372070312	1.161101516723633	0.08749165916442871
342	11.366667	2.286712280273438	1.199728080749512	0.2825909423828125	2.271009643554688	1.377171508789063	0.2854808807373047	2.26355322265625	1.519193878173828	0.2931090240478516	2.267545532226563	1.734790313720703	0.3150352935791015	2.2442958984375	1.697334777832031	0.3361860046386719	2.139714233398438	1.652044250488281	0.4220594482421875	2.075438354492188	1.384962692260742	0.4483519592285156	2.028496154785156	1.206081352233887	0.3096649932861328	2.078261474609375	1.152138114929199	0.3025242156982422	2.130132690429687	1.133889579772949	0.2393165740966797	2.11133642578125	1.143888633728027	0.2788444976806641	2.290900634765625	1.700813995361328	0.2881619110107422	2.364841186523438	1.674284057617187	0.1835111923217773	2.415942260742188	1.409743179321289	0.1033198204040527	2.269786499023438	1.239882194519043	0.03617372894287109	2.276173217773438	1.170286804199219	0.08290335464477538
343	11.4	2.28706591796875	1.199491622924805	0.2853658905029297	2.27091064453125	1.376740341186523	0.2867444305419922	2.263722290039063	1.518654266357422	0.2941240692138671	2.26661962890625	1.734261566162109	0.3144159545898437	2.243300048828125	1.696919525146484	0.3355741424560547	2.13793310546875	1.651206970214844	0.4200242614746094	2.075764282226563	1.383929077148438	0.4467662811279297	2.027226257324219	1.206997398376465	0.3063714752197266	2.082230346679688	1.158321273803711	0.2914997863769531	2.136667724609375	1.151120079040527	0.2247194747924805	2.11558642578125	1.152472946166992	0.2660436096191406	2.290388671875	1.700186157226562	0.2880908508300781	2.366122314453125	1.673791442871094	0.1848492813110352	2.417016235351563	1.409624710083008	0.1040212059020996	2.272769287109375	1.237766166687012	0.03856753730773926	2.271876708984375	1.175660278320313	0.08753265380859375
344	11.433333	2.28931884765625	1.198010063171387	0.2852932434082031	2.271354248046875	1.374762100219727	0.2874009399414063	2.2621982421875	1.516333801269531	0.2945652618408203	2.266814331054688	1.731339935302734	0.3165725250244141	2.243368286132813	1.694082397460937	0.3374908752441407	2.138024047851562	1.649144348144531	0.4218969116210938	2.076504028320312	1.382076248168945	0.4472798614501953	2.028858093261719	1.206459487915039	0.3059156646728516	2.079587646484375	1.156740768432617	0.2872174911499024	2.13245849609375	1.152010047912598	0.2188645935058594	2.11888427734375	1.152305755615235	0.2648477630615235	2.290145385742187	1.697355255126953	0.2899088745117188	2.366306030273438	1.672796722412109	0.1867865753173828	2.415288208007812	1.409172241210938	0.1048885154724121	2.26819775390625	1.24029035949707	0.03946716499328613	2.264491455078125	1.17875570678711	0.09204020690917969
345	11.466667	2.288053588867188	1.198082954406738	0.28565869140625	2.271211791992187	1.37521907043457	0.2888040466308593	2.261694213867187	1.517019287109375	0.2954360961914063	2.265340087890625	1.732487335205078	0.3165910949707031	2.241922973632812	1.695173828125	0.3376073760986328	2.13643798828125	1.648942352294922	0.4215189666748047	2.076789428710938	1.381121185302734	0.4481666107177734	2.029802978515625	1.206269630432129	0.3051185607910156	2.084761596679687	1.158691383361816	0.2850105361938476	2.13582421875	1.154227157592773	0.215595458984375	2.116929565429688	1.153337097167969	0.262017593383789	2.288959838867187	1.698418151855469	0.2901200408935547	2.365774780273437	1.672302429199219	0.187611198425293	2.41340380859375	1.408622634887695	0.103565544128418	2.265023559570313	1.240594734191895	0.03774152374267578	2.255039794921875	1.178703552246094	0.09368917465209961
346	11.5	2.289295288085937	1.19867121887207	0.2854268188476562	2.272693359375	1.37590934753418	0.2880466613769531	2.2629150390625	1.517791809082031	0.2938897399902344	2.267297485351563	1.733253173828125	0.3158784027099609	2.243716430664063	1.695903076171875	0.336718017578125	2.137303588867188	1.648188568115234	0.4186024932861328	2.077830688476562	1.380409057617187	0.4470348663330078	2.032233154296875	1.20569987487793	0.3031551361083984	2.087215454101563	1.157773445129394	0.283199089050293	2.139372436523438	1.153763053894043	0.2156681289672852	2.120113525390625	1.151610504150391	0.2560440292358399	2.290834716796875	1.699211334228516	0.2893099365234375	2.365636474609375	1.67084326171875	0.1859378280639649	2.414639038085937	1.40713688659668	0.1024371757507324	2.261371826171875	1.241323287963867	0.04077637481689453	2.25341162109375	1.180176574707031	0.1015852470397949
347	11.533333	2.28923681640625	1.198860198974609	0.2849054260253906	2.272453247070312	1.376236053466797	0.2882181701660156	2.261987915039063	1.518203887939453	0.2938726959228516	2.267325439453125	1.733747741699219	0.316733901977539	2.243837646484375	1.696363647460938	0.3377421417236328	2.138157470703125	1.648377410888672	0.4207267608642578	2.077448120117188	1.380444076538086	0.4476132659912109	2.030511108398438	1.206191734313965	0.303352783203125	2.086372680664063	1.158440040588379	0.282831901550293	2.14170068359375	1.154293670654297	0.2157262191772461	2.1195244140625	1.153537521362305	0.2490642929077149	2.290474243164062	1.699702087402344	0.289693115234375	2.363923583984375	1.67094970703125	0.1851658554077149	2.41256640625	1.40720539855957	0.1007583236694336	2.256464721679688	1.242951034545898	0.04083534049987793	2.251110717773437	1.181832366943359	0.1042468948364258
348	11.566667	2.287457641601562	1.199652389526367	0.2841874084472656	2.270690063476563	1.377153427124024	0.2876100158691406	2.260335083007813	1.51922412109375	0.2933977355957031	2.266203857421875	1.734896728515625	0.3163787536621094	2.242830078125	1.697502563476562	0.3376055450439453	2.1377333984375	1.649529968261719	0.4215672149658203	2.076587280273437	1.381535537719726	0.4487048645019531	2.027966369628906	1.207299201965332	0.3047107086181641	2.084460693359375	1.159421905517578	0.283931640625	2.138926513671875	1.155001899719238	0.2168231048583985	2.118736938476562	1.154498626708985	0.2503237228393555	2.289078735351563	1.70081576538086	0.2890685272216796	2.360995727539063	1.671693176269531	0.1834321670532227	2.404824096679687	1.407079406738281	0.09819781112670899	2.244091186523438	1.246574737548828	0.04091734695434571	2.238310546875	1.184254531860351	0.1034610633850098
349	11.6	2.284877563476562	1.199695365905762	0.2833060455322266	2.269043334960938	1.377211563110352	0.2857267608642578	2.260616943359375	1.519314788818359	0.2920755615234375	2.2650400390625	1.734983062744141	0.3142353668212891	2.241724365234375	1.697544403076172	0.3353928985595703	2.136589233398437	1.648981628417969	0.4188571014404296	2.07601318359375	1.381742111206055	0.4510515441894531	2.025932678222656	1.208129920959473	0.3068639526367187	2.088398681640625	1.161764015197754	0.2869509735107422	2.14007763671875	1.154480224609375	0.2189642944335937	2.119431762695313	1.155082901000977	0.2493041534423828	2.288321533203125	1.700961578369141	0.2872776947021484	2.362586303710938	1.6699951171875	0.1837483901977539	2.404141967773437	1.405000671386719	0.0989122543334961	2.244200927734375	1.245179908752441	0.0399929027557373	2.237891235351563	1.181078109741211	0.09900234985351562
350	11.633333	2.284684326171875	1.19828337097168	0.2830997467041015	2.269075439453125	1.375525970458984	0.2861800537109375	2.261411987304688	1.517396209716797	0.2936957397460938	2.266214599609375	1.732824676513672	0.3149455718994141	2.24299609375	1.695556549072266	0.3363415069580078	2.137378295898437	1.648260345458984	0.4194948120117187	2.073614624023437	1.381894348144531	0.4489924621582031	2.024773315429687	1.20993505859375	0.302974868774414	2.087598754882812	1.162924674987793	0.2861839904785156	2.140642700195313	1.153995513916016	0.2180376510620117	2.120309448242187	1.156158996582031	0.2517063598632813	2.289279174804688	1.698716796875	0.2880410919189453	2.362478271484375	1.668401519775391	0.1838113403320312	2.4066005859375	1.404556304931641	0.09813386535644532	2.242582763671875	1.247237808227539	0.0455627670288086	2.236995239257813	1.183040405273438	0.104158878326416
351	11.666667	2.28298974609375	1.199168647766113	0.2817406158447265	2.2669169921875	1.376422805786133	0.2846608276367187	2.258888427734375	1.518314117431641	0.2921614685058593	2.262982055664063	1.733858917236328	0.3129245452880859	2.239822631835938	1.696565673828125	0.3343392791748047	2.13459423828125	1.647792236328125	0.4171952362060547	2.073288330078125	1.381474838256836	0.4518424682617188	2.02504052734375	1.210178016662598	0.3047313537597657	2.08794287109375	1.163545417785644	0.2876811752319336	2.141318481445313	1.155465667724609	0.220742546081543	2.121203247070313	1.157816436767578	0.2508711700439453	2.286218017578125	1.699745239257813	0.2861660614013672	2.359228637695312	1.668245880126953	0.1822880783081055	2.408785766601563	1.404798477172851	0.09841591262817383	2.245259399414063	1.247687553405762	0.04407330131530762	2.239314086914062	1.182974075317383	0.1034899787902832
352	11.7	2.28277587890625	1.198821403503418	0.2810330810546875	2.267224609375	1.376286483764648	0.2846013641357422	2.25877978515625	1.518316070556641	0.2916542358398437	2.26407666015625	1.733952239990234	0.3130946350097656	2.24078369140625	1.696676727294922	0.3344928741455078	2.135347290039062	1.649193023681641	0.4180129089355469	2.074647583007812	1.38265119934082	0.4533609619140625	2.027296936035156	1.210258682250977	0.3069602813720703	2.092827392578125	1.164521751403809	0.2885863876342774	2.143572631835938	1.155214660644531	0.2208800964355469	2.122870239257812	1.157884407043457	0.2493013458251953	2.287054565429687	1.699777374267578	0.28612451171875	2.359051391601562	1.668196411132812	0.1813900451660156	2.409864501953125	1.404138565063477	0.09921577453613281	2.248206787109375	1.24550424194336	0.0434783763885498	2.242787719726563	1.180757301330567	0.101490478515625
353	11.733333	2.2820908203125	1.199031707763672	0.2806585235595703	2.2666298828125	1.376370910644531	0.2837682495117188	2.2589697265625	1.518310699462891	0.2912621917724609	2.262831420898437	1.733820007324219	0.3124717102050781	2.239712524414062	1.696456878662109	0.3337842102050781	2.133705688476562	1.648445892333984	0.4159708557128906	2.07429638671875	1.382420120239258	0.4550633087158203	2.027523254394531	1.210605895996094	0.3078949127197266	2.09426171875	1.165642951965332	0.289095817565918	2.144130004882812	1.155093673706055	0.2212331237792969	2.123693725585937	1.157941566467285	0.2506106948852539	2.286102661132813	1.699784851074219	0.2856676025390625	2.358662963867188	1.669933532714844	0.1810364685058594	2.412861694335938	1.406252822875977	0.1006924705505371	2.253950561523437	1.246741996765137	0.04236205101013184	2.246547973632812	1.181781539916992	0.09954223632812501
354	11.766667	2.282491088867188	1.198783897399902	0.2809203491210938	2.266337524414062	1.375997222900391	0.2838366088867187	2.257927612304687	1.517859344482422	0.2909241027832031	2.261835693359375	1.733227569580078	0.3126698913574218	2.23876171875	1.695833068847656	0.3339211578369141	2.133294311523438	1.648350036621094	0.4171118927001953	2.075622314453125	1.38219303894043	0.4568373870849609	2.027694580078125	1.209021125793457	0.3115859375	2.097064697265625	1.165553672790527	0.2911808853149414	2.144734130859375	1.154992324829101	0.2237602233886719	2.12377001953125	1.15793197631836	0.2496725616455078	2.285048706054687	1.699266510009765	0.2857458953857422	2.357923950195312	1.670379943847656	0.1812061080932617	2.412556518554688	1.406939041137695	0.1007954177856445	2.253215454101563	1.247784843444824	0.0433435115814209	2.246052978515625	1.182776428222656	0.1003290977478027
355	11.8	2.283047241210937	1.197685928344727	0.2802317657470703	2.26562158203125	1.37447412109375	0.2840278778076172	2.257004760742188	1.516025238037109	0.2924998168945313	2.259153930664063	1.731304168701172	0.311980239868164	2.236674438476562	1.693967376708984	0.3337906951904297	2.1325849609375	1.647632080078125	0.4189789123535156	2.074438232421875	1.381970169067383	0.4595713653564453	2.024999084472657	1.208845771789551	0.3153374176025391	2.09118017578125	1.164845230102539	0.2935554504394531	2.139272216796875	1.154620384216309	0.2247371597290039	2.117749633789062	1.159411636352539	0.2502449264526367	2.282366943359375	1.697343231201172	0.2852307739257812	2.353447143554687	1.668777618408203	0.17996923828125	2.415482788085938	1.407202514648437	0.1009006500244141	2.255477294921875	1.247981742858887	0.04742387580871582	2.247772216796875	1.182472625732422	0.1024302062988281
356	11.833333	2.28229345703125	1.198302589416504	0.278992172241211	2.26453369140625	1.375195297241211	0.2823644866943359	2.256024169921875	1.516858428955078	0.2907749633789063	2.258514404296875	1.732181365966797	0.3115433654785156	2.235980834960937	1.694733062744141	0.3331872863769532	2.130687744140625	1.647961669921875	0.4166713256835938	2.074154296875	1.382014877319336	0.459556167602539	2.025878784179687	1.209379623413086	0.3140685882568359	2.089712158203125	1.164003486633301	0.293996109008789	2.139984741210938	1.155319091796875	0.2263766479492187	2.118285034179688	1.159382453918457	0.2509201583862304	2.281671875	1.698306823730469	0.2845337066650391	2.351875854492187	1.669691223144531	0.1782922592163086	2.415210815429687	1.407786697387695	0.1006945610046387	2.255109252929687	1.248305732727051	0.04737190055847168	2.247863037109375	1.182853897094727	0.1021948165893555
357	11.866667	2.281580688476563	1.198799507141113	0.2782783355712891	2.265211547851562	1.376166366577149	0.2816055603027344	2.2580078125	1.518137573242187	0.2906145477294922	2.262208740234375	1.733710815429687	0.3122752838134766	2.239117309570313	1.696292572021484	0.3336327209472656	2.133773071289062	1.64900765991211	0.4172826080322266	2.074933349609375	1.383209365844726	0.4607008666992187	2.027294799804688	1.210104949951172	0.315119384765625	2.091787109375	1.164888999938965	0.2942776794433594	2.141740966796875	1.156508674621582	0.2265824966430664	2.120503295898438	1.160067810058594	0.2533472213745117	2.28534765625	1.699704559326172	0.2852725982666016	2.358556518554687	1.669875213623047	0.1808045120239258	2.417925048828125	1.407167251586914	0.1004873809814453	2.255382690429688	1.250274185180664	0.04652814674377441	2.246490966796875	1.184348251342773	0.102128044128418
358	11.9	2.283114624023438	1.198173194885254	0.2796225280761719	2.264775512695313	1.375209899902344	0.2821112670898438	2.256233520507813	1.517028381347656	0.2904145202636719	2.259515625	1.732557434082031	0.3109737091064453	2.236638427734375	1.695190765380859	0.33251123046875	2.131876342773437	1.649079620361328	0.4172113037109375	2.074718017578125	1.383128356933594	0.4609267883300782	2.024848815917969	1.20959196472168	0.3167633666992187	2.086654907226563	1.163601867675781	0.2947058868408203	2.137570434570312	1.155172157287597	0.2279056243896485	2.118452880859375	1.159515365600586	0.2542289123535156	2.282744506835938	1.698527954101563	0.2841519622802734	2.357050537109375	1.669462677001953	0.180363037109375	2.415633666992187	1.406580871582031	0.1008475494384766	2.255160034179688	1.247831420898438	0.04620784759521485	2.246288696289063	1.18236840057373	0.1023854179382324
359	11.933333	2.2798662109375	1.198486640930176	0.2793433380126953	2.2639599609375	1.375690460205078	0.2828968353271484	2.256919189453125	1.517511657714844	0.2918601531982422	2.261220458984375	1.732882629394531	0.3129185333251953	2.238284057617188	1.695574371337891	0.3344500885009766	2.132560668945312	1.648752716064453	0.4175360717773438	2.076020751953125	1.383188232421875	0.4634164428710937	2.023880737304688	1.209418731689453	0.320515380859375	2.08582275390625	1.163438285827637	0.2986886901855469	2.135723266601563	1.155502868652344	0.2297103424072265	2.114703369140625	1.161590789794922	0.254698745727539	2.284176879882812	1.698836639404297	0.285930908203125	2.3547919921875	1.668867401123047	0.1801501007080078	2.416953979492187	1.407109344482422	0.09986861038208009	2.254354614257813	1.24964714050293	0.04871913528442383	2.244777709960937	1.183569984436035	0.1025913352966309
360	11.966667	2.279914428710938	1.197915908813477	0.2792864379882812	2.263088256835938	1.374927200317383	0.2821119537353516	2.255102783203125	1.516654602050781	0.2901511383056641	2.258296997070312	1.731963256835937	0.3108973846435547	2.235560424804688	1.694602844238281	0.3324696655273437	2.131609252929688	1.648070404052735	0.4177713928222656	2.07357373046875	1.382890701293945	0.4632573547363281	2.022477600097656	1.210036567687988	0.3190832824707031	2.085555053710937	1.164931739807129	0.2963521881103516	2.135403442382812	1.155616287231445	0.2287407913208008	2.11449365234375	1.163730575561523	0.2541317367553711	2.281419677734375	1.69800048828125	0.2839711456298828	2.353962280273437	1.667589691162109	0.179686752319336	2.41760205078125	1.405879211425781	0.1012469482421875	2.255177368164063	1.249054359436035	0.04879269599914551	2.2457578125	1.182646362304688	0.1017285346984863
361	12	2.28044091796875	1.195809158325195	0.2790482482910156	2.262317749023437	1.372687957763672	0.2817802734375	2.2538076171875	1.514364562988281	0.2901565704345703	2.25865185546875	1.729602722167969	0.3109722290039063	2.235908813476563	1.692362762451172	0.3327433013916016	2.132186767578125	1.646810760498047	0.4189379272460938	2.073155639648438	1.381688934326172	0.4633971862792969	2.022993713378906	1.208347091674805	0.3194764251708985	2.084502197265625	1.162573394775391	0.2987885284423828	2.135311157226562	1.154553512573242	0.2300244293212891	2.115783203125	1.162456809997559	0.2560954284667969	2.281248291015625	1.695530822753906	0.2838086700439453	2.351635131835938	1.665267974853516	0.1782961959838867	2.420691162109375	1.404143966674805	0.1027762908935547	2.25571533203125	1.249726600646973	0.05006447410583496	2.244916625976562	1.18105012512207	0.1011343116760254
362	12.033333	2.27778466796875	1.197294692993164	0.2772749786376953	2.260775268554688	1.374716613769531	0.2808961639404297	2.253926635742188	1.516731811523438	0.2909972229003907	2.258427734375	1.732605682373047	0.3111457672119141	2.235571044921875	1.695354827880859	0.3329925537109375	2.130611694335937	1.649707489013672	0.418161605834961	2.072640747070313	1.383593505859375	0.4629111022949218	2.022030151367187	1.210372611999512	0.3180611572265625	2.082419189453125	1.163859886169434	0.2982433471679687	2.134338012695312	1.154721008300781	0.2294570541381836	2.11240771484375	1.162616409301758	0.2571391372680664	2.281248901367188	1.698341827392578	0.2841372528076172	2.349538818359375	1.665952667236328	0.1776019821166992	2.419192260742188	1.40445100402832	0.101506103515625	2.2533896484375	1.249654174804688	0.04977455520629882	2.24157958984375	1.180929946899414	0.1010270614624023
363	12.066667	2.277847534179688	1.196680786132812	0.2769207153320312	2.261067749023438	1.373871063232422	0.2806031799316406	2.25487060546875	1.515667663574219	0.2913466186523438	2.258408813476563	1.731258178710937	0.311254135131836	2.235720092773438	1.693973785400391	0.3330731201171875	2.130818969726563	1.6483310546875	0.4179691925048828	2.074091430664063	1.382772705078125	0.4645876159667969	2.01932080078125	1.211062812805176	0.3201179656982422	2.082128051757812	1.165496620178223	0.296447998046875	2.133721435546875	1.156872436523438	0.2277294845581055	2.109086547851563	1.162144050598144	0.2529101028442383	2.281376708984375	1.697128967285156	0.28435302734375	2.350439819335937	1.666052703857422	0.1783027191162109	2.418971557617188	1.404574035644531	0.1027397117614746	2.254028442382813	1.249703796386719	0.05039492797851562	2.241119018554687	1.182550346374512	0.1014575691223144
364	12.1	2.276947265625	1.194838760375976	0.2774447784423828	2.259754638671875	1.371856353759766	0.2804289703369141	2.252805419921875	1.513587615966797	0.2899768524169922	2.25869580078125	1.728836090087891	0.3115745849609375	2.235674560546875	1.69162646484375	0.3331398773193359	2.129946899414063	1.645826568603516	0.4167105712890625	2.07297802734375	1.381195007324219	0.4663001098632812	2.01859765625	1.209760467529297	0.3214703521728516	2.083429321289063	1.165320541381836	0.2959539642333984	2.133147094726563	1.154963722229004	0.227051887512207	2.108954223632812	1.161242088317871	0.2546139678955078	2.281218994140625	1.694718109130859	0.2843629302978515	2.350585571289062	1.664117553710938	0.1781531982421875	2.420921020507813	1.403496322631836	0.1013352127075195	2.254780029296875	1.249771545410156	0.05045303726196289	2.243626342773438	1.183902534484863	0.1005798454284668
365	12.133333	2.27712890625	1.195859786987305	0.2767829284667969	2.259802124023437	1.372976608276367	0.2801581726074219	2.25322216796875	1.514761749267578	0.2904644165039063	2.25739794921875	1.730369750976563	0.3101583404541016	2.234707885742187	1.693168365478515	0.3320936126708984	2.129031616210938	1.648786437988281	0.4165307464599609	2.073443725585937	1.383026123046875	0.4632609558105469	2.020618041992187	1.21080721282959	0.3185882720947266	2.0831142578125	1.164930419921875	0.2961387939453125	2.135011352539062	1.155703979492188	0.2277167587280274	2.112089477539063	1.162172912597656	0.2559504470825195	2.280161499023437	1.696149383544922	0.2832050476074219	2.349052124023438	1.665186004638672	0.1767510070800781	2.419765869140625	1.403871566772461	0.1026869964599609	2.254013549804688	1.250517463684082	0.04971697235107422	2.242146606445313	1.184461570739746	0.1003188056945801
366	12.166667	2.275650024414062	1.194553520202637	0.2762045288085938	2.258450073242187	1.371598648071289	0.2797402648925781	2.25101123046875	1.513321197509766	0.2892244873046875	2.257732177734375	1.728472991943359	0.3116276092529296	2.23458740234375	1.691263031005859	0.3330744171142578	2.1285556640625	1.64671826171875	0.4169653015136719	2.072788452148437	1.381410308837891	0.4645165252685547	2.018738159179688	1.210933883666992	0.3186207580566406	2.082209594726562	1.166343231201172	0.2911161270141601	2.131428588867188	1.154556968688965	0.2223644714355469	2.111303588867187	1.161093467712402	0.2553412704467773	2.280105346679687	1.694375640869141	0.2842664489746094	2.347986206054688	1.663321868896484	0.1774035949707031	2.417306762695312	1.402263793945312	0.1012653312683106	2.251844116210937	1.24877229309082	0.04880004501342773	2.239751831054687	1.182494552612305	0.0983505973815918
367	12.2	2.27590771484375	1.195117813110352	0.2766892700195313	2.259170166015625	1.372229827880859	0.2806502227783203	2.251966552734375	1.514004516601563	0.2901983947753907	2.258298706054688	1.729525024414063	0.309670181274414	2.235164916992187	1.692606628417969	0.3315641174316406	2.128803344726562	1.647963470458985	0.4146866912841797	2.076152587890625	1.381413635253906	0.4590247955322265	2.0213212890625	1.210054557800293	0.3143549346923828	2.081166748046875	1.16316828918457	0.290990119934082	2.134867309570312	1.155138412475586	0.2232978286743164	2.116453857421875	1.160011856079102	0.2566539230346679	2.280786376953125	1.695037292480469	0.2828360595703125	2.349943237304688	1.663000671386719	0.1769888763427734	2.416759643554688	1.400746063232422	0.102669490814209	2.251413452148437	1.24699365234375	0.05020296859741211	2.24009375	1.181131454467773	0.09993713760375977
368	12.233333	2.274888061523438	1.194932746887207	0.2771970977783204	2.258563842773437	1.372050552368164	0.2815490112304687	2.25104345703125	1.5138037109375	0.2908776550292969	2.25799365234375	1.729245941162109	0.3105919952392578	2.234747680664062	1.692365051269531	0.3324251556396485	2.128280395507812	1.647217010498047	0.4152639007568359	2.075704711914062	1.380720245361328	0.4600718688964844	2.019479431152344	1.209402618408203	0.3158711547851563	2.0793779296875	1.163802917480469	0.2893329620361328	2.131720092773437	1.15645133972168	0.2215738143920898	2.11259521484375	1.159944923400879	0.2549989471435546	2.28038720703125	1.694740142822266	0.2837388916015625	2.34915966796875	1.661896057128906	0.178043197631836	2.416617065429687	1.400150650024414	0.1026076507568359	2.251477172851563	1.246343139648437	0.04975918579101563	2.237764282226562	1.179987945556641	0.09795708847045898
369	12.266667	2.27462744140625	1.194575187683105	0.2766351013183593	2.258156860351562	1.371486694335938	0.2804943695068359	2.250706298828125	1.513104156494141	0.2894497833251953	2.257168212890625	1.728377044677734	0.3083363494873047	2.234270629882813	1.691539367675781	0.3305024719238281	2.128701293945312	1.646869873046875	0.4143397674560547	2.076933959960938	1.380297729492188	0.4580666198730469	2.019695434570313	1.208868957519531	0.3148114471435547	2.0779970703125	1.162390151977539	0.2872380752563476	2.129302978515625	1.15448136138916	0.2196951141357422	2.1107265625	1.15814412689209	0.2555484848022461	2.279388671875	1.693893737792969	0.2814089660644531	2.346904663085938	1.661177825927735	0.1748556671142578	2.414281494140625	1.399226593017578	0.1014137878417969	2.247752075195312	1.245796875	0.05166557693481445	2.236177124023437	1.180002372741699	0.102147274017334
370	12.3	2.274174560546875	1.194806213378906	0.277095703125	2.257164306640625	1.371777786254883	0.2800484161376953	2.2497607421875	1.513483245849609	0.2889353942871093	2.256429321289063	1.728821380615234	0.3083738403320312	2.233338134765625	1.691953765869141	0.3303010864257813	2.127996826171875	1.647127380371094	0.4145309143066406	2.076929931640625	1.380475769042969	0.459046875	2.019317993164063	1.208275146484375	0.3165110778808594	2.079455200195312	1.16324772644043	0.2866475830078125	2.129208129882812	1.154154663085937	0.2186814575195312	2.108762817382813	1.158013740539551	0.2527782211303711	2.27876513671875	1.694340301513672	0.2815112457275391	2.348342895507812	1.661217102050781	0.1767111511230469	2.414991333007813	1.399231140136719	0.102302864074707	2.248865234375	1.245443222045898	0.05105882263183593	2.237044677734375	1.179491851806641	0.1013862762451172
371	12.333333	2.270838745117187	1.195438926696777	0.2745181121826172	2.255825073242188	1.372897521972656	0.2786309661865234	2.248478393554687	1.514892547607422	0.2871205139160156	2.256978393554688	1.730348175048828	0.3083836517333984	2.233486083984375	1.693422210693359	0.3300204467773438	2.128535766601562	1.647580657958984	0.4146813201904297	2.076865600585937	1.379330139160156	0.4531940307617188	2.02268994140625	1.20581778717041	0.309951416015625	2.082614990234375	1.16023388671875	0.2847861938476562	2.13304541015625	1.151713424682617	0.2180660552978516	2.113712158203125	1.158192939758301	0.2512337951660156	2.279109130859375	1.695861145019531	0.2812130126953125	2.347496215820312	1.661947174072266	0.1755490112304687	2.412036254882812	1.398743759155273	0.1014505462646484	2.24733203125	1.242102630615234	0.05124067115783691	2.236826171875	1.176341621398926	0.1017542419433594
372	12.366667	2.270966796875	1.196115364074707	0.2744855194091796	2.256505126953125	1.373548736572266	0.2787488555908203	2.249931396484375	1.51549560546875	0.2877845306396485	2.25807763671875	1.730888031005859	0.3089482116699219	2.234563354492187	1.693963287353516	0.3305373992919922	2.129054565429688	1.647738555908203	0.4143575439453125	2.076955444335938	1.379630767822266	0.4531900329589844	2.023675720214844	1.207344886779785	0.3083186492919922	2.08046630859375	1.160106079101562	0.2855482864379883	2.13336083984375	1.152287590026856	0.2187399215698242	2.11364599609375	1.158719047546387	0.2528883743286133	2.28034326171875	1.696423645019531	0.2818630523681641	2.348688598632813	1.662284698486328	0.1762959213256836	2.41149462890625	1.398888488769531	0.1020684204101562	2.246750366210938	1.242683486938477	0.05181045913696289	2.236855590820312	1.176937324523926	0.1020676078796387
373	12.4	2.270911499023438	1.195435417175293	0.2746184539794922	2.256587646484375	1.372809448242188	0.2783302459716797	2.25077294921875	1.514707122802734	0.2877581481933594	2.257800415039062	1.730259918212891	0.3068478240966797	2.234356201171875	1.693440490722656	0.3286488342285157	2.126625	1.647666625976563	0.4094939727783203	2.077131591796875	1.380252670288086	0.4541669311523437	2.022335327148437	1.206997848510742	0.3111164855957032	2.08102685546875	1.161517318725586	0.2847400588989258	2.132515747070313	1.152189079284668	0.2179488372802734	2.112083374023437	1.158419227600098	0.2497521591186523	2.280356811523438	1.695659057617187	0.2802447967529297	2.347877075195313	1.661322265625	0.1743889541625976	2.410991943359375	1.39785969543457	0.1008115921020508	2.246599975585937	1.241444389343262	0.05058162879943848	2.236125854492188	1.175686264038086	0.1003149337768555
374	12.433333	2.2706474609375	1.194814826965332	0.2748898315429688	2.256302368164063	1.372116989135742	0.2779986724853515	2.250909790039063	1.513958160400391	0.2873611602783203	2.259050048828125	1.729306060791016	0.307322738647461	2.23551171875	1.692511871337891	0.3290639190673828	2.128450561523437	1.647433685302734	0.4111712188720703	2.077552734375	1.379684204101562	0.451572250366211	2.021492248535156	1.206038360595703	0.3097700500488281	2.080962524414063	1.160349349975586	0.2837001113891602	2.13185791015625	1.151146171569824	0.2168211898803711	2.112413940429688	1.158242401123047	0.2510764846801758	2.281337524414063	1.694735656738281	0.2804853515625	2.34951123046875	1.66174087524414	0.1745121307373047	2.4108623046875	1.397805587768555	0.1015699577331543	2.247717041015625	1.240314956665039	0.04930750274658204	2.236890380859375	1.174908981323242	0.1004441108703613
375	12.466667	2.270746826171875	1.195379402160645	0.2745017547607422	2.2562734375	1.372697662353516	0.2777386627197266	2.250281616210938	1.514553283691406	0.2867254333496094	2.2590244140625	1.729785858154297	0.3077551727294922	2.235298217773438	1.692941833496094	0.3292445678710937	2.128086791992188	1.647576843261719	0.4109702606201172	2.076645629882813	1.379712799072266	0.4500907592773438	2.021895446777344	1.20666943359375	0.3070116119384766	2.083091186523438	1.160938545227051	0.2834930725097656	2.134962524414063	1.151583137512207	0.2165394973754883	2.114877563476563	1.158786613464355	0.2518308944702148	2.281295288085937	1.695291687011719	0.2808204193115235	2.349971557617188	1.662312164306641	0.1751072692871094	2.411729248046875	1.398378768920898	0.1024572334289551	2.248119140625	1.241691696166992	0.04945916938781739	2.237113037109375	1.1760966796875	0.1001458358764648
376	12.5	2.272863037109375	1.195106430053711	0.2760775909423828	2.257147827148438	1.372234893798828	0.2790617828369141	2.250736572265625	1.513993072509766	0.2881693725585938	2.257758422851563	1.729352416992187	0.3075488586425781	2.23447509765625	1.692512573242188	0.3294244232177734	2.127827758789063	1.64685400390625	0.4115962677001953	2.07619970703125	1.379161956787109	0.4504878997802735	2.021796630859375	1.205939575195313	0.3076917877197266	2.083563354492187	1.160403366088867	0.2849180450439453	2.135229125976562	1.150990921020508	0.2176134872436523	2.112349243164062	1.157350364685059	0.2525406188964844	2.280164428710937	1.694835357666016	0.280765625	2.3483505859375	1.661490234375	0.174949836730957	2.410692626953125	1.398144409179688	0.101201587677002	2.248223999023438	1.239846351623535	0.04940784645080566	2.234696899414062	1.173195823669434	0.09977159118652343
377	12.533333	2.271062744140625	1.195196128845215	0.2751484832763672	2.25651708984375	1.372482070922852	0.2781407470703125	2.2508623046875	1.514332672119141	0.2872746887207031	2.25797705078125	1.729770294189453	0.306473403930664	2.234517578125	1.692965270996094	0.3282281646728515	2.127566650390625	1.647372711181641	0.4101034545898438	2.075818237304688	1.379854614257813	0.4505965881347657	2.020523254394531	1.207009330749512	0.3074347076416015	2.082142456054688	1.161026382446289	0.2875840454101563	2.134760375976563	1.152069358825684	0.2191354751586914	2.112783325195313	1.15788493347168	0.2528320388793945	2.28051806640625	1.695192016601563	0.2798802490234375	2.349263671875	1.661723999023438	0.1745909805297852	2.411333984375	1.398350463867188	0.1003449440002441	2.248613037109375	1.240681274414063	0.0470435676574707	2.234854736328125	1.173940780639648	0.09639495849609375
378	12.566667	2.270861083984375	1.195388046264648	0.2750197448730469	2.2562919921875	1.372621917724609	0.2785327453613281	2.249913940429687	1.514432495117187	0.2871896362304688	2.2577490234375	1.729730895996094	0.3069991912841797	2.234105346679687	1.692976196289063	0.3285693206787109	2.125960693359375	1.64826416015625	0.409007553100586	2.07568017578125	1.381402114868164	0.4536072082519531	2.019857299804688	1.207134117126465	0.3124043273925781	2.084497680664063	1.163005584716797	0.2899025955200195	2.134804321289062	1.152640441894531	0.2214796142578125	2.1126552734375	1.158463928222656	0.2541345901489258	2.280230346679687	1.695138916015625	0.2803914184570312	2.34900341796875	1.661986968994141	0.1750814819335937	2.411214599609375	1.398134490966797	0.1027996673583984	2.249734375	1.240898406982422	0.04599824905395508	2.235787231445312	1.174388748168945	0.09526123809814452
379	12.6	2.270657958984375	1.19524893951416	0.2757613983154297	2.256192138671875	1.372319549560547	0.2787296600341797	2.24958740234375	1.51402734375	0.2864530487060547	2.257561279296875	1.729069396972656	0.306674789428711	2.23401318359375	1.692314788818359	0.3282535095214844	2.126758666992187	1.647109985351562	0.4095430297851562	2.075166137695312	1.380607452392578	0.4535107574462891	2.020909423828125	1.208742088317871	0.3092929840087891	2.080268188476563	1.161750686645508	0.2912038803100586	2.135008544921875	1.153319831848145	0.22313525390625	2.1124755859375	1.158644454956055	0.2567870788574219	2.27990673828125	1.694558471679688	0.2799149169921875	2.348357788085938	1.661899841308594	0.1743859481811523	2.410434814453125	1.398309265136719	0.1019482345581055	2.24825341796875	1.241721305847168	0.0461027946472168	2.234186157226563	1.175211669921875	0.09506087875366211
380	12.633333	2.270455078125	1.195459533691406	0.2756307830810547	2.256009521484375	1.372643951416016	0.2784371795654297	2.249457885742188	1.514446441650391	0.2860829772949219	2.257567138671875	1.729634185791016	0.3060625610351563	2.23399609375	1.692895111083984	0.3277012329101562	2.126812866210937	1.647902008056641	0.4093267211914062	2.074984619140625	1.381408874511719	0.4540770111083984	2.020132995605469	1.208814575195313	0.3107215881347656	2.07879150390625	1.161488906860352	0.2921666793823242	2.13355322265625	1.152771430969238	0.2243330078125	2.1110078125	1.158463768005371	0.2574557495117188	2.279891967773438	1.695060272216797	0.2793229675292969	2.348460815429688	1.662233001708984	0.1738630065917969	2.410560424804688	1.398305816650391	0.1019747047424316	2.248727905273437	1.241095802307129	0.04616993141174316	2.23513427734375	1.174884773254395	0.09507504653930665
381	12.666667	2.270614990234375	1.19509952545166	0.2754059143066406	2.256062133789063	1.372351943969726	0.2784117889404297	2.249732788085938	1.514201019287109	0.2866083984375	2.257697143554688	1.729519714355469	0.3062387847900391	2.234106079101562	1.692783599853516	0.3279176330566406	2.12659228515625	1.648098510742188	0.4093600158691406	2.075396362304688	1.381359222412109	0.4540537872314453	2.019850158691407	1.208151924133301	0.3115013732910156	2.08048486328125	1.161757598876953	0.2913218231201172	2.133441772460937	1.152841949462891	0.2235739669799805	2.111068359375	1.157873397827148	0.2556189651489258	2.280088500976563	1.694902923583984	0.2795777282714844	2.348476196289062	1.66138134765625	0.1740563430786133	2.411278930664063	1.397460403442383	0.1022092933654785	2.249251953125	1.240411552429199	0.04606366157531738	2.235763427734375	1.173768707275391	0.09441149902343751
382	12.7	2.26992431640625	1.194633148193359	0.2753019409179688	2.255375122070312	1.37181430053711	0.278192138671875	2.249062866210938	1.513611083984375	0.2863004608154297	2.25725439453125	1.728853729248047	0.3056481170654297	2.233642944335937	1.692182525634766	0.32737744140625	2.126229370117188	1.647796203613281	0.4090222625732422	2.07498095703125	1.381281143188477	0.4543512725830078	2.019062744140625	1.208114509582519	0.3120278472900391	2.079749267578125	1.16163158416748	0.2919672012329101	2.132551879882813	1.152456848144531	0.224234878540039	2.10992578125	1.158116271972656	0.2557884674072265	2.279590942382812	1.694197479248047	0.2790289154052734	2.347865112304687	1.660338439941406	0.1735954666137695	2.409643676757812	1.396164077758789	0.1021419105529785	2.247695068359375	1.239081504821777	0.04614682769775391	2.235013916015625	1.172828941345215	0.09475569534301759
383	12.733333	2.271486450195312	1.194190551757813	0.2748814849853516	2.256173828125	1.371352203369141	0.2775639343261719	2.249651489257813	1.513162780761719	0.2857853393554687	2.258366577148438	1.728485260009766	0.30438232421875	2.23475	1.691932708740234	0.3263160400390625	2.126816650390625	1.648213134765625	0.407802474975586	2.0759345703125	1.381759643554688	0.4546318969726563	2.020202575683594	1.208529525756836	0.3122131195068359	2.079078857421875	1.161478416442871	0.2907937774658203	2.132109252929688	1.152078308105469	0.2243535690307617	2.112996704101563	1.157971588134766	0.2560699615478516	2.2805400390625	1.693685394287109	0.277803237915039	2.348668823242187	1.659390075683594	0.1723643569946289	2.408920043945312	1.39460188293457	0.1015106735229492	2.247157348632812	1.236897201538086	0.04618350982666015	2.235702026367187	1.171036605834961	0.09449090576171876
384	12.766667	2.270035766601563	1.194564422607422	0.2751555328369141	2.255004516601563	1.371788116455078	0.2776372833251953	2.24852197265625	1.513647705078125	0.2856027221679688	2.257795654296875	1.728952941894531	0.3047477416992188	2.234051147460938	1.692404357910156	0.3265775909423828	2.12651904296875	1.648680755615234	0.4087311096191406	2.076660034179687	1.381698303222656	0.4543079223632813	2.019219116210937	1.208663024902344	0.3122608795166015	2.077345703125	1.161053596496582	0.2904835815429687	2.131637573242188	1.149037986755371	0.2239574432373047	2.107757568359375	1.157444053649902	0.2554572906494141	2.279911376953125	1.694147705078125	0.2780925903320313	2.34859912109375	1.659934204101563	0.1729206848144531	2.410822387695313	1.395298248291016	0.103043083190918	2.248324462890625	1.238565559387207	0.04710474395751953	2.23541259765625	1.170820976257324	0.09455170440673828
385	12.8	2.270515380859375	1.194498756408691	0.2756844177246094	2.2549248046875	1.371647171020508	0.2779702301025391	2.247490478515625	1.513476745605469	0.2850696411132813	2.257979125976562	1.728705993652344	0.3040628814697266	2.234201293945313	1.692296875	0.3260637817382813	2.128021850585938	1.649153991699219	0.4103523254394531	2.077445068359375	1.381756362915039	0.4528304290771484	2.020662170410156	1.207810600280762	0.3115789794921875	2.076107543945312	1.159847381591797	0.2927442016601562	2.132236206054688	1.148465980529785	0.2264987182617187	2.111072265625	1.155717041015625	0.2563948135375976	2.2797353515625	1.693780029296875	0.2772765197753906	2.348469482421875	1.659602020263672	0.1721967849731445	2.411427490234375	1.395107849121094	0.102684455871582	2.248023559570313	1.239527412414551	0.04683303070068359	2.234318359375	1.169004089355469	0.09194476699829102
386	12.833333	2.269966064453125	1.194670425415039	0.2759480590820312	2.254541625976563	1.37181591796875	0.2782957763671875	2.247314208984375	1.513635070800781	0.2855414123535156	2.258322631835938	1.7288857421875	0.3039595947265625	2.234412841796875	1.692594970703125	0.326011245727539	2.127986083984375	1.649749114990235	0.4100928344726562	2.076848022460938	1.38240510559082	0.4521075592041016	2.020579284667969	1.207672424316406	0.3116007080078125	2.073730712890625	1.159087936401367	0.2952256088256836	2.1311953125	1.147647270202637	0.2292673187255859	2.110317626953125	1.154412261962891	0.2575771942138672	2.28003515625	1.693835052490234	0.2773160247802735	2.348833618164062	1.659445281982422	0.1723877334594727	2.412216430664063	1.395016632080078	0.1030420951843262	2.24798681640625	1.240244758605957	0.04728860664367676	2.232917846679688	1.169040420532227	0.09136828994750976
387	12.866667	2.268496704101563	1.194661270141602	0.2762207489013672	2.254544067382812	1.371852767944336	0.2782879943847656	2.248968139648437	1.513658966064453	0.2859492950439453	2.259744384765625	1.728955383300781	0.3033268280029297	2.235840942382812	1.692746704101562	0.3255055236816407	2.127717895507812	1.650347412109375	0.4071639099121094	2.077642456054687	1.382637664794922	0.447597671508789	2.02345751953125	1.207396453857422	0.3069919891357422	2.070123657226563	1.157802284240723	0.2951959075927735	2.130772827148437	1.148846519470215	0.2297206115722656	2.110883056640625	1.150032661437988	0.2578765258789062	2.281524291992188	1.693816650390625	0.2769026947021485	2.349554931640625	1.6596943359375	0.1713035354614258	2.410547241210938	1.394502456665039	0.1033003196716309	2.2461982421875	1.23899040222168	0.05007203483581543	2.234040283203125	1.169460800170898	0.09753915023803711
388	12.9	2.264953002929687	1.19530330657959	0.2746835021972656	2.254503662109375	1.373090484619141	0.2764978332519531	2.2506279296875	1.515304107666016	0.2830854949951171	2.265013305664063	1.730872802734375	0.2994457397460937	2.24051025390625	1.695104370117188	0.3219162139892578	2.132547119140625	1.653527862548828	0.4051967620849609	2.080808837890625	1.385914733886719	0.4480041198730469	2.024334045410156	1.209384498596191	0.3091608581542968	2.062426025390625	1.158753303527832	0.2939515838623047	2.123613037109375	1.149233383178711	0.2308726959228516	2.112548095703125	1.151016799926758	0.2568667755126953	2.2862041015625	1.695187164306641	0.2730676574707031	2.352833618164063	1.657829986572266	0.1675530319213867	2.414261474609375	1.392119842529297	0.1005272216796875	2.247415771484375	1.238648368835449	0.04904055213928223	2.233782958984375	1.168692573547363	0.09757192230224609
389	12.933333	2.264295166015625	1.196114944458008	0.2755987091064453	2.254862915039062	1.373952239990234	0.2765849609375	2.2514580078125	1.516211639404297	0.2821111297607422	2.26602392578125	1.731847625732422	0.2975321197509766	2.241203247070312	1.696252563476562	0.3198876037597657	2.130877807617187	1.655341644287109	0.40010107421875	2.080027221679687	1.388016876220703	0.4453651580810547	2.023827514648437	1.210854293823242	0.3071899261474609	2.063711181640625	1.160190238952637	0.2931455612182617	2.123455444335938	1.14895539855957	0.2296863021850586	2.111785522460938	1.151634048461914	0.25638916015625	2.287454345703125	1.695972076416016	0.2715963592529297	2.3549921875	1.658754364013672	0.1664540863037109	2.41471630859375	1.392067520141602	0.1018733520507812	2.247682250976562	1.239015335083008	0.04968785095214844	2.232299560546875	1.170851676940918	0.09910062789916992
390	12.966667	2.26462109375	1.195039505004883	0.2761911926269531	2.255478515625	1.372636337280273	0.2768668365478516	2.252023071289063	1.514711242675781	0.2819784240722656	2.267153564453125	1.730127014160156	0.2956421356201172	2.242348388671875	1.694784027099609	0.3183117980957031	2.132990112304688	1.654592163085937	0.3998797912597656	2.080033081054688	1.388023239135742	0.4449578552246094	2.02447607421875	1.21106290435791	0.3068313140869141	2.060030700683594	1.160105766296387	0.2953697738647461	2.123710083007812	1.149469177246094	0.2332527694702148	2.113239990234375	1.150982398986816	0.258829833984375	2.2883828125	1.694080993652344	0.2699682464599609	2.3574814453125	1.657212371826172	0.1661835479736328	2.415253295898437	1.390132400512695	0.1032371101379395	2.248144775390625	1.237961891174316	0.0494998950958252	2.23223388671875	1.16922241973877	0.09829864501953126
391	13	2.264270751953125	1.194843391418457	0.2767999877929688	2.255357055664063	1.372287689208984	0.2764408569335938	2.251593139648437	1.514277862548828	0.2801293640136718	2.267464721679687	1.7295283203125	0.2932099304199219	2.24267626953125	1.694351959228516	0.3160771484375	2.132854614257813	1.654793579101562	0.396976806640625	2.081560180664062	1.388389114379883	0.4435568389892578	2.024382385253906	1.210691604614258	0.3073627014160156	2.062885009765625	1.160164596557617	0.2954969100952148	2.123904418945313	1.14951887512207	0.2335825958251953	2.115926147460938	1.150936630249023	0.2600618515014648	2.28843896484375	1.6933701171875	0.2675235290527344	2.355911376953125	1.65538525390625	0.1629677810668945	2.4170302734375	1.388722869873047	0.1018247909545898	2.247491821289063	1.23733967590332	0.05252991676330566	2.231417114257813	1.167710327148437	0.1023595428466797
392	13.033333	2.26349267578125	1.194926574707031	0.2765313415527344	2.255028686523437	1.372726455688476	0.2760196075439453	2.252146362304687	1.514977752685547	0.2803343505859375	2.26923291015625	1.73062124633789	0.291327392578125	2.244328979492187	1.695710906982422	0.3146924591064453	2.1351533203125	1.655502868652344	0.3968058013916016	2.079558349609375	1.389330978393555	0.4426819152832031	2.021220886230469	1.210682426452637	0.3075265655517578	2.057756896972656	1.159476791381836	0.2967345886230469	2.120703857421875	1.149147247314453	0.2353664627075195	2.112137573242188	1.15168962097168	0.2590375595092774	2.289930053710937	1.694073211669922	0.2658304443359375	2.357166381835937	1.654492736816406	0.1614197692871094	2.414083374023438	1.386029907226562	0.1016855697631836	2.24557666015625	1.233156761169434	0.05079045677185058	2.230583374023437	1.163995613098145	0.1039394721984863
393	13.066667	2.263952026367187	1.196454216003418	0.2765397033691406	2.256338256835938	1.37438020324707	0.2754842224121093	2.2539560546875	1.516729431152344	0.2791912841796875	2.272291381835938	1.732423706054687	0.2888841552734375	2.247238525390625	1.697779602050781	0.3125134887695312	2.137833251953125	1.658212677001953	0.3947435760498047	2.079105712890625	1.392741638183594	0.4413566131591797	2.020559997558594	1.212378463745117	0.3084624176025391	2.056553100585937	1.161098480224609	0.2975410461425781	2.119638061523437	1.151622222900391	0.2351401748657226	2.109409423828125	1.153553520202637	0.2585049209594726	2.292727416992188	1.695592590332031	0.2635511169433594	2.360566650390625	1.655615692138672	0.1594889755249023	2.416034057617187	1.386357986450195	0.101358943939209	2.246435424804687	1.234246513366699	0.05157057571411133	2.230506958007813	1.16530004119873	0.105622486114502
394	13.1	2.261811767578125	1.195504043579102	0.277632095336914	2.25594580078125	1.373287139892578	0.2746841583251953	2.254203247070312	1.515544555664063	0.2757962341308594	2.272486938476562	1.730937866210937	0.2869971618652344	2.247432983398437	1.696172698974609	0.3103269958496094	2.138730102539062	1.656538208007813	0.3932077484130859	2.077857177734375	1.391296783447266	0.4369910583496094	2.024502136230469	1.211012619018555	0.3024336395263671	2.046629333496094	1.161532356262207	0.2971170654296875	2.120546508789062	1.157806053161621	0.2382137069702149	2.108993041992187	1.151917121887207	0.2629314651489258	2.292938110351562	1.694316253662109	0.2614642944335938	2.361745727539063	1.655812622070312	0.1576197509765625	2.413016845703125	1.385937927246094	0.1004169425964355	2.245896484375	1.230707145690918	0.05459866523742676	2.228387084960938	1.163606979370117	0.108401237487793
395	13.133333	2.26251416015625	1.19564241027832	0.2772009582519531	2.256892822265625	1.373456649780273	0.2743592071533203	2.255023559570312	1.515743835449219	0.2752271270751953	2.274167846679688	1.731168731689453	0.2848553161621094	2.249149291992188	1.696650421142578	0.3085852355957031	2.14078369140625	1.656505523681641	0.3916881866455079	2.077743896484375	1.39166877746582	0.4352092895507812	2.023328308105468	1.211387252807617	0.3010756530761719	2.045731689453125	1.161576034545898	0.2956815261840821	2.11947998046875	1.15869847869873	0.2372990188598633	2.111049560546875	1.153259086608887	0.2621697540283203	2.294308349609375	1.694293762207031	0.2594336242675781	2.361950805664063	1.654075836181641	0.1555461196899414	2.41329345703125	1.38384797668457	0.1000542488098145	2.246134643554687	1.228258148193359	0.05467161750793457	2.227844482421875	1.161551727294922	0.109547721862793
396	13.166667	2.262071533203125	1.195720474243164	0.2782533416748046	2.256867553710937	1.373703582763672	0.2751569366455078	2.255319091796875	1.51612353515625	0.2758649139404297	2.275499633789063	1.731746063232422	0.2845016784667969	2.25032373046875	1.697413055419922	0.3084524688720703	2.142352172851562	1.656449920654297	0.3919728088378907	2.0777373046875	1.391671127319336	0.4352385711669922	2.023388366699219	1.21239778137207	0.2995159149169922	2.043475952148437	1.162444709777832	0.2939548034667969	2.119943603515625	1.158889862060547	0.2369306335449219	2.110275024414062	1.153134948730469	0.2629804382324219	2.29545751953125	1.69462158203125	0.259187026977539	2.363120361328125	1.653493743896485	0.1555020065307617	2.413240112304687	1.382726791381836	0.1004160308837891	2.244400146484375	1.227972908020019	0.05628951454162598	2.226132446289062	1.161264785766602	0.1115559043884277
397	13.2	2.259690795898437	1.194279190063476	0.280739517211914	2.256289306640625	1.371764404296875	0.2740890045166016	2.256166259765625	1.513797760009766	0.2719561462402343	2.278638671875	1.728630340576172	0.2794329986572266	2.253305786132812	1.694779937744141	0.3035966796875	2.145729736328125	1.654789733886719	0.3871134185791015	2.07821533203125	1.392699920654297	0.4364557495117187	2.01977392578125	1.213681632995605	0.3033747863769531	2.033203430175781	1.16354695892334	0.2961148986816406	2.109904663085937	1.158163215637207	0.237704475402832	2.080826416015625	1.15269229888916	0.2592691497802734	2.297996948242187	1.691275970458984	0.254277458190918	2.368160888671875	1.650713500976563	0.1521605606079102	2.41319580078125	1.380374679565429	0.09478228378295898	2.244583374023438	1.22302872467041	0.06233028030395507	2.222810302734375	1.157365516662598	0.117930908203125
398	13.233333	2.259321411132812	1.196458976745606	0.2808429565429688	2.259681274414063	1.374343597412109	0.2722666778564453	2.262411499023437	1.516642791748047	0.2681532592773438	2.286696044921875	1.731892852783203	0.2747858581542969	2.260774047851562	1.698314544677734	0.2989046936035156	2.150136840820312	1.659009033203125	0.3792922058105469	2.080276000976562	1.398364883422852	0.4365184173583984	2.020177856445312	1.212595176696777	0.3123862152099609	2.033213806152344	1.162887901306152	0.3055929718017578	2.107568481445313	1.149261764526367	0.2462605133056641	2.073258605957031	1.146358322143555	0.2631825637817383	2.306030395507813	1.694123718261719	0.2499725952148437	2.37678271484375	1.652537719726562	0.1485459136962891	2.417008544921875	1.380493927001953	0.0915689697265625	2.244242553710937	1.225368087768555	0.06408826446533203	2.22159375	1.158770446777344	0.1185818634033203
399	13.266667	2.260072265625	1.193934837341309	0.2807490234375	2.259491333007813	1.371280715942383	0.2700546569824219	2.261129638671875	1.513189743041992	0.263939453125	2.2881513671875	1.727464691162109	0.2717067108154297	2.262023315429688	1.694122100830078	0.295716796875	2.153155517578125	1.657466735839844	0.3788001556396484	2.080914306640625	1.398231903076172	0.4359286651611328	2.0189326171875	1.211557037353516	0.3151351928710938	2.02759228515625	1.162854034423828	0.3094014129638672	2.106255004882812	1.145473358154297	0.2529015045166015	2.068558044433594	1.141248588562012	0.2639149398803711	2.306789428710938	1.689754272460938	0.246612922668457	2.381177612304687	1.651353881835937	0.1465321960449219	2.415787353515625	1.378932739257813	0.09040984725952149	2.24426123046875	1.223131950378418	0.06397855758666993	2.220097412109375	1.156783203125	0.1190605888366699
400	13.3	2.259855346679688	1.193974464416504	0.2816756896972656	2.260182006835938	1.370964157104492	0.2711464691162109	2.262886962890625	1.512561157226562	0.2653521270751953	2.291773193359375	1.726243286132812	0.2709677886962891	2.265370483398438	1.693449371337891	0.2952388305664063	2.154879272460938	1.659105529785156	0.3763805847167969	2.080318969726562	1.400123886108398	0.4278004913330078	2.018007080078125	1.208949745178223	0.315722427368164	2.0276455078125	1.165377723693848	0.3143765716552734	2.10760595703125	1.14323783493042	0.2589138565063477	2.070895324707031	1.138777828216553	0.2636537399291992	2.310063232421875	1.688184112548828	0.2463250503540039	2.383165283203125	1.648256164550781	0.1462356338500977	2.41606103515625	1.37615950012207	0.0907486801147461	2.2435576171875	1.222628639221191	0.06250411987304688	2.220651611328125	1.156178558349609	0.1182052574157715
401	13.333333	2.26108740234375	1.194496147155762	0.2821433563232422	2.2622412109375	1.371421600341797	0.2686771240234375	2.266045654296875	1.513056747436524	0.2612157897949219	2.295536743164063	1.726889984130859	0.265996566772461	2.268944091796875	1.694249206542969	0.2903700103759765	2.159004028320313	1.659455535888672	0.3722999420166015	2.082621215820312	1.401676818847656	0.4284070281982422	2.018254821777344	1.213525886535645	0.3122166442871094	2.02213720703125	1.16748942565918	0.3072573394775391	2.10408984375	1.120881443023682	0.2723085021972657	2.0577666015625	1.137874473571777	0.2693122024536133	2.313814208984375	1.688630310058594	0.2415343017578125	2.388409057617188	1.646826507568359	0.1430303268432617	2.415078002929687	1.374040435791016	0.08643160629272462	2.239314208984375	1.223932861328125	0.06127751159667968	2.216656005859375	1.160635833740234	0.1211918067932129
402	13.366667	2.260234252929687	1.194182792663574	0.2820605316162109	2.263780517578125	1.371328033447266	0.2695835571289062	2.267420043945313	1.51300422668457	0.2605406341552734	2.299053955078125	1.726716033935547	0.264645263671875	2.272619506835937	1.694287384033203	0.2895706329345703	2.163550048828125	1.658325073242187	0.372568344116211	2.084903564453125	1.401134124755859	0.4302648162841797	2.01568212890625	1.217548583984375	0.3094421844482422	2.028116821289062	1.167931999206543	0.3038798370361328	2.106064697265625	1.114508548736572	0.2751853637695313	2.054680480957031	1.135414344787598	0.2705784683227539	2.316492553710938	1.688269775390625	0.239827033996582	2.387345336914063	1.643909820556641	0.1396157836914063	2.414488037109375	1.370437438964844	0.08557769012451172	2.239119018554688	1.218776504516601	0.06329219818115234	2.214646240234375	1.155090919494629	0.1237060546875
403	13.4	2.261310791015625	1.193463249206543	0.2835382385253906	2.266120239257813	1.370675033569336	0.2699937896728516	2.270503295898437	1.512382095336914	0.2597699127197266	2.303248168945312	1.726115570068359	0.2620293884277344	2.276644287109375	1.693984588623047	0.2872875213623047	2.1663896484375	1.657710998535156	0.36849951171875	2.087043579101563	1.400266906738281	0.4249532318115234	2.0147587890625	1.215702018737793	0.3066953887939453	2.033438598632813	1.165326400756836	0.3011974487304687	2.109676513671875	1.108975601196289	0.2805416488647461	2.057531188964844	1.13775719833374	0.2704827880859375	2.320490478515625	1.687369232177734	0.2374910049438477	2.390434448242187	1.642599731445312	0.1367148132324219	2.418033447265625	1.368965972900391	0.08254504776000976	2.237312377929688	1.22343229675293	0.06379122543334961	2.21471044921875	1.159441596984863	0.1251815032958984
404	13.433333	2.260055908203125	1.192180770874023	0.2826643981933594	2.265327270507813	1.369202270507813	0.268511459350586	2.26962890625	1.510769546508789	0.2574001159667969	2.304083740234375	1.724153991699219	0.2608397216796875	2.2776572265625	1.692094573974609	0.2862691955566407	2.17056298828125	1.655835388183594	0.3721836547851562	2.0886435546875	1.399196426391601	0.4277313385009766	2.015507568359375	1.216551666259766	0.3078515319824219	2.027859680175781	1.165492599487305	0.3008663024902344	2.103196411132812	1.108737739562988	0.2797807388305664	2.048459594726562	1.137953830718994	0.2750838241577148	2.320606567382812	1.685426727294922	0.2357131576538086	2.387528198242188	1.638271667480469	0.1343950042724609	2.417627197265625	1.364853439331055	0.08208045196533204	2.235002319335938	1.222754371643066	0.06084466552734375	2.214482421875	1.160820037841797	0.1271247901916504
405	13.466667	2.260199340820312	1.19145849609375	0.2821801910400391	2.265358276367188	1.368560302734375	0.2678356170654297	2.269384033203125	1.510189193725586	0.2563978424072266	2.305924438476563	1.723306945800781	0.2587807769775391	2.279206298828125	1.691608093261719	0.284404541015625	2.172633422851562	1.655984313964844	0.3713063507080078	2.089635620117187	1.399798141479492	0.4281861877441406	2.017184387207031	1.216402923583984	0.3085050354003906	2.027110473632812	1.16510612487793	0.3009077758789063	2.10291357421875	1.10896813583374	0.2789548568725586	2.046203674316406	1.139186267852783	0.2749676666259766	2.322049560546875	1.684298400878906	0.233810073852539	2.388485107421875	1.634852691650391	0.1331162948608398	2.416597412109375	1.360982040405273	0.0810768051147461	2.2325751953125	1.220930435180664	0.05910839653015137	2.213686279296875	1.159349403381348	0.1259058952331543
406	13.5	2.261192016601562	1.191740188598633	0.283266357421875	2.26759033203125	1.368569229125977	0.2684060821533203	2.271972412109375	1.509999542236328	0.2560920104980469	2.308678833007813	1.722905334472656	0.2557536468505859	2.282119750976562	1.691504791259766	0.2818381652832031	2.17441064453125	1.65740673828125	0.3671435546875	2.092092895507812	1.401578033447266	0.4259326934814454	2.018008483886719	1.217460601806641	0.3083181610107422	2.029432678222656	1.166534416198731	0.3011901702880859	2.104184692382812	1.109606956481934	0.2812539291381836	2.046974487304688	1.140018642425537	0.2752540969848633	2.324592651367188	1.683683837890625	0.2312136688232422	2.389240600585937	1.634102081298828	0.129843090057373	2.416724243164063	1.360070083618164	0.07968869400024414	2.231346313476562	1.221750175476074	0.06051517677307129	2.212691162109375	1.1597353515625	0.1267095222473145
407	13.533333	2.262401245117188	1.190320518493652	0.2844671173095703	2.269924926757812	1.367164962768555	0.2694434509277344	2.27511767578125	1.508604034423828	0.2568705291748047	2.312764770507813	1.721400146484375	0.2547143249511719	2.286387573242187	1.690290985107422	0.281389389038086	2.17922119140625	1.656204467773438	0.3678243560791016	2.0968505859375	1.401047790527344	0.4302531433105469	2.019703002929687	1.217998970031738	0.3130027160644531	2.029159118652344	1.166517776489258	0.3052540588378906	2.092301940917968	1.160785659790039	0.2424694595336914	2.050687927246094	1.146853816986084	0.2801407623291016	2.328206298828125	1.681926239013672	0.2301685333251953	2.39128759765625	1.630122985839844	0.1287160453796387	2.415790161132812	1.355350921630859	0.08032911682128907	2.229430053710938	1.219498527526856	0.05785080146789551	2.213175903320312	1.160325775146484	0.128588737487793
408	13.566667	2.263099487304688	1.189277534484863	0.2859655151367188	2.271446411132812	1.366114059448242	0.270708236694336	2.277623046875	1.507564010620117	0.258307113647461	2.314639892578125	1.720564117431641	0.2570126800537109	2.288323364257812	1.689267974853516	0.2835438690185547	2.180730834960937	1.65413232421875	0.3692257690429688	2.097692993164062	1.399133102416992	0.4316049957275391	2.018883178710937	1.217127410888672	0.3137590789794922	2.028658386230469	1.166152374267578	0.3061087341308594	2.092371154785156	1.159917617797852	0.244195930480957	2.050830261230469	1.14328263092041	0.2817084045410156	2.33022900390625	1.681209503173828	0.2323264083862305	2.39273828125	1.629871978759766	0.1303517036437988	2.416886108398438	1.355289611816406	0.08033621978759767	2.230578979492187	1.21907258605957	0.05832847785949707	2.213635498046875	1.159962226867676	0.1296657981872559
409	13.6	2.263390014648437	1.189183311462402	0.2850380859375	2.271131103515625	1.366026931762695	0.2691706390380859	2.2769658203125	1.507506652832031	0.2564506530761719	2.313944091796875	1.720569946289062	0.2551220245361328	2.287668701171875	1.689265014648437	0.2816800689697266	2.18159619140625	1.655695251464844	0.3701939392089844	2.098242797851563	1.40005158996582	0.4291721038818359	2.019979064941406	1.21501350402832	0.3154003601074219	2.029013122558593	1.16694261932373	0.3101776428222657	2.094359802246093	1.156289161682129	0.2484515228271484	2.054114685058594	1.140458141326904	0.2771582107543945	2.329506591796875	1.681202667236328	0.2304180374145508	2.392456420898438	1.630261535644531	0.1286325340270996	2.415609985351563	1.355688507080078	0.07785968780517577	2.228957275390625	1.219633590698242	0.05757192230224609	2.212731689453125	1.161157974243164	0.1303877182006836
410	13.633333	2.2631787109375	1.188553855895996	0.2845600280761719	2.270742919921875	1.365638778686523	0.2693747253417969	2.276459228515625	1.507311538696289	0.2571538696289062	2.314033203125	1.720514526367187	0.2565447540283203	2.287673217773437	1.689138793945312	0.2830518646240234	2.1823818359375	1.655685455322266	0.3726488342285156	2.098309814453125	1.399962524414062	0.4316576232910156	2.021443115234375	1.215218627929687	0.3156832885742188	2.028938659667968	1.167201896667481	0.3097474822998047	2.094398376464844	1.1561923828125	0.2488587265014648	2.05402734375	1.139139080047607	0.2777010345458985	2.329485717773438	1.681162963867187	0.2316530838012695	2.391986328125	1.630352081298828	0.1293883094787598	2.41545068359375	1.355441040039062	0.07920114898681641	2.2295009765625	1.218459899902344	0.05551237869262696	2.21123486328125	1.162040992736816	0.1316640892028809
411	13.666667	2.263220336914062	1.188552474975586	0.2845464172363281	2.270811157226563	1.365629730224609	0.2693627777099609	2.276545043945313	1.507296035766601	0.2571412353515625	2.31412890625	1.720489440917969	0.2565447692871093	2.287759887695312	1.689115966796875	0.2830405883789062	2.182438232421875	1.655684478759766	0.372594482421875	2.098271484375	1.400003463745117	0.4316102752685547	2.021409790039063	1.215247360229492	0.3156691131591797	2.028724304199219	1.16726628112793	0.3097203521728515	2.094351623535156	1.156120132446289	0.2488765563964844	2.053759460449219	1.139131000518799	0.2778154754638672	2.329586791992187	1.681138610839844	0.2316607055664062	2.392101928710938	1.630325500488281	0.1294172325134277	2.415509399414063	1.35542399597168	0.07922089385986328	2.229502807617187	1.218523513793945	0.05548068237304687	2.211116943359375	1.162179931640625	0.1315942153930664
412	13.7	2.262483032226562	1.188761726379394	0.2847290496826172	2.270495239257813	1.365736511230469	0.2696651916503906	2.276293334960938	1.507320098876953	0.2572986907958985	2.31427685546875	1.720324645996094	0.2581996002197265	2.287765869140625	1.688836486816406	0.2844077301025391	2.181914672851562	1.655604644775391	0.3733902587890625	2.099582153320313	1.399452850341797	0.4322720336914062	2.021424194335937	1.215226722717285	0.3167359466552734	2.026767333984375	1.167749168395996	0.3099777069091797	2.092164855957031	1.157312568664551	0.2477954864501953	2.051050903320313	1.139774810791016	0.2783013000488281	2.329739013671875	1.681139862060547	0.2331108627319336	2.392558471679687	1.631117523193359	0.130671329498291	2.412800903320313	1.35607926940918	0.0796484603881836	2.227239013671875	1.218471061706543	0.05640900421142578	2.209784423828125	1.161792831420899	0.1319622230529785
413	13.733333	2.263841674804687	1.189228569030762	0.2846990661621094	2.271611938476562	1.366324737548828	0.2696951293945312	2.278494018554687	1.507994689941406	0.25850634765625	2.31478955078125	1.721473663330078	0.2594558563232422	2.288493896484375	1.689803863525391	0.2856836547851562	2.180554565429687	1.656640808105469	0.3720635833740235	2.10273486328125	1.399455352783203	0.4329313659667969	2.0222109375	1.213388984680176	0.3214170227050781	2.027329406738281	1.16785417175293	0.3147199096679688	2.09740625	1.156289878845215	0.2514251708984375	2.052184020996094	1.141673885345459	0.2817754135131836	2.33059912109375	1.682326324462891	0.2343340072631836	2.394290161132813	1.632508209228516	0.1318754806518554	2.411787109375	1.357283126831055	0.07933018493652344	2.226358276367187	1.218966499328613	0.05672165489196777	2.204817626953125	1.162010032653809	0.1305513648986816
414	13.766667	2.264060791015625	1.189321632385254	0.2843903045654297	2.271353393554687	1.366680892944336	0.2709830322265625	2.277796630859375	1.508561828613281	0.2609997100830078	2.312445922851563	1.722407989501953	0.2616777496337891	2.286693237304688	1.690478546142578	0.2882108001708984	2.179407592773438	1.656701538085938	0.3756244201660156	2.104869750976563	1.399897689819336	0.4409293212890625	2.024521728515625	1.213144485473633	0.3299699249267578	2.023528503417968	1.169714370727539	0.3229821624755859	2.096687622070313	1.153159523010254	0.2584536285400391	2.0499052734375	1.139683700561523	0.285582260131836	2.328276123046875	1.683409484863281	0.2363232269287109	2.388223754882813	1.632615325927735	0.1322569351196289	2.41106689453125	1.357639404296875	0.08001844024658203	2.225879150390625	1.217469352722168	0.06226548004150391	2.204978759765625	1.158191528320313	0.1333767127990723
415	13.8	2.264545166015625	1.188692047119141	0.2847941284179688	2.270622314453125	1.365820205688477	0.2714557647705078	2.277137084960938	1.507503372192383	0.2625251007080078	2.310161987304688	1.721238403320312	0.2656297149658203	2.284380126953125	1.688944244384766	0.2915096893310547	2.17581005859375	1.657069122314453	0.3773563079833984	2.104288452148437	1.399233047485352	0.4401435699462891	2.021902709960937	1.211835678100586	0.3329767303466797	2.025976989746094	1.170049125671387	0.3280278778076172	2.098367797851562	1.147422168731689	0.2640612106323242	2.054190124511719	1.137425971984863	0.2849901428222656	2.326541259765625	1.682640533447266	0.2401388168334961	2.389383666992187	1.635794738769531	0.1358163986206055	2.411069946289063	1.360854766845703	0.08552380371093751	2.228845825195313	1.217736824035645	0.06508954238891601	2.204585815429687	1.156941940307617	0.1325225028991699
416	13.833333	2.264548095703125	1.18918879699707	0.2866640319824219	2.268866577148438	1.366225921630859	0.2737073364257813	2.27585107421875	1.507858169555664	0.2667956085205078	2.30668212890625	1.721671051025391	0.2699900360107422	2.281574584960937	1.689097717285156	0.2960741729736328	2.174183349609375	1.655938262939453	0.3823986358642578	2.105027954101562	1.398924606323242	0.4491880645751953	2.033111999511719	1.214856590270996	0.3297566375732422	2.035509094238281	1.167126121520996	0.3195603179931641	2.096746215820312	1.164014106750488	0.2491483612060547	2.052471252441406	1.146120384216309	0.2887876205444336	2.323130004882812	1.683339050292969	0.2442446136474609	2.385184204101563	1.638403381347656	0.1385743942260742	2.41045556640625	1.364732116699219	0.08574240112304687	2.230350952148437	1.218803237915039	0.06993662643432616	2.20702294921875	1.156323928833008	0.1332765884399414
417	13.866667	2.264675659179687	1.189895439147949	0.2855603485107422	2.268139404296875	1.366841644287109	0.2733534698486328	2.274186279296875	1.50839584350586	0.2667923889160156	2.305309936523438	1.721951751708984	0.2705082397460937	2.280203247070313	1.689388244628906	0.2965103607177735	2.1735205078125	1.65577392578125	0.3834255065917969	2.10595458984375	1.398742477416992	0.4508152770996093	2.032101440429687	1.214893852233887	0.3327590789794922	2.033195434570312	1.167465591430664	0.3228835601806641	2.09678662109375	1.162257598876953	0.2530792083740234	2.051903137207031	1.142680801391601	0.2857571563720703	2.321660034179687	1.683689605712891	0.2446693496704102	2.384592895507812	1.638706695556641	0.1398126602172852	2.410671752929687	1.365637435913086	0.08576658630371094	2.231097534179687	1.219434577941894	0.06948817443847656	2.206942749023438	1.157164260864258	0.13251953125
418	13.9	2.26326220703125	1.190881034851074	0.2834212493896484	2.267408325195313	1.368331802368164	0.273908462524414	2.2746611328125	1.510241073608398	0.2704072265625	2.305393798828125	1.724251586914062	0.27512890625	2.280047241210938	1.691467651367188	0.3008057556152344	2.170868774414063	1.658856201171875	0.3851568145751953	2.1035546875	1.400146957397461	0.4489372711181641	2.030147644042969	1.215459602355957	0.3309918823242187	2.03217919921875	1.168552062988281	0.3215929260253906	2.0972578125	1.162538124084473	0.2522252578735352	2.058115905761719	1.153277355194092	0.2866613235473633	2.322100830078125	1.686057281494141	0.2492994613647461	2.382640014648437	1.64007861328125	0.1431686553955078	2.411118041992188	1.366568405151367	0.08932748794555664	2.231580200195312	1.220012435913086	0.06607600784301758	2.206438598632812	1.159870994567871	0.1300516891479492
419	13.933333	2.262120483398437	1.191839996337891	0.2829068298339844	2.264632934570312	1.369195404052734	0.2748126831054687	2.271177978515625	1.511012252807617	0.2730457153320313	2.299454467773438	1.725119689941406	0.2786922607421875	2.274496826171875	1.691981994628906	0.3041680450439453	2.166906005859375	1.658516815185547	0.3898082580566407	2.100979736328125	1.398656997680664	0.4496099395751953	2.02675390625	1.214073585510254	0.3323985443115234	2.035547729492188	1.166806480407715	0.32302392578125	2.097820495605469	1.162195564270019	0.2529514770507812	2.061488952636719	1.149018863677978	0.2867627792358398	2.316583740234375	1.687258117675781	0.2527563934326172	2.378385620117188	1.642982727050781	0.1469136810302734	2.410599731445313	1.370731979370117	0.09078094482421875	2.232990844726563	1.222310760498047	0.06522248840332032	2.206386596679688	1.161479972839355	0.1294559516906738
420	13.966667	2.262346923828125	1.191860008239746	0.2815911407470703	2.264021850585937	1.369295471191406	0.2737429351806641	2.270327026367188	1.511186981201172	0.2725956573486328	2.299259155273438	1.725258056640625	0.2790052642822266	2.274275146484375	1.692097747802734	0.3044483337402344	2.167450073242188	1.658176483154297	0.3911273040771485	2.102142944335937	1.397708465576172	0.4485999298095703	2.027080078125	1.212651634216309	0.332520492553711	2.036190368652344	1.165831153869629	0.3236142883300781	2.0988271484375	1.163231605529785	0.253700325012207	2.066536071777344	1.15227054977417	0.2833414993286133	2.316203491210937	1.687421020507812	0.252844482421875	2.37815234375	1.64400341796875	0.1466720809936524	2.410757690429687	1.371756576538086	0.09021075820922853	2.233274291992188	1.222987754821777	0.06532508850097657	2.206852416992187	1.161230018615723	0.1293672676086426
421	14	2.262848388671875	1.191865028381348	0.2807287139892578	2.264086791992187	1.369094207763672	0.272755386352539	2.270019165039062	1.51083901977539	0.2714263458251953	2.298255126953125	1.724675811767578	0.2790039215087891	2.273390869140625	1.691348968505859	0.3042184753417969	2.16701123046875	1.658049499511719	0.391571517944336	2.102850463867187	1.397656326293945	0.4491596221923828	2.029245361328125	1.211469657897949	0.3344252777099609	2.036188110351563	1.165690277099609	0.3262312316894531	2.099523315429687	1.158906829833984	0.256535285949707	2.065493469238281	1.147526252746582	0.2813992385864258	2.315307739257813	1.687078765869141	0.25268359375	2.377585815429687	1.64551171875	0.1461637802124023	2.411587158203125	1.373768478393555	0.08928912734985352	2.234901245117188	1.224545989990234	0.06459962463378907	2.207476196289063	1.16189778137207	0.1273983955383301
422	14.033333	2.2614482421875	1.192668762207031	0.2784737396240234	2.26197314453125	1.369936904907227	0.2724175109863282	2.2684677734375	1.511592025756836	0.2736794128417969	2.293901123046875	1.725671600341797	0.2829723052978516	2.26901318359375	1.691878753662109	0.3075753326416016	2.160136474609375	1.658339141845703	0.3913744354248047	2.098731689453125	1.39846549987793	0.4545167541503906	2.028832824707031	1.214217597961426	0.3346705322265625	2.035725830078125	1.167509704589844	0.3262575225830078	2.101137084960937	1.157639976501465	0.2562700500488281	2.070346801757812	1.151944385528564	0.2825175933837891	2.311882568359375	1.688472747802734	0.2567219390869141	2.376382934570312	1.648238861083984	0.1509736862182617	2.409125366210938	1.376637557983398	0.09254956054687499	2.234921264648437	1.225124755859375	0.06185146331787109	2.207311401367187	1.163591560363769	0.1256303367614746
423	14.066667	2.261338012695313	1.192789672851562	0.2769191131591797	2.261131591796875	1.370189407348633	0.2712734527587891	2.267207153320312	1.51195458984375	0.2730764465332031	2.293704467773438	1.725988983154297	0.2836404113769532	2.268647583007812	1.692172119140625	0.3080723724365234	2.160309448242187	1.659847106933594	0.3934967498779297	2.099165283203125	1.39913801574707	0.4531755828857422	2.02578076171875	1.213535987854004	0.3373793334960937	2.040470886230469	1.166239326477051	0.3286676788330078	2.101024780273438	1.157272674560547	0.2574573287963867	2.074454772949219	1.158769828796387	0.2775988998413086	2.311504150390625	1.688813018798828	0.2571396179199219	2.375592895507812	1.647738800048828	0.1513077697753906	2.40812451171875	1.376128707885742	0.09208228683471679	2.235195556640625	1.223347991943359	0.06046898651123046	2.207607299804687	1.162575256347656	0.1246389503479004
424	14.1	2.261141235351563	1.193116271972656	0.2756932220458984	2.259576416015625	1.370623397827148	0.2706517028808594	2.265856689453125	1.512413314819336	0.2740616149902344	2.291260864257812	1.726592468261719	0.2866244812011719	2.266358154296875	1.692403686523437	0.3107552032470703	2.160058959960938	1.659945159912109	0.3990623626708985	2.09490625	1.399131484985352	0.455341293334961	2.023307189941406	1.21300708770752	0.3389051361083985	2.03921044921875	1.164737747192383	0.3296982879638672	2.099015686035156	1.156319900512695	0.2592055053710938	2.072566284179687	1.155595916748047	0.2787983551025391	2.309269897460938	1.689735198974609	0.2597632904052735	2.375083740234375	1.6495341796875	0.1543583450317383	2.408639526367187	1.378300262451172	0.09287725448608398	2.2356162109375	1.226475036621094	0.05813541221618652	2.20755224609375	1.164640769958496	0.1225275764465332
425	14.133333	2.260019775390625	1.192696556091309	0.2757961883544922	2.257139282226563	1.369860427856445	0.2720540008544922	2.262394775390625	1.511372314453125	0.2766307678222656	2.287050659179688	1.725147338867188	0.2901670837402344	2.262123168945313	1.690859924316406	0.3139493255615234	2.155309936523437	1.657693572998047	0.4009454650878906	2.093051025390625	1.396161071777344	0.4547941741943359	2.022633850097656	1.211924125671387	0.3355636444091797	2.042235717773437	1.163963500976563	0.3281166229248047	2.10247216796875	1.153271530151367	0.2578259582519531	2.0811455078125	1.153128158569336	0.2776991500854492	2.305320068359375	1.688521575927735	0.26333984375	2.371414672851563	1.649395294189453	0.1580910491943359	2.405498413085938	1.37949690246582	0.09348768997192383	2.233006591796875	1.227627288818359	0.05988119697570801	2.20672705078125	1.165155075073242	0.1227751693725586
426	14.166667	2.262633544921875	1.192600051879883	0.2723928985595703	2.256202514648438	1.369828567504883	0.271247802734375	2.259319702148438	1.511402770996094	0.2784866790771484	2.283965209960938	1.725123229980469	0.2951114959716797	2.25888134765625	1.690509063720703	0.3182808074951172	2.153246215820313	1.659084747314453	0.4074928436279297	2.089314331054688	1.396214172363281	0.4547634429931641	2.014450927734375	1.218714332580566	0.3281156311035156	2.050835327148437	1.167270050048828	0.3180350189208984	2.104848022460938	1.16078133392334	0.2483037338256836	2.09054541015625	1.157955505371094	0.2768421783447266	2.302386352539062	1.688822509765625	0.2678812713623047	2.368068359375	1.651487091064453	0.1617496185302734	2.4086484375	1.383013626098633	0.09482796096801757	2.235956420898438	1.233431243896484	0.0534609603881836	2.21003955078125	1.172201263427734	0.1153531303405762
427	14.2	2.26287841796875	1.192326789855957	0.2724970245361328	2.256698608398438	1.369279602050781	0.271508544921875	2.259695434570312	1.510634124755859	0.2784584808349609	2.28363671875	1.724062713623047	0.2951042938232422	2.25874169921875	1.689410064697266	0.3182650604248047	2.152491943359375	1.6571279296875	0.4058623504638672	2.089001586914062	1.39523583984375	0.4567652740478516	2.013088317871094	1.219110633850098	0.3295715637207032	2.054837036132812	1.167328819274903	0.3157188568115235	2.10403662109375	1.161087852478027	0.2460216293334961	2.091520263671875	1.161117813110351	0.2759389801025391	2.302102661132813	1.687901184082031	0.2678711395263672	2.367486450195313	1.651390319824219	0.1614756927490234	2.407927978515625	1.383433364868164	0.09433259963989257	2.234987060546875	1.234477073669433	0.0534850082397461	2.20978857421875	1.17332438659668	0.1157005424499512
428	14.233333	2.260290649414062	1.191526275634766	0.2705301513671875	2.253891723632813	1.368468719482422	0.2706398620605469	2.257623046875	1.509691070556641	0.2797423706054687	2.27862060546875	1.723323150634766	0.2976457366943359	2.25379931640625	1.68825146484375	0.3202539215087891	2.145736328125	1.656221099853516	0.4051428070068359	2.084093383789063	1.393595352172852	0.4546505584716797	2.008635864257812	1.218415351867676	0.3257722320556641	2.05238916015625	1.167332466125488	0.3098751983642578	2.102548889160156	1.160014953613281	0.2425103225708008	2.097535400390625	1.163292724609375	0.273183349609375	2.297965454101562	1.687526123046875	0.270571533203125	2.364364990234375	1.652370391845703	0.1643164443969727	2.408482177734375	1.385478073120117	0.09496551513671875	2.236853271484375	1.235756729125977	0.05117115020751953	2.211570678710937	1.173926956176758	0.112933837890625
429	14.266667	2.260893432617188	1.192790405273437	0.269894287109375	2.253487548828125	1.369832092285156	0.2704481811523437	2.2553544921875	1.51123794555664	0.2788943481445312	2.279289184570312	1.724425811767578	0.3001031341552735	2.25399267578125	1.689340118408203	0.3222311859130859	2.148479370117188	1.655604614257812	0.4105517730712891	2.086210205078125	1.392263900756836	0.4564627685546875	2.010132568359375	1.217709014892578	0.3267872009277344	2.055184204101562	1.167068305969238	0.3088291931152344	2.103991577148437	1.160893020629883	0.2409688339233398	2.09729541015625	1.163443954467773	0.2745311584472656	2.298138793945313	1.688746643066406	0.2724121398925781	2.366128051757812	1.65314907836914	0.167231201171875	2.406372192382813	1.386123229980469	0.09484835815429687	2.236073852539063	1.235758720397949	0.04796416282653809	2.211763305664062	1.174698356628418	0.1112217407226563
430	14.3	2.259753662109375	1.19381941986084	0.2692601165771484	2.253199096679688	1.371071594238281	0.2712714538574219	2.256079711914063	1.512515365600586	0.2810922241210937	2.27687109375	1.726230560302734	0.302568115234375	2.2519697265625	1.690737762451172	0.3245885772705078	2.145140869140625	1.654514251708984	0.4104357299804687	2.086440063476562	1.390372299194336	0.458001220703125	2.008495910644531	1.219152641296387	0.3246424560546875	2.055284423828125	1.167889030456543	0.3073416748046875	2.104728515625	1.160524650573731	0.2396695327758789	2.092912963867188	1.161809661865234	0.2734823760986328	2.296364013671875	1.690804077148437	0.2749031982421875	2.362803100585937	1.654912139892578	0.1687483139038086	2.40677490234375	1.388819091796875	0.0940535545349121	2.2384638671875	1.235903106689453	0.04752493667602539	2.2151865234375	1.173175422668457	0.1106657752990723
431	14.333333	2.262038818359375	1.192279930114746	0.2696145782470703	2.252082763671875	1.3690732421875	0.2729829406738281	2.25310888671875	1.510218536376953	0.2844067230224609	2.274054443359375	1.723645568847656	0.3047325134277343	2.249345947265625	1.688316741943359	0.3270470428466797	2.14350439453125	1.653410064697266	0.4145033874511719	2.08289111328125	1.389854873657227	0.4607199249267578	2.00742138671875	1.218770286560058	0.326494857788086	2.055442626953125	1.167231887817383	0.3082489471435547	2.103385925292969	1.158767440795899	0.2395259170532227	2.091284545898437	1.161590538024902	0.2716279525756836	2.293311645507813	1.688155364990234	0.2771427001953125	2.359209228515625	1.651901428222656	0.1710623321533203	2.403703002929688	1.387097244262695	0.09365449523925781	2.23670166015625	1.233436790466309	0.04624416160583496	2.213957153320313	1.171586952209473	0.1094849166870117
432	14.366667	2.2606044921875	1.192735740661621	0.2671621246337891	2.251005981445313	1.369407135009766	0.2706775970458984	2.25195703125	1.510410354614258	0.2824037475585938	2.273982788085938	1.723270050048828	0.3057063751220703	2.248680908203125	1.687839813232422	0.3271611633300782	2.141766235351563	1.653371490478516	0.4129669189453125	2.081445190429688	1.390623413085938	0.4624585571289063	2.0063095703125	1.220311241149902	0.3273721466064453	2.059449829101562	1.170097511291504	0.3067142639160156	2.106835205078125	1.161480430603027	0.2382626800537109	2.091598876953125	1.167777618408203	0.2687740249633789	2.293448974609375	1.688042358398437	0.2780121612548828	2.361988891601563	1.652073822021484	0.1734919738769531	2.40573046875	1.387379470825195	0.09600985717773437	2.237771484375	1.236026260375977	0.04656867599487305	2.216753051757812	1.173123344421387	0.1086097030639648
433	14.4	2.261669189453125	1.192719505310059	0.2673231048583984	2.251275512695313	1.369228820800781	0.2707113800048828	2.252557373046875	1.510069686889648	0.2830726776123047	2.272474365234375	1.723136901855469	0.3052091979980469	2.247515869140625	1.687629608154297	0.3268318634033203	2.141217895507812	1.653739624023437	0.4133895416259765	2.08148681640625	1.390898071289062	0.4619929962158203	2.006694946289063	1.219966835021973	0.32782666015625	2.059591186523438	1.169188995361328	0.3071903228759766	2.106603515625	1.160004333496094	0.2385744247436523	2.090319091796875	1.167592979431152	0.2683429489135742	2.2922958984375	1.687940460205078	0.2777342987060547	2.362035522460937	1.652200988769531	0.1738963775634766	2.404954711914063	1.387799621582031	0.09554166412353515	2.236866943359375	1.236559371948242	0.04717625045776368	2.215773193359375	1.173405693054199	0.1087676849365234
434	14.433333	2.262753051757812	1.191755439758301	0.2663704071044922	2.251382568359375	1.368259002685547	0.2715760650634765	2.251359619140625	1.509116760253906	0.2846888732910157	2.270628173828125	1.722083709716797	0.3089111022949219	2.245896606445313	1.686241821289062	0.3303029937744141	2.139597778320312	1.652551025390625	0.4173302307128906	2.081956298828125	1.388727981567383	0.4638625030517578	2.005854064941406	1.218913757324219	0.328818359375	2.05989794921875	1.168363098144531	0.3070373840332031	2.105881713867188	1.159411560058594	0.2379092712402344	2.087976318359375	1.16806388092041	0.2699089126586914	2.290446166992187	1.687244079589844	0.2809684600830078	2.358273315429687	1.653366729736328	0.1753251571655274	2.4033310546875	1.389757659912109	0.09501488494873048	2.237537963867188	1.236457328796387	0.04413486289978027	2.217144775390625	1.171276107788086	0.1056333885192871
435	14.466667	2.262789184570313	1.191852592468262	0.2650101165771485	2.251015014648438	1.368325332641601	0.2718574523925781	2.250117309570313	1.509143783569336	0.2857637176513672	2.27082421875	1.721854827880859	0.3115208129882813	2.245672729492187	1.686040679931641	0.332543212890625	2.137992065429688	1.651922241210937	0.4177881317138672	2.07787744140625	1.388844573974609	0.4661793670654297	2.00612548828125	1.221082099914551	0.3263219909667969	2.05553564453125	1.168988311767578	0.3068744354248047	2.10594580078125	1.159751579284668	0.2381924057006836	2.085566528320313	1.165697204589844	0.2671470794677734	2.290576293945312	1.687052032470703	0.2834487609863281	2.356977172851562	1.651864562988281	0.1772847213745117	2.403456420898437	1.388957656860352	0.09523915100097657	2.236235595703125	1.238723159790039	0.04164651489257813	2.215615234375	1.173083465576172	0.1014487342834473
436	14.5	2.264033203125	1.191470001220703	0.2635696258544922	2.2517138671875	1.367805618286133	0.2706083984375	2.2510390625	1.508480880737305	0.2851699676513672	2.269892211914063	1.72139697265625	0.3097329559326172	2.244963623046875	1.685551788330078	0.3308280639648438	2.137171997070312	1.651841094970703	0.4155411224365234	2.076771728515625	1.389694412231445	0.4672355804443359	2.006689880371094	1.222027359008789	0.3265726623535156	2.058291259765625	1.170407020568848	0.3057511901855469	2.1063076171875	1.159609718322754	0.2360730514526367	2.0893203125	1.170282173156738	0.264895751953125	2.290029052734375	1.686577392578125	0.2819889678955078	2.358878173828125	1.651225036621094	0.1774267807006836	2.402512939453125	1.387682510375976	0.09613486480712891	2.235393798828125	1.237652687072754	0.04182346343994141	2.21805517578125	1.171383460998535	0.1003352699279785
437	14.533333	2.265531005859375	1.191266204833984	0.2633990478515625	2.25104931640625	1.367341690063477	0.2708587646484375	2.24890771484375	1.507854537963867	0.2860731964111328	2.267440063476562	1.720546508789063	0.3118312683105469	2.242610473632812	1.684554595947266	0.3327453308105469	2.136097534179688	1.651186584472656	0.4193445739746093	2.07735205078125	1.388713760375976	0.4703417510986329	2.006761962890625	1.22211646270752	0.3289088134765625	2.058186279296875	1.170588859558106	0.3070163879394531	2.105767944335938	1.159673690795898	0.2372748031616211	2.086966918945313	1.171142501831055	0.2573280792236328	2.287585571289063	1.685941955566406	0.2838693084716797	2.3570166015625	1.651806488037109	0.1793966522216797	2.404580078125	1.389037063598633	0.09826795196533203	2.238556518554687	1.23878197479248	0.04131151580810546	2.221120361328125	1.171523361206054	0.1002167434692383
438	14.566667	2.26670751953125	1.189941146850586	0.2607191467285156	2.250166870117187	1.365884414672851	0.2707121429443359	2.244550170898437	1.506443237304687	0.2860896453857422	2.26332177734375	1.71913720703125	0.3134263305664062	2.238550170898438	1.682962066650391	0.3342108612060547	2.132639770507812	1.648808563232422	0.4212019500732422	2.07669140625	1.385326614379883	0.4719712982177734	2.007321533203125	1.217866813659668	0.3303866577148438	2.061111450195312	1.168076538085938	0.3061973419189453	2.10591455078125	1.158266067504883	0.2362848587036133	2.085794189453125	1.17029419708252	0.2564696731567383	2.283339233398438	1.684702728271484	0.2850643615722656	2.35040673828125	1.647971130371094	0.179647346496582	2.400983520507812	1.384896575927734	0.1002570648193359	2.234527709960938	1.235651458740235	0.04126880645751953	2.218123168945312	1.168731590270996	0.1008292808532715
439	14.6	2.268192749023438	1.189431198120117	0.2608279113769532	2.251285766601562	1.365255920410156	0.271455810546875	2.245417236328125	1.505696670532227	0.2875229949951172	2.26441650390625	1.718348266601562	0.3146546478271485	2.239562866210937	1.682231903076172	0.3354354858398437	2.133354370117187	1.648861541748047	0.4224964599609375	2.07660009765625	1.38549967956543	0.4726427917480469	2.009639465332031	1.219085838317871	0.3288904876708985	2.060968994140625	1.169569396972656	0.3050745391845703	2.106677856445312	1.160917907714844	0.2340190658569336	2.080887817382813	1.172684761047363	0.2422939834594727	2.284437622070312	1.683869140625	0.2863668212890625	2.351335083007812	1.645891632080078	0.1812137222290039	2.399140747070312	1.383158462524414	0.09929098129272461	2.2318125	1.232571342468262	0.04525711441040039	2.217838012695312	1.165355895996094	0.1031433448791504
440	14.633333	2.26628173828125	1.191134414672852	0.2592435455322266	2.2513857421875	1.367452041625977	0.2710130462646484	2.246571411132813	1.50813801574707	0.2878781890869141	2.267178466796875	1.720949005126953	0.3159239349365234	2.242017578125	1.684833679199219	0.3366301422119141	2.136162353515625	1.649313537597656	0.4239952087402343	2.07933837890625	1.385013763427734	0.4723374786376953	2.009423706054688	1.217531402587891	0.3303208770751953	2.06553662109375	1.168705421447754	0.3048336334228516	2.107571533203125	1.15846501159668	0.2344406280517578	2.083690307617188	1.172845375061035	0.2424192199707031	2.286977783203125	1.68639907836914	0.2874108428955078	2.353171020507812	1.646281921386719	0.1823936920166015	2.397463500976563	1.382462677001953	0.1000264434814453	2.230464477539063	1.229651504516601	0.04818094635009765	2.215198974609375	1.16112915802002	0.105513370513916
441	14.666667	2.268864135742187	1.189483406066894	0.2580360260009765	2.251390502929687	1.365383636474609	0.2704207153320313	2.244682250976562	1.505822311401367	0.2878168792724609	2.262959228515625	1.718673706054688	0.3161431732177734	2.23800830078125	1.68231948852539	0.3366284637451172	2.133082153320312	1.646150634765625	0.4244488525390625	2.074630737304688	1.383080871582031	0.4759223480224609	2.009726501464844	1.216998359680176	0.3302863616943359	2.066208618164063	1.168360961914062	0.3043547210693359	2.107923583984375	1.158038848876953	0.2346588821411133	2.08474853515625	1.172938758850098	0.241799186706543	2.283309936523438	1.684363311767578	0.2877682800292969	2.352802368164062	1.645562591552734	0.1843277969360352	2.397689086914062	1.382558380126953	0.1002973365783691	2.232201904296875	1.228936187744141	0.04733647537231445	2.21667919921875	1.160456520080566	0.1044430809020996
442	14.7	2.268780883789063	1.19015535736084	0.2576853790283203	2.251760375976562	1.366416885375977	0.2716162567138672	2.245455444335938	1.507050216674805	0.2903394317626953	2.264293823242188	1.720227813720703	0.3193943023681641	2.239468383789062	1.683732177734375	0.3400149688720703	2.134099487304687	1.646958770751953	0.4279225769042969	2.076812866210938	1.382253448486328	0.4763314666748047	2.011461120605468	1.218412178039551	0.3275561218261719	2.064648803710937	1.168221267700195	0.3031092834472656	2.108883544921875	1.158012107849121	0.2327222747802735	2.083893676757812	1.172391525268555	0.2402451171875	2.284350708007813	1.685941772460938	0.290630126953125	2.348239013671875	1.646230163574219	0.1839652328491211	2.399759643554687	1.382870208740234	0.1030775680541992	2.232231201171875	1.232704772949219	0.04570139122009277	2.217938354492188	1.165188415527344	0.1046368522644043
443	14.733333	2.2685166015625	1.190304489135742	0.2566407623291015	2.25164013671875	1.366428100585937	0.2711541442871094	2.245431762695312	1.506922348022461	0.2903236694335938	2.264191772460937	1.719912078857422	0.3197268371582031	2.239410888671875	1.683396514892578	0.340286865234375	2.134216064453125	1.646972320556641	0.4284458618164063	2.076455810546875	1.382805862426758	0.4781737213134766	2.011812255859375	1.21811083984375	0.3301713104248047	2.067814697265625	1.169428253173828	0.3035154266357422	2.108910400390625	1.158600143432617	0.2335427169799805	2.08167822265625	1.172289054870606	0.2379941482543945	2.28422998046875	1.6857060546875	0.2909054412841797	2.348358154296875	1.646613128662109	0.1842976531982422	2.399708374023438	1.383359222412109	0.1035477066040039	2.232555786132813	1.233454772949219	0.04507710075378418	2.21816796875	1.1650390625	0.1032904624938965
444	14.766667	2.26764892578125	1.189940048217773	0.2566173400878906	2.251269409179688	1.365929977416992	0.2714425201416015	2.246051147460937	1.50621809387207	0.291472152709961	2.2653349609375	1.719103851318359	0.3199183044433593	2.240783813476563	1.682710906982422	0.3408752593994141	2.136566284179688	1.645612945556641	0.4295638122558594	2.076078247070313	1.381492828369141	0.4750208740234375	2.016361206054688	1.219544044494629	0.32268359375	2.060236938476563	1.16626570892334	0.3010868682861328	2.104807861328125	1.155164268493652	0.2314903259277344	2.082041625976562	1.169971824645996	0.2367202453613281	2.28498583984375	1.684813507080078	0.2909989013671875	2.347623413085937	1.645842254638672	0.1835050735473633	2.397348510742188	1.382534713745117	0.1027001800537109	2.229417236328125	1.230931465148926	0.05133891296386719	2.21732373046875	1.160850311279297	0.1055254135131836
445	14.8	2.269136596679687	1.189764938354492	0.2567791900634765	2.252030151367188	1.365728942871094	0.2712446594238281	2.246191162109375	1.506068145751953	0.2908566131591797	2.265689453125	1.718926910400391	0.3195276184082031	2.240877563476563	1.682574554443359	0.3402874145507813	2.136359130859375	1.645474914550781	0.4286769104003906	2.076324096679688	1.381402587890625	0.4752706298828125	2.017430053710938	1.219451362609863	0.3225473785400391	2.061765625	1.166334320068359	0.3012553558349609	2.106252746582031	1.155167068481445	0.2312404937744141	2.083780883789062	1.169919471740723	0.2367560882568359	2.285518676757812	1.684601776123047	0.2907444763183594	2.35143994140625	1.645917602539062	0.1848347091674805	2.398708984375	1.382405609130859	0.1029700202941894	2.231084594726562	1.231343635559082	0.04887743568420411	2.216995971679688	1.162003929138184	0.1062464065551758
446	14.833333	2.268673583984375	1.190038017272949	0.2567433013916016	2.251642944335937	1.36595182800293	0.2713182983398438	2.245908081054687	1.50623957824707	0.2910552978515625	2.26552392578125	1.718982086181641	0.320119155883789	2.24071435546875	1.682609466552734	0.3408200225830078	2.136364624023438	1.645354064941406	0.4292802886962891	2.076738647460938	1.38119612121582	0.4755006561279297	2.017576721191406	1.219516075134278	0.322686279296875	2.061634033203125	1.166458366394043	0.3011716766357422	2.106043090820313	1.155457260131836	0.2310449600219727	2.083305908203125	1.170118354797363	0.2366395645141602	2.2853125	1.684712310791016	0.2912632293701172	2.35121044921875	1.646226867675781	0.1853020095825195	2.398664794921875	1.382995300292969	0.1028889198303223	2.230674072265625	1.23258097076416	0.04863393783569336	2.21648095703125	1.163033126831055	0.1055851631164551
447	14.866667	2.268401123046875	1.18877751159668	0.2564122467041016	2.25127392578125	1.364178771972656	0.2711113739013672	2.244617431640625	1.504124938964844	0.290166976928711	2.26427197265625	1.716111083984375	0.3200599365234375	2.239368041992187	1.67978564453125	0.3403773040771484	2.132941650390625	1.644150451660156	0.4258668823242188	2.076443237304687	1.380624267578125	0.4748040466308594	2.019313354492188	1.214674263000488	0.3263603057861328	2.066718139648438	1.164204551696777	0.3061292114257813	2.106821411132812	1.156082939147949	0.2359745635986328	2.0863515625	1.167827941894531	0.2397243804931641	2.2841259765625	1.682036254882812	0.2913161468505859	2.347701782226562	1.644551116943359	0.1842601699829102	2.398203002929687	1.382303512573242	0.1033128051757813	2.22890283203125	1.234661445617676	0.04858755111694336	2.2156826171875	1.165714408874512	0.1057106094360352
[truncated: 9 more rows]
[truncated: 48 more columns]
