# Supplementary material for: Simulation of Human Movement in Zero Gravity
Source: Sensors (Basel). 2024 Mar 9;24(6):1770. doi: 10.3390/s24061770 (PMC10976247; doi:10.3390/s24061770)
Supplement: Supplementary file 1 [file sensors-24-01770-s001.zip › supplementary/motion_data/1 Arms/output.sto]

UNKNOWN
version=1
nRows=455
nColumns=30
inDegrees=no
endheader
time	/jointset/global/yaw/value	/jointset/global/roll/value	/jointset/global/pitch/value	/jointset/global/longitudinal/value	/jointset/global/vertical/value	/jointset/global/lateral/value	/jointset/SpineL/SpineL_LL/value	/jointset/SpineL/SpineL_RR/value	/jointset/SpineL/SpineL_FE/value	/jointset/SpineU/SpineU_FE/value	/jointset/Hip_r/Hip_EF_r/value	/jointset/Hip_r/Hip_RR_r/value	/jointset/Hip_r/Hip_DB_r/value	/jointset/Knee_r/Knee_FE_r/value	/jointset/Hip_l/Hip_EF_l/value	/jointset/Hip_l/Hip_RR_l/value	/jointset/Hip_l/Hip_BD_l/value	/jointset/Knee_l/Knee_FE_l/value	/jointset/Shoulder_r/Shoulder_BD_r/value	/jointset/Shoulder_r/Shoulder_EF_r/value	/jointset/Shoulder_r/Shoulder_RR_r/value	/jointset/Elbow_r/Elbow_EF_r/value	/jointset/Shoulder_l/Shoulder_DB_l/value	/jointset/Shoulder_l/Shoulder_EF_l/value	/jointset/Shoulder_l/Shoulder_RR_l/value	/jointset/Elbow_l/Elbow_EF_l/value	/jointset/Neck/Neck_LL/value	/jointset/Neck/Neck_RR/value	/jointset/Neck/Neck_FE/value
      0.03292367	      2.40373654	     -0.05832649	     -0.17506386	      2.27996420	      1.17417749	      0.29912143	     -0.00310323	      0.04839312	      0.38906453	     -0.20621263	      0.22386545	      0.02669385	      0.05446982	     -0.28216837	      0.21637096	     -0.00467178	     -0.11929335	     -0.26180735	      0.03318313	     -0.04258681	     -0.02322043	      0.58722866	     -0.10181249	      0.00888606	     -0.02506040	      0.38705079	      0.02159218	     -0.00382785	      0.00509113
      0.06625667	      2.44206121	     -0.04944295	     -0.19095379	      2.28322244	      1.17482892	      0.29863925	     -0.00508468	     -0.01869125	      0.40356444	     -0.20787135	      0.20346109	     -0.01727828	      0.04697956	     -0.17755043	      0.26574578	     -0.04072380	     -0.12063252	     -0.30103191	      0.02103645	      0.01371369	     -0.03181101	      0.47604808	     -0.11851038	     -0.02195965	     -0.00612778	      0.38381425	     -0.00396566	     -0.01788477	      0.02200691
      0.09958967	      2.44106791	     -0.08236419	     -0.20772057	      2.28950910	      1.17523935	      0.29716972	      0.03219530	     -0.01097641	      0.40974874	     -0.19939429	      0.24162917	     -0.02456482	     -0.00808716	     -0.20874113	      0.28808449	     -0.02807183	     -0.16614558	     -0.26827007	      0.03275593	     -0.02598998	     -0.03400920	      0.66317702	     -0.11286563	     -0.02772600	      0.01439449	      0.33322418	     -0.02536121	      0.01763475	      0.04262102
      0.13292267	      2.41533022	     -0.08354921	     -0.20085704	      2.29095197	      1.17537000	      0.29678549	      0.01593887	      0.01220235	      0.40483729	     -0.21018285	      0.25911098	      0.03906478	     -0.01669341	     -0.26528724	      0.25016603	     -0.03185918	     -0.16764951	     -0.15519709	      0.03193339	      0.03385545	     -0.03408615	      0.52154121	     -0.11255269	     -0.04257411	      0.00290560	      0.37730425	      0.03314180	     -0.02311307	      0.03442109
      0.16625567	      2.46235292	     -0.06670065	     -0.20358129	      2.29062689	      1.17521175	      0.29784408	      0.01037886	     -0.03884402	      0.40399518	     -0.21150846	      0.22480228	     -0.00074832	     -0.00801563	     -0.16477585	      0.29239784	     -0.02655019	     -0.14278236	     -0.22926600	      0.04561623	     -0.01700286	     -0.03469477	      0.69729727	     -0.09617581	     -0.03695299	     -0.01549717	      0.31449445	     -0.01059456	      0.02634109	     -0.00184447
      0.19958867	      2.44882770	     -0.04977810	     -0.20041073	      2.28861662	      1.17518594	      0.30059330	     -0.01758497	     -0.00658393	      0.40485270	     -0.22308071	      0.22042905	      0.00105919	      0.01256113	     -0.14535954	      0.29820666	     -0.03033095	     -0.11196821	     -0.25553855	      0.05695121	     -0.01900621	     -0.03616239	      0.60371369	     -0.08426478	     -0.03700459	      0.01721050	      0.35479225	     -0.01966349	     -0.02867393	     -0.00777834
      0.23292167	      2.42737004	     -0.05287986	     -0.19791555	      2.28728823	      1.17509923	      0.30170260	     -0.02190284	      0.03146330	      0.39943374	     -0.22243814	      0.24174935	      0.01822465	      0.01139169	     -0.21045789	      0.26688912	     -0.02870019	     -0.10550593	     -0.16270506	      0.07167598	     -0.07424314	     -0.03662319	      0.65156687	     -0.06022626	     -0.02982181	     -0.01641121	      0.31433668	      0.01370971	      0.02721108	      0.01595539
      0.26625467	      2.49413058	     -0.07062746	     -0.20701224	      2.28827525	      1.17540316	      0.29930800	      0.02499019	     -0.04450225	      0.40741973	     -0.22533738	      0.21766554	      0.01994051	     -0.01544424	     -0.15807692	      0.29267599	     -0.03603382	     -0.12402378	     -0.15628095	      0.08855122	     -0.10598799	     -0.03601645	      0.68450171	     -0.03939546	     -0.06575531	      0.01946009	      0.33208247	      0.01293614	     -0.01254111	      0.03524207
      0.29958767	      2.47046030	     -0.07501066	     -0.20648496	      2.28738910	      1.17557785	      0.29961491	      0.02451357	     -0.00658490	      0.40997047	     -0.22365207	      0.21963358	      0.00330892	     -0.01623297	     -0.14730165	      0.28710039	     -0.02922125	     -0.12474205	     -0.16225856	      0.07685656	     -0.11738977	     -0.03752212	      0.61521471	     -0.04632518	     -0.05756893	      0.01267898	      0.27704179	      0.00365680	      0.00194802	      0.02507818
      0.33292067	      2.44344088	     -0.05234825	     -0.20176404	      2.28440364	      1.17523971	      0.30143723	     -0.01065533	      0.02577957	      0.41173295	     -0.22933689	      0.22193000	      0.00768645	      0.02014841	     -0.15564928	      0.26988915	     -0.02527154	     -0.09299571	     -0.16067976	      0.04623236	     -0.15671703	     -0.03892106	      0.73566083	     -0.07862938	     -0.06920372	      0.00305494	      0.33524275	     -0.00116670	      0.00803153	      0.01305255
      0.36625367	      2.47162202	     -0.04010479	     -0.19107741	      2.28297243	      1.17522358	      0.30062957	     -0.01116286	     -0.02838129	      0.40470328	     -0.23728904	      0.19127439	      0.01595528	      0.03878111	     -0.12178167	      0.26080464	     -0.03351019	     -0.08069723	     -0.16786021	      0.02651389	     -0.08670441	     -0.03899726	      0.62082248	     -0.10270910	     -0.05604989	     -0.00710689	      0.26743192	     -0.01048694	     -0.01613389	      0.00143360
      0.39958667	      2.46697866	     -0.06843115	     -0.20291200	      2.28520560	      1.17531488	      0.29951934	      0.02983824	     -0.02359929	      0.41425704	     -0.22551098	      0.21444617	      0.02893224	      0.01199961	     -0.14651255	      0.26385420	     -0.03380206	     -0.11871120	     -0.14270713	      0.03799641	     -0.12112300	     -0.03951302	      0.79288916	     -0.10622307	     -0.07584968	      0.00570414	      0.31040795	     -0.01798496	      0.00126987	      0.00095937
      0.43291967	      2.44070806	     -0.07603318	     -0.20253560	      2.28507848	      1.17563867	      0.29940265	      0.03067193	      0.00116947	      0.41623699	     -0.22281111	      0.22110756	      0.02315918	      0.01155575	     -0.14272568	      0.24021429	     -0.03184383	     -0.13163815	     -0.10344730	      0.04504749	     -0.06615437	     -0.03932708	      0.63477560	     -0.11100481	     -0.05251026	     -0.00199102	      0.27106375	      0.02340005	      0.00867173	      0.01835724
      0.46625267	      2.45353228	     -0.05792395	     -0.21394210	      2.28344583	      1.17550190	      0.30150265	      0.01291520	     -0.00646434	      0.42460473	     -0.20837911	      0.21512971	      0.01698531	      0.04249443	     -0.09018580	      0.26225528	     -0.03422197	     -0.11299952	     -0.15374685	      0.05901737	     -0.12245963	     -0.03983985	      0.77401783	     -0.10892984	     -0.05181084	     -0.00503015	      0.30604415	      0.00624438	     -0.01223527	      0.03037127
      0.49958567	      2.46574738	     -0.04848521	     -0.20854684	      2.28092820	      1.17549525	      0.30125626	      0.01118965	     -0.03030138	      0.42696500	     -0.21309401	      0.21371781	      0.01942868	      0.06126057	     -0.13404313	      0.24373767	     -0.03686351	     -0.10659266	     -0.14162586	      0.07508407	     -0.09790829	     -0.03935155	      0.68730505	     -0.09502838	     -0.03159319	      0.00995050	      0.27537788	     -0.02873232	      0.01287699	      0.03126478
      0.53291867	      2.46225798	     -0.06391872	     -0.19814499	      2.27872365	      1.17543010	      0.29730973	      0.02305642	     -0.01627139	      0.42545841	     -0.21186709	      0.19319234	      0.02931848	      0.04561462	     -0.13177998	      0.20350296	     -0.03482236	     -0.13310611	     -0.09892063	      0.08922833	     -0.13094552	     -0.03948210	      0.71532196	     -0.07428437	     -0.02858165	     -0.00380344	      0.29761714	      0.00522010	     -0.01216312	      0.00979285
      0.56625167	      2.47537975	     -0.07017947	     -0.19985708	      2.27828584	      1.17568577	      0.29411989	      0.02794433	     -0.02897145	      0.43790131	     -0.21509984	      0.17439149	      0.02413830	      0.03438140	     -0.09570161	      0.21532681	     -0.03710793	     -0.15245001	     -0.16152187	      0.08602190	     -0.15642543	     -0.03938536	      0.73751201	     -0.06676871	     -0.03114505	      0.00087833	      0.28954420	      0.02893383	      0.00452269	      0.00045157
      0.59958467	      2.45511743	     -0.05524043	     -0.19426969	      2.27680893	      1.17563925	      0.29337113	      0.00285997	     -0.01673332	      0.43373463	     -0.21157464	      0.18410165	      0.02582114	      0.05125518	     -0.13934590	      0.18867626	     -0.03449987	     -0.13922964	     -0.14186434	      0.06114781	     -0.14040974	     -0.03993940	      0.65032515	     -0.07936959	     -0.03961273	     -0.00040878	      0.27133451	     -0.01206716	      0.00700138	      0.01755989
      0.63291767	      2.45431667	     -0.04608605	     -0.19684513	      2.27647966	      1.17571592	      0.29187677	     -0.01222915	     -0.02388004	      0.43993905	     -0.21421791	      0.17884456	      0.02356506	      0.05537286	     -0.11588872	      0.17509940	     -0.03384891	     -0.13372841	     -0.10679186	      0.04053725	     -0.17178297	     -0.04053874	      0.77559927	     -0.09555358	     -0.06531328	     -0.01266940	      0.29415787	     -0.01983601	     -0.01422779	      0.04278720
      0.66625067	      2.44569384	     -0.05622232	     -0.20179035	      2.27977651	      1.17610700	      0.29054974	     -0.00853934	     -0.02579581	      0.44139447	     -0.20644101	      0.19018525	      0.01610629	      0.03291807	     -0.11132014	      0.19109932	     -0.03294991	     -0.15184300	     -0.13925394	      0.03098366	     -0.11813976	     -0.04018803	      0.63660012	     -0.11019892	     -0.06870654	      0.01438348	      0.23327409	      0.02048848	      0.00885897	      0.02992944
      0.69958367	      2.42898867	     -0.07661025	     -0.20353453	      2.28227457	      1.17599850	      0.28998315	      0.01032031	      0.00316818	      0.44113753	     -0.20802710	      0.20350750	      0.02096175	      0.00245057	     -0.11839464	      0.19560062	     -0.03149913	     -0.17441311	     -0.14401637	      0.04623678	     -0.14259652	     -0.04031757	      0.77566146	     -0.10767181	     -0.08206079	     -0.01526971	      0.30029406	      0.00712413	     -0.00376220	      0.01978571
      0.73291667	      2.44855512	     -0.06532565	     -0.19162525	      2.28159972	      1.17578730	      0.29120569	      0.00825535	     -0.03105087	      0.42654680	     -0.21937315	      0.18488967	      0.02219744	      0.01116683	     -0.10446642	      0.18493183	     -0.03447490	     -0.15358395	     -0.11220347	      0.06050181	     -0.07587778	     -0.03959106	      0.65632477	     -0.10862766	     -0.05477420	      0.00611908	      0.23955820	     -0.01778233	      0.00825889	      0.01271972
      0.76624967	      2.45115400	     -0.04766076	     -0.20399162	      2.28196129	      1.17560408	      0.29630923	     -0.01238846	     -0.02156952	      0.42785607	     -0.20909840	      0.21741027	      0.02807707	      0.03367928	     -0.14419364	      0.21245442	     -0.03257290	     -0.11754243	     -0.11794250	      0.07564042	     -0.12400715	     -0.03977868	      0.76298473	     -0.10749501	     -0.05723663	     -0.00008325	      0.28716201	     -0.01286693	     -0.01990127	      0.00318594
      0.79958267	      2.46185506	     -0.04597664	     -0.20121472	      2.28165396	      1.17563360	      0.29778148	     -0.01183769	     -0.02447724	      0.42222489	     -0.21669413	      0.19593677	      0.01713885	      0.03285737	     -0.08292515	      0.22309227	     -0.03577034	     -0.10386959	     -0.12599682	      0.08574846	     -0.11184218	     -0.03927308	      0.67030272	     -0.09937181	     -0.03554041	      0.00187424	      0.26011765	      0.00923832	      0.02079027	      0.01694286
      0.83291567	      2.46919864	     -0.06441876	     -0.20528926	      2.28343137	      1.17556409	      0.29805857	      0.01402911	     -0.01446080	      0.41823590	     -0.21269855	      0.21703899	      0.02452951	      0.00797346	     -0.14342715	      0.23729091	     -0.03495292	     -0.11704878	     -0.11936507	      0.09119560	     -0.14907369	     -0.03943756	      0.70417797	     -0.08565894	     -0.04129287	     -0.00189442	      0.27748277	      0.00981229	     -0.01641482	      0.02682733
      0.86624867	      2.49036802	     -0.07149953	     -0.19691686	      2.28239080	      1.17556359	      0.29598132	      0.03220492	     -0.03832333	      0.41444481	     -0.22421797	      0.18258350	      0.01884370	     -0.00588561	     -0.09538910	      0.22850715	     -0.03711309	     -0.11986628	     -0.09752893	      0.07641320	     -0.15475881	     -0.03900091	      0.70254589	     -0.08416327	     -0.05234989	      0.00278023	      0.26397226	      0.00093537	      0.01119051	      0.02480324
      0.89958167	      2.46523187	     -0.05811727	     -0.19657868	      2.28152713	      1.17552096	      0.29742601	      0.00612300	     -0.00628180	      0.41574602	     -0.22235835	      0.19532452	      0.02919818	      0.01186455	     -0.12603159	      0.23547963	     -0.03336962	     -0.09758645	     -0.13280401	      0.03970334	     -0.15683355	     -0.03994486	      0.65593220	     -0.10319634	     -0.06746022	     -0.01305271	      0.25683312	      0.00601742	     -0.00151495	      0.00319473
      0.93291467	      2.46145275	     -0.05239834	     -0.19051089	      2.28017209	      1.17530658	      0.29700986	      0.00059751	     -0.00687520	      0.41329730	     -0.22969918	      0.17933152	      0.02201604	      0.01931236	     -0.10618566	      0.23000805	     -0.03339032	     -0.08815924	     -0.14021651	      0.01780133	     -0.16371970	     -0.04043766	      0.72982897	     -0.11710068	     -0.08880561	     -0.00432238	      0.26638163	     -0.00300969	     -0.00308631	      0.00593974
      0.96624767	      2.46706438	     -0.06355929	     -0.18801616	      2.28079191	      1.17542426	      0.29588074	      0.02321467	     -0.02977171	      0.41092457	     -0.23184795	      0.17769208	      0.01308728	      0.00662093	     -0.12321472	      0.22181540	     -0.03378485	     -0.10279645	     -0.11049442	      0.02008612	     -0.11154245	     -0.03980942	      0.65213847	     -0.11446983	     -0.10044422	     -0.00448313	      0.22805678	     -0.01430261	      0.00951537	      0.01622677
      0.99958067	      2.46159096	     -0.07318427	     -0.19907479	      2.28224301	      1.17549070	      0.29678185	      0.03388093	     -0.01714365	      0.41747166	     -0.22158412	      0.19824716	      0.02267145	      0.00072065	     -0.14406555	      0.23614443	     -0.03350674	     -0.11635894	     -0.10966258	      0.03894544	     -0.13200923	     -0.03987604	      0.74253750	     -0.11131857	     -0.11235056	      0.00566377	      0.26738431	     -0.00056064	     -0.01714083	      0.02170589
      1.03291367	      2.46645299	     -0.05628884	     -0.19712656	      2.28094176	      1.17550324	      0.29814946	      0.01047008	     -0.02405660	      0.41649171	     -0.22179551	      0.17796616	      0.02282891	      0.02650777	     -0.08808516	      0.23833969	     -0.03590876	     -0.10023533	     -0.12602174	      0.05375315	     -0.09812025	     -0.03930917	      0.65362812	     -0.11319007	     -0.07704602	     -0.00778815	      0.22419913	      0.02464264	      0.01921470	      0.02241378
      1.06624667	      2.46540273	     -0.05493559	     -0.20353149	      2.28108541	      1.17538546	      0.29950337	      0.00822679	     -0.00802045	      0.42072467	     -0.21374459	      0.19998213	      0.02645379	      0.03600891	     -0.13770913	      0.24469548	     -0.03408291	     -0.10405540	     -0.12891193	      0.07881111	     -0.13238115	     -0.03937845	      0.73401539	     -0.10502249	     -0.06329701	      0.00695256	      0.28820947	     -0.00854376	     -0.01422285	      0.01537064
      1.09957967	      2.48865496	     -0.06225802	     -0.19486469	      2.28029053	      1.17546004	      0.29677457	      0.02328830	     -0.03475192	      0.41820882	     -0.21992267	      0.16801922	      0.01820589	      0.02803374	     -0.10032913	      0.22650222	     -0.03590610	     -0.12428242	     -0.10565935	      0.09421762	     -0.10645857	     -0.03868926	      0.65854498	     -0.08992411	     -0.02565568	     -0.00931823	      0.24074417	     -0.02096995	      0.00646598	      0.01062844
      1.13291267	      2.47977833	     -0.06738823	     -0.20332859	      2.28122054	      1.17561782	      0.29554922	      0.01810341	     -0.01783918	      0.42755156	     -0.20938515	      0.18574263	      0.02540724	      0.02474458	     -0.12464023	      0.23172415	     -0.03335017	     -0.14248381	     -0.12033527	      0.08698689	     -0.14598331	     -0.03908880	      0.71773505	     -0.08836234	     -0.03393613	      0.00159083	      0.29007645	      0.01810086	      0.00254750	      0.00558325
      1.16624567	      2.47819886	     -0.06009737	     -0.19995713	      2.28031014	      1.17571749	      0.29388200	      0.00648481	     -0.02677303	      0.43008569	     -0.21347873	      0.17803159	      0.02125373	      0.03453753	     -0.11786821	      0.22180134	     -0.03406020	     -0.14457249	     -0.13479040	      0.06185655	     -0.13170547	     -0.03935502	      0.67008051	     -0.09319343	     -0.02908060	     -0.00138946	      0.24585946	      0.01403136	      0.00311741	      0.02262071
      1.19957867	      2.46440952	     -0.05592288	     -0.19652575	      2.27881432	      1.17568801	      0.29232440	      0.00210151	     -0.02575863	      0.43056954	     -0.21134704	      0.17264996	      0.01888544	      0.04204702	     -0.10686055	      0.19921418	     -0.03362304	     -0.14578759	     -0.12170316	      0.03830438	     -0.13834287	     -0.03979437	      0.69957174	     -0.09689905	     -0.06247825	      0.00060274	      0.26874232	     -0.02796413	     -0.00115794	      0.03312846
      1.23291167	      2.44709319	     -0.05638739	     -0.19859612	      2.27867714	      1.17587041	      0.29155829	     -0.00208921	     -0.02101033	      0.43888377	     -0.21234436	      0.18705188	      0.02216878	      0.04329338	     -0.12620530	      0.19195691	     -0.03295143	     -0.14955645	     -0.13114327	      0.02344544	     -0.13146089	     -0.04000546	      0.69679783	     -0.09910349	     -0.08068792	     -0.00439352	      0.24098790	     -0.00201653	     -0.00523363	      0.02687263
      1.26624467	      2.44373535	     -0.06279130	     -0.19402586	      2.27855503	      1.17580589	      0.29062484	      0.00723019	     -0.02996399	      0.43515851	     -0.21281460	      0.17966572	      0.02107917	      0.03548440	     -0.10556506	      0.18639068	     -0.03489167	     -0.15751459	     -0.14915665	      0.02866077	     -0.11529242	     -0.03960380	      0.68086599	     -0.09500508	     -0.09602453	      0.01083979	      0.24238106	      0.02340350	      0.00394805	      0.01677645
      1.29957767	      2.43316241	     -0.07019278	     -0.19293226	      2.27830847	      1.17572304	      0.29174555	      0.02005482	     -0.01380873	      0.43529719	     -0.21876197	      0.18856517	      0.02548822	      0.02987522	     -0.11061825	      0.17859939	     -0.03384378	     -0.15829849	     -0.13871896	      0.05193728	     -0.12550894	     -0.03969715	      0.72771438	     -0.08501835	     -0.08591305	     -0.00307572	      0.25259006	     -0.00518091	     -0.00692203	      0.01695102
      1.33291067	      2.44554516	     -0.05828161	     -0.19564470	      2.27826981	      1.17563576	      0.29508177	      0.01548946	     -0.03283949	      0.42970274	     -0.21456196	      0.19922110	      0.02138646	      0.04532391	     -0.11771520	      0.18840230	     -0.03579274	     -0.13382867	     -0.13400251	      0.07098212	     -0.10555147	     -0.03900774	      0.65095601	     -0.08389112	     -0.06813216	     -0.00399718	      0.24208867	     -0.01967041	      0.00411284	      0.01630340
      1.36624367	      2.44997673	     -0.05334989	     -0.20377411	      2.27894623	      1.17557090	      0.29815217	      0.00839700	     -0.02010654	      0.43151012	     -0.21343481	      0.21124833	      0.02448618	      0.05101707	     -0.10203541	      0.20446437	     -0.03433253	     -0.11617004	     -0.13047552	      0.08538784	     -0.15308662	     -0.03936996	      0.74225094	     -0.08812919	     -0.04384215	      0.00420325	      0.26705885	      0.00037216	     -0.01000521	      0.02211560
      1.39957667	      2.45958032	     -0.06029977	     -0.20342257	      2.28083711	      1.17564108	      0.29891868	      0.01953491	     -0.02861102	      0.42431667	     -0.21457596	      0.21686626	      0.02085092	      0.03698673	     -0.10963224	      0.21422794	     -0.03453095	     -0.11706205	     -0.12815872	      0.08712218	     -0.12569397	     -0.03893666	      0.62957340	     -0.08999043	     -0.02311363	      0.00247194	      0.25551783	      0.01892097	      0.01410875	      0.02323932
      1.43290967	      2.46432932	     -0.07020916	     -0.20440582	      2.28219166	      1.17556787	      0.29866502	      0.03300689	     -0.02178058	      0.42189614	     -0.21596180	      0.22018399	      0.02226440	      0.01842571	     -0.11357719	      0.22039515	     -0.03382584	     -0.12240588	     -0.11968551	      0.07768399	     -0.16502708	     -0.03948867	      0.73516256	     -0.09101307	     -0.02269583	     -0.01051456	      0.27144098	      0.00478946	     -0.00613223	      0.01692383
      1.46624267	      2.46344555	     -0.05616731	     -0.19771870	      2.28152739	      1.17556524	      0.29866371	      0.01465141	     -0.03155247	      0.41731885	     -0.22310351	      0.20870830	      0.01942365	      0.02744709	     -0.10221066	      0.21481269	     -0.03536538	     -0.10080703	     -0.11509483	      0.04579257	     -0.13152513	     -0.03961185	      0.64422644	     -0.10468562	     -0.03475300	      0.00851723	      0.25494494	     -0.00107658	     -0.00126172	      0.00684544
      1.49957567	      2.44913615	     -0.05700816	     -0.19948902	      2.28195977	      1.17551103	      0.29861331	      0.01121078	     -0.01530846	      0.41813304	     -0.22143797	      0.21693139	      0.02551715	      0.02104840	     -0.11803976	      0.22433553	     -0.03419683	     -0.09808280	     -0.13666824	      0.02666921	     -0.15246188	     -0.04031590	      0.71472649	     -0.10283520	     -0.06324823	     -0.01256301	      0.25476386	     -0.01158814	      0.00316321	      0.00493679
      1.53290867	      2.45272600	     -0.06643151	     -0.19350882	      2.28185070	      1.17556772	      0.29659570	      0.02504116	     -0.02729809	      0.41507241	     -0.22919637	      0.19677810	      0.02248469	      0.00366117	     -0.09656608	      0.22043219	     -0.03571217	     -0.10922119	     -0.13507130	      0.02577895	     -0.12731140	     -0.04000163	      0.67746046	     -0.09035608	     -0.08928264	      0.00751801	      0.24428018	     -0.00882292	      0.00729424	      0.01976281
      1.56624167	      2.44666960	     -0.06849736	     -0.19491166	      2.28163584	      1.17558569	      0.29659232	      0.02349252	     -0.01760542	      0.41615032	     -0.22632455	      0.20448658	      0.02575614	      0.00043729	     -0.13108977	      0.21776763	     -0.03378020	     -0.11061566	     -0.11346863	      0.03746231	     -0.13269705	     -0.04007936	      0.68407116	     -0.07713905	     -0.10201026	      0.00168107	      0.23428522	      0.01029901	     -0.01646896	      0.02334822
      1.59957467	      2.45948710	     -0.05957285	     -0.19671850	      2.28054952	      1.17556338	      0.29721855	      0.01407070	     -0.02780106	      0.41996674	     -0.22690390	      0.19056478	      0.02177683	      0.01205883	     -0.10756498	      0.22760297	     -0.03478022	     -0.10078477	     -0.12235001	      0.05764130	     -0.14378983	     -0.03971675	      0.70619799	     -0.06771718	     -0.10153931	     -0.00902673	      0.24907970	      0.01541586	      0.00929535	      0.01970155
      1.63290767	      2.46272466	     -0.05605527	     -0.19631636	      2.28011661	      1.17554050	      0.29812837	      0.00778571	     -0.01401660	      0.41943376	     -0.22536805	      0.18647273	      0.02338842	      0.02041958	     -0.11290149	      0.23472438	     -0.03341828	     -0.09886607	     -0.13407435	      0.07862805	     -0.14042211	     -0.03964137	      0.65220090	     -0.06538613	     -0.06674519	      0.00908709	      0.23710069	     -0.00472774	     -0.00034273	      0.01199095
      1.66624067	      2.47480191	     -0.05758331	     -0.19758178	      2.28038188	      1.17543335	      0.29797905	      0.00999988	     -0.01287087	      0.42013126	     -0.22444858	      0.18378240	      0.02256206	      0.02169458	     -0.12497207	      0.23724989	     -0.03320545	     -0.10677020	     -0.12012164	      0.09371719	     -0.16278459	     -0.03965634	      0.71116427	     -0.06490222	     -0.04549597	     -0.01109699	      0.28219401	     -0.01864353	     -0.00701119	      0.01210576
      1.69957367	      2.49263094	     -0.05900168	     -0.19743920	      2.28114721	      1.17556498	      0.29659763	      0.01178475	     -0.03241632	      0.41998552	     -0.22256226	      0.16916589	      0.01646991	      0.02042153	     -0.10495986	      0.23766693	     -0.03551898	     -0.11885163	     -0.10473205	      0.09038806	     -0.13800226	     -0.03945259	      0.64842969	     -0.07624351	     -0.01435654	      0.01497389	      0.24209606	      0.00190529	      0.01381680	      0.01265282
      1.73290667	      2.48171851	     -0.06513123	     -0.20802688	      2.28282622	      1.17573118	      0.29622007	      0.01150355	     -0.01406474	      0.42912507	     -0.21255013	      0.18731115	      0.02560344	      0.01830359	     -0.12033253	      0.25093194	     -0.03432815	     -0.13588839	     -0.11780216	      0.07494861	     -0.15934218	     -0.03996908	      0.71329933	     -0.08559636	     -0.02600846	     -0.01658644	      0.29753292	      0.01746724	     -0.01131084	      0.01565663
      1.76623967	      2.47992453	     -0.06125078	     -0.20198830	      2.28178007	      1.17576063	      0.29502470	      0.01052983	     -0.02855806	      0.42734870	     -0.21589548	      0.17197667	      0.02408202	      0.02845098	     -0.10073377	      0.23675603	     -0.03551529	     -0.13881581	     -0.11449953	      0.05237405	     -0.11879810	     -0.04007757	      0.65203380	     -0.09618024	     -0.02256599	      0.00262404	      0.24160326	      0.00290265	      0.01050212	      0.02526375
      1.79957267	      2.46146546	     -0.05880545	     -0.20232219	      2.28016648	      1.17568368	      0.29505970	      0.00989252	     -0.02002738	      0.43176528	     -0.21272109	      0.18060425	      0.02411839	      0.04153683	     -0.11901851	      0.22254493	     -0.03363307	     -0.13799016	     -0.10925838	      0.03825165	     -0.13204257	     -0.04053600	      0.72535642	     -0.09522577	     -0.05914499	     -0.00062811	      0.28286034	     -0.02049226	     -0.00074245	      0.02372971
      1.83290567	      2.45160161	     -0.05836640	     -0.19674841	      2.27807207	      1.17570672	      0.29471122	      0.01211885	     -0.02145365	      0.43340661	     -0.21705286	      0.17300618	      0.02080352	      0.05074005	     -0.10966704	      0.20896549	     -0.03366440	     -0.13733766	     -0.12474999	      0.03613104	     -0.11018134	     -0.04046256	      0.66578332	     -0.08566200	     -0.06464028	     -0.00650108	      0.23933282	     -0.00704195	     -0.01048196	      0.01740945
      1.86623867	      2.44586969	     -0.06372041	     -0.19552943	      2.27658724	      1.17561866	      0.29473311	      0.02206215	     -0.01986394	      0.43473448	     -0.21641557	      0.17340820	      0.02067807	      0.05186773	     -0.10699505	      0.20062427	     -0.03389543	     -0.14074250	     -0.13224829	      0.05172861	     -0.13341363	     -0.04021824	      0.70942392	     -0.07211599	     -0.08241026	      0.01031066	      0.27111165	      0.01426441	      0.00549977	      0.01450802
      1.89957167	      2.44460704	     -0.06343321	     -0.19273513	      2.27520036	      1.17557610	      0.29560557	      0.02531266	     -0.01686209	      0.43410869	     -0.22158358	      0.17687307	      0.02343763	      0.05760005	     -0.11513796	      0.18709732	     -0.03391362	     -0.13469372	     -0.11531909	      0.07164687	     -0.14263438	     -0.04003401	      0.68608192	     -0.06290833	     -0.06233705	     -0.00020854	      0.25087799	      0.01526106	      0.00257051	      0.02196055
      1.93290467	      2.45659203	     -0.05593825	     -0.19623988	      2.27510673	      1.17551819	      0.29729679	      0.02192421	     -0.02712988	      0.43285499	     -0.21777881	      0.18019103	      0.02148352	      0.06644483	     -0.10020636	      0.19377088	     -0.03536083	     -0.12103109	     -0.11787578	      0.08588727	     -0.15939511	     -0.03967583	      0.67102804	     -0.06770617	     -0.05085071	      0.01230995	      0.27688162	     -0.00316632	     -0.00832386	      0.02425663
      1.96623767	      2.45854305	     -0.05575005	     -0.20089889	      2.27674636	      1.17552057	      0.29842219	      0.02046229	     -0.02179559	      0.43330459	     -0.21786982	      0.19596212	      0.02356707	      0.06192806	     -0.10503981	      0.20229646	     -0.03466590	     -0.11742595	     -0.11923256	      0.09146400	     -0.18192727	     -0.03981135	      0.70598368	     -0.07967759	     -0.02296181	     -0.00554647	      0.27375523	     -0.01423034	      0.00096481	      0.02451127
      1.99957067	      2.45708538	     -0.06072654	     -0.19801608	      2.27907110	      1.17554047	      0.29772628	      0.02184718	     -0.02493666	      0.42534073	     -0.21890145	      0.20035014	      0.02116104	      0.04511387	     -0.10012733	      0.19754781	     -0.03438188	     -0.12292203	     -0.10389849	      0.08514271	     -0.15584082	     -0.03953058	      0.64744451	     -0.09910364	     -0.01082018	     -0.00434073	      0.28306691	      0.00048660	      0.01084949	      0.01848182
      2.03290367	      2.45520374	     -0.06601178	     -0.20108817	      2.28178291	      1.17555738	      0.29716742	      0.02276961	     -0.02446556	      0.42443344	     -0.21879090	      0.21165193	      0.02122044	      0.02635601	     -0.09883016	      0.20674886	     -0.03422925	     -0.12891309	     -0.11115515	      0.07470565	     -0.16639221	     -0.03981593	      0.73254990	     -0.11566922	     -0.01247625	     -0.00431955	      0.28761235	      0.01463032	     -0.01370108	      0.01019668
      2.06623667	      2.44126375	     -0.06304144	     -0.19710853	      2.28278423	      1.17560595	      0.29697839	      0.01563700	     -0.02650406	      0.41852642	     -0.22066125	      0.21668575	      0.02200441	      0.01931968	     -0.10277044	      0.19918474	     -0.03402021	     -0.12206920	     -0.10291513	      0.06139663	     -0.11944689	     -0.03944714	      0.65250180	     -0.12522319	     -0.02721634	     -0.00001608	      0.26874116	      0.00852438	      0.00872669	      0.00734180
      2.09956967	      2.42719295	     -0.06221604	     -0.19869010	      2.28272302	      1.17553782	      0.29736139	      0.01269284	     -0.01282503	      0.41909001	     -0.21973165	      0.21987153	      0.02204357	      0.01358334	     -0.09252197	      0.20168825	     -0.03397111	     -0.11485618	     -0.11134763	      0.06164006	     -0.14000840	     -0.03961256	      0.73928428	     -0.11794638	     -0.05395255	     -0.00216879	      0.28038262	     -0.01656375	     -0.00097255	      0.01379140
      2.13290267	      2.43159997	     -0.05644314	     -0.19459836	      2.28162945	      1.17554700	      0.29737961	      0.00840572	     -0.02763964	      0.41576912	     -0.22289186	      0.21330179	      0.02253825	      0.01542301	     -0.10144498	      0.19870539	     -0.03516317	     -0.10270031	     -0.11058305	      0.06929519	     -0.11459277	     -0.03884066	      0.65980112	     -0.10320016	     -0.06947530	      0.00417037	      0.25346419	     -0.01157711	     -0.00395496	      0.02209607
      2.16623567	      2.43411401	     -0.05819389	     -0.19382236	      2.28025418	      1.17547214	      0.29704254	      0.00841003	     -0.01895145	      0.41689214	     -0.22241998	      0.20371051	      0.02442275	      0.01130156	     -0.09746907	      0.19673421	     -0.03440553	     -0.09957412	     -0.10365573	      0.08743329	     -0.15488747	     -0.03859153	      0.71797529	     -0.08575136	     -0.07894327	     -0.00303059	      0.26547191	      0.00813451	     -0.00982059	      0.02086040
      2.19956867	      2.44625545	     -0.06008788	     -0.19096768	      2.27934259	      1.17549220	      0.29654949	      0.01177542	     -0.02132786	      0.41689646	     -0.22569773	      0.19022848	      0.02169962	      0.00790217	     -0.09840725	      0.20229106	     -0.03463680	     -0.09970535	     -0.11746676	      0.10347341	     -0.16011466	     -0.03790944	      0.66251145	     -0.07745851	     -0.06725311	      0.00314074	      0.25680023	      0.01535125	      0.01135691	      0.01619342
      2.23290167	      2.46034822	     -0.05954143	     -0.18919958	      2.27871920	      1.17538250	      0.29633530	      0.01305197	     -0.02033023	      0.41465268	     -0.22477583	      0.17940201	      0.02181710	      0.00931302	     -0.10472765	      0.20370772	     -0.03424386	     -0.09864731	     -0.10654644	      0.11071550	     -0.18202874	     -0.03760639	      0.67188933	     -0.08308968	     -0.04984715	      0.00054001	      0.26262374	     -0.00135644	     -0.00270762	      0.01276712
      2.26623467	      2.47460422	     -0.05523727	     -0.19209112	      2.27917926	      1.17538867	      0.29661375	      0.00994734	     -0.02755286	      0.41628639	     -0.22394698	      0.17353340	      0.02011593	      0.01581439	     -0.10124399	      0.21633071	     -0.03526784	     -0.09620672	     -0.10790670	      0.10482532	     -0.18399141	     -0.03734665	      0.67481104	     -0.10338800	     -0.03529381	      0.00122105	      0.26779735	     -0.01417942	     -0.00504399	      0.01532723
      2.29956767	      2.46888438	     -0.05587126	     -0.19604665	      2.28080459	      1.17544257	      0.29712475	      0.00680585	     -0.01893138	      0.41482996	     -0.21660561	      0.18011180	      0.02393176	      0.01904074	     -0.10825361	      0.22943781	     -0.03448841	     -0.10159511	     -0.11513834	      0.09050476	     -0.15956769	     -0.03726183	      0.63488043	     -0.12912641	     -0.02483155	      0.00852300	      0.24981309	     -0.00620339	      0.01012416	      0.01846607
      2.33290067	      2.46170042	     -0.06336117	     -0.20040727	      2.28231104	      1.17547996	      0.29704362	      0.01456491	     -0.01320476	      0.41687158	     -0.21363909	      0.18298963	      0.02216746	      0.01578956	     -0.09929263	      0.23835751	     -0.03424952	     -0.11620929	     -0.11264042	      0.07957176	     -0.14906176	     -0.03724717	      0.69076956	     -0.14290764	     -0.03672706	     -0.01359067	      0.26454843	      0.00503917	      0.00229343	      0.02380593
      2.36623367	      2.45874516	     -0.06729543	     -0.20058033	      2.28317573	      1.17551608	      0.29744409	      0.02417205	     -0.02458137	      0.41412146	     -0.21028424	      0.18901745	      0.02091141	      0.01929668	     -0.11755947	      0.24511897	     -0.03475152	     -0.12595157	     -0.11990328	      0.07116389	     -0.09570138	     -0.03683275	      0.61585660	     -0.14439534	     -0.04694606	     -0.00468963	      0.22220600	      0.00880440	     -0.00295051	      0.02007219
      2.39956667	      2.44716613	     -0.06413127	     -0.20162736	      2.28218063	      1.17534805	      0.29889254	      0.02229975	     -0.01448134	      0.41529005	     -0.20945022	      0.19482806	      0.02352879	      0.03563512	     -0.12464467	      0.24907628	     -0.03440112	     -0.12367110	     -0.13369712	      0.06826337	     -0.10994213	     -0.03704283	      0.69140464	     -0.13182529	     -0.06814881	     -0.01001321	      0.24088159	      0.00103018	     -0.00900293	      0.01651540
      2.43289967	      2.44060620	     -0.05741097	     -0.19574025	      2.28033317	      1.17524903	      0.30007365	      0.01670638	     -0.01159091	      0.41124013	     -0.21405819	      0.18824269	      0.02357856	      0.05521302	     -0.11847950	      0.24708985	     -0.03468163	     -0.11675715	     -0.15625574	      0.06685178	     -0.08729262	     -0.03688013	      0.58963243	     -0.11007649	     -0.06540821	     -0.01017222	      0.20336794	     -0.00471462	      0.00921991	      0.01568325
      2.46623267	      2.44197433	     -0.06231813	     -0.20020485	      2.28043587	      1.17515335	      0.30103957	      0.02414599	     -0.00220362	      0.41289106	     -0.21175242	      0.20439552	      0.02356818	      0.05754233	     -0.14851049	      0.26215444	     -0.03451152	     -0.12508326	     -0.18397130	      0.07239210	     -0.13699358	     -0.03722851	      0.64719331	     -0.08226089	     -0.07266798	      0.00509206	      0.22306307	     -0.00754089	     -0.00447705	      0.01844461
      2.49956567	      2.45312337	     -0.06351498	     -0.19641469	      2.28081641	      1.17513390	      0.30079743	      0.02675470	     -0.01480025	      0.40810926	     -0.21899574	      0.20842435	      0.02385496	      0.05788686	     -0.17387155	      0.26164408	     -0.03446390	     -0.13130081	     -0.18221737	      0.06770492	     -0.13161815	     -0.03753701	      0.55371025	     -0.06173505	     -0.05895467	      0.00801626	      0.19637980	      0.00702705	      0.00018962	      0.02724049
      2.53289867	      2.46512417	     -0.06180204	     -0.20020179	      2.28275598	      1.17504427	      0.30102813	      0.02285679	     -0.02529053	      0.40606536	     -0.21828943	      0.22148168	      0.02232052	      0.05662865	     -0.18725309	      0.27830213	     -0.03514059	     -0.13532350	     -0.20012984	      0.05355682	     -0.16512444	     -0.03836282	      0.59810019	     -0.05402533	     -0.05565849	      0.01169175	      0.20571506	      0.01612069	      0.00269687	      0.02510225
      2.56623167	      2.46022701	     -0.06377043	     -0.20306005	      2.28610842	      1.17509918	      0.30150252	      0.01952893	     -0.02068931	      0.40386683	     -0.22225741	      0.24366730	      0.02426180	      0.04791217	     -0.20191316	      0.29764087	     -0.03480415	     -0.14393633	     -0.23468650	      0.03115650	     -0.14623981	     -0.03947227	      0.53735881	     -0.05301989	     -0.04243526	     -0.00721851	      0.19824554	      0.00314571	      0.00021735	      0.01921838
      2.59956467	      2.44985531	     -0.06697517	     -0.20560183	      2.29000071	      1.17502980	      0.30235956	      0.01826587	     -0.01563030	      0.39714919	     -0.22254007	      0.27002289	      0.02598132	      0.03552238	     -0.21812033	      0.31283300	     -0.03446523	     -0.15210842	     -0.25559230	      0.00874750	     -0.12873540	     -0.04085558	      0.55233712	     -0.05329988	     -0.03751889	     -0.00530424	      0.19927320	     -0.01533122	      0.00164549	      0.01447032
      2.63289767	      2.44423769	     -0.06534866	     -0.21052755	      2.29376903	      1.17504954	      0.30397040	      0.01382375	     -0.02754987	      0.39459702	     -0.22642130	      0.29908425	      0.02554794	      0.02790819	     -0.23622632	      0.32917232	     -0.03517846	     -0.15126359	     -0.26551470	     -0.01264519	     -0.08927666	     -0.04215137	      0.55529106	     -0.04670930	     -0.04051685	     -0.01373196	      0.20141917	     -0.00972462	      0.00597401	      0.01472720
      2.66623067	      2.42806646	     -0.06805307	     -0.21734877	      2.29733084	      1.17501609	      0.30653560	      0.01142426	     -0.01810469	      0.39132526	     -0.22325175	      0.33443193	      0.02813397	      0.01714725	     -0.25978296	      0.34987641	     -0.03407856	     -0.15145701	     -0.29035267	     -0.02763292	     -0.05238931	     -0.04384036	      0.53077716	     -0.02786186	     -0.03738440	      0.00600837	      0.19009250	      0.00638364	     -0.01170822	      0.01250143
      2.69956367	      2.42279883	     -0.07212743	     -0.22406304	      2.29964587	      1.17493312	      0.30902934	      0.01801901	     -0.01787536	      0.39251889	     -0.22658719	      0.35816791	      0.02799006	      0.00718530	     -0.26824253	      0.37440859	     -0.03433507	     -0.14944804	     -0.32601001	     -0.03389149	     -0.03893066	     -0.04549221	      0.56708172	      0.00952717	     -0.04031714	     -0.01692860	      0.22281387	      0.00707946	      0.00408356	      0.01708705
      2.73289667	      2.42576432	     -0.06883494	     -0.22382594	      2.30010863	      1.17473897	      0.31150541	      0.01911239	     -0.02222373	      0.38785968	     -0.22999111	      0.37151061	      0.02789782	      0.00937808	     -0.29087704	      0.38462887	     -0.03489770	     -0.13537155	     -0.34246353	     -0.04177890	     -0.01423813	     -0.04735241	      0.51634518	      0.04738815	     -0.01657194	      0.01668322	      0.20299672	     -0.00265952	      0.00382555	      0.01659584
      2.76622967	      2.43215593	     -0.06597030	     -0.22937484	      2.30044237	      1.17451667	      0.31378076	      0.01975505	     -0.02012755	      0.39258187	     -0.23387012	      0.39229526	      0.02882161	      0.01304911	     -0.33358985	      0.40166616	     -0.03488812	     -0.12240777	     -0.36165982	     -0.05200423	     -0.03704263	     -0.04945218	      0.57409122	      0.08503930	     -0.00844882	     -0.01148997	      0.27107324	     -0.00988714	     -0.01342016	      0.01359243
      2.79956267	      2.44462065	     -0.06937989	     -0.22720797	      2.30125389	      1.17435843	      0.31414846	      0.02682385	     -0.02520131	      0.39048405	     -0.24023813	      0.39237053	      0.02877845	      0.00794016	     -0.35281325	      0.41503759	     -0.03568548	     -0.12212868	     -0.39372898	     -0.06971291	     -0.01819011	     -0.05154105	      0.50876647	      0.10711007	      0.03679520	      0.01638255	      0.24946781	     -0.00378871	      0.01144414	      0.01150068
      2.83289567	      2.45052895	     -0.07190287	     -0.23204596	      2.30280257	      1.17419323	      0.31446573	      0.02653858	     -0.01728664	      0.39547078	     -0.24392159	      0.40057044	      0.03024861	      0.00390346	     -0.37166174	      0.43338368	     -0.03528835	     -0.12544778	     -0.41853877	     -0.09150815	     -0.03798580	     -0.05392690	      0.59510919	      0.11395835	      0.05359456	      0.00524611	      0.34510463	      0.01201466	     -0.00001515	      0.01517120
      2.86622867	      2.46064235	     -0.07009564	     -0.23384429	      2.30494371	      1.17413614	      0.31479230	      0.02444066	     -0.02715351	      0.39630215	     -0.24702540	      0.40672283	      0.03032387	      0.00557907	     -0.39715235	      0.44676109	     -0.03596363	     -0.12780732	     -0.42816398	     -0.11446013	      0.01242321	     -0.05608588	      0.53611683	      0.10392842	      0.10436185	      0.00537527	      0.33052083	      0.01216507	     -0.00311169	      0.01677193
      2.89956167	      2.46104055	     -0.07488700	     -0.24399348	      2.30811430	      1.17395614	      0.31581775	      0.02995163	     -0.02307080	      0.40166833	     -0.24159526	      0.42558059	      0.03151794	      0.00196673	     -0.42267217	      0.47074038	     -0.03551537	     -0.14096134	     -0.44111906	     -0.11933936	      0.02837385	     -0.05836229	      0.65170351	      0.09012940	      0.12048949	      0.00189844	      0.43085282	     -0.00887778	      0.00150513	      0.01726829
      2.93289467	      2.45835052	     -0.07230260	     -0.24633644	      2.31034862	      1.17377304	      0.31735150	      0.02387240	     -0.02098569	      0.40189355	     -0.24194374	      0.43072812	      0.03239063	      0.00964713	     -0.42840575	      0.48292628	     -0.03514816	     -0.14653976	     -0.44955742	     -0.11112709	      0.11154499	     -0.06019033	      0.61505353	      0.07279349	      0.17419174	     -0.00413201	      0.44118733	     -0.01208603	      0.00323745	      0.01629178
      2.96622767	      2.46402002	     -0.07184662	     -0.25475350	      2.31267984	      1.17334893	      0.31925278	      0.02217653	     -0.02207691	      0.40339535	     -0.23233460	      0.43785691	      0.03243948	      0.01765789	     -0.42730832	      0.50614965	     -0.03539132	     -0.15428925	     -0.46767254	     -0.07525749	      0.15030763	     -0.06177299	      0.72616798	      0.06320324	      0.20303122	     -0.01209463	      0.53995025	      0.00048133	     -0.00638502	      0.01276813
      2.99956067	      2.46991659	     -0.07234021	     -0.25810444	      2.31408105	      1.17288038	      0.32080560	      0.02315253	     -0.02396531	      0.40522662	     -0.23048489	      0.44129127	      0.03266017	      0.02630409	     -0.44109969	      0.51571810	     -0.03558606	     -0.16230096	     -0.46826688	     -0.02244887	      0.21864703	     -0.06288116	      0.73745948	      0.05113356	      0.25941958	      0.00694555	      0.58440897	      0.01048867	      0.00083076	      0.01292804
      3.03289367	      2.47347557	     -0.07176255	     -0.25944686	      2.31458659	      1.17216698	      0.32188628	      0.02237657	     -0.01998251	      0.40208976	     -0.22082784	      0.44233093	      0.03346570	      0.03628957	     -0.46078043	      0.51499315	     -0.03535073	     -0.16835127	     -0.45821195	      0.03754662	      0.25357317	     -0.06358122	      0.79268327	      0.03357396	      0.30795930	      0.01017482	      0.66609511	      0.00647637	      0.00386148	      0.01320563
      3.06622667	      2.48304022	     -0.06947205	     -0.25940615	      2.31444953	      1.17148142	      0.32147516	      0.02150911	     -0.02625534	      0.40483391	     -0.22001385	      0.42968522	      0.03317465	      0.04491966	     -0.45536989	      0.51270160	     -0.03624881	     -0.17290919	     -0.46138146	      0.09074821	      0.27380925	     -0.06416880	      0.87285185	     -0.01144499	      0.36028767	      0.01905400	      0.76056410	     -0.00513437	     -0.00002224	      0.01855182
      3.09955967	      2.47937429	     -0.06847767	     -0.25237257	      2.31409952	      1.17058521	      0.32008034	      0.01671806	     -0.02469802	      0.39816273	     -0.21263728	      0.41189892	      0.03393219	      0.04833411	     -0.44803775	      0.49778274	     -0.03642684	     -0.18034448	     -0.47208463	      0.13148936	      0.30923753	     -0.06417122	      0.86929317	     -0.09051522	      0.42494342	      0.01115228	      0.80037239	     -0.00885977	     -0.00078596	      0.01571978
      3.13289267	      2.46828989	     -0.07173702	     -0.25177761	      2.31396783	      1.16960458	      0.31852711	      0.01617877	     -0.01850241	      0.40014091	     -0.20646150	      0.40694563	      0.03510257	      0.04478258	     -0.45261244	      0.48235534	     -0.03613338	     -0.19066171	     -0.47177286	      0.18448061	      0.31412677	     -0.06375145	      0.99445220	     -0.19748314	      0.45648859	     -0.00511453	      0.93787108	     -0.00477738	      0.00329446	      0.01881945
      3.16622567	      2.46630446	     -0.07603841	     -0.24105146	      2.31289958	      1.16828091	      0.31701274	      0.02317153	     -0.02467969	      0.39001688	     -0.20164916	      0.38544811	      0.03527895	      0.04000743	     -0.44617894	      0.45142066	     -0.03715748	     -0.19594043	     -0.45357839	      0.26882475	      0.37005208	     -0.06208598	      0.99993267	     -0.31352327	      0.51463337	     -0.01421264	      0.95851243	      0.00045278	      0.00112205	      0.02006036
      3.19955867	      2.46348887	     -0.07581387	     -0.24098846	      2.31134009	      1.16665354	      0.31812155	      0.02686258	     -0.02165789	      0.38298417	     -0.18232164	      0.37866441	      0.03579020	      0.04395974	     -0.43760188	      0.43349920	     -0.03775247	     -0.18725144	     -0.44028734	      0.40317506	      0.39597945	     -0.05909637	      1.09071168	     -0.40549116	      0.54027428	     -0.01486087	      1.07555916	      0.00222226	     -0.01001740	      0.01626243
      3.23289167	      2.46130745	     -0.06607081	     -0.24155428	      2.30885721	      1.16468669	      0.32086646	      0.02089434	     -0.01958621	      0.37440437	     -0.16003306	      0.37103954	      0.03589410	      0.06004574	     -0.41726015	      0.41677257	     -0.03876521	     -0.16143357	     -0.43108487	      0.56338565	      0.43116919	     -0.05568344	      1.15737333	     -0.48827179	      0.57613979	     -0.01121239	      1.16132379	      0.00115027	      0.00464951	      0.01281189
      3.26622467	      2.45891142	     -0.05966214	     -0.23928020	      2.30705223	      1.16254439	      0.32253128	      0.01945010	     -0.02331198	      0.35536236	     -0.12460946	      0.35678555	      0.03564685	      0.06705344	     -0.38593579	      0.39545671	     -0.04019006	     -0.14102627	     -0.41734160	      0.70510298	      0.48105286	     -0.05119866	      1.17893380	     -0.60127602	      0.61022146	      0.01688799	      1.19563133	     -0.00228134	      0.01019619	      0.00654793
      3.29955767	      2.44376579	     -0.06370274	     -0.24775056	      2.30664353	      1.16085559	      0.32204381	      0.02496836	     -0.01934839	      0.35775665	     -0.10058451	      0.35816665	      0.03643874	      0.05482127	     -0.36678152	      0.37690640	     -0.04049042	     -0.13809943	     -0.38881206	      0.81685525	      0.51368571	     -0.04629725	      1.29808958	     -0.74674666	      0.61061477	      0.00067076	      1.31305466	     -0.00063705	     -0.00817932	      0.01750997
      3.33289067	      2.42441327	     -0.06973959	     -0.23444913	      2.30477807	      1.15863085	      0.31850987	      0.02545957	     -0.00969345	      0.34140510	     -0.08584169	      0.32976033	      0.03770790	      0.03609974	     -0.34860529	      0.32710767	     -0.04060532	     -0.14117697	     -0.35666067	      0.91918449	      0.55502742	     -0.04083629	      1.34150927	     -0.91201791	      0.63164336	     -0.02394264	      1.33940355	      0.01121552	     -0.00610607	      0.03178988
      3.36622367	      2.42107301	     -0.07225961	     -0.21558197	      2.30137191	      1.15611287	      0.31428065	      0.02448228	     -0.00527008	      0.31908852	     -0.06974655	      0.28573833	      0.03814452	      0.02256552	     -0.33158850	      0.28275327	     -0.04148367	     -0.14090512	     -0.36151808	      1.05966197	      0.55637002	     -0.03185424	      1.37757918	     -1.05645463	      0.64091781	     -0.00000914	      1.40202824	      0.00996461	      0.00559519	      0.02964203
      3.39955667	      2.43230792	     -0.06423976	     -0.19794408	      2.29638324	      1.15347678	      0.31101283	      0.01678214	     -0.01019378	      0.29769145	     -0.05600794	      0.24089333	      0.03816499	      0.02496302	     -0.32671099	      0.24206923	     -0.04265394	     -0.12761172	     -0.36351731	      1.23683901	      0.50956473	     -0.01107496	      1.45349515	     -1.16198771	      0.62556873	     -0.00995321	      1.50774043	     -0.00803740	     -0.00106724	      0.02286774
      3.43288967	      2.44606917	     -0.04894289	     -0.17770044	      2.29135987	      1.15078290	      0.30805756	      0.00151329	     -0.02839085	      0.27176147	     -0.04304069	      0.19443363	      0.03740970	      0.03645905	     -0.32214433	      0.19087842	     -0.04430356	     -0.10870204	     -0.32528677	      1.39789628	      0.47424438	      0.03321903	      1.44828394	     -1.29147680	      0.58791280	     -0.01189808	      1.51318267	     -0.01486856	      0.00138211	      0.01407955
      3.46622267	      2.43382988	     -0.04430212	     -0.17932341	      2.28991499	      1.14866528	      0.30587286	     -0.00909299	     -0.02239194	      0.26711266	     -0.02621273	      0.18370900	      0.03836459	      0.03656875	     -0.31059579	      0.16901673	     -0.04423246	     -0.10619209	     -0.29546489	      1.54180741	      0.42122374	      0.04037177	      1.50664054	     -1.44919077	      0.50953187	      0.02834392	      1.54172329	      0.00043255	      0.00321075	      0.01413964
      3.49955567	      2.41219400	     -0.05281576	     -0.18195628	      2.29085473	      1.14667961	      0.30327298	     -0.00428518	     -0.01499580	      0.25622294	     -0.00838864	      0.17036464	      0.03852568	      0.02144957	     -0.26222595	      0.16048951	     -0.04459886	     -0.12394079	     -0.29124863	      1.67182741	      0.38873853	      0.04965959	      1.56790329	     -1.57965649	      0.39344310	     -0.00612869	      1.60526869	      0.01394585	      0.00322463	      0.03225707
      3.53288867	      2.38857029	     -0.05588539	     -0.18020812	      2.29147807	      1.14468653	      0.30156056	     -0.00900350	      0.00503409	      0.24357066	      0.00603385	      0.15920189	      0.03883078	      0.01723354	     -0.22970120	      0.14336386	     -0.04471932	     -0.13494338	     -0.26472305	      1.78422157	      0.35877274	      0.05652257	      1.57343099	     -1.70144897	      0.33124736	     -0.01621325	      1.57567694	      0.01155520	     -0.01190554	      0.02976948
      3.56622167	      2.37663045	     -0.04589069	     -0.17871678	      2.29099856	      1.14274462	      0.30148738	     -0.02589518	      0.01422220	      0.23028286	      0.01843817	      0.15713163	      0.03936168	      0.03330980	     -0.23499681	      0.12816737	     -0.04469760	     -0.12949894	     -0.22705636	      1.88796788	      0.31518881	      0.06226951	      1.61116812	     -1.82036874	      0.27557816	      0.00533406	      1.64109498	     -0.00451434	      0.00419602	      0.01855501
      3.59955467	      2.39825577	     -0.04117938	     -0.17142214	      2.29008681	      1.14080681	      0.30059146	     -0.02621362	     -0.00234107	      0.21216554	      0.01966821	      0.12868205	      0.03865583	      0.04207407	     -0.21002139	      0.12472008	     -0.04555395	     -0.13456783	     -0.22044275	      2.00120445	      0.24810287	      0.06812524	      1.66317608	     -1.90867493	      0.23241880	      0.00081272	      1.71186997	     -0.02281412	      0.00529090	      0.01651802
      3.63288767	      2.42520317	     -0.03857568	     -0.16159867	      2.28905077	      1.13894518	      0.29946149	     -0.02410088	     -0.02787037	      0.19251500	      0.01875404	      0.09727062	      0.03725719	      0.04877571	     -0.19307143	      0.11821403	     -0.04694790	     -0.14142107	     -0.20680317	      2.09230107	      0.18670464	      0.07432223	      1.65385479	     -1.98499421	      0.18738435	     -0.00858508	      1.68152184	     -0.00066984	     -0.00668293	      0.01462535
      3.66622067	      2.40835858	     -0.03871194	     -0.16046158	      2.28798842	      1.13763349	      0.29980571	     -0.02428413	     -0.01780452	      0.17952155	      0.02549195	      0.10173393	      0.03852567	      0.06145255	     -0.21971639	      0.10023778	     -0.04615119	     -0.14104590	     -0.16329305	      2.15585283	      0.11613202	      0.08092832	      1.68173482	     -2.04991937	      0.08380056	     -0.00502457	      1.71045967	      0.02129038	      0.00536034	      0.02035077
      3.69955367	      2.38757429	     -0.04306709	     -0.16420521	      2.28657443	      1.13678614	      0.30016237	     -0.01534677	     -0.00461091	      0.17287908	      0.03329197	      0.09422193	      0.03834938	      0.06971873	     -0.18433668	      0.09657824	     -0.04629754	     -0.14214300	     -0.16138312	      2.20309350	      0.03445110	      0.08721987	      1.72960718	     -2.09760482	     -0.04928729	      0.00654425	      1.75173909	      0.00255798	      0.00488686	      0.02422657
      3.73288667	      2.37494895	     -0.03933871	     -0.16530502	      2.28411434	      1.13595800	      0.30035799	     -0.01840698	      0.00543494	      0.16831259	      0.03998438	      0.07466438	      0.03767393	      0.08489059	     -0.13201889	      0.09413525	     -0.04690004	     -0.13222978	     -0.17709170	      2.22145163	     -0.04081880	      0.09315323	      1.71162642	     -2.14750706	     -0.14391542	      0.01781279	      1.71145310	     -0.01255321	     -0.01298865	      0.00929181
      3.76621967	      2.36251898	     -0.03790238	     -0.16426993	      2.28155979	      1.13540413	      0.30005231	     -0.02060582	      0.01506546	      0.16373848	      0.04472457	      0.07572140	      0.03822630	      0.09554438	     -0.16354798	      0.07521956	     -0.04659432	     -0.12266932	     -0.15190563	      2.22847147	     -0.11023524	      0.09772988	      1.71340563	     -2.18095103	     -0.22608943	     -0.00796323	      1.74301474	     -0.00887622	      0.00576756	     -0.00028536
      3.79955267	      2.37903968	     -0.04560897	     -0.16161716	      2.27957337	      1.13505834	      0.29777788	     -0.00592646	      0.00130116	      0.16085766	      0.04557269	      0.05926187	      0.03820900	      0.08508608	     -0.18227505	      0.06194621	     -0.04670652	     -0.12947996	     -0.13514779	      2.24494457	     -0.17812425	      0.10181040	      1.76452461	     -2.20100744	     -0.27758169	     -0.01481507	      1.80243999	     -0.00124489	      0.00636712	      0.00279006
      3.83288567	      2.41539135	     -0.04915931	     -0.15916983	      2.27734140	      1.13461212	      0.29502002	      0.00768667	     -0.03136777	      0.16297813	      0.04549625	      0.02163910	      0.03596037	      0.07089712	     -0.15084228	      0.06092682	     -0.04846652	     -0.13471142	     -0.14902115	      2.26665513	     -0.21489013	      0.10543935	      1.75720578	     -2.21192042	     -0.28333990	      0.00736227	      1.77369193	      0.00474024	     -0.01219243	      0.00677741
      3.86621867	      2.40200480	     -0.04519372	     -0.15881763	      2.27460180	      1.13453804	      0.29450748	      0.00248090	     -0.01570283	      0.16583467	      0.04918294	      0.02227317	      0.03760257	      0.07635315	     -0.17450567	      0.04120803	     -0.04731388	     -0.11813541	     -0.13484220	      2.27326851	     -0.24128645	      0.10884476	      1.74564939	     -2.19885102	     -0.30024538	     -0.00575842	      1.79020088	      0.00922910	      0.00455449	      0.02296781
      3.89955167	      2.38529020	     -0.03654678	     -0.16267546	      2.27246941	      1.13501673	      0.29465116	     -0.00907153	     -0.01281503	      0.16990060	      0.05460061	      0.02768668	      0.03765109	      0.08526999	     -0.18214196	      0.03187299	     -0.04719007	     -0.09571514	     -0.13712904	      2.25403382	     -0.25431125	      0.10961352	      1.78333794	     -2.18380789	     -0.37107589	     -0.01805742	      1.85588180	      0.01199580	      0.01092163	      0.03943357
      3.93288467	      2.38706778	     -0.03340167	     -0.16592936	      2.27170775	      1.13546149	      0.29319978	     -0.01401791	     -0.02186219	      0.17544936	      0.05751451	      0.01345778	      0.03658857	      0.07754042	     -0.13848179	      0.03238080	     -0.04794763	     -0.08823028	     -0.15747838	      2.22253214	     -0.27575414	      0.11043508	      1.79165146	     -2.17557681	     -0.41797274	     -0.00480738	      1.80928665	      0.00363135	     -0.02079602	      0.02857911
      3.96621767	      2.38004510	     -0.04203665	     -0.16742857	      2.27252601	      1.13591295	      0.29117023	     -0.00896900	     -0.01214200	      0.17869223	      0.05724379	      0.02048642	      0.03732211	      0.05563352	     -0.15343067	      0.02173066	     -0.04738317	     -0.09570358	     -0.14455243	      2.19525760	     -0.31318383	      0.11068496	      1.75829224	     -2.15891444	     -0.44670835	     -0.00424205	      1.79741513	     -0.01076927	      0.01298598	      0.01143397
      3.99955067	      2.38728830	     -0.04692444	     -0.16762838	      2.27405158	      1.13644697	      0.28944966	     -0.00979470	     -0.01059885	      0.17789382	      0.05299348	      0.03077374	      0.03782424	      0.03462916	     -0.18737218	      0.01714478	     -0.04695062	     -0.10454021	     -0.13596528	      2.17157831	     -0.36716048	      0.11073663	      1.77128976	     -2.14427246	     -0.46365776	     -0.00945050	      1.87861393	     -0.00714859	      0.00129140	      0.00840157
      4.03288367	      2.41109384	     -0.03940038	     -0.16550055	      2.27495927	      1.13658300	      0.28825178	     -0.02087098	     -0.03665803	      0.17665498	      0.04569792	      0.01974852	      0.03456888	      0.02600718	     -0.16492760	      0.02194013	     -0.04897896	     -0.10413777	     -0.14976469	      2.15996719	     -0.37549460	      0.10990368	      1.78183623	     -2.13896343	     -0.45826213	     -0.00237609	      1.86445283	      0.00535974	     -0.01172104	      0.00834067
      4.06621667	      2.38873953	     -0.03853245	     -0.16353707	      2.27571919	      1.13655434	      0.28860603	     -0.02661711	     -0.01757192	      0.17755562	      0.04127451	      0.03054129	      0.03708598	      0.02589192	     -0.16353700	      0.01210160	     -0.04705730	     -0.09958186	     -0.14288306	      2.17133204	     -0.34001231	      0.11071377	      1.75860161	     -2.11821350	     -0.44268917	     -0.00255558	      1.82318998	      0.00006402	      0.01282020	      0.01095101
      4.09954967	      2.37749903	     -0.04118469	     -0.16549566	      2.27733707	      1.13689873	      0.28989602	     -0.02212148	     -0.01930027	      0.17701078	      0.03925020	      0.04767864	      0.03703722	      0.02334501	     -0.16754127	      0.01923764	     -0.04712917	     -0.10248041	     -0.15587018	      2.17907252	     -0.29083019	      0.10976088	      1.77562990	     -2.09631073	     -0.46436670	      0.00358788	      1.89375136	     -0.00677575	     -0.00228118	      0.02655501
      4.13288267	      2.38338386	     -0.03647791	     -0.16533247	      2.27880149	      1.13722902	      0.29087816	     -0.03047783	     -0.02367619	      0.17410609	      0.03321376	      0.05315026	      0.03665177	      0.02800885	     -0.15620819	      0.02630829	     -0.04734872	     -0.10297146	     -0.15843202	      2.15906839	     -0.29058349	      0.10871171	      1.80878831	     -2.09062286	     -0.44358545	      0.01543229	      1.89633688	      0.00229324	     -0.00942536	      0.03698059
      4.16621567	      2.39294705	     -0.04269360	     -0.16441733	      2.28057621	      1.13738697	      0.29123543	     -0.02340307	     -0.02427207	      0.17171880	      0.02670034	      0.05931552	      0.03675624	      0.02308404	     -0.15810782	      0.02867315	     -0.04710966	     -0.11744221	     -0.14210192	      2.13571314	     -0.30239975	      0.10736499	      1.75193078	     -2.07802077	     -0.40944412	      0.00805431	      1.84727195	      0.00270578	      0.01810369	      0.02445532
      4.19954867	      2.40249828	     -0.04714821	     -0.16581926	      2.28183166	      1.13769807	      0.29247010	     -0.01547983	     -0.03033426	      0.16905687	      0.02281309	      0.07112888	      0.03617751	      0.02540243	     -0.17431210	      0.03890830	     -0.04735370	     -0.12830755	     -0.14152704	      2.11361054	     -0.32024116	      0.10596548	      1.73494194	     -2.07249709	     -0.41747524	      0.00638142	      1.89771429	      0.00024870	     -0.01553390	      0.00910440
      4.23288167	      2.39296820	     -0.04170951	     -0.16307726	      2.28099563	      1.13774372	      0.29436634	     -0.01989390	     -0.02593610	      0.16666466	      0.01492444	      0.07419436	      0.03658480	      0.04680537	     -0.17110604	      0.03838213	     -0.04693557	     -0.12096998	     -0.14538798	      2.10293913	     -0.32557484	      0.10444142	      1.77722433	     -2.07563133	     -0.44021809	      0.01392153	      1.91556653	     -0.00571133	      0.00317807	      0.00233510
      4.26621467	      2.38265624	     -0.03972354	     -0.15848786	      2.27951492	      1.13730107	      0.29585949	     -0.01617320	     -0.02220657	      0.16584312	      0.00842151	      0.06683623	      0.03639500	      0.06542992	     -0.15009848	      0.03629173	     -0.04688916	     -0.11665850	     -0.15734623	      2.12031886	     -0.28911411	      0.10370149	      1.73668484	     -2.06868594	     -0.43914832	      0.00830226	      1.84641447	     -0.01457040	      0.01177209	     -0.00072366
      4.29954767	      2.38297183	     -0.04365923	     -0.15869456	      2.27894836	      1.13701752	      0.29685236	     -0.00624579	     -0.02160059	      0.16691900	      0.00939138	      0.06861718	      0.03634924	      0.07344036	     -0.15997597	      0.04121174	     -0.04677372	     -0.12245804	     -0.16408795	      2.14134831	     -0.25846723	      0.10341642	      1.70893889	     -2.06499993	     -0.42126554	      0.00193005	      1.86845274	     -0.00262401	     -0.02019445	      0.00823056
      4.33288067	      2.39423045	     -0.04750068	     -0.15975905	      2.27857497	      1.13697944	      0.29661514	      0.00073101	     -0.02537447	      0.16970655	      0.01038602	      0.06664104	      0.03630719	      0.07542130	     -0.17829637	      0.04150051	     -0.04667528	     -0.13150550	     -0.14654290	      2.14661238	     -0.25794165	      0.10260893	      1.75216864	     -2.06837296	     -0.38525229	     -0.00428467	      1.91970254	      0.01828183	      0.01024642	      0.02542393
      4.36621367	      2.40937360	     -0.05132772	     -0.15915269	      2.27789582	      1.13679150	      0.29554420	      0.00870792	     -0.03014841	      0.17356696	      0.01116520	      0.05102381	      0.03571788	      0.07276065	     -0.17165241	      0.04240905	     -0.04700773	     -0.14088689	     -0.13999446	      2.14368535	     -0.25140072	      0.10211663	      1.71010107	     -2.06576037	     -0.33953985	     -0.01365736	      1.86313968	      0.01030352	      0.00578988	      0.02905650
      4.39954667	      2.40430222	     -0.05204174	     -0.16024017	      2.27690210	      1.13680247	      0.29520233	      0.01050014	     -0.02746420	      0.17685830	      0.01555061	      0.04598965	      0.03588380	      0.07547409	     -0.17448193	      0.04511300	     -0.04683348	     -0.14010479	     -0.15350252	      2.12755423	     -0.23517131	      0.10110181	      1.65314291	     -2.06626072	     -0.35608849	     -0.00951331	      1.84791340	     -0.00699826	     -0.01173759	      0.02546035
      4.43287967	      2.39016736	     -0.04710668	     -0.16082086	      2.27534797	      1.13711964	      0.29488972	      0.00163021	     -0.01907506	      0.17951191	      0.01605576	      0.04251894	      0.03651097	      0.08341121	     -0.17776186	      0.04108146	     -0.04635813	     -0.12877991	     -0.15863438	      2.10168628	     -0.25360825	      0.09976915	      1.69862453	     -2.06308307	     -0.41089775	     -0.01375975	      1.88153700	     -0.01145014	      0.00470010	      0.02611390
      4.46621267	      2.39538219	     -0.04507248	     -0.16087630	      2.27428314	      1.13719960	      0.29355921	     -0.00188766	     -0.02159208	      0.18340464	      0.01669838	      0.02724357	      0.03619359	      0.07914006	     -0.16562230	      0.03921390	     -0.04655995	     -0.12493397	     -0.15760493	      2.09012583	     -0.27224676	      0.09943146	      1.66148742	     -2.05188500	     -0.42578865	     -0.01396331	      1.82226846	     -0.00513154	      0.00277257	      0.01041652
      4.49954567	      2.41017681	     -0.04932820	     -0.16278858	      2.27444964	      1.13725170	      0.29205667	      0.00295506	     -0.02465184	      0.18634252	      0.02103632	      0.02040415	      0.03600173	      0.06183849	     -0.17671352	      0.04265747	     -0.04663506	     -0.13061112	     -0.15379613	      2.09396893	     -0.28933122	      0.10019013	      1.57991718	     -2.03414244	     -0.40833616	     -0.00795845	      1.78472322	      0.00340619	     -0.01203630	     -0.00137276
      4.53287867	      2.42181419	     -0.04913637	     -0.16455631	      2.27486739	      1.13761975	      0.29104191	      0.00043327	     -0.02758383	      0.18618134	      0.02307682	      0.01958422	      0.03586222	      0.04834389	     -0.19429667	      0.04455350	     -0.04665313	     -0.12972190	     -0.14486557	      2.08796003	     -0.32077326	      0.10082135	      1.61835854	     -2.01911494	     -0.40159267	     -0.00243674	      1.83438464	      0.01249277	      0.00794210	      0.01701368
      4.56621167	      2.42155810	     -0.04261911	     -0.16488510	      2.27502976	      1.13793720	      0.29062907	     -0.01216342	     -0.02730724	      0.18628332	      0.02407728	      0.01505374	      0.03568533	      0.04427340	     -0.18201396	      0.04375520	     -0.04668226	     -0.11837605	     -0.14266397	      2.06230469	     -0.31455031	      0.10124663	      1.60120704	     -2.01293853	     -0.39256390	      0.01051598	      1.79545793	      0.01163402	      0.00773294	      0.03263579
      4.59954467	      2.41054600	     -0.03893573	     -0.16664929	      2.27594794	      1.13848808	      0.29076285	     -0.02235303	     -0.02197600	      0.18538801	      0.02893421	      0.01805205	      0.03574505	      0.03967568	     -0.16491977	      0.04726362	     -0.04649249	     -0.10880546	     -0.15372996	      2.01813500	     -0.28777580	      0.10165987	      1.52486920	     -1.99627338	     -0.39999514	      0.00456097	      1.72401400	     -0.00102350	     -0.01243785	      0.03213321
      4.63287767	      2.40409044	     -0.04325119	     -0.17063988	      2.27806130	      1.13969452	      0.29061437	     -0.02317152	     -0.01554959	      0.18214667	      0.03231153	      0.03101231	      0.03596891	      0.02509693	     -0.16579717	      0.05301917	     -0.04614503	     -0.11126547	     -0.15486860	      1.95484816	     -0.32217698	      0.10194320	      1.56926632	     -1.96141425	     -0.43649968	     -0.02348116	      1.75405901	     -0.01382528	     -0.00028413	      0.03247235
      4.66621067	      2.41500256	     -0.04862766	     -0.17340114	      2.28030361	      1.14086077	      0.28985144	     -0.02248845	     -0.01820505	      0.17820340	      0.03156780	      0.03861985	      0.03585401	      0.00731985	     -0.16446817	      0.05573355	     -0.04599357	     -0.11965861	     -0.13767554	      1.87874222	     -0.38334126	      0.10289619	      1.54662475	     -1.94358405	     -0.45280807	      0.00567661	      1.72985449	     -0.00707294	      0.00635825	      0.02143673
      4.69954367	      2.43616348	     -0.04997253	     -0.17377092	      2.28186539	      1.14187444	      0.28977989	     -0.02224571	     -0.02765391	      0.17052608	      0.02907597	      0.04167013	      0.03480001	     -0.00221926	     -0.15932055	      0.06093499	     -0.04648763	     -0.12403555	     -0.13107396	      1.80878461	     -0.44308121	      0.10420552	      1.45190896	     -1.90899581	     -0.45085797	      0.01029022	      1.64792037	      0.00262886	     -0.00676465	      0.00906784
      4.73287667	      2.43856559	     -0.04820708	     -0.17527494	      2.28253713	      1.14315511	      0.29135548	     -0.02323715	     -0.02627048	      0.16262851	      0.02815466	      0.05550383	      0.03479504	      0.00348318	     -0.16510024	      0.06494021	     -0.04629541	     -0.11844017	     -0.13441268	      1.73867780	     -0.51236084	      0.10596096	      1.50191614	     -1.85989768	     -0.48518841	     -0.00405873	      1.67401035	      0.00160248	      0.00385514	      0.00981860
      4.76620967	      2.42583127	     -0.04749832	     -0.17499231	      2.28231554	      1.14430106	      0.29319049	     -0.02289151	     -0.02111674	      0.15678813	      0.02791280	      0.06490766	      0.03485928	      0.01598772	     -0.15178632	      0.06000961	     -0.04601228	     -0.11039347	     -0.13367894	      1.66009926	     -0.53067584	      0.10799993	      1.50962873	     -1.82810422	     -0.52352487	      0.01174216	      1.66638845	     -0.00131207	      0.00952309	      0.00936816
      4.79954267	      2.41703370	     -0.05066464	     -0.17451265	      2.28239149	      1.14538811	      0.29442258	     -0.01860816	     -0.01103432	      0.15196269	      0.02981303	      0.06962856	      0.03475129	      0.02493391	     -0.12939449	      0.05661587	     -0.04581165	     -0.10970267	     -0.13776792	      1.57406141	     -0.53572361	      0.11045007	      1.45056120	     -1.79865972	     -0.51259913	      0.00977203	      1.57239032	     -0.00391069	     -0.01766392	      0.00771844
      4.83287567	      2.42238859	     -0.05584634	     -0.17845075	      2.28333781	      1.14683040	      0.29519360	     -0.01066017	     -0.01310934	      0.14749078	      0.03666720	      0.08228099	      0.03438020	      0.02958238	     -0.13408186	      0.06179263	     -0.04577788	     -0.11688504	     -0.14095317	      1.46620610	     -0.57761712	      0.11265461	      1.51143233	     -1.76962733	     -0.51713388	     -0.00962601	      1.60800258	     -0.00135019	      0.00858352	      0.01628075
      4.86620867	      2.43821032	     -0.06040536	     -0.18092974	      2.28386850	      1.14831255	      0.29479997	     -0.00369678	     -0.01784665	      0.14352687	      0.04216089	      0.08635551	      0.03409219	      0.03298498	     -0.13971570	      0.05994173	     -0.04568195	     -0.12715891	     -0.12364110	      1.33860167	     -0.63519985	      0.11472803	      1.52872913	     -1.74620086	     -0.50749026	     -0.01449456	      1.62889831	      0.00357094	      0.00396513	      0.02385679
      4.89954167	      2.45558287	     -0.06657042	     -0.18224069	      2.28362977	      1.14966908	      0.29378708	      0.00931326	     -0.02701488	      0.14145782	      0.04770569	      0.07944406	      0.03288135	      0.03461316	     -0.12908998	      0.05810391	     -0.04618987	     -0.13949104	     -0.11607675	      1.22153113	     -0.67602029	      0.11697212	      1.47384128	     -1.71455224	     -0.49821037	     -0.01189781	      1.54136732	     -0.00311088	     -0.01080950	      0.01971687
      4.93287467	      2.44602564	     -0.07368819	     -0.18393403	      2.28243050	      1.15082877	      0.29363631	      0.02307290	     -0.01842757	      0.14094001	      0.05509474	      0.08267891	      0.03333666	      0.04172291	     -0.13408536	      0.05373097	     -0.04572548	     -0.14453368	     -0.12475035	      1.11719893	     -0.73094762	      0.12012287	      1.55045832	     -1.67296187	     -0.54826970	     -0.01156955	      1.56171631	     -0.01360399	      0.01132663	      0.01423665
      4.96620767	      2.42540182	     -0.06973381	     -0.18019116	      2.27964882	      1.15156589	      0.29377813	      0.01709981	      0.00206406	      0.13900409	      0.05745321	      0.07716221	      0.03344019	      0.06275616	     -0.12940756	      0.03882291	     -0.04551091	     -0.13187666	     -0.13119091	      1.01017719	     -0.77642246	      0.12322145	      1.59017213	     -1.64762297	     -0.59387591	      0.00549858	      1.58375098	      0.00129319	     -0.00233672	      0.01152225
      4.99954067	      2.41929031	     -0.06980821	     -0.17587726	      2.27757553	      1.15219582	      0.29290672	      0.01773390	      0.01583351	      0.13767804	      0.05842133	      0.06123029	      0.03332631	      0.07169695	     -0.11373443	      0.02915038	     -0.04550480	     -0.12818042	     -0.13918017	      0.92358275	     -0.80294897	      0.12664790	      1.55056082	     -1.62117394	     -0.58963925	      0.01542138	      1.50450571	      0.01250272	     -0.01129401	      0.01020375
      5.03287367	      2.43009838	     -0.07739914	     -0.17791949	      2.27761360	      1.15281597	      0.29164986	      0.03135083	      0.01184355	      0.13789752	      0.06574768	      0.05586803	      0.03296366	      0.06289176	     -0.12715124	      0.03314323	     -0.04558601	     -0.13911902	     -0.13902424	      0.84972444	     -0.83800310	      0.13134068	      1.62729060	     -1.59721596	     -0.59597607	      0.01468727	      1.53811831	      0.00687268	      0.01628647	      0.01262968
      5.06620667	      2.44618582	     -0.06914057	     -0.17910646	      2.27796983	      1.15330226	      0.29059798	      0.01781141	      0.00697424	      0.13651291	      0.07152500	      0.04805349	      0.03300067	      0.06469512	     -0.14083596	      0.03421446	     -0.04543583	     -0.13431823	     -0.11555933	      0.75083586	     -0.86174584	      0.13412344	      1.68118374	     -1.60018662	     -0.57570365	      0.00999985	      1.58504902	      0.01116242	     -0.01092593	      0.02165105
      5.09953967	      2.46828781	     -0.06654357	     -0.18121239	      2.27977115	      1.15403656	      0.28885650	      0.01220089	     -0.00902682	      0.13390668	      0.07780123	      0.03207023	      0.03225456	      0.05196972	     -0.12376866	      0.04821960	     -0.04574262	     -0.13932020	     -0.11524959	      0.66606000	     -0.84967650	      0.13708001	      1.65457836	     -1.59967918	     -0.54737384	     -0.01174568	      1.52450596	      0.00327848	      0.00024558	      0.02777871
      5.13287267	      2.47052414	     -0.07606427	     -0.18816751	      2.28257355	      1.15467276	      0.28742741	      0.02040182	     -0.00753386	      0.13390250	      0.09012698	      0.03543430	      0.03201852	      0.02738309	     -0.12528471	      0.06595773	     -0.04573061	     -0.15300162	     -0.11816779	      0.60846696	     -0.85756849	      0.14155343	      1.72335918	     -1.60075878	     -0.56275170	     -0.01111061	      1.54756828	     -0.01385697	      0.01184128	      0.02278596
      5.16620567	      2.44435310	     -0.07672287	     -0.18741466	      2.28344089	      1.15486110	      0.28676649	      0.00801730	      0.02790854	      0.13212472	      0.09218449	      0.03972486	      0.03407224	      0.02029741	     -0.13447284	      0.05922754	     -0.04423629	     -0.14673604	     -0.09822492	      0.55107630	     -0.87895561	      0.14447802	      1.78235040	     -1.60799552	     -0.58092988	     -0.00382214	      1.59329219	     -0.00662647	     -0.01964919	      0.02123951
      5.19953867	      2.44602659	     -0.06489605	     -0.18276089	      2.28333236	      1.15497568	      0.28645089	     -0.01135489	      0.02149077	      0.12589839	      0.08729916	      0.02145132	      0.03218689	      0.02199789	     -0.10872444	      0.06973457	     -0.04549732	     -0.12995729	     -0.12996963	      0.51003174	     -0.87616556	      0.14820225	      1.75005614	     -1.60651690	     -0.60144949	     -0.01516621	      1.53671405	      0.01097425	      0.01927461	      0.02373632
      5.23287167	      2.44888333	     -0.06176473	     -0.18214257	      2.28350471	      1.15485757	      0.28616952	     -0.01683926	      0.02819949	      0.12476816	      0.08516594	      0.02004878	      0.03320330	      0.01526469	     -0.12246877	      0.07071122	     -0.04490466	     -0.12214253	     -0.11378012	      0.48971773	     -0.91617468	      0.15093796	      1.78966338	     -1.60321086	     -0.60604909	     -0.00157960	      1.54283159	      0.00453188	     -0.01164785	      0.01419229
      5.26620467	      2.46493799	     -0.06603842	     -0.18346813	      2.28468346	      1.15468607	      0.28560682	     -0.00884446	      0.01721072	      0.12571855	      0.07896416	      0.02255467	      0.03233938	     -0.00228647	     -0.14392278	      0.07923854	     -0.04536064	     -0.12696239	     -0.10257327	      0.48542359	     -0.94295752	      0.15419259	      1.84050621	     -1.60735992	     -0.61993463	      0.02062725	      1.61542884	     -0.00848309	     -0.00091914	      0.01070530
      5.29953767	      2.47160489	     -0.06475477	     -0.17906007	      2.28588463	      1.15457629	      0.28528734	     -0.01415578	      0.02123286	      0.11954741	      0.07111326	      0.01491230	      0.03205100	     -0.01001967	     -0.13199563	      0.08503067	     -0.04545846	     -0.12557458	     -0.11251032	      0.47640773	     -0.93589083	      0.15495358	      1.79922488	     -1.62109482	     -0.58112351	      0.01051008	      1.56732536	     -0.00507092	      0.01116517	      0.01686832
      5.33287067	      2.46597107	     -0.06312775	     -0.18353621	      2.28752393	      1.15455880	      0.28642905	     -0.02115151	      0.02533442	      0.12295669	      0.06836505	      0.02522326	      0.03251528	     -0.00973555	     -0.12223200	      0.09180865	     -0.04502734	     -0.12113160	     -0.10066317	      0.48989955	     -0.91089199	      0.15518605	      1.81503265	     -1.65437094	     -0.57317018	      0.01208612	      1.57392352	      0.00812585	     -0.00180123	      0.01786012
      5.36620367	      2.45624903	     -0.06973212	     -0.19465384	      2.28980681	      1.15468476	      0.28895521	     -0.01155598	      0.02337103	      0.12811202	      0.07486039	      0.05380365	      0.03207902	     -0.01183126	     -0.13096663	      0.11009262	     -0.04519678	     -0.12487944	     -0.10379630	      0.53940412	     -0.88205953	      0.15676828	      1.88000786	     -1.66346228	     -0.60247322	     -0.02260762	      1.64270204	      0.00260923	     -0.00094071	      0.01500754
      5.39953667	      2.44846665	     -0.06977599	     -0.20161112	      2.29046307	      1.15468065	      0.29135780	     -0.00940733	      0.03110197	      0.13450498	      0.07554890	      0.07006676	      0.03287771	     -0.00270819	     -0.11863645	      0.11857012	     -0.04458134	     -0.12137422	     -0.10391859	      0.59078949	     -0.86241449	      0.15557102	      1.83366979	     -1.68225732	     -0.57717961	     -0.00335882	      1.58833972	     -0.01054010	     -0.00564255	      0.01214884
      5.43286967	      2.45564967	     -0.06698085	     -0.20396528	      2.28971369	      1.15445719	      0.29335259	     -0.00517173	      0.02306082	      0.13937872	      0.06754998	      0.07640639	      0.03142925	      0.01052495	     -0.10954167	      0.12024846	     -0.04526512	     -0.11696815	     -0.10177766	      0.64316464	     -0.85816971	      0.15375098	      1.79675843	     -1.67323572	     -0.56298670	     -0.01548779	      1.59585449	     -0.01403476	      0.00431923	      0.02028649
      5.46620267	      2.45380082	     -0.07087256	     -0.20906512	      2.28912762	      1.15405636	      0.29539548	      0.00578686	      0.02744717	      0.14882103	      0.06096816	      0.10059915	      0.03213407	      0.02022009	     -0.14320340	      0.12303646	     -0.04478619	     -0.12031625	     -0.10683729	      0.70874505	     -0.88306680	      0.15082683	      1.84747705	     -1.66100215	     -0.56183191	     -0.00684437	      1.67286362	     -0.00386440	      0.00185199	      0.02221219
      5.49953567	      2.45635429	     -0.07546955	     -0.20803536	      2.28786529	      1.15365199	      0.29610343	      0.01864860	      0.01848117	      0.15648034	      0.04820295	      0.10273305	      0.03103180	      0.02702689	     -0.13550337	      0.11531421	     -0.04535679	     -0.12764163	     -0.10614414	      0.78832858	     -0.86706453	      0.14750578	      1.80839790	     -1.65170120	     -0.55424381	      0.01222632	      1.62494179	      0.01392633	      0.00076593	      0.01842003
      5.53286867	      2.44104348	     -0.07955567	     -0.21313664	      2.28724211	      1.15358746	      0.29792362	      0.02654204	      0.02539116	      0.17073238	      0.03919622	      0.12062592	      0.03138962	      0.03719654	     -0.13182278	      0.11334423	     -0.04502785	     -0.13189741	     -0.10956520	      0.86872254	     -0.82964878	      0.14319585	      1.74398932	     -1.63253360	     -0.55310726	      0.00716036	      1.59861538	      0.01434700	     -0.00063263	      0.00918046
      5.56620167	      2.42711050	     -0.07365412	     -0.22578774	      2.28757083	      1.15361529	      0.30148528	      0.02228614	      0.02816526	      0.18580668	      0.03942854	      0.15504577	      0.03141271	      0.05675118	     -0.14480542	      0.12907297	     -0.04478182	     -0.12527452	     -0.12931648	      0.94242757	     -0.80082847	      0.13807711	      1.78916598	     -1.60690772	     -0.56479944	     -0.01575965	      1.67690486	     -0.00251032	     -0.00004456	      0.00691131
      5.59953467	      2.42822326	     -0.06721686	     -0.23432678	      2.28839103	      1.15369626	      0.30355379	      0.01686543	      0.02432111	      0.19782425	      0.03474369	      0.17167839	      0.03074603	      0.06806251	     -0.13376491	      0.13637648	     -0.04496240	     -0.12385463	     -0.11951389	      1.01236123	     -0.76297018	      0.13160233	      1.77563220	     -1.58303339	     -0.52395659	     -0.01218309	      1.64779804	     -0.01392764	     -0.00575350	      0.01699297
      5.63286767	      2.43434207	     -0.07427369	     -0.24467664	      2.29122739	      1.15422285	      0.30448629	      0.02578243	      0.01967157	      0.21050253	      0.02925323	      0.19399602	      0.03028964	      0.05634768	     -0.14046114	      0.15289473	     -0.04500295	     -0.14246134	     -0.11660769	      1.08216557	     -0.70901046	      0.12507173	      1.68892284	     -1.53712668	     -0.47743472	     -0.02103520	      1.61251555	     -0.00570511	      0.00219433	      0.02941966
      5.66620067	      2.43297386	     -0.07594136	     -0.25758361	      2.29436205	      1.15489117	      0.30623147	      0.02445311	      0.02111518	      0.22273697	      0.02870262	      0.22769371	      0.03053299	      0.04833334	     -0.16830083	      0.17869107	     -0.04463568	     -0.15292364	     -0.13160507	      1.13712309	     -0.68054737	      0.11838575	      1.72195383	     -1.47914115	     -0.45927960	     -0.01284511	      1.68122459	      0.01217472	      0.00386556	      0.02997801
      5.69953367	      2.43132612	     -0.06534582	     -0.26035710	      2.29543829	      1.15556297	      0.30776067	      0.01023224	      0.01679844	      0.23030084	      0.01744596	      0.23470746	      0.03008653	      0.05198846	     -0.15658080	      0.18846640	     -0.04474202	     -0.14587619	     -0.13446117	      1.17447110	     -0.63872515	      0.11040287	      1.73681027	     -1.39256059	     -0.43671170	     -0.02073935	      1.65868195	      0.01403142	     -0.00219021	      0.02263510
      5.73286667	      2.42529842	     -0.05749744	     -0.26444795	      2.29695270	      1.15667442	      0.30943329	     -0.00087201	      0.01053446	      0.23922578	      0.00697539	      0.24727401	      0.02970188	      0.05005776	     -0.15756756	      0.20360745	     -0.04484507	     -0.14002314	     -0.14556874	      1.19536585	     -0.56527696	      0.10273847	      1.64208907	     -1.30144813	     -0.42743993	     -0.00741725	      1.59889481	     -0.00004857	      0.00288837	      0.00892228
      5.76619967	      2.41172455	     -0.05504243	     -0.27219652	      2.29987724	      1.15799996	      0.31123160	     -0.01271443	      0.02496556	      0.24588140	      0.00223834	      0.27638567	      0.03115171	      0.03919423	     -0.19307330	      0.22670657	     -0.04392937	     -0.13993988	     -0.16315557	      1.18970327	     -0.53966161	      0.09452645	      1.66216018	     -1.20371945	     -0.41587116	     -0.00102434	      1.64201210	     -0.01248479	     -0.00789402	      0.00929009
      5.79953267	      2.42098269	     -0.05063771	     -0.27376876	      2.30290071	      1.15952184	      0.31152198	     -0.02194138	      0.01139695	      0.24710970	     -0.00987634	      0.27715976	      0.03027587	      0.02468735	     -0.18596275	      0.24613778	     -0.04428183	     -0.14158234	     -0.16809146	      1.15265557	     -0.49349131	      0.08546388	      1.68556925	     -1.10163193	     -0.38704176	      0.00052237	      1.64208471	     -0.00413363	      0.00466458	      0.02279823
      5.83286567	      2.43698311	     -0.04908737	     -0.27831538	      2.30678730	      1.16152629	      0.31212437	     -0.02592452	     -0.00964881	      0.24976375	     -0.01590231	      0.28320857	      0.03024055	      0.00696767	     -0.18795107	      0.27300583	     -0.04426390	     -0.14566877	     -0.17068201	      1.09853414	     -0.41148943	      0.07716798	      1.59894450	     -0.99855954	     -0.33228163	     -0.00136646	      1.56454333	      0.01129060	      0.00582007	      0.01982426
      5.86619867	      2.44408344	     -0.05074069	     -0.29001607	      2.31105876	      1.16354601	      0.31421730	     -0.02568555	     -0.01509671	      0.25382506	     -0.00934556	      0.31208117	      0.03089009	     -0.00866850	     -0.22771768	      0.30874954	     -0.04389996	     -0.14848980	     -0.17814484	      1.03315075	     -0.35895278	      0.07059741	      1.61471575	     -0.88576356	     -0.28900258	     -0.00547037	      1.59058265	      0.00588812	     -0.01242508	      0.00896251
      5.89953167	      2.44525598	     -0.04839160	     -0.29017445	      2.31269006	      1.16537536	      0.31624129	     -0.02757562	     -0.01852732	      0.25154338	     -0.01385450	      0.31401103	      0.03102202	     -0.01267339	     -0.22603943	      0.32264430	     -0.04390811	     -0.14115495	     -0.17702404	      0.94280153	     -0.29261252	      0.06471165	      1.63951148	     -0.75579607	     -0.24204567	     -0.01545794	      1.60244765	     -0.01191522	      0.00637691	      0.01320275
      5.93286467	      2.43997280	     -0.04491600	     -0.28852348	      2.31307384	      1.16740318	      0.31874779	     -0.03172198	     -0.01525340	      0.24968326	     -0.01623755	      0.31111968	      0.03118135	     -0.00792112	     -0.21499443	      0.33618162	     -0.04396887	     -0.12921437	     -0.19912422	      0.83069411	     -0.21110725	      0.05909128	      1.55560418	     -0.62854507	     -0.18493822	     -0.00687029	      1.51263307	     -0.01544147	      0.00630763	      0.01317081
      5.96619767	      2.43151152	     -0.04852485	     -0.29569237	      2.31366491	      1.16915974	      0.32145627	     -0.02588286	     -0.00844330	      0.25248851	     -0.00609427	      0.32997615	      0.03172639	     -0.00488519	     -0.24551325	      0.35901237	     -0.04389241	     -0.12488949	     -0.22990203	      0.70501671	     -0.16896777	      0.05359434	      1.56145965	     -0.50029440	     -0.17459375	      0.00629379	      1.51995843	     -0.00374207	     -0.01091663	      0.01224287
      5.99953067	      2.42768857	     -0.05013027	     -0.28762282	      2.31169140	      1.17027424	      0.32247738	     -0.01780965	     -0.00933411	      0.24763763	     -0.01244530	      0.32097226	      0.03223282	      0.00519381	     -0.25956705	      0.34605763	     -0.04393490	     -0.11800703	     -0.21752620	      0.55984157	     -0.12411182	      0.04794604	      1.57351980	     -0.36997371	     -0.15371955	      0.01601575	      1.50997725	      0.00649359	      0.00431305	      0.02569530
      6.03286367	      2.43380230	     -0.04736891	     -0.27521597	      2.30921279	      1.17113856	      0.32337140	     -0.01072341	     -0.01851622	      0.24038375	     -0.02021514	      0.30107399	      0.03193353	      0.02314628	     -0.26165302	      0.33605873	     -0.04454193	     -0.10843811	     -0.23336007	      0.41074828	     -0.06698015	      0.04173442	      1.48928743	     -0.24413458	     -0.09782858	      0.01086903	      1.41657807	      0.00679351	      0.00606903	      0.02375134
      6.06619667	      2.43712407	     -0.04694765	     -0.27479183	      2.30843281	      1.17146048	      0.32520171	     -0.00237226	     -0.01851666	      0.23770848	     -0.01225759	      0.30579347	      0.03204981	      0.04034109	     -0.28831898	      0.35027097	     -0.04494666	     -0.10534539	     -0.28473708	      0.27013110	     -0.04765599	      0.03379540	      1.49231617	     -0.13114930	     -0.06054517	      0.01791976	      1.43755288	     -0.00269365	     -0.01259846	      0.00937566
      6.09952967	      2.43367288	     -0.05187781	     -0.26190631	      2.30698925	      1.17126179	      0.32549990	      0.01041002	     -0.01650499	      0.22537034	     -0.01530847	      0.29099527	      0.03266163	      0.05118559	     -0.29199271	      0.32868488	     -0.04506511	     -0.11125871	     -0.27616686	      0.13570255	     -0.00256642	      0.02312480	      1.48263873	     -0.01952567	      0.00006779	      0.00879288	      1.42539458	     -0.00972768	      0.00793088	      0.01276705
      6.13286267	      2.43180907	     -0.05761271	     -0.25134103	      2.30670207	      1.17104174	      0.32571194	      0.02245873	     -0.02191510	      0.21055608	     -0.00965318	      0.27996675	      0.03281076	      0.05872068	     -0.29173054	      0.30989708	     -0.04548117	     -0.12226802	     -0.26473595	      0.01367203	      0.05957629	     -0.01023651	      1.41519183	      0.07819299	      0.06930506	      0.00514551	      1.34351634	     -0.00021235	      0.00766993	      0.01442245
      6.16619567	      2.42444076	     -0.05576101	     -0.25533946	      2.30792593	      1.17052426	      0.32724869	      0.01929623	     -0.02172601	      0.20270046	      0.01111945	      0.29679671	      0.03324065	      0.07323288	     -0.31281626	      0.32118855	     -0.04574300	     -0.12776597	     -0.30136268	     -0.11195535	      0.08642968	     -0.02641655	      1.43363550	      0.15974894	      0.09682717	      0.01808908	      1.37097229	      0.01863559	     -0.01715981	      0.01625803
      6.19952867	      2.41236350	     -0.05275822	     -0.24019214	      2.30697581	      1.16950420	      0.32658869	      0.01360000	     -0.02082568	      0.18289479	      0.01555117	      0.27812492	      0.03347372	      0.08552919	     -0.29617050	      0.29526385	     -0.04633657	     -0.13279053	     -0.30844700	     -0.23349130	      0.13516837	     -0.03935191	      1.40548576	      0.24307813	      0.14076750	      0.00812166	      1.33865409	      0.00947561	      0.01168279	      0.02749277
      6.23286167	      2.40366936	     -0.05166630	     -0.22108763	      2.30561606	      1.16837480	      0.32437977	      0.00851932	     -0.01796151	      0.16172679	      0.02055266	      0.25290162	      0.03404224	      0.09020882	     -0.28834432	      0.25831510	     -0.04668483	     -0.14159552	     -0.30176921	     -0.33333789	      0.17617407	     -0.04343809	      1.35936549	      0.32048566	      0.18015982	      0.00120146	      1.28262269	     -0.00900902	      0.00237928	      0.02238413
      6.26619467	      2.40515343	     -0.04906815	     -0.21113178	      2.30535730	      1.16721375	      0.32186103	     -0.00057237	     -0.02695898	      0.14832860	      0.03103390	      0.24564756	      0.03377626	      0.09012863	     -0.32320784	      0.24306392	     -0.04752923	     -0.15141362	     -0.32526643	     -0.40643314	      0.18642957	     -0.04580354	      1.38123699	      0.37718062	      0.18347479	      0.01848973	      1.32900109	     -0.00666791	     -0.01424725	      0.00998316
      6.29952767	      2.40111438	     -0.04600741	     -0.18420525	      2.30362000	      1.16608690	      0.31739200	     -0.01711473	     -0.02555972	      0.12320232	      0.02882426	      0.20786147	      0.03461279	      0.08544377	     -0.32829329	      0.19826960	     -0.04804435	     -0.15920748	     -0.32879605	     -0.45384102	      0.21405657	     -0.04851127	      1.34407925	      0.42461585	      0.22416120	      0.01047070	      1.27151684	      0.01149561	      0.00765172	      0.00982324
      6.33286067	      2.39948416	     -0.04474986	     -0.16360620	      2.30258352	      1.16532811	      0.31274013	     -0.03001392	     -0.02453471	      0.10249160	      0.03250878	      0.16882516	      0.03518332	      0.07364289	     -0.31054192	      0.16334314	     -0.04865185	     -0.16785488	     -0.33473381	     -0.48441141	      0.23006409	     -0.05031180	      1.32089718	      0.44407252	      0.25101794	      0.01053222	      1.27012521	      0.01159604	      0.00706816	      0.01463472
      6.36619367	      2.40090169	     -0.05034261	     -0.15501104	      2.30324082	      1.16479444	      0.30913697	     -0.02849681	     -0.02650479	      0.08946507	      0.04461820	      0.15217832	      0.03541797	      0.05214031	     -0.32011930	      0.15009280	     -0.04938055	     -0.18161959	     -0.34919080	     -0.50603837	      0.23183541	     -0.05185070	      1.34585070	      0.43820917	      0.26918831	      0.01805216	      1.31626915	     -0.01539706	     -0.01242986	      0.02013633
      6.39952667	      2.39610941	     -0.05003244	     -0.13584869	      2.30247754	      1.16429003	      0.30619047	     -0.03494908	     -0.02475941	      0.06681735	      0.05225514	      0.12613192	      0.03643743	      0.04044843	     -0.33441908	      0.11355410	     -0.04969885	     -0.18026859	     -0.32768975	     -0.52373686	      0.26121208	     -0.05298947	      1.30575355	      0.42239729	      0.32927473	     -0.00077562	      1.25773317	     -0.01653148	      0.00379220	      0.02312069
      6.43285967	      2.39531054	     -0.05440657	     -0.12384056	      2.30167623	      1.16381164	      0.30420245	     -0.03132710	     -0.02690558	      0.04970940	      0.06397547	      0.09897526	      0.03640248	      0.02638514	     -0.32248598	      0.09391942	     -0.05055925	     -0.17887760	     -0.32526824	     -0.52200885	      0.27902381	     -0.05340817	      1.32849061	      0.39450272	      0.36377016	     -0.00699924	      1.30361307	      0.00243752	      0.00735285	      0.02084254
      6.46619267	      2.39073183	     -0.05458406	     -0.11317861	      2.29962222	      1.16333487	      0.30398789	     -0.02783662	     -0.01679797	      0.03656821	      0.07248569	      0.07391288	      0.03713198	      0.02454572	     -0.31010245	      0.08019531	     -0.05082116	     -0.16456382	     -0.33769227	     -0.48968222	      0.30259495	     -0.05374260	      1.35482643	      0.35674411	      0.40365954	      0.00431055	      1.33768291	      0.00917666	     -0.01541841	      0.01562229
      6.49952567	      2.39329857	     -0.04693161	     -0.09850496	      2.29582862	      1.16295127	      0.30496538	     -0.02733440	     -0.02155490	      0.01921671	      0.08087800	      0.04589509	      0.03695531	      0.03710005	     -0.31399871	      0.05884950	     -0.05175439	     -0.13651464	     -0.33147623	     -0.43417143	      0.34115903	     -0.05284652	      1.31590174	      0.29705766	      0.45216975	      0.01619638	      1.30688449	     -0.00130394	      0.01251359	      0.00872107
      6.53285867	      2.39756815	     -0.04634448	     -0.09283446	      2.29239154	      1.16269273	      0.30582204	     -0.01633591	     -0.02363258	      0.01131269	      0.09073563	      0.02783740	      0.03702375	      0.04339088	     -0.32430446	      0.04624683	     -0.05230876	     -0.11796840	     -0.31776967	     -0.34691902	      0.34394507	     -0.05157930	      1.38248403	      0.23044283	      0.46638810	      0.01187789	      1.35845851	     -0.01410855	     -0.00040969	      0.01434601
      6.56619167	      2.39971865	     -0.05122870	     -0.08350882	      2.28944405	      1.16250078	      0.30518548	     -0.00338578	     -0.02339891	      0.00511007	      0.09140241	     -0.00082738	      0.03708503	      0.04209996	     -0.31500002	      0.03127874	     -0.05273880	     -0.11183977	     -0.31199966	     -0.24788469	      0.35902464	     -0.04993851	      1.38137444	      0.14340305	      0.48800387	      0.00350810	      1.37774963	     -0.00305489	     -0.01219515	      0.02591368
      6.59952467	      2.39632162	     -0.05804625	     -0.07672360	      2.28794317	      1.16231895	      0.30407182	      0.00707150	     -0.01602264	     -0.00008138	      0.09676119	     -0.02157949	      0.03753319	      0.03812483	     -0.31251562	      0.02436587	     -0.05280443	     -0.11480447	     -0.32166178	     -0.14824837	      0.36703809	     -0.04762381	      1.36550419	      0.02809447	      0.51438787	      0.01083682	      1.35796425	      0.01727498	      0.01241664	      0.02450147
      6.63285767	      2.39378725	     -0.06411564	     -0.07719534	      2.28742779	      1.16194975	      0.30297654	      0.01614590	     -0.00756331	      0.00225505	      0.10058311	     -0.02984530	      0.03788509	      0.03485512	     -0.32005029	      0.02365516	     -0.05272237	     -0.12300749	     -0.31911671	     -0.04377660	      0.35243872	     -0.04516525	      1.44218861	     -0.09818704	      0.52296741	      0.00778283	      1.41741602	      0.01275585	      0.00091577	      0.02319286
      6.66619067	      2.39877363	     -0.06441175	     -0.07278570	      2.28679311	      1.16133332	      0.30191493	      0.01703853	     -0.01019720	      0.00264885	      0.09488521	     -0.04745280	      0.03794914	      0.03731515	     -0.31436981	      0.01424296	     -0.05271280	     -0.12983127	     -0.29638932	      0.07422891	      0.37266880	     -0.04152259	      1.42895447	     -0.22669929	      0.55134390	     -0.02180843	      1.42655102	     -0.00386841	     -0.01121409	      0.02109095
      6.69952367	      2.40964259	     -0.06054311	     -0.08049538	      2.28782960	      1.16057502	      0.30263713	      0.00934665	     -0.00901768	      0.00755276	      0.10122753	     -0.04508234	      0.03783354	      0.04413628	     -0.31576203	      0.03145457	     -0.05264528	     -0.13663464	     -0.29954678	      0.22949621	      0.37297857	     -0.03662333	      1.44974475	     -0.35809022	      0.58319163	     -0.00402435	      1.41878861	     -0.00748629	      0.00149908	      0.01275724
      6.73285667	      2.41993257	     -0.05695361	     -0.09418793	      2.28957581	      1.15959991	      0.30377396	      0.00089931	     -0.01241470	      0.01659739	      0.10620903	     -0.03441839	      0.03755422	      0.05058418	     -0.31000549	      0.05448142	     -0.05252685	     -0.14613363	     -0.29762971	      0.40498625	      0.36634958	     -0.02850069	      1.50814921	     -0.50070853	      0.58675162	      0.00307555	      1.49273493	      0.00042426	      0.01201043	      0.01953944
      6.76618967	      2.42074875	     -0.05386421	     -0.10115086	      2.29093758	      1.15839899	      0.30415912	     -0.00785598	     -0.01019440	      0.02328881	      0.10314676	     -0.02960543	      0.03764621	      0.05723257	     -0.29550726	      0.05643367	     -0.05210218	     -0.15599234	     -0.26616217	      0.57842855	      0.37811933	     -0.01327195	      1.50049450	     -0.65605509	      0.59372580	     -0.00346892	      1.47461141	      0.00723593	     -0.00897430	      0.02691594
      6.79952267	      2.41595573	     -0.05408072	     -0.11658054	      2.29356744	      1.15719643	      0.30488862	     -0.01115261	     -0.00970977	      0.03510196	      0.10880822	     -0.00501574	      0.03764195	      0.05934423	     -0.29837910	      0.07515405	     -0.05165253	     -0.17031479	     -0.26679429	      0.72788869	      0.37414766	      0.03674330	      1.53385817	     -0.81491125	      0.56083121	     -0.00247346	      1.46884740	      0.00104297	      0.00090933	      0.02188249
      6.83285567	      2.40490429	     -0.05575930	     -0.12990198	      2.29550083	      1.15579295	      0.30486646	     -0.01302748	     -0.00502328	      0.04878875	      0.10767169	      0.01554946	      0.03758133	      0.05897595	     -0.29047893	      0.08729234	     -0.05127729	     -0.18405537	     -0.27505912	      0.88774512	      0.35136990	      0.04098905	      1.60155171	     -0.96565584	      0.50425668	      0.00285239	      1.50851915	     -0.00749769	      0.00639413	      0.02001631
      6.86618867	      2.38904387	     -0.05479764	     -0.13168772	      2.29587274	      1.15399491	      0.30393276	     -0.02206809	      0.01548289	      0.05784361	      0.09314984	      0.02024420	      0.03799687	      0.06071991	     -0.27253977	      0.07324851	     -0.05068114	     -0.18994024	     -0.26058234	      1.05255557	      0.31353765	      0.04188292	      1.59178350	     -1.11567420	      0.48430605	      0.02008796	      1.48089890	     -0.00344299	     -0.01476229	      0.02149094
      6.89952167	      2.38748794	     -0.05675945	     -0.14384127	      2.29764860	      1.15212336	      0.30403987	     -0.02243697	      0.01136910	      0.07003845	      0.08756203	      0.04268326	      0.03783513	      0.05443138	     -0.27933702	      0.08465793	     -0.05037790	     -0.19806835	     -0.27244023	      1.21018846	      0.26933988	      0.04789262	      1.59151490	     -1.26004414	      0.42953099	      0.01171649	      1.50908694	     -0.00056683	      0.01424423	      0.02080414
      6.93285467	      2.39862125	     -0.05715664	     -0.16137759	      2.29942945	      1.15017774	      0.30464237	     -0.02046810	      0.00179396	      0.08418594	      0.08644390	      0.06636121	      0.03766573	      0.04641718	     -0.27952920	      0.10183022	     -0.04999996	     -0.20092961	     -0.27028266	      1.36707723	      0.18676219	      0.05360097	      1.66624522	     -1.40221968	      0.38102532	      0.01285939	      1.51074627	     -0.00313281	     -0.00165105	      0.01811333
      6.96618767	      2.40985304	     -0.05192569	     -0.17323733	      2.29969821	      1.14807755	      0.30538969	     -0.02020795	     -0.02907911	      0.09639316	      0.07960228	      0.07640841	      0.03620456	      0.04510523	     -0.25827092	      0.10066143	     -0.05065125	     -0.19022533	     -0.23406979	      1.51276184	      0.15925553	      0.05801089	      1.63767525	     -1.54505973	      0.29929204	      0.01887802	      1.49749467	     -0.00413751	     -0.00180988	      0.01483782
      6.99952067	      2.39285359	     -0.05177536	     -0.18985018	      2.30049038	      1.14618481	      0.30763006	     -0.02024737	     -0.00904755	      0.10944986	      0.07980215	      0.10935814	      0.03751086	      0.04451894	     -0.26226647	      0.10806655	     -0.04926965	     -0.17554318	     -0.23325255	      1.64966726	      0.07864046	      0.06267760	      1.66611827	     -1.66345709	      0.24721610	      0.00689148	      1.48637896	     -0.00620226	     -0.00989516	      0.01676873
      7.03285367	      2.38184652	     -0.05705675	     -0.20420113	      2.30115015	      1.14445991	      0.30923886	     -0.00957461	     -0.00785494	      0.11938561	      0.07860673	      0.12920351	      0.03707972	      0.03508887	     -0.24350049	      0.12368669	     -0.04908453	     -0.16612789	     -0.26248372	      1.77143076	      0.01995834	      0.06684684	      1.69642466	     -1.76703255	      0.15279128	     -0.00430172	      1.52965408	     -0.00486707	      0.01660879	      0.02337842
      7.06618667	      2.37480734	     -0.05875068	     -0.20901858	      2.30015798	      1.14273548	      0.30956213	     -0.00445815	     -0.00729768	      0.12673515	      0.06882388	      0.13027222	      0.03706160	      0.02876422	     -0.21943126	      0.11231285	     -0.04878917	     -0.15066844	     -0.23977041	      1.86660695	     -0.03743140	      0.07063086	      1.69121218	     -1.86274666	      0.08157632	     -0.00741166	      1.48642397	      0.00545470	     -0.00979761	      0.02044207
      7.09951967	      2.37526254	     -0.06121304	     -0.21993246	      2.29968926	      1.14146682	      0.31036980	      0.00557669	     -0.01936926	      0.13711191	      0.06481155	      0.14700250	      0.03704121	      0.02153126	     -0.23794745	      0.11292451	     -0.04847496	     -0.13753591	     -0.21871767	      1.94605245	     -0.09708568	      0.07429794	      1.70230141	     -1.93950720	     -0.01235254	     -0.00208629	      1.49110557	      0.00778605	     -0.00189176	      0.01280297
      7.13285267	      2.38025321	     -0.06826217	     -0.23021160	      2.29941144	      1.14053701	      0.31083860	      0.02183234	     -0.01905606	      0.14426444	      0.06100262	      0.15507422	      0.03689719	      0.00933717	     -0.24185388	      0.12540657	     -0.04820259	     -0.13286256	     -0.23099417	      2.01900546	     -0.19893943	      0.07777980	      1.73211974	     -1.98909702	     -0.09205225	     -0.01943090	      1.52141120	     -0.00399657	      0.00505727	      0.01547910
      7.16618567	      2.38302464	     -0.06634876	     -0.23399456	      2.29761125	      1.13955726	      0.31077266	      0.02387406	     -0.01969516	      0.14889921	      0.05437366	      0.14155817	      0.03637447	      0.00960825	     -0.20980288	      0.12411030	     -0.04811213	     -0.11929933	     -0.22594733	      2.07047256	     -0.28209241	      0.08123293	      1.69812558	     -2.04256433	     -0.16256637	     -0.00231910	      1.50088597	     -0.00366081	     -0.00222605	      0.01488781
      7.19951867	      2.37222488	     -0.06021755	     -0.24088165	      2.29571908	      1.13901431	      0.31143624	      0.01829722	     -0.02279939	      0.15746933	      0.05118305	      0.14424163	      0.03601498	      0.02006381	     -0.21336156	      0.12131345	     -0.04782132	     -0.10119214	     -0.20659024	      2.10576800	     -0.32651598	      0.08329721	      1.69678281	     -2.07770987	     -0.26318674	      0.00540345	      1.50720366	      0.00457333	      0.00570334	      0.01071608
      7.23285167	      2.35839389	     -0.06516523	     -0.24711423	      2.29497006	      1.13892448	      0.31137062	      0.02511698	     -0.00940514	      0.16317523	      0.05165932	      0.14880905	      0.03650748	      0.01891934	     -0.22687555	      0.12662518	     -0.04706112	     -0.10185686	     -0.21017533	      2.14344334	     -0.38124748	      0.08590833	      1.75213305	     -2.07138140	     -0.33972196	     -0.02431916	      1.51800364	     -0.00070575	     -0.00770961	      0.00941261
      7.26618467	      2.36161204	     -0.06638881	     -0.24765112	      2.29392657	      1.13867406	      0.30976547	      0.02805485	     -0.01521396	      0.16758378	      0.04736059	      0.12679849	      0.03570078	      0.01774936	     -0.19944896	      0.12940036	     -0.04718522	     -0.10882773	     -0.21544789	      2.16313155	     -0.40655358	      0.08708898	      1.72028065	     -2.07848479	     -0.39531628	      0.00878425	      1.51952510	      0.00431930	     -0.00149181	      0.00948632
      7.29951767	      2.36600915	     -0.05797579	     -0.24633644	      2.29287246	      1.13864181	      0.30818650	      0.01279037	     -0.00987363	      0.17029741	      0.04055027	      0.10975952	      0.03574867	      0.02750808	     -0.19905596	      0.12517196	     -0.04668387	     -0.11015347	     -0.19751469	      2.16093395	     -0.45820283	      0.08783975	      1.70396377	     -2.06291040	     -0.41486408	     -0.00847835	      1.53389759	      0.01296032	     -0.00219774	      0.01952033
      7.33285067	      2.38168936	     -0.05722625	     -0.25134776	      2.29370153	      1.13911927	      0.30649257	      0.01343896	     -0.02389030	      0.17411808	      0.04217861	      0.10631647	      0.03507839	      0.02512471	     -0.22433242	      0.13843775	     -0.04670298	     -0.12814519	     -0.19454630	      2.15664011	     -0.49514777	      0.08797248	      1.73609792	     -2.03642566	     -0.45732701	     -0.01133217	      1.57463286	      0.00147096	      0.01069471	      0.02355955
      7.36618367	      2.38339696	     -0.06144468	     -0.25131008	      2.29413762	      1.13938669	      0.30401554	      0.01506914	     -0.02228343	      0.17630424	      0.04057793	      0.09163648	      0.03515286	      0.02040678	     -0.21827556	      0.13822178	     -0.04625559	     -0.15065457	     -0.18106073	      2.14771836	     -0.51932209	      0.08786903	      1.72955408	     -2.01497614	     -0.49121026	      0.01134913	      1.55923796	     -0.01061475	     -0.00572959	      0.01964224
      7.39951667	      2.37126209	     -0.05785886	     -0.24879190	      2.29344378	      1.13960243	      0.30252883	      0.00188408	     -0.01288298	      0.17786100	      0.03555264	      0.07501023	      0.03516519	      0.03058253	     -0.19638247	      0.13266141	     -0.04581965	     -0.15870340	     -0.17621828	      2.12652953	     -0.53290859	      0.08700205	      1.70230680	     -1.99090344	     -0.53704777	      0.01018804	      1.56755133	     -0.00344504	     -0.00447317	      0.01638385
      7.43284967	      2.36327003	     -0.04576671	     -0.24998143	      2.29284666	      1.14007161	      0.30270063	     -0.01934323	     -0.00983104	      0.17906564	      0.03461714	      0.07375031	      0.03483554	      0.05103949	     -0.20245331	      0.14051998	     -0.04569020	     -0.15473301	     -0.19640745	      2.10524745	     -0.55506070	      0.08579591	      1.72757536	     -1.95727685	     -0.58164405	     -0.01225705	      1.60665217	      0.00733869	      0.00983203	      0.01471098
      7.46618267	      2.36606023	     -0.04317425	     -0.24795487	      2.29255318	      1.14027713	      0.30185926	     -0.02282809	     -0.00818225	      0.17766233	      0.03350176	      0.06679734	      0.03482828	      0.05592511	     -0.20718638	      0.13765822	     -0.04540447	     -0.16175117	     -0.18912436	      2.10182131	     -0.57417507	      0.08564804	      1.72791637	     -1.92274109	     -0.58690764	     -0.00591307	      1.59717750	     -0.00165449	     -0.00584672	      0.01069433
      7.49951567	      2.38097205	     -0.05046473	     -0.24466671	      2.29263961	      1.14036314	      0.30002949	     -0.00837234	     -0.02303241	      0.17801056	      0.02820287	      0.05250304	      0.03409717	      0.04357666	     -0.19776904	      0.13000287	     -0.04568997	     -0.17973488	     -0.16573022	      2.09690407	     -0.56476546	      0.08502317	      1.69214329	     -1.89710422	     -0.59042830	      0.02106809	      1.61052460	     -0.01188511	     -0.00123389	      0.01082203
      7.53284867	      2.38321069	     -0.04755653	     -0.24343158	      2.29273370	      1.14082538	      0.29997270	     -0.01529416	     -0.01920815	      0.17678060	      0.02632012	      0.05620141	      0.03449832	      0.04594365	     -0.21267312	      0.12910644	     -0.04528974	     -0.17815357	     -0.17062274	      2.06438640	     -0.58057248	      0.08375139	      1.72328232	     -1.87011841	     -0.56965773	     -0.00323131	      1.64785256	      0.00160358	      0.00008518	      0.01918191
      7.56618167	      2.38165877	     -0.04231428	     -0.24228325	      2.29227301	      1.14123069	      0.30064011	     -0.02287038	     -0.02369353	      0.17527671	      0.02723339	      0.05801200	      0.03385332	      0.05172344	     -0.20771321	      0.12962248	     -0.04564649	     -0.16724360	     -0.19141414	      2.02390192	     -0.56405249	      0.08188379	      1.72210732	     -1.85900426	     -0.56073801	     -0.00243734	      1.65276920	      0.01342037	      0.00921798	      0.02177002
      7.59951467	      2.36935828	     -0.05030016	     -0.23801441	      2.29112961	      1.14147944	      0.30083447	     -0.00936819	     -0.01653694	      0.17419315	      0.02449049	      0.05531354	      0.03429786	      0.04534406	     -0.18546026	      0.11047488	     -0.04543622	     -0.16317303	     -0.18035107	      2.00902031	     -0.53675691	      0.08095275	      1.68995918	     -1.82601977	     -0.56225671	     -0.01008911	      1.64508825	     -0.00752786	     -0.00292241	      0.02139779
      7.63284767	      2.35750928	     -0.05516625	     -0.23957676	      2.29043330	      1.14192631	      0.30208028	      0.00004819	     -0.00788548	      0.17590476	      0.02565736	      0.07123790	      0.03473928	      0.04157305	     -0.19498346	      0.10111177	     -0.04515639	     -0.15194547	     -0.17788897	      1.99965613	     -0.53882518	      0.08051856	      1.72059875	     -1.80687910	     -0.56873458	      0.00308692	      1.66947474	     -0.01740785	     -0.00877007	      0.01894243
      7.66618067	      2.36550167	     -0.05306919	     -0.23952869	      2.28976026	      1.14216095	      0.30319633	      0.00329928	     -0.02138239	      0.17413894	      0.02506009	      0.07781672	      0.03405898	      0.03877735	     -0.19648490	      0.10165995	     -0.04572194	     -0.13644172	     -0.19816731	      1.98446779	     -0.54607351	      0.07958845	      1.72125655	     -1.80013523	     -0.56889845	      0.01428749	      1.67755741	      0.00483272	      0.00949020	      0.01861414
      7.69951367	      2.37362375	     -0.05565543	     -0.23384450	      2.28865815	      1.14215631	      0.30327158	      0.01172850	     -0.02309986	      0.16974152	      0.01991478	      0.07256337	      0.03399022	      0.02977587	     -0.18422387	      0.08613528	     -0.04592432	     -0.12632917	     -0.19225058	      1.97775416	     -0.56112880	      0.07917424	      1.67805783	     -1.77546314	     -0.53772209	     -0.01299168	      1.65872251	      0.01629189	     -0.00438611	      0.01701325
      7.73284667	      2.37305390	     -0.06153577	     -0.23508247	      2.28837751	      1.14235860	      0.30378899	      0.02419031	     -0.02652625	      0.17201792	      0.02153287	      0.08526158	      0.03393401	      0.01937704	     -0.19578892	      0.07715860	     -0.04604154	     -0.11971023	     -0.18477720	      1.97131294	     -0.55242931	      0.07885539	      1.69168892	     -1.77303107	     -0.53309154	      0.00120680	      1.68856165	      0.00607989	      0.00095181	      0.00701375
      7.76617967	      2.36170912	     -0.06063969	     -0.23459250	      2.28795687	      1.14247529	      0.30463060	      0.02267690	     -0.02253069	      0.17254237	      0.02199130	      0.09635161	      0.03450008	      0.01955553	     -0.20017780	      0.07042510	     -0.04578283	     -0.10582449	     -0.19521618	      1.95310929	     -0.53257544	      0.07815016	      1.72250474	     -1.78041439	     -0.52547290	      0.01415402	      1.69367440	     -0.00378798	      0.00484859	      0.00884075
      7.79951267	      2.35570460	     -0.05876512	     -0.23022385	      2.28744927	      1.14245239	      0.30481784	      0.01925595	     -0.02124025	      0.16938722	      0.01904812	      0.09064169	      0.03421738	      0.01961398	     -0.17431551	      0.06355343	     -0.04601527	     -0.09667753	     -0.21163196	      1.93676895	     -0.50260001	      0.07738246	      1.68555977	     -1.76729997	     -0.50756599	     -0.01882311	      1.66588767	     -0.00683168	     -0.00667950	      0.02273456
      7.83284567	      2.35427051	     -0.06044376	     -0.23340784	      2.28814454	      1.14267532	      0.30488422	      0.01952009	     -0.02012380	      0.17141789	      0.02346909	      0.09982118	      0.03440197	      0.01493227	     -0.17880815	      0.06417284	     -0.04589680	     -0.09829820	     -0.21020955	      1.93207047	     -0.49239785	      0.07715021	      1.68551903	     -1.76774805	     -0.49740151	     -0.00356131	      1.68827990	     -0.00221901	     -0.00361964	      0.02680862
      7.86617867	      2.36255623	     -0.06268027	     -0.23653892	      2.28919006	      1.14289229	      0.30423109	      0.02215534	     -0.02237901	      0.17343373	      0.02687257	      0.10739467	      0.03469056	      0.00822441	     -0.19654084	      0.06439092	     -0.04569555	     -0.10851683	     -0.19347360	      1.94001078	     -0.50928962	      0.07742230	      1.72244636	     -1.76098410	     -0.48234277	      0.01141375	      1.69987051	      0.00151926	      0.00481450	      0.02348868
      7.89951167	      2.37354363	     -0.06132597	     -0.23481768	      2.28963389	      1.14281167	      0.30309304	      0.01997499	     -0.02969928	      0.17272184	      0.02517752	      0.09827836	      0.03364663	      0.00674385	     -0.18961205	      0.06552655	     -0.04628642	     -0.11946938	     -0.19229749	      1.94824645	     -0.51202829	      0.07749462	      1.68257600	     -1.74976620	     -0.47253232	      0.00876765	      1.67120044	      0.00769642	      0.00102476	      0.01705167
      7.93284467	      2.36607724	     -0.05700712	     -0.23332559	      2.28987884	      1.14274564	      0.30254449	      0.00731093	     -0.02122986	      0.17207558	      0.02398203	      0.09442012	      0.03438724	      0.01541129	     -0.18850428	      0.06920298	     -0.04574399	     -0.12480040	     -0.20612140	      1.94600107	     -0.51302078	      0.07752749	      1.66790588	     -1.75102754	     -0.48273654	      0.01159002	      1.67866083	      0.01175813	     -0.00427602	      0.01284347
      7.96617767	      2.36096500	     -0.05269235	     -0.23248451	      2.29029103	      1.14276120	      0.30184497	     -0.00280626	     -0.02113785	      0.17212828	      0.02244066	      0.09006350	      0.03422725	      0.02480729	     -0.19073981	      0.07345335	     -0.04575957	     -0.13300289	     -0.21093287	      1.94050906	     -0.50754123	      0.07717656	      1.71477639	     -1.75388640	     -0.50623893	      0.01108358	      1.68958582	      0.00055521	      0.00608495	      0.01375790
      7.99951067	      2.36202631	     -0.05163391	     -0.23177507	      2.29102402	      1.14268730	      0.30081767	     -0.00821470	     -0.01740360	      0.17269269	      0.02188191	      0.08297814	      0.03451525	      0.02953868	     -0.19301979	      0.07549784	     -0.04540216	     -0.14740292	     -0.19653487	      1.93906099	     -0.49870117	      0.07727592	      1.69557646	     -1.75510761	     -0.49394353	      0.00530065	      1.65532531	     -0.01357222	     -0.00525176	      0.01356000
      8.03284367	      2.37439643	     -0.05004039	     -0.23481337	      2.29228976	      1.14270587	      0.30020978	     -0.01289903	     -0.02246836	      0.17412532	      0.02497637	      0.07759924	      0.03403272	      0.03232328	     -0.19610312	      0.09077958	     -0.04549987	     -0.16313244	     -0.19359947	      1.93618354	     -0.49296756	      0.07726425	      1.66256618	     -1.76303685	     -0.47711501	      0.00591722	      1.66800339	     -0.00805182	     -0.00530113	      0.01561189
      8.06617667	      2.38412045	     -0.04718484	     -0.23709022	      2.29311815	      1.14279834	      0.30005445	     -0.01837519	     -0.02143747	      0.17401455	      0.02657640	      0.07218784	      0.03403293	      0.03784501	     -0.19955964	      0.10529055	     -0.04528590	     -0.17274584	     -0.19185154	      1.93708401	     -0.51202547	      0.07744052	      1.70897159	     -1.76163738	     -0.45872860	     -0.00386248	      1.69060491	      0.00148046	      0.00655891	      0.02465410
      8.09950967	      2.38658367	     -0.04775712	     -0.23706606	      2.29304353	      1.14269281	      0.30020474	     -0.01536074	     -0.02409164	      0.17376579	      0.02663895	      0.06486264	      0.03368172	      0.04246209	     -0.19925536	      0.11115621	     -0.04535589	     -0.17857443	     -0.18250511	      1.94656036	     -0.49804657	      0.07770480	      1.69812480	     -1.75339616	     -0.46353096	     -0.01150833	      1.66296980	      0.00224001	      0.00864389	      0.02575460
      8.13284267	      2.37678755	     -0.04885982	     -0.23694677	      2.29232870	      1.14256259	      0.30099938	     -0.01353830	     -0.01577956	      0.17416256	      0.02706141	      0.06283774	      0.03422510	      0.05003517	     -0.20213859	      0.11319871	     -0.04490837	     -0.17642293	     -0.17948850	      1.95207106	     -0.48443348	      0.07804029	      1.66580787	     -1.75573068	     -0.48244083	      0.00188594	      1.64903303	      0.00037402	     -0.01212059	      0.01916985
      8.16617567	      2.37163292	     -0.04759088	     -0.23659502	      2.29144525	      1.14259806	      0.30185711	     -0.01412125	     -0.00735700	      0.17373265	      0.02482250	      0.05804862	      0.03421107	      0.05695346	     -0.19639727	      0.11891245	     -0.04484733	     -0.16849772	     -0.19041533	      1.94675371	     -0.50800682	      0.07811589	      1.70813789	     -1.76173133	     -0.49917552	      0.01666102	      1.66898560	     -0.00245409	     -0.00113254	      0.01728267
      8.19950867	      2.37784212	     -0.04968156	     -0.23545398	      2.29083179	      1.14263388	      0.30232070	     -0.00658583	     -0.00904263	      0.17231733	      0.02163001	      0.05104938	      0.03404863	      0.05410789	     -0.19198137	      0.12216911	     -0.04493085	     -0.16346081	     -0.19014156	      1.93906058	     -0.52556979	      0.07810617	      1.69740520	     -1.75596030	     -0.50104506	      0.00340192	      1.65435348	     -0.00537243	      0.01311772	      0.01505886
      8.23284167	      2.38927732	     -0.05431185	     -0.23705212	      2.29070714	      1.14271062	      0.30285608	      0.00595793	     -0.01885973	      0.17251946	      0.02276182	      0.05289233	      0.03390540	      0.04453036	     -0.20369877	      0.12369371	     -0.04499846	     -0.15938729	     -0.17331822	      1.93275176	     -0.52412782	      0.07826511	      1.65296539	     -1.75809256	     -0.49883945	      0.00217870	      1.63651916	     -0.00207849	     -0.00837786	      0.00922774
      8.26617467	      2.39438257	     -0.05884163	     -0.23916185	      2.29052366	      1.14288509	      0.30364543	      0.01750866	     -0.02361377	      0.17303184	      0.02387529	      0.05732377	      0.03361783	      0.03533326	     -0.20732663	      0.12430311	     -0.04516738	     -0.15140189	     -0.16510513	      1.93012712	     -0.53232933	      0.07843746	      1.69799542	     -1.76272977	     -0.50022566	      0.00541731	      1.65529164	      0.00134783	     -0.00527901	      0.01301438
      8.29950767	      2.38605439	     -0.06133859	     -0.23879445	      2.28965700	      1.14289024	      0.30492207	      0.02358014	     -0.01602924	      0.17243794	      0.02318061	      0.05909082	      0.03389667	      0.03217351	     -0.19144174	      0.12130472	     -0.04504726	     -0.13618165	     -0.17515286	      1.93370991	     -0.52808709	      0.07888648	      1.70688197	     -1.76362531	     -0.49536714	      0.00167714	      1.65036011	      0.00278253	      0.01319936	      0.02128123
      8.33284067	      2.37445337	     -0.05863329	     -0.23789590	      2.28842189	      1.14276679	      0.30656228	      0.02202881	     -0.01086935	      0.17134821	      0.02322322	      0.06438112	      0.03387401	      0.03549518	     -0.18110176	      0.11477451	     -0.04513234	     -0.11442818	     -0.18306244	      1.93807800	     -0.50630696	      0.07934735	      1.65548358	     -1.76286211	     -0.49805138	     -0.00991078	      1.62956272	      0.00612371	     -0.00321415	      0.02436247
      8.36617367	      2.36891356	     -0.05731328	     -0.23865617	      2.28794179	      1.14285682	      0.30739467	      0.02271810	     -0.01264966	      0.17089589	      0.02396900	      0.07508009	      0.03400834	      0.03314991	     -0.18578885	      0.10607847	     -0.04504784	     -0.10002269	     -0.17504575	      1.94161732	     -0.51032823	      0.07985609	      1.69279981	     -1.76027680	     -0.51595598	     -0.01525087	      1.63993645	      0.00356251	     -0.00902925	      0.02324014
      8.39950667	      2.37430384	     -0.05978101	     -0.23930422	      2.28840264	      1.14298362	      0.30686424	      0.02804151	     -0.02196896	      0.17125123	      0.02248939	      0.08018546	      0.03356818	      0.02079088	     -0.18224152	      0.09933478	     -0.04530506	     -0.09913630	     -0.16856011	      1.94320471	     -0.52761176	      0.08031483	      1.71516760	     -1.75971015	     -0.52913809	     -0.00485773	      1.63662406	     -0.00037123	      0.00914076	      0.01804928
      8.43283967	      2.37660037	     -0.05928488	     -0.23795387	      2.28910237	      1.14301431	      0.30599561	      0.02329256	     -0.02147104	      0.16948747	      0.02024413	      0.08334358	      0.03366418	      0.01197507	     -0.17610109	      0.09211426	     -0.04522252	     -0.10003762	     -0.17068996	      1.93795691	     -0.54597732	      0.08079250	      1.65357236	     -1.75557333	     -0.52411584	     -0.01083096	      1.61386495	      0.00506555	     -0.00267886	      0.01278879
      8.46617267	      2.37427644	     -0.05830459	     -0.23799789	      2.29011709	      1.14318438	      0.30508854	      0.01737526	     -0.02575385	      0.16824753	      0.01997007	      0.09058239	      0.03325214	      0.00583380	     -0.17424389	      0.08654388	     -0.04543490	     -0.10425529	     -0.17425124	      1.93421268	     -0.55364292	      0.08103376	      1.66679089	     -1.74931667	     -0.54618038	     -0.01422976	      1.62864346	      0.00671796	     -0.00154274	      0.01158634
      8.49950567	      2.36180832	     -0.06114765	     -0.23777937	      2.29109077	      1.14329638	      0.30397654	      0.01580977	     -0.02257930	      0.16879173	      0.01942768	      0.09847966	      0.03375916	      0.00004434	     -0.17085955	      0.07517932	     -0.04503720	     -0.11381416	     -0.16585686	      1.94410984	     -0.54726744	      0.08173846	      1.71834394	     -1.74030886	     -0.56979599	     -0.00435866	      1.62221153	     -0.00430321	      0.00680980	      0.01303864
      8.53283867	      2.35295105	     -0.06097774	     -0.23709905	      2.29181114	      1.14318159	      0.30315021	      0.01053403	     -0.02134905	      0.16914988	      0.01960759	      0.10137259	      0.03369440	      0.00014729	     -0.15958860	      0.06810565	     -0.04493884	     -0.12309286	     -0.16679865	      1.95818404	     -0.51999618	      0.08257104	      1.67440441	     -1.73582726	     -0.57803940	      0.00913285	      1.59695582	     -0.00780657	     -0.00484805	      0.01516674
      8.56617167	      2.35304540	     -0.05174851	     -0.23694548	      2.29227418	      1.14316565	      0.30283253	     -0.00666918	     -0.02213736	      0.16806400	      0.01962824	      0.10320919	      0.03338325	      0.01167762	     -0.15498107	      0.06782568	     -0.04498509	     -0.12598069	     -0.17375896	      1.96238952	     -0.52420212	      0.08312525	      1.67431621	     -1.73299921	     -0.57532903	      0.01078821	      1.61581794	      0.00209037	     -0.00951704	      0.02320964
      8.59950467	      2.35876729	     -0.04271252	     -0.23705196	      2.29267704	      1.14328100	      0.30229638	     -0.02081359	     -0.02834067	      0.16712276	      0.01912277	      0.10388158	      0.03267950	      0.02374439	     -0.15856920	      0.06607915	     -0.04525816	     -0.13152508	     -0.16365432	      1.96430674	     -0.54436551	      0.08338397	      1.72570032	     -1.72207259	     -0.57738157	     -0.00189232	      1.62875902	      0.00601635	      0.01260591	      0.02723535
      8.63283767	      2.35699551	     -0.04805311	     -0.23758822	      2.29341356	      1.14326600	      0.30118723	     -0.01602796	     -0.02749825	      0.16836506	      0.02004234	      0.10374698	      0.03288258	      0.02242826	     -0.15978577	      0.06261846	     -0.04494330	     -0.15124375	     -0.14893934	      1.97257815	     -0.53900723	      0.08393026	      1.68901450	     -1.71134824	     -0.59280528	     -0.00118594	      1.60562368	     -0.00256436	      0.00079421	      0.01741499
      8.66617067	      2.35064151	     -0.05159389	     -0.23789844	      2.29369091	      1.14327587	      0.30054098	     -0.01453002	     -0.02529127	      0.16918315	      0.01976736	      0.10006358	      0.03279624	      0.02575471	     -0.15186936	      0.06545188	     -0.04476646	     -0.16496472	     -0.15565564	      1.96937912	     -0.53809829	      0.08391346	      1.68335952	     -1.71527412	     -0.62978038	      0.01744844	      1.61067699	     -0.00603484	     -0.01218848	      0.01162221
      8.69950367	      2.34566738	     -0.04508793	     -0.23612180	      2.29282632	      1.14336628	      0.30083278	     -0.02435269	     -0.02321198	      0.16766165	      0.01508466	      0.09277424	      0.03265564	      0.04225653	     -0.14652603	      0.06827102	     -0.04466864	     -0.16208482	     -0.16342019	      1.95684586	     -0.56127662	      0.08304406	      1.74583690	     -1.70685475	     -0.66273730	     -0.00137970	      1.62518099	     -0.00382525	      0.00743481	      0.01911638
      8.73283667	      2.34887081	     -0.04460889	     -0.23622388	      2.29194308	      1.14334799	      0.30138905	     -0.02078325	     -0.02455170	      0.16780448	      0.01397148	      0.08714754	      0.03238841	      0.05071764	     -0.15171528	      0.07195423	     -0.04463883	     -0.16267759	     -0.15371553	      1.95808421	     -0.56595077	      0.08258063	      1.71579381	     -1.69289290	     -0.67577604	     -0.01438302	      1.61571148	     -0.00648743	      0.00450892	      0.01757716
      8.76616967	      2.35754101	     -0.04725809	     -0.23847622	      2.29121787	      1.14336717	      0.30204180	     -0.01110734	     -0.02617747	      0.17018427	      0.01533829	      0.08146002	      0.03217825	      0.05285454	     -0.15653834	      0.07945165	     -0.04458084	     -0.16366439	     -0.13949031	      1.96295033	     -0.57218026	      0.08224264	      1.69582566	     -1.69169782	     -0.67618237	      0.00619775	      1.62897193	     -0.00589131	     -0.01359688	      0.01067524
      8.79950267	      2.36363335	     -0.04622281	     -0.23928065	      2.29018412	      1.14359963	      0.30307091	     -0.00666465	     -0.02771928	      0.17125848	      0.01279223	      0.07263672	      0.03171231	      0.05766703	     -0.15380768	      0.08933295	     -0.04471362	     -0.15541434	     -0.13949163	      1.95383991	     -0.59014234	      0.08085770	      1.76547433	     -1.68155165	     -0.68167289	      0.00849401	      1.65973441	      0.00153976	      0.00803251	      0.01678525
      8.83283567	      2.36039157	     -0.04813572	     -0.23932772	      2.28911467	      1.14390286	      0.30447515	     -0.00041024	     -0.02366208	      0.17110522	      0.01007575	      0.06750282	      0.03199088	      0.05952619	     -0.15397240	      0.09749508	     -0.04447011	     -0.14442384	     -0.14530086	      1.93440677	     -0.58445382	      0.07888062	      1.75465560	     -1.65697417	     -0.69540347	     -0.01279406	      1.65989919	      0.00864879	      0.00731850	      0.02536693
      8.86616867	      2.35755507	     -0.05216036	     -0.24156079	      2.28835763	      1.14431034	      0.30570349	      0.00837629	     -0.02073594	      0.17270685	      0.01004077	      0.06547939	      0.03211599	      0.05572930	     -0.15398734	      0.10484292	     -0.04430608	     -0.13421175	     -0.14138487	      1.91036023	     -0.57897835	      0.07660099	      1.71931425	     -1.64293765	     -0.71896044	     -0.00831170	      1.66273768	      0.00790036	     -0.01511677	      0.02403727
      8.89950167	      2.36267778	     -0.05458892	     -0.24500126	      2.28798324	      1.14494424	      0.30644703	      0.01647380	     -0.02074437	      0.17597130	      0.00736181	      0.06253016	      0.03202462	      0.04803811	     -0.15097529	      0.11340623	     -0.04428546	     -0.12423318	     -0.13367802	      1.88225751	     -0.61636187	      0.07404060	      1.78147263	     -1.62406300	     -0.74121990	     -0.00456790	      1.69219316	     -0.00361746	      0.00402882	      0.02084664
      8.93283467	      2.37231846	     -0.05437117	     -0.24803111	      2.28790007	      1.14558832	      0.30716569	      0.01998741	     -0.02261569	      0.17813963	      0.00377660	      0.06198616	      0.03176048	      0.03998224	     -0.15533143	      0.12399715	     -0.04440769	     -0.11317950	     -0.13470949	      1.84890256	     -0.65647748	      0.07128103	      1.77675770	     -1.59571840	     -0.75291938	     -0.01701082	      1.70576678	     -0.00657141	      0.00906590	      0.01627825
      8.96616767	      2.37663318	     -0.05156368	     -0.24980105	      2.28777351	      1.14615147	      0.30783183	      0.01622900	     -0.02375468	      0.17988214	     -0.00045779	      0.06406543	      0.03162609	      0.03504074	     -0.16159521	      0.12941644	     -0.04446250	     -0.09993923	     -0.13454983	      1.81175384	     -0.67396604	      0.06822114	      1.71294275	     -1.57293541	     -0.76513790	     -0.01345172	      1.70469029	      0.00514323	     -0.00990377	      0.01156987
      8.99950067	      2.37299294	     -0.05074113	     -0.25109234	      2.28791822	      1.14691824	      0.30815643	      0.01356675	     -0.02113618	      0.18223593	     -0.00647663	      0.06708779	      0.03183759	      0.02895236	     -0.15745930	      0.13019729	     -0.04430987	     -0.09075612	     -0.13323825	      1.77547403	     -0.69474014	      0.06499712	      1.76128505	     -1.53179016	     -0.78434287	     -0.01575509	      1.72173479	      0.00857384	      0.00155594	      0.01374116
      9.03283367	      2.36731422	     -0.05239599	     -0.25551907	      2.28885107	      1.14793976	      0.30856031	      0.01279602	     -0.01710584	      0.18708056	     -0.01030869	      0.07705084	      0.03196445	      0.02050589	     -0.15214321	      0.13615707	     -0.04419103	     -0.08807998	     -0.14133709	      1.73422693	     -0.70273514	      0.06173866	      1.77923138	     -1.48190371	     -0.79836816	     -0.00986329	      1.73582655	      0.00395897	      0.00933146	      0.01724761
      9.06616667	      2.36382038	     -0.05035048	     -0.26071116	      2.29009143	      1.14910850	      0.30899714	      0.00411175	     -0.01145967	      0.19122322	     -0.01194217	      0.09112549	      0.03220335	      0.01636429	     -0.15209464	      0.14058552	     -0.04399469	     -0.08573543	     -0.14315706	      1.67777294	     -0.70609135	      0.05806759	      1.69581879	     -1.43206446	     -0.79260893	     -0.00840601	      1.72635934	      0.00341785	     -0.01256471	      0.01990298
      9.09949967	      2.36833029	     -0.04147363	     -0.26714634	      2.29152465	      1.15046111	      0.30904959	     -0.01247867	     -0.01595732	      0.19668324	     -0.01409286	      0.10494832	      0.03212124	      0.01839292	     -0.14988473	      0.14449402	     -0.04397465	     -0.08215645	     -0.13803748	      1.60458362	     -0.73666685	      0.05377451	      1.70137148	     -1.38522265	     -0.78869824	     -0.00871718	      1.72698644	      0.00259932	      0.00187752	      0.02139802
      9.13283267	      2.37505041	     -0.03723877	     -0.27433570	      2.29344362	      1.15192712	      0.30848995	     -0.02243221	     -0.02353227	      0.20309063	     -0.01645203	      0.11993210	      0.03156356	      0.01588770	     -0.14808854	      0.15053911	     -0.04422100	     -0.08901096	     -0.13985071	      1.52630002	     -0.77340987	      0.04919864	      1.71747456	     -1.32716396	     -0.79654521	     -0.01616953	      1.73164696	     -0.00202239	      0.01124463	      0.01963071
      9.16616567	      2.37102778	     -0.04576967	     -0.27982470	      2.29544275	      1.15330466	      0.30729336	     -0.01968177	     -0.01700099	      0.20966488	     -0.01973766	      0.13640313	      0.03224986	      0.00435041	     -0.14991001	      0.15102901	     -0.04377651	     -0.11090356	     -0.14342979	      1.45809766	     -0.78686935	      0.04455518	      1.61580622	     -1.26408526	     -0.80606869	     -0.00875105	      1.70015467	     -0.00661179	     -0.01268121	      0.01488231
      9.19949867	      2.36376001	     -0.04794944	     -0.28299763	      2.29644616	      1.15451717	      0.30641510	     -0.02416580	     -0.01368671	      0.21589400	     -0.02622277	      0.14877120	      0.03246117	      0.00483722	     -0.14698932	      0.14685352	     -0.04359454	     -0.12503257	     -0.14785411	      1.38736289	     -0.80445523	      0.03917578	      1.58642937	     -1.19914956	     -0.82216610	     -0.00680282	      1.66480576	     -0.00529485	      0.00224763	      0.01429619
      9.23283167	      2.36074176	     -0.04335401	     -0.28726874	      2.29685582	      1.15575921	      0.30640504	     -0.03441532	     -0.01271134	      0.22298626	     -0.03284019	      0.16110775	      0.03256457	      0.01675497	     -0.14373521	      0.14720277	     -0.04349970	     -0.13070448	     -0.15798138	      1.30505738	     -0.83469330	      0.03212400	      1.59750185	     -1.13542180	     -0.82887650	     -0.00389635	      1.65004605	     -0.00071143	      0.00862283	      0.01666962
      9.26616467	      2.36563955	     -0.04831074	     -0.29345297	      2.29754408	      1.15725957	      0.30668802	     -0.02702836	     -0.01330197	      0.23017641	     -0.03664646	      0.17464523	      0.03237236	      0.02046693	     -0.14451133	      0.15212936	     -0.04353488	     -0.14614849	     -0.16273228	      1.22552092	     -0.83563039	      0.02192316	      1.47663748	     -1.06117752	     -0.81705964	     -0.00293800	      1.60620214	     -0.00298126	     -0.01077891	      0.01740556
      9.29949767	      2.36851404	     -0.04412474	     -0.30240529	      2.29743488	      1.15880649	      0.30824866	     -0.02885566	     -0.01377003	      0.23967267	     -0.03691422	      0.19263457	      0.03252183	      0.03859694	     -0.15091970	      0.15685464	     -0.04334161	     -0.14576546	     -0.15151918	      1.14631491	     -0.84748032	     -0.01745794	      1.42314214	     -1.00609562	     -0.79803924	      0.01832103	      1.55064884	     -0.00657982	     -0.00036048	      0.01377837
      9.33283067	      2.37241738	     -0.03919644	     -0.30894200	      2.29706660	      1.16036017	      0.31004181	     -0.02988119	     -0.01688720	      0.24591381	     -0.03985124	      0.20197409	      0.03210304	      0.05797545	     -0.14309681	      0.16504110	     -0.04358482	     -0.14130086	     -0.15360606	      1.03611986	     -0.86078369	     -0.03438455	      1.42258590	     -0.93062384	     -0.78852987	     -0.00933969	      1.52387715	     -0.00529517	      0.01178023	      0.01865476
      9.36616367	      2.37085107	     -0.04516527	     -0.31684795	      2.29730544	      1.16209528	      0.31152886	     -0.02080421	     -0.00741177	      0.25293429	     -0.03966510	      0.21392493	      0.03210898	      0.06418616	     -0.13959362	      0.17853898	     -0.04338205	     -0.14559283	     -0.16699346	      0.92311755	     -0.84430142	     -0.03803325	      1.29241030	     -0.87258430	     -0.77625215	     -0.00286592	      1.46574307	      0.00088044	     -0.01202497	      0.01944066
      9.39949667	      2.36030265	     -0.05119059	     -0.32379734	      2.29670904	      1.16338807	      0.31312526	     -0.01191444	      0.01043966	      0.26136515	     -0.03948773	      0.22765328	      0.03247912	      0.07061109	     -0.14774141	      0.18281514	     -0.04311110	     -0.14350843	     -0.15892337	      0.83466779	     -0.84994711	     -0.04198519	      1.25688354	     -0.82226764	     -0.76967673	      0.01401296	      1.38943083	     -0.00173919	      0.00017922	      0.01512639
      9.43282967	      2.35417353	     -0.05059110	     -0.32634932	      2.29514549	      1.16422495	      0.31460537	     -0.00971194	      0.01969860	      0.26728198	     -0.04522366	      0.22830103	      0.03279136	      0.08094676	     -0.14433141	      0.18530922	     -0.04292155	     -0.13173814	     -0.15417668	      0.75930241	     -0.85471805	     -0.04476426	      1.23504594	     -0.75468098	     -0.77804641	     -0.01428658	      1.35959222	      0.00159619	      0.01214550	      0.01765510
      9.46616267	      2.36255414	     -0.04650206	     -0.33042355	      2.29434998	      1.16523843	      0.31576417	     -0.01032226	      0.02076192	      0.27447453	     -0.05254994	      0.22452600	      0.03250956	      0.08669390	     -0.14141454	      0.20398415	     -0.04314500	     -0.11990971	     -0.17564622	      0.69135557	     -0.84089408	     -0.04695529	      1.10192183	     -0.71228452	     -0.76466610	      0.00108025	      1.28984888	      0.00877127	     -0.01692141	      0.02105912
      9.49949567	      2.37610977	     -0.04789266	     -0.33546322	      2.29466952	      1.16603790	      0.31603281	     -0.00201274	      0.01944800	      0.28273928	     -0.05972356	      0.22383623	      0.03243125	      0.07846769	     -0.15546136	      0.22017400	     -0.04322377	     -0.11698777	     -0.17277807	      0.63397483	     -0.86313104	     -0.04829178	      1.10559265	     -0.66793504	     -0.74642543	      0.01092708	      1.22288465	      0.00112913	      0.00690800	      0.01988443
      9.53282867	      2.38655739	     -0.04943700	     -0.33872354	      2.29569848	      1.16695338	      0.31542535	     -0.00151691	      0.02115336	      0.29039279	     -0.07020398	      0.22062523	      0.03296324	      0.06396032	     -0.16551078	      0.22769933	     -0.04289343	     -0.11586984	     -0.14442329	      0.56309670	     -0.85676676	     -0.04964499	      1.03482540	     -0.61923261	     -0.73684389	     -0.00857765	      1.21496535	      0.00665240	      0.00661840	      0.01943566
      9.56616167	      2.39999419	     -0.04663216	     -0.35070651	      2.29814530	      1.16838800	      0.31542490	     -0.00798282	      0.02077029	      0.30672005	     -0.07858500	      0.22474364	      0.03268622	      0.04920681	     -0.16084856	      0.26086688	     -0.04303610	     -0.11287038	     -0.15763771	      0.49014179	     -0.84448680	     -0.05081073	      0.96145979	     -0.58835628	     -0.70779798	     -0.00548351	      1.13694129	      0.00919470	     -0.01623343	      0.01409656
      9.59949467	      2.40257483	     -0.04091297	     -0.36551003	      2.30062979	      1.16959869	      0.31581664	     -0.02160114	      0.02015398	      0.32593627	     -0.08399103	      0.23580648	      0.03238465	      0.03865705	     -0.15526987	      0.29213438	     -0.04315992	     -0.10544924	     -0.16426287	      0.43301007	     -0.84466849	     -0.05124515	      0.99005620	     -0.56295657	     -0.70508143	      0.00037933	      1.10787705	      0.00547880	      0.01738792	      0.00881079
      9.63282767	      2.39584921	     -0.04270728	     -0.37047518	      2.30231190	      1.17059274	      0.31500509	     -0.03102496	      0.02969906	      0.33557571	     -0.09207732	      0.23732079	      0.03393392	      0.02174340	     -0.15171070	      0.29599845	     -0.04208467	     -0.10622492	     -0.13521952	      0.39375623	     -0.80305840	     -0.05136912	      0.89522728	     -0.53152497	     -0.70101701	     -0.00212094	      1.09098442	     -0.00088945	     -0.00443462	      0.01531590
      9.66616067	      2.40814174	     -0.04931004	     -0.38152779	      2.30474614	      1.17146853	      0.31404919	     -0.02082827	      0.02066765	      0.35064591	     -0.09610915	      0.24433533	      0.03255803	     -0.00278247	     -0.15779425	      0.32142067	     -0.04299742	     -0.11760174	     -0.14736394	      0.38344529	     -0.80162413	     -0.05065869	      0.92196821	     -0.50556400	     -0.68608887	      0.02092853	      1.02752271	     -0.01792396	     -0.01026277	      0.01638297
      9.69949367	      2.40355368	     -0.04351119	     -0.38369599	      2.30502533	      1.17181730	      0.31337182	     -0.03874391	      0.02581571	      0.35789004	     -0.09992213	      0.24555492	      0.03352503	     -0.00455331	     -0.16873930	      0.32385550	     -0.04229880	     -0.11164078	     -0.14899733	      0.35907762	     -0.78964403	     -0.05023002	      0.88230630	     -0.49425860	     -0.68038084	      0.00883098	      1.04888510	      0.00286640	      0.01222918	      0.01694289
      9.73282667	      2.41673664	     -0.05033294	     -0.38233216	      2.30491000	      1.17196477	      0.31123688	     -0.02793087	      0.02736175	      0.36554218	     -0.10950677	      0.22924820	      0.03300944	     -0.01952557	     -0.15025572	      0.32262692	     -0.04266078	     -0.12339941	     -0.15285365	      0.34144926	     -0.79330692	     -0.04979014	      0.85855023	     -0.48785972	     -0.64162148	      0.01438586	      1.00542356	      0.00170519	     -0.00264810	      0.01623544
      9.76615967	      2.42823306	     -0.04471196	     -0.38799491	      2.30432775	      1.17211907	      0.31100500	     -0.02873846	      0.01740904	      0.37685691	     -0.10979965	      0.23533946	      0.03231890	     -0.01250996	     -0.16878048	      0.32667000	     -0.04314307	     -0.11928040	     -0.15484024	      0.32234709	     -0.80673232	     -0.04921202	      0.87261383	     -0.49449157	     -0.63413721	      0.01664836	      1.01852051	     -0.00132907	     -0.00499133	      0.01003913
      9.79949267	      2.41909109	     -0.04220335	     -0.38837596	      2.30281095	      1.17226429	      0.31144401	     -0.03289950	      0.02539131	      0.38453806	     -0.11571339	      0.24259435	      0.03342143	      0.00278461	     -0.18653986	      0.31429568	     -0.04246754	     -0.11440066	     -0.14607081	      0.30167453	     -0.78986645	     -0.04885444	      0.82971154	     -0.50208317	     -0.62264500	      0.00224832	      1.01234681	     -0.00517434	      0.00789840	      0.01871673
      9.83282567	      2.41929597	     -0.05037083	     -0.39072417	      2.30212055	      1.17236142	      0.31153300	     -0.01502054	      0.02399055	      0.39290446	     -0.12138126	      0.23877615	      0.03230631	      0.00663619	     -0.15406474	      0.31569617	     -0.04319276	     -0.12518404	     -0.16861752	      0.30024958	     -0.78593674	     -0.04808999	      0.87347385	     -0.50847002	     -0.61725018	      0.00391733	      0.98960188	     -0.01252480	      0.00423524	      0.02735077
      9.86615867	      2.40314221	     -0.04765904	     -0.39667514	      2.30136627	      1.17270143	      0.31334617	     -0.02126628	      0.02741601	      0.40392591	     -0.12405055	      0.25739193	      0.03281108	      0.02952137	     -0.15485811	      0.31255902	     -0.04280787	     -0.12047302	     -0.17100531	      0.29569428	     -0.75344226	     -0.04741182	      0.84219918	     -0.53105794	     -0.63516535	      0.01234522	      1.02602406	      0.01014997	     -0.00843926	      0.02528264
      9.89949167	      2.39408139	     -0.04921392	     -0.40074462	      2.30111673	      1.17302050	      0.31510350	     -0.01550718	      0.02776165	      0.41235442	     -0.13055806	      0.27790384	      0.03290513	      0.04577410	     -0.16570242	      0.30722101	     -0.04271174	     -0.12295190	     -0.16087050	      0.30227023	     -0.74158771	     -0.04668512	      0.88040661	     -0.53402305	     -0.61959796	     -0.01944429	      0.97754878	      0.01019437	      0.00148394	      0.02018169
      9.93282467	      2.39888879	     -0.05553882	     -0.40311836	      2.30192181	      1.17310930	      0.31561044	     -0.00101908	      0.02387456	      0.41828904	     -0.14030466	      0.28470022	      0.03223569	      0.04902053	     -0.14744846	      0.30987082	     -0.04307366	     -0.13728051	     -0.16730674	      0.31081743	     -0.73229850	     -0.04593282	      0.87820913	     -0.55481223	     -0.61308825	      0.01074477	      1.02511692	     -0.00133504	      0.00334089	      0.01751197
      9.96615767	      2.40283095	     -0.06237843	     -0.40338420	      2.30290338	      1.17318852	      0.31593398	      0.00982869	      0.02952842	      0.42344843	     -0.15612425	      0.29243993	      0.03285273	      0.04890722	     -0.13953808	      0.31143716	     -0.04259962	     -0.15230428	     -0.17287554	      0.31548874	     -0.73459832	     -0.04562134	      0.86461575	     -0.56376706	     -0.58177671	     -0.00217393	      1.03370515	     -0.00953739	     -0.00977579	      0.02176156
      9.99949067	      2.41031807	     -0.05675441	     -0.40387258	      2.30351299	      1.17303745	      0.31667833	      0.00765821	      0.01779571	      0.42665324	     -0.16880100	      0.30500917	      0.03174787	      0.05916771	     -0.15402316	      0.31237277	     -0.04325427	     -0.15212305	     -0.16618464	      0.32392959	     -0.75380266	     -0.04507374	      0.90442206	     -0.57674333	     -0.56695337	     -0.00791294	      1.01703597	      0.00023209	      0.00836557	      0.02179919
     10.03282367	      2.40214602	     -0.05354287	     -0.40043079	      2.30369325	      1.17270781	      0.31678579	     -0.00327835	      0.02009266	      0.42891629	     -0.18548892	      0.31130275	      0.03216950	      0.06474554	     -0.15395920	      0.30415885	     -0.04300579	     -0.15058880	     -0.15638818	      0.33197216	     -0.75273158	     -0.04461235	      0.87257077	     -0.59845625	     -0.58245606	      0.01057230	      1.05917184	      0.01887217	      0.00309890	      0.02046544
     10.06615667	      2.39444092	     -0.06066172	     -0.39453080	      2.30448130	      1.17233494	      0.31627162	      0.00215048	      0.02681181	      0.42615423	     -0.20085690	      0.30658646	      0.03240301	      0.05310436	     -0.13087077	      0.30537447	     -0.04294181	     -0.16033874	     -0.17875961	      0.35270426	     -0.76914884	     -0.04420053	      0.91392162	     -0.59097086	     -0.58764307	     -0.01969805	      1.02117312	      0.00071752	     -0.00939748	      0.01834033
     10.09948967	      2.38572968	     -0.05876961	     -0.39307413	      2.30597830	      1.17213279	      0.31648409	     -0.00598743	      0.02230636	      0.42258370	     -0.20683530	      0.31612494	      0.03201546	      0.04714922	     -0.13982835	      0.31123239	     -0.04319665	     -0.15809872	     -0.18667800	      0.37029291	     -0.76198593	     -0.04350431	      0.90395981	     -0.60844014	     -0.62563664	      0.01459376	      1.04492635	     -0.00790139	      0.00876693	      0.01166820
     10.13282267	      2.37539545	     -0.05406442	     -0.38958033	      2.30732948	      1.17207419	      0.31681507	     -0.02247187	      0.02886575	      0.41696854	     -0.21505147	      0.32245637	      0.03334608	      0.04147421	     -0.15140488	      0.30625561	     -0.04230725	     -0.14963062	     -0.15848096	      0.37360345	     -0.76190178	     -0.04359553	      0.92199611	     -0.61504531	     -0.62972511	     -0.00640854	      1.03734884	     -0.00520110	     -0.00432358	      0.01363228
     10.16615567	      2.39085316	     -0.05250405	     -0.39172098	      2.31021266	      1.17231331	      0.31665417	     -0.02426133	      0.01899449	      0.41216581	     -0.21614602	      0.31618447	      0.03205691	      0.02392134	     -0.12824695	      0.32873382	     -0.04309998	     -0.14995775	     -0.16645101	      0.37911292	     -0.77094891	     -0.04351622	      0.95642538	     -0.62626614	     -0.61474663	     -0.00381270	      1.02833112	     -0.00156410	     -0.00924709	      0.01348002
     10.19948867	      2.39888717	     -0.05798291	     -0.39542662	      2.31319666	      1.17269282	      0.31661112	     -0.02212042	      0.02397123	      0.41005149	     -0.21560081	      0.31851875	      0.03254926	      0.00003144	     -0.12951243	      0.34996401	     -0.04273384	     -0.15456194	     -0.16929827	      0.38678376	     -0.76465472	     -0.04346163	      0.93163179	     -0.64097197	     -0.59803027	      0.01377801	      1.07012650	      0.00257124	      0.00856495	      0.01300983
     10.23282167	      2.40526475	     -0.05524983	     -0.39366393	      2.31381030	      1.17271252	      0.31698589	     -0.02445484	      0.02467316	      0.40500162	     -0.21603727	      0.31447653	      0.03293484	     -0.00952901	     -0.14526902	      0.35170568	     -0.04255973	     -0.14399453	     -0.14174829	      0.40323908	     -0.77211389	     -0.04341635	      0.98828486	     -0.63549046	     -0.56884260	     -0.01866295	      1.04544472	     -0.00293310	      0.00581423	      0.01252771
     10.26615467	      2.41453280	     -0.04564524	     -0.39237677	      2.31291287	      1.17252504	      0.31712079	     -0.03130574	      0.01031918	      0.40405514	     -0.21465142	      0.29962133	      0.03215427	     -0.00823996	     -0.14103517	      0.35739775	     -0.04310810	     -0.12445288	     -0.14096994	      0.42501069	     -0.75612940	     -0.04302628	      0.98604291	     -0.65113403	     -0.57846545	      0.01165353	      1.06453417	     -0.00237381	     -0.00591564	      0.00773455
     10.29948767	      2.40389137	     -0.05545440	     -0.38819775	      2.31127063	      1.17209339	      0.31631255	     -0.02205106	      0.02785503	      0.40522747	     -0.21464117	      0.28245290	      0.03263801	     -0.02051030	     -0.13865803	      0.35621346	     -0.04282300	     -0.12496295	     -0.16084667	      0.44588662	     -0.75517687	     -0.04286067	      1.00461523	     -0.65092359	     -0.58618517	      0.00409223	      1.05739152	     -0.01036675	     -0.00530708	      0.00890785
     10.33282067	      2.39873641	     -0.05149092	     -0.38165429	      2.30803182	      1.17137393	      0.31530447	     -0.02576013	      0.02765265	      0.40566641	     -0.21457626	      0.26110823	      0.03248317	     -0.01327295	     -0.14566327	      0.34310097	     -0.04297060	     -0.11119152	     -0.16198529	      0.45223329	     -0.75696791	     -0.04286132	      1.03844892	     -0.65905438	     -0.60756598	     -0.00719808	      1.04525841	     -0.00242397	      0.01391359	      0.01521163
     10.36615367	      2.40271345	     -0.04662576	     -0.37713566	      2.30476085	      1.17072056	      0.31389291	     -0.02787296	      0.02524289	      0.40937740	     -0.21382411	      0.24151432	      0.03250511	     -0.00317422	     -0.15846306	      0.32909941	     -0.04299906	     -0.10045774	     -0.15375708	      0.44474815	     -0.76326005	     -0.04341250	      1.03484414	     -0.68458358	     -0.62058534	      0.01610658	      1.04705047	      0.00734351	     -0.01108707	      0.01950010
     10.39948667	      2.41162871	     -0.05554494	     -0.37421992	      2.30259624	      1.17022908	      0.31222596	     -0.00813933	      0.02773454	      0.41297308	     -0.21181105	      0.22365959	      0.03252001	     -0.00659864	     -0.16428433	      0.32340328	     -0.04307994	     -0.11000511	     -0.16298659	      0.44406409	     -0.78418142	     -0.04377596	      1.06250330	     -0.68163956	     -0.61326745	     -0.01440728	      1.03874218	     -0.00350800	     -0.00039354	      0.02171153
     10.43281967	      2.41768443	     -0.05480543	     -0.37180640	      2.30037359	      1.16987704	      0.31164321	     -0.00285951	      0.02694559	      0.41557156	     -0.20929120	      0.21028701	      0.03238980	      0.00478943	     -0.16559039	      0.31592542	     -0.04321335	     -0.11052554	     -0.16605654	      0.44316137	     -0.78777471	     -0.04410289	      1.06159011	     -0.69738335	     -0.60254735	      0.00424644	      1.05368650	     -0.00362908	      0.01216576	      0.02131010
     10.46615267	      2.41689167	     -0.04846408	     -0.37005040	      2.29837565	      1.16972980	      0.31237945	     -0.00678393	      0.02521158	      0.41660467	     -0.20721725	      0.20614505	      0.03225314	      0.02695987	     -0.16938808	      0.30575655	     -0.04331598	     -0.10540788	     -0.15863608	      0.45227844	     -0.77967131	     -0.04434315	      1.08130548	     -0.70161323	     -0.58446142	     -0.00188062	      1.04249719	      0.00443516	     -0.01254236	      0.02197194
     10.49948567	      2.40699717	     -0.04849959	     -0.37197781	      2.29787506	      1.16983683	      0.31362073	     -0.00592177	      0.02411558	      0.41723671	     -0.20143166	      0.21452161	      0.03212647	      0.04347506	     -0.17016186	      0.30306813	     -0.04336403	     -0.11008424	     -0.16225111	      0.47648804	     -0.75861982	     -0.04384793	      1.10757804	     -0.69723928	     -0.58403023	     -0.00568100	      1.04289493	      0.00945590	      0.00498682	      0.02117336
     10.53281867	      2.39369717	     -0.05604030	     -0.37263815	      2.29850580	      1.17004923	      0.31412636	     -0.00018499	      0.03145990	      0.41628821	     -0.19940355	      0.22254649	      0.03306866	      0.04866664	     -0.15542541	      0.29929452	     -0.04272438	     -0.12700094	     -0.16806239	      0.49620317	     -0.73331945	     -0.04371343	      1.10292247	     -0.69668292	     -0.57839399	      0.01253562	      1.03884470	      0.00572452	      0.00781257	      0.02356488
     10.56615167	      2.39244470	     -0.05696992	     -0.37255646	      2.29968792	      1.17018121	      0.31421709	      0.00100122	      0.02491823	      0.41304609	     -0.19938376	      0.23103095	      0.03209700	      0.05423912	     -0.14774755	      0.29555310	     -0.04325518	     -0.14070932	     -0.16610090	      0.50108658	     -0.72560807	     -0.04371772	      1.12324837	     -0.68685824	     -0.57162135	     -0.00981023	      1.02786917	     -0.00010037	     -0.01122334	      0.02545628
     10.59948467	      2.38541029	     -0.05117022	     -0.37215077	      2.30097403	      1.17026308	      0.31442948	     -0.01349921	      0.02561598	      0.40962947	     -0.20013310	      0.25007292	      0.03261982	      0.06499388	     -0.16517553	      0.28749669	     -0.04282486	     -0.14554844	     -0.15608488	      0.48500636	     -0.73065800	     -0.04435976	      1.11939589	     -0.69503771	     -0.56391076	     -0.00915265	      1.02748629	      0.00207506	     -0.00152866	      0.02178599
     10.63281767	      2.38618470	     -0.04791133	     -0.36814866	      2.30245595	      1.17027490	      0.31371239	     -0.02204130	      0.02065959	      0.40393710	     -0.20669904	      0.25456333	      0.03216680	      0.06593863	     -0.15468662	      0.28321267	     -0.04309787	     -0.15427638	     -0.16656718	      0.46978993	     -0.73702203	     -0.04488931	      1.10376477	     -0.69416354	     -0.55147471	     -0.01724532	      1.01055469	      0.00156953	      0.01210814	      0.01920543
     10.66615067	      2.38507111	     -0.05407126	     -0.36451260	      2.30440941	      1.17029622	      0.31288444	     -0.01800444	      0.01988059	      0.39767279	     -0.21246592	      0.26009844	      0.03200420	      0.05305153	     -0.14258491	      0.28046339	     -0.04321984	     -0.17031298	     -0.17878358	      0.47153564	     -0.74480778	     -0.04508394	      1.11030550	     -0.68135538	     -0.54706897	     -0.01394204	      1.00316050	     -0.00539599	     -0.00735803	      0.01587566
     10.69948367	      2.37244906	     -0.05465676	     -0.36296478	      2.30597523	      1.17064276	      0.31363815	     -0.02348499	      0.01761412	      0.39261037	     -0.21684233	      0.28113137	      0.03241075	      0.04769475	     -0.16076007	      0.27179204	     -0.04299285	     -0.17109450	     -0.16678590	      0.48266607	     -0.71987970	     -0.04478693	      1.08292898	     -0.66064439	     -0.55246072	     -0.01085906	      0.98951230	     -0.00324185	     -0.00058024	      0.01482392
     10.73281667	      2.36187289	     -0.05330923	     -0.36394536	      2.30749404	      1.17124184	      0.31542118	     -0.02889882	      0.01675702	      0.38876682	     -0.21938812	      0.29767478	      0.03254552	      0.04283774	     -0.15705487	      0.27292249	     -0.04293271	     -0.16419677	     -0.16740332	      0.49212341	     -0.69341917	     -0.04465706	      1.08920677	     -0.63742297	     -0.53787556	      0.00017397	      0.95335565	     -0.00231709	      0.00532162	      0.01489641
     10.76614967	      2.35894803	     -0.05617462	     -0.36727742	      2.30950221	      1.17209633	      0.31732796	     -0.02670657	      0.01897868	      0.38596793	     -0.21962842	      0.30579753	      0.03228471	      0.03027903	     -0.12963989	      0.28610933	     -0.04307426	     -0.15967489	     -0.18418463	      0.48977350	     -0.65974357	     -0.04478370	      1.07597554	     -0.61357635	     -0.51312236	      0.01462013	      0.96380505	     -0.00247752	     -0.00896456	      0.01447260
     10.79948267	      2.35771845	     -0.05623886	     -0.37204027	      2.31125171	      1.17324370	      0.31968557	     -0.02652830	      0.02173646	      0.38486468	     -0.21810787	      0.32205481	      0.03275744	      0.02123839	     -0.13747137	      0.29522052	     -0.04278927	     -0.14783581	     -0.17523715	      0.47071841	     -0.61658491	     -0.04531666	      1.04417754	     -0.58732470	     -0.46698790	      0.00745220	      0.93769453	     -0.00275781	     -0.00129000	      0.01218923
     10.83281567	      2.36722876	     -0.05342483	     -0.37777078	      2.31258880	      1.17425969	      0.32155026	     -0.02356232	      0.01212836	      0.38553945	     -0.21431102	      0.33366580	      0.03258942	      0.01449176	     -0.15416586	      0.30546730	     -0.04295258	     -0.13273566	     -0.15929102	      0.44297205	     -0.57994226	     -0.04587912	      1.05230077	     -0.56687438	     -0.42842781	      0.00923779	      0.92440259	     -0.00297092	      0.01074621	      0.00854070
     10.86614867	      2.38036371	     -0.05385783	     -0.37952275	      2.31311497	      1.17507934	      0.32200772	     -0.01590106	      0.00283008	      0.38644648	     -0.21361597	      0.32427793	      0.03219473	      0.00404314	     -0.14106972	      0.31581033	     -0.04326861	     -0.12262506	     -0.16594252	      0.41132662	     -0.53079056	     -0.04655598	      1.01344120	     -0.54701377	     -0.39460308	      0.00949820	      0.91886872	      0.00001072	     -0.00843678	      0.00994677
     10.89948167	      2.38036074	     -0.05771580	     -0.38071679	      2.31264275	      1.17569216	      0.32225406	     -0.00922945	      0.00886972	      0.39017482	     -0.21121086	      0.31661526	      0.03218839	     -0.00520566	     -0.14364845	      0.32172113	     -0.04336546	     -0.11481026	     -0.17857757	      0.38396357	     -0.49238459	     -0.04723927	      0.99645822	     -0.52158519	     -0.36096155	     -0.00707361	      0.87994895	      0.00039390	     -0.00426510	      0.01205930
     10.93281467	      2.36837398	     -0.06040109	     -0.38005293	      2.31093338	      1.17601569	      0.32242702	     -0.00870887	      0.02262395	      0.39565497	     -0.20951566	      0.31080048	      0.03316517	     -0.00696542	     -0.16580313	      0.31572139	     -0.04278898	     -0.10492381	     -0.17387098	      0.36235583	     -0.45224742	     -0.04775747	      0.98302685	     -0.49680717	     -0.34660131	     -0.01196143	      0.87679520	      0.00207889	      0.01371034	      0.01571561
     10.96614767	      2.37309337	     -0.05910144	     -0.37714175	      2.30883955	      1.17631845	      0.32201460	     -0.00427605	      0.01862639	      0.40042793	     -0.21115874	      0.28763898	      0.03257530	     -0.00411597	     -0.16003766	      0.31408248	     -0.04319292	     -0.09708396	     -0.18139018	      0.34752230	     -0.39918912	     -0.04825122	      0.94033799	     -0.46577880	     -0.31858098	     -0.01008063	      0.83570237	      0.00088250	     -0.00730410	      0.01979437
     10.99948067	      2.38284471	     -0.05935610	     -0.37972859	      2.30782380	      1.17673929	      0.32205855	      0.00366752	      0.01195003	      0.40801494	     -0.20801162	      0.27370121	      0.03196977	     -0.00169230	     -0.16384470	      0.32434834	     -0.04359623	     -0.09677575	     -0.19575771	      0.33476852	     -0.35917605	     -0.04871017	      0.94106168	     -0.42802272	     -0.29038915	     -0.01055404	      0.82440966	     -0.00188548	     -0.00757405	      0.01912042
     11.03281367	      2.38141071	     -0.06308231	     -0.38061570	      2.30756769	      1.17732875	      0.32230829	      0.00632743	      0.02330222	      0.41335268	     -0.20697735	      0.26852549	      0.03293516	      0.00078323	     -0.18534063	      0.32441964	     -0.04293193	     -0.10352623	     -0.18128085	      0.31222750	     -0.30666550	     -0.04949873	      0.90093762	     -0.39406913	     -0.23796972	      0.00566565	      0.80985118	      0.00155783	      0.00955915	      0.02047897
     11.06614667	      2.39468180	     -0.06301485	     -0.38420102	      2.30864471	      1.17800350	      0.32253870	      0.00921030	      0.01857865	      0.41694822	     -0.20302534	      0.25813812	      0.03234926	      0.00425757	     -0.17794939	      0.33729195	     -0.04319212	     -0.11432586	     -0.18031158	      0.28201541	     -0.25618589	     -0.05040180	      0.88516644	     -0.35764494	     -0.18013181	      0.00981067	      0.79722090	      0.00695860	      0.00142748	      0.02113008
     11.09947967	      2.40841164	     -0.06032061	     -0.39101377	      2.31074630	      1.17875365	      0.32313904	      0.00898394	      0.00737304	      0.42173423	     -0.19825862	      0.25531319	      0.03172285	      0.01071347	     -0.16930319	      0.35813095	     -0.04347674	     -0.12647111	     -0.18731546	      0.24486987	     -0.20249246	     -0.05137306	      0.88153692	     -0.32400518	     -0.12970714	      0.00844731	      0.79470700	      0.00786179	     -0.00689837	      0.02117857
     11.13281267	      2.40133475	     -0.06019955	     -0.39321660	      2.31263805	      1.17935843	      0.32390019	      0.00177918	      0.01473910	      0.42238483	     -0.19605459	      0.26286300	      0.03236368	      0.02003410	     -0.18403160	      0.36048516	     -0.04295161	     -0.14011958	     -0.16933330	      0.20483255	     -0.13940136	     -0.05247707	      0.84631206	     -0.29836209	     -0.07667701	      0.01273378	      0.76982331	      0.00193103	      0.00405513	      0.02185966
     11.16614567	      2.39308768	     -0.06085673	     -0.39410843	      2.31424708	      1.17966129	      0.32431797	     -0.00414141	      0.02052391	      0.42269228	     -0.19635823	      0.26560626	      0.03279034	      0.02824660	     -0.17889518	      0.36307374	     -0.04258536	     -0.15515348	     -0.16836313	      0.17265761	     -0.09325981	     -0.05352624	      0.85824304	     -0.27456093	     -0.04440803	      0.00575829	      0.78077904	     -0.00610536	      0.00663017	      0.02237806
     11.19947867	      2.39269592	     -0.05841100	     -0.39165578	      2.31532976	      1.17981135	      0.32435413	     -0.00858506	      0.01280460	      0.42138331	     -0.20076123	      0.25978596	      0.03208611	      0.03683479	     -0.15895333	      0.36667857	     -0.04303769	     -0.16641883	     -0.18738293	      0.15079383	     -0.03979607	     -0.05439647	      0.82798680	     -0.25622958	     -0.01178438	      0.00737671	      0.75105564	     -0.00689168	     -0.00504645	      0.01957666
     11.23281167	      2.38316453	     -0.05810249	     -0.38999961	      2.31596349	      1.17985558	      0.32469550	     -0.01426320	      0.01341620	      0.42054501	     -0.20308134	      0.26982858	      0.03245782	      0.04419249	     -0.17438446	      0.35844557	     -0.04284770	     -0.17482928	     -0.18137955	      0.14039000	     -0.00916498	     -0.05519961	      0.83018131	     -0.24068047	      0.00291080	      0.01098231	      0.75449397	     -0.00049828	     -0.00299711	      0.01545725
     11.26614467	      2.37498397	     -0.06155719	     -0.38535661	      2.31622995	      1.17983060	      0.32458994	     -0.01383479	      0.01559253	      0.41864919	     -0.21034654	      0.27473076	      0.03292087	      0.04419239	     -0.18060962	      0.34250008	     -0.04268579	     -0.18363304	     -0.16839386	      0.13878355	      0.01750388	     -0.05593100	      0.82003648	     -0.22166245	      0.02508644	      0.00415029	      0.74229238	      0.00327433	      0.00638511	      0.01725285
     11.29947767	      2.37729489	     -0.06351667	     -0.38338431	      2.31692012	      1.17989608	      0.32469488	     -0.00955494	      0.00897504	      0.41591482	     -0.21324364	      0.27401824	      0.03245474	      0.04009821	     -0.15978431	      0.34171312	     -0.04312060	     -0.18841619	     -0.18745884	      0.13700690	      0.03770531	     -0.05664614	      0.80086014	     -0.20628801	      0.04693760	      0.01027667	      0.73702746	      0.00114609	     -0.00175457	      0.01817995
     11.33281067	      2.37396086	     -0.06106010	     -0.38428887	      2.31751125	      1.18006853	      0.32569063	     -0.01260263	      0.00586783	      0.41618774	     -0.21595520	      0.28599538	      0.03244570	      0.04004485	     -0.15905178	      0.33784745	     -0.04327598	     -0.18160671	     -0.19153635	      0.12534381	      0.04901698	     -0.05752196	      0.81233768	     -0.19613157	      0.06846683	      0.00956370	      0.74877479	     -0.00235789	     -0.00530582	      0.01949383
     11.36614367	      2.36439714	     -0.05937485	     -0.38133098	      2.31793121	      1.18019770	      0.32660110	     -0.01635477	      0.00486429	      0.41235391	     -0.21875463	      0.29846567	      0.03296815	      0.03727276	     -0.16788486	      0.31974759	     -0.04318901	     -0.17033177	     -0.16935422	      0.10273752	      0.07756560	     -0.05843603	      0.79237134	     -0.19060937	      0.09883829	      0.00180838	      0.73357026	     -0.00490750	      0.00789830	      0.01843911
     11.39947667	      2.36141782	     -0.06513614	     -0.38321783	      2.31932429	      1.18040599	      0.32712310	     -0.00788439	      0.00155653	      0.41248166	     -0.21871349	      0.30716382	      0.03292096	      0.02113831	     -0.15328882	      0.31930438	     -0.04341789	     -0.16718590	     -0.17936935	      0.08092908	      0.09458619	     -0.05935329	      0.81967774	     -0.18820254	      0.11501322	      0.00970240	      0.75652926	     -0.00646694	     -0.00022761	      0.01446209
     11.43280967	      2.35720588	     -0.07265603	     -0.38271716	      2.32030213	      1.18055446	      0.32751819	      0.00311331	     -0.00065202	      0.41131708	     -0.21976344	      0.31136757	      0.03289882	      0.00266648	     -0.13882369	      0.31635540	     -0.04368174	     -0.16295583	     -0.19145818	      0.06303013	      0.12639349	     -0.06013639	      0.80552635	     -0.18583572	      0.13630596	      0.00957951	      0.74567213	     -0.00315835	     -0.00740630	      0.01187077
     11.46614267	      2.34418826	     -0.07628065	     -0.38259410	      2.31986294	      1.18052427	      0.32850570	      0.00669720	      0.00542336	      0.41139437	     -0.21850207	      0.32270654	      0.03353338	     -0.00709841	     -0.15194811	      0.30181329	     -0.04353785	     -0.14829286	     -0.17263384	      0.05530600	      0.14072083	     -0.06079352	      0.82873840	     -0.18564302	      0.14187534	      0.00619732	      0.75760911	      0.00275499	      0.00379023	      0.01267269
     11.49947567	      2.33662432	     -0.07697950	     -0.38185789	      2.31835044	      1.18038989	      0.32932917	      0.00998932	      0.01014142	      0.41370540	     -0.21962199	      0.32291088	      0.03377193	     -0.01164738	     -0.14983439	      0.29232609	     -0.04362682	     -0.13019935	     -0.16921716	      0.06226996	      0.15102510	     -0.06127328	      0.83364730	     -0.18696324	      0.14514581	      0.01187754	      0.75922293	      0.00399275	      0.00195064	      0.01623303
     11.53280867	      2.33822726	     -0.07843316	     -0.38068062	      2.31659065	      1.18017102	      0.32950336	      0.01827237	      0.01018507	      0.41537876	     -0.21892972	      0.31160957	      0.03331784	     -0.01631145	     -0.13271621	      0.29283215	     -0.04412315	     -0.11741224	     -0.19207222	      0.07999837	      0.15345190	     -0.06153127	      0.82681143	     -0.18629850	      0.14249354	      0.00960440	      0.75740475	     -0.00043344	     -0.00744571	      0.01777912
     11.56614167	      2.33463980	     -0.07891362	     -0.37838147	      2.31444157	      1.17984261	      0.32914459	      0.02071741	      0.01679978	      0.41902433	     -0.22141745	      0.30510905	      0.03367399	     -0.01652363	     -0.14571124	      0.28280731	     -0.04400483	     -0.10640185	     -0.18413101	      0.09551688	      0.14019781	     -0.06183865	      0.85286113	     -0.19244235	      0.13375547	      0.01041867	      0.77232306	     -0.00111570	      0.00093206	      0.02001242
     11.59947467	      2.33552556	     -0.07684136	     -0.37342264	      2.31271511	      1.17950665	      0.32802027	      0.01946188	      0.01636903	      0.41976180	     -0.22432498	      0.29307132	      0.03397124	     -0.01363367	     -0.16165788	      0.27069698	     -0.04387065	     -0.10014019	     -0.16758209	      0.09838308	      0.13924752	     -0.06212232	      0.83369960	     -0.20430712	      0.13159072	      0.00684417	      0.76059396	      0.00462440	      0.00746660	      0.01898044
     11.63280767	      2.34747492	     -0.07747476	     -0.37420703	      2.31265427	      1.17938462	      0.32652143	      0.02309149	      0.01048011	      0.42345039	     -0.22443441	      0.27741657	      0.03332699	     -0.01578880	     -0.15232866	      0.28171721	     -0.04432840	     -0.10746987	     -0.18574324	      0.09414938	      0.12217100	     -0.06254315	      0.86614750	     -0.21424174	      0.12332130	     -0.00063246	      0.77780805	      0.00769283	     -0.00838055	      0.01797546
     11.66614067	      2.34905136	     -0.07914652	     -0.37243365	      2.31305969	      1.17932469	      0.32518556	      0.02142480	      0.01502746	      0.42405541	     -0.22672464	      0.26508748	      0.03340315	     -0.01533032	     -0.15192902	      0.28516108	     -0.04424507	     -0.11929975	     -0.18246241	      0.08225799	      0.12511874	     -0.06290145	      0.85357377	     -0.22217684	      0.12665431	     -0.01662220	      0.77527420	      0.00572692	     -0.00228950	      0.02030396
     11.69947367	      2.34678957	     -0.07944723	     -0.37376311	      2.31391289	      1.17935229	      0.32471482	      0.01565396	      0.02475148	      0.42448007	     -0.22490509	      0.26376071	      0.03440666	     -0.00951464	     -0.16668283	      0.28930895	     -0.04344279	     -0.13200799	     -0.16117174	      0.07414560	      0.12180470	     -0.06336505	      0.87161996	     -0.23059149	      0.12679475	     -0.00758821	      0.78402434	     -0.00098370	      0.00937052	      0.02100841
     11.73280667	      2.36207686	     -0.07612260	     -0.37709453	      2.31511904	      1.17945054	      0.32452237	      0.01515292	      0.01312231	      0.42551804	     -0.22468542	      0.25486558	      0.03332254	     -0.00142860	     -0.15733837	      0.30912389	     -0.04398811	     -0.14599794	     -0.16481640	      0.07762704	      0.12678373	     -0.06338890	      0.88624070	     -0.22850019	      0.12331072	     -0.01447338	      0.79182603	     -0.00689169	     -0.00187053	      0.02091721
     11.76613967	      2.36689329	     -0.07353908	     -0.37716684	      2.31570352	      1.17943995	      0.32480198	      0.00978005	      0.01544568	      0.42309975	     -0.22450950	      0.24844347	      0.03322939	      0.01029935	     -0.15516346	      0.32048287	     -0.04387180	     -0.15780475	     -0.16159678	      0.09297397	      0.13343803	     -0.06338913	      0.88000295	     -0.22643822	      0.12499628	     -0.00196786	      0.78372461	     -0.00381411	     -0.01026030	      0.01825888
     11.79947267	      2.36137777	     -0.07098716	     -0.37728583	      2.31562521	      1.17934866	      0.32538413	      0.00041783	      0.02594073	      0.42256254	     -0.22579595	      0.25006973	      0.03416164	      0.02518744	     -0.16723983	      0.32379020	     -0.04309160	     -0.16573814	     -0.14799807	      0.11327030	      0.12581005	     -0.06329993	      0.90395673	     -0.22650896	      0.11181982	      0.01298172	      0.80789945	      0.00364483	      0.01114572	      0.01675460
     11.83280567	      2.36894478	     -0.06579729	     -0.37469673	      2.31535529	      1.17921408	      0.32525544	     -0.00400449	      0.01860853	      0.41975605	     -0.22931224	      0.23966322	      0.03325052	      0.03756763	     -0.15871474	      0.33052158	     -0.04362646	     -0.17143052	     -0.15442716	      0.12907896	      0.12431483	     -0.06310503	      0.89263731	     -0.22575342	      0.10574733	      0.00827371	      0.78344694	      0.00534503	      0.00293219	      0.01574560
     11.86613867	      2.36916316	     -0.06572168	     -0.37415191	      2.31541796	      1.17912805	      0.32472627	     -0.00553428	      0.01937033	      0.41941331	     -0.23120916	      0.23835615	      0.03323107	      0.04223240	     -0.16066985	      0.33387795	     -0.04357186	     -0.17994176	     -0.15872912	      0.13492142	      0.10635347	     -0.06310703	      0.90631632	     -0.23157363	      0.08458112	      0.01042609	      0.80330844	     -0.00038630	     -0.01312376	      0.01604876
     11.89947167	      2.36184212	     -0.06893436	     -0.37039757	      2.31542753	      1.17906694	      0.32370169	     -0.00585114	      0.02506345	      0.41807889	     -0.23651191	      0.23960601	      0.03399527	      0.04095210	     -0.17005402	      0.32352563	     -0.04307211	     -0.18790181	     -0.14783763	      0.12807169	      0.09375618	     -0.06322314	      0.90187301	     -0.24128616	      0.07635270	      0.00833095	      0.79334199	     -0.00729840	      0.01116844	      0.01875648
     11.93280467	      2.36453353	     -0.06912548	     -0.36884185	      2.31577340	      1.17908228	      0.32287368	     -0.00533051	      0.01920578	      0.41685836	     -0.23908470	      0.23866313	      0.03345213	      0.03704762	     -0.16418678	      0.32233451	     -0.04348996	     -0.18989556	     -0.15629548	      0.11546486	      0.07911227	     -0.06336339	      0.90269586	     -0.24874221	      0.07240328	     -0.00437646	      0.79054050	     -0.00579922	      0.00212948	      0.01828654
     11.96613767	      2.36300743	     -0.06975026	     -0.36897872	      2.31605446	      1.17917001	      0.32284242	     -0.00567429	      0.01919450	      0.41719366	     -0.24109737	      0.24472472	      0.03343573	      0.03184386	     -0.16125214	      0.31984937	     -0.04357798	     -0.18600056	     -0.16380766	      0.10635091	      0.06568608	     -0.06351710	      0.91161736	     -0.25217472	      0.07292183	     -0.01609988	      0.80970839	      0.00088405	     -0.01411413	      0.01668005
     11.99947067	      2.35629812	     -0.07183091	     -0.36753196	      2.31591151	      1.17928111	      0.32353421	     -0.00292821	      0.02196851	      0.41525525	     -0.24200540	      0.25444763	      0.03387355	      0.02539538	     -0.16415349	      0.30779874	     -0.04343910	     -0.17686037	     -0.15499186	      0.10645495	      0.06859608	     -0.06349562	      0.89904989	     -0.25329893	      0.08727091	     -0.00625837	      0.79259665	      0.00135258	      0.01444635	      0.01408908
     12.03280367	      2.35548151	     -0.07420070	     -0.37099240	      2.31582334	      1.17943707	      0.32494541	      0.00546083	      0.01881286	      0.41626264	     -0.23926630	      0.26704339	      0.03364019	      0.01680508	     -0.15872351	      0.30602363	     -0.04373334	     -0.16470348	     -0.15916860	      0.11836360	      0.06678283	     -0.06332933	      0.92198003	     -0.24399992	      0.08756358	     -0.00941768	      0.81754658	     -0.00349660	     -0.00132541	      0.01336143
     12.06613667	      2.35199441	     -0.07632993	     -0.37235236	      2.31525699	      1.17956911	      0.32641089	      0.01373922	      0.01576432	      0.41614913	     -0.23726099	      0.27663767	      0.03344286	      0.00872490	     -0.14999196	      0.29998609	     -0.04405748	     -0.14931575	     -0.16421631	      0.13217742	      0.08129972	     -0.06310491	      0.90653103	     -0.23582916	      0.09520745	     -0.00705846	      0.80449105	     -0.00584467	     -0.01140238	      0.01489345
     12.09946967	      2.33869091	     -0.07877141	     -0.37404806	      2.31433369	      1.17958128	      0.32764750	      0.01686842	      0.02094221	      0.41746345	     -0.23320614	      0.29054178	      0.03394005	      0.00185141	     -0.15262922	      0.28806233	     -0.04391715	     -0.13246469	     -0.16053893	      0.13951573	      0.08345048	     -0.06293454	      0.92202806	     -0.23748697	      0.09088371	      0.01403377	      0.81019487	      0.00001339	      0.01388560	      0.01622355
     12.13280267	      2.33110058	     -0.08064553	     -0.37372752	      2.31336290	      1.17950854	      0.32770324	      0.01960545	      0.02138526	      0.41982351	     -0.23284206	      0.29450270	      0.03403315	     -0.00636618	     -0.14664149	      0.27726024	     -0.04403959	     -0.11950677	     -0.16662508	      0.13701854	      0.08455274	     -0.06293689	      0.92342163	     -0.23676719	      0.08584831	      0.00257256	      0.81476843	      0.00934851	     -0.00214971	      0.01784991
     12.16613567	      2.32954977	     -0.08203311	     -0.37163713	      2.31259651	      1.17937397	      0.32673752	      0.02322380	      0.01634361	      0.42106604	     -0.23248899	      0.29212988	      0.03374182	     -0.01500068	     -0.14300552	      0.26757720	     -0.04441680	     -0.11239503	     -0.17737172	      0.12592629	      0.08269478	     -0.06299843	      0.91032228	     -0.23819404	      0.08420502	     -0.01359860	      0.80091359	      0.00934388	     -0.01160828	      0.01666964
     12.19946867	      2.32341589	     -0.08298897	     -0.37022257	      2.31184455	      1.17917401	      0.32548763	      0.02177205	      0.02037653	      0.42445491	     -0.23319001	      0.29347298	      0.03430645	     -0.02027351	     -0.15543731	      0.25499785	     -0.04413815	     -0.10872311	     -0.17335993	      0.11285403	      0.06341940	     -0.06316858	      0.93172786	     -0.24620068	      0.07835508	     -0.00411289	      0.81773110	      0.00118503	      0.00952658	      0.01717375
     12.23280167	      2.32726245	     -0.08249977	     -0.36697604	      2.31134257	      1.17903478	      0.32393360	      0.02074042	      0.01885651	      0.42537624	     -0.23541222	      0.28393983	      0.03424536	     -0.02300239	     -0.15272956	      0.24714003	     -0.04422929	     -0.11107555	     -0.17457424	      0.10537862	      0.05851052	     -0.06324402	      0.90238426	     -0.24574582	      0.08748637	     -0.00869289	      0.80455120	     -0.00513014	      0.00091084	      0.01874457
     12.26613467	      2.33824445	     -0.08157440	     -0.36925164	      2.31156949	      1.17902928	      0.32305028	      0.02082589	      0.01343230	      0.42833668	     -0.23338854	      0.27842336	      0.03377821	     -0.02277715	     -0.14898823	      0.25424541	     -0.04452706	     -0.11925940	     -0.18376183	      0.10908412	      0.04391851	     -0.06321164	      0.91975311	     -0.23777576	      0.08777731	     -0.01306678	      0.81940617	     -0.00416032	     -0.01204363	      0.01962124
     12.29946767	      2.34131600	     -0.08035015	     -0.36951079	      2.31171442	      1.17904436	      0.32276281	      0.01706065	      0.01365953	      0.42930745	     -0.23369031	      0.27611164	      0.03394403	     -0.01655952	     -0.15814383	      0.25458148	     -0.04433300	     -0.12825123	     -0.16917700	      0.11856393	      0.05057818	     -0.06299370	      0.91293207	     -0.23073934	      0.09250189	     -0.00143512	      0.81494585	      0.00260111	      0.00989910	      0.02146153
     12.33280067	      2.34271357	     -0.08018080	     -0.37066100	      2.31216553	      1.17909231	      0.32297026	      0.01380331	      0.01842054	      0.42895480	     -0.23168654	      0.27289336	      0.03411234	     -0.00814220	     -0.15891639	      0.26105200	     -0.04406320	     -0.14060677	     -0.16068663	      0.13132094	      0.06280451	     -0.06281902	      0.91208994	     -0.22126668	      0.09376962	      0.00911576	      0.81179078	      0.00590351	      0.00216873	      0.02003544
     12.36613367	      2.34783894	     -0.07816730	     -0.37364085	      2.31286150	      1.17915963	      0.32341772	      0.01169852	      0.01631591	      0.42998177	     -0.23038020	      0.26687622	      0.03358164	      0.00316866	     -0.14723532	      0.27815108	     -0.04422504	     -0.15317221	     -0.16977101	      0.13945862	      0.07675624	     -0.06262977	      0.92930935	     -0.21325091	      0.08329563	      0.01143246	      0.82709829	      0.00097439	     -0.01009148	      0.01814476
     12.39946667	      2.34495067	     -0.07480083	     -0.37240654	      2.31309066	      1.17913690	      0.32378039	      0.00470201	      0.02023683	      0.42763396	     -0.23073394	      0.26181531	      0.03375665	      0.01827871	     -0.15085466	      0.28296180	     -0.04394467	     -0.16180842	     -0.15854617	      0.13610519	      0.09708320	     -0.06258231	      0.91720656	     -0.21201874	      0.08292623	      0.01122590	      0.80163077	     -0.00535658	      0.00585000	      0.01631824
     12.43279967	      2.34510794	     -0.07187586	     -0.37362276	      2.31347149	      1.17909780	      0.32378812	     -0.00198123	      0.02389735	      0.42791557	     -0.23047878	      0.25913414	      0.03411443	      0.03080236	     -0.15909599	      0.29090425	     -0.04352319	     -0.17061241	     -0.14788624	      0.12604791	      0.09457930	     -0.06266489	      0.93720558	     -0.21525129	      0.06940517	      0.00972966	      0.82570256	     -0.00519797	      0.00422538	      0.01626823
     12.46613267	      2.35835733	     -0.07166347	     -0.37221129	      2.31394186	      1.17905514	      0.32282292	     -0.00004627	      0.01924654	      0.42664043	     -0.23354547	      0.24347875	      0.03349371	      0.03435676	     -0.14917471	      0.30307308	     -0.04380949	     -0.18313316	     -0.15409439	      0.11657500	      0.09031641	     -0.06275299	      0.92233508	     -0.21607266	      0.07421173	      0.00293201	      0.80628494	     -0.00156280	     -0.01070836	      0.01754112
     12.49946567	      2.36626389	     -0.07538881	     -0.37157565	      2.31412852	      1.17898195	      0.32196135	      0.00539204	      0.02201096	      0.42627756	     -0.23482718	      0.23567165	      0.03373424	      0.03291186	     -0.15615975	      0.30927914	     -0.04354212	     -0.19418540	     -0.14914486	      0.11242039	      0.07200710	     -0.06276115	      0.92166557	     -0.21524647	      0.07175349	     -0.00210454	      0.81755663	      0.00040170	      0.00297331	      0.01759237
     12.53279867	      2.37344668	     -0.07555809	     -0.36984170	      2.31337246	      1.17885299	      0.32170239	      0.00915342	      0.02341786	      0.42655254	     -0.23882419	      0.22931479	      0.03402663	      0.03485806	     -0.16717182	      0.30874489	     -0.04334474	     -0.19392079	     -0.13617587	      0.11432665	      0.05449000	     -0.06273895	      0.92433144	     -0.21299138	      0.07361510	     -0.00816717	      0.82231831	     -0.00127932	      0.00909949	      0.01823099
     12.56613167	      2.38366922	     -0.07101235	     -0.36803341	      2.31212191	      1.17874461	      0.32226440	      0.01201266	      0.01619387	      0.42558922	     -0.24126674	      0.21981106	      0.03333537	      0.03988430	     -0.16105560	      0.31211415	     -0.04389931	     -0.18231925	     -0.14185338	      0.12046169	      0.05103068	     -0.06260480	      0.90871924	     -0.21086330	      0.07776447	     -0.01127601	      0.80771179	     -0.00432256	     -0.00706787	      0.01643253
     12.59946467	      2.37795028	     -0.07142403	     -0.36897765	      2.31101204	      1.17873468	      0.32360750	      0.01556243	      0.02211898	      0.42703902	     -0.24155213	      0.22354004	      0.03358529	      0.04111112	     -0.16022714	      0.31144755	     -0.04383085	     -0.16897373	     -0.14606043	      0.12891299	      0.04846467	     -0.06246447	      0.92858093	     -0.21024759	      0.06758847	     -0.00460878	      0.82968938	     -0.00525272	     -0.00177488	      0.01579649
     12.63279767	      2.36775272	     -0.07457970	     -0.36777789	      2.31011071	      1.17882351	      0.32485924	      0.02199203	      0.02616398	      0.42615177	     -0.24237843	      0.22857606	      0.03403034	      0.03690998	     -0.15697465	      0.30200987	     -0.04370863	     -0.15540196	     -0.13948784	      0.13325593	      0.06918791	     -0.06233668	      0.91500431	     -0.20815336	      0.06794618	     -0.00656702	      0.80446366	     -0.00140165	      0.01306011	      0.01627413
     12.66613067	      2.36220762	     -0.07480044	     -0.37151698	      2.30986524	      1.17899754	      0.32626130	      0.02561117	      0.02261627	      0.42800398	     -0.23868883	      0.23979961	      0.03361339	      0.03134751	     -0.15149520	      0.30078737	     -0.04414674	     -0.13885565	     -0.14230576	      0.13048821	      0.07919264	     -0.06226459	      0.93546220	     -0.20782071	      0.05700317	     -0.00868963	      0.81709121	      0.00762786	     -0.00785266	      0.01607264
     12.69946367	      2.35196337	     -0.07520460	     -0.37284291	      2.30968570	      1.17914987	      0.32716635	      0.02508306	      0.02535548	      0.42892281	     -0.23720957	      0.25087198	      0.03397794	      0.02375902	     -0.14698773	      0.29294228	     -0.04408541	     -0.12309499	     -0.14288924	      0.12160377	      0.08882417	     -0.06239174	      0.93426119	     -0.20909618	      0.06124828	     -0.00828597	      0.80937859	      0.01132874	     -0.00549791	      0.01731781
     12.73279667	      2.34609904	     -0.07687075	     -0.37300960	      2.30972783	      1.17923281	      0.32718553	      0.02648900	      0.02606998	      0.42899473	     -0.23540531	      0.25844668	      0.03412629	      0.01173266	     -0.14084674	      0.28332722	     -0.04415969	     -0.11283895	     -0.14512954	      0.11351186	      0.08781680	     -0.06243413	      0.92788316	     -0.20751278	      0.07019272	     -0.01016078	      0.80494280	      0.00349484	      0.01285905	      0.01722626
     12.76612967	      2.34836280	     -0.07545838	     -0.37414662	      2.30973731	      1.17924710	      0.32666117	      0.02462046	      0.02301548	      0.43158508	     -0.23495900	      0.26519006	      0.03395301	      0.00157846	     -0.13920526	      0.27551241	     -0.04443436	     -0.10436321	     -0.14943060	      0.11094037	      0.06774103	     -0.06261097	      0.94211627	     -0.20420362	      0.07899905	     -0.00905366	      0.81972662	     -0.00318763	     -0.00912219	      0.01715598
     12.79946267	      2.35011225	     -0.07322955	     -0.37174250	      2.30939834	      1.17917966	      0.32567339	      0.02101116	      0.01696272	      0.43190044	     -0.23625496	      0.26860689	      0.03385632	     -0.00553288	     -0.14296910	      0.26086025	     -0.04467003	     -0.09860295	     -0.14741670	      0.11319178	      0.05912613	     -0.06256665	      0.91344959	     -0.19938726	      0.09228078	     -0.01107828	      0.80169119	     -0.00359109	     -0.00364548	      0.01651916
     12.83279567	      2.34546242	     -0.07467623	     -0.37161755	      2.30906880	      1.17908228	      0.32483293	      0.01871151	      0.01955944	      0.43456108	     -0.23633887	      0.27504998	      0.03415579	     -0.01174297	     -0.14458748	      0.24981085	     -0.04459307	     -0.09899373	     -0.15121013	      0.12311362	      0.03742935	     -0.06257095	      0.93796623	     -0.19424997	      0.08931505	     -0.00280454	      0.81165525	     -0.00085418	      0.01164774	      0.01741648
     12.86612867	      2.34039895	     -0.07356203	     -0.36954802	      2.30843139	      1.17899723	      0.32432757	      0.01506582	      0.01803519	      0.43579474	     -0.23884594	      0.27576700	      0.03396994	     -0.01007262	     -0.13471569	      0.23986625	     -0.04479973	     -0.09901377	     -0.16023943	      0.13219281	      0.04228210	     -0.06251230	      0.91689815	     -0.19019234	      0.08485563	      0.00447645	      0.79863503	      0.00208142	     -0.00293147	      0.01979062
     12.89946167	      2.33149107	     -0.06979777	     -0.36997651	      2.30776646	      1.17894494	      0.32485749	      0.00920734	      0.01668594	      0.43708197	     -0.23786028	      0.28394535	      0.03388686	      0.00112788	     -0.13584428	      0.23328049	     -0.04488997	     -0.09671907	     -0.16206872	      0.13675468	      0.04869829	     -0.06256341	      0.92799502	     -0.18810307	      0.07215349	      0.01220078	      0.78679438	     -0.00041593	     -0.00742452	      0.01997449
     12.93279467	      2.31955915	     -0.06672764	     -0.37074513	      2.30718919	      1.17892543	      0.32589879	      0.00407710	      0.01872653	      0.43839965	     -0.23818994	      0.29353835	      0.03400099	      0.01668975	     -0.13844601	      0.22792451	     -0.04479885	     -0.09617121	     -0.15674482	      0.13509388	      0.06105733	     -0.06261933	      0.94394679	     -0.18434200	      0.06014896	      0.00719935	      0.78500938	     -0.00554571	      0.00802334	      0.02044034
     12.96612767	      2.31444050	     -0.06510919	     -0.37089434	      2.30703628	      1.17897927	      0.32699945	      0.00162893	      0.02356115	      0.43723367	     -0.23779059	      0.29567712	      0.03403156	      0.03233131	     -0.12660960	      0.23022422	     -0.04471288	     -0.10094700	     -0.16230520	      0.12935551	      0.07643820	     -0.06290747	      0.92499128	     -0.18197975	      0.06718637	      0.01235487	      0.76428275	     -0.00598710	     -0.00395236	      0.01812266
     12.99946067	      2.32084348	     -0.06279806	     -0.37485645	      2.30731832	      1.17907743	      0.32828486	      0.00280727	      0.02161072	      0.43802151	     -0.23581330	      0.29938252	      0.03347945	      0.04910706	     -0.12206387	      0.24261429	     -0.04495837	     -0.10847337	     -0.16769465	      0.12288505	      0.07012423	     -0.06316532	      0.94904639	     -0.17839692	      0.07153623	      0.00858150	      0.78073672	     -0.00187539	     -0.00819472	      0.01647984
     13.03279367	      2.32893306	     -0.06053917	     -0.37491290	      2.30710077	      1.17910736	      0.32935896	      0.00518281	      0.02156614	      0.43609538	     -0.23684078	      0.29973613	      0.03349456	      0.06730083	     -0.13266460	      0.24572601	     -0.04485602	     -0.11487806	     -0.14963687	      0.11686224	      0.06895413	     -0.06346958	      0.93074452	     -0.17736000	      0.09477624	      0.01022687	      0.75456621	      0.00166846	      0.00788595	      0.01657688
     13.06612667	      2.34052249	     -0.05802226	     -0.37737476	      2.30660687	      1.17909256	      0.33057510	      0.00956008	      0.02190774	      0.43621099	     -0.23558298	      0.29697700	      0.03327893	      0.08564357	     -0.13597424	      0.25759076	     -0.04487690	     -0.11918745	     -0.14649439	      0.11553033	      0.05328572	     -0.06374144	      0.93343764	     -0.17692576	      0.10229139	      0.01086584	      0.76969200	      0.00066021	      0.00038774	      0.01631624
     13.09945967	      2.35131731	     -0.05430829	     -0.37764975	      2.30533435	      1.17898852	      0.33177625	      0.01420172	      0.02214985	      0.43656854	     -0.23741599	      0.28586049	      0.03275929	      0.10476297	     -0.12701416	      0.27028233	     -0.04515084	     -0.11794021	     -0.15719159	      0.11748385	      0.04187474	     -0.06407081	      0.93437138	     -0.17674314	      0.11048845	      0.00342567	      0.75415602	     -0.00403916	     -0.00752663	      0.01727663
     13.13279267	      2.34950669	     -0.04985385	     -0.37602421	      2.30333290	      1.17879606	      0.33320739	      0.01473435	      0.02578138	      0.43594441	     -0.23885560	      0.28091572	      0.03300231	      0.12521047	     -0.13573935	      0.27170850	     -0.04501793	     -0.10849130	     -0.15094135	      0.11805142	      0.04585098	     -0.06424227	      0.91897555	     -0.18112645	      0.10169061	     -0.00531959	      0.74337698	     -0.00466589	      0.01007012	      0.01695438
     13.16612567	      2.34785854	     -0.04687781	     -0.37611326	      2.30149488	      1.17863677	      0.33454595	      0.01733404	      0.02771809	      0.43769285	     -0.24058944	      0.27775784	      0.03313955	      0.13976595	     -0.14416518	      0.27526870	     -0.04498901	     -0.09750568	     -0.14807922	      0.12037690	      0.04630237	     -0.06452484	      0.94564154	     -0.18464989	      0.08382512	     -0.01421325	      0.73887681	     -0.00023880	      0.00165777	      0.01713299
     13.19945867	      2.34834013	     -0.04567682	     -0.37472122	      2.30012463	      1.17857250	      0.33551155	      0.02239982	      0.02588798	      0.43754111	     -0.24242919	      0.26850346	      0.03257795	      0.14594089	     -0.13693409	      0.28037130	     -0.04542350	     -0.08681286	     -0.15665464	      0.12106656	      0.06558963	     -0.06468729	      0.92598862	     -0.18811552	      0.07416939	     -0.00778227	      0.71216770	      0.00620433	     -0.01013652	      0.01678636
     13.23279167	      2.34202718	     -0.04394117	     -0.37681313	      2.29914211	      1.17860006	      0.33693753	      0.02139800	      0.03312152	      0.43922915	     -0.24108499	      0.27097907	      0.03361791	      0.14921311	     -0.13957039	      0.28510512	     -0.04488381	     -0.07133629	     -0.15732790	      0.11976045	      0.06891818	     -0.06504087	      0.94390943	     -0.18612806	      0.06375921	     -0.01129237	      0.72321605	      0.00954556	      0.00376169	      0.01690942
     13.26612467	      2.34800081	     -0.03645135	     -0.37806534	      2.29847384	      1.17870211	      0.33821942	      0.01779663	      0.02791125	      0.43974695	     -0.24074522	      0.26895656	      0.03267910	      0.15119286	     -0.14045060	      0.28884748	     -0.04554868	     -0.05002232	     -0.15304428	      0.11648897	      0.07319114	     -0.06527889	      0.94394403	     -0.18171463	      0.07817380	     -0.00924904	      0.69817628	      0.00531194	      0.00609321	      0.01792212
     13.29945767	      2.35204834	     -0.03401964	     -0.38113057	      2.29864170	      1.17890405	      0.33915686	      0.01624186	      0.03072430	      0.44066173	     -0.23752835	      0.27276536	      0.03311851	      0.14272380	     -0.14315017	      0.29361783	     -0.04540416	     -0.03394053	     -0.15150590	      0.11530363	      0.07028628	     -0.06562428	      0.93201346	     -0.17445721	      0.09141070	      0.00096112	      0.71506088	     -0.00166634	     -0.01118684	      0.01724219
     13.33279067	      2.35915452	     -0.03363848	     -0.38381028	      2.29922000	      1.17910419	      0.33943251	      0.01757004	      0.02864257	      0.44214110	     -0.23577528	      0.27449673	      0.03261794	      0.12753097	     -0.13880673	      0.29765907	     -0.04578696	     -0.02176789	     -0.15587695	      0.11599262	      0.06034937	     -0.06586462	      0.94494608	     -0.16605655	      0.11163737	      0.00521762	      0.70843523	     -0.00502638	      0.00411645	      0.01714750
     13.36612367	      2.35756233	     -0.03143360	     -0.38432515	      2.29945372	      1.17920571	      0.33945141	      0.01181706	      0.02847579	      0.44218237	     -0.23435261	      0.27970922	      0.03271339	      0.11534830	     -0.13993931	      0.29245481	     -0.04582300	     -0.00708244	     -0.15267358	      0.11408992	      0.06080497	     -0.06609244	      0.93129679	     -0.16523396	      0.12300039	      0.01198882	      0.70271474	      0.00213555	      0.01025309	      0.01660215
     13.39945667	      2.35012125	     -0.02876618	     -0.38537643	      2.29939244	      1.17923717	      0.33938926	      0.00381251	      0.02909601	      0.44398950	     -0.23363180	      0.28857617	      0.03288156	      0.10613946	     -0.14191863	      0.28608655	     -0.04578550	      0.00731987	     -0.15563347	      0.11366155	      0.05963166	     -0.06632963	      0.94106877	     -0.16726260	      0.11628734	      0.00552069	      0.71294554	      0.00800249	     -0.01012920	      0.01705821
     13.43278967	      2.33978217	     -0.02716625	     -0.38351024	      2.29891148	      1.17916348	      0.33900021	     -0.00064712	      0.02578619	      0.44407370	     -0.23472149	      0.29267959	      0.03230756	      0.09890145	     -0.13497668	      0.27586990	     -0.04614507	      0.01838641	     -0.16529367	      0.11583031	      0.06940331	     -0.06640083	      0.94252600	     -0.17052119	      0.10733594	     -0.00632977	      0.68339506	      0.00178792	      0.00267701	      0.01772097
     13.46612267	      2.32006426	     -0.02805031	     -0.38235224	      2.29817804	      1.17903974	      0.33871656	     -0.00644442	      0.03297176	      0.44544534	     -0.23542867	      0.30284199	      0.03349916	      0.09467015	     -0.13469005	      0.26267510	     -0.04543224	      0.02573372	     -0.16860729	      0.12038761	      0.07684861	     -0.06648625	      0.94321352	     -0.17441986	      0.08270350	     -0.01066861	      0.69846192	     -0.00645171	      0.00755884	      0.01832101
     13.49945567	      2.31635510	     -0.02403895	     -0.38076452	      2.29754687	      1.17893414	      0.33836786	     -0.01175730	      0.02622719	      0.44628400	     -0.23736828	      0.30642899	      0.03230424	      0.09730082	     -0.13028660	      0.25274589	     -0.04608091	      0.03091495	     -0.17570539	      0.12608962	      0.07849309	     -0.06649520	      0.94913617	     -0.17627638	      0.07678371	     -0.00811162	      0.67417111	     -0.00661413	     -0.01119034	      0.01863568
     13.53278867	      2.30914485	     -0.02416613	     -0.37989464	      2.29729870	      1.17886350	      0.33810055	     -0.01604437	      0.02910874	      0.44671247	     -0.23801474	      0.31484266	      0.03285966	      0.10019091	     -0.13453773	      0.24247991	     -0.04571350	      0.02790999	     -0.17370742	      0.13037608	      0.07483941	     -0.06651670	      0.94361274	     -0.17296932	      0.07293289	     -0.00859635	      0.68622395	      0.00114186	     -0.00219711	      0.01841265
     13.56612167	      2.31186676	     -0.02623593	     -0.37976133	      2.29765940	      1.17888005	      0.33773074	     -0.01430707	      0.02902905	      0.44717084	     -0.23916557	      0.31827369	      0.03273125	      0.10300153	     -0.13010665	      0.23831437	     -0.04570854	      0.01592808	     -0.17632547	      0.13251359	      0.06491761	     -0.06657531	      0.94377705	     -0.16619672	      0.08521470	     -0.00392078	      0.68552634	      0.00510476	      0.00952473	      0.01826953
     13.59945467	      2.32077601	     -0.02578774	     -0.38066655	      2.29827371	      1.17894244	      0.33764895	     -0.01249763	      0.02495973	      0.44681608	     -0.23844681	      0.32031834	      0.03207777	      0.11164390	     -0.12562542	      0.23863315	     -0.04602558	      0.00221732	     -0.17711763	      0.12841993	      0.05586034	     -0.06672236	      0.93976273	     -0.16316853	      0.10099617	      0.01411994	      0.68650236	      0.00197037	     -0.00607304	      0.01723782
     13.63278767	      2.31972297	     -0.02515757	     -0.38195938	      2.29863084	      1.17897869	      0.33798993	     -0.01422600	      0.02804807	      0.44702494	     -0.23787990	      0.32813916	      0.03258999	      0.12560651	     -0.13272956	      0.23642982	     -0.04562152	     -0.00995202	     -0.16500212	      0.11833785	      0.05419988	     -0.06687979	      0.93580796	     -0.16091310	      0.10653082	      0.00501317	      0.70457601	     -0.00443471	     -0.00394765	      0.01723013
     13.66612067	      2.32182059	     -0.02412168	     -0.38200119	      2.29886092	      1.17895115	      0.33814808	     -0.01356369	      0.02533606	      0.44603365	     -0.23749189	      0.32693658	      0.03198824	      0.14077583	     -0.12593203	      0.23873341	     -0.04585795	     -0.02314178	     -0.16606955	      0.10889705	      0.05904388	     -0.06697911	      0.94208950	     -0.16527474	      0.11097792	      0.00341282	      0.68599721	     -0.00821843	      0.01099181	      0.01692709
     13.69945367	      2.31869456	     -0.02672650	     -0.38186753	      2.29887973	      1.17883970	      0.33800299	     -0.01160938	      0.02938722	      0.44610421	     -0.23740480	      0.32456125	      0.03236843	      0.15229170	     -0.11995569	      0.24132640	     -0.04555915	     -0.03829485	     -0.16926766	      0.10512637	      0.06866664	     -0.06701583	      0.94119798	     -0.17511280	      0.09399973	      0.01356716	      0.70713045	     -0.00255812	     -0.00470578	      0.01649350
     13.73278667	      2.31949544	     -0.02930550	     -0.37962903	      2.29843041	      1.17865643	      0.33750319	     -0.00667346	      0.02829322	      0.44563157	     -0.23908278	      0.31807033	      0.03224122	      0.16189467	     -0.12480748	      0.23974529	     -0.04560227	     -0.05166527	     -0.16245466	      0.10905662	      0.08006695	     -0.06685772	      0.93980573	     -0.17917411	      0.08064851	     -0.00455044	      0.68854514	      0.00449861	     -0.00632011	      0.01602218
     13.76611967	      2.32184235	     -0.03172522	     -0.37795823	      2.29770940	      1.17843381	      0.33685623	     -0.00166526	      0.02895758	      0.44625271	     -0.24020063	      0.30991142	      0.03252922	      0.16855684	     -0.13365120	      0.23915716	     -0.04546529	     -0.06172287	     -0.15427963	      0.11849781	      0.07997544	     -0.06658467	      0.94983715	     -0.18362797	      0.06096699	     -0.01082353	      0.69556985	      0.00634424	      0.00736781	      0.01600711
     13.79945267	      2.33065454	     -0.03237361	     -0.37540547	      2.29696803	      1.17825686	      0.33591402	      0.00156482	      0.03087628	      0.44700500	     -0.24297547	      0.29247429	      0.03287941	      0.17135019	     -0.12999757	      0.24264817	     -0.04536623	     -0.06797725	     -0.15679889	      0.12756119	      0.07579435	     -0.06641715	      0.93335854	     -0.18966595	      0.05468784	      0.00415541	      0.70067462	      0.00301745	     -0.00400767	      0.01735817
     13.83278567	      2.34539181	     -0.03069431	     -0.37413623	      2.29662969	      1.17816838	      0.33493822	      0.00285800	      0.02876971	      0.44775178	     -0.24385375	      0.27520963	      0.03270256	      0.16984463	     -0.13173541	      0.24888879	     -0.04561552	     -0.06962616	     -0.15587968	      0.12982654	      0.06083127	     -0.06630637	      0.93335446	     -0.19117120	      0.05844134	      0.00561108	      0.70098189	     -0.00137947	     -0.00643145	      0.01813058
     13.86611867	      2.35477800	     -0.03074028	     -0.37364735	      2.29685542	      1.17818173	      0.33384928	      0.00212614	      0.03005636	      0.44900996	     -0.24477474	      0.26574830	      0.03341384	      0.16097004	     -0.14677066	      0.25042719	     -0.04530662	     -0.06910238	     -0.13798519	      0.12226749	      0.05032156	     -0.06624103	      0.92984540	     -0.18944983	      0.06157819	     -0.00894686	      0.72150024	     -0.00107320	      0.00964512	      0.01905309
     13.89945167	      2.36749660	     -0.03226744	     -0.37312534	      2.29785734	      1.17829568	      0.33247646	      0.00323421	      0.02818605	      0.44883265	     -0.24457121	      0.25188157	      0.03340221	      0.14321237	     -0.14490842	      0.25670238	     -0.04544182	     -0.06921001	     -0.13347609	      0.11035398	      0.04887533	     -0.06628185	      0.91979261	     -0.19044506	      0.07407955	     -0.00869797	      0.71502981	      0.00233340	     -0.00001058	      0.01805613
     13.93278467	      2.37365480	     -0.03568058	     -0.37475182	      2.29926175	      1.17845073	      0.33131769	      0.00447285	      0.02820428	      0.44961257	     -0.24262140	      0.24427458	      0.03353208	      0.12070555	     -0.13914508	      0.26512309	     -0.04545785	     -0.06790451	     -0.13551600	      0.09982848	      0.05234941	     -0.06622743	      0.92878013	     -0.19556787	      0.07002510	      0.00430747	      0.74202483	      0.00386191	     -0.00650253	      0.01702210
     13.96611767	      2.37105231	     -0.03796072	     -0.37399149	      2.30012032	      1.17855401	      0.33049164	      0.00296063	      0.02991094	      0.44860517	     -0.24211830	      0.24184502	      0.03417383	      0.10050110	     -0.14356675	      0.26244925	     -0.04516512	     -0.06078363	     -0.12224161	      0.09526222	      0.07077298	     -0.06606672	      0.92034785	     -0.19996446	      0.06865242	      0.00698716	      0.73232658	      0.00093974	      0.00896835	      0.01684108
     13.99945067	      2.36980341	     -0.03736260	     -0.37463196	      2.30058604	      1.17859186	      0.32997726	     -0.00049305	      0.02777074	      0.44870115	     -0.24012086	      0.24110420	      0.03414874	      0.08360213	     -0.14526509	      0.26133217	     -0.04528477	     -0.04949122	     -0.11643758	      0.10116964	      0.08075368	     -0.06572057	      0.93227429	     -0.20173424	      0.05468359	      0.00006349	      0.74638659	     -0.00208773	      0.00099900	      0.01667888
     14.03278367	      2.36791004	     -0.03815191	     -0.37335372	      2.30068268	      1.17855826	      0.32911030	     -0.00362019	      0.02931215	      0.44885136	     -0.24064845	      0.23643110	      0.03447539	      0.06613693	     -0.13758295	      0.25782056	     -0.04520363	     -0.04065552	     -0.12045049	      0.11551502	      0.08715983	     -0.06537460	      0.92469465	     -0.20225724	      0.04625637	     -0.00654171	      0.75328612	     -0.00185111	     -0.01119596	      0.01736468
     14.06611667	      2.36793683	     -0.04063191	     -0.37105893	      2.30078475	      1.17845919	      0.32767359	     -0.00431488	      0.02888530	      0.44854601	     -0.24126203	      0.23272826	      0.03466384	      0.04775130	     -0.13669764	      0.24963709	     -0.04519055	     -0.03721359	     -0.11977907	      0.13014101	      0.08296942	     -0.06490456	      0.91795735	     -0.20459208	      0.04156915	     -0.00729692	      0.75493005	      0.00052102	      0.00822470	      0.01729778
     14.09944967	      2.37148477	     -0.04419720	     -0.36918244	      2.30115221	      1.17834486	      0.32572011	     -0.00357239	      0.02764759	      0.44955771	     -0.24313515	      0.23207039	      0.03496964	      0.02965861	     -0.14462337	      0.23903995	     -0.04507777	     -0.04023940	     -0.11302822	      0.13794393	      0.06593864	     -0.06461580	      0.92363570	     -0.21040016	      0.03829769	      0.00306716	      0.77606373	      0.00306739	      0.00344678	      0.01807378
     14.13278267	      2.37737503	     -0.04839189	     -0.36575228	      2.30177712	      1.17826342	      0.32345218	     -0.00082869	      0.02369343	      0.44893590	     -0.24585421	      0.22814174	      0.03488572	      0.01375956	     -0.14415453	      0.22840857	     -0.04522088	     -0.04949907	     -0.11297558	      0.13414722	      0.05700567	     -0.06445045	      0.89921905	     -0.21590726	      0.04589415	      0.01031889	      0.77560397	      0.00152028	     -0.01046389	      0.01817580
     14.16611567	      2.37573281	     -0.05446825	     -0.36480573	      2.30263051	      1.17822742	      0.32167527	      0.00235922	      0.02500571	      0.44969708	     -0.24648008	      0.23013585	      0.03525948	      0.00281067	     -0.14111220	      0.22063298	     -0.04503258	     -0.06309635	     -0.11623392	      0.12237154	      0.04300869	     -0.06439603	      0.91240365	     -0.21721942	      0.04496004	      0.00061555	      0.79937319	     -0.00409276	      0.00607035	      0.01796643
     14.19944867	      2.37145908	     -0.05904715	     -0.36305829	      2.30334436	      1.17823205	      0.32047650	      0.00453970	      0.02489303	      0.44936755	     -0.24786825	      0.23304433	      0.03552507	      0.00020779	     -0.13691933	      0.21065475	     -0.04489871	     -0.07724331	     -0.11348623	      0.10796968	      0.04847428	     -0.06433747	      0.89965403	     -0.21745621	      0.04839534	     -0.01357002	      0.80115029	     -0.00668537	      0.00748860	      0.01792097
     14.23278167	      2.36866875	     -0.06375303	     -0.36381039	      2.30421034	      1.17826245	      0.31997026	      0.00912060	      0.02229737	      0.44928254	     -0.24606238	      0.24023027	      0.03555816	      0.00291331	     -0.13536704	      0.20590231	     -0.04491856	     -0.09431499	     -0.11227389	      0.10095013	      0.05713386	     -0.06423274	      0.90284520	     -0.22132781	      0.04376304	     -0.00406420	      0.81447315	     -0.00433689	     -0.01146428	      0.01682501
     14.26611467	      2.36389493	     -0.07246634	     -0.36420306	      2.30493259	      1.17825335	      0.31966836	      0.01944701	      0.02265889	      0.44908220	     -0.24520573	      0.24647518	      0.03575924	      0.00628703	     -0.13221356	      0.20109399	     -0.04478932	     -0.11716970	     -0.11005397	      0.10627562	      0.06976807	     -0.06390379	      0.91250098	     -0.22328450	      0.03772923	      0.00956079	      0.82615970	     -0.00118161	      0.00171308	      0.01730204
     14.29944767	      2.35944402	     -0.07766006	     -0.36359913	      2.30504036	      1.17817528	      0.31971560	      0.02497772	      0.02566689	      0.44821107	     -0.24423257	      0.24923020	      0.03605070	      0.01706234	     -0.12693720	      0.19672703	     -0.04453163	     -0.13656484	     -0.11004671	      0.11850208	      0.08366173	     -0.06353577	      0.89848357	     -0.22310558	      0.03728978	      0.01106901	      0.82706588	      0.00434894	      0.00731247	      0.01661355
     14.33278067	      2.36192890	     -0.07348812	     -0.36451013	      2.30451090	      1.17797582	      0.32001369	      0.02063609	      0.02347093	      0.44916848	     -0.24255860	      0.24958550	      0.03584538	      0.03801746	     -0.12422422	      0.19701029	     -0.04461047	     -0.14672792	     -0.11148026	      0.12995548	      0.07850698	     -0.06326776	      0.91224785	     -0.22535901	      0.03219555	      0.00443554	      0.85156132	      0.00857187	     -0.01047351	      0.01607341
     14.36611367	      2.36745903	     -0.07439136	     -0.36205120	      2.30411113	      1.17774412	      0.31911364	      0.02372947	      0.02125959	      0.44882685	     -0.24406063	      0.24254808	      0.03579217	      0.04937680	     -0.12607398	      0.19276572	     -0.04460687	     -0.16378035	     -0.10590091	      0.13699168	      0.07699069	     -0.06299216	      0.89597676	     -0.22930921	      0.03564935	      0.00488951	      0.84662684	      0.00061790	      0.00006652	      0.01649704
     14.39944667	      2.37216918	     -0.08049798	     -0.36115044	      2.30441496	      1.17757409	      0.31740170	      0.02960743	      0.02548469	      0.45022111	     -0.24444876	      0.23615794	      0.03618325	      0.04942488	     -0.13367015	      0.19418146	     -0.04430259	     -0.18630351	     -0.10981571	      0.13535527	      0.06311799	     -0.06289619	      0.89769628	     -0.23527293	      0.03089856	      0.01055965	      0.86824296	     -0.00646008	      0.00798870	      0.01703425
     14.43277967	      2.38139852	     -0.07923890	     -0.35837649	      2.30446576	      1.17736864	      0.31529223	      0.02552733	      0.02211398	      0.45102633	     -0.24726559	      0.22047557	      0.03606125	      0.05071131	     -0.13145226	      0.19457951	     -0.04441740	     -0.19887202	     -0.10866826	      0.12073356	      0.05437560	     -0.06298402	      0.89209282	     -0.24172731	      0.02892254	      0.00079179	      0.87540649	      0.00041303	     -0.00595813	      0.01870173
     14.46611267	      2.38858969	     -0.08184809	     -0.35708839	      2.30506941	      1.17731895	      0.31318823	      0.02572471	      0.01982167	      0.45230661	     -0.24832902	      0.20831677	      0.03611824	      0.04213293	     -0.13567102	      0.19771150	     -0.04437631	     -0.21126886	     -0.10565941	      0.10544852	      0.05315427	     -0.06300732	      0.88829645	     -0.24211462	      0.02308878	     -0.01816998	      0.87356289	      0.00571465	     -0.00258353	      0.01824876
     14.49944567	      2.39031612	     -0.08816487	     -0.35788481	      2.30603564	      1.17738078	      0.31169231	      0.02908885	      0.02586433	      0.45435302	     -0.24812223	      0.20242460	      0.03673805	      0.02615008	     -0.14545526	      0.20508212	     -0.04387522	     -0.22087224	     -0.10770197	      0.09856324	      0.05605398	     -0.06305176	      0.89715727	     -0.24503000	      0.01030377	      0.00033953	      0.89415143	      0.00189351	      0.00707535	      0.01827904
     14.53277867	      2.39746076	     -0.08572395	     -0.35652804	      2.30619436	      1.17739244	      0.31102352	      0.02570580	      0.02367573	      0.45350154	     -0.24921989	      0.18777642	      0.03660924	      0.01570057	     -0.13802698	      0.21130039	     -0.04396576	     -0.21461330	     -0.10484579	      0.10000481	      0.07269477	     -0.06293132	      0.88577067	     -0.24231516	      0.00838362	      0.00608928	      0.88596048	     -0.00321244	     -0.00192002	      0.01901773
     14.56611167	      2.40442768	     -0.08414619	     -0.35956693	      2.30662819	      1.17752134	      0.31122419	      0.02399963	      0.02358707	      0.45492700	     -0.24673909	      0.18265492	      0.03661496	      0.00192086	     -0.13959178	      0.22424250	     -0.04391184	     -0.20379180	     -0.10499287	      0.11222284	      0.07914236	     -0.06275142	      0.90441336	     -0.23399783	      0.00034467	      0.00415933	      0.90232879	     -0.00663664	     -0.00671967	      0.01772697
     14.59944467	      2.40920329	     -0.08732153	     -0.36090829	      2.30725171	      1.17768017	      0.31123243	      0.02727644	      0.02713626	      0.45481030	     -0.24564854	      0.17924152	      0.03710442	     -0.01899276	     -0.14714280	      0.23287146	     -0.04350543	     -0.19499211	     -0.10205044	      0.12712823	      0.09209171	     -0.06247718	      0.89091075	     -0.22825690	     -0.00023646	      0.01057361	      0.90624657	     -0.00479574	      0.00624812	      0.01719437
     14.63277767	      2.41913030	     -0.08585154	     -0.36131812	      2.30753247	      1.17771222	      0.31098438	      0.02624422	      0.02483796	      0.45393003	     -0.24511707	      0.17056624	      0.03682827	     -0.03717089	     -0.14232429	      0.24099195	     -0.04378906	     -0.18080993	     -0.10386190	      0.13361317	      0.09091416	     -0.06238764	      0.89746039	     -0.22900957	      0.00274742	      0.01184497	      0.90754253	      0.00387256	      0.00218990	      0.01761336
     14.66611067	      2.42383771	     -0.08484288	     -0.36156904	      2.30762120	      1.17772150	      0.31049480	      0.02451805	      0.02502604	      0.45483711	     -0.24597173	      0.16580953	      0.03699054	     -0.05333252	     -0.14299197	      0.24330161	     -0.04368850	     -0.16663388	     -0.10110614	      0.12726925	      0.08458868	     -0.06246650	      0.89896398	     -0.23474262	     -0.00076143	      0.00358011	      0.92493826	      0.00714721	     -0.00568031	      0.01772357
     14.69944367	      2.42488684	     -0.08928532	     -0.36041054	      2.30784801	      1.17776019	      0.30962666	      0.03073990	      0.02705752	      0.45480042	     -0.24717222	      0.16383280	      0.03718679	     -0.07178798	     -0.14953258	      0.24271427	     -0.04365667	     -0.16052802	     -0.10494895	      0.11338976	      0.08077984	     -0.06263244	      0.88427687	     -0.24331983	     -0.00062348	      0.00300684	      0.91333945	     -0.00313138	      0.00442358	      0.01667954
     14.73277667	      2.42455151	     -0.08928934	     -0.35913197	      2.30752375	      1.17767167	      0.30887525	      0.03131432	      0.02558645	      0.45570574	     -0.24957719	      0.16100875	      0.03717200	     -0.08076999	     -0.14743614	      0.23708525	     -0.04372221	     -0.15199608	     -0.10204037	      0.09590218	      0.06813663	     -0.06285128	      0.89974440	     -0.25125040	     -0.01053643	     -0.00549227	      0.92971555	     -0.00763506	      0.00491829	      0.01785887
     14.76610967	      2.42141619	     -0.08979091	     -0.35729397	      2.30724866	      1.17766520	      0.30850569	      0.03067267	      0.02674296	      0.45590661	     -0.25243250	      0.16056387	      0.03727367	     -0.08452864	     -0.14370559	      0.23195854	     -0.04375381	     -0.14767605	     -0.10800474	      0.08512003	      0.06622697	     -0.06302615	      0.88491134	     -0.25312268	     -0.01133916	     -0.01697550	      0.92289943	     -0.00174649	     -0.00787967	      0.01876349
     14.79944267	      2.41861578	     -0.09354982	     -0.35757866	      2.30736245	      1.17773147	      0.30847004	      0.03544138	      0.02588046	      0.45637383	     -0.25278249	      0.16661931	      0.03732005	     -0.08685042	     -0.14440026	      0.22698829	     -0.04379421	     -0.15192889	     -0.10612873	      0.08833263	      0.06419900	     -0.06296865	      0.88990637	     -0.25098435	     -0.01660148	     -0.00695137	      0.92711470	      0.00485991	      0.00237856	      0.01809144
     14.83277567	      2.41387361	     -0.09221202	     -0.35835275	      2.30736473	      1.17779757	      0.30920167	      0.03247135	      0.02564235	      0.45677617	     -0.25340502	      0.17578244	      0.03753787	     -0.07809215	     -0.14377535	      0.22274615	     -0.04367179	     -0.15449169	     -0.10564644	      0.09993228	      0.06621003	     -0.06285038	      0.89737392	     -0.24218917	     -0.01664445	     -0.01169507	      0.93337956	      0.01010228	      0.00598551	      0.01825390
     14.86610867	      2.41150055	     -0.09196490	     -0.35830712	      2.30768915	      1.17786615	      0.30982511	      0.03195543	      0.02471806	      0.45491695	     -0.25292896	      0.18197575	      0.03742399	     -0.06796583	     -0.13306190	      0.22036869	     -0.04382024	     -0.16423190	     -0.11186221	      0.11574282	      0.07628494	     -0.06269965	      0.88508522	     -0.23341439	     -0.00906939	     -0.00717468	      0.92598027	      0.00340175	     -0.00689835	      0.01727999
     14.89944167	      2.40706412	     -0.09344978	     -0.36036833	      2.30842340	      1.17793103	      0.31010114	      0.03211287	      0.02430646	      0.45540474	     -0.25130274	      0.19315648	      0.03758437	     -0.05743253	     -0.12989409	      0.21601831	     -0.04366537	     -0.18028956	     -0.10547542	      0.12637863	      0.07768126	     -0.06256069	      0.90279223	     -0.23144530	     -0.01123806	      0.01048703	      0.94421492	     -0.00637711	     -0.00021220	      0.01580906
     14.93277467	      2.40297012	     -0.09412817	     -0.36087698	      2.30937883	      1.17799838	      0.30988647	      0.02937094	      0.02219297	      0.45491329	     -0.25060273	      0.20300062	      0.03756099	     -0.04561278	     -0.13131064	      0.21292321	     -0.04369079	     -0.19924468	     -0.10909928	      0.12452381	      0.08481025	     -0.06257153	      0.89244752	     -0.23099699	     -0.00478847	      0.00926843	      0.92935040	     -0.00586419	      0.00736734	      0.01541641
     14.96610767	      2.39983687	     -0.09804453	     -0.36011345	      2.31024562	      1.17792763	      0.30876495	      0.02926620	      0.02247475	      0.45403830	     -0.25014662	      0.20592447	      0.03759660	     -0.03805183	     -0.12421345	      0.20763726	     -0.04365378	     -0.22343018	     -0.11268558	      0.11492701	      0.08023007	     -0.06275468	      0.89939928	     -0.23057167	     -0.00585988	     -0.00301591	      0.93779337	      0.00150819	     -0.00600187	      0.01658744
     14.99944067	      2.39730406	     -0.10090117	     -0.35891154	      2.31054399	      1.17781357	      0.30748087	      0.02963480	      0.02128652	      0.45542102	     -0.25197791	      0.20653212	      0.03760602	     -0.02949470	     -0.12111126	      0.19926930	     -0.04362790	     -0.24400012	     -0.10809377	      0.10201442	      0.07438228	     -0.06290448	      0.89951508	     -0.23437119	     -0.00898013	     -0.00549605	      0.94161292	      0.00464932	     -0.00308680	      0.01727377
     15.03277367	      2.39637922	     -0.10039512	     -0.35823002	      2.31029396	      1.17769493	      0.30697086	      0.02889514	      0.02000995	      0.45652183	     -0.25203454	      0.20867319	      0.03752772	     -0.01749213	     -0.12861431	      0.19669671	     -0.04368280	     -0.25567198	     -0.11448592	      0.09405823	      0.06745811	     -0.06303368	      0.89184037	     -0.23738315	     -0.00744060	     -0.00365798	      0.92434289	     -0.00120190	      0.00675608	      0.01623383
     15.06610667	      2.39731878	     -0.09961682	     -0.35657095	      2.30930848	      1.17744642	      0.30677515	      0.02997458	      0.02074635	      0.45697157	     -0.25355335	      0.20374332	      0.03746508	     -0.00720779	     -0.12629167	      0.19332733	     -0.04371166	     -0.26066534	     -0.11666545	      0.09732551	      0.05719926	     -0.06304498	      0.90143284	     -0.23433762	     -0.01295730	     -0.00587975	      0.94494134	     -0.00888735	     -0.00368983	      0.01838302
     15.09943967	      2.40009640	     -0.09777737	     -0.35466287	      2.30806679	      1.17731177	      0.30709174	      0.03107621	      0.02091226	      0.45732888	     -0.25571090	      0.19605639	      0.03737716	      0.00054783	     -0.12206359	      0.19095721	     -0.04376911	     -0.25801245	     -0.11331014	      0.10822357	      0.05892412	     -0.06293297	      0.88753903	     -0.22828862	     -0.00691433	     -0.00940227	      0.93031238	     -0.00787105	     -0.00574262	      0.01888755
     15.13277267	      2.40335939	     -0.09550477	     -0.35763881	      2.30750760	      1.17735181	      0.30815186	      0.03129424	      0.02053561	      0.45932713	     -0.25255878	      0.19760788	      0.03730093	      0.00375278	     -0.13113367	      0.19946219	     -0.04373541	     -0.24952323	     -0.11586720	      0.12059037	      0.05678632	     -0.06276383	      0.90015666	     -0.22585205	     -0.00908549	     -0.00261134	      0.93448377	      0.00240714	      0.00715677	      0.01671129
     15.16610567	      2.40663411	     -0.09545427	     -0.35784452	      2.30716617	      1.17738799	      0.30872474	      0.03322397	      0.02285121	      0.45878955	     -0.25218766	      0.19144002	      0.03741022	     -0.00185072	     -0.12905170	      0.20399833	     -0.04359679	     -0.23958917	     -0.11104785	      0.12820871	      0.06578938	     -0.06267679	      0.89725344	     -0.22756339	     -0.00684819	      0.01348711	      0.93895120	      0.00999063	     -0.00020249	      0.01830755
