# Supplementary material for: Simulation of Human Movement in Zero Gravity
Source: Sensors (Basel). 2024 Mar 9;24(6):1770. doi: 10.3390/s24061770 (PMC10976247; doi:10.3390/s24061770)
Supplement: Supplementary file 1 [file sensors-24-01770-s001.zip › supplementary/motion_data/10 Fight/motion.sto]

UNKNOWN
version=1
nRows=324
nColumns=30
inDegrees=no
endheader
time	/jointset/global/yaw/value	/jointset/global/roll/value	/jointset/global/pitch/value	/jointset/global/longitudinal/value	/jointset/global/vertical/value	/jointset/global/lateral/value	/jointset/SpineL/SpineL_LL/value	/jointset/SpineL/SpineL_RR/value	/jointset/SpineL/SpineL_FE/value	/jointset/SpineU/SpineU_FE/value	/jointset/Hip_r/Hip_EF_r/value	/jointset/Hip_r/Hip_RR_r/value	/jointset/Hip_r/Hip_DB_r/value	/jointset/Knee_r/Knee_FE_r/value	/jointset/Hip_l/Hip_EF_l/value	/jointset/Hip_l/Hip_RR_l/value	/jointset/Hip_l/Hip_BD_l/value	/jointset/Knee_l/Knee_FE_l/value	/jointset/Shoulder_r/Shoulder_BD_r/value	/jointset/Shoulder_r/Shoulder_EF_r/value	/jointset/Shoulder_r/Shoulder_RR_r/value	/jointset/Elbow_r/Elbow_EF_r/value	/jointset/Shoulder_l/Shoulder_DB_l/value	/jointset/Shoulder_l/Shoulder_EF_l/value	/jointset/Shoulder_l/Shoulder_RR_l/value	/jointset/Elbow_l/Elbow_EF_l/value	/jointset/Neck/Neck_LL/value	/jointset/Neck/Neck_RR/value	/jointset/Neck/Neck_FE/value
      0.00000000	      2.56624153	     -0.10986229	     -0.29750507	      3.08320640	      1.20153332	      0.50530449	      0.03826810	      0.01948921	      0.07739836	      0.17155718	      0.38490218	      0.02588919	      0.05366550	     -0.18751047	      0.42550048	     -0.04104298	     -0.12208954	     -0.34542240	      0.16145110	     -0.14046425	     -0.36164885	      0.63456076	     -0.08067352	      0.02545249	      0.24374392	      0.37858783	      0.00000000	      0.00000000	      0.01745329
      0.03333300	      2.56702107	     -0.11557567	     -0.29326170	      3.08451932	      1.20171819	      0.50352976	      0.04589209	      0.01632479	      0.08875620	      0.17058194	      0.36715100	      0.03228186	      0.04332439	     -0.19618231	      0.41467824	     -0.04562532	     -0.13276876	     -0.33341446	      0.13887508	     -0.14546041	     -0.36140064	      0.65443388	     -0.10734614	      0.01921079	      0.24294698	      0.37098114	      0.00000000	      0.00000000	      0.01745329
      0.06666700	      2.57225359	     -0.12425277	     -0.28445037	      3.08438852	      1.20157783	      0.50282900	      0.06874384	      0.00911363	      0.09265216	      0.15890370	      0.34601828	      0.05211914	      0.03481625	     -0.21518716	      0.37908819	     -0.07424590	     -0.14519630	     -0.26711978	      0.12862156	     -0.15681044	     -0.32178847	      0.70495216	     -0.12335644	      0.01216676	      0.25089796	      0.37440754	      0.00000000	      0.00000000	      0.01745329
      0.10000000	      2.57515550	     -0.12483543	     -0.28040569	      3.08573469	      1.20169234	      0.50191959	      0.07001045	      0.01397606	      0.10062568	      0.15631322	      0.32786387	      0.05514922	      0.03261580	     -0.22742525	      0.37512270	     -0.07734103	     -0.14907696	     -0.26618262	      0.10711980	     -0.16514834	     -0.31958518	      0.70897551	     -0.14297725	      0.00790408	      0.24937554	      0.37198583	      0.00000000	      0.00000000	      0.01745329
      0.13333300	      2.57644585	     -0.12411062	     -0.27621690	      3.08662598	      1.20169582	      0.50070119	      0.07001843	      0.01487170	      0.11001336	      0.15276251	      0.30911363	      0.05799351	      0.03148896	     -0.24344698	      0.36551092	     -0.08251514	     -0.15220452	     -0.25745840	      0.08748004	     -0.17274933	     -0.31038966	      0.70844267	     -0.15853697	     -0.00040767	      0.24826780	      0.36913134	      0.00000000	      0.00000000	      0.01745329
      0.16666700	      2.57386877	     -0.11465056	     -0.26706280	      3.08628391	      1.20164785	      0.49966946	      0.06026918	      0.01074150	      0.11461964	      0.15204225	      0.28930396	      0.06447987	      0.04282911	     -0.26541959	      0.32697424	     -0.11166833	     -0.14337170	     -0.19035246	      0.05211789	     -0.16428712	     -0.23607946	      0.67248973	     -0.17553586	     -0.01739126	      0.24744041	      0.36964419	      0.00000000	      0.00000000	      0.01745329
      0.20000000	      2.57504519	     -0.11245915	     -0.26845809	      3.08934001	      1.20138697	      0.50072924	      0.06256563	      0.01641193	      0.11671102	      0.15401183	      0.27988370	      0.06459570	      0.04496756	     -0.26880694	      0.33085328	     -0.11185835	     -0.14225547	     -0.18867471	      0.04628268	     -0.16104538	     -0.23544074	      0.67232572	     -0.17432140	     -0.01900430	      0.24750844	      0.36965158	      0.00000000	      0.00000000	      0.01745329
      0.23333300	      2.57611701	     -0.10970006	     -0.26812511	      3.09250724	      1.20076230	      0.50082702	      0.06259516	      0.02114694	      0.11967869	      0.15469705	      0.27095955	      0.06498518	      0.04537971	     -0.27148493	      0.33300150	     -0.11221834	     -0.14184213	     -0.18693791	      0.04280253	     -0.15980076	     -0.23404281	      0.67043917	     -0.17342989	     -0.02193261	      0.24745306	      0.36903544	      0.00000000	      0.00000000	      0.01745329
      0.26666700	      2.57434268	     -0.10460670	     -0.26152038	      3.09234263	      1.19955524	      0.49798411	      0.05538325	      0.02995573	      0.13517584	      0.15210575	      0.24858687	      0.06807885	      0.04616620	     -0.26102529	      0.31656058	     -0.11928139	     -0.14025923	     -0.18016337	      0.02874783	     -0.16996529	     -0.21970712	      0.64560822	     -0.16939402	     -0.03394874	      0.24534759	      0.36360351	      0.00000000	      0.00000000	      0.01745329
      0.30000000	      2.57379119	     -0.10084112	     -0.26054480	      3.09677684	      1.19867370	      0.49784471	      0.05437748	      0.03239870	      0.13402725	      0.15090666	      0.24575317	      0.06868585	      0.04493914	     -0.25887636	      0.31983478	     -0.11956436	     -0.13939839	     -0.17594979	      0.03141317	     -0.16865613	     -0.21701927	      0.64277465	     -0.17058787	     -0.03686217	      0.24477985	      0.36174925	      0.00000000	      0.00000000	      0.01745329
      0.33333300	      2.56222214	     -0.09063657	     -0.25881660	      3.09749991	      1.19821867	      0.49667448	      0.04184908	      0.04182141	      0.15050590	      0.15526821	      0.22131822	      0.07578486	      0.05339383	     -0.20633803	      0.29559105	     -0.13390052	     -0.12818256	     -0.13543499	      0.02269593	     -0.17199265	     -0.18574780	      0.58649789	     -0.16660859	     -0.04992778	      0.23393379	      0.33489621	      0.00000000	      0.00000000	      0.01745329
      0.36666700	      2.56336289	     -0.08697160	     -0.25642221	      3.10228848	      1.19766305	      0.49514810	      0.03729293	      0.04334049	      0.15026450	      0.15501109	      0.22074251	      0.07640639	      0.05027436	     -0.20652144	      0.29679209	     -0.13398419	     -0.12986315	     -0.13384547	      0.02434288	     -0.16836542	     -0.18437775	      0.58710979	     -0.16527406	     -0.05300490	      0.23366536	      0.33302367	      0.00000000	      0.00000000	      0.01745329
      0.40000000	      2.56344786	     -0.08317768	     -0.25391648	      3.10712596	      1.19720739	      0.49336355	      0.03194075	      0.04370104	      0.15075151	      0.15526058	      0.22010288	      0.07693773	      0.04748844	     -0.20612913	      0.29727633	     -0.13412740	     -0.13172569	     -0.13228204	      0.02896319	     -0.16413767	     -0.18239945	      0.58773734	     -0.16343772	     -0.05632313	      0.23338280	      0.33049481	      0.00000000	      0.00000000	      0.01745329
      0.43333300	      2.56178727	     -0.07920338	     -0.25129251	      3.11211241	      1.19686692	      0.49134300	      0.02534911	      0.04222639	      0.15116901	      0.15523212	      0.21959263	      0.07736715	      0.04498279	     -0.20506951	      0.29755974	     -0.13427974	     -0.13388722	     -0.13051515	      0.03862795	     -0.16014363	     -0.17940475	      0.58806103	     -0.16109403	     -0.05966744	      0.23306996	      0.32735334	      0.00000000	      0.00000000	      0.01745329
      0.46666700	      2.55956491	     -0.07540784	     -0.24883385	      3.11681615	      1.19660898	      0.48951550	      0.01973185	      0.04034020	      0.15192731	      0.15569865	      0.21883536	      0.07762435	      0.04368699	     -0.20344742	      0.29760412	     -0.13451005	     -0.13550085	     -0.12860222	      0.04979805	     -0.15568806	     -0.17600885	      0.58854772	     -0.15820547	     -0.06262041	      0.23269353	      0.32379066	      0.00000000	      0.00000000	      0.01745329
      0.50000000	      2.55368688	     -0.07054380	     -0.24644427	      3.11990260	      1.19634713	      0.49009133	      0.02308773	      0.03667158	      0.15098864	      0.15529075	      0.21562942	      0.07752021	      0.05091646	     -0.19222497	      0.29314833	     -0.13724898	     -0.12862672	     -0.12098289	      0.06400620	     -0.14422826	     -0.16649489	      0.58715409	     -0.14861103	     -0.06576556	      0.22921712	      0.30752973	      0.00000000	      0.00000000	      0.01745329
      0.53333300	      2.55390802	     -0.06801039	     -0.24388083	      3.12392665	      1.19632477	      0.48814565	      0.01809862	      0.03664925	      0.15248987	      0.15655039	      0.21329105	      0.07791855	      0.04869101	     -0.19140076	      0.29375771	     -0.13717752	     -0.13188328	     -0.11905259	      0.06127575	     -0.14201915	     -0.16585636	      0.58721752	     -0.14394080	     -0.06524542	      0.22890227	      0.30582573	      0.00000000	      0.00000000	      0.01745329
      0.56666700	      2.55369978	     -0.06574224	     -0.24175116	      3.12782712	      1.19635243	      0.48669854	      0.01755168	      0.03677248	      0.15284762	      0.15639121	      0.21302653	      0.07801057	      0.04801331	     -0.19084326	      0.29450145	     -0.13707837	     -0.13283593	     -0.11833320	      0.06117781	     -0.14195788	     -0.16557599	      0.58692404	     -0.14270954	     -0.06533514	      0.22883511	      0.30543992	      0.00000000	      0.00000000	      0.01745329
      0.60000000	      2.55988867	     -0.06343693	     -0.23237131	      3.13014004	      1.19649028	      0.48442258	      0.01249686	      0.05075552	      0.15110431	      0.14602029	      0.18249695	      0.08040758	      0.04523548	     -0.15226563	      0.28461362	     -0.14151471	     -0.13485014	     -0.10769638	      0.06974960	     -0.14790233	     -0.14335429	      0.55536919	     -0.12662736	     -0.04437803	      0.21788053	      0.29201515	      0.00000000	      0.00000000	      0.01745329
      0.63333300	      2.55805799	     -0.06104796	     -0.22923202	      3.13434855	      1.19636522	      0.48282323	      0.00878599	      0.04934549	      0.15019929	      0.14388147	      0.18176745	      0.08061194	      0.04388725	     -0.15150569	      0.28620290	     -0.14124360	     -0.13803536	     -0.10666748	      0.07290683	     -0.14747670	     -0.14214770	      0.55573755	     -0.12472311	     -0.04654708	      0.21773632	      0.29061182	      0.00000000	      0.00000000	      0.01745329
      0.66666700	      2.55575986	     -0.05864580	     -0.22633713	      3.13797264	      1.19616683	      0.48138029	      0.00565171	      0.04809987	      0.14895268	      0.14042907	      0.18009097	      0.08084000	      0.04276820	     -0.15014295	      0.28747641	     -0.14107169	     -0.14088548	     -0.10602529	      0.07832271	     -0.14807086	     -0.14071075	      0.55646221	     -0.12254407	     -0.04938339	      0.21749173	      0.28880470	      0.00000000	      0.00000000	      0.01745329
      0.70000000	      2.54934586	     -0.05935769	     -0.21824123	      3.13829490	      1.19547113	      0.48042271	      0.01382873	      0.05032654	      0.15215594	      0.13206031	      0.16445228	      0.08216950	      0.04296107	     -0.13493073	      0.27904388	     -0.14335830	     -0.14229364	     -0.11077282	      0.09085678	     -0.14791767	     -0.13630687	      0.56835574	     -0.11443823	     -0.05407001	      0.21357549	      0.27965194	      0.00000000	      0.00000000	      0.01745329
      0.73333300	      2.54919998	     -0.05747919	     -0.21654392	      3.14071362	      1.19528224	      0.47963445	      0.01399475	      0.05065741	      0.15203029	      0.13153556	      0.16427960	      0.08225927	      0.04222226	     -0.13437301	      0.27995365	     -0.14321890	     -0.14315852	     -0.11018045	      0.09027016	     -0.14818371	     -0.13637539	      0.56861883	     -0.11366916	     -0.05418795	      0.21348224	      0.27946915	      0.00000000	      0.00000000	      0.01745329
      0.76666700	      2.54901607	     -0.05600603	     -0.21478533	      3.14278735	      1.19490185	      0.47867827	      0.01358441	      0.05148138	      0.15221446	      0.13120115	      0.16232740	      0.08245641	      0.04131811	     -0.13322639	      0.28122464	     -0.14301950	     -0.14514305	     -0.10924553	      0.08850647	     -0.14788161	     -0.13640992	      0.56968562	     -0.11080352	     -0.05411315	      0.21327607	      0.27940172	      0.00000000	      0.00000000	      0.01745329
      0.80000000	      2.54757533	     -0.07028896	     -0.20130689	      3.14235551	      1.19395638	      0.47594727	      0.03484742	      0.06613695	      0.14970459	      0.11334766	      0.12337550	      0.08702092	      0.02422482	     -0.08768584	      0.26641141	     -0.14713108	     -0.16279884	     -0.10785813	      0.10049981	     -0.15457785	     -0.11793494	      0.59267435	     -0.09408443	     -0.04331067	      0.19775461	      0.28685635	      0.00000000	      0.00000000	      0.01745329
      0.83333300	      2.54609452	     -0.06894402	     -0.20032269	      3.14401649	      1.19355031	      0.47519284	      0.03482521	      0.06467438	      0.14975946	      0.11377910	      0.12256780	      0.08716475	      0.02365731	     -0.08807281	      0.26677347	     -0.14715304	     -0.16384910	     -0.10722617	      0.09847704	     -0.15424330	     -0.11759528	      0.59347067	     -0.09129080	     -0.04241904	      0.19738136	      0.28745813	      0.00000000	      0.00000000	      0.01745329
      0.86666700	      2.54519869	     -0.06791569	     -0.19951305	      3.14515092	      1.19310009	      0.47460860	      0.03514774	      0.06372804	      0.14983535	      0.11354519	      0.12247348	      0.08722534	      0.02344878	     -0.08807169	      0.26647764	     -0.14724579	     -0.16430909	     -0.10718584	      0.09836397	     -0.15464562	     -0.11718936	      0.59359901	     -0.08983512	     -0.04223487	      0.19720735	      0.28790616	      0.00000000	      0.00000000	      0.01745329
      0.90000000	      2.54391985	     -0.06729956	     -0.19890985	      3.14577588	      1.19279980	      0.47415585	      0.03548686	      0.06235202	      0.15012093	      0.11329103	      0.12201118	      0.08728898	      0.02337524	     -0.08815047	      0.26575104	     -0.14743796	     -0.16464004	     -0.10733659	      0.09848463	     -0.15523657	     -0.11657114	      0.59369596	     -0.08800825	     -0.04200485	      0.19699756	      0.28861607	      0.00000000	      0.00000000	      0.01745329
      0.93333300	      2.54389427	     -0.06725055	     -0.19889155	      3.14618896	      1.19272872	      0.47380308	      0.03554879	      0.06233681	      0.15014933	      0.11328326	      0.12198287	      0.08729005	      0.02341016	     -0.08815394	      0.26569894	     -0.14745159	     -0.16460965	     -0.10735418	      0.09849998	     -0.15523752	     -0.11654575	      0.59370609	     -0.08794062	     -0.04202642	      0.19698974	      0.28863498	      0.00000000	      0.00000000	      0.01745329
      0.96666700	      2.54357885	     -0.06662418	     -0.19861796	      3.14620903	      1.19265742	      0.47355111	      0.03623293	      0.06199333	      0.15062038	      0.11334160	      0.12162544	      0.08732889	      0.02330474	     -0.08817106	      0.26484241	     -0.14764837	     -0.16465853	     -0.10761752	      0.09815669	     -0.15507013	     -0.11620431	      0.59398517	     -0.08737609	     -0.04223189	      0.19680535	      0.28897077	      0.00000000	      0.00000000	      0.01745329
      1.00000000	      2.54355615	     -0.06665707	     -0.19862324	      3.14624901	      1.19258703	      0.47335295	      0.03626298	      0.06196781	      0.15062523	      0.11332102	      0.12160060	      0.08733047	      0.02332614	     -0.08817018	      0.26479352	     -0.14766268	     -0.16462850	     -0.10763209	      0.09813978	     -0.15506401	     -0.11617930	      0.59400219	     -0.08735178	     -0.04226135	      0.19679170	      0.28898584	      0.00000000	      0.00000000	      0.01745329
      1.03333300	      2.54351748	     -0.06665179	     -0.19866699	      3.14617468	      1.19259909	      0.47317427	      0.03632519	      0.06192730	      0.15062100	      0.11327582	      0.12155568	      0.08733409	      0.02332716	     -0.08817134	      0.26469774	     -0.14768647	     -0.16461006	     -0.10766066	      0.09809371	     -0.15506003	     -0.11614246	      0.59402992	     -0.08734567	     -0.04231280	      0.19676694	      0.28900588	      0.00000000	      0.00000000	      0.01745329
      1.06666700	      2.54351748	     -0.06665179	     -0.19866699	      3.14617468	      1.19259909	      0.47317427	      0.03632519	      0.06192730	      0.15062100	      0.11327582	      0.12155568	      0.08733409	      0.02332716	     -0.08817134	      0.26469774	     -0.14768647	     -0.16461006	     -0.10766066	      0.09809371	     -0.15506003	     -0.11614246	      0.59402992	     -0.08734567	     -0.04231280	      0.19676694	      0.28900588	      0.00000000	      0.00000000	      0.01745329
      1.10000000	      2.54312538	     -0.06652551	     -0.19900668	      3.14595198	      1.19261897	      0.47298627	      0.03688098	      0.06149871	      0.15053265	      0.11250979	      0.12103774	      0.08737478	      0.02318396	     -0.08818815	      0.26364329	     -0.14793254	     -0.16458703	     -0.10794330	      0.09751167	     -0.15523222	     -0.11578480	      0.59427964	     -0.08759707	     -0.04308384	      0.19649105	      0.28911829	      0.00000000	      0.00000000	      0.01745329
      1.13333300	      2.54270409	     -0.06686862	     -0.19790101	      3.14577122	      1.19258883	      0.47280673	      0.03706060	      0.06100334	      0.15091672	      0.11196430	      0.12058857	      0.08741814	      0.02313132	     -0.08809895	      0.26302407	     -0.14813346	     -0.16459312	     -0.10794933	      0.09700946	     -0.15521034	     -0.11529895	      0.59467498	     -0.08785028	     -0.04394521	      0.19615712	      0.28931954	      0.00000000	      0.00000000	      0.01745329
      1.16666700	      2.54249964	     -0.06667214	     -0.19840130	      3.14565597	      1.19261228	      0.47268959	      0.03718543	      0.06083027	      0.15084623	      0.11165266	      0.12010528	      0.08744096	      0.02304894	     -0.08816623	      0.26249914	     -0.14825071	     -0.16476964	     -0.10802754	      0.09682790	     -0.15515803	     -0.11506604	      0.59485016	     -0.08795169	     -0.04429613	      0.19600132	      0.28943086	      0.00000000	      0.00000000	      0.01745329
      1.20000000	      2.54231303	     -0.06687018	     -0.19786531	      3.14553188	      1.19261321	      0.47255301	      0.03719741	      0.06061487	      0.15099078	      0.11135785	      0.11987512	      0.08746400	      0.02302571	     -0.08808644	      0.26222402	     -0.14835150	     -0.16480900	     -0.10796773	      0.09661033	     -0.15510829	     -0.11478456	      0.59506907	     -0.08808153	     -0.04473135	      0.19581348	      0.28957506	      0.00000000	      0.00000000	      0.01745329
      1.23333300	      2.54231303	     -0.06687018	     -0.19786531	      3.14553188	      1.19261321	      0.47255301	      0.03719741	      0.06061487	      0.15099078	      0.11135785	      0.11987512	      0.08746400	      0.02302571	     -0.08808644	      0.26222402	     -0.14835150	     -0.16480900	     -0.10796773	      0.09661033	     -0.15510829	     -0.11478456	      0.59506907	     -0.08808153	     -0.04473135	      0.19581348	      0.28957506	      0.00000000	      0.00000000	      0.01745329
      1.26666700	      2.54231303	     -0.06687018	     -0.19786531	      3.14553188	      1.19261321	      0.47255301	      0.03719741	      0.06061487	      0.15099078	      0.11135785	      0.11987512	      0.08746400	      0.02302571	     -0.08808644	      0.26222402	     -0.14835150	     -0.16480900	     -0.10796773	      0.09661033	     -0.15510829	     -0.11478456	      0.59506907	     -0.08808153	     -0.04473135	      0.19581348	      0.28957506	      0.00000000	      0.00000000	      0.01745329
      1.30000000	      2.54231303	     -0.06687018	     -0.19786531	      3.14553188	      1.19261321	      0.47255301	      0.03719741	      0.06061487	      0.15099078	      0.11135785	      0.11987512	      0.08746400	      0.02302571	     -0.08808644	      0.26222402	     -0.14835150	     -0.16480900	     -0.10796773	      0.09661033	     -0.15510829	     -0.11478456	      0.59506907	     -0.08808153	     -0.04473135	      0.19581348	      0.28957506	      0.00000000	      0.00000000	      0.01745329
      1.33333300	      2.54216251	     -0.06668916	     -0.19822221	      3.14544749	      1.19262553	      0.47247656	      0.03728788	      0.06051155	      0.15090104	      0.11108569	      0.11953065	      0.08748134	      0.02296293	     -0.08811557	      0.26187861	     -0.14843444	     -0.16495279	     -0.10798627	      0.09647390	     -0.15508425	     -0.11460182	      0.59519899	     -0.08815903	     -0.04499786	      0.19569027	      0.28967667	      0.00000000	      0.00000000	      0.01745329
      1.36666700	      2.54216251	     -0.06668916	     -0.19822221	      3.14544749	      1.19262553	      0.47247656	      0.03728788	      0.06051155	      0.15090104	      0.11108569	      0.11953065	      0.08748134	      0.02296293	     -0.08811557	      0.26187861	     -0.14843444	     -0.16495279	     -0.10798627	      0.09647390	     -0.15508425	     -0.11460182	      0.59519899	     -0.08815903	     -0.04499786	      0.19569027	      0.28967667	      0.00000000	      0.00000000	      0.01745329
      1.40000000	      2.54216251	     -0.06668916	     -0.19822221	      3.14544749	      1.19262553	      0.47247656	      0.03728788	      0.06051155	      0.15090104	      0.11108569	      0.11953065	      0.08748134	      0.02296293	     -0.08811557	      0.26187861	     -0.14843444	     -0.16495279	     -0.10798627	      0.09647390	     -0.15508425	     -0.11460182	      0.59519899	     -0.08815903	     -0.04499786	      0.19569027	      0.28967667	      0.00000000	      0.00000000	      0.01745329
      1.43333300	      2.54216251	     -0.06668916	     -0.19822221	      3.14544749	      1.19262553	      0.47247656	      0.03728788	      0.06051155	      0.15090104	      0.11108569	      0.11953065	      0.08748134	      0.02296293	     -0.08811557	      0.26187861	     -0.14843444	     -0.16495279	     -0.10798627	      0.09647390	     -0.15508425	     -0.11460182	      0.59519899	     -0.08815903	     -0.04499786	      0.19569027	      0.28967667	      0.00000000	      0.00000000	      0.01745329
      1.46666700	      2.54216251	     -0.06668916	     -0.19822221	      3.14544749	      1.19262553	      0.47247656	      0.03728788	      0.06051155	      0.15090104	      0.11108569	      0.11953065	      0.08748134	      0.02296293	     -0.08811557	      0.26187861	     -0.14843444	     -0.16495279	     -0.10798627	      0.09647390	     -0.15508425	     -0.11460182	      0.59519899	     -0.08815903	     -0.04499786	      0.19569027	      0.28967667	      0.00000000	      0.00000000	      0.01745329
      1.50000000	      2.54216251	     -0.06668916	     -0.19822221	      3.14544749	      1.19262553	      0.47247656	      0.03728788	      0.06051155	      0.15090104	      0.11108569	      0.11953065	      0.08748134	      0.02296293	     -0.08811557	      0.26187861	     -0.14843444	     -0.16495279	     -0.10798627	      0.09647390	     -0.15508425	     -0.11460182	      0.59519899	     -0.08815903	     -0.04499786	      0.19569027	      0.28967667	      0.00000000	      0.00000000	      0.01745329
      1.53333300	      2.54214398	     -0.06674417	     -0.19813666	      3.14543545	      1.19264599	      0.47263265	      0.03727858	      0.06048449	      0.15092729	      0.11106308	      0.11950936	      0.08748374	      0.02296313	     -0.08810428	      0.26185590	     -0.14844473	     -0.16495344	     -0.10797530	      0.09644903	     -0.15507239	     -0.11457113	      0.59522418	     -0.08817361	     -0.04504087	      0.19566942	      0.28969514	      0.00000000	      0.00000000	      0.01745329
      1.56666700	      2.54214398	     -0.06674417	     -0.19813666	      3.14543545	      1.19264599	      0.47263265	      0.03727858	      0.06048449	      0.15092729	      0.11106308	      0.11950936	      0.08748374	      0.02296313	     -0.08810428	      0.26185590	     -0.14844473	     -0.16495344	     -0.10797530	      0.09644903	     -0.15507239	     -0.11457113	      0.59522418	     -0.08817361	     -0.04504087	      0.19566942	      0.28969514	      0.00000000	      0.00000000	      0.01745329
      1.60000000	      2.54066670	     -0.06711591	     -0.19753578	      3.14537224	      1.19263219	      0.47261222	      0.03748363	      0.05900003	      0.15133062	      0.11104549	      0.11908213	      0.08751943	      0.02304436	     -0.08797892	      0.26135522	     -0.14862158	     -0.16497080	     -0.10788518	      0.09639103	     -0.15546975	     -0.11406646	      0.59542057	     -0.08809944	     -0.04456576	      0.19536137	      0.29034814	      0.00000000	      0.00000000	      0.01745329
      1.63333300	      2.53866338	     -0.06721600	     -0.19713962	      3.14538130	      1.19273845	      0.47258894	      0.03774208	      0.05679848	      0.15098486	      0.10996052	      0.11898107	      0.08757271	      0.02308749	     -0.08761895	      0.26042755	     -0.14889428	     -0.16521181	     -0.10781692	      0.09717251	     -0.15700663	     -0.11319233	      0.59524985	     -0.08826172	     -0.04404661	      0.19488579	      0.29123536	      0.00000000	      0.00000000	      0.01745329
      1.66666700	      2.53678866	     -0.06757602	     -0.19646168	      3.14539891	      1.19263970	      0.47263538	      0.03794205	      0.05456177	      0.15078744	      0.10886919	      0.11876211	      0.08763476	      0.02327385	     -0.08727374	      0.25932187	     -0.14923860	     -0.16533371	     -0.10770585	      0.09883980	     -0.15892006	     -0.11197491	      0.59488521	     -0.08865943	     -0.04321473	      0.19426445	      0.29244154	      0.00000000	      0.00000000	      0.01745329
      1.70000000	      2.53642092	     -0.06709785	     -0.19644644	      3.14542278	      1.19266230	      0.47268967	      0.03825285	      0.05416161	      0.15090920	      0.10881787	      0.11843261	      0.08766556	      0.02321572	     -0.08725643	      0.25886018	     -0.14937211	     -0.16545422	     -0.10765712	      0.09924024	     -0.15915973	     -0.11155567	      0.59491721	     -0.08868251	     -0.04291043	      0.19402946	      0.29292057	      0.00000000	      0.00000000	      0.01745329
      1.73333300	      2.53642092	     -0.06709785	     -0.19644644	      3.14542278	      1.19266230	      0.47268967	      0.03825285	      0.05416161	      0.15090920	      0.10881787	      0.11843261	      0.08766556	      0.02321572	     -0.08725643	      0.25886018	     -0.14937211	     -0.16545422	     -0.10765712	      0.09924024	     -0.15915973	     -0.11155567	      0.59491721	     -0.08868251	     -0.04291043	      0.19402946	      0.29292057	      0.00000000	      0.00000000	      0.01745329
      1.76666700	      2.53609349	     -0.06752653	     -0.19587162	      3.14548430	      1.19264998	      0.47287788	      0.03832770	      0.05365572	      0.15132997	      0.10918152	      0.11831730	      0.08768751	      0.02336802	     -0.08715161	      0.25848847	     -0.14950668	     -0.16531537	     -0.10758862	      0.09952387	     -0.15911550	     -0.11117312	      0.59504325	     -0.08858831	     -0.04239397	      0.19380731	      0.29344314	      0.00000000	      0.00000000	      0.01745329
      1.80000000	      2.53608604	     -0.06750208	     -0.19584217	      3.14563126	      1.19267341	      0.47301893	      0.03834831	      0.05363978	      0.15135456	      0.10919021	      0.11829840	      0.08768961	      0.02336439	     -0.08714908	      0.25844791	     -0.14951704	     -0.16532287	     -0.10758809	      0.09953710	     -0.15910886	     -0.11114828	      0.59505039	     -0.08858395	     -0.04238433	      0.19379176	      0.29346960	      0.00000000	      0.00000000	      0.01745329
      1.83333300	      2.53595581	     -0.06742337	     -0.19524298	      3.14584323	      1.19266575	      0.47320393	      0.03864398	      0.05338603	      0.15174582	      0.10967989	      0.11831855	      0.08771827	      0.02338774	     -0.08699196	      0.25806107	     -0.14965127	     -0.16526737	     -0.10750708	      0.09973111	     -0.15864298	     -0.11076824	      0.59521728	     -0.08848157	     -0.04201188	      0.19355583	      0.29391215	      0.00000000	      0.00000000	      0.01745329
      1.86666700	      2.53594933	     -0.06742054	     -0.19517019	      3.14620774	      1.19279785	      0.47338368	      0.03866859	      0.05337193	      0.15179188	      0.10969856	      0.11829907	      0.08771979	      0.02339789	     -0.08698857	      0.25802207	     -0.14966183	     -0.16526103	     -0.10750767	      0.09973920	     -0.15862318	     -0.11074587	      0.59522361	     -0.08847359	     -0.04201212	      0.19354214	      0.29393070	      0.00000000	      0.00000000	      0.01745329
      1.90000000	      2.53560915	     -0.06739215	     -0.19420849	      3.14676518	      1.19287452	      0.47368363	      0.03911398	      0.05299455	      0.15238561	      0.11046486	      0.11842317	      0.08774223	      0.02347488	     -0.08678152	      0.25783107	     -0.14975627	     -0.16517051	     -0.10739761	      0.09975099	     -0.15792354	     -0.11043150	      0.59544873	     -0.08837954	     -0.04156584	      0.19335086	      0.29427898	      0.00000000	      0.00000000	      0.01745329
      1.93333300	      2.53416821	     -0.06746751	     -0.19328299	      3.14751552	      1.19321623	      0.47408061	      0.04011237	      0.05160667	      0.15292257	      0.11140601	      0.11844932	      0.08778231	      0.02379066	     -0.08644474	      0.25749688	     -0.14992535	     -0.16511563	     -0.10720372	      0.09977685	     -0.15686103	     -0.10976858	      0.59607642	     -0.08819919	     -0.04082904	      0.19299971	      0.29480440	      0.00000000	      0.00000000	      0.01745329
      1.96666700	      2.53048907	     -0.06784138	     -0.19217130	      3.14843275	      1.19347456	      0.47471170	      0.04234063	      0.04805717	      0.15260594	      0.11157897	      0.11864641	      0.08787297	      0.02463519	     -0.08566378	      0.25687520	     -0.15026502	     -0.16528449	     -0.10681171	      0.09992468	     -0.15489863	     -0.10815608	      0.59845973	     -0.08800236	     -0.04083032	      0.19225819	      0.29521871	      0.00000000	      0.00000000	      0.01745329
      2.00000000	      2.53048875	     -0.06782981	     -0.19207006	      3.14923064	      1.19370797	      0.47502461	      0.04238417	      0.04805020	      0.15266086	      0.11155686	      0.11860975	      0.08787465	      0.02465532	     -0.08566555	      0.25680860	     -0.15027933	     -0.16528046	     -0.10682709	      0.09992609	     -0.15486438	     -0.10812910	      0.59851227	     -0.08799543	     -0.04091281	      0.19224735	      0.29520160	      0.00000000	      0.00000000	      0.01745329
      2.03333300	      2.53011956	     -0.06784637	     -0.19080271	      3.14983199	      1.19377539	      0.47536425	      0.04301218	      0.04766160	      0.15321766	      0.11220373	      0.11889666	      0.08790539	      0.02471717	     -0.08538240	      0.25665752	     -0.15036856	     -0.16525526	     -0.10674810	      0.09975545	     -0.15352951	     -0.10771931	      0.59954285	     -0.08796863	     -0.04117185	      0.19206533	      0.29518300	      0.00000000	      0.00000000	      0.01745329
      2.06666700	      2.52659492	     -0.06857070	     -0.19058152	      3.15043564	      1.19386044	      0.47599567	      0.04599136	      0.04427458	      0.15279751	      0.11366402	      0.11922445	      0.08810245	      0.02492742	     -0.08441223	      0.25527483	     -0.15094433	     -0.16536577	     -0.10654078	      0.09913915	     -0.14717235	     -0.10528855	      0.60444881	     -0.08753108	     -0.04241491	      0.19103656	      0.29487622	      0.00000000	      0.00000000	      0.01745329
      2.10000000	      2.52629580	     -0.06867677	     -0.18959333	      3.15079780	      1.19389654	      0.47625455	      0.04616451	      0.04391611	      0.15218550	      0.11296763	      0.11967037	      0.08814103	      0.02480823	     -0.08417166	      0.25565658	     -0.15094452	     -0.16544178	     -0.10624643	      0.09918261	     -0.14693198	     -0.10491031	      0.60480281	     -0.08750491	     -0.04301579	      0.19086175	      0.29470322	      0.00000000	      0.00000000	      0.01745329
      2.13333300	      2.52627988	     -0.06868476	     -0.18952482	      3.15112139	      1.19391143	      0.47649417	      0.04618211	      0.04389168	      0.15221085	      0.11297468	      0.11965786	      0.08814364	      0.02480655	     -0.08417287	      0.25563519	     -0.15095116	     -0.16545342	     -0.10624479	      0.09918715	     -0.14689177	     -0.10488352	      0.60483281	     -0.08750300	     -0.04303668	      0.19084900	      0.29469832	      0.00000000	      0.00000000	      0.01745329
      2.16666700	      2.52603983	     -0.06876478	     -0.18856933	      3.15149881	      1.19382401	      0.47679094	      0.04644971	      0.04359295	      0.15251497	      0.11362223	      0.11988344	      0.08817765	      0.02477169	     -0.08406089	      0.25576975	     -0.15098219	     -0.16553430	     -0.10606871	      0.09927989	     -0.14580763	     -0.10451476	      0.60534766	     -0.08739860	     -0.04292519	      0.19067824	      0.29472804	      0.00000000	      0.00000000	      0.01745329
      2.20000000	      2.52602143	     -0.06875544	     -0.18848406	      3.15192987	      1.19366599	      0.47708870	      0.04648270	      0.04356840	      0.15254906	      0.11364128	      0.11987490	      0.08818030	      0.02476889	     -0.08406153	      0.25575547	     -0.15098769	     -0.16554445	     -0.10606372	      0.09927463	     -0.14575717	     -0.10449140	      0.60537324	     -0.08738233	     -0.04294422	      0.19066682	      0.29472093	      0.00000000	      0.00000000	      0.01745329
      2.23333300	      2.52527946	     -0.06860986	     -0.18723890	      3.15260768	      1.19351474	      0.47758900	      0.04702448	      0.04279386	      0.15239329	      0.11368205	      0.12046534	      0.08821370	      0.02466401	     -0.08380525	      0.25621907	     -0.15096632	     -0.16556048	     -0.10578056	      0.09908530	     -0.14555078	     -0.10424388	      0.60548789	     -0.08703538	     -0.04271450	      0.19053821	      0.29477286	      0.00000000	      0.00000000	      0.01745329
      2.26666700	      2.52220962	     -0.06893539	     -0.18653579	      3.15350714	      1.19332556	      0.47837711	      0.04857748	      0.03944141	      0.15001774	      0.11151729	      0.12209185	      0.08829403	      0.02456182	     -0.08314192	      0.25687304	     -0.15098456	     -0.16551089	     -0.10539692	      0.09815882	     -0.14803158	     -0.10377868	      0.60455861	     -0.08608699	     -0.04172135	      0.19024524	      0.29504505	      0.00000000	      0.00000000	      0.01745329
      2.30000000	      2.52093549	     -0.06942507	     -0.18528063	      3.15424086	      1.19313000	      0.47915488	      0.05182584	      0.03753552	      0.14903488	      0.11137619	      0.12357616	      0.08844098	      0.02472313	     -0.08269262	      0.25689213	     -0.15115646	     -0.16556396	     -0.10528583	      0.09327630	     -0.14825246	     -0.10369206	      0.60468085	     -0.08455724	     -0.04048282	      0.18974233	      0.29554343	      0.00000000	      0.00000000	      0.01745329
      2.33333300	      2.52092868	     -0.06942683	     -0.18515474	      3.15468846	      1.19298246	      0.47966189	      0.05185948	      0.03750975	      0.14907630	      0.11137309	      0.12356199	      0.08844555	      0.02469715	     -0.08270320	      0.25689012	     -0.15115880	     -0.16559074	     -0.10528042	      0.09316676	     -0.14825912	     -0.10369100	      0.60468885	     -0.08453302	     -0.04049827	      0.18973137	      0.29554242	      0.00000000	      0.00000000	      0.01745329
      2.36666700	      2.52059754	     -0.06946071	     -0.18383279	      3.15514004	      1.19289362	      0.47997852	      0.05256145	      0.03708664	      0.14927661	      0.11192036	      0.12391928	      0.08850039	      0.02455077	     -0.08269687	      0.25750873	     -0.15111323	     -0.16567173	     -0.10499906	      0.09153594	     -0.14775536	     -0.10369740	      0.60495856	     -0.08403912	     -0.04001645	      0.18959087	      0.29573835	      0.00000000	      0.00000000	      0.01745329
      2.40000000	      2.52058328	     -0.06945924	     -0.18378843	      3.15552630	      1.19283041	      0.48022905	      0.05259961	      0.03705890	      0.14928300	      0.11193283	      0.12391358	      0.08850495	      0.02453611	     -0.08271513	      0.25750991	     -0.15111590	     -0.16569076	     -0.10499591	      0.09143655	     -0.14772090	     -0.10369252	      0.60497523	     -0.08400809	     -0.04001268	      0.18958012	      0.29574054	      0.00000000	      0.00000000	      0.01745329
      2.43333300	      2.52013576	     -0.06923552	     -0.18271273	      3.15607500	      1.19279934	      0.48048084	      0.05290555	      0.03642709	      0.14879875	      0.11189389	      0.12477221	      0.08857231	      0.02399618	     -0.08269337	      0.25816702	     -0.15106105	     -0.16587618	     -0.10472996	      0.09061049	     -0.14734215	     -0.10355021	      0.60514033	     -0.08368452	     -0.03977985	      0.18944064	      0.29578433	      0.00000000	      0.00000000	      0.01745329
      2.46666700	      2.51879567	     -0.06908198	     -0.18192304	      3.15686331	      1.19284666	      0.48079620	      0.05270613	      0.03450871	      0.14659852	      0.11017603	      0.12688358	      0.08869875	      0.02259648	     -0.08255698	      0.25883004	     -0.15103659	     -0.16617473	     -0.10454198	      0.09085333	     -0.14819581	     -0.10305552	      0.60486723	     -0.08356214	     -0.03965402	      0.18920047	      0.29568926	      0.00000000	      0.00000000	      0.01745329
      2.50000000	      2.51844696	     -0.06853396	     -0.18081459	      3.15739737	      1.19280298	      0.48097516	      0.05281047	      0.03376142	      0.14567674	      0.10954257	      0.12850099	      0.08878880	      0.02152536	     -0.08247436	      0.25908740	     -0.15104966	     -0.16635916	     -0.10452305	      0.09110747	     -0.14818843	     -0.10276917	      0.60498217	     -0.08369134	     -0.03965499	      0.18903365	      0.29559818	      0.00000000	      0.00000000	      0.01745329
      2.53333300	      2.51817093	     -0.06832798	     -0.18015723	      3.15786369	      1.19280746	      0.48112023	      0.05293048	      0.03289592	      0.14403413	      0.10875499	      0.13071480	      0.08893435	      0.02002310	     -0.08270989	      0.25936757	     -0.15111078	     -0.16648308	     -0.10460157	      0.09119051	     -0.14746427	     -0.10240882	      0.60553924	     -0.08392038	     -0.03971551	      0.18876972	      0.29540014	      0.00000000	      0.00000000	      0.01745329
      2.56666700	      2.51552336	     -0.07102013	     -0.18107528	      3.16024733	      1.19278095	      0.48184887	      0.05637507	      0.02789580	      0.13414504	      0.10919654	      0.13964917	      0.08997544	      0.01529836	     -0.09077896	      0.26451461	     -0.15120716	     -0.16949780	     -0.10448501	      0.08826254	     -0.13436711	     -0.09988856	      0.61295905	     -0.08658068	     -0.03689400	      0.18628807	      0.29491575	      0.00000000	      0.00000000	      0.01745329
      2.60000000	      2.51510466	     -0.07061639	     -0.18061331	      3.16021159	      1.19275739	      0.48174529	      0.05711308	      0.02727927	      0.13426444	      0.10906492	      0.13957703	      0.09002841	      0.01617348	     -0.09207648	      0.26434383	     -0.15127344	     -0.17089764	     -0.10498683	      0.08832378	     -0.13467925	     -0.09961932	      0.61291822	     -0.08629186	     -0.03630451	      0.18605535	      0.29520041	      0.00000000	      0.00000000	      0.01745329
      2.63333300	      2.51508748	     -0.07065326	     -0.18068080	      3.16014184	      1.19280561	      0.48150725	      0.05713815	      0.02726485	      0.13420354	      0.10902463	      0.13957877	      0.09003208	      0.01619577	     -0.09214274	      0.26434747	     -0.15128017	     -0.17089513	     -0.10501358	      0.08832190	     -0.13467254	     -0.09960567	      0.61292324	     -0.08628020	     -0.03629799	      0.18604342	      0.29520539	      0.00000000	      0.00000000	      0.01745329
      2.66666700	      2.51465136	     -0.07057041	     -0.18152243	      3.15995096	      1.19286995	      0.48126566	      0.05752355	      0.02696523	      0.13339708	      0.10831461	      0.13948308	      0.09007432	      0.01622622	     -0.09283666	      0.26440205	     -0.15132959	     -0.17112678	     -0.10526794	      0.08810924	     -0.13484463	     -0.09951026	      0.61292802	     -0.08630493	     -0.03631365	      0.18591251	      0.29522541	      0.00000000	      0.00000000	      0.01745329
      2.70000000	      2.51347131	     -0.07047343	     -0.18225704	      3.15964916	      1.19295684	      0.48087815	      0.05800142	      0.02607974	      0.13204261	      0.10696923	      0.13967695	      0.09013446	      0.01620119	     -0.09359551	      0.26472882	     -0.15135978	     -0.17147013	     -0.10554612	      0.08795259	     -0.13554117	     -0.09935522	      0.61281338	     -0.08646835	     -0.03628774	      0.18572355	      0.29527381	      0.00000000	      0.00000000	      0.01745329
      2.73333300	      2.51117119	     -0.07051702	     -0.18315495	      3.15927689	      1.19329081	      0.48041156	      0.05842525	      0.02430653	      0.12979750	      0.10448118	      0.14027986	      0.09022346	      0.01609443	     -0.09446802	      0.26512900	     -0.15141537	     -0.17208124	     -0.10606684	      0.08843808	     -0.13711498	     -0.09897177	      0.61241615	     -0.08706782	     -0.03640440	      0.18542686	      0.29532591	      0.00000000	      0.00000000	      0.01745329
      2.76666700	      2.50820992	     -0.07082960	     -0.18390833	      3.15849682	      1.19346574	      0.47968312	      0.05924398	      0.02288882	      0.12723875	      0.10142679	      0.14119473	      0.09039240	      0.01591470	     -0.09597996	      0.26533491	     -0.15164035	     -0.17313661	     -0.10751381	      0.08930786	     -0.13720401	     -0.09822857	      0.61273310	     -0.08866501	     -0.03797391	      0.18487016	      0.29521494	      0.00000000	      0.00000000	      0.01745329
      2.80000000	      2.50511748	     -0.07102684	     -0.18547780	      3.15744952	      1.19370484	      0.47873470	      0.05942471	      0.02218478	      0.12487656	      0.09846643	      0.14139804	      0.09056981	      0.01530397	     -0.09733925	      0.26528572	     -0.15192126	     -0.17421074	     -0.10919601	      0.09156238	     -0.13608195	     -0.09717066	      0.61316829	     -0.09013503	     -0.04090354	      0.18444255	      0.29504150	      0.00000000	      0.00000000	      0.01745329
      2.83333300	      2.48918938	     -0.07429055	     -0.18483099	      3.15535717	      1.19398302	      0.47771183	      0.06579639	      0.02335968	      0.12416016	      0.09300158	      0.14176132	      0.09142307	      0.01450813	     -0.10222457	      0.26201117	     -0.15425354	     -0.17786206	     -0.11923818	      0.09916141	     -0.12649351	     -0.09174111	      0.61257107	     -0.09265496	     -0.05260099	      0.18299676	      0.30098032	      0.00000000	      0.00000000	      0.01745329
      2.86666700	      2.48632911	     -0.07438618	     -0.18703266	      3.15380805	      1.19418105	      0.47637868	      0.06501946	      0.02297153	      0.12146832	      0.08998790	      0.14215090	      0.09159072	      0.01322546	     -0.10225649	      0.26221712	     -0.15440396	     -0.17916244	     -0.11951928	      0.09864931	     -0.12774134	     -0.09149603	      0.61155524	     -0.09101372	     -0.05362510	      0.18302776	      0.30297114	      0.00000000	      0.00000000	      0.01745329
      2.90000000	      2.43217793	     -0.09252218	     -0.18356620	      3.15092878	      1.19366894	      0.47343420	      0.07970200	      0.06087237	      0.12646243	      0.06843806	      0.14094678	      0.09556192	     -0.00145672	     -0.10056797	      0.24920065	     -0.16351506	     -0.20011720	     -0.13044464	      0.09951052	     -0.11050014	     -0.07945298	      0.61244246	     -0.09169773	     -0.08854025	      0.17847282	      0.40249873	      0.00000000	      0.00000000	      0.01745329
      2.93333300	      2.42159201	     -0.09091221	     -0.18989108	      3.14912439	      1.19325800	      0.47190747	      0.07347861	      0.07501494	      0.13060289	      0.06340325	      0.15004816	      0.09758516	     -0.00027549	     -0.10659142	      0.24179308	     -0.17319854	     -0.19741496	     -0.10602223	      0.09477116	     -0.11915817	     -0.07376918	      0.61656377	     -0.09390721	     -0.09381943	      0.17128232	      0.46632060	      0.00000000	      0.00000000	      0.01745329
      2.96666700	      2.41632238	     -0.08976086	     -0.19306480	      3.14633845	      1.19284023	      0.46964578	      0.07294359	      0.07075713	      0.13184880	      0.06437021	      0.14989931	      0.09769405	     -0.00163351	     -0.10664617	      0.23855601	     -0.17395824	     -0.19810403	     -0.10760240	      0.09305405	     -0.12127459	     -0.07367128	      0.61658593	     -0.08893962	     -0.09117254	      0.17185028	      0.47008709	      0.00000000	      0.00000000	      0.01745329
      3.00000000	      2.37025989	     -0.09385625	     -0.19481117	      3.14169104	      1.19106303	      0.46593982	      0.06914412	      0.09789340	      0.14614256	      0.04051791	      0.15108516	      0.10070765	     -0.00282593	     -0.10032890	      0.21889652	     -0.18670024	     -0.20052629	     -0.09707583	      0.08144233	     -0.12571851	     -0.05236852	      0.65435865	     -0.09128014	     -0.14164946	      0.15969057	      0.62313931	      0.00000000	      0.00000000	      0.01745329
      3.03333300	      2.36726671	     -0.09277137	     -0.19851496	      3.13883518	      1.19050391	      0.46310522	      0.06871850	      0.09541903	      0.14560839	      0.03953894	      0.15046285	      0.10074907	     -0.00328805	     -0.10128756	      0.21710607	     -0.18715697	     -0.20083111	     -0.09773000	      0.08117881	     -0.12831414	     -0.05226744	      0.65358442	     -0.08921902	     -0.14090451	      0.15986136	      0.62411362	      0.00000000	      0.00000000	      0.01745329
      3.06666700	      2.36199588	     -0.09118989	     -0.20112537	      3.13534582	      1.18967059	      0.45945081	      0.06650502	      0.09085606	      0.14632721	      0.03715188	      0.14998274	      0.10083070	     -0.00422547	     -0.10309351	      0.21296788	     -0.18816544	     -0.20101801	     -0.09945160	      0.08172475	     -0.13354899	     -0.05205409	      0.65249617	     -0.08456764	     -0.14136557	      0.16046230	      0.62557726	      0.00000000	      0.00000000	      0.01745329
      3.10000000	      2.35180958	     -0.08566349	     -0.19947994	      3.12809818	      1.18838478	      0.45411863	      0.06328453	      0.08900582	      0.15804108	      0.03082081	      0.14483914	      0.10060823	      0.00299993	     -0.11470210	      0.19777992	     -0.19303835	     -0.19340874	     -0.10432687	      0.08863455	     -0.14510244	     -0.05173320	      0.65122818	     -0.07625008	     -0.15459370	      0.16026073	      0.62885184	      0.00000000	      0.00000000	      0.01745329
      3.13333300	      2.34553051	     -0.08340580	     -0.20295582	      3.12467531	      1.18749208	      0.44957755	      0.06009900	      0.08364938	      0.15847213	      0.03095713	      0.14584623	      0.10071398	      0.00156793	     -0.11565341	      0.19397989	     -0.19388315	     -0.19380067	     -0.10546402	      0.09203902	     -0.14909568	     -0.05133964	      0.65025615	     -0.07411079	     -0.15112831	      0.16036346	      0.63058106	      0.00000000	      0.00000000	      0.01745329
      3.16666700	      2.29840452	     -0.05164815	     -0.20351750	      3.11631119	      1.18617649	      0.44708073	      0.01446743	      0.11134318	      0.16833791	      0.02518137	      0.17319274	      0.09899698	      0.04601516	     -0.16198547	      0.16425644	     -0.21133388	     -0.14904346	     -0.09504743	      0.09000278	     -0.15979208	     -0.07874355	      0.67088047	     -0.08018050	     -0.15936501	      0.14534892	      0.64874367	      0.00000000	      0.00000000	      0.01745329
      3.20000000	      2.29338637	     -0.05031218	     -0.20535743	      3.11223119	      1.18583748	      0.44207447	      0.01611272	      0.10784659	      0.16997460	      0.02482562	      0.17272540	      0.09905618	      0.04518144	     -0.16346803	      0.16031097	     -0.21215799	     -0.14837797	     -0.09805489	      0.09267838	     -0.16390582	     -0.07871560	      0.66986061	     -0.07979816	     -0.15765278	      0.14520987	      0.64975793	      0.00000000	      0.00000000	      0.01745329
      3.23333300	      2.28505600	     -0.04754448	     -0.20053141	      3.10504278	      1.18521585	      0.43528658	      0.01971214	      0.10887947	      0.17835134	      0.01751036	      0.16443694	      0.09888428	      0.05054820	     -0.17598743	      0.14954052	     -0.21529693	     -0.14452501	     -0.11533097	      0.10183507	     -0.17336378	     -0.08014246	      0.67351624	     -0.07742697	     -0.16906977	      0.14460272	      0.64863659	      0.00000000	      0.00000000	      0.01745329
      3.26666700	      2.27403754	     -0.04323178	     -0.19560380	      3.09861322	      1.18468177	      0.42899554	      0.02060321	      0.11185833	      0.18094471	      0.01177330	      0.15963682	      0.09865689	      0.05758033	     -0.18963368	      0.14460519	     -0.21862792	     -0.13999369	     -0.14047177	      0.11407463	     -0.18085464	     -0.08357158	      0.68329129	     -0.07438448	     -0.17470828	      0.14268812	      0.64945762	      0.00000000	      0.00000000	      0.01745329
      3.30000000	      2.24941944	     -0.03675622	     -0.18718900	      3.09478311	      1.18346338	      0.42490828	      0.01234906	      0.13664681	      0.15824794	      0.01341134	      0.16798996	      0.09975712	      0.06947553	     -0.22191156	      0.16691520	     -0.22712580	     -0.13869282	     -0.21981126	      0.12577282	     -0.18582342	     -0.10901074	      0.72171382	     -0.06761781	     -0.15814588	      0.13101490	      0.65458766	      0.00000000	      0.00000000	      0.01745329
      3.33333300	      2.24471541	     -0.03399838	     -0.18528003	      3.08851171	      1.18254217	      0.41794470	      0.01366047	      0.13877542	      0.16167913	      0.01668530	      0.16253707	      0.10007680	      0.07385593	     -0.23064952	      0.16834683	     -0.23009657	     -0.13830211	     -0.23679278	      0.14275022	     -0.18845903	     -0.10938773	      0.72081520	     -0.05617931	     -0.15882946	      0.13176580	      0.65437488	      0.00000000	      0.00000000	      0.01745329
      3.36666700	      2.22816333	     -0.03297706	     -0.17537211	      3.08379991	      1.18075133	      0.41269876	      0.01478212	      0.16025116	      0.13912858	      0.02962099	      0.16223105	      0.10460239	      0.08250629	     -0.25987500	      0.20921958	     -0.24037140	     -0.14978607	     -0.34465544	      0.15829039	     -0.18607091	     -0.12836185	      0.72358725	     -0.04276348	     -0.14133597	      0.12621860	      0.66234039	      0.00000000	      0.00000000	      0.01745329
      3.40000000	      2.22357807	     -0.03290538	     -0.16738994	      3.07897450	      1.17931055	      0.40644891	      0.01804049	      0.16834398	      0.12331833	      0.04294771	      0.15828355	      0.10933794	      0.08563558	     -0.28222141	      0.24487410	     -0.25324968	     -0.16413124	     -0.41836971	      0.16858428	     -0.19090731	     -0.13654745	      0.71299592	     -0.02716007	     -0.13214022	      0.12484271	      0.68046156	      0.00000000	      0.00000000	      0.01745329
      3.43333300	      2.21377938	     -0.03077151	     -0.15838993	      3.07562140	      1.17771155	      0.39997654	      0.01269954	      0.17120422	      0.09775933	      0.05989700	      0.15384473	      0.11531533	      0.08917475	     -0.30182135	      0.29683214	     -0.26838397	     -0.18879147	     -0.51376355	      0.16816526	     -0.18752883	     -0.14840021	      0.70984265	     -0.02180555	     -0.12709068	      0.12359367	      0.70441243	      0.00000000	      0.00000000	      0.01745329
      3.46666700	      2.21299959	     -0.02777371	     -0.14978725	      3.07016994	      1.17628207	      0.39402012	      0.01158672	      0.16720431	      0.07576392	      0.07930230	      0.14796826	      0.11973367	      0.09512698	     -0.32296081	      0.34672643	     -0.28424880	     -0.21230271	     -0.58704730	      0.17705803	     -0.19293878	     -0.16298999	      0.71277834	     -0.01447653	     -0.12161132	      0.12555696	      0.72175308	      0.00000000	      0.00000000	      0.01745329
      3.50000000	      2.20467448	     -0.02420749	     -0.14170483	      3.06513625	      1.17502653	      0.38767945	      0.00660848	      0.15576172	      0.04990447	      0.10178712	      0.14409492	      0.12388890	      0.09912032	     -0.34004827	      0.39929733	     -0.29362784	     -0.24099189	     -0.65018282	      0.18207075	     -0.19728802	     -0.19071308	      0.74007127	     -0.01942032	     -0.11712741	      0.12986154	      0.71435806	      0.00000000	      0.00000000	      0.01745329
      3.53333300	      2.19524372	     -0.01840831	     -0.13418078	      3.05598549	      1.17434382	      0.38051912	     -0.00137593	      0.15086378	      0.04601300	      0.10222088	      0.13373004	      0.12355536	      0.10781679	     -0.34634213	      0.42051648	     -0.28688669	     -0.25396634	     -0.64803408	      0.18844951	     -0.20274297	     -0.19454059	      0.74341007	     -0.01655777	     -0.11455726	      0.13180701	      0.71161609	      0.00000000	      0.00000000	      0.01745329
      3.56666700	      2.21081661	     -0.04220172	     -0.12045390	      3.05042822	      1.17216182	      0.37603613	      0.04088356	      0.13953580	     -0.02529564	      0.18187103	      0.13041024	      0.12573810	      0.08268171	     -0.39711102	      0.50687080	     -0.28162592	     -0.32196830	     -0.72121705	      0.27031424	     -0.28279524	     -0.37125271	      0.88904351	     -0.00933801	     -0.09213988	      0.20368846	      0.61307562	      0.00000000	      0.00000000	      0.01745329
      3.60000000	      2.19820733	     -0.03592615	     -0.11296963	      3.03768251	      1.17105106	      0.37015321	      0.03462837	      0.13475411	     -0.03111111	      0.18120763	      0.11603501	      0.12323457	      0.09905504	     -0.40031054	      0.53377720	     -0.26685987	     -0.33620210	     -0.70935492	      0.27075817	     -0.28612258	     -0.37334495	      0.89053410	     -0.01100228	     -0.09035448	      0.20468301	      0.61216319	      0.00000000	      0.00000000	      0.01745329
      3.63333300	      2.19023164	     -0.03093637	     -0.10926779	      3.02733118	      1.16976726	      0.36587835	      0.02152604	      0.12833593	     -0.05068460	      0.19413521	      0.10843421	      0.11986738	      0.10668074	     -0.39885310	      0.57303731	     -0.24507852	     -0.35635610	     -0.69084214	      0.25914807	     -0.28118764	     -0.38481244	      0.91023248	     -0.03032826	     -0.07581490	      0.20716272	      0.60827907	      0.00000000	      0.00000000	      0.01745329
      3.66666700	      2.21149852	     -0.03904460	     -0.09578213	      3.01300277	      1.16807255	      0.36126589	      0.04166624	      0.09614703	     -0.09636896	      0.23415619	      0.08393176	      0.09921758	      0.10123036	     -0.41794279	      0.59405468	     -0.22238312	     -0.37497136	     -0.63016714	      0.27400762	     -0.29802492	     -0.42150873	      0.99412223	     -0.04551551	     -0.08159919	      0.24268292	      0.60982811	      0.00000000	      0.00000000	      0.01745329
      3.70000000	      2.20656242	     -0.04086394	     -0.09264251	      2.99867246	      1.16621391	      0.35673703	      0.03443550	      0.09808653	     -0.10904052	      0.24680712	      0.06797930	      0.09605000	      0.10829640	     -0.41512259	      0.62051459	     -0.19712663	     -0.39540868	     -0.59041263	      0.25316596	     -0.29826182	     -0.43387017	      1.01913711	     -0.07057778	     -0.06694727	      0.24083799	      0.62166342	      0.00000000	      0.00000000	      0.01745329
      3.73333300	      2.21039204	     -0.04444712	     -0.08043277	      2.97807718	      1.16299553	      0.35177981	      0.04531338	      0.07838412	     -0.12173755	      0.23717047	      0.03331823	      0.07201986	      0.11871337	     -0.41343757	      0.59318342	     -0.18334659	     -0.39785955	     -0.46774674	      0.28131025	     -0.32956102	     -0.47245334	      1.18483230	     -0.08786624	     -0.07797723	      0.26098830	      0.69557446	      0.00000000	      0.00000000	      0.01745329
      3.76666700	      2.21077734	     -0.04190177	     -0.06680087	      2.95667165	      1.15845014	      0.34807421	      0.04490073	      0.05876757	     -0.13969290	      0.22792566	     -0.00166425	      0.04446097	      0.13842925	     -0.41475749	      0.58119076	     -0.17134656	     -0.39693000	     -0.39931555	      0.32168618	     -0.35319106	     -0.52722467	      1.38073081	     -0.10775936	     -0.08185194	      0.29337293	      0.77015130	      0.00000000	      0.00000000	      0.01745329
      3.80000000	      2.21166892	     -0.04194945	     -0.05391400	      2.93359418	      1.15309254	      0.34477345	      0.04888945	      0.03626357	     -0.15638442	      0.22071171	     -0.03493630	      0.01602668	      0.15722784	     -0.42053350	      0.56959723	     -0.16337316	     -0.39641864	     -0.34283996	      0.38052619	     -0.36148666	     -0.58869572	      1.58548958	     -0.11756622	     -0.08817588	      0.34510322	      0.85314163	      0.00000000	      0.00000000	      0.01745329
      3.83333300	      2.21735319	     -0.04759959	     -0.03764435	      2.90880867	      1.14723491	      0.34102403	      0.06032954	      0.01095843	     -0.18701776	      0.22916566	     -0.07415219	     -0.02168423	      0.16661210	     -0.43283023	      0.56023880	     -0.15504474	     -0.39374714	     -0.31335942	      0.43800079	     -0.34780224	     -0.66190171	      1.75724976	     -0.11835273	     -0.09708678	      0.43616093	      0.96544519	      0.00000000	      0.00000000	      0.01745329
      3.86666700	      2.23471223	     -0.05896903	      0.01987141	      2.88355008	      1.14250425	      0.33722710	      0.06787314	     -0.05667523	     -0.34733864	      0.36650739	     -0.16702048	     -0.14758941	      0.14763905	     -0.44116348	      0.52560095	     -0.13170179	     -0.39174959	     -0.33089739	      0.49770862	     -0.34290542	     -0.68424250	      1.85639804	     -0.16392460	     -0.12971630	      0.63793432	      1.10846286	      0.00000000	      0.00000000	      0.01745329
      3.90000000	      2.23421802	     -0.05056218	      0.03944855	      2.85108079	      1.13458140	      0.33508462	      0.05957147	     -0.07315868	     -0.38640722	      0.38666023	     -0.19180250	     -0.17598702	      0.17188141	     -0.48845586	      0.51442607	     -0.13841486	     -0.36909471	     -0.34494522	      0.50977072	     -0.35293258	     -0.65352883	      1.96099880	     -0.13485976	     -0.09429945	      0.66337209	      1.21183968	      0.00000000	      0.00000000	      0.01745329
      3.93333300	      2.24084404	     -0.04784060	      0.05775332	      2.82011879	      1.12712015	      0.33420806	      0.04671886	     -0.10608262	     -0.44863432	      0.44019496	     -0.19792464	     -0.22597091	      0.17192165	     -0.55805096	      0.52546307	     -0.13701473	     -0.35183288	     -0.40233461	      0.44622552	     -0.35363774	     -0.56375559	      1.97741647	     -0.16078418	     -0.02042890	      0.72401416	      1.33093041	      0.00000000	      0.00000000	      0.01745329
      3.96666700	      2.24430364	     -0.04631194	      0.07301144	      2.78963622	      1.12070152	      0.33276816	      0.03986948	     -0.12052396	     -0.50024125	      0.49377091	     -0.21093080	     -0.27616334	      0.16908957	     -0.60525600	      0.53457116	     -0.13656816	     -0.33561465	     -0.46142086	      0.37893628	     -0.37368735	     -0.48188863	      1.96331015	     -0.19395348	      0.07876287	      0.68598565	      1.36389296	      0.00000000	      0.00000000	      0.01745329
      4.00000000	      2.22929512	     -0.05163508	      0.08801630	      2.76142680	      1.11700854	      0.33087474	      0.04397882	     -0.11749707	     -0.54803765	      0.54420490	     -0.22694812	     -0.31673117	      0.16814936	     -0.62427710	      0.53033086	     -0.13633158	     -0.33222349	     -0.51332986	      0.29395817	     -0.35746635	     -0.40835975	      1.92007971	     -0.24921580	      0.16924710	      0.55789683	      1.30493944	      0.00000000	      0.00000000	      0.01745329
      4.03333300	      2.20596290	     -0.06107545	      0.09270026	      2.73846622	      1.11630127	      0.32937679	      0.05589630	     -0.09903813	     -0.58396681	      0.59292669	     -0.23883419	     -0.33115128	      0.17445152	     -0.61299483	      0.53099402	     -0.13729936	     -0.33661100	     -0.55308458	      0.15619368	     -0.27228631	     -0.41809331	      1.82460401	     -0.29080270	      0.24269399	      0.41231226	      1.18726962	      0.00000000	      0.00000000	      0.01745329
      4.06666700	      2.16754635	     -0.07814978	      0.09948139	      2.71938193	      1.11694392	      0.32738800	      0.07724375	     -0.08063027	     -0.60696503	      0.62150291	     -0.25717712	     -0.32242358	      0.18821328	     -0.57242615	      0.52617992	     -0.14245572	     -0.35511380	     -0.58757055	      0.03057812	     -0.15938152	     -0.44406727	      1.68830759	     -0.32642478	      0.28841659	      0.27800381	      1.08114627	      0.00000000	      0.00000000	      0.01745329
      4.10000000	      2.12450160	     -0.09945724	      0.11382083	      2.70509659	      1.11860187	      0.32535070	      0.10259724	     -0.05800667	     -0.62839542	      0.61216519	     -0.28582905	     -0.28378440	      0.20378182	     -0.50090183	      0.51169785	     -0.15886411	     -0.38563008	     -0.60541786	     -0.05318066	     -0.04577658	     -0.52599334	      1.56555026	     -0.33388882	      0.32321633	      0.16177177	      1.05646389	      0.00000000	      0.00000000	      0.01745329
      4.13333300	      2.08415446	     -0.11861670	      0.12162949	      2.69555141	      1.12032652	      0.32456937	      0.12553243	     -0.03762634	     -0.64182314	      0.58443454	     -0.30945806	     -0.22549352	      0.21885203	     -0.41488261	      0.50397796	     -0.17084164	     -0.41146166	     -0.61113753	     -0.05799348	     -0.01345016	     -0.59644078	      1.58739145	     -0.34290443	      0.33615563	      0.08420492	      1.12111902	      0.00000000	      0.00000000	      0.01745329
      4.16666700	      2.05785230	     -0.13133605	      0.13159738	      2.69008259	      1.12128136	      0.32224163	      0.13028631	     -0.04055972	     -0.64028162	      0.54829125	     -0.32207827	     -0.17456483	      0.22251924	     -0.37468584	      0.48981328	     -0.18064516	     -0.43010457	     -0.61289418	     -0.01987009	     -0.06211066	     -0.60322612	      1.69201221	     -0.34639172	      0.33532534	      0.02702634	      1.19736625	      0.00000000	      0.00000000	      0.01745329
      4.20000000	      2.02906720	     -0.14538681	      0.14127941	      2.68796589	      1.12139868	      0.32155351	      0.13987177	     -0.03352065	     -0.64961056	      0.52893640	     -0.32302936	     -0.10160533	      0.22144096	     -0.33116821	      0.48256636	     -0.17879833	     -0.45216566	     -0.62373410	      0.04998720	     -0.11579819	     -0.59573263	      1.80825656	     -0.31836603	      0.32597982	     -0.03334347	      1.29525287	      0.00000000	      0.00000000	      0.01745329
      4.23333300	      2.00583143	     -0.16115029	      0.15316885	      2.68890196	      1.11982088	      0.31950020	      0.15247205	     -0.02926547	     -0.66869387	      0.53688848	     -0.31013107	     -0.02126057	      0.20775944	     -0.32946771	      0.47385181	     -0.15945923	     -0.47419484	     -0.64729872	      0.08031816	     -0.14939892	     -0.60684617	      1.86708974	     -0.28088154	      0.30625432	     -0.08261379	      1.37296684	      0.00000000	      0.00000000	      0.01745329
      4.26666700	      2.01330757	     -0.17388548	      0.15355524	      2.69064812	      1.11699722	      0.31899486	      0.15927533	     -0.06517900	     -0.69452744	      0.59674283	     -0.26942083	      0.16229665	      0.19952904	     -0.35218812	      0.46810288	     -0.10596322	     -0.46910380	     -0.66576817	      0.10328803	     -0.17479150	     -0.63660780	      1.87630593	     -0.24903130	      0.24789105	     -0.12046484	      1.43446957	      0.00000000	      0.00000000	      0.01745329
      4.30000000	      2.01331116	     -0.17066803	      0.16928741	      2.69249729	      1.11061276	      0.31713786	      0.15129487	     -0.07171161	     -0.71324575	      0.59916050	     -0.26357990	      0.17434422	      0.16922396	     -0.39442222	      0.46419051	     -0.09381869	     -0.46583783	     -0.70114358	      0.12850683	     -0.16513917	     -0.59220883	      1.88133750	     -0.22153965	      0.24118846	     -0.12369463	      1.47354300	      0.00000000	      0.00000000	      0.01745329
      4.33333300	      2.00520225	     -0.18810325	      0.19366120	      2.70008712	      1.10293313	      0.31542794	      0.16321725	     -0.07853439	     -0.76837522	      0.63325250	     -0.23763284	      0.20668667	      0.11003038	     -0.48675952	      0.45558977	     -0.03939586	     -0.48562945	     -0.75749924	      0.13482309	     -0.12232770	     -0.51657735	      1.87527934	     -0.18572782	      0.23194304	     -0.13915265	      1.53225723	      0.00000000	      0.00000000	      0.01745329
      4.36666700	      2.01017778	     -0.18919785	      0.20317200	      2.70525564	      1.09340947	      0.31489670	      0.17203065	     -0.06680278	     -0.80185280	      0.68220132	     -0.22384902	      0.21730171	      0.08293455	     -0.54063507	      0.46485261	     -0.00104214	     -0.48155823	     -0.80525089	      0.09671750	     -0.02900170	     -0.53181040	      1.78353916	     -0.13398764	      0.22588260	     -0.11035364	      1.55033560	      0.00000000	      0.00000000	      0.01745329
      4.40000000	      2.01644468	     -0.18828362	      0.21568229	      2.71083361	      1.08240271	      0.31334115	      0.17033477	     -0.07485342	     -0.82482936	      0.71235429	     -0.21680251	      0.19630046	      0.08084390	     -0.60665169	      0.47165215	      0.05245384	     -0.47491946	     -0.87305026	      0.03081677	      0.06177360	     -0.57346417	      1.66557045	     -0.10794627	      0.21445218	     -0.08598514	      1.57509265	      0.00000000	      0.00000000	      0.01745329
      4.43333300	      2.02505499	     -0.17833437	      0.22281628	      2.71455076	      1.07099895	      0.31203019	      0.15453932	     -0.10339559	     -0.81965990	      0.69975293	     -0.21859338	      0.14005962	      0.10212968	     -0.65445160	      0.48055224	      0.10385238	     -0.45258417	     -0.93576749	     -0.02478645	      0.11008161	     -0.63563598	      1.58729537	     -0.10915210	      0.21050520	     -0.07035943	      1.61983938	      0.00000000	      0.00000000	      0.01745329
      4.46666700	      2.03705390	     -0.16148340	      0.21307607	      2.71842937	      1.06000814	      0.31115782	      0.12918113	     -0.12656130	     -0.77600098	      0.66463558	     -0.23479626	      0.06717849	      0.14361033	     -0.65634355	      0.50406264	      0.13620641	     -0.42597388	     -0.97247667	     -0.06863392	      0.13320983	     -0.72234299	      1.54708303	     -0.12252954	      0.21633504	     -0.04447677	      1.65272386	      0.00000000	      0.00000000	      0.01745329
      4.50000000	      2.04492940	     -0.14428077	      0.19693528	      2.72291468	      1.05009916	      0.30988951	      0.10417303	     -0.13701232	     -0.71790818	      0.62367476	     -0.26786670	     -0.00438914	      0.20162948	     -0.63730070	      0.53892677	      0.15476792	     -0.40941815	     -1.01125793	     -0.11220212	      0.14303771	     -0.77310342	      1.50504975	     -0.13080207	      0.22902909	     -0.01268638	      1.68335472	      0.00000000	      0.00000000	      0.01745329
      4.53333300	      2.04325265	     -0.14402338	      0.19287770	      2.72867824	      1.04517306	      0.30841714	      0.10272083	     -0.14482800	     -0.69401432	      0.60839672	     -0.28230722	     -0.01993925	      0.23845786	     -0.63569239	      0.54963361	      0.16254418	     -0.41853406	     -1.01647201	     -0.13982749	      0.13569433	     -0.79153254	      1.50290244	     -0.12808935	      0.24062770	      0.00070368	      1.69783507	      0.00000000	      0.00000000	      0.01745329
      4.56666700	      2.03236373	     -0.11511942	      0.15236568	      2.73150922	      1.03941348	      0.30904630	      0.06445003	     -0.15054085	     -0.55652121	      0.46845010	     -0.22060106	     -0.00287592	      0.29165838	     -0.67312432	      0.60478557	      0.13433033	     -0.41050201	     -1.03183217	     -0.15922641	      0.20463018	     -0.83922388	      1.44979795	     -0.16555251	      0.27321809	     -0.00950560	      1.74160512	      0.00000000	      0.00000000	      0.01745329
      4.60000000	      2.02730985	     -0.12198129	      0.15567134	      2.73444208	      1.04284849	      0.30651219	      0.07232819	     -0.14252474	     -0.54924378	      0.46628164	     -0.19495326	      0.02961398	      0.27281786	     -0.69041918	      0.58938665	      0.13965264	     -0.42365518	     -1.01626579	     -0.16097066	      0.21920025	     -0.83481424	      1.43858664	     -0.13994563	      0.27028565	      0.00281030	      1.76635353	      0.00000000	      0.00000000	      0.01745329
      4.63333300	      2.01732021	     -0.13653500	      0.15741935	      2.73677664	      1.04988962	      0.30562269	      0.09756020	     -0.13645996	     -0.54848987	      0.46451432	     -0.14447325	      0.09537818	      0.25200519	     -0.72275745	      0.56695163	      0.13463773	     -0.44557586	     -0.98187338	     -0.16327619	      0.24297629	     -0.82777508	      1.41577025	     -0.12612239	      0.26711480	      0.00330334	      1.79558338	      0.00000000	      0.00000000	      0.01745329
      4.66666700	      2.01225691	     -0.14009368	      0.15477277	      2.73683826	      1.05822725	      0.30407160	      0.10657312	     -0.13649618	     -0.53269121	      0.45656755	     -0.11735726	      0.14127069	      0.24517678	     -0.72993685	      0.54995961	      0.11823361	     -0.45453366	     -0.94965866	     -0.15616214	      0.25472137	     -0.82535970	      1.41210524	     -0.11141819	      0.25501789	     -0.00533160	      1.81794196	      0.00000000	      0.00000000	      0.01745329
      4.70000000	      2.01703676	     -0.13465616	      0.14581053	      2.73654050	      1.06737770	      0.30314038	      0.09979236	     -0.14541621	     -0.50456433	      0.43818818	     -0.11376320	      0.14565151	      0.24905858	     -0.70749704	      0.53946425	      0.10205593	     -0.44923397	     -0.91096284	     -0.13813615	      0.24523916	     -0.82619516	      1.44319541	     -0.10707290	      0.24434743	     -0.01670056	      1.83368014	      0.00000000	      0.00000000	      0.01745329
      4.73333300	      2.02583266	     -0.12456691	      0.13589711	      2.73544426	      1.07649365	      0.30193181	      0.08429990	     -0.16900589	     -0.46429412	      0.40074796	     -0.12694580	      0.12343170	      0.25939529	     -0.67213085	      0.52413075	      0.08252378	     -0.43621987	     -0.86192308	     -0.08248300	      0.20932044	     -0.79972284	      1.53106083	     -0.11601183	      0.23029346	     -0.03891887	      1.85229526	      0.00000000	      0.00000000	      0.01745329
      4.76666700	      2.03429407	     -0.11817889	      0.12324254	      2.73517750	      1.08458157	      0.30136803	      0.07668314	     -0.17747749	     -0.42762076	      0.37138696	     -0.13558436	      0.10465172	      0.26393669	     -0.63689553	      0.51440112	      0.06996745	     -0.42578502	     -0.81680097	     -0.03995664	      0.16523339	     -0.76277644	      1.59344484	     -0.11817537	      0.23123501	     -0.04307589	      1.85920358	      0.00000000	      0.00000000	      0.01745329
      4.80000000	      2.03248163	     -0.11971111	      0.12389461	      2.73609032	      1.09092637	      0.30283171	      0.07820071	     -0.18496986	     -0.42936601	      0.36480082	     -0.12900872	      0.10251779	      0.26459480	     -0.63296244	      0.51029340	      0.06737726	     -0.42451473	     -0.81593019	     -0.03283726	      0.15246294	     -0.76185633	      1.59242963	     -0.12030862	      0.23530039	     -0.04299117	      1.85874776	      0.00000000	      0.00000000	      0.01745329
      4.83333300	      2.04082517	     -0.11673965	      0.11431950	      2.73678592	      1.09409832	      0.29998568	      0.07500677	     -0.19143502	     -0.38978045	      0.33293308	     -0.13353090	      0.10163972	      0.26091395	     -0.61499265	      0.49524645	      0.05097857	     -0.42474345	     -0.76087182	      0.00401864	      0.08241328	     -0.71433658	      1.67371304	     -0.13740713	      0.23932820	     -0.05046711	      1.84533348	      0.00000000	      0.00000000	      0.01745329
      4.86666700	      2.04629655	     -0.11490100	      0.11138319	      2.73719027	      1.09317265	      0.29989765	      0.07417445	     -0.20116492	     -0.37106463	      0.30771629	     -0.12731794	      0.09973779	      0.26343141	     -0.62420646	      0.50381453	      0.04324175	     -0.42387901	     -0.76455249	      0.06407259	      0.01302337	     -0.60657294	      1.78241113	     -0.14265304	      0.24607160	     -0.06048596	      1.84030240	      0.00000000	      0.00000000	      0.01745329
      4.90000000	      2.05297170	     -0.12011774	      0.10213453	      2.74037624	      1.08974944	      0.30105517	      0.08188346	     -0.18105645	     -0.36907663	      0.32955345	     -0.11086936	      0.10163677	      0.25666862	     -0.64160068	      0.52828000	      0.05594802	     -0.42737599	     -0.78678309	      0.04884679	      0.01825205	     -0.60338995	      1.74111935	     -0.13628869	      0.26002858	     -0.02204210	      1.80383112	      0.00000000	      0.00000000	      0.01745329
      4.93333300	      2.05939413	     -0.12387736	      0.09244093	      2.74287281	      1.08342824	      0.30187477	      0.08897423	     -0.15978335	     -0.37383192	      0.37139763	     -0.09217700	      0.09786710	      0.25193089	     -0.66895709	      0.55715822	      0.07223145	     -0.42972136	     -0.81885770	     -0.01353941	      0.09439798	     -0.67356693	      1.62854321	     -0.12703633	      0.25795459	      0.02576126	      1.76028603	      0.00000000	      0.00000000	      0.01745329
      4.96666700	      2.05797285	     -0.12618030	      0.09178845	      2.74410885	      1.07534091	      0.30278868	      0.09212434	     -0.16284909	     -0.38461876	      0.39676548	     -0.07182548	      0.09120373	      0.24861880	     -0.71537928	      0.58090687	      0.08331109	     -0.43422319	     -0.86157080	     -0.01839500	      0.16690369	     -0.72321778	      1.54756965	     -0.13928640	      0.25155834	      0.03776692	      1.73735770	      0.00000000	      0.00000000	      0.01745329
      5.00000000	      2.04710315	     -0.13094902	      0.09680741	      2.74416825	      1.06708182	      0.30345756	      0.09436240	     -0.17909975	     -0.39771546	      0.40292508	     -0.04778432	      0.09343982	      0.23901908	     -0.76662878	      0.59575915	      0.09108809	     -0.44631173	     -0.90369135	      0.00932390	      0.22135055	     -0.74529076	      1.52572854	     -0.15560812	      0.24278185	      0.02719656	      1.72887149	      0.00000000	      0.00000000	      0.01745329
      5.03333300	      2.03277033	     -0.13967555	      0.10333677	      2.74298648	      1.06024123	      0.30343108	      0.10276104	     -0.18444358	     -0.41087525	      0.41065477	     -0.02556949	      0.10938750	      0.22083723	     -0.80929742	      0.60618079	      0.10140287	     -0.46307637	     -0.94556678	     -0.00410769	      0.24916912	     -0.75796176	      1.48910942	     -0.16494818	      0.24288522	      0.02412993	      1.71488666	      0.00000000	      0.00000000	      0.01745329
      5.06666700	      2.01449562	     -0.15343043	      0.10639023	      2.74050845	      1.05591800	      0.30408556	      0.11898774	     -0.18126984	     -0.42269527	      0.42036719	     -0.00392419	      0.13197337	      0.19624594	     -0.83995573	      0.61692362	      0.11196590	     -0.48288508	     -0.98040164	     -0.06175185	      0.26954739	     -0.78151879	      1.42115505	     -0.16478688	      0.24841140	      0.02053506	      1.70406657	      0.00000000	      0.00000000	      0.01745329
      5.10000000	      2.00638636	     -0.15412495	      0.10415086	      2.73400844	      1.05476355	      0.30478567	      0.11730674	     -0.18601192	     -0.42233635	      0.42043714	     -0.00582782	      0.13288028	      0.19360927	     -0.84023710	      0.61783020	      0.11167165	     -0.48157845	     -0.98172311	     -0.06412043	      0.26953079	     -0.78109859	      1.42071611	     -0.16343272	      0.24889437	      0.02053188	      1.70372276	      0.00000000	      0.00000000	      0.01745329
      5.13333300	      1.98333169	     -0.15091714	      0.10105469	      2.72539215	      1.05652987	      0.30391392	      0.10717871	     -0.20762481	     -0.39830168	      0.39593769	     -0.03760677	      0.09234953	      0.19961762	     -0.78471127	      0.62427903	      0.10522605	     -0.48557850	     -1.01680428	     -0.07010861	      0.25524763	     -0.74834546	      1.42105512	     -0.17023127	      0.22629175	     -0.03253683	      1.71919251	      0.00000000	      0.00000000	      0.01745329
      5.16666700	      1.96704994	     -0.14693419	      0.09102847	      2.71633307	      1.06231726	      0.30320687	      0.09487821	     -0.21444748	     -0.36666404	      0.36671589	     -0.07155390	      0.05536627	      0.21049463	     -0.71864770	      0.62283287	      0.09369287	     -0.48485586	     -1.00716861	     -0.05786155	      0.21986040	     -0.76263445	      1.44571947	     -0.17452401	      0.22263028	     -0.07000243	      1.73217427	      0.00000000	      0.00000000	      0.01745329
      5.20000000	      1.94024232	     -0.13915030	      0.07961573	      2.70426159	      1.07084846	      0.30343588	      0.08730226	     -0.21709853	     -0.32462805	      0.32111593	     -0.10328022	      0.02309791	      0.23017523	     -0.63538015	      0.61678749	      0.06455514	     -0.48339561	     -0.98980849	     -0.04807410	      0.17806687	     -0.80208781	      1.50511523	     -0.17367157	      0.21958724	     -0.10109273	      1.73602133	      0.00000000	      0.00000000	      0.01745329
      5.23333300	      1.90227653	     -0.13534846	      0.06827776	      2.69293810	      1.07962502	      0.30279642	      0.08580897	     -0.20103984	     -0.27247135	      0.26164234	     -0.11711085	      0.02241519	      0.24803852	     -0.56380986	      0.61479121	      0.02272292	     -0.49691973	     -0.97201132	     -0.02271381	      0.12781090	     -0.80327048	      1.58249162	     -0.17412233	      0.23795369	     -0.12330846	      1.73580230	      0.00000000	      0.00000000	      0.01745329
      5.26666700	      1.87624042	     -0.14027147	      0.06079245	      2.68485901	      1.08651673	      0.30348645	      0.09008305	     -0.18754921	     -0.25623470	      0.25278536	     -0.11378472	      0.03616355	      0.24908454	     -0.53229788	      0.60989497	      0.02094878	     -0.50641761	     -0.96848850	     -0.06095754	      0.11312267	     -0.83632858	      1.58725411	     -0.18760691	      0.25120179	     -0.11908583	      1.71846357	      0.00000000	      0.00000000	      0.01745329
      5.30000000	      1.84236723	     -0.14129142	      0.05154732	      2.67523068	      1.08991392	      0.30522347	      0.10448920	     -0.16523013	     -0.23766138	      0.24459142	     -0.10993626	      0.06081934	      0.26921390	     -0.48108057	      0.61259751	      0.00629526	     -0.51526646	     -0.96934935	     -0.06936784	      0.12720913	     -0.86322027	      1.57475398	     -0.20598036	      0.25713051	     -0.10266971	      1.69852255	      0.00000000	      0.00000000	      0.01745329
      5.33333300	      1.82165904	     -0.13719448	      0.04410519	      2.66777241	      1.08768913	      0.30530853	      0.10283917	     -0.13693869	     -0.21615159	      0.23683417	     -0.11051401	      0.08488100	      0.30677525	     -0.44924967	      0.63027305	     -0.01393157	     -0.52795485	     -0.99412065	     -0.06653323	      0.16302512	     -0.90647447	      1.54294719	     -0.21827202	      0.27178087	     -0.07215687	      1.69014595	      0.00000000	      0.00000000	      0.01745329
      5.36666700	      1.79138898	     -0.12074766	      0.03025257	      2.66165934	      1.08036624	      0.30552605	      0.08957472	     -0.11510011	     -0.15798753	      0.17627441	     -0.07799694	      0.11108095	      0.37383210	     -0.45668394	      0.65024620	     -0.05806509	     -0.53924501	     -1.00162023	     -0.10664302	      0.26280738	     -1.03168108	      1.45588807	     -0.26330828	      0.29033393	     -0.06067353	      1.68357193	      0.00000000	      0.00000000	      0.01745329
      5.40000000	      1.78829500	     -0.12149982	      0.02092950	      2.65865922	      1.07038923	      0.30779440	      0.09473176	     -0.08873510	     -0.15583255	      0.18423995	     -0.07208278	      0.11354375	      0.39403183	     -0.45494976	      0.68023251	     -0.03755743	     -0.54000540	     -1.05284380	     -0.13469595	      0.29581961	     -1.04888892	      1.40383543	     -0.25731082	      0.31229307	     -0.05147860	      1.69918210	      0.00000000	      0.00000000	      0.01745329
      5.43333300	      1.78396841	     -0.12861454	      0.01840047	      2.65814381	      1.06015608	      0.30930226	      0.10927402	     -0.07860567	     -0.15927026	      0.18791486	     -0.05592273	      0.12633285	      0.40070822	     -0.48012706	      0.69926562	     -0.01803961	     -0.55192799	     -1.09450407	     -0.18393892	      0.32543523	     -1.05997406	      1.33609627	     -0.25590623	      0.32134502	     -0.03832080	      1.70309533	      0.00000000	      0.00000000	      0.01745329
      5.46666700	      1.78145398	     -0.14214792	      0.01639899	      2.66137779	      1.05186884	      0.31069232	      0.13103226	     -0.06094140	     -0.16544320	      0.19452358	     -0.03192428	      0.15392167	      0.39354032	     -0.52134817	      0.71661909	      0.00549457	     -0.56737303	     -1.12620155	     -0.25315423	      0.35370094	     -1.06943123	      1.21655876	     -0.24854858	      0.32678475	     -0.03357039	      1.70656654	      0.00000000	      0.00000000	      0.01745329
      5.50000000	      1.78351938	     -0.14012708	      0.01379975	      2.66540076	      1.04730515	      0.31057639	      0.12953807	     -0.05737388	     -0.16517693	      0.19557861	     -0.03391597	      0.15551339	      0.39563395	     -0.52372038	      0.71767563	      0.00899044	     -0.57183148	     -1.12537365	     -0.25714336	      0.36016246	     -1.06768390	      1.21439193	     -0.24722466	      0.32273919	     -0.03448004	      1.70682689	      0.00000000	      0.00000000	      0.01745329
      5.53333300	      1.77786317	     -0.13692489	      0.01519986	      2.67433037	      1.04816330	      0.31154282	      0.11650748	     -0.06392098	     -0.16136638	      0.19035062	     -0.02948397	      0.15983015	      0.39830719	     -0.53103164	      0.71365026	      0.01105101	     -0.57755901	     -1.11704658	     -0.21073297	      0.37872696	     -1.04462852	      1.20163196	     -0.25238897	      0.30536449	     -0.05273685	      1.72228293	      0.00000000	      0.00000000	      0.01745329
      5.56666700	      1.76273802	     -0.12091730	      0.01132717	      2.68325547	      1.05565267	      0.31140310	      0.08686127	     -0.07580886	     -0.13830209	      0.14967030	     -0.01426795	      0.16829425	      0.41647919	     -0.52183042	      0.67958349	     -0.00902217	     -0.57247322	     -1.04896537	     -0.13203354	      0.37297953	     -1.00944589	      1.28022883	     -0.24137577	      0.26876774	     -0.11055178	      1.79585163	      0.00000000	      0.00000000	      0.01745329
      5.60000000	      1.75138361	     -0.11053710	      0.00313142	      2.69466838	      1.06803995	      0.31202888	      0.06254150	     -0.06301586	     -0.11331472	      0.12444491	     -0.00244790	      0.18143495	      0.41887685	     -0.49488730	      0.65420904	     -0.02587665	     -0.56708852	     -0.98630786	     -0.11235845	      0.35058798	     -1.00093125	      1.31237848	     -0.23168710	      0.25421300	     -0.12853960	      1.83720556	      0.00000000	      0.00000000	      0.01745329
      5.63333300	      1.73761807	     -0.10346154	     -0.00661187	      2.70715385	      1.08460333	      0.31220570	      0.04279381	     -0.03852626	     -0.08405509	      0.09428001	      0.00859608	      0.19833978	      0.41267561	     -0.46063494	      0.62249323	     -0.04259911	     -0.56453333	     -0.90547495	     -0.16383638	      0.31365851	     -1.01853155	      1.31292358	     -0.21519725	      0.23385112	     -0.12831347	      1.86326908	      0.00000000	      0.00000000	      0.01745329
      5.66666700	      1.71945844	     -0.09050564	     -0.02033662	      2.71942852	      1.10192256	      0.31223502	      0.01838360	     -0.01356119	     -0.04291420	      0.06278980	      0.02049305	      0.20842557	      0.41020334	     -0.41749559	      0.58584025	     -0.07164164	     -0.55745892	     -0.80694998	     -0.22691888	      0.28076254	     -1.04752136	      1.29119094	     -0.20323956	      0.19398323	     -0.13350323	      1.88131566	      0.00000000	      0.00000000	      0.01745329
      5.70000000	      1.71019910	     -0.07525435	     -0.02558760	      2.73129689	      1.11711111	      0.31230820	     -0.00821089	     -0.01521074	     -0.01528145	      0.02854381	      0.02423000	      0.20264618	      0.40820652	     -0.40008011	      0.55468214	     -0.10077348	     -0.54474874	     -0.73075314	     -0.18727711	      0.25565894	     -1.05253544	      1.33962879	     -0.20263562	      0.15148571	     -0.16141814	      1.89059487	      0.00000000	      0.00000000	      0.01745329
      5.73333300	      1.70380856	     -0.06279685	     -0.03660084	      2.74382665	      1.12719757	      0.31363191	     -0.03483582	     -0.01189320	      0.00818371	      0.00767157	      0.03140788	      0.18760737	      0.39760317	     -0.38806784	      0.53115213	     -0.11815547	     -0.53516340	     -0.65899495	     -0.14657395	      0.24572245	     -1.04611380	      1.37928817	     -0.19307857	      0.11890035	     -0.19041475	      1.89291551	      0.00000000	      0.00000000	      0.01745329
      5.76666700	      1.70401296	     -0.05747080	     -0.03817317	      2.75754673	      1.13006378	      0.31471976	     -0.05674098	     -0.00822211	      0.00946010	      0.00222685	      0.03347675	      0.18804512	      0.37926456	     -0.39351346	      0.52921331	     -0.11674432	     -0.53964052	     -0.64837473	     -0.14101588	      0.25416766	     -1.03559794	      1.38108012	     -0.18909562	      0.10240058	     -0.19688879	      1.88537302	      0.00000000	      0.00000000	      0.01745329
      5.80000000	      1.70441159	     -0.05451130	     -0.04201843	      2.76996488	      1.12744531	      0.31449944	     -0.06471258	     -0.03296871	      0.02602046	     -0.02303064	      0.04614487	      0.16382502	      0.35734516	     -0.43763206	      0.50897093	     -0.12474575	     -0.54520931	     -0.59310012	     -0.10134074	      0.22911027	     -0.98011943	      1.43026911	     -0.19249686	      0.07639411	     -0.24673557	      1.85580320	      0.00000000	      0.00000000	      0.01745329
      5.83333300	      1.70893224	     -0.04523624	     -0.04670658	      2.78076454	      1.11897664	      0.31527773	     -0.08651196	     -0.05256943	      0.03972405	     -0.04698398	      0.05853850	      0.12787060	      0.34699730	     -0.49372860	      0.51260655	     -0.12665927	     -0.54827676	     -0.58157410	      0.03908500	      0.17938600	     -0.91924653	      1.56344787	     -0.18975606	      0.07438872	     -0.28321060	      1.84323774	      0.00000000	      0.00000000	      0.01745329
      5.86666700	      1.71953196	     -0.04741754	     -0.06320927	      2.79023932	      1.10692960	      0.31826239	     -0.08765587	     -0.05093060	      0.05559783	     -0.05724405	      0.07989921	      0.07293025	      0.33705536	     -0.55406618	      0.54798507	     -0.10416368	     -0.56121304	     -0.60642859	      0.16097113	      0.11967087	     -0.87487919	      1.65779751	     -0.18565842	      0.09299316	     -0.27612941	      1.82022925	      0.00000000	      0.00000000	      0.01745329
      5.90000000	      1.71723000	     -0.04912642	     -0.06722815	      2.79796703	      1.09674684	      0.31843566	     -0.09349592	     -0.05476940	      0.06046645	     -0.05797537	      0.08228709	      0.06321897	      0.34045410	     -0.56511080	      0.55566413	     -0.09579884	     -0.57516255	     -0.61320067	      0.21121075	      0.11034187	     -0.85666995	      1.64356762	     -0.20049755	      0.09191804	     -0.27808508	      1.81735292	      0.00000000	      0.00000000	      0.01745329
      5.93333300	      1.71625206	     -0.04926924	     -0.06841978	      2.80154379	      1.08960978	      0.31805891	     -0.09878880	     -0.05939072	      0.06144969	     -0.05721021	      0.08325610	      0.05923069	      0.34777135	     -0.56866851	      0.55844036	     -0.09018691	     -0.58744251	     -0.61460741	      0.21734581	      0.11135130	     -0.85248098	      1.64210547	     -0.19866194	      0.09125527	     -0.27578768	      1.81577866	      0.00000000	      0.00000000	      0.01745329
      5.96666700	      1.70449896	     -0.06390538	     -0.08877010	      2.80249852	      1.08622760	      0.32237994	     -0.08271979	     -0.06285719	      0.08020727	     -0.05788516	      0.13322789	      0.02332546	      0.33348667	     -0.63581337	      0.60987285	     -0.07207999	     -0.61261521	     -0.68060027	      0.20976664	      0.10590991	     -0.80819672	      1.64389510	     -0.19800872	      0.08346802	     -0.26927643	      1.83554631	      0.00000000	      0.00000000	      0.01745329
      6.00000000	      1.67799114	     -0.06477433	     -0.10585748	      2.79722684	      1.08945097	      0.32185398	     -0.08263092	     -0.07031914	      0.11943075	     -0.06943084	      0.14835344	      0.01401736	      0.34478846	     -0.60532413	      0.61401987	     -0.09724000	     -0.62239591	     -0.66421262	      0.25733531	      0.05671411	     -0.69618434	      1.67870465	     -0.18485332	      0.05428759	     -0.29798243	      1.86917707	      0.00000000	      0.00000000	      0.01745329
      6.03333300	      1.64380275	     -0.05628075	     -0.13599743	      2.78745432	      1.09718916	      0.32378998	     -0.08972228	     -0.03702281	      0.17712380	     -0.09009572	      0.20391600	      0.03123959	      0.37910353	     -0.58823081	      0.65963511	     -0.16051428	     -0.62880950	     -0.65995977	      0.31630639	     -0.09353337	     -0.34520742	      1.70325877	     -0.18563482	      0.06602885	     -0.27750567	      1.86571288	      0.00000000	      0.00000000	      0.01745329
      6.06666700	      1.60366960	     -0.05506006	     -0.13709836	      2.77607860	      1.10759332	      0.32226421	     -0.08913476	     -0.03529773	      0.19368543	     -0.10916238	      0.21657449	      0.05311658	      0.40380038	     -0.53522950	      0.63973671	     -0.19244928	     -0.62859015	     -0.64242709	      0.35579651	     -0.16017177	     -0.23058584	      1.76191503	     -0.18270102	      0.04685010	     -0.30847069	      1.91938821	      0.00000000	      0.00000000	      0.01745329
      6.10000000	      1.57884261	     -0.04719228	     -0.12971443	      2.76138852	      1.11776613	      0.32099108	     -0.08577190	     -0.04041150	      0.19063795	     -0.12210313	      0.22342727	      0.07314636	      0.43573354	     -0.50105232	      0.62658562	     -0.22800030	     -0.61757281	     -0.64053126	      0.37831774	     -0.20414079	     -0.19771456	      1.86553774	     -0.18300178	      0.04130353	     -0.31642554	      1.93830606	      0.00000000	      0.00000000	      0.01745329
      6.13333300	      1.55918368	     -0.03871617	     -0.12463670	      2.74561715	      1.12481640	      0.32015156	     -0.08523927	     -0.03596579	      0.17849067	     -0.11416908	      0.24320237	      0.10853279	      0.46968373	     -0.47603269	      0.62531199	     -0.26284096	     -0.60749309	     -0.64788664	      0.41900858	     -0.24571667	     -0.12072579	      1.91127439	     -0.18259170	      0.03905403	     -0.32050244	      1.94941616	      0.00000000	      0.00000000	      0.01745329
      6.16666700	      1.55319315	     -0.03778121	     -0.12407372	      2.73225847	      1.12727046	      0.31891828	     -0.07602241	     -0.04191869	      0.17545246	     -0.10674163	      0.25062773	      0.11095658	      0.47949797	     -0.47424281	      0.62660376	     -0.27241932	     -0.59933737	     -0.65762730	      0.46469263	     -0.25140044	     -0.08859419	      1.90066802	     -0.20851414	      0.04451356	     -0.32575171	      1.94772985	      0.00000000	      0.00000000	      0.01745329
      6.20000000	      1.55038882	     -0.03107331	     -0.12407430	      2.71645603	      1.12409185	      0.31965107	     -0.06887030	     -0.04065592	      0.16027553	     -0.08467205	      0.27317778	      0.12308800	      0.50286285	     -0.48883289	      0.65426468	     -0.27966899	     -0.59192407	     -0.71519961	      0.47863172	     -0.21417800	     -0.06281193	      1.85870136	     -0.22337637	      0.05361168	     -0.30125405	      1.91887846	      0.00000000	      0.00000000	      0.01745329
      6.23333300	      1.55579946	     -0.03098946	     -0.12929894	      2.70425147	      1.11661113	      0.32119332	     -0.05899544	     -0.04167503	      0.14811438	     -0.06160489	      0.29317314	      0.12572583	      0.50978030	     -0.51040356	      0.68595493	     -0.27201410	     -0.59051877	     -0.76362137	      0.45313708	     -0.17395942	     -0.07423626	      1.80435627	     -0.25880580	      0.08080330	     -0.28314904	      1.88507825	      0.00000000	      0.00000000	      0.01745329
      6.26666700	      1.56586113	     -0.03193945	     -0.12776251	      2.69361951	      1.10682978	      0.31898856	     -0.04705361	     -0.04917759	      0.14791103	     -0.05166595	      0.30193666	      0.12661587	      0.51447170	     -0.55962063	      0.71371458	     -0.26127245	     -0.59421282	     -0.83063282	      0.40806388	     -0.14909605	     -0.08606250	      1.73436117	     -0.28491304	      0.09443911	     -0.26456859	      1.84495707	      0.00000000	      0.00000000	      0.01745329
      6.30000000	      1.57795704	     -0.03490512	     -0.13267606	      2.68550135	      1.09755167	      0.31997262	     -0.03343564	     -0.06253177	      0.14482984	     -0.04572879	      0.31634474	      0.11869021	      0.51179463	     -0.60522100	      0.74322894	     -0.24596924	     -0.59357546	     -0.88210327	      0.37640152	     -0.14512827	     -0.07032895	      1.67414342	     -0.31085685	      0.11448098	     -0.25795085	      1.81966090	      0.00000000	      0.00000000	      0.01745329
      6.33333300	      1.58955503	     -0.03535027	     -0.14019988	      2.67949000	      1.09063142	      0.32058994	     -0.02501499	     -0.06644480	      0.14785876	     -0.04254373	      0.32123552	      0.10624826	      0.51315927	     -0.63202374	      0.76479703	     -0.23308689	     -0.58588632	     -0.91279723	      0.37627548	     -0.14223039	     -0.04153788	      1.63694629	     -0.31012542	      0.12866278	     -0.24663928	      1.81327126	      0.00000000	      0.00000000	      0.01745329
      6.36666700	      1.59467945	     -0.03646424	     -0.14359186	      2.67893138	      1.08739570	      0.31893445	     -0.02505309	     -0.05936255	      0.15203756	     -0.03614462	      0.31710826	      0.10623364	      0.51605890	     -0.63319201	      0.76632119	     -0.23113783	     -0.58598257	     -0.91276203	      0.37359491	     -0.13500369	     -0.04331415	      1.63771578	     -0.30931643	      0.13233999	     -0.24562393	      1.81471408	      0.00000000	      0.00000000	      0.01745329
      6.40000000	      1.61006852	     -0.03360409	     -0.15642061	      2.68116810	      1.08818659	      0.32063668	     -0.04462999	     -0.03819167	      0.16522176	     -0.04422357	      0.29479753	      0.08168592	      0.51385582	     -0.60591471	      0.77336049	     -0.20898215	     -0.56696983	     -0.90997410	      0.38699009	     -0.12006302	     -0.12532630	      1.66663501	     -0.29098171	      0.18074456	     -0.21781071	      1.83411740	      0.00000000	      0.00000000	      0.01745329
      6.43333300	      1.61513907	     -0.03587329	     -0.15976466	      2.68660531	      1.09406186	      0.31888251	     -0.05303706	     -0.02157645	      0.18324049	     -0.06512676	      0.26848205	      0.07529904	      0.50638468	     -0.57032373	      0.75206571	     -0.20461122	     -0.55759468	     -0.86840939	      0.37746872	     -0.12291397	     -0.19284620	      1.73621124	     -0.27669806	      0.18679483	     -0.21686570	      1.85654589	      0.00000000	      0.00000000	      0.01745329
      6.46666700	      1.61762178	     -0.03846321	     -0.16222351	      2.69387038	      1.10315628	      0.31703940	     -0.06432262	     -0.00404778	      0.19914274	     -0.08650828	      0.24132394	      0.07685910	      0.49367517	     -0.52765887	      0.72409686	     -0.20610692	     -0.55165098	     -0.81332348	      0.38690142	     -0.15024194	     -0.20614600	      1.77984665	     -0.25465661	      0.17718817	     -0.22578734	      1.89793615	      0.00000000	      0.00000000	      0.01745329
      6.50000000	      1.61690079	     -0.04380442	     -0.16612153	      2.70216410	      1.11326226	      0.31613922	     -0.06566515	      0.01560985	      0.21120659	     -0.10008807	      0.21575528	      0.07969115	      0.47494350	     -0.47282923	      0.69611424	     -0.20664911	     -0.54599529	     -0.75216609	      0.40713688	     -0.17880325	     -0.16662898	      1.79258886	     -0.24153787	      0.15300652	     -0.23636198	      1.93523366	      0.00000000	      0.00000000	      0.01745329
      6.53333300	      1.62226411	     -0.05008203	     -0.16771178	      2.71272582	      1.12104596	      0.31550690	     -0.06509936	      0.03938938	      0.21720268	     -0.10795309	      0.19639696	      0.08708817	      0.45514255	     -0.44307007	      0.67900835	     -0.20438784	     -0.54617455	     -0.70822134	      0.42207707	     -0.19728068	     -0.15679875	      1.81220022	     -0.24609595	      0.14315407	     -0.24331718	      1.96082212	      0.00000000	      0.00000000	      0.01745329
      6.56666700	      1.62739150	     -0.05839756	     -0.16678113	      2.72483637	      1.12508759	      0.31426492	     -0.06142277	      0.06281921	      0.22290391	     -0.12030656	      0.17335002	      0.09411861	      0.43408776	     -0.41140443	      0.66138419	     -0.19871351	     -0.55434431	     -0.67123237	      0.39452611	     -0.21068621	     -0.21828767	      1.90446033	     -0.24445056	      0.14546607	     -0.24110484	      1.97676913	      0.00000000	      0.00000000	      0.01745329
      6.60000000	      1.63814131	     -0.06820496	     -0.16835876	      2.73742048	      1.12408676	      0.31371057	     -0.05763115	      0.09302265	      0.22505949	     -0.12336765	      0.15759524	      0.10020302	      0.41311641	     -0.39424526	      0.66240134	     -0.18380349	     -0.56581887	     -0.65664317	      0.33891433	     -0.19710831	     -0.35844760	      1.99082826	     -0.23956717	      0.17089863	     -0.22168261	      1.97276638	      0.00000000	      0.00000000	      0.01745329
      6.63333300	      1.64569646	     -0.07161371	     -0.17534394	      2.74756404	      1.11845135	      0.31425225	     -0.05512534	      0.10833073	      0.22716888	     -0.10798378	      0.15825544	      0.10365674	      0.40549930	     -0.39331108	      0.67224338	     -0.17321323	     -0.57234177	     -0.65496624	      0.29542772	     -0.15610547	     -0.39880731	      2.00428610	     -0.21608420	      0.17715645	     -0.20358811	      1.96914615	      0.00000000	      0.00000000	      0.01745329
      6.66666700	      1.64762168	     -0.10331706	     -0.18203839	      2.75998651	      1.10900881	      0.31523148	     -0.01020585	      0.10435942	      0.23700645	     -0.10563049	      0.18909790	      0.13285856	      0.37431028	     -0.43468808	      0.70715524	     -0.13796717	     -0.62034588	     -0.69707257	      0.32171968	     -0.09350002	     -0.34426500	      1.94819479	     -0.20932073	      0.17271903	     -0.19901610	      1.97434195	      0.00000000	      0.00000000	      0.01745329
      6.70000000	      1.65177469	     -0.12338388	     -0.19544888	      2.76949088	      1.09961433	      0.31602231	      0.01465997	      0.11179343	      0.25351512	     -0.09932626	      0.22164281	      0.17148411	      0.36227806	     -0.46179303	      0.74734292	     -0.11133380	     -0.65426503	     -0.73286749	      0.30244040	     -0.01025243	     -0.31500701	      1.88678910	     -0.19745807	      0.17936900	     -0.19311943	      1.97295451	      0.00000000	      0.00000000	      0.01745329
      6.73333300	      1.64940599	     -0.14237935	     -0.22601754	      2.77551684	      1.09352635	      0.31612553	      0.04153169	      0.09936351	      0.33918962	     -0.18552509	      0.30777019	      0.28887979	      0.38272523	     -0.48880093	      0.80433010	     -0.10767974	     -0.69281153	     -0.74853051	      0.29784346	      0.14878859	     -0.40023239	      1.84092897	     -0.17771620	      0.19213074	     -0.24087814	      1.99696232	      0.00000000	      0.00000000	      0.01745329
      6.76666700	      1.64839837	     -0.13472801	     -0.23020349	      2.77616985	      1.09185365	      0.31566435	      0.03311018	      0.10024473	      0.34762887	     -0.18603768	      0.31573580	      0.28688796	      0.39428711	     -0.48195042	      0.81259970	     -0.10280616	     -0.68985486	     -0.76031962	      0.29227933	      0.17328073	     -0.39294886	      1.83672227	     -0.16760942	      0.18555250	     -0.23542106	      1.97733170	      0.00000000	      0.00000000	      0.01745329
      6.80000000	      1.63841218	     -0.12552463	     -0.22125319	      2.77370353	      1.09610130	      0.31263982	      0.02329572	      0.08310602	      0.35705386	     -0.20714035	      0.31546144	      0.28561679	      0.40595442	     -0.48127948	      0.80276659	     -0.11397789	     -0.68761378	     -0.76561369	      0.30226433	      0.15390369	     -0.36982054	      1.85899635	     -0.16526912	      0.16127126	     -0.25628088	      1.96406253	      0.00000000	      0.00000000	      0.01745329
      6.83333300	      1.62377717	     -0.09478280	     -0.21695009	      2.76631903	      1.10575329	      0.31136194	     -0.01131357	      0.06001356	      0.35926267	     -0.22885380	      0.31945986	      0.27416742	      0.43481868	     -0.44625940	      0.78318303	     -0.15452061	     -0.65734544	     -0.73323852	      0.27999874	      0.08285583	     -0.29456275	      1.94550080	     -0.14366672	      0.14459853	     -0.32396526	      1.95137416	      0.00000000	      0.00000000	      0.01745329
      6.86666700	      1.60744177	     -0.06462332	     -0.20449921	      2.75601068	      1.11775156	      0.30812563	     -0.04630843	      0.04188918	      0.35231513	     -0.24014880	      0.31588554	      0.26363333	      0.46801177	     -0.41806879	      0.75309076	     -0.20076561	     -0.62781522	     -0.70319528	      0.27674284	     -0.01064761	     -0.20351172	      1.99679817	     -0.12986586	      0.12103061	     -0.35064098	      1.93081651	      0.00000000	      0.00000000	      0.01745329
      6.90000000	      1.58533114	     -0.02929186	     -0.18094081	      2.74444361	      1.12812213	      0.30472544	     -0.09146245	      0.05911462	      0.30362846	     -0.19894361	      0.32041496	      0.26299476	      0.51203517	     -0.40683936	      0.70918760	     -0.24770082	     -0.59301373	     -0.68498561	      0.28978069	     -0.17976527	     -0.03790166	      2.02400608	     -0.14752370	      0.10936002	     -0.31701248	      1.88635753	      0.00000000	      0.00000000	      0.01745329
      6.93333300	      1.57206364	     -0.02336205	     -0.16941792	      2.73371231	      1.13508905	      0.30294496	     -0.08490913	      0.03792194	      0.29480145	     -0.21957383	      0.32300463	      0.25765717	      0.52166072	     -0.40483615	      0.69541448	     -0.26580260	     -0.58436916	     -0.68886155	      0.36383419	     -0.23689927	     -0.00474680	      2.00987234	     -0.15256376	      0.10143892	     -0.32416233	      1.88206748	      0.00000000	      0.00000000	      0.01745329
      6.96666700	      1.56871813	     -0.01693365	     -0.16433016	      2.72177100	      1.13648869	      0.30042445	     -0.07812981	      0.02900618	      0.28863127	     -0.22528176	      0.32349292	      0.25179870	      0.53361678	     -0.40178439	      0.69029112	     -0.27856818	     -0.57425288	     -0.69597431	      0.40700891	     -0.27256683	      0.00023032	      1.99836186	     -0.15066054	      0.10080596	     -0.31995138	      1.87183166	      0.00000000	      0.00000000	      0.01745329
      7.00000000	      1.57355674	     -0.01012197	     -0.16783995	      2.70939221	      1.13214454	      0.30000721	     -0.07526656	      0.02827924	      0.27973769	     -0.20612248	      0.32919844	      0.23961419	      0.54750760	     -0.40196357	      0.70405284	     -0.27826037	     -0.56064175	     -0.72335545	      0.41413715	     -0.26383469	     -0.01934344	      1.96552849	     -0.15295038	      0.10519015	     -0.29202821	      1.84474218	      0.00000000	      0.00000000	      0.01745329
      7.03333300	      1.58365625	     -0.00759807	     -0.17353687	      2.69978162	      1.12222147	      0.29807447	     -0.07442947	      0.02306045	      0.27773059	     -0.17644161	      0.33394746	      0.22483039	      0.55358853	     -0.42950233	      0.72312338	     -0.26027212	     -0.55413293	     -0.76910378	      0.37810055	     -0.22453567	     -0.02649048	      1.90443388	     -0.18962252	      0.09996940	     -0.26784217	      1.82591106	      0.00000000	      0.00000000	      0.01745329
      7.06666700	      1.59869883	     -0.00398163	     -0.18398298	      2.69023523	      1.10958650	      0.29773654	     -0.07204485	      0.01628346	      0.27684493	     -0.14781063	      0.34088318	      0.20105887	      0.56019050	     -0.46449694	      0.75053698	     -0.23607883	     -0.54250553	     -0.81981723	      0.33589110	     -0.15740976	     -0.02063394	      1.83021116	     -0.21615835	      0.09657151	     -0.24358198	      1.81065809	      0.00000000	      0.00000000	      0.01745329
      7.10000000	      1.61872878	      0.00082924	     -0.19428725	      2.68263466	      1.09743360	      0.29706430	     -0.07210039	      0.00703777	      0.28406779	     -0.13316634	      0.33856673	      0.16848841	      0.56580848	     -0.50704590	      0.77296491	     -0.20820035	     -0.52507918	     -0.86510527	      0.31428184	     -0.08646273	     -0.05316609	      1.76903715	     -0.23701726	      0.10270526	     -0.21750106	      1.79734866	      0.00000000	      0.00000000	      0.01745329
      7.13333300	      1.64177009	      0.00563032	     -0.20484255	      2.67771388	      1.08941584	      0.29543999	     -0.06951925	     -0.00932779	      0.30679899	     -0.14537237	      0.31674988	      0.12247154	      0.56247951	     -0.53204958	      0.77968507	     -0.17376543	     -0.49986075	     -0.88546375	      0.33204861	     -0.03635864	     -0.11622179	      1.73366104	     -0.24679285	      0.10909148	     -0.20319782	      1.79236410	      0.00000000	      0.00000000	      0.01745329
      7.16666700	      1.65025274	      0.00639876	     -0.20647696	      2.67434975	      1.08729702	      0.29381642	     -0.06615195	     -0.00344499	      0.30964019	     -0.15242934	      0.30725686	      0.11587970	      0.56964230	     -0.52864993	      0.77945992	     -0.17438122	     -0.49285876	     -0.88263125	      0.35184349	     -0.04360886	     -0.11017775	      1.72629895	     -0.23213241	      0.10624753	     -0.19870620	      1.80226525	      0.00000000	      0.00000000	      0.01745329
      7.20000000	      1.66431583	      0.00380419	     -0.20611798	      2.67454259	      1.09211354	      0.29074642	     -0.06782960	      0.00762453	      0.32112347	     -0.17158434	      0.27499048	      0.10881849	      0.55797407	     -0.49792565	      0.75652188	     -0.16532669	     -0.48065554	     -0.84780010	      0.35299279	     -0.08781310	     -0.12646886	      1.75770094	     -0.19533870	      0.10646369	     -0.17912103	      1.84032079	      0.00000000	      0.00000000	      0.01745329
      7.23333300	      1.67719269	     -0.00342477	     -0.20267291	      2.67678385	      1.10232207	      0.28763567	     -0.05992922	      0.02332993	      0.32586666	     -0.18818639	      0.23881038	      0.10623721	      0.53761045	     -0.45437982	      0.72193974	     -0.15497017	     -0.46887640	     -0.79393381	      0.34216306	     -0.14518694	     -0.14454371	      1.81799720	     -0.15534771	      0.09624377	     -0.14040075	      1.88443870	      0.00000000	      0.00000000	      0.01745329
      7.26666700	      1.69206320	     -0.01561036	     -0.19727038	      2.68119284	      1.11543420	      0.28505727	     -0.04649039	      0.04927534	      0.32040817	     -0.19495783	      0.20472209	      0.10858407	      0.50469324	     -0.41069264	      0.68634477	     -0.13937337	     -0.46161986	     -0.73558073	      0.31890290	     -0.20248414	     -0.19974003	      1.88313015	     -0.11334689	      0.08684200	     -0.06924678	      1.92693792	      0.00000000	      0.00000000	      0.01745329
      7.30000000	      1.70817590	     -0.04112928	     -0.19072057	      2.68835130	      1.12832367	      0.28231722	     -0.01817250	      0.08244236	      0.29949257	     -0.16311246	      0.16945028	      0.11293157	      0.44797239	     -0.36644710	      0.64899243	     -0.10543589	     -0.46938485	     -0.68437977	      0.27235693	     -0.23866260	     -0.26574689	      1.91817451	     -0.07979572	      0.06320969	      0.04020185	      1.95032992	      0.00000000	      0.00000000	      0.01745329
      7.33333300	      1.72790275	     -0.06570531	     -0.18581817	      2.69696639	      1.13800668	      0.28055626	      0.00836073	      0.11548884	      0.27337509	     -0.12564867	      0.16141655	      0.12484909	      0.39224647	     -0.36397540	      0.62987283	     -0.07966243	     -0.48284490	     -0.65077855	      0.18778038	     -0.21270515	     -0.31401157	      1.87436871	     -0.04643795	      0.05113432	      0.11106300	      1.97686924	      0.00000000	      0.00000000	      0.01745329
      7.36666700	      1.74890928	     -0.08812187	     -0.19090693	      2.70657502	      1.14211207	      0.28009986	      0.03109585	      0.15255753	      0.25907435	     -0.08675481	      0.17175369	      0.14147557	      0.34164267	     -0.37321537	      0.62985979	     -0.05259662	     -0.49763088	     -0.63093418	      0.09772351	     -0.14513312	     -0.38025961	      1.79539355	     -0.02368729	      0.05118363	      0.16695282	      1.98110994	      0.00000000	      0.00000000	      0.01745329
      7.40000000	      1.77110316	     -0.10668069	     -0.19794455	      2.71579729	      1.13851844	      0.28084284	      0.05901828	      0.17189632	      0.24907891	     -0.05379439	      0.18800284	      0.14768832	      0.31099244	     -0.39423713	      0.64311791	     -0.02431076	     -0.51072955	     -0.63135618	      0.07684574	     -0.07277049	     -0.40487424	      1.74553669	     -0.01057009	      0.05212445	      0.19345501	      1.97340906	      0.00000000	      0.00000000	      0.01745329
      7.43333300	      1.80727173	     -0.12856888	     -0.20825846	      2.72736158	      1.12814873	      0.28102168	      0.08590951	      0.17383778	      0.24641254	     -0.02776525	      0.20334107	      0.13787379	      0.28088260	     -0.44201978	      0.67824834	      0.02399847	     -0.53052786	     -0.67070313	      0.08497916	      0.00620699	     -0.43726789	      1.72082711	     -0.00013740	      0.05615139	      0.19271631	      1.93831125	      0.00000000	      0.00000000	      0.01745329
      7.46666700	      1.85235459	     -0.15287364	     -0.23008391	      2.73842155	      1.11299623	      0.28264124	      0.12363467	      0.15947318	      0.25895554	     -0.00767991	      0.22734461	      0.10913012	      0.24643486	     -0.50131196	      0.73404783	      0.08772256	     -0.54542110	     -0.72803822	      0.07360576	      0.07414119	     -0.41542093	      1.71352816	      0.01600250	      0.06468739	      0.15280278	      1.89260263	      0.00000000	      0.00000000	      0.01745329
      7.50000000	      1.92415020	     -0.20618667	     -0.31553284	      2.75090296	      1.09943960	      0.28513582	      0.19675902	      0.13804713	      0.38959975	     -0.05487315	      0.28693557	      0.04013832	      0.15310399	     -0.53473522	      0.83250622	      0.22514523	     -0.56584794	     -0.77973742	      0.05613183	      0.12543331	     -0.34815562	      1.73247971	      0.05582147	      0.06655323	      0.10075063	      1.86505547	      0.00000000	      0.00000000	      0.01745329
      7.53333300	      1.93934777	     -0.22000655	     -0.33516427	      2.75900955	      1.08687513	      0.28495059	      0.20968598	      0.13795896	      0.42932110	     -0.07224520	      0.33022697	      0.05265422	      0.13008662	     -0.58877645	      0.88206739	      0.24481114	     -0.58459715	     -0.82689392	     -0.03031257	      0.15617982	     -0.30270947	      1.67385898	      0.04801552	      0.08743577	      0.06165836	      1.79787187	      0.00000000	      0.00000000	      0.01745329
      7.56666700	      1.92879685	     -0.22262138	     -0.47289354	      2.76153947	      1.08830194	      0.28912097	      0.17805816	      0.17432457	      0.76114878	     -0.31775435	      0.48566842	      0.05140891	      0.12568942	     -0.58938536	      1.00765130	      0.25584180	     -0.58580044	     -0.81520752	     -0.09504111	      0.18035322	     -0.29539212	      1.72346735	      0.04457480	      0.16846382	      0.05236273	      1.79591849	      0.00000000	      0.00000000	      0.01745329
      7.60000000	      1.92326593	     -0.21798096	     -0.46377216	      2.76312656	      1.08671749	      0.28892254	      0.17299161	      0.16075435	      0.76138365	     -0.33945690	      0.47880985	      0.04940948	      0.13021118	     -0.59313424	      1.00152964	      0.24875143	     -0.58780742	     -0.81572513	     -0.12684605	      0.15349566	     -0.31465300	      1.73711494	      0.05409852	      0.17976148	      0.04430799	      1.79600097	      0.00000000	      0.00000000	      0.01745329
      7.63333300	      1.89464304	     -0.19027111	     -0.44429217	      2.76013772	      1.09210052	      0.28867143	      0.13705663	      0.14139509	      0.75804969	     -0.37925514	      0.44879580	      0.02740486	      0.16586534	     -0.54780658	      0.96449072	      0.20542287	     -0.57376690	     -0.78044113	     -0.11809682	      0.11685993	     -0.34085243	      1.79977048	      0.05240997	      0.18465974	      0.02368389	      1.83060366	      0.00000000	      0.00000000	      0.01745329
      7.66666700	      1.85668240	     -0.15973488	     -0.41474947	      2.75606968	      1.10311687	      0.28759763	      0.09919049	      0.11798115	      0.74417027	     -0.41457807	      0.40278979	      0.00588593	      0.20587132	     -0.49179001	      0.91088013	      0.14868294	     -0.55942012	     -0.73312490	     -0.06507197	      0.03637313	     -0.34616086	      1.88671742	      0.04638731	      0.18245859	      0.02274216	      1.89017742	      0.00000000	      0.00000000	      0.01745329
      7.70000000	      1.81047326	     -0.12920869	     -0.37868214	      2.75077379	      1.11684700	      0.28649300	      0.06061407	      0.10641797	      0.70774807	     -0.42771873	      0.34869141	     -0.00379077	      0.24493076	     -0.42232155	      0.84458728	      0.08189520	     -0.54412544	     -0.67608312	      0.01562443	     -0.06378376	     -0.34987153	      1.96264511	      0.02842522	      0.18021303	      0.03816187	      1.95524912	      0.00000000	      0.00000000	      0.01745329
      7.73333300	      1.74519602	     -0.10126996	     -0.30560186	      2.74568959	      1.12787839	      0.28376262	      0.02429798	      0.11875668	      0.58123610	     -0.35754861	      0.27324593	      0.02312759	      0.27843077	     -0.35313949	      0.75597131	     -0.02827340	     -0.54824668	     -0.62512346	      0.10097550	     -0.16653476	     -0.22890773	      1.96997203	     -0.00593239	      0.14812345	      0.05204097	      1.98977411	      0.00000000	      0.00000000	      0.01745329
      7.76666700	      1.70966678	     -0.09484097	     -0.28236915	      2.74218602	      1.13605706	      0.28470512	      0.02628053	      0.11380860	      0.53567721	     -0.33663897	      0.25987420	      0.04189892	      0.28032516	     -0.33438592	      0.71994734	     -0.06210090	     -0.55332878	     -0.60273225	      0.19619866	     -0.19696997	     -0.15137397	      1.96917766	     -0.01323308	      0.12855807	      0.05097603	      2.04874131	      0.00000000	      0.00000000	      0.01745329
      7.80000000	      1.69246615	     -0.08855880	     -0.27516590	      2.73960772	      1.13821243	      0.28594938	      0.02635258	      0.11308664	      0.52335365	     -0.32375783	      0.25485077	      0.05335530	      0.27360506	     -0.33264067	      0.71441598	     -0.07383357	     -0.55116224	     -0.60769180	      0.24042679	     -0.19790944	     -0.13980479	      1.95998875	     -0.04723892	      0.13095077	      0.04167669	      2.04761200	      0.00000000	      0.00000000	      0.01745329
      7.83333300	      1.63785875	     -0.08591031	     -0.22445723	      2.73811099	      1.13010067	      0.28614620	      0.02430811	      0.12496020	      0.42695358	     -0.27025901	      0.26318083	      0.15023766	      0.29175334	     -0.37302526	      0.69962885	     -0.14331137	     -0.59508521	     -0.65639259	      0.26493858	     -0.14247190	     -0.19535354	      1.92012786	     -0.08613031	      0.12100340	      0.02696044	      2.04288401	      0.00000000	      0.00000000	      0.01745329
      7.86666700	      1.62466645	     -0.08339791	     -0.22018653	      2.73671331	      1.11670134	      0.28652714	      0.02924628	      0.11511499	      0.41699861	     -0.24993840	      0.27887386	      0.18264061	      0.31165400	     -0.40626356	      0.71157723	     -0.14868782	     -0.61133670	     -0.68602368	      0.26953489	     -0.11877145	     -0.16954085	      1.92112339	     -0.13110475	      0.11250887	     -0.00480048	      2.01760593	      0.00000000	      0.00000000	      0.01745329
      7.90000000	      1.61432164	     -0.07567720	     -0.21286161	      2.73515300	      1.09726675	      0.28869184	      0.02128609	      0.10797190	      0.39900623	     -0.23172279	      0.32047358	      0.22843264	      0.37234886	     -0.47051611	      0.74834256	     -0.14918613	     -0.63268733	     -0.76638029	      0.30831642	     -0.07686708	     -0.14308832	      1.89081788	     -0.16752700	      0.12221061	     -0.03403671	      1.99427293	      0.00000000	      0.00000000	      0.01745329
      7.93333300	      1.61240623	     -0.06627231	     -0.21097171	      2.73232417	      1.07672183	      0.28996381	      0.02025046	      0.09552149	      0.39327274	     -0.21950645	      0.34413850	      0.23143041	      0.45189919	     -0.48888222	      0.77524783	     -0.14317168	     -0.64290930	     -0.82660272	      0.38734955	     -0.05523059	     -0.08414285	      1.86186172	     -0.20070398	      0.12452378	     -0.06415070	      1.98025561	      0.00000000	      0.00000000	      0.01745329
      7.96666700	      1.61649523	     -0.05543145	     -0.20721202	      2.73041601	      1.05904992	      0.29129890	      0.01160000	      0.08461538	      0.38674426	     -0.21226180	      0.36677039	      0.23513412	      0.52002643	     -0.51556158	      0.80030182	     -0.13059118	     -0.64829539	     -0.88772800	      0.45673997	     -0.04173887	     -0.03842365	      1.83530260	     -0.22758066	      0.13710409	     -0.09852660	      1.97486442	      0.00000000	      0.00000000	      0.01745329
      8.00000000	      1.62016497	     -0.04889199	     -0.20228184	      2.72864808	      1.04878549	      0.29153860	      0.00389928	      0.08400181	      0.38320312	     -0.21358242	      0.37734219	      0.24201206	      0.55746075	     -0.53173284	      0.80339936	     -0.12107165	     -0.64707435	     -0.91078372	      0.49041997	     -0.02197750	     -0.06207781	      1.87338891	     -0.24806271	      0.14947693	     -0.11842247	      1.98066820	      0.00000000	      0.00000000	      0.01745329
      8.03333300	      1.62528625	     -0.04754794	     -0.20139426	      2.72698136	      1.04817716	      0.29194979	     -0.00672720	      0.08967916	      0.38736640	     -0.20496486	      0.37638733	      0.24431658	      0.56184218	     -0.52986513	      0.79988532	     -0.11763642	     -0.64465368	     -0.90906071	      0.47189306	      0.00658847	     -0.09291913	      1.90372006	     -0.22221930	      0.15870808	     -0.11106281	      1.98936711	      0.00000000	      0.00000000	      0.01745329
      8.06666700	      1.62766590	     -0.03792312	     -0.19482200	      2.72204507	      1.05519325	      0.29073658	     -0.01571862	      0.09166859	      0.38951574	     -0.21917280	      0.35363143	      0.23989774	      0.56102534	     -0.50508273	      0.76747075	     -0.12237519	     -0.61723586	     -0.87723226	      0.46883992	      0.00804306	     -0.14275992	      1.97800257	     -0.19057029	      0.15673027	     -0.12738784	      2.03836281	      0.00000000	      0.00000000	      0.01745329
      8.10000000	      1.63301154	     -0.03493496	     -0.18976870	      2.71862542	      1.07009410	      0.29004976	     -0.01595015	      0.08668982	      0.38930428	     -0.22685196	      0.31437695	      0.22833662	      0.52587633	     -0.46317843	      0.72520498	     -0.12374134	     -0.58690769	     -0.81841853	      0.40371477	     -0.01993381	     -0.14079577	      2.00669286	     -0.15803006	      0.14716276	     -0.14425744	      2.08081068	      0.00000000	      0.00000000	      0.01745329
      8.13333300	      1.63967343	     -0.03979504	     -0.18052363	      2.71706791	      1.08802753	      0.28899522	     -0.00982006	      0.09333491	      0.38466472	     -0.23649496	      0.27429020	      0.22108481	      0.47580427	     -0.42760562	      0.68418125	     -0.12298279	     -0.56831086	     -0.76453769	      0.28134567	     -0.06455148	     -0.19536259	      2.03812856	     -0.14414071	      0.15886408	     -0.14061635	      2.09824257	      0.00000000	      0.00000000	      0.01745329
      8.16666700	      1.64316842	     -0.04967654	     -0.17362316	      2.71558832	      1.10576357	      0.28881851	     -0.00166860	      0.13076658	      0.37576860	     -0.22622479	      0.23626876	      0.21320438	      0.42062688	     -0.38366326	      0.64481959	     -0.11468856	     -0.55148975	     -0.71674570	      0.11932748	     -0.06788818	     -0.46274167	      2.00959658	     -0.13329803	      0.18720140	     -0.07709589	      2.06473778	      0.00000000	      0.00000000	      0.01745329
      8.20000000	      1.64595107	     -0.05810648	     -0.16929780	      2.71626996	      1.11861073	      0.28812471	      0.00540533	      0.15490335	      0.37031017	     -0.21108319	      0.21287543	      0.20923050	      0.37892810	     -0.36475716	      0.62294007	     -0.11197991	     -0.54439888	     -0.68255773	      0.06333105	     -0.05535844	     -0.59599091	      1.94659364	     -0.12890025	      0.19949652	     -0.05056871	      2.05797472	      0.00000000	      0.00000000	      0.01745329
      8.23333300	      1.64676881	     -0.05630156	     -0.16940128	      2.71694354	      1.12520150	      0.28848304	      0.00876030	      0.15629494	      0.36975214	     -0.20922788	      0.21475280	      0.20917321	      0.37011392	     -0.36262416	      0.62029839	     -0.11649118	     -0.53615175	     -0.68270207	      0.06459592	     -0.05072396	     -0.59801689	      1.94720749	     -0.12810322	      0.19860769	     -0.04906310	      2.05777977	      0.00000000	      0.00000000	      0.01745329
      8.26666700	      1.64597125	     -0.05676317	     -0.17236479	      2.71876899	      1.12564925	      0.29076837	      0.01549611	      0.15939772	      0.36501711	     -0.20038163	      0.21162654	      0.20184050	      0.36486536	     -0.34802611	      0.62151593	     -0.11458338	     -0.53199487	     -0.67268765	      0.07426872	     -0.01228013	     -0.62055862	      1.94165481	     -0.10933682	      0.19074721	     -0.02740648	      2.04909638	      0.00000000	      0.00000000	      0.01745329
      8.30000000	      1.65372599	     -0.06938388	     -0.16784822	      2.72332700	      1.12011031	      0.29004677	      0.03544492	      0.16671193	      0.36225774	     -0.19155965	      0.19525888	      0.19580741	      0.35258472	     -0.35144199	      0.63214446	     -0.09741523	     -0.54632931	     -0.70547186	      0.04395314	      0.05553328	     -0.71467830	      1.83902629	     -0.09955059	      0.19336634	      0.00973759	      2.02029944	      0.00000000	      0.00000000	      0.01745329
      8.33333300	      1.66480477	     -0.07729119	     -0.16771001	      2.72817522	      1.10870177	      0.29105728	      0.05546379	      0.16043147	      0.35614278	     -0.18617417	      0.19048498	      0.18905525	      0.35691160	     -0.36850181	      0.65835270	     -0.07884061	     -0.55876786	     -0.75237011	     -0.02246498	      0.13658889	     -0.74452288	      1.72276767	     -0.08763171	      0.18606075	      0.02447382	      1.99463798	      0.00000000	      0.00000000	      0.01745329
      8.36666700	      1.68257056	     -0.07766135	     -0.17024883	      2.73328445	      1.09429894	      0.29223456	      0.06172486	      0.14708713	      0.35349214	     -0.18013500	      0.18577457	      0.17476412	      0.38327764	     -0.38580110	      0.69351525	     -0.05638699	     -0.56720348	     -0.80881669	     -0.07732059	      0.21879441	     -0.77766478	      1.58540689	     -0.08141287	      0.18219406	      0.03362763	      1.95741234	      0.00000000	      0.00000000	      0.01745329
      8.40000000	      1.70652930	     -0.05305371	     -0.17150080	      2.73705334	      1.08038625	      0.29337495	      0.03645210	      0.09915515	      0.35483808	     -0.19212506	      0.17149074	      0.13869651	      0.44029142	     -0.40627552	      0.72345581	     -0.04596955	     -0.54965058	     -0.85691500	     -0.03931155	      0.29438172	     -0.79882220	      1.55432807	     -0.08732331	      0.17920102	      0.00383185	      1.93034291	      0.00000000	      0.00000000	      0.01745329
      8.43333300	      1.70958944	     -0.02714342	     -0.16664179	      2.73858958	      1.07161001	      0.29317253	      0.01579636	      0.02963392	      0.35838330	     -0.22626398	      0.16668223	      0.11468460	      0.49111486	     -0.43173803	      0.71582451	     -0.06135408	     -0.53192741	     -0.85224856	      0.16146357	      0.28948961	     -0.60464226	      1.68641442	     -0.09485925	      0.15278314	     -0.07162752	      1.95756360	      0.00000000	      0.00000000	      0.01745329
      8.46666700	      1.73457340	     -0.01239557	     -0.17457249	      2.74245617	      1.06939105	      0.29322284	     -0.01692777	      0.02230395	      0.37215490	     -0.24593977	      0.17985718	      0.12697752	      0.50588326	     -0.46043334	      0.71843204	     -0.02891985	     -0.50589999	     -0.85599474	      0.28525431	      0.13570391	     -0.34481451	      1.81964344	     -0.11744616	      0.20435622	     -0.09341658	      1.93527806	      0.00000000	      0.00000000	      0.01745329
      8.50000000	      1.74074260	     -0.00619493	     -0.17719546	      2.74179580	      1.07629029	      0.29369960	     -0.02255176	      0.00465936	      0.37378042	     -0.25169136	      0.19859157	      0.13280447	      0.50103840	     -0.48085832	      0.69928289	     -0.03919244	     -0.49009135	     -0.81003427	      0.35630713	      0.05804396	     -0.21899735	      1.86387744	     -0.10815663	      0.20904493	     -0.09705679	      1.93824820	      0.00000000	      0.00000000	      0.01745329
      8.53333300	      1.74868749	     -0.00382067	     -0.17949072	      2.74250888	      1.08996635	      0.29341335	     -0.02896891	      0.00586850	      0.36889698	     -0.25042639	      0.21362125	      0.13659869	      0.47637279	     -0.49376289	      0.67541464	     -0.04424041	     -0.47654245	     -0.75661408	      0.36658985	     -0.01220810	     -0.15251081	      1.92768962	     -0.11678134	      0.22867440	     -0.09551064	      1.95031220	      0.00000000	      0.00000000	      0.01745329
      8.56666700	      1.75641687	     -0.00350969	     -0.17824804	      2.74167700	      1.10752041	      0.29297406	     -0.03141311	      0.02155769	      0.36124855	     -0.24739887	      0.22220746	      0.13583617	      0.44422056	     -0.49846676	      0.64712688	     -0.05441967	     -0.45915603	     -0.70435768	      0.36519426	     -0.05022068	     -0.16897746	      2.01139979	     -0.11592835	      0.24232070	     -0.06070916	      1.96634810	      0.00000000	      0.00000000	      0.01745329
      8.60000000	      1.76595316	     -0.00881940	     -0.17991305	      2.74132975	      1.12459597	      0.29322792	     -0.02574446	      0.04626958	      0.35249038	     -0.23900824	      0.23481537	      0.13430386	      0.40524482	     -0.50460528	      0.62367311	     -0.06200880	     -0.44796009	     -0.65198205	      0.36218770	     -0.05074897	     -0.22167741	      2.06239028	     -0.09977300	      0.24193083	     -0.00221863	      1.99024902	      0.00000000	      0.00000000	      0.01745329
      8.63333300	      1.77815708	     -0.01972840	     -0.18328539	      2.74212500	      1.13696926	      0.29334646	     -0.01488362	      0.07550883	      0.34772242	     -0.23121941	      0.24312866	      0.12535705	      0.36752387	     -0.51126097	      0.61617394	     -0.06273951	     -0.44529520	     -0.62126664	      0.32865327	     -0.04575363	     -0.28900228	      2.05772037	     -0.07894905	      0.22782301	      0.05570724	      2.01173959	      0.00000000	      0.00000000	      0.01745329
      8.66666700	      1.79159441	     -0.03216716	     -0.19182089	      2.74350751	      1.14224087	      0.29420127	      0.00259136	      0.09282161	      0.34902658	     -0.22537983	      0.25153684	      0.10694099	      0.33589462	     -0.52237957	      0.62810750	     -0.05830804	     -0.44717764	     -0.62233871	      0.24165855	     -0.04404816	     -0.30665855	      2.00729473	     -0.05082618	      0.20055304	      0.09072939	      2.02510693	      0.00000000	      0.00000000	      0.01745329
      8.70000000	      1.80884690	     -0.04771003	     -0.20497534	      2.74561270	      1.13961102	      0.29528600	      0.01953534	      0.12147253	      0.35669164	     -0.21808101	      0.26263974	      0.09332663	      0.31239407	     -0.53970770	      0.66182484	     -0.04059065	     -0.45719229	     -0.65329515	      0.10450998	     -0.01676862	     -0.37852147	      1.91807059	     -0.01808016	      0.17610747	      0.13405875	      2.01140214	      0.00000000	      0.00000000	      0.01745329
      8.73333300	      1.81634392	     -0.06503476	     -0.22518857	      2.74640030	      1.13012970	      0.29806641	      0.04657932	      0.13939361	      0.37321759	     -0.21679510	      0.28774682	      0.08619053	      0.29865535	     -0.56621052	      0.71519025	     -0.01746717	     -0.47227623	     -0.71507371	     -0.01949531	      0.02866692	     -0.39409607	      1.82758002	      0.01665023	      0.13152883	      0.15464218	      1.98984718	      0.00000000	      0.00000000	      0.01745329
      8.76666700	      1.82172647	     -0.08675594	     -0.25600610	      2.74586843	      1.11585451	      0.30181918	      0.07761021	      0.16277432	      0.40142688	     -0.21548715	      0.31925725	      0.09081763	      0.29945629	     -0.58589851	      0.79304277	      0.01670318	     -0.49386105	     -0.80324111	     -0.13967630	      0.09108987	     -0.39824895	      1.72275566	      0.05108644	      0.08741679	      0.15757492	      1.94655960	      0.00000000	      0.00000000	      0.01745329
      8.80000000	      1.82666894	     -0.10644135	     -0.29298384	      2.74256343	      1.09978225	      0.30524922	      0.09809100	      0.18992559	      0.43897333	     -0.21159411	      0.33858432	      0.09462118	      0.32285595	     -0.57867038	      0.88122580	      0.05830743	     -0.51452018	     -0.89707722	     -0.24109934	      0.16273510	     -0.41244166	      1.58315339	      0.08462342	      0.04146944	      0.15575179	      1.89180015	      0.00000000	      0.00000000	      0.01745329
      8.83333300	      1.82316941	     -0.11369963	     -0.32337966	      2.73454369	      1.08493007	      0.30729106	      0.10189847	      0.20121179	      0.47240621	     -0.21284141	      0.33699863	      0.08828291	      0.36973730	     -0.54258372	      0.94856784	      0.08959865	     -0.52861455	     -0.96752531	     -0.31447475	      0.21124687	     -0.43942801	      1.46673480	      0.10331313	     -0.00094837	      0.14550702	      1.85430248	      0.00000000	      0.00000000	      0.01745329
      8.86666700	      1.79975732	     -0.11016750	     -0.32797739	      2.72160713	      1.07552706	      0.30661812	      0.10167432	      0.17924922	      0.48284800	     -0.23772174	      0.33302282	      0.08999902	      0.41189605	     -0.52450950	      0.96362340	      0.09369507	     -0.54452512	     -0.99027374	     -0.33148765	      0.19888220	     -0.44474232	      1.48212422	      0.09034844	     -0.02877409	      0.12340620	      1.85807308	      0.00000000	      0.00000000	      0.01745329
      8.90000000	      1.75748422	     -0.09322737	     -0.31956149	      2.70094171	      1.07164606	      0.30568708	      0.09528539	      0.13078726	      0.47527316	     -0.27493426	      0.34844797	      0.11750763	      0.46179217	     -0.50581932	      0.95270336	      0.06289616	     -0.55879131	     -0.98438668	     -0.29225483	      0.11291676	     -0.37403981	      1.67664651	      0.05625304	     -0.02133518	      0.06651211	      1.95839106	      0.00000000	      0.00000000	      0.01745329
      8.93333300	      1.71795227	     -0.08946177	     -0.30293220	      2.67610375	      1.07202932	      0.30401183	      0.11195556	      0.09355363	      0.43637987	     -0.27422292	      0.36453990	      0.15227142	      0.48950001	     -0.49508587	      0.91866624	      0.05330309	     -0.58077337	     -0.95818736	     -0.24142686	     -0.00030651	     -0.31801644	      1.87602978	     -0.05591034	      0.01846081	      0.02545275	      2.06214943	      0.00000000	      0.00000000	      0.01745329
      8.96666700	      1.69516519	     -0.09282928	     -0.20217172	      2.64576221	      1.07057181	      0.30201555	      0.14352277	      0.11116653	      0.11878329	      0.03690488	      0.34939601	      0.30368111	      0.55951371	     -0.47266928	      0.80286174	      0.05932975	     -0.59577413	     -0.93846802	     -0.05684162	     -0.27032449	     -0.21350689	      2.10730176	     -0.25542238	      0.05331636	      0.02630085	      2.08238626	      0.00000000	      0.00000000	      0.01745329
      9.00000000	      1.68573465	     -0.08258054	     -0.19256028	      2.61540225	      1.06746565	      0.29961848	      0.14174030	      0.10404566	      0.09031319	      0.05855058	      0.31744189	      0.27843918	      0.58467378	     -0.43498821	      0.77390497	      0.07253885	     -0.59408730	     -0.91549441	      0.22886062	     -0.39875923	     -0.28272326	      2.25187526	     -0.58054441	      0.25376986	     -0.16759454	      1.97497759	      0.00000000	      0.00000000	      0.01745329
      9.03333300	      1.68008343	     -0.08843942	     -0.18469774	      2.58752774	      1.05561181	      0.29916436	      0.14549478	      0.06532626	      0.05577819	      0.09800008	      0.28403693	      0.23893160	      0.59895689	     -0.42122035	      0.76270412	      0.09862514	     -0.61653693	     -0.91164567	      0.49925260	     -0.49785106	     -0.27133984	      2.29608884	     -1.00617858	      0.41265082	     -0.43573230	      1.60063270	      0.00000000	      0.00000000	      0.01745329
      9.06666700	      1.68759566	     -0.09707266	     -0.18142931	      2.56166926	      1.04015703	      0.29912193	      0.14009234	     -0.01676096	      0.02433802	      0.13339940	      0.22120319	      0.16479733	      0.59151577	     -0.41969008	      0.75484104	      0.13787026	     -0.63355351	     -0.90628788	      0.62327469	     -0.62629533	      0.06249749	      2.08287236	     -1.43220824	      0.47034329	     -0.60796975	      1.04663149	      0.00000000	      0.00000000	      0.01745329
      9.10000000	      1.68568762	     -0.10815978	     -0.18802135	      2.53860391	      1.02747306	      0.29840309	      0.12548684	     -0.05567972	     -0.00460952	      0.16273523	      0.17102485	      0.08466666	      0.57380215	     -0.41962243	      0.73963829	      0.18483950	     -0.64716516	     -0.90865519	      0.52202924	     -0.73488394	      0.46057041	      1.71298881	     -1.75140288	      0.53181168	     -0.65986492	      0.49545584	      0.00000000	      0.00000000	      0.01745329
      9.13333300	      1.68264397	     -0.12764121	     -0.19586827	      2.51956527	      1.01856499	      0.29816905	      0.13142167	     -0.07787390	     -0.01877127	      0.16551583	      0.15564673	      0.02748072	      0.54188422	     -0.45438299	      0.73536504	      0.20785359	     -0.66986344	     -0.90481334	      0.45574524	     -0.76979873	      0.53935598	      1.54720688	     -1.87760955	      0.54241437	     -0.66205069	      0.31500434	      0.00000000	      0.00000000	      0.01745329
      9.16666700	      1.68437730	     -0.13398480	     -0.20437541	      2.50850937	      1.01480977	      0.29845206	      0.11506462	     -0.05042867	     -0.02603158	      0.18212106	      0.16510079	      0.01145552	      0.51726880	     -0.48942405	      0.72126276	      0.22615913	     -0.67448323	     -0.88162010	      0.61030097	     -0.63086334	      0.49984207	      1.22231282	     -1.89256863	      0.60566159	     -0.65479388	      0.33040195	      0.00000000	      0.00000000	      0.01745329
      9.20000000	      1.66203423	     -0.12425756	     -0.18184195	      2.50433631	      1.01328995	      0.29651457	      0.07438984	     -0.04770809	     -0.01086910	      0.12505022	      0.14645254	     -0.03672642	      0.51210515	     -0.53377072	      0.68504170	      0.18726513	     -0.68083136	     -0.85377723	      0.87306584	     -0.32034094	      0.08304697	      0.94301061	     -1.84671253	      0.59724818	     -0.66128321	      0.45326746	      0.00000000	      0.00000000	      0.01745329
      9.23333300	      1.66124157	     -0.12647596	     -0.19078498	      2.50859208	      1.01664409	      0.29703765	      0.08507464	     -0.00897892	      0.04036712	      0.07434123	      0.14051101	     -0.05975859	      0.50175401	     -0.52926410	      0.67072546	      0.19137619	     -0.67840140	     -0.82338468	      1.12464006	     -0.20414010	     -0.31988289	      1.15964019	     -1.64115379	      0.60717314	     -0.67892648	      0.74794461	      0.00000000	      0.00000000	      0.01745329
      9.26666700	      1.65680277	     -0.10247769	     -0.18326044	      2.52099694	      1.02704541	      0.29432577	      0.05315875	      0.04073180	      0.08960227	      0.00232672	      0.10097550	     -0.05581386	      0.52699997	     -0.46518566	      0.60874774	      0.16711712	     -0.65155540	     -0.72827173	      1.22984350	     -0.20960177	     -0.32334697	      1.44274769	     -1.42665829	      0.63179982	     -0.63231499	      1.00500675	      0.00000000	      0.00000000	      0.01745329
      9.30000000	      1.65620969	     -0.11564690	     -0.18501192	      2.54333498	      1.04109291	      0.29215354	      0.06914841	      0.08072779	      0.11641982	     -0.01112574	      0.09990018	     -0.03641851	      0.50623992	     -0.43363911	      0.58941287	      0.15575991	     -0.66361889	     -0.69595863	      1.24757389	     -0.30311253	     -0.19187184	      1.61610436	     -1.12565733	      0.57434137	     -0.52674720	      1.35753933	      0.00000000	      0.00000000	      0.01745329
      9.33333300	      1.65687290	     -0.10959469	     -0.18083040	      2.56768616	      1.05464872	      0.29109401	      0.05587050	      0.11861291	      0.13819519	     -0.03906880	      0.08271122	     -0.01927742	      0.50902454	     -0.38338164	      0.55775868	      0.13063320	     -0.65173682	     -0.63214076	      1.16434755	     -0.39185562	     -0.07207496	      1.84612667	     -0.85811155	      0.51013479	     -0.42012851	      1.65076537	      0.00000000	      0.00000000	      0.01745329
      9.36666700	      1.65884658	     -0.11012954	     -0.16999937	      2.59524210	      1.06554100	      0.29043218	      0.04802148	      0.15390978	      0.14363158	     -0.06843117	      0.07122186	      0.00049854	      0.50801254	     -0.35600213	      0.54066967	      0.10863276	     -0.64419282	     -0.60496790	      0.94245211	     -0.38069743	     -0.03205326	      2.21620405	     -0.61293920	      0.41029850	     -0.29450097	      1.87550730	      0.00000000	      0.00000000	      0.01745329
      9.40000000	      1.66412016	     -0.11807234	     -0.16153381	      2.62761293	      1.07145633	      0.28955231	      0.02878479	      0.21302374	      0.13951342	     -0.07970818	      0.06543832	      0.02873803	      0.49530716	     -0.33311457	      0.54675594	      0.09199364	     -0.65082385	     -0.61365852	      0.60954300	     -0.29837062	     -0.24129241	      2.44089527	     -0.40462481	      0.31240916	     -0.15017635	      2.01075297	      0.00000000	      0.00000000	      0.01745329
      9.43333300	      1.65915544	     -0.12266735	     -0.17359811	      2.65773366	      1.06915588	      0.29096603	      0.02637942	      0.20641631	      0.15172795	     -0.03278964	      0.11329258	      0.05640432	      0.49520256	     -0.36150714	      0.60906029	      0.05348807	     -0.66236054	     -0.66681018	      0.41598417	     -0.22286244	     -0.41620002	      2.38902491	     -0.25823008	      0.09183153	     -0.08634764	      2.06308420	      0.00000000	      0.00000000	      0.01745329
      9.46666700	      1.66976158	     -0.13470965	     -0.16697492	      2.68805544	      1.05953637	      0.29169029	      0.04132458	      0.21935782	      0.15704139	     -0.05970319	      0.12667106	      0.08088074	      0.47898487	     -0.39808985	      0.64494886	      0.06479215	     -0.67738729	     -0.74240813	      0.29245608	     -0.22237477	     -0.43361757	      2.33375391	     -0.14354690	      0.01300881	     -0.06552642	      2.05382984	      0.00000000	      0.00000000	      0.01745329
      9.50000000	      1.69392379	     -0.18842396	     -0.22314620	      2.71579990	      1.04871288	      0.29637347	      0.11438839	      0.20735505	      0.24928517	     -0.08571610	      0.23539161	      0.15959113	      0.43268967	     -0.46336207	      0.76306636	      0.11014788	     -0.72684811	     -0.83393754	      0.22715887	     -0.27596926	     -0.35270388	      2.30184605	     -0.03797643	     -0.08300536	     -0.08361736	      2.04445567	      0.00000000	      0.00000000	      0.01745329
      9.53333300	      1.69644131	     -0.20699749	     -0.22816745	      2.73870151	      1.03974711	      0.29541179	      0.13284747	      0.21916619	      0.27590958	     -0.10144125	      0.25977971	      0.18706994	      0.41283714	     -0.49925382	      0.79325865	      0.14488752	     -0.74498353	     -0.91148647	      0.11110714	     -0.27081789	     -0.35294148	      2.15999390	     -0.01677003	     -0.09308521	     -0.07661303	      2.03989190	      0.00000000	      0.00000000	      0.01745329
      9.56666700	      1.69004344	     -0.22630010	     -0.24437623	      2.75586130	      1.03545064	      0.29636003	      0.15892434	      0.20897189	      0.30801208	     -0.10517375	      0.31641974	      0.21479908	      0.39680056	     -0.55064232	      0.81787317	      0.17658487	     -0.76453015	     -0.96259407	      0.02096568	     -0.22843600	     -0.24568515	      2.03511063	     -0.00918129	     -0.09240910	     -0.11164149	      2.07923369	      0.00000000	      0.00000000	      0.01745329
      9.60000000	      1.67836794	     -0.22629550	     -0.26000041	      2.76662042	      1.03778664	      0.29604296	      0.16252337	      0.20040529	      0.33714590	     -0.10592883	      0.36704661	      0.23581068	      0.39549879	     -0.58129407	      0.82121502	      0.18499331	     -0.76419881	     -0.96697558	     -0.07983066	     -0.17066410	     -0.16452352	      1.95959817	     -0.03342613	     -0.05780198	     -0.17388760	      2.10619917	      0.00000000	      0.00000000	      0.01745329
      9.63333300	      1.64888332	     -0.18364803	     -0.26258681	      2.76738980	      1.04712425	      0.29425468	      0.12012282	      0.17570233	      0.36834163	     -0.13593239	      0.41222340	      0.23558712	      0.43923065	     -0.58984164	      0.79050304	      0.14586117	     -0.71897688	     -0.92913391	     -0.20189654	     -0.06877022	     -0.12523257	      1.87002402	     -0.06287518	      0.00691668	     -0.24640178	      2.10123118	      0.00000000	      0.00000000	      0.01745329
      9.66666700	      1.62197999	     -0.14615701	     -0.25691066	      2.76645007	      1.06155485	      0.29115476	      0.08289776	      0.14890204	      0.37052855	     -0.14460091	      0.42506374	      0.22352864	      0.46163823	     -0.57030340	      0.74438750	      0.11111774	     -0.67991315	     -0.87335549	     -0.21801627	     -0.03801134	     -0.15308000	      1.88173625	     -0.12918757	      0.06697936	     -0.28421513	      2.07520872	      0.00000000	      0.00000000	      0.01745329
      9.70000000	      1.59084165	     -0.10948847	     -0.24145883	      2.76168946	      1.07900251	      0.28844494	      0.04655462	      0.11818640	      0.35454928	     -0.15581720	      0.43240823	      0.21267175	      0.47924612	     -0.55246815	      0.69117873	      0.06818659	     -0.63713334	     -0.81007989	     -0.11761109	     -0.06654404	     -0.16183290	      1.96310597	     -0.17499614	      0.11062648	     -0.31466715	      2.05840522	      0.00000000	      0.00000000	      0.01745329
      9.73333300	      1.55577491	     -0.07431268	     -0.21676526	      2.75315135	      1.09394574	      0.28434826	      0.01791462	      0.07854697	      0.33021194	     -0.18007672	      0.43994524	      0.20748085	      0.50406927	     -0.54983573	      0.62975441	      0.02363086	     -0.59904013	     -0.75396959	      0.10080708	     -0.15253666	     -0.05846023	      2.07115840	     -0.20867398	      0.13296995	     -0.35225340	      2.04710380	      0.00000000	      0.00000000	      0.01745329
      9.76666700	      1.53103559	     -0.05899319	     -0.20550841	      2.74724870	      1.10262089	      0.28183249	      0.00478897	      0.04447845	      0.31936801	     -0.19648823	      0.45130810	      0.20709330	      0.50312492	     -0.55281202	      0.60626063	      0.00784707	     -0.58881467	     -0.74217159	      0.28258046	     -0.22142662	      0.02118686	      2.07558736	     -0.26793194	      0.14387498	     -0.37899734	      2.03358788	      0.00000000	      0.00000000	      0.01745329
      9.80000000	      1.52324079	     -0.04697533	     -0.18377191	      2.73492641	      1.10378338	      0.27896462	      0.00477593	      0.08013277	      0.25281910	     -0.12866534	      0.49619811	      0.27486256	      0.54934477	     -0.57562577	      0.55340551	      0.02737638	     -0.55908453	     -0.71577417	      0.41210297	     -0.33918083	      0.07875677	      2.07073140	     -0.25756687	      0.18363610	     -0.31183624	      1.92756425	      0.00000000	      0.00000000	      0.01745329
      9.83333300	      1.53532695	     -0.03751653	     -0.18565087	      2.72333137	      1.09869353	      0.27682867	      0.00279892	      0.06588016	      0.23894545	     -0.09933957	      0.50754019	      0.26950677	      0.56549893	     -0.59373124	      0.57062626	      0.03101773	     -0.55002067	     -0.72798035	      0.48060525	     -0.30721488	      0.10644311	      2.00842382	     -0.25810773	      0.19011217	     -0.27703241	      1.89973472	      0.00000000	      0.00000000	      0.01745329
      9.86666700	      1.56024131	     -0.03088089	     -0.18997684	      2.71092901	      1.08740520	      0.27561823	      0.00152736	      0.05747746	      0.22588180	     -0.06608540	      0.52220797	      0.26210135	      0.58629955	     -0.62877710	      0.60444227	      0.04666290	     -0.54504024	     -0.76004202	      0.53861506	     -0.24584820	      0.11442645	      1.92106917	     -0.27583088	      0.20517829	     -0.22642725	      1.85426809	      0.00000000	      0.00000000	      0.01745329
      9.90000000	      1.60357793	     -0.02366460	     -0.19241555	      2.69614408	      1.07251196	      0.27458427	      0.00391875	      0.04763425	      0.21808795	     -0.05034588	      0.52267289	      0.24957150	      0.61438951	     -0.66420202	      0.65776037	      0.06248960	     -0.53997749	     -0.80443832	      0.58191692	     -0.20610681	      0.10650044	      1.85606401	     -0.30120926	      0.22081298	     -0.17038518	      1.83445285	      0.00000000	      0.00000000	      0.01745329
      9.93333300	      1.66872841	     -0.01897607	     -0.19464218	      2.68002763	      1.05808119	      0.27197476	      0.00665442	      0.03670291	      0.22452566	     -0.04932477	      0.49663355	      0.24285388	      0.63813808	     -0.68543542	      0.72791262	      0.07202893	     -0.53727242	     -0.85344695	      0.58256692	     -0.22479940	      0.14389383	      1.80877403	     -0.32902365	      0.21074090	     -0.12311699	      1.87089497	      0.00000000	      0.00000000	      0.01745329
      9.96666700	      1.75371414	     -0.02017660	     -0.19428821	      2.66241253	      1.04806933	      0.26866226	      0.01146563	      0.04245443	      0.23571919	     -0.07731685	      0.44003697	      0.24948438	      0.64443711	     -0.67218631	      0.80434987	      0.07542475	     -0.52854864	     -0.88986978	      0.47369117	     -0.27862548	      0.13945802	      1.91182733	     -0.37212831	      0.17156355	     -0.09229901	      1.96499397	      0.00000000	      0.00000000	      0.01745329
     10.00000000	      1.85462922	     -0.02658499	     -0.18930490	      2.64245117	      1.04164167	      0.26435671	      0.00598215	      0.10128058	      0.24657037	     -0.10984945	      0.36394260	      0.26872081	      0.63441863	     -0.65649451	      0.88183891	      0.07656512	     -0.51674168	     -0.92328407	      0.30213170	     -0.30518038	      0.01301990	      2.04844070	     -0.39780171	      0.13447614	     -0.05765800	      2.08181431	      0.00000000	      0.00000000	      0.01745329
     10.03333300	      1.99595315	     -0.04521170	     -0.22679030	      2.62245605	      1.03969809	      0.26053174	      0.00890432	      0.12201730	      0.29543216	     -0.08674090	      0.26891048	      0.25661116	      0.55089404	     -0.62933574	      1.00949589	      0.09130008	     -0.48365181	     -0.94540760	      0.28988861	     -0.25614558	     -0.26616325	      2.05049498	     -0.42018098	     -0.02173889	     -0.04143732	      2.23813154	      0.00000000	      0.00000000	      0.01745329
     10.06666700	      2.09710487	     -0.05747866	     -0.22504027	      2.60055574	      1.03628906	      0.25584354	     -0.02524545	      0.20835998	      0.28266844	     -0.07861405	      0.18260153	      0.21063114	      0.48235099	     -0.63808149	      1.08395258	      0.07400580	     -0.46552969	     -0.97567828	      0.38948201	     -0.11436746	     -0.47099275	      2.02313825	     -0.44277878	     -0.13692825	     -0.05316480	      2.37463753	      0.00000000	      0.00000000	      0.01745329
     10.10000000	      2.20274248	     -0.04844782	     -0.22460218	      2.57587910	      1.03020512	      0.25170915	     -0.10025559	      0.32516149	      0.27485998	     -0.07957800	      0.11977440	      0.18405802	      0.44822423	     -0.65801969	      1.15395763	      0.04814999	     -0.41892771	     -1.02320262	      0.54231205	     -0.02533864	     -0.52212571	      2.07542643	     -0.43697269	     -0.20779814	     -0.04402957	      2.46338530	      0.00000000	      0.00000000	      0.01745329
     10.13333300	      2.32064152	     -0.09149377	     -0.26015843	      2.55710167	      1.02038776	      0.24674861	     -0.10869249	      0.39054962	      0.30397536	     -0.05106774	      0.06461962	      0.08531661	      0.33095710	     -0.68031646	      1.25722708	      0.08976532	     -0.39028499	     -1.07186305	      0.85014370	     -0.06795743	     -0.60862877	      2.23883986	     -0.35000355	     -0.40834614	     -0.05093115	      2.51750668	      0.00000000	      0.00000000	      0.01745329
     10.16666700	      2.42852602	     -0.11972445	     -0.30612507	      2.53783708	      1.00635953	      0.24240429	     -0.15947044	      0.52392772	      0.36504361	     -0.04125448	      0.03338888	      0.02402286	      0.26082415	     -0.68443203	      1.36876007	      0.11666958	     -0.34942327	     -1.13855020	      1.15510843	     -0.40143363	     -0.61049626	      2.52518668	     -0.28166893	     -0.54530696	      0.03424499	      2.46796937	      0.00000000	      0.00000000	      0.01745329
     10.20000000	      2.52362798	     -0.09244816	     -0.34992252	      2.52047646	      0.99196277	      0.23980407	     -0.27746715	      0.58965412	      0.40398265	      0.00886440	      0.00211520	     -0.02173419	      0.25457034	     -0.69268249	      1.45751495	      0.08181573	     -0.28412142	     -1.17581442	      1.41956172	     -0.60705822	     -0.38328056	      2.63763643	     -0.23752159	     -0.69124255	      0.01993094	      2.38998895	      0.00000000	      0.00000000	      0.01745329
     10.23333300	      2.59429983	     -0.07929586	     -0.38503796	      2.50638820	      0.97947085	      0.23821718	     -0.37162265	      0.65216208	      0.44417795	      0.05699194	     -0.02027643	     -0.03517701	      0.24967223	     -0.68876159	      1.52520930	      0.06023096	     -0.23920159	     -1.20931553	      1.66981534	     -0.57478398	     -0.18733905	      2.50762006	     -0.24203841	     -0.78479141	      0.07897713	      2.27371244	      0.00000000	      0.00000000	      0.01745329
     10.26666700	      2.64565058	     -0.07497303	     -0.40556805	      2.49665717	      0.97142254	      0.23671952	     -0.42994232	      0.69418551	      0.47308972	      0.08072582	     -0.03665667	     -0.04102595	      0.23852848	     -0.68316685	      1.56270605	      0.05132014	     -0.20997870	     -1.22788995	      1.77088245	     -0.32590960	     -0.13495052	      2.25392054	     -0.27188960	     -0.79884095	      0.15932102	      2.13868934	      0.00000000	      0.00000000	      0.01745329
     10.30000000	      2.69678772	     -0.09386265	     -0.45723598	      2.49318471	      0.97087409	      0.23295994	     -0.39772697	      0.59693303	      0.51729439	      0.11664319	     -0.00989488	     -0.06732362	      0.18427999	     -0.67419702	      1.61989040	      0.06162052	     -0.19496566	     -1.22480798	      1.71176337	      0.29314864	     -0.12063994	      1.62828064	     -0.20288534	     -0.89935051	      0.06196625	      2.05383573	      0.00000000	      0.00000000	      0.01745329
     10.33333300	      2.68828274	     -0.09323987	     -0.46409666	      2.49224370	      0.97832812	      0.23193164	     -0.40257947	      0.63156827	      0.49803550	      0.14445419	     -0.00723604	     -0.05746799	      0.19863920	     -0.64368280	      1.59709506	      0.04445123	     -0.21212275	     -1.18152669	      1.56920203	      0.74273052	     -0.02250941	      0.82874481	     -0.27709073	     -0.81069270	      0.20718095	      1.93374374	      0.00000000	      0.00000000	      0.01745329
     10.36666700	      2.69787798	     -0.10413188	     -0.47698145	      2.49698706	      0.99342390	      0.23122391	     -0.37009058	      0.61866918	      0.45919496	      0.20836008	      0.00061698	     -0.05680422	      0.17976380	     -0.60891073	      1.56518272	      0.04465183	     -0.21434275	     -1.10394945	      1.23443247	      0.94510721	      0.26003567	      0.50235063	     -0.24317015	     -0.75902196	      0.23344139	      1.89008742	      0.00000000	      0.00000000	      0.01745329
     10.40000000	      2.68346916	     -0.12499515	     -0.47125797	      2.50607483	      1.01506457	      0.23187252	     -0.31067556	      0.59686168	      0.44812472	      0.16822341	     -0.00236063	     -0.03774796	      0.16842094	     -0.53820655	      1.49481417	      0.05496929	     -0.23504378	     -0.99595768	      0.86912401	      0.93343938	      0.40726080	      0.77403336	     -0.17316617	     -0.65668990	      0.23352897	      1.84887194	      0.00000000	      0.00000000	      0.01745329
     10.43333300	      2.64638158	     -0.13731957	     -0.45223324	      2.51761832	      1.04043844	      0.23134109	     -0.26033673	      0.56341231	      0.45262027	      0.09585163	     -0.01478930	     -0.01021658	      0.17216309	     -0.46924021	      1.39363965	      0.04995969	     -0.26615088	     -0.86723966	      0.58234282	      0.84179965	      0.24060450	      1.10870910	     -0.14872104	     -0.53365514	      0.25474996	      1.88019952	      0.00000000	      0.00000000	      0.01745329
     10.46666700	      2.57423090	     -0.15119412	     -0.43023460	      2.53327993	      1.06831913	      0.23187704	     -0.21668465	      0.51680157	      0.43955652	      0.06960776	     -0.00918816	      0.02936560	      0.18924867	     -0.39900199	      1.27335497	      0.05203300	     -0.31390698	     -0.72105973	      0.37240687	      0.68531674	     -0.00179734	      1.41826514	     -0.12461673	     -0.46900496	      0.26493326	      1.94233466	      0.00000000	      0.00000000	      0.01745329
     10.50000000	      2.49020737	     -0.16682298	     -0.39916311	      2.55237131	      1.09373866	      0.23240684	     -0.16120906	      0.46500098	      0.41709276	      0.03428978	      0.00386239	      0.06382453	      0.20216086	     -0.36060049	      1.14529875	      0.05741604	     -0.36233087	     -0.58934856	      0.25370667	      0.49675696	     -0.22755320	      1.67505773	     -0.10405319	     -0.41172777	      0.26107227	      2.02334938	      0.00000000	      0.00000000	      0.01745329
     10.53333300	      2.41627877	     -0.17771861	     -0.36896705	      2.57361048	      1.11451625	      0.22999070	     -0.12226205	      0.41342296	      0.40507259	     -0.00121603	      0.01388125	      0.09043255	      0.20017225	     -0.34452353	      1.04305431	      0.06417595	     -0.40258380	     -0.51559527	      0.20297522	      0.29991301	     -0.38873901	      1.75363535	     -0.11205613	     -0.36423327	      0.24767130	      2.08034054	      0.00000000	      0.00000000	      0.01745329
     10.56666700	      2.34739965	     -0.18292371	     -0.34690318	      2.59598551	      1.12730177	      0.23090286	     -0.09177918	      0.37457315	      0.39461988	     -0.02336842	      0.04005031	      0.11994852	      0.19507037	     -0.34762908	      0.95802108	      0.08725454	     -0.42344935	     -0.47749621	      0.25046586	      0.04961992	     -0.50750823	      1.81991279	     -0.08283033	     -0.33319461	      0.23086031	      2.13855676	      0.00000000	      0.00000000	      0.01745329
     10.60000000	      2.29569547	     -0.18082695	     -0.32398470	      2.61749764	      1.13062579	      0.23025791	     -0.04946969	      0.30796920	      0.40045447	     -0.07114554	      0.05468548	      0.12903959	      0.18161141	     -0.37364403	      0.91819398	      0.08642409	     -0.43047334	     -0.51022639	      0.25647650	     -0.09855765	     -0.53477657	      1.79045525	     -0.06268070	     -0.31072277	      0.22947215	      2.15627594	      0.00000000	      0.00000000	      0.01745329
     10.63333300	      2.26697353	     -0.23993661	     -0.37037485	      2.64820453	      1.12733913	      0.23360574	      0.03767292	      0.29929591	      0.44401811	     -0.01823823	      0.15295589	      0.22907401	      0.11238877	     -0.43942577	      0.93184696	      0.28145047	     -0.45978947	     -0.61812602	      0.26470420	     -0.31977830	     -0.43240188	      1.85889132	     -0.00932958	     -0.33578008	      0.22818573	      2.13254105	      0.00000000	      0.00000000	      0.01745329
     10.66666700	      2.23468011	     -0.24413488	     -0.37619683	      2.67397462	      1.11557107	      0.23554316	      0.08371511	      0.23319417	      0.45699983	     -0.01922632	      0.17406668	      0.24644956	      0.10790595	     -0.48063288	      0.97173461	      0.31405136	     -0.45739712	     -0.73274522	      0.21919222	     -0.33533947	     -0.33911871	      1.88443737	      0.01141828	     -0.34108923	      0.21753210	      2.08747088	      0.00000000	      0.00000000	      0.01745329
     10.70000000	      2.21652155	     -0.24247164	     -0.39037010	      2.69840182	      1.09978096	      0.23729086	      0.10454539	      0.19252986	      0.47941563	     -0.01807646	      0.17693158	      0.25695178	      0.12925537	     -0.50216158	      1.02093557	      0.36410937	     -0.44150660	     -0.84857881	      0.15873763	     -0.31688377	     -0.25606202	      1.94969020	      0.04175889	     -0.31806756	      0.21931077	      2.02634215	      0.00000000	      0.00000000	      0.01745329
     10.73333300	      2.19089993	     -0.24038546	     -0.39874422	      2.71978313	      1.08596352	      0.23831543	      0.11186560	      0.17710709	      0.50012685	     -0.01480012	      0.17907357	      0.29034156	      0.15821131	     -0.50960585	      1.05073994	      0.40092759	     -0.43621362	     -0.93004029	      0.12629455	     -0.24304568	     -0.26683128	      1.96495042	      0.04363118	     -0.29068151	      0.24767391	      1.95492309	      0.00000000	      0.00000000	      0.01745329
     10.76666700	      2.16336774	     -0.23707813	     -0.40073435	      2.73850532	      1.07708343	      0.23814723	      0.11556824	      0.16227238	      0.50814970	     -0.01197524	      0.18154878	      0.31250015	      0.17783914	     -0.50777722	      1.05825233	      0.41393534	     -0.44654235	     -0.96061584	      0.10253308	     -0.20928037	     -0.28618270	      1.98772461	      0.04096549	     -0.27465787	      0.25469312	      1.92344707	      0.00000000	      0.00000000	      0.01745329
     10.80000000	      2.11707768	     -0.22384938	     -0.36257821	      2.74698394	      1.07385032	      0.23801421	      0.10273404	      0.17458681	      0.52106375	     -0.12370583	      0.22090966	      0.50225635	      0.28113930	     -0.53247568	      1.01562202	      0.39358196	     -0.45630763	     -0.98437517	      0.10158664	     -0.14108288	     -0.29453073	      1.99087318	      0.05440229	     -0.17778915	      0.25756757	      1.90169355	      0.00000000	      0.00000000	      0.01745329
