# Supplementary material for: Simulation of Human Movement in Zero Gravity
Source: Sensors (Basel). 2024 Mar 9;24(6):1770. doi: 10.3390/s24061770 (PMC10976247; doi:10.3390/s24061770)
Supplement: Supplementary file 1 [file sensors-24-01770-s001.zip › supplementary/motion_data/10 Fight/motion.trc]

PathFileType	4	(X/Y/Z)	sample.trc
DataRate	CameraRate	NumFrames	NumMarkers	Units	OrigDataRate	OrigDataStartFrame	OrigNumFrames
0.033333333333333333	0.033333333333333333	457	32	m	0.033333333333333333	1	457
Frame#	Time	PELVIS			SPINE_NAVEL			SPINE_CHEST			NECK			CLAVICLE_LEFT			SHOULDER_LEFT			ELBOW_LEFT			WRIST_LEFT			HAND_LEFT			HANDTIP_LEFT			THUMB_LEFT			CLAVICLE_RIGHT			SHOULDER_RIGHT			ELBOW_RIGHT			WRIST_RIGHT			HAND_RIGHT
		X1	Y1	Z1	X2	Y2	Z2	X3	Y3	Z3	X4	Y4	Z4	X5	Y5	Z5	X6	Y6	Z6	X7	Y7	Z7	X8	Y8	Z8	X9	Y9	Z9	X10	Y10	Z10	X11	Y11	Z11	X12	Y12	Z12	X13	Y13	Z13	X14	Y14	Z14	X15	Y15	Z15	X16	Y16	Z16
1	0	3.075621355534897	1.222129988307865	0.4996123718716473	3.028184015282052	1.397322875659303	0.4935772502660495	2.988680352758854	1.537008045786227	0.485455709847168	2.975191945304251	1.75749287019236	0.492782629942306	2.959633704823476	1.719606004213148	0.5205136442133311	2.879683710838646	1.671019683171902	0.6222006550056088	2.858151584116977	1.392964729681315	0.652129354612442	2.809744971283873	1.168693403867688	0.5968275933867632	2.790027951592188	1.076918855828068	0.6083682212897438	2.894821828202965	1.060570276644637	0.5903195790398571	2.905963180126355	1.071375576374549	0.5708643306845596	2.996929738932914	1.722600465266768	0.4625275590403888	3.058125919611844	1.694263673969005	0.3380962942921838	3.155458250148456	1.428581269077847	0.288447520136071	3.076399468184195	1.210809633397614	0.238889215454272	3.068190296376536	1.106386125193483	0.2422139614678989
2	0.03333300000000072	3.077204251824836	1.221690516380201	0.498818174771912	3.030521644994019	1.397827924403038	0.4926340428651317	2.991237020174729	1.538073170794177	0.4849741719879961	2.980195565665581	1.75957614971949	0.4926283496831541	2.964359927267696	1.721630321185041	0.5206081122325481	2.883402927325875	1.674006676134107	0.6255470480341226	2.858043686716531	1.395360372348653	0.6605981718882136	2.804434266946998	1.170605385106165	0.6076202118341897	2.809442155825055	1.079493041203817	0.6252912508291397	2.908773106931925	1.047986578378004	0.5926600367013654	2.90311313590715	1.072326946523897	0.5783883992549129	3.001417762417294	1.724382844598278	0.4623536786007088	3.062915078633682	1.696719025591946	0.3400008046404152	3.158010548692546	1.427386742026957	0.2984960178722081	3.066037338248264	1.211862158559813	0.2445633708613129	3.084877515241683	1.111527831723834	0.2661504484570351
3	0.0666670000000007	3.078726401685788	1.221372863485394	0.498016151976105	3.032827395642876	1.398411533215163	0.4916857947819587	2.993829923972425	1.539221431786771	0.4844814314216646	2.985255693323278	1.761664133252917	0.4924652997222674	2.96914290436093	1.723678382767438	0.5206889878389019	2.887204142051336	1.676935250046882	0.628775881687093	2.858710624227014	1.397766859380096	0.6684840856932487	2.800263079154447	1.172448757593929	0.6190392896332352	2.824994229062952	1.082291063178356	0.6392714454523992	2.918932711396474	1.037594717700946	0.6031548079548352	2.900951777575177	1.073985608362431	0.5869896820505358	3.005955413503997	1.726176602110847	0.4621697001053507	3.06766863510858	1.699172938642977	0.3418374484737423	3.158633406318785	1.426320504961686	0.3082084137472187	3.062626805070563	1.212365867406191	0.2506173556791982	3.078104740802504	1.115463511625854	0.2868148284817449
4	0.1000000000000005	3.080176239044355	1.221264829636705	0.4971949148315605	3.035109620093296	1.399099635684061	0.4907253860827568	2.996522413328172	1.540453270861022	0.4839612559255212	2.990438164743733	1.763664632577042	0.492280866684344	2.97405113613216	1.72565922379898	0.5207366981877845	2.891211441332801	1.679639893537878	0.631742763645299	2.860692129617833	1.400072976785378	0.6752605025977192	2.797945251026616	1.17421575910961	0.6305715560948303	2.835494434398098	1.084998630226614	0.6495431859005428	2.925002610414636	1.031857499525939	0.6118909615911937	2.899752875060597	1.076098873990257	0.5968743222657072	3.010604845560456	1.727918083938765	0.4619611229423269	3.072391926735664	1.701520466259931	0.3435168043748348	3.158450171261172	1.425506996524537	0.3166519014390603	3.057858090440941	1.212365981195872	0.2570042264119761	3.07747355283522	1.118521925958152	0.3012253308876282
5	0.1333330000000004	3.081583020427364	1.221319879903635	0.4963409703393024	3.037409048084422	1.399799483169036	0.4897445993670015	2.999387007224728	1.541645245052948	0.4833951221731939	2.995791669391247	1.765393880092542	0.4920600024869445	2.979138289039044	1.727378481201235	0.5207281711653705	2.895551873338007	1.681898560668083	0.6343143706683817	2.86395463030884	1.402012993923344	0.6803136217827652	2.797893845024628	1.175719392276041	0.6400914119849753	2.841330856979334	1.086956672315726	0.6570433561009441	2.92741713761912	1.030108171329333	0.6147591932174492	2.899923780178569	1.077987423399922	0.606764629028278	3.015417269436146	1.729453014976494	0.4617108537196163	3.077106266683082	1.703573982378587	0.3449437335172179	3.15607695946177	1.424837851950222	0.3235713661854294	3.057200624429449	1.211439462395947	0.2634126517522551	3.087771716611685	1.120052357189098	0.3100532987335869
6	0.1666670000000003	3.083017333568742	1.221355026513687	0.495440569776873	3.039812819694462	1.400302910952818	0.4887353745195143	3.002522203726311	1.542550417566468	0.4827647636945921	3.0013470303414	1.766560562661105	0.4917865548990746	2.984447453426801	1.728541861842019	0.5206390431996574	2.900333549189721	1.683532805741686	0.6363617610611803	2.868249268996204	1.403425518363975	0.6834502325103461	2.79984854593701	1.176916543725061	0.6465718958594345	2.84403118149684	1.088018967339349	0.662729007593734	2.927381443768535	1.030456173206387	0.6146050059428436	2.901409135482978	1.079346136772952	0.6144391751932144	3.020432313843673	1.7305090128174	0.4614007756796945	3.081814853798818	1.705082137082824	0.3460153317351529	3.151539647568463	1.424252477458477	0.3276624751262313	3.054889438855229	1.209944822248278	0.2680328063388749	3.093852332159621	1.120885166690652	0.3146650717972511
7	0.2000000000000002	3.084577298801971	1.22119942939447	0.4944822258272988	3.04242940142464	1.400448099313713	0.487691198766784	3.006027170912347	1.542984116455404	0.4820550758358992	3.00712891354665	1.766991601017482	0.4914454142894841	2.990011761334391	1.728993275443807	0.5204469366346585	2.905621129293564	1.684459439826329	0.6377705286059069	2.873361478349137	1.404281420677868	0.6849598266133263	2.803218421239494	1.177811848762586	0.6507814221982283	2.845765841350148	1.088485276337039	0.6668421704054137	2.927179810073521	1.031541097197832	0.6147967227031631	2.903887230725266	1.08015732577225	0.6190684817446205	3.025689988258344	1.7308943963862	0.461014320899222	3.086591111134395	1.705668813617039	0.3466483751251926	3.147963362317054	1.423372089015671	0.3292260127195354	3.055529381772857	1.208051925697698	0.2699652849056552	3.098408581867671	1.120981118008506	0.3161681820444445
8	0.233333	3.086377612335527	1.22076085314795	0.4934573373251447	3.04537957580397	1.400193993530074	0.4866074436151795	3.010015965258138	1.542931596360312	0.4812554653624424	3.013166748100021	1.766744792725273	0.4910243167131015	2.995863312495637	1.728806849743411	0.52013411158435	2.911412797010643	1.684651833228152	0.6384406705568636	2.879106939978986	1.404568661540959	0.6851313905355	2.807605786706318	1.178252312617083	0.6536954828491737	2.847972748880089	1.088397064874322	0.6694407621404916	2.928363128262298	1.032420704212812	0.6154098476851058	2.907232965212774	1.08035526726592	0.6209297380973138	3.031244731843252	1.730628926004929	0.4605384806393168	3.091595644703023	1.705097646100731	0.346791491272347	3.148451189972687	1.421706002692001	0.3289786401460558	3.057341536908112	1.205595667060773	0.2705621291988685	3.101837408540978	1.119831322939591	0.3163386064875122
9	0.266667	3.088525306043213	1.220024263436704	0.4923607624385294	3.048746342309241	1.399567348081254	0.4854818450536026	3.01456109976598	1.542469611094201	0.4803611827539044	3.019438687048568	1.765981937260586	0.4905157809770607	3.001982848277508	1.728137809725647	0.5196902171820763	2.917625486204305	1.684231809097744	0.6383490378964	2.885337647890911	1.404374961120395	0.6842064238522545	2.813113841365501	1.178130525178306	0.6557782663956322	2.851190119701254	1.087627661700477	0.6711157397847095	2.931388654300563	1.032682676655278	0.615911125471084	2.911489997547966	1.079646991586065	0.6213441427367034	3.03710284448208	1.729854995540749	0.4599659333410467	3.096974377776736	1.703689167316584	0.34643919789094	3.151247330194641	1.419421399766773	0.3279581995319658	3.057055733571057	1.202694886832346	0.2710140195676597	3.103158872951278	1.117603066521502	0.3163669140382263
10	0.3000000000000007	3.091118380507381	1.219135416919474	0.4911911957704261	3.052574290903052	1.398760559673828	0.4843149456814584	3.019659817159062	1.541835637627641	0.4793738729249353	3.025878652983871	1.765047542413896	0.4899180272658071	3.00830731174514	1.727301164185099	0.5191136440899889	2.924131932898453	1.683459425908646	0.6375735417074931	2.891951110534629	1.403864259712684	0.682571752607354	2.81992761485232	1.177433687080951	0.6573750514770142	2.855679865178977	1.086113441293016	0.6721291330088787	2.93646337333186	1.032227298598005	0.6167339319791141	2.916958587954751	1.078132126878516	0.6208886770491996	3.043215774443553	1.728911368250168	0.4592959175939963	3.10276634740555	1.702302130348463	0.3456305534092864	3.155109847641083	1.417612114083369	0.3262313903386509	3.063876763642589	1.200299036171727	0.2714716135616592	3.112014101797527	1.11565235498165	0.3162217046987328
11	0.3333330000000005	3.09420806205573	1.21826746492475	0.4899500580140118	3.056867422898147	1.397991200958592	0.4831094190918949	3.025247578838556	1.541266903877139	0.4782999828351954	3.032414993568248	1.764256842235075	0.4892336222463889	3.014760578722966	1.726592139511898	0.5184093274179747	2.930799621659402	1.682616598173012	0.6362402025373232	2.898758713751131	1.403242607093525	0.6803526764623975	2.827686559858942	1.176372069737186	0.6584856241993166	2.861419257017557	1.08418988283344	0.6721562283387271	2.942606953501169	1.030782907227986	0.6175496855093489	2.923225574273692	1.076257452271181	0.6184558672155716	3.049519186162053	1.72810670569494	0.4585326351265991	3.108980653417583	1.701387283782217	0.3444382582035151	3.160301803963693	1.416686317611382	0.3235791747847853	3.070691157254092	1.199125403053008	0.270807442406148	3.118982621561496	1.114727070551734	0.3146273965915706
12	0.3666670000000005	3.097783693551451	1.217542258454914	0.4886412611481815	3.061565641152551	1.397399135476121	0.4818697415559431	3.03117941913986	1.540888219839566	0.4771495642572581	3.038973963377299	1.763757268348657	0.4884689185821159	3.021251520440184	1.726147744619518	0.517587635286747	2.93749091050319	1.681986306703326	0.6345054554160818	2.905547040010236	1.402767317651863	0.6775959899106526	2.836058177051688	1.1752915077047	0.6588988018754096	2.869185587598063	1.082684107011073	0.6712423094245474	2.948692644702889	1.027738811172324	0.6185065091154345	2.929519609057165	1.074392707258874	0.6153224910288022	3.055935273446245	1.727588602239831	0.4576845136097209	3.115546264079065	1.700976221034175	0.3429524667039814	3.16488826465736	1.41640146313813	0.3199209381062075	3.074571042967547	1.198985680224927	0.2673524194059774	3.12336344802519	1.114081864037404	0.3101636794969103
13	0.4000000000000004	3.101773483195661	1.216950067277318	0.4872722306254822	3.066560860457737	1.396946650583936	0.4806021660008923	3.037299785242856	1.540634162501628	0.4759356055764913	3.045474916125091	1.763438017920727	0.4876331131780929	3.027686765122947	1.725844808370162	0.5166629795143516	2.944091178320708	1.681601687148745	0.6325291096511884	2.912220961467476	1.402429176655472	0.6741407543503983	2.844744703802147	1.174277800453914	0.6581823942749206	2.879654682756488	1.082167505241203	0.668404924990431	2.953585428136612	1.022537618883019	0.6154392738693428	2.935251615495303	1.072940760067755	0.6117121223663275	3.062372672976107	1.727271883265518	0.4567630487983149	3.122323708967827	1.700879541749343	0.3412653824395923	3.170005933345306	1.416420041426371	0.3150193781200173	3.078956579648529	1.199566204833701	0.2607149236503927	3.126982630801364	1.112774183080694	0.3021946894761544
14	0.4333330000000002	3.106043482551735	1.216491252521843	0.4858543269831667	3.071713551894689	1.396620022763166	0.4793146405014054	3.043454187064736	1.54047971412552	0.4746735698057729	3.051834061494075	1.763239908817106	0.4867371162667737	3.033977929989904	1.725622323082522	0.5156523595148856	2.950524769293309	1.681379250420443	0.6304609089880003	2.918692642483218	1.402115707510054	0.6699665596189959	2.853345567822717	1.173288305198214	0.656009703871125	2.892535150184425	1.08282711449535	0.6629469072473461	2.956685442472099	1.015551081951104	0.6058663955180776	2.939817931166502	1.07206496992377	0.605043806289607	3.068729145198789	1.727109712501619	0.4557815156474648	3.129112731423473	1.700960617736994	0.3394591784148356	3.177030964125198	1.416565963280101	0.3088811070667998	3.085727182075719	1.200625881569002	0.251166893730921	3.12508427245805	1.110872462319822	0.2917919182950725
15	0.4666670000000002	3.110381774444432	1.216209901269438	0.484402895602619	3.076823682019409	1.396464256180334	0.4780168780852028	3.049439502600929	1.540467162428649	0.4733814417623909	3.057926053192032	1.763194246710921	0.4857933811694833	3.04000427151674	1.725525103454299	0.5145751282586729	2.956716132393981	1.68121449243276	0.6284563713373081	2.924704724863103	1.401721712917459	0.6657759041366218	2.861073605255034	1.172303184119247	0.6528266096584324	2.906147569032828	1.084559313223948	0.6572420874333285	2.958736004254285	1.009198773552914	0.5973702625366504	2.94293080220292	1.0720559326286	0.5967762909844859	3.074848517886723	1.727123283359807	0.4547547971755077	3.135579707030778	1.701180755392376	0.3376097026244722	3.184083826127612	1.416853164561683	0.3034279453475511	3.092296703904677	1.201866487860306	0.241605166642718	3.121509601361854	1.109695715892653	0.2822147195928439
16	0.5	3.114617306914493	1.216062699770963	0.4829349001546357	3.081732972135884	1.396434354748882	0.4767193151308531	3.055110301718232	1.54055437868546	0.4720777964381053	3.063677894708625	1.763256149121214	0.484814811126242	3.045696191040054	1.725529749401857	0.5134510402953653	2.962629354799561	1.681139365007061	0.6266454087220242	2.930246161726618	1.401320756909945	0.662313914585378	2.867448576138385	1.171515906178684	0.6492183632776777	2.917973360694986	1.086964494451933	0.6513054585100331	2.960693788087878	1.005459222571428	0.5889614891007438	2.944733711970244	1.07350483849481	0.5887137614952469	3.08062994985202	1.727247168874423	0.4536980680644666	3.141480554615582	1.701485264971063	0.3357780590386688	3.188562465669428	1.417230815499891	0.3001676445258874	3.097927982899983	1.202724998947028	0.235259584553166	3.128188632015425	1.108813109944324	0.2746759373595973
17	0.5333330000000007	3.118675654035156	1.215971745626541	0.4814666388965452	3.086382442414339	1.396440857882102	0.4754319211198531	3.060445466813083	1.540658893790432	0.4707797899834731	3.069115736337622	1.76332628700064	0.4838137221851123	3.05107593188839	1.725556100855901	0.5122984694931014	2.968295710349659	1.681358885004698	0.6251061501761511	2.935560893570017	1.401245814385177	0.659751698839124	2.872722962530955	1.171404397466938	0.645472135805307	2.9258016898077	1.089714635269964	0.6430404292947109	2.963820397796949	1.005120562119484	0.5839592699302782	2.945677500898106	1.077073549276825	0.5828385892904935	3.086087740425834	1.727368953323492	0.4526255879622287	3.146806297042336	1.701816197193279	0.3340095872782888	3.190842682013944	1.417737321418964	0.2984213017975773	3.100101163245261	1.203182504902279	0.2320589277681155	3.131837004791528	1.107875406276037	0.2692367321031455
18	0.5666670000000007	3.122554597915887	1.215846783212776	0.480013626789354	3.090790426315262	1.396385698939997	0.4741640117619794	3.065508699619173	1.540692309762079	0.469502133640041	3.074332567778877	1.763298528618454	0.4828013693753243	3.056227033919844	1.72550856146772	0.5111336129663967	2.973794865023507	1.681997039732898	0.6238512244615338	2.941341727767377	1.401696919641614	0.6577229937474915	2.878082228428063	1.172162002540444	0.6413686533965269	2.929847542179603	1.092826361481691	0.6272274087929907	2.969009488164329	1.007893016350722	0.5714733877589074	2.946246905300576	1.082982839965873	0.5736536915691698	3.091314910558888	1.727378110965644	0.4515500618316399	3.151718278643635	1.702115064781858	0.3323297220509936	3.193927373709064	1.418442762020266	0.2963574709429182	3.10447597830413	1.203540835267568	0.2293649538529106	3.134504660290391	1.106757490840285	0.2641602614587885
19	0.6000000000000005	3.126233227699127	1.215586495709564	0.4785913246948693	3.094949970674608	1.396155028699899	0.4729245793245409	3.070319024704652	1.540539586394531	0.4682575840792793	3.079370731401851	1.763040723835475	0.4817881995652379	3.061184051358485	1.725262781800604	0.5099709666566963	2.979142219796257	1.682979365270964	0.6228412765604678	2.947825725632594	1.402602345142636	0.6557301505484572	2.884473164520377	1.173500091262633	0.6370943956378785	2.931611175384406	1.096045508229652	0.6040185360050917	2.975648109499457	1.012385539927133	0.5444322624080596	2.946767199311526	1.090021511292412	0.557704878080206	3.096354152872109	1.727140731423078	0.4504829687996902	3.156343136728305	1.702257278257874	0.3307536288568895	3.200141430202557	1.419271890021307	0.2929918043046058	3.116481945462484	1.20408611657045	0.2255896645202396	3.142199185611442	1.105580636304027	0.2580975630459129
20	0.6333330000000004	3.129615261461351	1.215112617735121	0.4772151132628438	3.098765548411667	1.395656198989906	0.4717222342915268	3.07477077026888	1.540094365623422	0.467057320566135	3.084148305620102	1.762440231324174	0.4807840460827832	3.065863542294299	1.724711979373853	0.5088238176415172	2.984215181486483	1.684052959720371	0.6220082035248584	2.954122562170699	1.403657230365041	0.6535453587321235	2.891571646083111	1.174730538798576	0.6339325255337273	2.932561280265789	1.098488875163392	0.5864351927800222	2.981132838982429	1.016184888461668	0.5285030454959525	2.947359357677446	1.095312699903104	0.5456796709323912	3.101117268495665	1.726540848633062	0.4494348643921481	3.160645803493221	1.702068820741668	0.3292973262420262	3.208225905989015	1.419948185155097	0.2893215023525261	3.123650716535797	1.204938423102861	0.2220211443268956	3.14515005293699	1.104973163567293	0.2520676896702566
21	0.6666670000000003	3.132624278557926	1.214477001496627	0.4758990586912841	3.102168886554745	1.394967096660484	0.4705649269774804	3.078768394027518	1.539440277871595	0.465910896228691	3.088590359809842	1.761612897622448	0.4797983790476323	3.070186753501158	1.723964759054451	0.5077046012313625	2.988880728909814	1.685077694190314	0.62128159764173	2.959721876190905	1.404670519500371	0.6513043995196555	2.898664731496125	1.175602072193499	0.6322335771552242	2.93359768617203	1.099933752592836	0.5772008473961202	2.984853214208457	1.018413138618116	0.521849603841625	2.948188671092247	1.097920522238948	0.5384534970703045	3.105526930487402	1.725689843153536	0.4484156471731887	3.164637419754707	1.701553078870289	0.3279795899404309	3.217636063665644	1.42031299108954	0.2858640168319783	3.130318888060914	1.205910859261239	0.2191004989848646	3.146574241992418	1.1049858139077	0.2467591545544928
22	0.7000000000000002	3.135197374103608	1.213849960591945	0.4746556645194164	3.105111720494747	1.394318910370168	0.4694599360057984	3.08222375454132	1.538830792445196	0.4648265587278004	3.09262460045917	1.760876930124451	0.4788404302338287	3.074076736454852	1.723320244084107	0.5066251512362181	2.992996360433049	1.685998845218648	0.6206008255596209	2.964232729616051	1.405524158333411	0.6494867030890432	2.904113721534455	1.176262975266595	0.6312968807303276	2.934789350496689	1.100644474397809	0.5742040931885086	2.987020454226569	1.019214116134989	0.5203638538208986	2.949255457231651	1.098576898510678	0.5361998838235755	3.109511276046222	1.724901068522361	0.4474347459504456	3.168354868577679	1.700867333825944	0.326824340681501	3.223616871585707	1.420253701752829	0.2839490470121688	3.134887644278246	1.206443480098883	0.2175553777873854	3.150829688897342	1.105104493014096	0.2435563132574911
23	0.733333	3.137337229890187	1.213301254880085	0.4734942583971739	3.107614144734272	1.393814322259458	0.4684130416241935	3.085147873983098	1.538382492137652	0.4638107148415001	3.09625171113167	1.760373675654052	0.4779182037979997	3.077530031289678	1.722909994005825	0.5055953695589612	2.996518014796779	1.686824346651494	0.6199201704454385	2.968058096613506	1.406199233925956	0.6481651808895363	2.90773306713858	1.176925179491915	0.6301414764722574	2.93641634177341	1.100974361159048	0.5738295813775471	2.988669066614507	1.018943005628315	0.5208361712868687	2.951079268124829	1.098317802751714	0.5361626086901141	3.113079438888484	1.724316139191467	0.4465000831886788	3.17189683011016	1.700068975556548	0.3258423064439441	3.22624302901238	1.419650668882608	0.2833822592049541	3.136903762392591	1.20628678824992	0.2166928401585945	3.153911369822496	1.104984307825927	0.2422837413330892
24	0.766667	3.13908442083162	1.212811686451293	0.4724211828802399	3.109730261673417	1.39343273283522	0.467428643958717	3.087615500874099	1.538077631083228	0.462868287964348	3.099500797051094	1.76007409509278	0.4770384474272933	3.080577207551109	1.722704857529798	0.5046232698538865	2.999465398472892	1.687587615679041	0.6192109109427547	2.971874705733098	1.406750159457224	0.6471021075415726	2.9102413908294	1.177771504671451	0.6279655989392675	2.938812470366406	1.101242904255375	0.5731634273463309	2.99071866000336	1.017904010842581	0.5216608046480653	2.954241981093953	1.097866873571659	0.5351863634166151	3.116274357098975	1.723910320963343	0.445618098230428	3.175350814830507	1.699141727993184	0.3250310497521373	3.228257190114225	1.418445325246032	0.2833364808496727	3.138336225059139	1.205461797446476	0.2152847367813081	3.156600050678279	1.104407986941158	0.2418916884200885
25	0.8000000000000007	3.140465113185583	1.212339648261343	0.4714404610890637	3.111486889178354	1.393096610635613	0.4665101113729146	3.089688426279662	1.537827268156397	0.4620034011831631	3.102341971434432	1.759854077951464	0.4762070582392024	3.083203795329936	1.722579705249505	0.5037156845382695	3.001842316998645	1.688257071636621	0.6184701835370858	2.975782220513394	1.407198846301986	0.6460859896219424	2.91224210366192	1.178785250055316	0.6247226388827177	2.941965020024792	1.101633811868279	0.5712288885026601	2.993333492362561	1.016426194355637	0.5225689277588286	2.958774729318457	1.097522824013229	0.5320957956429292	3.119079691853646	1.723574873696225	0.4447942569032289	3.178655403576567	1.698110237234813	0.3243829842175222	3.23125571173408	1.416832055315469	0.2833719806788068	3.141576394169835	1.20423943749725	0.2130663585896755	3.163187704380079	1.10333399995312	0.2414368105631471
26	0.8333330000000005	3.141471648149012	1.211868818652176	0.470553987386098	3.112859618086187	1.392729690228849	0.4656597610038141	3.091373441650305	1.537531403508082	0.4612193378760952	3.1046590950683	1.759568941938452	0.4754291086260802	3.085323713305765	1.722380689562533	0.5028784350657078	3.003607784663028	1.688711133455354	0.6177255996541982	2.978955695671605	1.407487527315176	0.6451119811397727	2.913743600868578	1.179678082308363	0.6213848423507614	2.945224205701892	1.102144462495541	0.5690099441895218	2.99568345572002	1.014977478507874	0.522611004522095	2.963739339636183	1.097264135754948	0.5285136727746231	3.121386972816851	1.723193480065275	0.4440330941724786	3.181551647432096	1.697105846868336	0.3238893153785376	3.233803737025994	1.415332320800697	0.2835020944284866	3.143686810149737	1.203160545338545	0.2113571866267505	3.163588028456774	1.102053366860515	0.2404254046684607
27	0.8666670000000005	3.142135634706681	1.211426211230261	0.46976140550708	3.113858573872061	1.39233977504441	0.4648787218834178	3.092681065889039	1.537190099426333	0.4605171527950617	3.106410494420838	1.759210185707596	0.4747084146929526	3.086913668435122	1.722091787784136	0.5021155398914651	3.004794884070811	1.688937533399599	0.61701742954807	2.981072211957187	1.407624107285057	0.6442357136990958	2.914810512391023	1.180306340587455	0.6185886959782406	2.948077549878705	1.102645459746691	0.5671433963216516	2.997326912999128	1.013677438446166	0.5228895786904372	2.968290018391699	1.096913483866377	0.5251682219391559	3.123152191486759	1.722768987725572	0.4433375230450973	3.183876178827322	1.696253988234097	0.32353338947874	3.235803083073641	1.414233447673048	0.2836713766996389	3.146097223900378	1.202464381529526	0.210330663908598	3.15810336667452	1.100839852631946	0.238946373735752
28	0.9000000000000004	3.142524898123211	1.211088458276258	0.4690604732441958	3.114527326063152	1.392024656164838	0.4641670923377245	3.093622890228638	1.536908291798973	0.4598957593524258	3.10763106137961	1.758908937445072	0.4740475936661539	3.088013870767943	1.721837106959271	0.5014292813703221	3.005504443387387	1.689025188216972	0.6163929598866309	2.982166965583445	1.407675384775452	0.6435756800412789	2.915403565351973	1.18065644331374	0.61678122532534	2.949842119755295	1.102933477573936	0.5661273054814171	2.997898410359632	1.012584899291645	0.5236306818180099	2.97119430996264	1.096350618036198	0.5239935629122423	3.124397734084867	1.722428485445625	0.442708920522934	3.185568209987681	1.695682482316527	0.3232925967451883	3.237000462876312	1.413643757054112	0.2836587220331794	3.147887537969043	1.202162675554791	0.2096971063334932	3.158428931622074	1.100177312656095	0.2377108014805483
29	0.9333330000000002	3.142712361528911	1.210877346444859	0.4684474530543846	3.114928431650226	1.391821373055322	0.4635239581389409	3.094241724421387	1.536726782137753	0.459352430068979	3.108403537854629	1.758715960380277	0.4734477666857666	3.088704552463158	1.721669453508821	0.5008198017746369	3.005857857148797	1.68904291924834	0.6158814086046298	2.98255111390624	1.407689905437083	0.643185554236674	2.915635426669211	1.180804884132667	0.6159394291610594	2.950600629836279	1.103035314195694	0.5658540877322495	2.997820956652365	1.011874192953095	0.5241138651970727	2.972492804016736	1.09581716167122	0.5241190666421663	3.125196657988322	1.722215572361182	0.4421470598951228	3.186673271393399	1.695379223169153	0.323144137537067	3.237403906089621	1.413437160339308	0.2835712414646951	3.148239046548849	1.202111484229843	0.2094147668345735	3.159448289206791	1.09999889094669	0.2370689625791201
30	0.9666670000000002	3.14276357029117	1.210770474479795	0.4679175255884904	3.115129735991861	1.391714891961187	0.4629476089904581	3.094602042515362	1.536632666156445	0.4588831784289135	3.108828844395995	1.758617374560784	0.472908723093449	3.089079978662477	1.721581185196841	0.5002853304880821	3.005967190716942	1.689028709827424	0.6154898200131812	2.982562540170655	1.407688985829014	0.6430135666908798	2.915674838144814	1.180836591016073	0.6157210750592828	2.950765635117779	1.10303783655239	0.5659101542279354	2.997575627547683	1.011534815534863	0.5242537672571215	2.972812696548036	1.095459688285048	0.5244049339824913	3.125645472975724	1.722109634649867	0.4416503541822465	3.187303510513881	1.695264084028097	0.3230666037146023	3.237444347144267	1.413435679949209	0.2835179205228459	3.148235406192596	1.202162470997579	0.209365953162439	3.159682806008705	1.100037126831918	0.2368937444206716
31	1	3.142732066845872	1.21073353464427	0.467465126934249	3.115193962074296	1.391675065556611	0.4624357478614654	3.094772546395501	1.536598329672713	0.4584831145424859	3.109006301535362	1.758582678370064	0.4724292125571722	3.089231387289954	1.721548008701022	0.4998226360692257	3.005925244129113	1.689004344136837	0.6152103747632037	2.982435517418645	1.407682650310329	0.6429742104796912	2.915638244847528	1.180816760089606	0.6157852184216818	2.950675345338449	1.103003926962037	0.5660146186160698	2.997375351503213	1.011436195398332	0.5242590412918799	2.972697631764638	1.095276918138479	0.5245302238576562	3.125842225073175	1.722074636725676	0.4412161854639555	3.18759029675314	1.695256198839006	0.3230407231003673	3.237404888009455	1.413509353996713	0.283504164549062	3.148237969383363	1.202229468695772	0.2093986850935751	3.159687779590741	1.10011660722678	0.2369308785566298
32	1.033333000000001	3.142658174157097	1.210735621010788	0.4670841355782687	3.11517339348182	1.391673308155804	0.4619855521417727	3.094815816764022	1.536597707347137	0.4581466819701419	3.109022522869366	1.758583347484172	0.4720070984966019	3.089237672680707	1.721546146027219	0.4994273339492213	3.005803051914534	1.688981398075925	0.6150269917763973	2.982297025016142	1.407676099464731	0.6429958246547176	2.915588707083131	1.180785072711963	0.6159184437715182	2.950528899200605	1.102967784375512	0.5660769677424408	2.997265402765381	1.011450498467332	0.5242538954575171	2.972477107780724	1.095213263330659	0.5245505023899451	3.125873769981692	1.722078109038842	0.4408411045692951	3.187655264190006	1.695295322958034	0.3230499766378048	3.237380470511444	1.41358746031406	0.2835088901945526	3.148250846383911	1.20227809674262	0.2094343484731898	3.159691197674345	1.100171077344481	0.2370131296259764
33	1.066667000000001	3.142569793328248	1.210754394742638	0.4667681740159055	3.115107933706486	1.391688460009858	0.4615938827987813	3.094782969176855	1.536611698881769	0.4578679889277078	3.108946201656722	1.758598796840339	0.4716396436906373	3.089161143596453	1.721557988220796	0.499094303563864	3.005650744431749	1.688964503190387	0.6149203209546822	2.982196785749808	1.407671382759031	0.6430334304913206	2.915551736556318	1.180759384938273	0.6160262715918834	2.950413033439892	1.102942399690518	0.5660984867640325	2.997225577193121	1.011496279579341	0.5242586083648865	2.972298096575433	1.095211885387133	0.5245446459148557	3.12580955889943	1.722097072973276	0.4405211436768661	3.187595868714987	1.695344721562252	0.3230808658562767	3.237377819747598	1.413642984792423	0.2835170817625574	3.14826655231117	1.202303262446472	0.2094538330749002	3.159716025571547	1.100194034797861	0.2370740126847854
34	1.100000000000001	3.142484374616288	1.210776286226537	0.4665108338588722	3.115025549224753	1.391707442051059	0.4612574427785457	3.094712164846861	1.536628660731924	0.4576410620178064	3.108827437169406	1.7586167379668	0.4713237391436914	3.089047165260744	1.721572751400868	0.4988180194099716	3.005500585068044	1.688954186768329	0.6148710525648936	2.982141134451341	1.407668720533418	0.643065472380137	2.915531529524106	1.180744072385699	0.6160869031708148	2.950346756782054	1.102928991611297	0.5660997656362627	2.997222697490695	1.011536016571699	0.5242620224455677	2.972195080342066	1.09523306276177	0.5245395408885123	3.125700447992478	1.722118048972263	0.4402520634119791	3.187481680851107	1.695386457201862	0.3231228538633103	3.237381579649529	1.413673130845977	0.2835221171044523	3.148271131208275	1.202311728134155	0.2094597934849794	3.159723711563249	1.100198145741276	0.2371026453611426
35	1.133333	3.142411306433694	1.210794631978502	0.4663057905117231	3.114943996937295	1.391723702495949	0.4609728210893494	3.094629439208229	1.536642899310211	0.457459992994312	3.108699631037155	1.758631378623512	0.471056015108659	3.088925973627178	1.721585168594288	0.4985927525311324	3.005370788580038	1.688949125600814	0.6148618410152348	2.982118597458705	1.407667628218029	0.6430856035293155	2.915523683698042	1.180737388013858	0.6161102471428592	2.95031958357664	1.102924149951018	0.5660958658447696	2.99723221455395	1.011559594116098	0.5242626739188632	2.972153050661032	1.095255505325128	0.5245381699693686	3.125580400541239	1.72213483663576	0.4400294883466762	3.187356885914483	1.695414862015963	0.3231681217682789	3.237384419384239	1.413684775157107	0.2835239098574372	3.148271139356524	1.202311590996339	0.2094597246433239	3.159723455822118	1.10019533011419	0.2371099832015167
36	1.166667	3.142354271504868	1.210807293342619	0.4661469782253348	3.114873071777878	1.391735022037652	0.460736633364315	3.094550717677048	1.536652605923381	0.4573191303047067	3.1085826227141	1.758641065734806	0.4708330330641742	3.088815535883235	1.721593574494489	0.4984128244860417	3.005269379731844	1.688947507796491	0.614878245714884	2.982114712069666	1.407667487875805	0.6430950065865895	2.915522352273697	1.180735986957167	0.6161128927133842	2.950314543099396	1.102923930166082	0.5660929149491245	2.997241684634755	1.011569435961351	0.5242627134424327	2.972145722127172	1.095271255159359	0.524538488246409	3.125469599159381	1.72214580447817	0.4398491044871151	3.187245522393512	1.695430790008148	0.3232112081650701	3.237385684269166	1.41368618167013	0.2835241773844334	3.148272040025234	1.202308527634058	0.2094585541888534	3.159724807376324	1.100191889065596	0.2371085000883911
37	1.2	3.142313275480228	1.210814591165697	0.466028708579492	3.114816863628491	1.391741556590466	0.4605456193128947	3.094484244893546	1.536658047293818	0.4572132135378302	3.108486138853034	1.758646273446189	0.4706514285373589	3.088724656420491	1.721598209060238	0.4982727938755767	3.005197554368761	1.688947709248663	0.6149089300998836	2.98211841401341	1.40766777819004	0.6430973177641064	2.915523172190865	1.180737014495985	0.6161075109778	2.950318213448653	1.102925477511229	0.5660917899812341	2.997247168567352	1.01157125027305	0.5242627029530162	2.972152150477655	1.095279670430007	0.5245388866328398	3.125377957220277	1.722151630286865	0.4397068036718464	3.187157377809403	1.695437594257398	0.3232486126410084	3.237385944671032	1.413683554951601	0.2835239785174887	3.148272495585975	1.202305482005985	0.2094578101076339	3.159725412302203	1.100189819726155	0.2371053630653902
38	1.233333	3.142286230558063	1.210817851823185	0.4659457284187249	3.114775722134068	1.391744446638865	0.4603966694069347	3.094432907855394	1.536660301807129	0.4571374479412466	3.108412957141131	1.758648237478347	0.4705079787822868	3.088655809394858	1.721600039231687	0.4981675658220883	3.005152300330479	1.688948541136105	0.6149454029036416	2.982123426217197	1.407668136488575	0.6430961022995417	2.915523792994604	1.180738680095169	0.6161008755548181	2.950322950458797	1.102927219574184	0.5660917044265942	2.997248704096481	1.011569765641848	0.524262693478822	2.972160442649195	1.095282868762409	0.5245390312038465	3.125308375481825	1.722153787476985	0.4395987602895556	3.187093331376967	1.695438801458729	0.3232784288587467	3.237385818271818	1.413680393751415	0.2835237692861117	3.148272500197737	1.202303450432068	0.2094575618205999	3.159725382962555	1.100189041574505	0.2371032177216502
39	1.266667	3.142270117869084	1.210818543200123	0.4658933032709322	3.114747845962473	1.391744988554523	0.4602869076992571	3.094396239348494	1.536660528706916	0.4570875962284228	3.108361570482657	1.758648195841434	0.4703997157576215	3.088607519868035	1.721600087893207	0.4980925232498329	3.005128298094596	1.688949252317423	0.6149814952861835	2.982127556005721	1.407668320223451	0.6430941210664827	2.915523691691173	1.180740056993756	0.6160955746764052	2.950326027629562	1.102928482323288	0.5660918152593839	2.997247625750969	1.011567700169519	0.5242626922821897	2.972166117332417	1.095283209240215	0.5245390668204151	3.125259488849091	1.722153713185553	0.4395215382190814	3.187049654839013	1.695437066963762	0.3233000119807604	3.237385625011616	1.4136780319602	0.2835237110956212	3.148272466551676	1.202302463855943	0.2094575823337002	3.159725340678591	1.100188953010842	0.2371023272814333
40	1.300000000000001	3.142261756966207	1.210817872730259	0.46586726250733	3.114730450229677	1.391744252373748	0.4602137396021461	3.094371973308565	1.536659650832036	0.4570600327371995	3.108328215881525	1.75864708539618	0.4703240000582175	3.088576174248418	1.72159915477426	0.4980436119652185	3.005119124621361	1.688949440288463	0.6150127252843235	2.98213149997014	1.407668147001506	0.6430935195972746	2.91552399294872	1.180740647890825	0.6160925286358556	2.950328194709715	1.102929007251832	0.566091511957209	2.997245738295762	1.011566159121997	0.5242627091701254	2.972169393853249	1.095282275660208	0.5245391030602586	3.125227760820787	1.722152480957291	0.4394721585349276	3.187021160042434	1.695433943336424	0.3233137149287218	3.237385544784369	1.413676417401342	0.2835239001922998	3.148272467588729	1.20230229957705	0.2094577326566878	3.15972534282928	1.100189103536428	0.2371021283638942
41	1.333333000000001	3.142258268170784	1.2108166849885	0.4658640187770338	3.114720559552782	1.391742993116368	0.4601748643927732	3.094357157970803	1.536658305208232	0.4570517700979305	3.108308301234308	1.75864552577221	0.4702785539196781	3.088557291744678	1.721597791006186	0.4980173866572853	3.005117904192038	1.688948970330483	0.6150356748842184	2.982137753356682	1.40766746571325	0.6430962324643383	2.91552744001527	1.180740013525725	0.6160930767836426	2.950332600975054	1.10292859039677	0.5660904049344347	2.997245682285839	1.01156535833285	0.5242627540400359	2.972173141950199	1.095280705298169	0.5245390500506304	3.125208958069869	1.722150786371881	0.4394481325378697	3.187003358610704	1.695430087852761	0.3233207008439749	3.237385969559444	1.413674739251226	0.2835244206887249	3.148272458517238	1.202302840626356	0.2094579653763122	3.159725355891391	1.100189319006612	0.2371019595294809
42	1.366667000000001	3.142257321779001	1.210815522357749	0.4658805902185014	3.114715515344626	1.391741725845318	0.4601683111943273	3.094348908714663	1.536656943107425	0.4570604860918425	3.108297353681874	1.758643960319154	0.4702615117322126	3.088546370573818	1.721596416568333	0.4980110595204824	3.005117581164476	1.688947954556043	0.6150474395108433	2.98214948941912	1.407666193862878	0.6431040534700487	2.915538139755514	1.180737623685587	0.61610012359793	2.950343889709246	1.102926936696733	0.566088796479455	2.99725161545899	1.011565203560615	0.5242627329981541	2.972181532818289	1.095278423131876	0.5245385536580149	3.125199128919657	1.722149099661052	0.4394475021377678	3.186993890344866	1.695425687120833	0.3233228173658064	3.237387535610343	1.413671891652135	0.2835250889991769	3.148272343228066	1.20230414050351	0.2094581332837285	3.159725305122973	1.100189608663177	0.2371012902334512
43	1.4	3.14225724581193	1.210814751201929	0.4659145978787787	3.114713266197335	1.391740870421568	0.460192446355453	3.09434486982668	1.536655995117482	0.4570845263082759	3.108291589115554	1.758642864337927	0.4702714395122484	3.088539401253318	1.721595501201678	0.4980225186388868	3.005110981529592	1.68894680882561	0.6150452278665255	2.982168814757824	1.407664448801282	0.6431178835432788	2.915560169626417	1.180733065185915	0.6161177187870742	2.950366454126703	1.10292379829349	0.5660890325369976	2.997268912207687	1.011565604573951	0.52426228461645	2.972198442371179	1.095275090560565	0.5245373369142532	3.125195185899016	1.722147886995332	0.4394688511230824	3.186993407858046	1.695420996331287	0.3233225328017256	3.23738997840015	1.41366696728321	0.2835248372677309	3.148272233533492	1.202306229795751	0.2094577096084866	3.159725065818527	1.100189998997274	0.2370999113182817
44	1.433333	3.142257060156095	1.210814688107356	0.4659642600693917	3.114712518717049	1.391740898755942	0.4602459743353101	3.094343474305209	1.53665603833678	0.4571228998532119	3.108288230001035	1.758642952867365	0.4703073402254472	3.088533168225656	1.721595745196095	0.4980503321754828	3.005090852842322	1.688946371567878	0.6150261628918895	2.98219366456543	1.407662783618516	0.6431357446055601	2.915593746700137	1.180726747691202	0.6161479261799511	2.95040039519177	1.102919476245319	0.5660970595875841	2.997300951494061	1.011566540463324	0.5242612354097212	2.972224206924134	1.095270767479429	0.5245368530822881	3.125195214202111	1.722147830234366	0.4395113056328339	3.187006030259175	1.695416952378436	0.3233229140397406	3.237388850250132	1.41366005115031	0.2835210965082135	3.148273447766258	1.202308658074685	0.2094556804226279	3.159725497750077	1.100190308728888	0.2370984561724704
45	1.466667	3.14225648335861	1.210815682560676	0.4660283748158664	3.114712807620297	1.391742430743619	0.4603279353012215	3.094344074969006	1.536657907191318	0.4571752637459299	3.108285678664577	1.758645317769118	0.4703686541464699	3.088525447480505	1.721598191250297	0.4980937423933725	3.005050066379439	1.688948030504002	0.6149873263707802	2.982212923041005	1.407662498970554	0.6431494129097857	2.915627795416974	1.1807211935773	0.6161835475199675	2.950433924776352	1.102915735222132	0.5661208562515024	2.997340714794589	1.011567906769317	0.5242622745627744	2.972249529737164	1.09526685364152	0.5245432554359527	3.12519860095083	1.722149977574303	0.4395745243232816	3.187039336024454	1.69541581319671	0.3233276244751046	3.237371849419289	1.413653521213989	0.2835106516316747	3.14827737411183	1.202309786317701	0.2094513408174351	3.159729833384712	1.10018987311955	0.2370993435145518
46	1.5	3.142255939156539	1.21081811731911	0.4661062852359393	3.114714518691548	1.391746217781489	0.4604376781985812	3.094346989435682	1.536662669462569	0.4572418892952037	3.10828361721818	1.758651389462333	0.4704552325597695	3.088515179983596	1.721604165719837	0.4981526378127328	3.004982179400928	1.688953748276695	0.6149261129814414	2.982200510362337	1.407665916162828	0.6431403058959969	2.915629255972626	1.180722732437721	0.6161963515247998	2.950432604348447	1.102916996860818	0.5661584615826372	2.997356257275351	1.011569161900933	0.5242743216781308	2.97224678095685	1.095267247622045	0.5245657458032208	3.125206036499946	1.722155727049349	0.4396586642725924	3.187103682405054	1.69542167435819	0.3233409146934006	3.23732567784684	1.413653775961068	0.2834950244884302	3.148270534227422	1.202306029895358	0.2094471800350068	3.159729644153087	1.10018739178236	0.2371075560302278
47	1.533333000000001	3.142256570499729	1.210822287079055	0.4661978565487324	3.114718878873207	1.391752938851559	0.4605748516551659	3.094353480461758	1.536671360941168	0.4573236346609513	3.108283079008434	1.758662572793358	0.4705673192736475	3.088502677084	1.721614906435352	0.498227527032066	3.00488252143768	1.688965812907682	0.6148409229731133	2.982111554516261	1.407676357717868	0.6430768496932247	2.915533479649759	1.18074279213556	0.6161245409734785	2.950330003642165	1.102931228594388	0.5661679589271558	2.997274513174226	1.011568836442719	0.5242983730891781	2.972162562436492	1.09527927057541	0.5245923946403279	3.125219410036503	1.722166501281337	0.4397643542716179	3.187210506359962	1.69544053300174	0.3233675752009207	3.237277486989808	1.413672680002061	0.283493296360225	3.148207227147477	1.202291672503918	0.2094541543386358	3.159662469418584	1.100181427937797	0.2371293686726466
48	1.566667000000001	3.142260249684543	1.210828113433735	0.4663034301165354	3.114727902703558	1.391762720265362	0.4607393683250114	3.094365661970098	1.536684345297466	0.4574218952623513	3.108286501278776	1.758679364567247	0.4707055068309849	3.088489888439276	1.721630699688376	0.4983194907991156	3.004749987335875	1.688986071483824	0.61473225772048	2.981887491334358	1.407697399606057	0.6429180529473671	2.915247348476197	1.180796912883082	0.6158717205125761	2.950031851589131	1.10296917893333	0.5660283002726193	2.996979693912857	1.011564144058228	0.5242590596563113	2.971921877128432	1.095313211037156	0.5245276667507992	3.125241577778411	1.722182929092609	0.4398926413393857	3.187369103408262	1.695479323281766	0.3234128132214367	3.237384711160798	1.413726976193328	0.2835577755468838	3.148158897254284	1.202260518591278	0.2094948267289486	3.159565053291049	1.100172490513147	0.2371654962888804
49	1.600000000000001	3.142269551461573	1.210834666917827	0.4664237625978204	3.114744258887229	1.39177430382764	0.4609313463540203	3.094386290598715	1.536700176571606	0.4575385352223369	3.108297728226628	1.758699774002325	0.4708706665601392	3.088480722202193	1.721649371199918	0.4984301127279944	3.004589661057509	1.689014371603864	0.6146042486830386	2.98148146892784	1.407730787192868	0.6426310543531609	2.914686801720849	1.180898233795222	0.6153425781309713	2.949455880344626	1.103039626677367	0.5655529837300237	2.996360869027273	1.011551286088345	0.5239402658264634	2.971462899902277	1.095378428573387	0.5241597473569469	3.12527594493493	1.722203355392767	0.4400449125026399	3.187581334451501	1.695543091715636	0.323482003327022	3.237982398978522	1.413832532004851	0.2837651921781258	3.148845201894511	1.202211302928365	0.209588936609374	3.160455977787153	1.100167534916966	0.2371948531767731
50	1.633333	3.142287692215148	1.210839583840962	0.4665599874955492	3.114771069359378	1.391783997932015	0.4611510906301191	3.094418457048292	1.536714128613384	0.4576758343652439	3.108321949832772	1.758717294718025	0.4710639058588928	3.088481372014029	1.721664406384834	0.4985614214482223	3.004415978157229	1.689046362180068	0.6144663958430062	2.980911684819391	1.407772903723016	0.6422281007631465	2.913865682762515	1.181043407922328	0.6145395722406422	2.94862245445072	1.103139610270413	0.5646654050628491	2.995435739902482	1.011528980012364	0.5231969867448022	2.970811795465175	1.095475047506691	0.5233611227227025	3.125325887998068	1.722221872928578	0.4402228398342663	3.187834535849291	1.695629713529022	0.3235803183105773	3.239289434832944	1.413990063507274	0.2841320706041724	3.151380906316165	1.202156928061983	0.2097035424994596	3.164285012070253	1.100183536727847	0.2371548210421962
51	1.666667	3.142318964399986	1.21083918985713	0.4667135396135682	3.114812281415609	1.391785859638423	0.4613990219879291	3.094465851447266	1.536718325748849	0.4578363851286896	3.108365840237062	1.758721373064696	0.4712864691619122	3.088500564518212	1.721665625037484	0.4987157734561713	3.004254057527391	1.689073624054969	0.6143339883537173	2.980306559060776	1.407813515108017	0.6417992196258226	2.912979590626595	1.181200387636743	0.6136662283179324	2.94773159409806	1.103247016359403	0.5636620844551823	2.994456461125194	1.011507896129429	0.5223660402932288	2.970130153392864	1.095586146682533	0.5224609358828503	3.125394799463781	1.72222849679589	0.4404282736046286	3.188098783665438	1.695724897889523	0.3237125118041903	3.240785357847341	1.414168636623761	0.2845088718104322	3.154539262604546	1.20212019337706	0.2097491284527725	3.169273296974054	1.100228712686793	0.2369956336432863
52	1.7	3.142371442948654	1.210831296575426	0.4668860563099473	3.11487577639185	1.391776152349346	0.4616755755084317	3.094536227144185	1.536707432154151	0.4580229343337326	3.108439905648682	1.75870547479592	0.4715396048763771	3.088550688847013	1.721647180276623	0.4988956728266571	3.004134364588626	1.689090226111775	0.6142240401069747	2.979837242909059	1.407842827756146	0.6414663709693645	2.912310375205183	1.181322867681436	0.6130286352138634	2.947058417251884	1.103330092612083	0.5630603807231338	2.993766543970538	1.011507935566269	0.5220779470574248	2.969611391063437	1.095681821955809	0.5220571608526863	3.125490114355733	1.722216526343433	0.4406631160191321	3.188346674027514	1.695808089085711	0.3238840772276929	3.241597553408925	1.414320307363329	0.2847254209761959	3.15557904944556	1.202098638167395	0.2097447156407123	3.170727292232807	1.100267746556081	0.2368375698756458
53	1.733333	3.142461480400793	1.210820094481137	0.4670793129218888	3.114978734888944	1.391759913913772	0.461981162150015	3.094648373733667	1.536686882662396	0.4582382701570348	3.108565429499978	1.758675935274061	0.4718245441236373	3.088652325392385	1.721615785050503	0.4991036899271051	3.004085469364206	1.689096902320965	0.6141498376451555	2.979555011715839	1.40785748400795	0.6412664535862519	2.911934637998201	1.181394424977604	0.6126998998712029	2.946671263735642	1.103377967328763	0.5628667353253368	2.993428782090652	1.011539700856933	0.5220938645015303	2.969281807384605	1.095751158074757	0.5220163971984161	3.125632902852347	1.722191712428339	0.4409293162929283	3.188591018264395	1.695868567978785	0.324104039279582	3.241795919602427	1.41442881111581	0.2847874721379303	3.155542565877356	1.20207969735177	0.2097321989232961	3.170616662112586	1.100280137417662	0.2367652257641604
54	1.766667	3.142613721291097	1.210819439758396	0.4672951157289461	3.115147695193238	1.391755077661214	0.4623160662744082	3.094832461468276	1.536677816561737	0.4584850716401614	3.108775143901447	1.758657726644948	0.4721423757738368	3.088834723213861	1.721596692467381	0.4993423134289255	3.004134405918348	1.689102968437657	0.6141207491736866	2.979424044017316	1.407862374234526	0.6411742798404136	2.911782241075219	1.181424707670023	0.6125949854275853	2.946499295098479	1.103397816688017	0.5628682670632591	2.993331481492291	1.011598977870215	0.5221405811884626	2.969082570194074	1.095796895607017	0.5220601016508132	3.125858664388227	1.722177511920609	0.4412287375296583	3.188887155778026	1.69590287648742	0.3243844933873317	3.241747883724928	1.414497282830951	0.2847565320840482	3.155455061375677	1.202057010325535	0.2097320890950196	3.170516647322419	1.100262929928814	0.2367880005607872
55	1.800000000000001	3.142858569059238	1.210854260646192	0.4675351754232894	3.1154156543238	1.39179455647199	0.4626803224336129	3.095126694731764	1.536719816654314	0.4587657312524724	3.10910989635157	1.75869855046124	0.4724938779839823	3.089133223172803	1.721638041583644	0.4996137634744185	3.004307769008756	1.689126001358475	0.6141434284950739	2.979390365254449	1.407868956947418	0.6411510383946375	2.911756173520171	1.181431609019632	0.6126018072721605	2.946457866753557	1.103402319459576	0.5629140079600256	2.993345746958455	1.01165434609524	0.5221493022193066	2.968989723266227	1.095817462390238	0.5220580103154397	3.126213202042112	1.722218465237984	0.4415629676632929	3.189321682304551	1.69590718561618	0.3247386927926765	3.24162857515619	1.41452139155694	0.2846683685128901	3.15544291506036	1.202039008490806	0.2097514280279764	3.17052445311288	1.100224062413955	0.2368753204357519
56	1.833333000000001	3.143227823867274	1.210960157594128	0.4678010293139505	3.115817192918624	1.391926166716068	0.4630736780433339	3.095571602082391	1.536871238152238	0.459082225752847	3.109612732006424	1.758870277099063	0.4728794226932733	3.089584380050847	1.721812400909798	0.4999198480134956	3.00463033520415	1.689190705633009	0.6142223191219088	2.979417602813889	1.407893976032869	0.6411689023811833	2.911788823963325	1.181431787980691	0.6126311635549265	2.946510757261885	1.103403152135491	0.5629453951720025	2.99338104993009	1.011626202516743	0.522067815918676	2.969087245377056	1.095794105099707	0.5219651049014149	3.126745688651374	1.722381132652316	0.4419331934487484	3.189997452845301	1.695872607497992	0.3251786091769708	3.241465322127219	1.414471532779928	0.2845654085376936	3.155447411442855	1.202056514942796	0.2097823588695846	3.17052976384617	1.100194807863117	0.2369429766110055
57	1.866667000000001	3.143747694625679	1.21117873430983	0.4680938956069658	3.116380770773584	1.392206796195553	0.4634954609015879	3.096200942807267	1.537202511814697	0.4594359012041671	3.110319457927724	1.759261572903895	0.4732987821999488	3.090217992102023	1.722209323386083	0.5002617330509496	3.005120442335952	1.689325504419962	0.614359247145732	2.979497222080101	1.407957695558673	0.6412179954759694	2.911854579695566	1.18143788551994	0.6126200122862105	2.946686167811734	1.103409076581555	0.562950248007026	2.99338562900841	1.011370543042303	0.5218603737979699	2.969595420694123	1.095685937379124	0.5218508379082336	3.127497795793337	1.722746993905821	0.4423399769729722	3.191011609606242	1.695784788453085	0.3257117684275121	3.241385163454928	1.414287732185947	0.2845987911701908	3.155451354821538	1.20216727104909	0.2097778986274547	3.170367704864288	1.100255538106064	0.2367988632777887
58	1.9	3.144428294276596	1.21154461445653	0.4684144999200366	3.117117219143999	1.392684984384378	0.4639444226075726	3.097028013728031	1.537774923880434	0.4598272136372676	3.111244511266011	1.759951733671616	0.4737509011193239	3.091045082445353	1.722908851028061	0.5006396672645911	3.005781420680742	1.689553788959898	0.6145519907181353	2.979641874346511	1.408078537051244	0.6413023372937832	2.911960251289132	1.181457868613833	0.6125238219813539	2.947057316047722	1.103425261048225	0.5629252155951784	2.993333933817128	1.010699062734949	0.5219977316068524	2.970822548521267	1.095438503550646	0.5221469595800485	3.128487430991185	1.723388291602732	0.4427829912396959	3.192421788645136	1.695629130321347	0.3263372894326178	3.241921302180984	1.413895526693432	0.2851262260286569	3.155462219439484	1.202446391677007	0.209620898261627	3.170139347783294	1.100547852834423	0.2361166158571628
59	1.933333	3.145249157353098	1.212059722978869	0.4687629697609779	3.118003922866056	1.393365402436295	0.4644186915571655	3.098026674319585	1.538596354835745	0.4602555439504658	3.112361509796818	1.760954115346199	0.4742337699530827	3.092041376609076	1.72392427417198	0.5010527756319392	3.006588865522725	1.68987650002805	0.6147918722246321	2.979864404018344	1.408260496553351	0.6414274443049399	2.912122554314607	1.181492898145257	0.6123241055184714	2.947679348488907	1.103451271294023	0.5628702849525128	2.993226476084411	1.009489559612069	0.5241798736685663	2.97296405133315	1.095016973942143	0.5237763924912685	3.129686235718332	1.724316405925148	0.4432608485021764	3.19419648526029	1.695403488807818	0.3270412659491521	3.243994285759203	1.413257902818216	0.2865949534083013	3.155458536512301	1.20294308481165	0.2091562763078855	3.172311053365065	1.101210041129015	0.2345825498857526
60	1.966667	3.146140303781937	1.212651276588552	0.4691386388858084	3.118964181763528	1.394149891939517	0.4649156075765545	3.099106482848788	1.539546882693958	0.4607188963572839	3.113577851417839	1.762119256450339	0.4747441744040204	3.093125765875603	1.725104166544467	0.5014987382667913	3.007473497225499	1.690243450586024	0.6150603642148141	2.980140401678135	1.408470299239508	0.6415792332679207	2.912331839618772	1.181531641573684	0.6120688852526869	2.948461877002691	1.103476343784576	0.5628224144172184	2.993115102084505	1.007952016034011	0.5289945098405413	2.975651154259948	1.094477960485953	0.5267900760539871	3.130990075329907	1.725393943524026	0.4437708024123965	3.196146756442255	1.695140253088593	0.3277912283405782	3.247429511409675	1.41248099414973	0.2887849041735367	3.155336465595608	1.203580118264636	0.2084358038488086	3.179111525048735	1.102136511717476	0.232438607971609
61	2	3.146988880774732	1.213168838840041	0.4695400723562044	3.119874290304265	1.394832626667047	0.4654317001094018	3.100120138827652	1.540371785565759	0.4612140307076075	3.114742886063053	1.763124458433124	0.4752776910868324	3.094167493175747	1.726121911126383	0.5019738575608206	3.008326290610656	1.690553317309619	0.61533038237088	2.980386919197368	1.408636259070677	0.6417133226322089	2.912525463048256	1.181552037549085	0.6118817191172053	2.94910914455126	1.103482055396968	0.56285393240263	2.993087702842238	1.006730534648428	0.5313973630819259	2.97778864451505	1.094008205232135	0.5285878156318177	3.132227969644611	1.726325630590532	0.4443087957490932	3.197939169478361	1.694910713399325	0.3285395320779757	3.249476672742836	1.411844787356308	0.2902457995065608	3.155096406284997	1.204112036630844	0.2079297099193979	3.180989830369644	1.102831136589362	0.2308175492259373
62	2.033333000000001	3.147732513076507	1.213537773532542	0.469965936359075	3.120664585731457	1.39531425019021	0.465963293024767	3.100981261136558	1.540949945723566	0.4617381489272253	3.115770658979524	1.763820954893897	0.475829657399454	3.095091245403106	1.726826978431447	0.5024745479613647	3.009081035305757	1.690764151371355	0.6155842647775379	2.980546358008326	1.408735209714077	0.6418023952492294	2.912648363916399	1.181551232880731	0.6117890480042375	2.949471475274352	1.10346987732264	0.5629016772809049	2.993098229183235	1.006049056832582	0.5316598431733535	2.978991366958848	1.093729361183754	0.5290030960930311	3.133302499623513	1.726973855664555	0.4448708005303922	3.199395603085518	1.694750772405176	0.3292556035552523	3.250007200860882	1.411458374997051	0.2907803597502038	3.155039468709311	1.204435483470964	0.2077531580990759	3.180686158009996	1.1031566415158	0.2300569911690566
63	2.066667000000001	3.148366837892803	1.213753598499574	0.4704150172036821	3.121327865798483	1.395591981919765	0.4665064895396941	3.10167481176016	1.541280164347753	0.4622890491115986	3.116652117803508	1.764211579685074	0.4763952295248525	3.095888174975279	1.727222715048179	0.5029974842485651	3.009724688160425	1.69088236217238	0.6158175489655044	2.980622742650451	1.408779910794371	0.6418473020586191	2.91270229590757	1.181536498810986	0.6117656521117124	2.949586881070744	1.10345047114937	0.5629206687466656	2.993102440328189	1.005797958153858	0.5315047944454129	2.979462123053557	1.093645633441052	0.5289375853767196	3.134202667472406	1.72733915428489	0.445452927633362	3.200510440210367	1.694659753597609	0.3299300049118066	3.249948850017391	1.411286033803879	0.2908273913522563	3.155129455629348	1.204583921799814	0.2077460977207233	3.180643060404236	1.10324134482978	0.2298509053676834
64	2.100000000000001	3.148925242011051	1.213838647093939	0.4708859535598425	3.121897769176509	1.395698399747698	0.4670569711523742	3.1022321760987	1.541403619875986	0.4628647236674556	3.117428326538494	1.764348834090939	0.4769690890104522	3.096593196194516	1.727363478413651	0.5035391975721696	3.010279519700829	1.690931535965199	0.6160353399014289	2.98065772146997	1.408794921570945	0.6418610399129591	2.912726620045395	1.181520350441987	0.6117824971516154	2.949584240357592	1.103440789186467	0.5628909022827006	2.993100543635847	1.005796043586968	0.5314416292364994	2.979555840101053	1.093693644015649	0.5288434442143423	3.134973229062459	1.727467725524619	0.4460510623739615	3.201381459323704	1.69462026017099	0.3305684413561086	3.249801827610268	1.411248769712058	0.290703315442854	3.155176376720557	1.204622336094426	0.2077263341889139	3.180698070700575	1.10323326708718	0.2298221484501257
65	2.133333	3.149461352350999	1.213815980371196	0.4713770795196043	3.122430326065044	1.395664928189208	0.4676099404410209	3.102710470853998	1.541357834680174	0.4634630802739725	3.1181662226659	1.764275575405005	0.4775452798339363	3.097264253975612	1.727294765895244	0.5040957707151157	3.010786549096652	1.690933780439436	0.6162483413512762	2.980714191763265	1.408803862812799	0.6418589750971845	2.912788504614919	1.181519895923153	0.6118223313969431	2.949648213866369	1.103464074212583	0.5628226600012527	2.993149211414115	1.005890396756791	0.5314040785524285	2.979598861826847	1.093760912919655	0.5287758568990757	3.135687810481431	1.727397349242817	0.4466606287841071	3.202155650959808	1.694608602230443	0.3311861250959383	3.24968125555602	1.411271154798575	0.2905353979186658	3.155153749322092	1.204582707704309	0.2076173846559052	3.180698904023265	1.103215323917254	0.2298118548594241
66	2.166667	3.150033183428809	1.213698935582436	0.4718861338184368	3.122987647640049	1.395507645649105	0.4681599128561821	3.103175407201426	1.541159233353823	0.4640814928369974	3.118936814990992	1.764003917028523	0.4781168833120891	3.097963561905848	1.727031625790648	0.5046623712998699	3.011290856563713	1.690902277223036	0.6164689571480262	2.98086586625718	1.408825003675606	0.641855282992709	2.912973717661085	1.181559599773466	0.6118752542050055	2.950012709764564	1.103550367148371	0.562799495169627	2.993361944060918	1.00596489333452	0.5312316094796568	2.979838419242816	1.093675630864923	0.5286744218319105	3.136425380662689	1.727138139442291	0.4472761811200706	3.202985680435389	1.69460027333788	0.3318020932830471	3.249617294943965	1.411294052530879	0.2904054738028973	3.15499482243136	1.204446457457012	0.2075112059772087	3.180492167572476	1.103200603906473	0.2299422956603279
67	2.2	3.150687836050979	1.21349349878427	0.4724099463375203	3.123622594452554	1.395231111542678	0.4687005058814586	3.103686472534199	1.540808771162953	0.464716322371065	3.119794422316607	1.763525257214429	0.4786756893413686	3.098739703841488	1.726567958719224	0.5052327633904001	3.011828104875356	1.690840732958527	0.6167074407358056	2.981179583596398	1.408869000837474	0.6418628763497829	2.91336094594154	1.181670236207905	0.6119232189758826	2.950926202722489	1.103728115492135	0.5630477132118167	2.993877243487845	1.005911323034932	0.5310297952743327	2.980412369236689	1.093195723176118	0.528599774833077	3.137248375426974	1.726681991041996	0.447890980476824	3.20399091669236	1.694572165149402	0.3324336640754555	3.249804367381265	1.411271288425284	0.2905441092869307	3.154941329162251	1.204159476963119	0.2077940120454184	3.180280934876367	1.103144438433276	0.2306093841716791
68	2.233333	3.151445398186197	1.213211606430777	0.4729442552865146	3.124362934456625	1.394847620339002	0.4692243781883765	3.104282660041842	1.54031765195429	0.465362594064982	3.120755287118011	1.762848466495046	0.479212024916353	3.099609237785925	1.725913369931669	0.5057989666402849	3.012411301383741	1.690747257438287	0.6169679740348128	2.981673484381679	1.408934580703109	0.6418937880189821	2.913955025133772	1.181876017219076	0.61191979632615	2.952515235008254	1.103997226582448	0.5639177431611107	2.994747696647925	1.005607683994362	0.5320381432838762	2.981254940625171	1.092044432650414	0.5290118450688276	3.138180404182906	1.726038172039144	0.4484967359255709	3.205216220456301	1.694504282746428	0.3330910733750379	3.250669198621211	1.411165629860512	0.2914457055234383	3.156769214183682	1.203683127918573	0.209202418676756	3.183124210270157	1.102961365078401	0.232337272126368
69	2.266667	3.152280516181182	1.212894504379534	0.4734833802727947	3.125193296900314	1.39441101854544	0.4697230204789601	3.104966793971349	1.539752570844769	0.4660134972751442	3.121773767187168	1.762066701226024	0.479714431104502	3.100536251062169	1.725157716984252	0.5063507587532768	3.013016667892106	1.690622141388649	0.6172443893397783	2.982235602001337	1.409000283379932	0.6419567808736392	2.914556243302874	1.182161661330182	0.6117738428165921	2.954470040955134	1.104276429347942	0.565491998389528	2.99569341854562	1.004946578673545	0.5366035751853221	2.981894523908398	1.090059257701229	0.5307638268313438	3.139181404555749	1.725295505210207	0.449083178435539	3.206582615409205	1.694384169412291	0.3337718212591296	3.252314006393788	1.410956446689255	0.2935904593340225	3.16128328136492	1.203097291789466	0.2122786021344944	3.190620164110922	1.10257900192167	0.2352199507311448
70	2.300000000000001	3.153122340773693	1.212617696640343	0.4740199698272405	3.126053822095214	1.394025397550024	0.4701865993542897	3.105703611745834	1.539249050077245	0.4666598936443626	3.122747923073678	1.761376367438159	0.4801695760912516	3.101436869067991	1.724490395570105	0.5068754578474856	3.013588400015308	1.690479821667102	0.6175195768641304	2.982632091876801	1.409032525684379	0.6420479486785685	2.914808370359987	1.182444166615965	0.6114351259413617	2.955969251516688	1.104416677432588	0.5670140690868012	2.996125003014682	1.004003556966075	0.5434552893291682	2.98167359002611	1.087548917964803	0.5336508932744707	3.140151906945078	1.724638890070758	0.4496378855233564	3.207889870314625	1.694220042977169	0.3344585405575075	3.253677719367396	1.410676888172578	0.296442751993521	3.161889020211194	1.202635148200694	0.2159971956348566	3.189565770426539	1.102070926310311	0.2381991306697221
71	2.333333000000001	3.153921723453188	1.212417905369313	0.4745452797615574	3.12690220165029	1.393742755655925	0.4706041449936685	3.106470824031136	1.538878084798344	0.4672902770825876	3.123620179342149	1.76087732890076	0.4805630590961569	3.10226472756768	1.724010909679119	0.5073588479493603	3.014100620958268	1.690351068564424	0.6177783622567613	2.982856372370005	1.409041637163545	0.6421472108868688	2.914836749875043	1.182644190260456	0.6111295505110175	2.9568099667032	1.104436803242451	0.5677858986731847	2.996178683366782	1.003208025445675	0.5462795151328688	2.981097496288347	1.085446221318854	0.5351692325070956	3.141034049444364	1.724159662171763	0.4501471471088526	3.20900802144888	1.69404771675528	0.3351314648027859	3.254164433217054	1.410443768184245	0.2982549383228267	3.161329237774849	1.202368131872447	0.2182101522017474	3.188097248829587	1.101696458422849	0.240056064847541
72	2.366667000000001	3.154671772800727	1.212292300973586	0.4750494388747965	3.127736893157341	1.393556272859735	0.4709637526054883	3.107279863375758	1.538630761944179	0.4678911291995262	3.124383023045775	1.760554936215523	0.4808797647760291	3.103016209046211	1.723710355426691	0.5077856351439421	3.014553013777431	1.690244351089214	0.618012588217701	2.983005400095827	1.409048438521665	0.642265105747995	2.914883954657103	1.182753441302413	0.6110031229356419	2.957247014465672	1.104387473926322	0.5679747740246415	2.996076056429943	1.002695848059633	0.5463556606873573	2.980624236937069	1.084054119453306	0.5353995860799547	3.141822454138482	1.723839928085939	0.4505964229072846	3.209913495507627	1.693864728329634	0.3357795159440958	3.254135462312415	1.410306557818253	0.2988894631443051	3.161070861904134	1.20225505588813	0.218898570453459	3.187892065788545	1.101531292470064	0.2407909842143229
73	2.4	3.155391258335585	1.212219944018532	0.4755212516897397	3.128580177609138	1.393431124251252	0.4712525220277357	3.108159327961739	1.538458854676009	0.4684466377610462	3.125055129434365	1.760340410408057	0.4811037578639045	3.103709234208654	1.723528610646746	0.5081392000944464	3.014955354555746	1.690147824845574	0.6182180966374894	2.983182616083132	1.409070178206823	0.6424380887841917	2.915161719047121	1.182806182969691	0.6111046127690012	2.957668026085186	1.10429577651789	0.5681241527447056	2.995867638820845	1.002347159988517	0.5461210005506116	2.980407477501704	1.083142581483222	0.5353984735244566	3.142539752072146	1.723609874123166	0.4509701545754414	3.210643931373853	1.693631706620501	0.3363976250056705	3.254249312915649	1.410249689622452	0.2989993332259498	3.161023684830261	1.202243738827462	0.2189626799908335	3.187757773829146	1.101569474639545	0.2409307658719459
74	2.433333	3.156103713216631	1.21217651840084	0.4759480183328632	3.129454718683321	1.393328076968557	0.47145651871005	3.109130549944335	1.538307869091738	0.4689383849195256	3.12566038631098	1.760157485964055	0.4812181895224838	3.104363680740863	1.723397622848201	0.5084013434634511	3.015315815650246	1.690042979207129	0.6183906402575094	2.983455995485	1.40911870838036	0.6426984408945956	2.915823796968222	1.182846206880015	0.611435548064256	2.958424624735458	1.104178132389765	0.5688021835274738	2.995475944458353	1.001990290847188	0.5464892743432438	2.980457735981735	1.082353954840524	0.5359639651566319	3.143212999002658	1.723392985258716	0.4512515781312395	3.211253929813279	1.693299007615463	0.3369811114936466	3.255282242504887	1.410229502809101	0.2990872389031843	3.162319782867832	1.202313951656179	0.2190893117662297	3.189515127191809	1.101851129822494	0.2409108864064154
75	2.466667	3.15681714826805	1.212143119180569	0.4763152293633945	3.130359640692645	1.393219733700969	0.4715606462838614	3.110180845488541	1.538140559075053	0.4693448959217486	3.126209151706294	1.759954261260351	0.4812051474288755	3.104983079410529	1.723268416084168	0.5085519604181145	3.015630374381037	1.689917172739177	0.6185222087019769	2.983809580355708	1.409196015739429	0.6430297940822484	2.91686381347455	1.182909575187209	0.6119089813288081	2.959671069888668	1.104066646125398	0.5702895480554351	2.994799602943062	1.001546983456604	0.5473122776041131	2.980719679212453	1.081478219459881	0.5372338031349839	3.143851958694916	1.723139287399314	0.451422447629647	3.211778969925006	1.692840709447146	0.337520160228953	3.257603752007813	1.410191249339034	0.2992617858362678	3.165851643337735	1.202482599646797	0.2195118565274647	3.195552590081467	1.102428167070368	0.240918115518766
76	2.5	3.157505776864467	1.21211134587512	0.4766063305640372	3.131248250008327	1.393103724159332	0.4715486024746479	3.111237485938971	1.537957536255031	0.4696413040524069	3.126684524467723	1.759729864639524	0.48104564455046	3.10554023202955	1.723130420231048	0.5085688771431341	3.015877256803569	1.689777487872982	0.6185994377597632	2.9841294844947	1.409286040826934	0.6433429974230281	2.917983008104372	1.183005574416681	0.6123244811250536	2.961151987761502	1.104010380690435	0.5720410490568575	2.993911101172417	1.001110699214165	0.5473465988708608	2.981066155533064	1.080608100836266	0.5381848496503117	3.144432255369867	1.722856072895366	0.4514628991583883	3.212215804135305	1.692306171768269	0.337995618837208	3.259987635562388	1.410097247947487	0.2993144483314855	3.16715752718187	1.202744890698218	0.2199966971257019	3.198447328283591	1.103163517506395	0.2409407280709628
77	2.533333000000001	3.158113765326924	1.212083454691513	0.4768030102191949	3.132034560515834	1.39300384987049	0.4714031713597333	3.112178553174033	1.537799710376251	0.4698000441712981	3.127047051198149	1.759536128725774	0.4807198300374993	3.105981985794816	1.723012459670807	0.508428171795744	3.016023197300951	1.689654570374563	0.6186050854114297	2.984350914502121	1.409356523398061	0.6435694625039399	2.918788504313616	1.183096525404397	0.6126023068243424	2.96229503711898	1.103996080760213	0.5731522397064563	2.99318061600481	1.000802608805779	0.5473522590890973	2.981327362867813	1.079960236563244	0.5386414380375203	3.144902083896368	1.72261037180291	0.4513517517104832	3.212546923506804	1.691839431098052	0.3383817886848283	3.261079673027236	1.409988761203859	0.2992925602831102	3.167028160519357	1.202967875228641	0.2203048671993104	3.198658913474854	1.103666810562497	0.2409761936095168
78	2.566667000000001	3.158603789787229	1.212064138562999	0.4768863556504139	3.132658488809103	1.39293593452873	0.4711072219406418	3.112918863852974	1.537691285998674	0.4697936610205139	3.127254102984029	1.759403690273072	0.4802074635335365	3.106255325073658	1.722934374590575	0.5081051506490956	3.016016331171297	1.689567729869134	0.6185097690981743	2.984472167143213	1.409393047151927	0.6436791588312166	2.919196719608275	1.183156065281536	0.6127364800814187	2.962949383019473	1.104002544776855	0.573558790993057	2.99278569674767	1.000647906613235	0.5474095806717484	2.981483487631962	1.079586709517603	0.5387594495161456	3.145215585349166	1.722439793009856	0.4510674072579598	3.212761828251164	1.691514160489592	0.3386569823254218	3.261230815668617	1.409900250990706	0.2992660042565641	3.166873186598875	1.203102509005477	0.2204121942129723	3.198479588743897	1.103882462781478	0.241003074437622
79	2.600000000000001	3.158956244964994	1.212059759919431	0.476837091765542	3.133085095756836	1.39290743056659	0.4706440497999533	3.113409211480039	1.537639752604805	0.4695954783726261	3.127256151040224	1.759343902854367	0.4794882227166509	3.106304451832748	1.722908088220998	0.5075747377678073	3.015781078473105	1.689531945621003	0.61827005741756	2.984492756105424	1.409406337652597	0.6436634894329206	2.91929609406877	1.183178189250929	0.6127514132609931	2.963226660985873	1.104010248693505	0.5736101532655227	2.992656306323349	1.000597765338245	0.5474389347624735	2.981561339938627	1.079410028725497	0.5387603906826116	3.145329281872319	1.722354451614747	0.4505881754523788	3.212844510145124	1.691334132608088	0.3388030512897985	3.261097598424875	1.409841577605761	0.299258846686815	3.166849792340484	1.203150058270679	0.2204175450586204	3.198448437237128	1.103923834082677	0.2410169392917375
80	2.633333	3.15915563354737	1.212080297398102	0.4766355543837792	3.133287128700598	1.392925655394566	0.4699974116676271	3.113614076465631	1.537649939025372	0.4691796047117656	3.126991034108111	1.759367682936678	0.4785418525190091	3.106063689391312	1.72294896960402	0.5068116641900888	3.015218570574035	1.689570350095787	0.6178302227082166	2.984378774956645	1.409428058865613	0.6435150180175998	2.919195588549405	1.183164490152348	0.6126660428497853	2.963257259781159	1.10399760116001	0.5735608399621198	2.992625655896917	1.000581793060175	0.5474618115123161	2.981557514062529	1.079323926014042	0.5387588477450734	3.145192603884924	1.722360334637252	0.4498923874298861	3.212762024432783	1.691277611120873	0.3388028404846186	3.261000455079864	1.409816205766093	0.2992830849223553	3.166794638906583	1.203103031310572	0.220428833734751	3.198394908765607	1.103873625305365	0.2410455618580229
81	2.666667	3.159180730268129	1.21213969852184	0.4762616903808657	3.13323306143321	1.393001210984321	0.4691516630036091	3.113496881204356	1.537730662791704	0.4685210458434553	3.126384121372474	1.759493723713921	0.4773485272070196	3.105456404732495	1.723079264978016	0.505790882113504	3.014213153077362	1.689718445533368	0.6171266001811125	2.984058964016465	1.409507593767229	0.6432314572734524	2.918985334310437	1.183117953211505	0.6124869527133266	2.963090112825484	1.103939843559486	0.5734537675783459	2.992505126834013	1.000531897610843	0.5474401324938942	2.981411582101753	1.079248550814877	0.5387120102847851	3.144744668093789	1.722470908398883	0.4489586812357154	3.212460724789483	1.69132316522495	0.3386388587555231	3.261098214094832	1.409836280115877	0.2993470772042582	3.166763259748572	1.202928149123189	0.2205358980562747	3.19828074030606	1.103739880540271	0.2411403328495501
82	2.7	3.158999140880651	1.212253262426675	0.4756952221675621	3.13288160280536	1.393145537824753	0.4680920478522951	3.113014016965215	1.537893228064993	0.4675960869949501	3.125355971538709	1.759744791894589	0.4758894433507523	3.104401650895911	1.723321956096449	0.5044882851735955	3.012647585121462	1.690018639410698	0.616095587478264	2.983456481043553	1.409706544830599	0.6428519336997857	2.918765691213532	1.183046637142352	0.6122416805140393	2.962679931733044	1.103813810526851	0.5731719796926193	2.992113710475568	1.000392417993611	0.5471763277878933	2.981011229127417	1.079158327669158	0.538440298333219	3.143918690306428	1.722706051088868	0.4477665333763569	3.211870833747464	1.691458131352866	0.3382933199961956	3.261564746276906	1.409928996405534	0.2994282714032723	3.167744749233137	1.202582864354568	0.2207831162671896	3.199531936110574	1.103491513507813	0.241354133471147
83	2.733333	3.158566761066197	1.212430541598474	0.4749157849140974	3.132183408360939	1.39336139267789	0.4668047946126573	3.112118582728951	1.53814072547052	0.4663826407239092	3.123839323273165	1.760129592345403	0.4741471816719639	3.102830290797247	1.723682073961632	0.5028813276924329	3.010429601393837	1.690500790024718	0.6146862148910487	2.982574183281116	1.410081852238595	0.6425257877204301	2.918712443164925	1.182976616826751	0.6120492403623233	2.961946002930569	1.103616115881531	0.5725999639962529	2.991348953044539	1.000142789627389	0.5466175179825571	2.980251396847741	1.079104429104264	0.5378598124177264	3.142655654104245	1.723076511486608	0.4462966552481403	3.210921636024681	1.69167250650133	0.337749585695887	3.26232167830965	1.410130135027616	0.2993986688918578	3.170342837169493	1.202078750830508	0.2210175992904126	3.203369742915203	1.103164137566732	0.2416660225222316
84	2.766667	3.157831132430911	1.212664440904905	0.4739031844551921	3.131088954488321	1.393629115786482	0.4652774275307125	3.110769589503334	1.538450694945781	0.4648607347175006	3.121796447072873	1.760617264539198	0.4721062445667947	3.10070230995692	1.724123362740318	0.5009497310984508	3.007518818578916	1.691157441464016	0.6128686044904721	2.981542219818891	1.410663292536249	0.6425117627220583	2.919058707721102	1.182973411225394	0.6120995787530968	2.960827368701112	1.103392410621249	0.5716983285050116	2.990233557845329	0.9998299802737434	0.5461698850052468	2.979088840069931	1.079224897205776	0.5371012871122719	3.140919072718161	1.723558860367379	0.4445314983401626	3.209562642957313	1.691942318891312	0.3369923176852034	3.262676776502921	1.410464668655384	0.2989495302912796	3.171282383972663	1.201516129799513	0.2207399841161304	3.204403625477182	1.102923708153985	0.2419341587384641
85	2.800000000000001	3.156736271265696	1.212920219546095	0.4726377204488653	3.129559670316276	1.39389682364044	0.4634991356019074	3.108936986230671	1.538758762231967	0.4630127991494504	3.119215972767365	1.761123638532912	0.469753172137314	3.098005902977722	1.724561569037387	0.4986754854497534	3.003927458451673	1.691937753564909	0.6106190112878794	2.980409225539298	1.411448886737856	0.6428904176521346	2.919768695496062	1.183167702872215	0.6122684351747592	2.959181463851889	1.103260900487348	0.5699914819052163	2.98868680627224	0.9995716309113134	0.5445288930677583	2.977432593080964	1.079701770459742	0.5351689545390391	3.138692003279949	1.724074763459952	0.4424552903700968	3.207777758862282	1.692208512925152	0.3360007070333241	3.262394961113139	1.410919075039599	0.2976900117065598	3.172884638178037	1.200911170123253	0.2194935477448979	3.206543540274289	1.102807396085251	0.2421141472442759
86	2.833333000000001	3.155241240162608	1.213111612598393	0.4711004961219667	3.127596246911999	1.394052722404933	0.4614608985792303	3.106636292353148	1.538923792469781	0.4608242723029669	3.116156950513591	1.761455321270953	0.4670769141356039	3.094801620859073	1.724815987283707	0.4960436356612601	2.99978057961082	1.692680161075863	0.6079414657312476	2.979290252209704	1.412312514836103	0.6434696941701061	2.92033059300705	1.183752373050636	0.6119818678822087	2.957067860059293	1.103465146233194	0.5674576231094941	2.986886982698719	0.9996473275876943	0.5408599770563445	2.975454266226659	1.080707545755875	0.5318250557795139	3.136017929533063	1.724434593173242	0.440054510648683	3.20564213299087	1.692342540250397	0.3347519901379119	3.261589637757988	1.411359456873817	0.2957787636520831	3.176804807778502	1.20030483631875	0.2174773177264	3.212951864407475	1.102776287894605	0.2421635609782419
87	2.866667000000001	3.153326908683831	1.21310148836694	0.4692740524770487	3.125245739495544	1.393926493666067	0.4591558766283509	3.103940640601691	1.538730624495099	0.4582842098009039	3.112759011647009	1.761307278922682	0.4640695154993539	3.091232224938181	1.724607402330129	0.493043137162939	2.995322198154226	1.693094909583745	0.6048707956530868	2.978483810169332	1.412969212287387	0.6438227589761097	2.919742013998935	1.184973695799193	0.6101870325288425	2.95490803302097	1.1043829045487	0.565177358538086	2.985557874114984	1.000552074571627	0.5386000412267167	2.973784247451213	1.082388101640826	0.5297397744480066	3.133011840591505	1.724336419905075	0.4373186240468255	3.203331356714645	1.69214917125036	0.3332222741546541	3.260797860447408	1.411514303778381	0.2944708515787111	3.177169379261115	1.199851884810639	0.2160135234484872	3.213300062733756	1.102826904726249	0.2419533822221711
88	2.9	3.150941883619021	1.212795356941568	0.4671429811443444	3.122513111455535	1.393400737896353	0.4565793209356296	3.100877708146777	1.538030644389172	0.455383978300136	3.109084734883969	1.760476734215397	0.4607253809367429	3.087365700942594	1.723746468389436	0.4896650492024415	2.990676000690606	1.692984257680399	0.6013728306299374	2.978086206124028	1.413257639848828	0.6436647948179911	2.917173541641858	1.187178104230412	0.6055495580877548	2.952617177643813	1.106382471039942	0.5621744119616887	2.985058047507732	1.002837714897668	0.5378600696724677	2.972644785835914	1.085087535006395	0.5278884836623335	3.129719602294529	1.72358206140101	0.4342393049170648	3.200916306461225	1.691497035129643	0.3313658303928866	3.260214275907395	1.411245018785815	0.2941900736359728	3.176660165436545	1.199554972418192	0.2152324996803217	3.212384775736501	1.103083392743226	0.2413543360627277
89	2.933333	3.148029139925751	1.21217130648553	0.4646944504387864	3.119388419217598	1.39245909517593	0.4537285795889743	3.097464345515145	1.53680716701942	0.4521177387394167	3.105149859977541	1.758949291596128	0.4570415287192796	3.083225424525866	1.722220133092928	0.4859031935189911	2.985870690336932	1.692272930738738	0.5973588433610961	2.97797508607588	1.413132612370154	0.6428471728628746	2.912303816945858	1.190519465382323	0.5971267981368925	2.949773774721916	1.109559151426477	0.5561837463412043	2.985232812757301	1.006773211077461	0.5363156714834896	2.971812797616777	1.089043629262447	0.5221678671433132	3.126149604312793	1.722156007766129	0.4308108827464132	3.198388322085582	1.690371791530411	0.3291188253824703	3.259311527020042	1.410555850806218	0.2947808905265853	3.176499409074633	1.199327665048828	0.2145127047824501	3.213543543403267	1.103676563491375	0.2401859975109886
90	2.966667	3.144592063525192	1.21131512951305	0.4619194668209656	3.115923031678149	1.391250758417163	0.4506040111305597	3.093798061607556	1.535265724137284	0.4484846351547639	3.101023787924211	1.757014498413299	0.4530193939268159	3.078890440173892	1.720311619083906	0.4817569680756482	2.980959695534426	1.691024005678929	0.5927466727263153	2.977884534621454	1.412612605737384	0.6413712826114091	2.906142678755474	1.194326927988734	0.5862276483128819	2.94633297003663	1.113154953547157	0.5475927843984412	2.985518256526616	1.011473174164252	0.5332199645809448	2.970937841034111	1.093632508510745	0.51207059986782	3.122370497847877	1.720327501867165	0.4270323585362997	3.195774349617389	1.688963586602128	0.3264153468842987	3.257925073372491	1.409649698022972	0.2958305598729916	3.176364910385089	1.199103370246645	0.2136085808446611	3.217629326803438	1.104492661747907	0.2386333679166186
91	3	3.140713019020249	1.210412846705903	0.4588137289808824	3.112249142700815	1.39008453285122	0.4472096279679531	3.090076675331747	1.533829084078095	0.4444899654434072	3.096864054040731	1.755257462747749	0.448666133812239	3.074528345997678	1.718596537015106	0.477233095877506	2.976069922496901	1.689420670577087	0.5874935242321903	2.977427528843714	1.411742139981868	0.6393380325275373	2.901262208204853	1.196903638253087	0.5770558776784719	2.942891459838502	1.115371100724557	0.5417418019740909	2.985022868426511	1.014572176885819	0.5324532149336551	2.969666813387035	1.09709939753364	0.5067056216625923	3.118542479560357	1.718638268887533	0.4229088550687269	3.19318394769926	1.687661756036601	0.3231997802861794	3.257076822042135	1.408927350460093	0.2964471366215063	3.176256925142596	1.198859982683274	0.2130035065230629	3.219024126107878	1.104990281195631	0.237468507906167
92	3.033333000000001	3.136395892679904	1.20953498808558	0.4553755873998714	3.10840199773687	1.38909512936544	0.4435514239349351	3.086374305941333	1.532690127830145	0.4401410872820997	3.092732404750873	1.753953095746062	0.4439923495741465	3.070205510120447	1.717352887536808	0.4723416598792798	2.971221865013211	1.687492866500026	0.5815207056656446	2.976085800949183	1.410445435988023	0.6363121430018505	2.898347326303634	1.197418431220872	0.5701512794186825	2.939071592825901	1.115252169246253	0.5378353943132683	2.983006364230746	1.015090474196828	0.531999797240667	2.967244083563442	1.09862653946072	0.5047216334205202	3.114726521843612	1.717334699904159	0.4184492248181015	3.190631134226091	1.686607061874545	0.3194189264773057	3.256845075614821	1.408514459140172	0.2958531878411261	3.176184673917044	1.198470661950241	0.2123135106416957	3.219178428502256	1.104689292713917	0.2366032375637233
93	3.066667000000001	3.13161151444152	1.208661202427214	0.4516071650736784	3.104354836859405	1.38826508271807	0.4396381038116499	3.082670377033975	1.531834744193933	0.4354490043714714	3.088635425703385	1.753090202099862	0.439013627387188	3.065925741273899	1.716583567108908	0.4670983503983882	2.966380671903467	1.685211354799117	0.5747684177540583	2.973332211484653	1.408631099722907	0.6315923547808691	2.896449925067876	1.195930973288402	0.5633858803462251	2.934007395333986	1.112792043272618	0.5313010847764756	2.979293689930801	1.01343514347947	0.5237182034950235	2.962813386763042	1.098207776638115	0.4996051053120164	3.110923327343651	1.716392145103963	0.4136678283894688	3.18808439541389	1.685712976340074	0.3150428243811187	3.256990208822689	1.408274540019018	0.2932013510357588	3.176999278264543	1.197739513780766	0.2105041305400627	3.217973142689713	1.103113233436961	0.2353345609865374
94	3.100000000000001	3.126418666477764	1.207781138901201	0.4475165921976089	3.100127435994509	1.387546763497341	0.4354825344182309	3.078961515802134	1.531189686827092	0.4304318818183555	3.084638253880475	1.752554305188204	0.4337532708068696	3.06174318423909	1.716189847162513	0.4615288013305721	2.961582297413426	1.682729953826002	0.5673024025307765	2.968984236868237	1.406436706715481	0.6249787829229539	2.894002227314886	1.193242309475648	0.5548593811468781	2.927654523298125	1.108973472003191	0.5195598760193176	2.975202832732002	1.011180351049696	0.5023228044197483	2.956290403541843	1.096210973912305	0.4884099499835592	3.107187425419902	1.715693769887877	0.4085876832056438	3.18559078845154	1.684816843476794	0.3100985877786601	3.257571646647524	1.407926421890662	0.2884866156934844	3.180123527216018	1.196548660247543	0.2070304788148578	3.212596639063627	1.100081836411674	0.2330602824324462
95	3.133333	3.121012575315329	1.206949733970174	0.4431182598902141	3.095832750147395	1.386928824628171	0.4311015773866027	3.075310504300024	1.53070025885547	0.4251158534956825	3.08090569274047	1.752218736403121	0.4282422740081274	3.057805850635553	1.716055692846923	0.4556693156705917	2.95698440074639	1.680522977623843	0.559367453656869	2.963663472557484	1.404419565516092	0.617443992926882	2.889884341543661	1.190833898132664	0.5450585467092672	2.9214503534495	1.105730508043506	0.5065648470891773	2.973301383214138	1.01065886548984	0.4844492157478968	2.948926594332758	1.09337707486377	0.4781115253546002	3.103668316065502	1.715123303015093	0.4032407025426906	3.183295969700579	1.683830085523146	0.3046829565266538	3.258473430427011	1.407269386740489	0.283792205125556	3.183042855490808	1.195145746561997	0.2030052029264588	3.207844330939818	1.096588554209544	0.2297899802463701
96	3.166667	3.115524810119204	1.206194602107924	0.4384305365303365	3.091528088024048	1.386375646316342	0.4265148885062662	3.071712463526875	1.530281548945399	0.4195313425273104	3.077525294252497	1.751912831520909	0.4225154357189779	3.054190045593455	1.716019647756568	0.4495606897812869	2.952680393353099	1.679000180414635	0.5512204862324057	2.95841914552741	1.403184858300393	0.6101909633198128	2.884897504660564	1.18962562155789	0.5361493444414057	2.916030488430907	1.103995026010268	0.4965823283521948	2.972656523272646	1.012218095761409	0.473324277762509	2.941188562770162	1.090556537868968	0.4709487719960079	3.100435271261194	1.714526871952696	0.3976631892363505	3.18117472209713	1.682840213849341	0.2988970243173451	3.258894297519653	1.406645273664942	0.2798616549286371	3.182761946247989	1.194333890191006	0.1990742891225085	3.208973033262044	1.094548845362439	0.2254748087872692
97	3.2	3.11004611458968	1.205511896334397	0.4334757374461339	3.08725229014111	1.385858606777253	0.4217445949405666	3.068142252002979	1.529874872411022	0.4137111360781884	3.074507848994941	1.751534199674305	0.4166095842855537	3.050899337789972	1.715952047383558	0.4432452078160201	2.948671651634571	1.678225234208112	0.5430329355202962	2.953804799330987	1.402864933200249	0.6036342848321855	2.8800437610558	1.189614239319355	0.5291607314405037	2.911297572295296	1.103463689071875	0.4908719954256709	2.971800652232213	1.014791646916258	0.4654287797856393	2.932804992199504	1.087803841910884	0.4666710873746833	3.097494749150219	1.713840755527195	0.3918937562844126	3.179096712761779	1.68182963776033	0.2928277841532859	3.259828838984866	1.40628356311982	0.2765477382871875	3.18162519380323	1.194528913904838	0.1948620317224238	3.208572179022074	1.094482455183205	0.2201973977926936
98	3.233333	3.104683587566476	1.204892641741459	0.4282799642923726	3.083063645345249	1.385385492115311	0.4168145499732347	3.064580437218096	1.529477688753768	0.4076896328631402	3.071800955687439	1.75110210820958	0.4105616224109489	3.04788101491121	1.715803435637564	0.4367646038344793	2.944896923581165	1.678051788845566	0.5349001140719534	2.949938839476434	1.403207244893738	0.5973772248943874	2.876104436800306	1.190254879491867	0.5236470687899065	2.907021728070458	1.103269079316405	0.4887228286193304	2.969322390653773	1.016426331110972	0.4604577835266383	2.923915772763874	1.084797280651379	0.4635295541548302	3.094805020441747	1.713141701038974	0.3859713593942092	3.176852674151122	1.680656544965324	0.2865434529334221	3.261207332586412	1.406095742940019	0.2728675734919847	3.181425314239128	1.19528367859984	0.1903309658578859	3.208186542587371	1.095457215149617	0.2145411420056472
99	3.266667	3.099495184608422	1.204236074167514	0.4228733254617875	3.078964226605472	1.38485391114934	0.4117503711211053	3.060955796318645	1.528970674270968	0.4015034473282735	3.069285959899295	1.750502717742484	0.404407175845264	3.045017132605707	1.71541970098093	0.4301582716452123	2.941280018474503	1.67816552253799	0.5268486119733584	2.946274326433364	1.403688069538864	0.5902032820376591	2.872675420693204	1.19095732880855	0.5176323534532158	2.902540176880512	1.102791772681893	0.4871678883774891	2.963879560479922	1.015753384299153	0.4554328552283703	2.915192600105164	1.081389016265176	0.4596045088582792	3.09226205007131	1.712352330549948	0.3799339261970795	3.17428435245859	1.679092263744804	0.2800952124619858	3.262759364986782	1.405729048097094	0.2672988110852315	3.181699007309859	1.195945279365274	0.1841386785937213	3.207566581331948	1.096537089056726	0.2078790237745643
100	3.300000000000001	3.094533434283579	1.203397279440261	0.4172921141010216	3.074939622340428	1.384090177569291	0.4065806438327142	3.057196325173047	1.528156821556712	0.395194387498262	3.06682119344537	1.749524456116773	0.398182265598224	3.042169261046092	1.714569905615219	0.4234661065984329	2.937778685876523	1.678132625492927	0.5189055436362089	2.942210472098946	1.403596789499463	0.5810960114167666	2.868785284649104	1.191246823261856	0.5088763067433262	2.897471592326283	1.101946258096653	0.4822911607886879	2.954808705609924	1.012209451181204	0.4532667715653351	2.908766574582633	1.078094445871352	0.455565697617409	3.08974361180692	1.711285011573087	0.3738203726720436	3.171362639239014	1.676968449184626	0.2735461353980576	3.263246672005122	1.404730329960333	0.2597929904012587	3.181429546567753	1.195823464891635	0.1759065178435497	3.204416392654634	1.096868883944635	0.199984554216205
101	3.333333	3.089773526751342	1.202324368439673	0.4115788097125827	3.070946928087053	1.383043690658306	0.4013362496742138	3.053262956436118	1.527000547822686	0.3888088415413306	3.064255091208178	1.748156541120246	0.3919220983293755	3.039196224266222	1.713231069702701	0.4167276033252768	2.934321557701428	1.677553602218186	0.5110582520778213	2.93774078383006	1.402472992507256	0.5701735502499101	2.863595301689587	1.191392547703135	0.4956611753870651	2.891953675547377	1.101485452504188	0.4707297175582369	2.942356573250316	1.006959047258083	0.4478958877566448	2.905006542658663	1.075706481746692	0.446622554173588	3.08712405647008	1.709934286941969	0.3676694232385849	3.168124066028401	1.674402103807876	0.2669607809869348	3.261984771843069	1.40305735081418	0.2500771955176395	3.179606553760892	1.194709689801493	0.1650039426012825	3.202106523782971	1.096242346963664	0.1904530963895095
102	3.366667	3.085143827615234	1.201123035399896	0.4057833527486028	3.066947647825923	1.381846206714972	0.3960511563210022	3.049185095641463	1.525680724793868	0.3823995122066936	3.061457071367149	1.746639320855569	0.38566234422318	3.035986935915545	1.711645103570762	0.4099839427160265	2.930830149548645	1.676177448544598	0.5032969058661394	2.933707473830857	1.400305653348478	0.5594043381318251	2.857168059362872	1.192243665031902	0.4790083516136431	2.887118234241452	1.102797705849992	0.4542570183177236	2.929360232358709	1.003085325621908	0.4375315355480621	2.902645168177308	1.075189272927076	0.4320469302450321	3.084304454321505	1.708522725689629	0.3615210529815208	3.164703894909326	1.671878102616834	0.2604210557576704	3.258558579541509	1.401214086205895	0.2405824525211679	3.174507286478018	1.192972734357071	0.154277179609294	3.206813426419107	1.094660316750987	0.1805914637552728
103	3.4	3.080445031431279	1.199962083959307	0.3999593267423585	3.062821052305051	1.380654953877232	0.3907608792591432	3.044937980844266	1.524356638281265	0.3760215020617185	3.058294571093241	1.745114201417525	0.3794377248589195	3.032424558470221	1.71001512335311	0.4032751837575385	2.927179085703986	1.674070399306319	0.495559407426348	2.930089232841259	1.397531362847393	0.5496024566367339	2.850009445222331	1.194068749289087	0.4613187394100147	2.883686425085279	1.106536165521805	0.4355097332882709	2.919285887311632	1.003194687977236	0.4230510343378265	2.899594924139025	1.076752869847767	0.414652597997324	3.081171356918504	1.707142646763742	0.3554144734696318	3.161230228519791	1.669727581920441	0.2539951464305005	3.254681016389171	1.399773797276379	0.2322765873235783	3.174691282428062	1.191316127050229	0.1453488557850898	3.201155817537889	1.092174676700436	0.1719921651596972
104	3.433333000000001	3.075377881755695	1.198951529085176	0.3941592907060181	3.058357075223673	1.379572714271719	0.3855001483133415	3.040399073770211	1.523123378117703	0.3697292126751513	3.054594201567191	1.743649622248182	0.373281807133916	3.028347190520535	1.708475936327074	0.3966401811178635	2.92316119475108	1.671360477442924	0.4877688574670584	2.925780165383863	1.394460060328391	0.5402498307777084	2.842355281326324	1.196129608260744	0.4438390778215887	2.881714218329273	1.111874108129868	0.4152111254785076	2.914903018305766	1.007815619914844	0.3993119206986754	2.894846713256478	1.079650841081685	0.3958008314506859	3.077556971382934	1.705809808645381	0.3493877308588768	3.157653821313774	1.667929690183223	0.2477375197328342	3.251168714112276	1.398946349122535	0.2241570239553171	3.172606668647335	1.190397644332672	0.1380674940474848	3.191504106230659	1.089934265455633	0.1641995139143836
105	3.466667000000001	3.069643148717351	1.198133144842119	0.3884325224468174	3.053298196484988	1.378645065937331	0.3803023954272186	3.035326900777299	1.521996609651725	0.3635754428944671	3.050103944865798	1.742253393029441	0.3672282932794435	3.02351230191552	1.707069614575137	0.3901180541857531	2.918496226189905	1.6681599272698	0.4798998393373716	2.91925463276687	1.391203797643406	0.530527667409544	2.83435383244692	1.196893970417354	0.4275766474251249	2.879862549548503	1.116232850126674	0.397269373163521	2.916545823831026	1.014959531414114	0.3784881625414029	2.88900133859492	1.082382270678645	0.3791942429200587	3.073204189274174	1.704501685639661	0.3434788899569295	3.153779234121078	1.666384969526657	0.2417080135333659	3.248686444931524	1.398837602800156	0.2169491910228213	3.169161509094379	1.190883354677424	0.1319335138278063	3.188873681904396	1.089372054535071	0.1565726869193544
106	3.5	3.062959214935807	1.197465940031434	0.3828247922896221	3.047352998937897	1.377828774716728	0.3751996818762528	3.029401767730481	1.520893378394441	0.3576117358322604	3.044511436812047	1.740837576082409	0.3613116325671711	3.017620871869698	1.705722636346668	0.3837490692394758	2.91285918071085	1.664583327812269	0.4719998710919363	2.909315905994662	1.387835058140271	0.5199040425675027	2.826588872448187	1.194933077313888	0.4131803710065233	2.87588129206818	1.116706421512637	0.3818904363100739	2.921463989071259	1.02178606953478	0.3582074050537618	2.884583379773875	1.084096241154707	0.3659125808601629	3.067785544338819	1.703117852486024	0.3377266104020369	3.149260492968165	1.664851452411468	0.2359747366730632	3.249062918991304	1.399358821222643	0.2104043991917517	3.164301113070148	1.193068790319849	0.1259745821261629	3.181485122242485	1.09130185156012	0.1492674756823839
107	3.533333000000001	3.055069570092126	1.196861326662743	0.3773764349991988	3.040205493257316	1.377030071483498	0.3702208553491217	3.022275802768214	1.519708307647905	0.3518858492065847	3.037495927561693	1.739297243062346	0.3555658985527805	3.010367895046662	1.704315017919489	0.3775733679400747	2.90593941910597	1.660844609303125	0.4642059901034282	2.89559393273443	1.384554954055876	0.5086940355687205	2.818422737742094	1.190655068919575	0.4004945457175877	2.867909522048695	1.112943172853815	0.368235033543159	2.926808295789167	1.028149993279002	0.3440445733847	2.884267309559029	1.086168422812777	0.3552889166789893	3.060956010671898	1.701566084987845	0.3321688665456514	3.143706388249667	1.663153957890778	0.2306161773693131	3.252529852579102	1.400137288089699	0.2049481315076805	3.160266631068449	1.196227493139419	0.1224218745393945	3.16948368821353	1.094496714637942	0.1426345110286248
108	3.566667000000001	3.045758360962408	1.196200992660088	0.372122179875267	3.031541487128822	1.376116856856276	0.365391663198316	3.013616900299287	1.518334167431874	0.3464418447108811	3.028744912117567	1.737528153518447	0.3500246362835806	3.001458417490836	1.702706087444619	0.3716304942545918	2.897414266543503	1.65726495921435	0.4566943982676038	2.878940723595157	1.381753303638472	0.4979027242772134	2.809219168192484	1.185725095644659	0.3893875166558745	2.85656120405622	1.107423028291549	0.3546685637356867	2.931762973014122	1.036132747751183	0.3374051131086301	2.889621870067246	1.091166052962633	0.3471398168390243	3.052378748801106	1.699774858172848	0.3268428723235979	3.136740421581242	1.661323028893721	0.2257219283192904	3.256057477554808	1.400716026643979	0.2015348230757031	3.15581600830093	1.199524050159188	0.1218199255732948	3.153805477584622	1.097678877983098	0.1357093470870007
109	3.6	3.034856460738243	1.195310010772347	0.367091140694807	3.021085492117874	1.374882359137514	0.3607351092402508	3.003154992785574	1.516612616628663	0.3413200361169729	3.017982663614143	1.735355469893364	0.3447202458872344	2.990632153779758	1.700680863232624	0.3659582443527931	2.886938996569508	1.65391683820021	0.4496004873699077	2.860444171184684	1.37951418469311	0.4885362371900143	2.797490502184828	1.181773764991221	0.3796568882085699	2.842836825060843	1.103166344124195	0.3426761263945431	2.932613679760051	1.046013509128682	0.3349609819170436	2.896657938859232	1.099803461945537	0.3365935724608304	3.041763227776681	1.697614063340915	0.3217845490602982	3.12792422577101	1.659295893747687	0.2213751650725381	3.254227510454947	1.40066756382634	0.1994136814814563	3.146236096418465	1.202449530732288	0.120953993886893	3.136062764487793	1.1005195094964	0.1290344370762002
110	3.633333	3.022234997303054	1.194033688039087	0.362307107301737	3.008649598476959	1.373175403807526	0.3562710679338192	2.990718989476247	1.514455265928667	0.3365546606078073	3.005046046951905	1.732699863836996	0.3396817388191091	2.977727153881634	1.698135151957847	0.3605897690709157	2.874232984328886	1.65072671505935	0.443007131907329	2.840791697358605	1.377680859737321	0.4814108851579365	2.780112418364889	1.179869593552735	0.3720054794164881	2.824680403226473	1.102432254121916	0.3337312762171711	2.924001626538451	1.057959214971719	0.332405990529733	2.893708364053513	1.109190936870254	0.324734910572841	3.028941764784341	1.695025555777935	0.3170261292531418	3.116890095789587	1.656980760963773	0.2176428382166251	3.243253044397357	1.400036482222712	0.1972206332873752	3.13067302202969	1.205262287220009	0.1178363471858446	3.119134619541776	1.102958124359199	0.123794601913583
111	3.666667	3.007805567022763	1.192166005359732	0.3577900777120037	2.994152795615019	1.37085381429429	0.3520162762388162	2.976260585796605	1.511790745938218	0.3321709831059341	2.989898002512985	1.729586888018039	0.3349327387057696	2.962684834306199	1.695069153075495	0.3555499864574209	2.859107815747295	1.647603545819872	0.4368988827638746	2.819927496060109	1.376022071287392	0.4769489601323407	2.755567590578751	1.180268403797036	0.3662958745256423	2.801949475032961	1.106920344535187	0.3269369468353408	2.905907590873097	1.072769455718175	0.3256214068895565	2.876634387948815	1.1189423745464	0.3138748091420625	3.01389551850278	1.692026201326703	0.3125937424639046	3.103627684013629	1.654545496801973	0.2145732222103532	3.224530549653201	1.399536718159834	0.1952510376947935	3.107529696722066	1.20970896307357	0.1148213404769364	3.092622607814477	1.106395293380162	0.1214410121353097
112	3.700000000000001	2.991443583570471	1.189522085658756	0.353556330705166	2.977577838069279	1.367806233323514	0.3479846940031405	2.959839142691483	1.508556498913143	0.3281859042761491	2.97264980079906	1.726026396227516	0.3304919125643833	2.945567406246264	1.691504898045937	0.3508561733725943	2.84149997368026	1.644409192397393	0.4311779929013536	2.797390196791674	1.374376510052483	0.4753076820495103	2.727611345107224	1.182770478317478	0.3606700066949646	2.779059026791549	1.117348937946261	0.3175810902422371	2.884335290530158	1.089399697152414	0.316984558542825	2.85196328479093	1.131068065996862	0.3041215905259026	2.996769958261972	1.688587591168378	0.3085078759506208	3.088396744587543	1.652063227677115	0.2121976196790698	3.206062332749152	1.400217039906333	0.194688162324832	3.081237661714234	1.21921046360097	0.1156592307385294	3.056780248640552	1.114913791685936	0.1229328806797645
113	3.733333	2.97308310798808	1.186019485118619	0.3496161513014627	2.959022284600107	1.364012597658416	0.3441864055898632	2.941624041192702	1.504726281995499	0.3246070259255989	2.953512561759866	1.722021204653365	0.3263714406227222	2.926529357511598	1.687480109225456	0.346516565804428	2.821471993679969	1.640890362583823	0.4256722101545977	2.773171731623151	1.372487598683999	0.4756270635673526	2.701460301523491	1.18665340111568	0.3532400364819723	2.75987329608649	1.132116107585563	0.3033018818953701	2.864845380906745	1.106439012304602	0.3061548418756944	2.827844000969432	1.146656600091382	0.2950062288361139	2.977821516347788	1.684667613535016	0.304781549674859	3.071570945684938	1.649219047251812	0.2105183615559774	3.195104452036665	1.402066720380171	0.1964523859412468	3.055418426091301	1.236510490811701	0.1204399288915132	3.018626002619499	1.131571319377034	0.1265616420346193
114	3.766667	2.952688227546696	1.181698016737914	0.345973910728165	2.938598820317929	1.359529044934416	0.3406275758757361	2.921767493993462	1.500300467916639	0.3214335265059826	2.93264780680205	1.717538655943712	0.322578272062635	2.905694869606295	1.682984209121569	0.3425326137601496	2.799135872179285	1.636796879567258	0.4202250065474876	2.747767638398611	1.370018889715543	0.4756842895496883	2.680728277667938	1.191637711131643	0.3417725239006665	2.746289842684674	1.148410627101991	0.2858569789577944	2.850551159848504	1.123226669542664	0.2924652367292913	2.809832689110046	1.166263178509502	0.2843240377541048	2.957246847168177	1.680222785917122	0.3014211858129288	3.053350573630045	1.645735779782307	0.2095055785656919	3.190137901656305	1.404194851796905	0.1990684647929326	3.027622856581752	1.261960974295831	0.1236536610820242	2.9969044333676	1.157007830432744	0.1270029439341218
115	3.800000000000001	2.930193105402233	1.176620481935203	0.3426285268740503	2.916337292995571	1.354399531695504	0.3373105110390517	2.900318433540853	1.495283704475163	0.3186577089709571	2.910064379306324	1.712531371016496	0.3191150499808288	2.883070016056414	1.677964455201716	0.338900777441165	2.774565271385685	1.632084943684378	0.4147486982661377	2.721882462057949	1.366844732616709	0.4732852429272734	2.666047066764964	1.198434967955507	0.3262554974700016	2.737547924046208	1.165181882494619	0.2692120133277076	2.84053148299734	1.140491975147869	0.2792003142833711	2.797557905585237	1.189143286967417	0.2720117667779614	2.935069174946819	1.675229814676515	0.2984273985113706	3.033634646123081	1.641629931722445	0.2091078360039128	3.186956796032117	1.405503189157307	0.1986580791075169	2.998193771175042	1.29215795344444	0.1221026445537456	2.984763812056999	1.189576199557106	0.118614943564935
116	3.833333	2.905456333416399	1.17066390581689	0.3395738106504114	2.892125996762437	1.348446597444945	0.3342332771673217	2.877154901494276	1.489477944231033	0.3162651860434991	2.885580437861115	1.70673130010107	0.3159801480133463	2.858497428968855	1.672124426408802	0.3356128813872204	2.747675945703019	1.626613651968501	0.4091775650963099	2.695528862483486	1.362621736250757	0.4662577468650444	2.656289166338169	1.207993579648986	0.3066936651229795	2.731637016095847	1.183500980409877	0.2534532114634587	2.832223579243233	1.161244410009026	0.2714157678480246	2.787898968821758	1.213471697283966	0.2569534580342089	2.911098804498429	1.66947455967057	0.2957952708530239	3.011994228037344	1.636889238227691	0.2092730941587942	3.178281624887175	1.404569936613175	0.1931978694909563	2.967244188546851	1.319810544775611	0.1151615453637863	2.947097257240019	1.223924904900644	0.09974207890513595
117	3.866667	2.878242242643054	1.163379931515497	0.3367995185634087	2.865697750795064	1.34109409751093	0.3313903744126601	2.851941941801688	1.482236926061539	0.3142350961602356	2.858870809125085	1.699319524920693	0.3131676852562628	2.831697506275093	1.664657024610806	0.3326562519943448	2.718270987403804	1.619814532467677	0.4034442475236696	2.665803461724924	1.356753432410592	0.4526472732754374	2.648352122901632	1.221514213688819	0.2805866006690083	2.725291111843235	1.206254894925379	0.2317073302753013	2.822054485813792	1.190737503134023	0.2559614581826112	2.77712721446464	1.239025512565481	0.234240033848301	2.884958430513861	1.662188368632863	0.2935140555286194	2.987673226820241	1.630763251043518	0.209941888020045	3.164572681707034	1.400566851904356	0.1883593320952263	2.95253305296465	1.340016323380965	0.1064057600442771	2.923061231723277	1.260278427515121	0.07611071308329009
118	3.9	2.848606553743521	1.154541738337458	0.3342927944626967	2.836995047706713	1.332018916239333	0.3287736666205858	2.824473534501064	1.473173612593368	0.3125411168159647	2.829786830850719	1.689790898420048	0.3106685748710843	2.802574451620814	1.655083894860066	0.330015443560619	2.686349754452677	1.611461529207471	0.3975214211007885	2.626859421946106	1.349616206170763	0.4313459452912097	2.633626970517477	1.240234777799843	0.2448597392294495	2.709937662082836	1.236241929328799	0.1932121941146946	2.800948520537849	1.232883196433616	0.1876335115858513	2.757120752733752	1.267243540561364	0.1859501404353089	2.856424996831679	1.652882865177332	0.2915681189664676	2.96005447965302	1.622547675402381	0.2110316441740391	3.13733721617634	1.392688416205435	0.1899410479315568	2.926532499525854	1.351691272395911	0.09667601204220985	2.877005943869828	1.303422881533671	0.05035719275034101
119	3.933333000000001	2.817594256087196	1.144982368690523	0.3320390379249678	2.806846841496129	1.322082969300538	0.3263726425569391	2.795359223031364	1.463146929545124	0.3111524084194239	2.799015040586555	1.679079059915921	0.3084716249613524	2.771841326781054	1.644364837293169	0.3276742970346739	2.652773515558499	1.602558999268678	0.3915080905566669	2.576027448123103	1.343671625064305	0.4044779784331816	2.599269343012883	1.262524929057098	0.2033699671514701	2.672569048817576	1.27078836529615	0.1427918662946256	2.757423968641984	1.280566964493296	0.07221296728816758	2.716935788729472	1.296427676188122	0.1242213391553815	2.826133572972757	1.642439796631481	0.2899381903347458	2.929717395063276	1.61263092562775	0.2124304153830909	3.095121216926534	1.380699379383184	0.2006658457693748	2.889203133464767	1.353799613220702	0.08781601169159244	2.829250213950936	1.344360839185595	0.0297173454720134
120	3.966667000000001	2.787466477872254	1.136842702191802	0.3300223749004861	2.777207634282694	1.313603737234708	0.324175022162798	2.766298342211866	1.454554322574587	0.3100351645948429	2.768332737428272	1.669882216629499	0.3065656707629689	2.741251938928491	1.635196905885015	0.3256184834705084	2.61949102354005	1.59538395114828	0.3856391053761164	2.518537248605964	1.342818342767732	0.3773289742761649	2.534568374984283	1.282853337485207	0.1669441448634053	2.601748096526572	1.300935464172488	0.1013851391473754	2.684089414548698	1.31450689885381	0.03423506549721801	2.647439458091	1.321641881834726	0.09344766083526025	2.795863916980966	1.633448151693467	0.2886040362463075	2.898907938094441	1.603093394067108	0.2140125894692929	3.049975217057981	1.365411742602566	0.2096484142314764	2.861521454473382	1.34747027180933	0.07991622364104252	2.783846571067423	1.364005527508688	0.02393527222676733
121	4	2.760187367771006	1.131529896004019	0.3282234879372547	2.749799649900508	1.308069036021317	0.3221664982427994	2.738832402309599	1.448910391948693	0.3091552423316643	2.739300773874646	1.663876431562625	0.3049389251149581	2.712341762612985	1.629230924448602	0.3238328763796016	2.58819506898307	1.591088268505332	0.3800741595670022	2.462145416655508	1.347650104797394	0.3538134760502266	2.446156425358479	1.297416076286533	0.1421106893333368	2.501434737545313	1.322942214424614	0.07323282171444556	2.582589028653875	1.330386494803125	0.07096646703667696	2.551995808271305	1.341282800453381	0.08916300558547552	2.767198158751305	1.627549666353006	0.2875457386671001	2.869624137328636	1.595669104563541	0.2156954133477151	2.996002990256972	1.34844692342398	0.2115987821171827	2.81861140983509	1.337869753969197	0.07378573589266116	2.733995260303626	1.363733301535119	0.03066008920284353
122	4.033333000000001	2.736994890374119	1.129322828085966	0.3266187533178495	2.725783185361742	1.305717773412917	0.3203307292428332	2.714119056936319	1.446425625620786	0.3084810260160469	2.713016184274492	1.661243217458308	0.3035793244123828	2.686188182687368	1.626605565105664	0.3223021255643692	2.560054130416023	1.589401511039996	0.3748663584042414	2.413484841668753	1.355450468614122	0.3357993690016374	2.356435410295646	1.30771318509963	0.1289153684088183	2.393767332508727	1.339107278804323	0.05333216458924075	2.473305934063538	1.338571208120054	0.08262930768642053	2.445489037292728	1.357521020710797	0.06083704299259012	2.741271707251342	1.624979784347181	0.2867449565102701	2.843276640865339	1.591152542504682	0.2174551247934245	2.929110474129291	1.33290114729208	0.2036024824977634	2.742904940357761	1.330411175516448	0.06766396134354775	2.647563707539245	1.353681903392772	0.04260859848792768
123	4.066667000000001	2.718490818398843	1.12972982417645	0.3251812148194892	2.705818910002814	1.305949845088168	0.3186501150189781	2.692956261335668	1.446446831381086	0.3079836572728089	2.690269719491756	1.661201829758288	0.3024756470717589	2.663545615369535	1.626522643596118	0.3210124737851429	2.535849338768714	1.589639868129143	0.3700400014364541	2.376637406608522	1.363012046048159	0.3237217658258745	2.288243874857297	1.317369317485274	0.1218942275677936	2.30697508204176	1.354230035237091	0.04031491583277729	2.390796936193519	1.350999057174498	0.02793561841537598	2.35046750450707	1.372912916230751	0.02595745106635505	2.718913296375058	1.62501881640212	0.2861856814343603	2.820992238567706	1.589505428349606	0.2193409994195639	2.861810513306714	1.321956140090912	0.1915843019547051	2.667615327483681	1.327860377363119	0.06264459029148627	2.565949068960843	1.342672391315958	0.05106833192336259
124	4.1	2.704687362484103	1.131743509666809	0.3238820393873639	2.690109076266627	1.307621573168076	0.3171069605342156	2.675792175113155	1.44777466416358	0.3076380946352001	2.67158284624629	1.662368793427118	0.3016175544456579	2.6448956648479	1.627627645632068	0.3199529281133607	2.516061281120843	1.590692902445566	0.365635481877084	2.352361859551325	1.368004129231286	0.3167867899506159	2.247868783227644	1.328671680013653	0.1171637357907073	2.252179165755207	1.371388130347353	0.03414043258371933	2.344366149939738	1.369050511781885	0.007063788290139218	2.277940751685444	1.389366741398127	0.005199413870220702	2.700660566268141	1.626316009447482	0.2858535472565553	2.803508886591713	1.589648919866767	0.2214246151549426	2.811788692457066	1.316315748767133	0.1840929204204591	2.604156220546404	1.32935546741599	0.06603048875354858	2.501345568227976	1.337471607208499	0.05755167725018902
125	4.133333	2.695250769109338	1.134224178035815	0.3226917345558658	2.678576693037766	1.309565505398557	0.3156841965722754	2.662812255861751	1.449272417418891	0.3074230084451532	2.657175586610675	1.663548640586938	0.3009943196369533	2.630444638614234	1.628723842295594	0.319114310421533	2.50087303843278	1.591501267345812	0.3617159444976664	2.338998068519986	1.369407619897477	0.3132535643895134	2.230102280544598	1.341069237189816	0.1131695401356968	2.224582270574797	1.38998028130696	0.03258482364141372	2.323805657402963	1.389783122347977	0.00612049116093985	2.230683008580249	1.406507701931217	0.001226976731838596	2.686735287222577	1.627696389026547	0.2857339340266836	2.79109532359019	1.590536142478611	0.223730888062617	2.794629384883824	1.315130954294613	0.1866804540334818	2.580860893605702	1.333873269390006	0.07738167329078363	2.478553564910217	1.341432005402592	0.06631277272530581
126	4.166667	2.689656737916609	1.136134143981635	0.321581610848143	2.670981609533539	1.310805665848306	0.314366106710924	2.654004613144386	1.450037225596262	0.3073198049634999	2.647071540646731	1.663877443502115	0.3005947092546334	2.620227265240906	1.628931916695274	0.3184892159107381	2.490278876536915	1.591375018214717	0.3583756013080155	2.334492702756537	1.367606922751087	0.3108773277756387	2.225984238560643	1.353164511589292	0.1097615319257548	2.214761234639736	1.407781197259766	0.03280813841345399	2.317499163896472	1.407942820825857	0.006235871601520893	2.205247154004375	1.423162911979559	0.005398875302885068	2.677137712859652	1.628295514873024	0.2858112764367412	2.783534069285334	1.591398653846785	0.2261788977369912	2.807443506969759	1.316894114204041	0.1996256767444932	2.607308822509174	1.339674055448585	0.09028548294540956	2.50784990469418	1.35168211161994	0.07538196253508656
127	4.200000000000001	2.687268854641559	1.136521149192939	0.320526017511516	2.666959598558944	1.310494230710177	0.3131394003790576	2.649186740813644	1.449304365039135	0.307314052110559	2.641122194735919	1.662638814130491	0.3004064683782873	2.614123518923298	1.62754955497988	0.3180710858667146	2.484094878106319	1.589734362800758	0.3556744382439299	2.33675725394682	1.363319206913003	0.3084952638215586	2.228707029234392	1.363124949830719	0.1073910611206702	2.214883628071602	1.42246933950966	0.03390892562236004	2.31803211243126	1.421498219277689	-0.0006684752220060381	2.195900778027566	1.437925486806688	0.01227175632133389	2.671679334099394	1.62736698680646	0.2860690057794223	2.780203156116384	1.591255261279816	0.2286067906052796	2.829574336694086	1.31932682213619	0.2145591783878724	2.637587193860391	1.344835840865303	0.1017083476075543	2.53924943512215	1.364969058449445	0.08101513417953228
128	4.233333	2.687425929442446	1.134635459561649	0.3195042757298767	2.665995812945797	1.307894806399825	0.3119930129410263	2.647912997123886	1.446317907224241	0.3073938064482209	2.638935621271046	1.659037535102057	0.3004163163554281	2.611768676941914	1.623804366658808	0.3178525074586463	2.481883467879667	1.585957055859552	0.3536152439177364	2.343753949873547	1.356825600898848	0.3056614470348203	2.235030677303052	1.369153684729113	0.1058831601376239	2.219670994077006	1.432272476051652	0.03562994480708066	2.321832354433246	1.431061744195073	-0.002472252416957681	2.196671234333816	1.447838042659654	0.01546414353841717	2.669923339591502	1.624107316482442	0.2864903994306699	2.780236489271619	1.589017912965337	0.2308712914302542	2.844336009394271	1.320178135731704	0.2242875428384123	2.647677090537765	1.347329651279063	0.1071338729229517	2.555033927640001	1.380369945242817	0.08112581850426959
129	4.266667	2.689512758670383	1.129987533538596	0.3185004561133973	2.667513890294782	1.302524033104972	0.3109181293548364	2.649591346086543	1.440553993485832	0.3075495713040112	2.639988889504572	1.652518498053075	0.30061029413798	2.612652279258573	1.617155916862483	0.317825098481556	2.483058237234198	1.579435598637682	0.3521548512677545	2.354162462499131	1.34775567182584	0.302370461569058	2.244191357601522	1.370798963625295	0.1049093985072985	2.226443032803244	1.43696144059333	0.03868718834092019	2.327291340010356	1.437318667404603	0.003371598989768269	2.202861779699092	1.451801119227288	0.01647282841923021	2.671312545483004	1.617958096456055	0.2870592501443457	2.782814975063311	1.583916063173867	0.2328929369865815	2.853868694536573	1.318074033763518	0.227501765704001	2.655959788600183	1.346315393759869	0.1051432705758118	2.58366868710132	1.391946167584265	0.0735913975545163
130	4.300000000000001	2.692988417343105	1.122473013681344	0.3175040003932197	2.67093573672607	1.294349740049364	0.309908340446315	2.653571297365167	1.431983786289393	0.3077741387414983	2.643719135778463	1.64311239077473	0.3009736453565052	2.616206710330856	1.607651361833274	0.3179792605634673	2.486970120236723	1.56992191703147	0.3512308040259954	2.366806670496511	1.335839633275059	0.2991275014176346	2.256381377733779	1.368284783529568	0.1043351423825928	2.234204363428305	1.436551713301467	0.04362149009261489	2.33356974589534	1.439185365344636	0.00996391678969216	2.21145854223403	1.44986482405369	0.02032808603054676	2.675262364140867	1.608914137530711	0.2877596787100757	2.787270491836541	1.575735579400244	0.234652705655139	2.861780011866797	1.312412429361051	0.2220085395790767	2.672162186340097	1.34187124289393	0.09427489235971308	2.601980353420492	1.385578169809362	0.05601279083571793
131	4.333333	2.697435347943545	1.112509254850126	0.316511341725545	2.675731218988681	1.283883711101023	0.3089590813329035	2.659225156624873	1.421173412588445	0.3080617139018648	2.64958155702129	1.631515769099247	0.3014903328844727	2.621864128982056	1.596010243928697	0.3183027804621834	2.49295939861695	1.557966719201241	0.3507745351673721	2.381089005260273	1.321632263497855	0.2958618812115177	2.271798209089145	1.362769786134647	0.1035229803792286	2.243014584333064	1.431875408363671	0.04923538877440817	2.341087464893627	1.43623913323812	0.01503535901628646	2.221292855383482	1.442882032324885	0.026404082143364	2.681226870418687	1.597607236356553	0.2885758779909775	2.793170811745194	1.56483818865728	0.2361989084420933	2.862682679856383	1.30301042274623	0.2043889571994623	2.691767318565635	1.334766468018343	0.07360513472118564	2.612656818316717	1.362467646300355	0.03053236842806194
132	4.366667	2.702526548098644	1.101355964351342	0.3155257703491272	2.681395439210482	1.272535855378544	0.3080673324485946	2.665925728396548	1.409665397636667	0.308406372982298	2.657014230904189	1.619526269452412	0.3021424248818723	2.629029771599029	1.584058783599268	0.3187796136539955	2.500332047313895	1.545334994133213	0.3507055061102359	2.395526259173649	1.307379564402574	0.2923273072319661	2.288871150929743	1.356550127379506	0.1015744420472414	2.252463787860488	1.424703081023493	0.05123584985595122	2.350064687804269	1.429406712476375	0.01323199123931386	2.231120988651149	1.432622331415767	0.0265124314671462	2.688658775025773	1.585724298150426	0.2894912057688767	2.800261925818866	1.55271527371764	0.2376399757445401	2.843716534345454	1.291078408855044	0.1781088183042154	2.659164295599957	1.326462746738462	0.05113325666006373	2.572231320953503	1.339213172078526	0.009014682039793841
133	4.4	2.70803282128365	1.09026625465855	0.3145531978548106	2.687504625592114	1.261633784941351	0.3072297427213356	2.673130643021579	1.398873016744409	0.3087971284506761	2.665470479343546	1.608727688571732	0.3029088004051104	2.637127516523681	1.573386963240492	0.3193870948724853	2.508439420265689	1.533588715552174	0.3508733677512407	2.408558974987062	1.294901298805292	0.2886612145847867	2.306768645213125	1.35184868469469	0.09808026620411674	2.26203462356059	1.417129315323006	0.05035787393927381	2.360377323890751	1.421923661976688	0.01742586360928989	2.239828796038398	1.421584106244113	0.02350280372035495	2.697043885623445	1.574789333479564	0.2904861456529336	2.808540886983592	1.541371510397582	0.239118322383187	2.822337288448825	1.27940970753708	0.1592084598511129	2.629126450083885	1.31708007241918	0.03872659669241449	2.538052162268952	1.320230604881623	0.001420304355899818
134	4.433333000000001	2.713714846408064	1.080056530775559	0.3135989587031723	2.693650478891604	1.251975539292448	0.3064417708400862	2.680330595725503	1.389606328170377	0.3092168756226273	2.674394739953549	1.599972531023355	0.3037659770094208	2.64558603219232	1.564839818147136	0.3200972306592643	2.516673354606607	1.523684630438386	0.3510949619237394	2.419129038948924	1.285010383745939	0.2846295747059503	2.325097787600592	1.349945500843084	0.09245976495687433	2.271193811333792	1.410675341948964	0.04882861951417172	2.370584880995801	1.416509005423698	0.01809289298020859	2.247359573059587	1.413092956879514	0.02221663021982718	2.705857945471342	1.565649770834877	0.2915385860217111	2.817878368996159	1.532310328627646	0.2407048841815452	2.811486564943316	1.270168819078127	0.1537515788161464	2.618788928394136	1.307525459415158	0.04144729349159328	2.523324949757956	1.307795287196231	0.007481020500470646
135	4.466667000000001	2.719306781449044	1.071177740875823	0.3126671191013039	2.699445057139656	1.243963740397084	0.305698278521505	2.687049256738423	1.382252217652973	0.3096441607721366	2.683223025944674	1.59364068873581	0.3046895761633026	2.653849702928856	1.558765714582771	0.3208796302925072	2.524487004722703	1.516055687292231	0.3512291583199603	2.426946145318141	1.277529902755014	0.2801671487364951	2.343554020902987	1.351596681866027	0.08503453948698314	2.27931466496193	1.405986414414386	0.04835506270726692	2.379636670420169	1.413869057072032	0.01742387291891976	2.253595286695223	1.408328446781667	0.02342599083568015	2.714556667885009	1.558717952860305	0.292625009594036	2.827813951509832	1.526391228846696	0.2423555066706302	2.808772580178158	1.264419270327531	0.1566405151296077	2.608800927231474	1.300248274118452	0.05437208725224976	2.514314395006354	1.302225663752306	0.01731143129734428
136	4.5	2.724512786387444	1.064181401762964	0.3117609556679214	2.704554949788933	1.238046596175292	0.3049944164119264	2.692882179591277	1.377186662533513	0.3100549074481434	2.691408085736049	1.589989278253331	0.3056553668418803	2.661410284196676	1.555364007721569	0.3217033889845272	2.531436032514981	1.511001220652118	0.3512156336816196	2.432554074302114	1.272137283609524	0.2757209695554249	2.360745069032598	1.356836671448733	0.07784767877167725	2.286109750270269	1.403428194984462	0.05005988549276159	2.387210561480403	1.414111911557889	0.02550195989905951	2.258587483048314	1.406765723783891	0.02681032684914442	2.722598153982347	1.554344906087372	0.2937216353185145	2.837525703290452	1.523755968010805	0.2439305500183377	2.809067607236772	1.26209861274881	0.1614230218145165	2.600564639772601	1.296042256331305	0.06488470625039577	2.508161411625448	1.300256923023585	0.02299798706779558
137	4.533333000000001	2.729025373483565	1.059819553817249	0.3108834826711246	2.70876940926064	1.234835834369906	0.3043270726214881	2.697578901608702	1.374893014780556	0.3104266331801764	2.698464601092973	1.589246602624952	0.3066404703728578	2.667853337813375	1.554777413618334	0.3225392722652848	2.537219516657837	1.508695856868202	0.3510797286922893	2.436840752942491	1.268750911892889	0.2719069853953713	2.374622088639202	1.364318268142226	0.07294141558748879	2.291557059902859	1.402950039829904	0.05249801866497127	2.392422661078383	1.417763669403486	0.02321746418551075	2.262470733931718	1.40714656630482	0.03018236516309537	2.729498013353447	1.552928474588568	0.2948062791066028	2.846055738958289	1.524002715436238	0.245262834255973	2.812497874673021	1.262497966971611	0.1642659677577226	2.602444184115978	1.295308337647395	0.06981334965695814	2.510719317035436	1.301962371180015	0.02507742404825234
138	4.566667000000001	2.732572400925902	1.058733650442147	0.3100372887720056	2.71193446875975	1.234865553077273	0.3036939824795004	2.700993458835597	1.3758098274335	0.3107413970769399	2.704133812428922	1.591644659314153	0.3076249108729727	2.672969586767581	1.557221545098115	0.3233620813794462	2.541730290210776	1.509253702750156	0.3508687654101472	2.440795769133396	1.267427792659997	0.2691346401963894	2.384428140053537	1.373166001954003	0.07135660469383936	2.295826346415546	1.404792423851572	0.05413981043153411	2.395567004785732	1.424922146332464	0.01962703538621205	2.265572415827823	1.408948674156659	0.03189007263590763	2.734982941088287	1.554782697605685	0.2958605548139092	2.852739882282315	1.526890682371238	0.2462078713920648	2.815337776714164	1.265345785372731	0.1637255121669094	2.604871541359851	1.298595535226691	0.07005604563114851	2.512863723754238	1.308643940588988	0.02506435022868438
139	4.6	2.735026797600116	1.061225801609289	0.3092256989516886	2.714006285748927	1.238372198930612	0.3030937192837474	2.703132943238007	1.380129430868461	0.3109873895203493	2.708405921477693	1.597265061112646	0.3085914627145189	2.676772336468449	1.562810088578634	0.3241505653399929	2.545036730964406	1.51277164937683	0.3506104909065104	2.445149546595387	1.268402378767326	0.2673804304476253	2.391289320603984	1.383632265907815	0.07284370340326107	2.299562990472198	1.409449442280011	0.05530795647379567	2.397661792100538	1.435999960803116	0.01897234626537184	2.268490003849049	1.41255713578362	0.0330383839940054	2.73902636521384	1.559989869602217	0.2968700444086909	2.857344127889714	1.532447177708849	0.2466640016844666	2.815649539813467	1.270577472891045	0.1596017968383543	2.603978317271477	1.305637044967428	0.06612583699195547	2.510285439474187	1.320314138064304	0.02368335744887385
140	4.633333	2.736401779855584	1.067206620345046	0.3084534524899024	2.715045468101761	1.245185470818033	0.3025260346845395	2.704140993931326	1.387631141031522	0.3111600726060869	2.711434331529878	1.605772802683283	0.3095258171458162	2.679425759200481	1.571263515821716	0.3248876440646285	2.547307784660787	1.519280983784477	0.3503127567365748	2.44978457089387	1.272185827462746	0.2665379835873347	2.396310648307605	1.395566201785297	0.07609562978339278	2.30314987985714	1.417232595248079	0.05696478710181421	2.399454981801555	1.450404168063017	0.01949872111887644	2.271436620280225	1.418791216207818	0.03525682232597854	2.741769034631514	1.568196008015362	0.2978246446152939	2.85994144772876	1.540595180294625	0.2465918543952965	2.81368385635317	1.27769919406131	0.1534733481431564	2.599771721611754	1.314996691735467	0.05858828652109994	2.503276433621883	1.333783447843521	0.02114166276438278
141	4.666667	2.73692096565428	1.075966187655042	0.3077276120343273	2.715283567630451	1.254559949718192	0.30199289048664	2.704347436290175	1.397541333139578	0.3112651354473829	2.713525817159203	1.616359189972301	0.3104178323116026	2.681231489631276	1.581817694657147	0.3255622739397722	2.548792621789829	1.528563481006892	0.3499758724165027	2.454072413979621	1.279064897191927	0.2665419704633097	2.40018198295863	1.408039181766138	0.07914143874646556	2.306574069645058	1.427738371041806	0.05957684360232345	2.401770064972969	1.466031539528467	0.02147470835951911	2.274105007635564	1.42791412983799	0.04096970484193136	2.743531400715288	1.578561739571415	0.2987205764849525	2.861027520204284	1.550703538725646	0.2460887894685072	2.814892372642599	1.285698153250335	0.1497622220838471	2.600298078408115	1.325814043639075	0.05221636435967491	2.507903496168831	1.345819010618986	0.01915791339758348
142	4.700000000000001	2.736941136970331	1.086456950802911	0.3070570366725845	2.715051887417143	1.265432705108215	0.3014982004190079	2.704150172047542	1.40877242691296	0.3113159141487319	2.715033134645119	1.627943997086038	0.3112610974597298	2.682523684873749	1.593427108471959	0.3261683501715813	2.549786970867821	1.539717517741578	0.3495962526551547	2.457450100398748	1.28839224498185	0.2674099718386003	2.403149869156197	1.420136606241541	0.08145237161777129	2.309680944840753	1.439518559667448	0.06226625800510276	2.405355153186162	1.479935329737203	0.02852933768035283	2.276299384930423	1.438641770620085	0.04974474614665456	2.744699776492505	1.589974042376372	0.2995595945831647	2.861274541454509	1.561724127323274	0.245353146929405	2.824080340837734	1.293894267812466	0.1520814130870865	2.608313819408202	1.337603480101731	0.05232385040523628	2.510360737246233	1.353855061832684	0.02367221919850429
143	4.733333	2.736863003395718	1.0972045173436	0.3064513078415506	2.714720310267931	1.276338718995889	0.3010469716708709	2.703941503860766	1.419858634994328	0.3113289822449317	2.716224723638286	1.639125138232515	0.3120514626034164	2.683565796619479	1.604658484982307	0.3267028639079284	2.550545769815024	1.551167906443744	0.3492179748368719	2.459496633228863	1.298668396225013	0.2687614707286897	2.405221525772139	1.430836249273002	0.08280033973607996	2.312095192365685	1.450012125486842	0.06279044103431913	2.409216583914587	1.489944917721422	0.03380391454824896	2.277837838632655	1.448329797457064	0.05497358368291352	2.745586288144569	1.60104502811986	0.3003459613902393	2.861194902598432	1.572573432329115	0.2445723725521875	2.843859219808642	1.301762126391911	0.1609150156776062	2.640483429128592	1.347799479415114	0.05671261509262849	2.539130254671437	1.35730104984688	0.03178539100820676
144	4.766667	2.737000083924779	1.106674111687992	0.3059198020108082	2.71461388701621	1.285768402067316	0.3006444049774019	2.704057189126813	1.42930758780088	0.3113204438056582	2.717316510667691	1.648469696249266	0.312785824850992	2.684573956538434	1.614037840522986	0.3271641264183844	2.551289998022621	1.561312604073045	0.3489051338572396	2.460045047192019	1.308530519470108	0.2698206846814861	2.40643088029888	1.439775413334262	0.08278525509633118	2.313533820612076	1.457903717484926	0.06078242541175524	2.412148945569446	1.495949190769639	0.03562131957746859	2.278541460645513	1.455636995208308	0.05585106780040407	2.746443753445291	1.610366494366632	0.3010842548942325	2.861139237985431	1.58192525990516	0.2438953598945813	2.860616138831496	1.308856746771446	0.1716455806450654	2.660625668968461	1.354296797886209	0.05969352330076991	2.55797222334395	1.359759569370205	0.03643564712969028
145	4.800000000000001	2.737529865663562	1.113577366362779	0.3054704025302852	2.714944724417215	1.292471205807429	0.3002951214237205	2.70470040864762	1.43589973007618	0.3113040227793122	2.718476200624735	1.654794744614322	0.3134619201215381	2.685707116229037	1.620378861636817	0.3275512530952254	2.552181954479908	1.568875069619186	0.3486862276003023	2.459605781899442	1.316693087645186	0.2704292171917937	2.406705558342615	1.446238594741313	0.08190741204804942	2.313960552197257	1.462823544112498	0.05778599386571764	2.413295568049302	1.498730253343366	0.03001648038467963	2.278406116598643	1.460312203133063	0.05541150724573909	2.747459445208695	1.61674867310903	0.3017788297179386	2.861365261905707	1.588611512793688	0.2434454806217198	2.872955282958443	1.314427664481863	0.1832175393844932	2.666579406393613	1.357397009317159	0.06233916743719712	2.565382362945077	1.363578637049201	0.03666679936154414
146	4.833333	2.738519626011146	1.117092063276185	0.3051086784360584	2.715797082134304	1.295712659508207	0.3000029262945889	2.705897553909435	1.438966293859955	0.311291663873043	2.719758519368258	1.657530704381309	0.3140793080665666	2.687001878597362	1.623121521256876	0.3278654023788893	2.553264953956959	1.572939842758125	0.3485475592031309	2.458962890751199	1.321844465735758	0.2708612054128627	2.406258677474613	1.449051047158964	0.08085992284414703	2.313707364721127	1.464596618998488	0.05535926273944392	2.413103514429974	1.49875996617929	0.02556139707214287	2.277723558705547	1.462472514087178	0.05521414672318635	2.748697064470872	1.619579246401867	0.3024350318155427	2.861988388221239	1.591723230745795	0.2433528362288905	2.890035827788527	1.317323562175792	0.197632234113779	2.687333200935732	1.358075797511789	0.06784078539943776	2.587273526578887	1.366428525499239	0.03751339883021716
147	4.866667	2.739903519392577	1.116867102761327	0.3048377539684219	2.71710092864901	1.295204097788362	0.2997698438405598	2.707506702541534	1.438259196940543	0.3112918733800297	2.721059377986381	1.656507344517679	0.314638537635209	2.688336244266251	1.622094273071955	0.3281083379976619	2.55441954952381	1.573009612975057	0.3484399038716421	2.458551958319265	1.323084264002905	0.2712106342882126	2.405760626683807	1.447529676255371	0.07995063322677809	2.313502277699368	1.463139071181005	0.05400063597099699	2.412438691986957	1.496630808374656	0.02333609956081528	2.277140172819387	1.462307242845479	0.05551133183273269	2.750057488950151	1.618662846194632	0.3030581583836174	2.863020331296283	1.590894611021691	0.2437686949037037	2.907280096702983	1.316931792369305	0.2099672409477229	2.735917122149167	1.357501531070234	0.07287319066031349	2.640609322937283	1.366529841457893	0.03943824324453319
148	4.9	2.741499781287422	1.112998754348745	0.3046580563329475	2.718676735020068	1.291109965116031	0.2995956405151173	2.709304437315645	1.433990117546741	0.3113082045206617	2.72218940084326	1.652024442026828	0.3151402064478319	2.689501747360776	1.617573865691317	0.3282811968656795	2.555425136887198	1.569185019556301	0.3482830784965114	2.458299153220105	1.320344962011555	0.2712546617991725	2.405811494509228	1.441930472856642	0.07878080594370816	2.313802926389242	1.45867132320549	0.05360550369194914	2.411712991025112	1.493356382448178	0.0233157678685628	2.277111683647965	1.459746546553903	0.05598529860793209	2.751358363951093	1.614291295288813	0.3036520726022528	2.864540266790812	1.586677259302714	0.2448493303090438	2.900593118051574	1.314078005060354	0.2024220238729647	2.723877415638897	1.355710242561289	0.06847895892208446	2.627086672319282	1.364410435387403	0.03677464749729704
149	4.933333000000001	2.743005941073912	1.106112838604352	0.3045666611311259	2.72023252919338	1.284079746965079	0.2994775587322255	2.710985612796766	1.426815083735013	0.3113385577509828	2.722880762593074	1.644757661942649	0.3155838420741438	2.690211963384118	1.610220802588999	0.3283828274822534	2.555980404396524	1.562198839294178	0.3479667879914853	2.457734753879974	1.314499890401032	0.2707766968829403	2.406375813087317	1.432885431314101	0.07662552472883956	2.314489874003574	1.451386703780431	0.05288194549185525	2.411091510011428	1.48819294550648	0.0218577457359018	2.277574877980463	1.454317111568951	0.05557547381414693	2.752336752397372	1.607149431195513	0.3042179207047273	2.866470842622856	1.579950500469045	0.2466769734994693	2.878780469932734	1.310106689685252	0.1784346978166136	2.671022910420752	1.351711405981478	0.05606335420218739	2.567373368370152	1.359266613355125	0.03022706684332255
150	4.966667000000001	2.743989561594214	1.097428383717343	0.3045575789615659	2.721339858784117	1.275305086158655	0.2994105498236404	2.712117739827567	1.417888447088135	0.3113754761934627	2.722767902880118	1.63580170383169	0.3159678537568795	2.690086018774187	1.601135469229038	0.3284101396118034	2.5556961855016	1.55336939532924	0.3473593879756839	2.456214252773843	1.307167432062367	0.2696852109489593	2.406814156626052	1.42156740610793	0.07302301632061306	2.314943721643106	1.441787569020099	0.05062237350812031	2.410767491923578	1.4790393511921	0.01752940363225932	2.278024049884629	1.445683939178708	0.0530054391887584	2.752618824309264	1.598348613382636	0.3047539243179988	2.868384353609017	1.571669003777349	0.2492211086553803	2.869718884189091	1.305820804596822	0.1556550210041384	2.657228038319109	1.344943647564848	0.04307133927871337	2.553749911464152	1.351058294170501	0.0232284393364351
151	5	2.743956969966639	1.088355874430537	0.3046231540085158	2.721456479084342	1.266148396751454	0.2993881194075996	2.712114721186596	1.408539888118979	0.3114076624004561	2.721418549795159	1.626409602998464	0.3162910186156015	2.688679569608338	1.59159722515026	0.3283612299016872	2.55412221776803	1.544088083834323	0.3463255448526421	2.453445478602894	1.299687661467591	0.2677172178570202	2.406616498062426	1.409517854991011	0.06790976620436967	2.314747327119245	1.43124330200322	0.04668772048842811	2.410462175650808	1.466791738190792	0.009548091799372778	2.278014858697987	1.435349099486576	0.04848033426507557	2.751734018907113	1.589140827375821	0.3052565698595737	2.869603465909087	1.562813065718198	0.2523678428787693	2.872115850964843	1.301193022126629	0.1402339890199436	2.668957321421676	1.3364341419673	0.03210531560106322	2.566874736992333	1.340760956293954	0.01743706904295917
152	5.033333000000001	2.742390201412576	1.080680042366263	0.3047548798494162	2.719968208885878	1.258380194788658	0.2994028265671748	2.710280993494604	1.400561849356734	0.3114213264243693	2.718380350619719	1.618351806606085	0.3165528925219302	2.685531469162953	1.583422075973614	0.3282362624370386	2.550791519051213	1.536081953389969	0.3447393623882233	2.449690603032824	1.293376963508796	0.264583216257374	2.40545531251802	1.399541383566827	0.0620956225989264	2.313696169883056	1.422653968887558	0.04249167048458587	2.409511874179659	1.456330384199107	0.003768810762570213	2.277164096214225	1.427099743682895	0.0455431613084633	2.749161348047436	1.581253547687753	0.3057211817860818	2.869287766139995	1.554920469393308	0.255930383471645	2.86559212531002	1.296206218187755	0.1359448553191063	2.664866388251712	1.329181443232049	0.02681176421767173	2.562795208368667	1.331753140894628	0.01470123560821
153	5.066667000000001	2.738883165325886	1.075638081958906	0.3049452840111107	2.716394928729591	1.253274475106594	0.2994474948221371	2.706080310806607	1.395299104631181	0.3114042664348586	2.713322541822103	1.613038991375274	0.316754308775183	2.680306785858142	1.578040790581448	0.328038377922543	2.545350586228526	1.530679606308622	0.3425120481421068	2.445060917332333	1.288760488982116	0.2603388908160161	2.402734061968427	1.393104560329319	0.05634997299382987	2.311204236855649	1.417280605753194	0.03769704274780968	2.407300598821065	1.449455640855005	-0.001784208049812272	2.274725110500178	1.422698589745448	0.04381868306730063	2.744509786050329	1.57604967719403	0.3061435230904893	2.86682821355817	1.549827680387019	0.2597022467361561	2.847448824589018	1.291969291204563	0.1395815956683553	2.639751854712483	1.32440910917656	0.02487019106558451	2.535101137750183	1.325331242345111	0.01357481100163185
154	5.1	2.733214740158787	1.074111295954882	0.3051884944254636	2.71048503439952	1.251810767966325	0.2995157958009416	2.699259501356462	1.393853226834216	0.3113479959234468	2.706132755312686	1.611728956665516	0.3168977693244392	2.672894328757629	1.576710283453649	0.3277745276447501	2.537660127799529	1.529045613581143	0.3396241994426826	2.439758730965645	1.286118070667166	0.2556562716529776	2.397835940445062	1.390993970275159	0.05191164007301294	2.30653506838378	1.415289838659941	0.03202070177085808	2.403476958462168	1.445763198155801	-0.006748656572254715	2.269859023202849	1.422163310692324	0.04174305835017554	2.737622992388947	1.574729032198467	0.3065206475080243	2.861947880287632	1.549681749489484	0.2634676842873132	2.837631478891423	1.29082675766994	0.1455055399212235	2.636202217709447	1.322001145994376	0.02203263109004666	2.532046483293768	1.322274828775868	0.01082903138264853
155	5.133333	2.725417655731228	1.076509881906515	0.3054808620955197	2.70230557430711	1.254444641759502	0.2996034039862044	2.689967676627496	1.396719973477425	0.31125208703005	2.696997812125004	1.614972164131224	0.3169887388339213	2.663490493443239	1.579990758435099	0.3274574744123961	2.527891309163762	1.531861914966072	0.3361720642470118	2.433534521764396	1.286185404226176	0.2510555488001689	2.390572385882339	1.392905017531249	0.04860840111006767	2.299365801428028	1.416290890663124	0.02577672670223606	2.397510808694577	1.44497508274151	-0.01119045797263103	2.262289839747988	1.424762865140691	0.03873396723629782	2.728668362367777	1.577811763872185	0.3068533327224515	2.854698862208688	1.555121544250574	0.2670494005832119	2.838344424954642	1.293697712888446	0.1540192687846673	2.649906149502751	1.321772093598367	0.02122458447395188	2.547349585374787	1.3225191267868	0.008982063957420135
156	5.166667	2.715852972124564	1.082708238502785	0.3058208212562626	2.69230842541791	1.261030872566271	0.2997081897309264	2.678821242622952	1.403705234189644	0.3111244204659988	2.68644688321876	1.622515376509345	0.3170353735586599	2.652644154454395	1.587636942227108	0.3271053748176644	2.516579182594895	1.539191801637231	0.3323849326895694	2.425990141749504	1.290180965152552	0.246921233622024	2.381608730396588	1.397941732650608	0.04517180053180091	2.290197440307294	1.419761967448449	0.02076772474749246	2.388842035641513	1.448119008271635	-0.01539703629888234	2.252713535225555	1.429401012626926	0.03316721790514215	2.718185363220953	1.585057904940106	0.3071459953493095	2.8455135914262	1.565111473023578	0.2703082442273195	2.840862145790925	1.299950068882595	0.1686693976773526	2.649971969725332	1.324092607750806	0.03214782922626884	2.547214132787761	1.326337333586563	0.01484786635098134
157	5.200000000000001	2.705163682877998	1.091593038923736	0.3062081994353719	2.681224397426688	1.270403438665318	0.2998299800561484	2.666696483279309	1.413570484947924	0.3109780124545805	2.675149105731471	1.633048209299223	0.3170461022534474	2.641056438190298	1.598306306861843	0.3267373074493928	2.504429837900154	1.549945164177625	0.32855275444661	2.4166220287212	1.298136947639991	0.2430016109632681	2.371663846915406	1.405197362694052	0.04028164666656147	2.279726108866182	1.425101627391071	0.01587357541239959	2.377771360166118	1.455514567868856	-0.02023076150585036	2.24189256940826	1.434874106382471	0.02437533738951032	2.706878690670229	1.595216721234251	0.3074042633765941	2.835061900741376	1.577694193987755	0.273153589824398	2.842042068312167	1.308420164514043	0.1918104704573638	2.644356969731839	1.329918115048407	0.05575998301666003	2.542747879895723	1.335899172044373	0.0295863360904021
158	5.233333	2.694290079984051	1.100803110606286	0.306643461997434	2.67008070833653	1.280109062271643	0.2999701434062225	2.654750124406979	1.423764396748598	0.310828874460776	2.663949036553589	1.643916915661806	0.317028660488601	2.629610528925128	1.609264055895297	0.3263714747822635	2.492353320202012	1.561575602601194	0.3250163612144195	2.405388962421575	1.308398029265008	0.2388429339549791	2.362085938514606	1.413456210197316	0.03341954365795571	2.269463660674862	1.431472248179595	0.00900577837157391	2.366472860154708	1.465949875817424	-0.02672929540205176	2.231369843364646	1.439756328843738	0.01611164479086686	2.695655254538628	1.605754776858001	0.3076337948272856	2.824341054938648	1.5898342195538	0.2755224949166444	2.839770516086787	1.317086706220841	0.2140369104256806	2.652444906064915	1.339093501592155	0.0773357281305615	2.555049176435049	1.351690942839728	0.04598419977952617
159	5.266667	2.684068549812027	1.107780616071035	0.3071260745138281	2.659822695994401	1.28753740040929	0.3001302371494708	2.644031791156389	1.431617771347035	0.3106908882705387	2.65365390501494	1.652365398335095	0.3169887754965967	2.619144259286095	1.617690807578647	0.326022182908493	2.481230222911241	1.571295075375154	0.3220616961028327	2.392661829553956	1.318486394770892	0.2344901961782112	2.353569592352304	1.42141292946325	0.02547948224312048	2.260308988894502	1.438027893684205	0.0004977004605097924	2.356797846897873	1.476284623851476	-0.0356860360757339	2.222100247987074	1.443461494786026	0.009292252793710862	2.685371043259807	1.614010339909768	0.3078384688673831	2.814307524893898	1.598882078012376	0.2773646881685672	2.826429634130676	1.324195072408557	0.2228408938149903	2.628261802238323	1.347472293390001	0.08792435606225343	2.528474742712695	1.36581422768072	0.05656891680441897
160	5.300000000000001	2.675145382381586	1.11056925575558	0.3076548606881602	2.65115115432584	1.290683218939036	0.3003111527233753	2.635260205287159	1.435080675963696	0.3105734811311703	2.644851542340892	1.656275248092648	0.3169283516828353	2.610265385956918	1.621444351485114	0.3256960210818157	2.47172640240992	1.576808521554186	0.3198425907276354	2.379691192878983	1.32547980192634	0.2308914292447304	2.346358939948755	1.427038310502416	0.01898571004853748	2.252717120156526	1.442935243785766	-0.006033912225998638	2.349348568464657	1.483420694003017	-0.03851121711957733	2.214465627805235	1.446181412816168	0.004273355011270191	2.676636947944941	1.617914370550078	0.3080189155634684	2.805631082979884	1.603159447020472	0.2786774974672816	2.813703823837689	1.328488195893084	0.2206126804856247	2.614585181258815	1.352059687743653	0.09032116798939317	2.513574524966645	1.372313862747171	0.06000253020450949
161	5.333333	2.667948901680783	1.108312952174575	0.3082271665053127	2.644492148903027	1.288652589392817	0.3005119857392572	2.628816128758633	1.433230001496228	0.3104802972047317	2.637954800290151	1.654657200810341	0.3168459280851013	2.603383816249841	1.61958595015356	0.3253920456089676	2.464306558643741	1.577023715149821	0.3184022250602526	2.367468846464194	1.327740309132075	0.2285767397114156	2.340361325824855	1.429366342303473	0.01536818628324723	2.246776369812162	1.445273645192113	-0.01031073685974452	2.34421423142461	1.485516134565186	-0.04096982225716184	2.208537794139562	1.448488045194632	-0.0001199123546582104	2.669859690331185	1.616451856956158	0.3081729881322282	2.798752103280688	1.601916762969117	0.2795002523457583	2.802191965511433	1.329208933183539	0.2098516160145998	2.600801277124164	1.351550568527709	0.08957208149955276	2.501550381098817	1.369788746797339	0.05573507990053676
162	5.366667	2.662734490833513	1.101519086535457	0.308838322881354	2.640028590414935	1.281903838025103	0.300729432655751	2.624787707898197	1.426486568238073	0.3104092378439143	2.633175281362632	1.647857515417814	0.3167377349283388	2.598695274431587	1.612542190535691	0.3251030647656764	2.459227520529716	1.57203941060644	0.3176892223931217	2.35684090056718	1.324926638859087	0.2274354608474882	2.335471809462032	1.428017544557144	0.01461956458821104	2.242382188352434	1.444681004508213	-0.01272023702111738	2.340793300621414	1.482714414590495	-0.04539536220021923	2.2043261776177	1.450386881204137	-0.005167772945577465	2.665227365509019	1.609915218476398	0.3082969970610393	2.793840250595609	1.595316416101049	0.279911940402183	2.78785544768103	1.326094704731579	0.1928106527483211	2.571361407996172	1.346058025883028	0.08717857466624726	2.475493377105125	1.358884520086617	0.04534514933596311
163	5.4	2.659711480578036	1.092016285905784	0.3094819046754118	2.637832913250485	1.272234376314863	0.3009579706291127	2.623121210326384	1.416625442954667	0.3103533071196717	2.630615859026766	1.637620056500969	0.3165984130367149	2.596275334618841	1.602140087867651	0.3248169667620268	2.45662774943066	1.563090793677842	0.3175852150820681	2.349355778856422	1.31781808650467	0.2270464906617123	2.331894145643358	1.423102250776083	0.01604616917832254	2.239506728660334	1.441202298066114	-0.01176365106705198	2.338065877697436	1.476931065614746	-0.04607374775645671	2.201977434068636	1.451348512317918	-0.008317044361380066	2.662819412990427	1.599975844770353	0.3083864045479066	2.790975266795277	1.58449840931711	0.2800185813899999	2.771113824865803	1.319203776430486	0.1772314051818051	2.550944455179057	1.336934230926581	0.08208655321910213	2.459607522067119	1.342251190124846	0.0332715030037453
164	5.433333000000001	2.659125324000852	1.082078664743154	0.310151786359055	2.63804398004925	1.262046281144425	0.3011912057356191	2.623868825054949	1.406162170985994	0.3103030314753984	2.630413400947629	1.626651794480946	0.3164219651690151	2.596226307263235	1.591093420602891	0.3245190919627742	2.456619621942848	1.552518143317891	0.3179391004818174	2.34608080323073	1.308546732322383	0.2270150521055353	2.330213974887689	1.416185843613281	0.01821446239658932	2.238292076811622	1.435809988542005	-0.008457703926479865	2.335858781837191	1.470668352028776	-0.04552492661781718	2.201633827655574	1.450824050246097	-0.01132517905151607	2.662779975458565	1.58926704404705	0.3084366798264721	2.790470638149052	1.571857726704823	0.2799268982349018	2.752162352224102	1.309729909157731	0.1668395371663339	2.536860333036892	1.326275576700719	0.07520907377857042	2.445825001534354	1.324844870780907	0.02334347932238011
165	5.466667000000001	2.661163355617657	1.073902765550822	0.3108431108607012	2.640781837626343	1.253750214616145	0.3014230276784302	2.627083772647259	1.397698655814792	0.3102474758381564	2.632580045539135	1.617868832075036	0.3162016906197084	2.59854266158955	1.582227977083985	0.3241927988578582	2.459168193485009	1.542973055640536	0.3185936890749999	2.347346347568331	1.299333036635983	0.2274993922511793	2.330870467715816	1.409550170067122	0.02064478002943862	2.239025627637968	1.430583752000319	-0.004319030076869883	2.335133782499057	1.466203741660589	-0.04209882518762549	2.203307023778491	1.448893318610833	-0.01261184106901276	2.665150830106647	1.580686706456568	0.3084429666570633	2.792617426070977	1.561045859739425	0.2797403958060128	2.732460906730701	1.300743779383722	0.1612162504973483	2.51169048033421	1.316505339122798	0.06663384815825814	2.420349245040321	1.310681076185144	0.01490400816021208
166	5.5	2.665861288302013	1.069310744322155	0.3115509835687909	2.646025882792039	1.249358055429707	0.3016475475129732	2.632683929069579	1.393417501404355	0.3101754143179444	2.636957066235057	1.61373730596447	0.3159314024886843	2.603063052968546	1.577899382491679	0.3238217611212297	2.464075474651099	1.536654304233225	0.3194052414249358	2.353171986922099	1.291679926349557	0.2289787693750185	2.334388301115133	1.405388199227897	0.02395857032542311	2.242163291497798	1.427338024655984	0.0004111661921659077	2.337128169533114	1.464489692953465	-0.03782092021025359	2.207084416104767	1.446453874470075	-0.01140140437857029	2.669798679468645	1.576713055974619	0.3084011170650227	2.797483702670647	1.555771253224478	0.2795465315714564	2.730927787984749	1.295539890043998	0.1585969908781215	2.50851962475504	1.309156463472845	0.05693679657719529	2.420873153026209	1.304275697435449	0.008585327956334921
167	5.533333000000001	2.673053070229487	1.069885381831777	0.3122699190743721	2.653556527043794	1.250538175991896	0.3018590615333302	2.64039071709275	1.395067532467505	0.3100758844187317	2.643250066102545	1.616138620965177	0.3156057931026032	2.609496216547172	1.57994494349872	0.3233908205939561	2.471016361744288	1.535405871275462	0.3202468692314291	2.363435796095975	1.286978911000676	0.2321649978412332	2.341314778797959	1.405452410370521	0.02912759648801581	2.248252346451778	1.427438442653777	0.006393899959613706	2.343245389609534	1.46561262655137	-0.03246696688710826	2.213292308826007	1.445162819103945	-0.006877930167211087	2.67642944725164	1.579224687588278	0.308307949783318	2.804778362536034	1.558383171556889	0.2793823253389074	2.756659834295551	1.296135465993755	0.1582119625665655	2.542111831126082	1.305420745446036	0.0495520884806556	2.446048441676854	1.305887151491185	0.00821078171274656
168	5.566667000000001	2.682397611950599	1.07660561340157	0.3129937190453752	2.662999319161371	1.258198985991222	0.3020522534181386	2.649794431896514	1.403500459528101	0.3099394031470614	2.651119007557201	1.625826083725901	0.3152210743593453	2.617505605611589	1.589172643748433	0.322887387920582	2.479620310269817	1.540421935594672	0.3210345927171483	2.377699115589807	1.28671734588594	0.2378313817933332	2.351447512787092	1.410220235984809	0.0365612650759316	2.257184246944609	1.431218510067919	0.01449523693978255	2.353246972701392	1.46985767197891	-0.0252590419845097	2.221877688834866	1.446374077029923	0.0006063786448924926	2.684676196428972	1.588952797946931	0.3081617972877226	2.813975501727303	1.56916225322081	0.2792531127779069	2.79397154362583	1.303222293884315	0.1616735628076995	2.589463755703303	1.307536913157395	0.04937689834393633	2.489300324308501	1.313355351636057	0.0121262576635568
169	5.6	2.693430569932111	1.089234076684875	0.3137162024133966	2.673906116574206	1.271865856339921	0.3022227323190748	2.660464340548722	1.418037555812648	0.3097597969108469	2.660228393690998	1.641776596452413	0.3147758742865563	2.626763707188988	1.604678534888888	0.3223031573007958	2.489528837056119	1.551512376128069	0.3217649049276101	2.394882122150256	1.291891704659225	0.2463950894737954	2.363830067148538	1.418735470483493	0.04589977183099091	2.268304615592274	1.437902084084494	0.02470712322939742	2.365806345228591	1.476991659603881	-0.01512577188711764	2.23230882690118	1.450607897128323	0.01393769976590894	2.694163825569323	1.604873367255614	0.3079635192643147	2.824480997434214	1.586545023832506	0.2791545736528042	2.813687941757859	1.316405120245821	0.1710583869880301	2.607813312405723	1.317246156843275	0.05665448265983484	2.507617580934484	1.327999194607119	0.01776576511444568
170	5.633333	2.705673428829474	1.105991951872171	0.3144322906865183	2.685850056044789	1.289510846766903	0.3023676466336043	2.672035367558042	1.436443201370901	0.3095353934538417	2.670247804511122	1.661408683028392	0.3142719146480024	2.63695617616809	1.623969255290042	0.3216354670152635	2.500395145062169	1.566844024928757	0.3225036765216025	2.41356757385517	1.301812904992233	0.258068816352318	2.377205976570529	1.428229299388988	0.05669692534162116	2.280981500434898	1.445803054591166	0.03579697142613602	2.380200053750032	1.48499068330562	-0.0006764295537445885	2.244452104635623	1.457595920194468	0.02890381901385631	2.704533580096392	1.624435728418169	0.3077172580519512	2.835745876190435	1.607990050781909	0.279077068037384	2.815490531024944	1.334220657205301	0.1854695578565688	2.598405740167887	1.332362975215022	0.07322418160913549	2.502970122306238	1.349068579620067	0.02796043332417854
171	5.666667	2.718724254996727	1.123846344092256	0.315136746719504	2.698480788476283	1.307935168409398	0.302485044745339	2.684232578939587	1.455392280170656	0.309267290540661	2.680846999672595	1.681192377958473	0.3137131396014058	2.647774056301218	1.643527725102215	0.320885804229294	2.511878685238557	1.583256573906483	0.3233217701268642	2.433017381277633	1.313746031519838	0.2720781320583197	2.390048052554368	1.435098224213033	0.06848075016285524	2.29444357915861	1.453012332074009	0.04561858641748696	2.395253099337543	1.491989485390154	0.01453502240896314	2.258093603066979	1.465965074680052	0.03720648753760305	2.715450404014276	1.644167203486966	0.3074292570126563	2.847330679309199	1.63034082848391	0.2790130594185889	2.81807528482622	1.353868006924181	0.2010026284255105	2.587143783293658	1.347334902016515	0.09400714328091579	2.497650793818849	1.370748696514182	0.04442659949414771
172	5.700000000000001	2.732260524731434	1.139304840727055	0.3158238074282228	2.711537755085344	1.323512883844212	0.3025736042854126	2.696879507121335	1.47114999993139	0.308959168858264	2.691721537127853	1.69721411865926	0.3131057884707923	2.658932171792509	1.659407715852968	0.3200594304328748	2.523667193434947	1.597048573260661	0.3242422564894367	2.452577802151324	1.324280236821077	0.2858137045905446	2.401496603676308	1.436997766715262	0.07957048259765258	2.308205054851658	1.457851762594361	0.05211372625552772	2.409690711723427	1.496712295113615	0.02342381531983911	2.272797535529565	1.473480939051978	0.03959908617560971	2.726629297226713	1.660249752751941	0.3071082140622873	2.858933516749374	1.649838354591943	0.2789942488953663	2.841482204499521	1.371708826843703	0.2097212459368586	2.621717032128172	1.358901221035858	0.1088004946294294	2.532917657910779	1.387575139885712	0.06523339015747906
173	5.733333	2.74601984940353	1.149448569565215	0.316487020500145	2.724805056264797	1.333256479800389	0.3026320438569198	2.709813171624278	1.480667714768143	0.3086148471325541	2.702589217773192	1.706312932785969	0.3124583099108791	2.670150405024584	1.668397330509078	0.3191646772101249	2.535449348983894	1.605212690824426	0.3251997327217497	2.471619505524956	1.330458200040106	0.2968103434574791	2.4115745356735	1.432760768344059	0.08848150454497312	2.322283861486745	1.458931259454668	0.05532728537674148	2.422921317268781	1.498208874816992	0.02752220816386934	2.28824534082243	1.47781407904271	0.04081529698218891	2.737821425188783	1.669611202711182	0.30676503471337	2.870393869814234	1.662856137667112	0.2791310800422805	2.865851430713319	1.384314322154212	0.2139628958215773	2.65091839131232	1.365180259913662	0.1134297291174159	2.555587584241995	1.393925956326605	0.08407558031126283
174	5.766667	2.759681508350613	1.152694871477214	0.3171185804503893	2.737991279685718	1.33561625662361	0.3026582227109371	2.722755064894455	1.482421295442194	0.3082358681904366	2.713111531101628	1.706988600015551	0.311779113587026	2.681077181654103	1.668936866855838	0.3182102376024614	2.546832940565947	1.606319243325188	0.3260478755618092	2.488899137732803	1.330736366522416	0.304149039849595	2.420488744880072	1.421959607685559	0.09435562518597608	2.336591851996493	1.455398861136487	0.05612844459621087	2.434902330952882	1.49472308149673	0.02686193877002033	2.303931357488976	1.476827687500582	0.04250577751860921	2.748718377130729	1.670801081334267	0.3064095238672235	2.881521419892245	1.667443238460944	0.2795209084568793	2.883915564722596	1.389735956581719	0.218274792993038	2.667107040154769	1.366571154440889	0.1076809548542644	2.563758234460279	1.39419680138097	0.09446218760290918
175	5.800000000000001	2.772712167880357	1.1488646016497	0.3177091537440724	2.75058613303699	1.330568305592846	0.3026491472607271	2.735174263412914	1.476511020655733	0.3078218549430294	2.722807254956887	1.699535718625321	0.3110758537384792	2.69120640617849	1.66127121092851	0.3172049366414975	2.557274026825669	1.600535995558117	0.326590456484708	2.502844475317029	1.324873489684045	0.3078779549398944	2.428927004494232	1.405674856230691	0.09660228432306382	2.350901183240965	1.44711222998258	0.05462250647407123	2.446392264405106	1.484292655904436	0.01647170299610777	2.319023257984122	1.468766901672979	0.04438350571925375	2.758847083254875	1.66409621730389	0.306049146701745	2.891913862046263	1.663819414523543	0.2802150516298413	2.913077810098017	1.387880828587713	0.2286137190583558	2.700632126455301	1.36251502792898	0.1050670780768351	2.595817564411579	1.390014436726273	0.0945100566323135
176	5.833333	2.78438983020482	1.139474903697081	0.3182474739071044	2.761887551237819	1.319869729797891	0.3026010199375245	2.746338968714978	1.464869854232565	0.3073715694380821	2.731130951619101	1.686190396845228	0.3103554460144405	2.699955966074497	1.647634275891396	0.3161584010554778	2.566192275691737	1.589578086406621	0.3266366014123937	2.513545086399939	1.314032401098221	0.3088575956242616	2.437056284401299	1.386431262242617	0.09638317135569174	2.364301429409134	1.434661373591718	0.05161579513684351	2.457915851809598	1.466443379142105	-0.0003302035153066847	2.332382730691273	1.454225465970287	0.04569477998833877	2.767640267180467	1.65163151012862	0.305688945732172	2.901020218774679	1.654220223953217	0.2812284866570823	2.962885404169776	1.380720766005187	0.2434409900563081	2.767767622199564	1.351687725658278	0.1142782900878501	2.671938262852292	1.378968813727511	0.09218818647546879
177	5.866667	2.793821613670118	1.127540558109129	0.3187224381322433	2.771044065829918	1.306804497767746	0.3025096869087465	2.755372340758083	1.45097492172156	0.3068838247934462	2.737547113736309	1.670796770965983	0.3096236418618648	2.706732214664179	1.631959055898076	0.3150798335664418	2.5730275675006	1.576574130647632	0.3259964209785335	2.521326027545563	1.301121530723532	0.3081979889154601	2.444776128986232	1.368087162237031	0.09484279996738768	2.375608553689743	1.420734058680164	0.04924774534524673	2.469677738872932	1.444790454309184	-0.004313770196270762	2.343366366256248	1.437231252255971	0.04459391923231629	2.774513710365142	1.637039489739124	0.3053318480390358	2.908273734179188	1.641708404483874	0.2826254165793053	3.004945055484407	1.370843366789566	0.2539285496102537	2.814862210047907	1.336040371012429	0.122254680958985	2.720226160183348	1.361622191066063	0.08897353885577093
178	5.9	2.800158091106959	1.116397252777483	0.3191222207089933	2.777258373913639	1.294881993227975	0.30236988996084	2.761470745605843	1.43846477494827	0.3063545084757746	2.741558605658203	1.657246325299373	0.3088840967320658	2.710994544990303	1.618209277466002	0.3139766599449779	2.577293541212987	1.564730265780155	0.3244968482180222	2.526723978103052	1.289190299157564	0.3068955874473313	2.451357306523531	1.353767529368544	0.09330447234106745	2.383914013007854	1.407865805142015	0.04787596116900347	2.479774623289646	1.424446328895322	-0.002090496407861131	2.351195534166087	1.421583933085625	0.04119775256202604	2.778917147690123	1.624052815946789	0.3049768956935152	2.913074861001039	1.62987421415971	0.2844271654324936	3.029585048488046	1.361882388767641	0.2548016511883021	2.842519514968842	1.321657915632204	0.12039836220258	2.748831173410363	1.345192209511036	0.08168229629455054
179	5.933333000000001	2.802791693553049	1.108528313998795	0.3194360770237638	2.779973180042069	1.286683516315257	0.302176451903771	2.764091867396394	1.43000870984309	0.3057784566931931	2.742758974876503	1.648354772775816	0.3081383934586939	2.712324780862441	1.609181581256076	0.3128547711363987	2.578620761122664	1.55628479084585	0.3220021523073593	2.529650263048856	1.280104627871832	0.3052045587736903	2.455903121067809	1.344957399391199	0.09183659328138952	2.388280893297802	1.397398026564663	0.0459355973889406	2.486007700330958	1.40913744809454	-0.0004389287929635541	2.355198546418322	1.411178003187868	0.03871409165497736	2.78041158828187	1.615452681598992	0.3046197588746867	2.914912824222696	1.621748633418506	0.2866193455682194	3.038273122900454	1.356974229612479	0.254865959265725	2.84992681807555	1.31340458611456	0.1149540968886525	2.758562618027035	1.33665645526257	0.0729834053157335
180	5.966667000000001	2.801404777003203	1.105535454265263	0.319655335832066	2.778944395132251	1.283855556173368	0.3019251123717987	2.763051554790487	1.427309950832161	0.3051515690640215	2.741003654824362	1.645901394913193	0.3073864992939249	2.710580215299982	1.606620824006107	0.3117196401483274	2.576891255841818	1.552793610267617	0.3184455702873203	2.529496451659317	1.275349571162071	0.3031202252894306	2.457738828624169	1.342731231479532	0.08997863996272661	2.388291952222523	1.390971464320038	0.04247893884540586	2.48729128487122	1.402108507558285	0.001576925143032199	2.354720443010731	1.407430807223023	0.03789303558504771	2.778837085340484	1.613021208742563	0.3042534132272793	2.913585702065356	1.61923814187979	0.2891250107828571	3.038441621297287	1.358737306591234	0.2626270340484453	2.848130814002462	1.312978454314557	0.1099024219207889	2.749667940768266	1.337438876052725	0.06513355931546184
181	6	2.796055525226101	1.108037185300123	0.3197758818292594	2.774336430868115	1.287020242829566	0.3016143038186663	2.758620824855667	1.431010531468935	0.3044748138157287	2.736503177196362	1.650500411552867	0.3066269859928324	2.705983188020778	1.611121743445455	0.3105773425051173	2.572310104847717	1.555279786440558	0.3138700038774955	2.526213376546868	1.276336198931126	0.3007476417306415	2.456735434783606	1.348135744308509	0.0876668804705085	2.38444445704206	1.390782231350582	0.03803056541376901	2.483538791581064	1.406136542743177	-0.004759629853788509	2.349876426285957	1.410129865077774	0.03647005064193923	2.774411385412578	1.617400407940575	0.3038689268012635	2.909344685554417	1.622933883899785	0.2918050007211017	3.042218566773593	1.368758458685092	0.2817426712944392	2.884318445670098	1.320982097129368	0.1054464108335618	2.801430250634696	1.348835162039175	0.05656195047612465
182	6.033333000000001	2.787180014188782	1.115400591894915	0.319798848302626	2.766648421750593	1.29544548900677	0.3012457393860082	2.751387019725381	1.440306584411445	0.3037550760841397	2.729724260302427	1.661179233651745	0.3058583348185279	2.699021096957927	1.621713643133141	0.309436156140537	2.565329113680711	1.563529602120635	0.3084431159408929	2.519903003027175	1.283441788358912	0.2980652549852965	2.453147064210506	1.360573937489664	0.08454365994920275	2.377340613515721	1.397508881021328	0.0334842569436531	2.476029804510143	1.419865387252074	-0.01194213519270789	2.341396447036914	1.418595564977992	0.03303393056573033	2.767619415962619	1.627674882397496	0.3034573129874156	2.902732519414609	1.631802455997527	0.2944971916033303	3.050314940414615	1.38568013861004	0.3117396960371946	2.974139303634852	1.338233161345154	0.1054998555038125	2.936638983350277	1.370821019408496	0.05404264780577673
183	6.066667000000001	2.775537635917303	1.125755084771836	0.3197302664877391	2.756609394519868	1.307060959123163	0.3008243331387063	2.742107988528805	1.452966613847988	0.3030052914253734	2.721229289299582	1.675401564938749	0.3050802208879241	2.690294826818363	1.635841019198981	0.3083081077383714	2.556518584200827	1.575752099153403	0.3024861179339475	2.510499552909237	1.295333491634992	0.2950067185384166	2.447187292983171	1.376904544899087	0.07998557386551206	2.367505358218053	1.409611954801171	0.0302339891893828	2.4661138117493	1.438984645015029	-0.01345812999114277	2.330401581770924	1.431449027372544	0.02992844450604844	2.75904811376704	1.641434121721782	0.3030110442444648	2.894354592186833	1.643564406560028	0.2970459357551713	3.048354997102574	1.405221658900452	0.3475894859785054	3.006295517087036	1.363284233324956	0.1192754081038833	2.929979722338979	1.396241319615146	0.06935054084964826
184	6.1	2.761979422876323	1.136275398402902	0.3195785838150947	2.744951427087767	1.3187274552518	0.3003565977644878	2.731475859568519	1.465588263956238	0.3022408117604329	2.711585771571214	1.689348542405523	0.3042926824037294	2.680406917283251	1.649717396078787	0.3072066045381089	2.546476603712356	1.588734380188229	0.2964087635598666	2.497943637571487	1.308967824645773	0.2914459751308383	2.438916706061823	1.393433489935879	0.07445035945934696	2.355665090736683	1.423811162412005	0.02880753267364246	2.454699934906986	1.458338852695999	-0.006563469903327944	2.317880885492215	1.445751377458393	0.02923051997997605	2.749272312625531	1.654972814114812	0.3025230893086183	2.884717737736344	1.654914805366426	0.2992776916926242	3.038699528891719	1.42303607307994	0.3757786686442864	3.005391686184339	1.390137811979163	0.1358526625176345	2.906395613198573	1.418824968724645	0.08750294042137048
185	6.133333	2.7473668622176	1.143965766920293	0.319352489619545	2.732309171114671	1.327119433966086	0.2998490647610718	2.719996583478487	1.474566519180939	0.3014751772425306	2.701264231474731	1.699037419231548	0.3034940502881011	2.669854967893353	1.659425005576652	0.3061423813320718	2.535702547868018	1.598909901755006	0.2906625677588642	2.482803942341437	1.320554252290188	0.2868697594824361	2.428429499539886	1.406705488272627	0.06869330250647598	2.3426956016008	1.436171763063023	0.02816218993633883	2.441551016366237	1.473756533512101	-0.005212818745094423	2.304740571486762	1.457919213429953	0.02911808286236477	2.738751831579357	1.664378178245721	0.3019846342827841	2.874138855282733	1.66219740048276	0.3010039887472737	3.032392444552634	1.435615756412626	0.3910659323847682	3.01744859730154	1.411119994669957	0.1470684393198657	2.92129910892046	1.432999325308819	0.09788007710132608
186	6.166667	2.732553812116874	1.146585648657631	0.3190605703891986	2.71928509301453	1.329790688751899	0.2993075728013515	2.708112180326482	1.477280753793081	0.3007180972740232	2.690733992112298	1.701656377949842	0.3026818453577587	2.659116790340008	1.662222139451413	0.3051231046088627	2.524630337454377	1.603975053859301	0.2857109354990616	2.465393851854156	1.32764670995528	0.2805608208626792	2.416326770362931	1.414668432640386	0.06229384308317146	2.329729791078371	1.444307212553622	0.02499732065224801	2.428094154749387	1.482408401408771	-0.01300104297504062	2.29197563535461	1.465453421262106	0.02678385640889141	2.727945688769653	1.666838172531613	0.3013866619987208	2.862978234998487	1.662612821907578	0.3020222212875611	3.02883598753586	1.439447067704869	0.3935892653777761	3.027739249127094	1.420850308589197	0.1494723146267234	2.933569197585235	1.437047617488467	0.09808860596305326
187	6.200000000000001	2.718408017715283	1.143447332107863	0.318712300161881	2.706562779087425	1.326073154538892	0.2987373902012583	2.69637221887771	1.473082480659671	0.2999764143554904	2.680535556106499	1.696636252019937	0.3018547522963498	2.648728814124568	1.657557522776873	0.3041546031240784	2.513751515950734	1.60349053986774	0.2819039015877011	2.445490204882486	1.329894960611791	0.2721629717193428	2.402888742404999	1.416486183554822	0.05379518180690685	2.317062744999773	1.447958197360406	0.01697810794417545	2.415103607098341	1.484999494699887	-0.02214173210951345	2.279892053813807	1.467926545822584	0.01914465212567934	2.717406886244281	1.661738901829886	0.3007233592710328	2.851824562498152	1.655619661499725	0.3021709510798941	3.022788247537067	1.432624195764544	0.3822248460595015	3.024790399795478	1.414862154390985	0.1396809837982384	2.930514689444923	1.42941532281593	0.08727566031578123
188	6.233333	2.705713956720771	1.135596125810314	0.3183175433748017	2.694844778523648	1.317213868230201	0.298143071805802	2.685404124536991	1.463386104025759	0.2992558758884732	2.671217277300479	1.685659301944531	0.3010128514686274	2.63923491412683	1.647074443856153	0.303240848619313	2.503649886365451	1.598437999272827	0.2793627702683672	2.424183058101062	1.328237619978541	0.2624192390591425	2.38860915650294	1.412813483976266	0.04332365571271431	2.304767563795908	1.447851181288902	0.005211954739045402	2.402265399833992	1.483652136717388	-0.03385879122395848	2.268704912230429	1.466755364289545	0.005339056733361221	2.707715407309236	1.650710048874288	0.2999932099591724	2.841373208685262	1.642815305990724	0.3013926582849485	3.00884281688879	1.416275441291469	0.3636337677779079	3.0096284107851	1.393911599672511	0.1235916256137874	2.920799023140975	1.410613825959171	0.06979779457807307
189	6.266667	2.69525034430995	1.125594785525446	0.317885749571966	2.684898879827923	1.306131643098736	0.297528241799503	2.675948588126431	1.451401786490059	0.2985611838441125	2.663326230089976	1.672358466812737	0.3001577801175547	2.631186256498256	1.634281286450101	0.3023844741128109	2.495003401012482	1.59079605724846	0.2780205058586059	2.404961198488065	1.324184773862975	0.2532441022616204	2.375073150271142	1.405803245857966	0.03335673881530257	2.293500293312288	1.444919921983465	-0.005051994596819444	2.389780681913893	1.480368196415869	-0.04429295215440499	2.259033130847734	1.46404690691852	-0.009194931563214746	2.699474524457098	1.637363274174585	0.2991988987354818	2.832425961802091	1.627900752323715	0.2997163938949355	2.989093928154886	1.395496289802317	0.3509122709012041	2.991971549657618	1.365995341672701	0.1138022024584923	2.909310065106526	1.386349144687392	0.05542973298598967
190	6.300000000000001	2.687605005789691	1.116194403948305	0.3174239799915861	2.677327437747492	1.295904228369673	0.2968948696177096	2.668604823747276	1.440471023154756	0.2978938489463661	2.657249739154599	1.660434653579423	0.299292199915097	2.624983659266405	1.622734076897795	0.301587139468788	2.488327832291385	1.582715231885906	0.2777674821509066	2.391048067733105	1.319109250885185	0.2456641310327539	2.364893860671181	1.398963873095746	0.02558199096427749	2.284694812597506	1.440946031381531	-0.01140896727630691	2.379618276591381	1.477102801135519	-0.05226845594674132	2.251806946560277	1.4613313736752	-0.01807417452934587	2.693124118334457	1.625418447784989	0.2983452590050992	2.825562502437803	1.614966601762848	0.2971810575431421	2.971071877679399	1.37696411119453	0.3478500344875978	2.982750758059148	1.341430783094733	0.1135261253690793	2.909483181270639	1.365210509834562	0.04736472922780779
191	6.333333	2.683086699247828	1.109367637079065	0.3169369736585568	2.672433980128745	1.288717315945666	0.2962433622730921	2.663660345205678	1.432956227584516	0.2972512331724846	2.653189599367757	1.652502309860308	0.2984185617925494	2.620834357928041	1.614971438813125	0.3008482384594379	2.483893466401988	1.57585723169936	0.2784894121885009	2.384084448033722	1.31369331570231	0.2402697603291745	2.359483473795163	1.39517379202839	0.02119087639329915	2.278895119400475	1.437395462808681	-0.01318835828746291	2.373021008574387	1.474988096874137	-0.0550486935634551	2.247077298867235	1.459300763760802	-0.02090005419583385	2.688888413079285	1.617475958228244	0.2974375038007794	2.821034353195936	1.606774299902566	0.293799141849629	2.964303699898722	1.365363942743219	0.3442469425988351	2.982371042260244	1.327041297638769	0.1113098441117731	2.912195268738714	1.355353981608328	0.04171238048690534
192	6.366667	2.681751157728189	1.106144876619457	0.3164286840167584	2.670284109677074	1.285639935337893	0.2955734262819665	2.661172859944141	1.429968906474875	0.2966294006384206	2.651224657704378	1.649739986235284	0.2975391782782599	2.618816772206302	1.612167541753653	0.3001647931679668	2.481791291555515	1.571284107777481	0.2800614710506856	2.383763649473662	1.30844748956366	0.2373648011227683	2.358255412115493	1.395544049829192	0.02052417065308584	2.275474675357885	1.435268655433132	-0.01073719456303532	2.369370897204631	1.474866118595259	-0.05220188614848888	2.244091598099629	1.458433269820756	-0.02084982794785938	2.686839964265314	1.614693647775581	0.2964821978041122	2.818847287135439	1.604402549955018	0.2896243772316056	2.967343616362281	1.361890376659407	0.3332828120649995	2.976942167198338	1.323798783760692	0.1002544838001521	2.906355764324033	1.357671805344702	0.03518818792439585
193	6.4	2.683494703176168	1.107157419471581	0.3159028840960356	2.670822030459966	1.287217851481286	0.294884463145215	2.661104357314225	1.432008568789985	0.2960242659210551	2.651403727708929	1.652590424274421	0.2966566763696691	2.618973069220184	1.614811608323777	0.2995319575696331	2.482032054258891	1.570079247515935	0.2823329569594221	2.388928358487849	1.304647240881808	0.23788868552262	2.35978528979929	1.399842232854344	0.02403439233921114	2.274080365927559	1.435798807910838	-0.004656530718400106	2.368191828572143	1.477959240812671	-0.04177898819489308	2.242612332575436	1.459413746234931	-0.01877994394776875	2.68700481532059	1.617484168402359	0.2954880752108516	2.818938065363348	1.60802185092268	0.284793701144339	2.974088132096906	1.36619110793103	0.3195352604226226	2.952510003348583	1.33020608069972	0.08544190815521044	2.876298443133337	1.368978634043774	0.02928292201511225
194	6.433333000000001	2.688094187966644	1.112711328208594	0.3153630097829205	2.673917531903402	1.293568108944632	0.2941758767656489	2.663375804898114	1.439065440440415	0.2954326336080432	2.653772434436025	1.66086193992232	0.2957739112790877	2.621337219271357	1.622806699757511	0.2989435330337846	2.484585208641566	1.573366242760226	0.2851316909282913	2.397920234070221	1.304477355949205	0.2434949527857518	2.362574851558374	1.406784185830769	0.03242103426730167	2.275240850441567	1.440273116312066	0.003314793807450742	2.369966195070913	1.485313137857256	-0.02798435518971109	2.243352214776813	1.462895219297145	-0.01259258942077686	2.689396933274371	1.625620174553214	0.2944658339053389	2.821242003726784	1.617026448125168	0.2795297557959019	2.978792666924547	1.377396806392532	0.3165340709778946	2.929596405324591	1.343801499789251	0.08114677358686617	2.841935278572448	1.38376841475763	0.02880046443306213
195	6.466667000000001	2.695192803684084	1.12177315445815	0.3148109725378511	2.679317861596096	1.303385823401572	0.2934479752959582	2.667806703165422	1.449608331895976	0.2948546525440158	2.658274589179567	1.672672078475494	0.2948934284848179	2.625845975533527	1.634398256750241	0.2983933029645688	2.489323089505727	1.580614802539867	0.2883497564851823	2.408597165246392	1.308731529881568	0.2540680409191622	2.365770826195396	1.415346683585473	0.04519337228989967	2.278889355605181	1.448301777925746	0.012532622134984	2.374106251528363	1.496024084199482	-0.01556953217411263	2.246420352782296	1.468975201471527	-0.001300468638297978	2.69392445736401	1.637215247427726	0.2934266161424038	2.825563370649141	1.629072034491812	0.2740650370055082	2.984705175666273	1.393160600391037	0.3206712345419118	2.929885665172257	1.358987945060076	0.08480088755785194	2.839838959824876	1.397787175255069	0.03308530111824479
196	6.5	2.704336945645129	1.13208256021608	0.3142461461591508	2.686678380854882	1.314159600809155	0.2927009971954969	2.674140139799836	1.460900667713244	0.2942906799078429	2.664715112331769	1.684923338557899	0.2940180128795633	2.632305994753925	1.646580399645455	0.2978756734145278	2.496002734577715	1.589713568787488	0.2919179519249255	2.419550049122711	1.316193045916856	0.2671643959316028	2.369443128809108	1.424668348910884	0.06007066133062578	2.284507075039736	1.458056841990841	0.02193583714165123	2.379597651082844	1.50812151716852	-0.009360787085709041	2.251672637879725	1.477258968904596	0.009512668625964662	2.700368577585271	1.649206765662912	0.292381703945866	2.831590281409039	1.640620373734181	0.2686210512601737	2.994657945170343	1.40921851584412	0.3216145251304925	2.948987556038897	1.372076063162161	0.08725014018339471	2.86760011144318	1.408682074323526	0.04086684350274573
197	6.533333000000001	2.715028012053473	1.140805011542647	0.3136649338911783	2.695610332367904	1.322920252557947	0.2919341396003605	2.682078169916331	1.469837121434316	0.2937400794712311	2.672757413269562	1.694285208330705	0.2931500911851154	2.640389130740721	1.656037578965708	0.2973845426390921	2.50426264279997	1.597783267084619	0.2957710120804868	2.430587529924364	1.324060426260723	0.2794681889154321	2.374265467058109	1.433020922677269	0.07399754246844473	2.291573543010082	1.466977503355755	0.0311977089304215	2.386818023633997	1.517857892333781	0.001038434607704894	2.258724280230473	1.485919169092859	0.01836208349073804	2.708394043609713	1.658328331742833	0.2913418653663731	2.838982221416947	1.648230777231378	0.2634435716388124	3.007401791642019	1.420517581167968	0.3163973503256317	2.956762688167805	1.384398747402703	0.08681037690622972	2.870209629659739	1.416453135035922	0.05462459138914963
198	6.566667000000001	2.726677831147036	1.145359940911828	0.313060673937102	2.705653067867192	1.327058502628801	0.291144785149583	2.69124539630361	1.473758406836956	0.2931988636494727	2.681904240535589	1.697997986134902	0.2922906148833876	2.649609610834566	1.659958734706439	0.2969110187920643	2.513604260272255	1.602043293229283	0.2997895215084197	2.4418462510421	1.329050786702763	0.2879518998838855	2.38069020514024	1.438345575393226	0.08426802550633566	2.299747773578607	1.473001363470716	0.03854853501583382	2.395308352289888	1.523385467499365	0.01080936812366592	2.266956574985977	1.492427227531696	0.02431355697793826	2.71752681567551	1.661907973120727	0.2903160130846283	2.847364040816507	1.64986599707486	0.258835656859173	3.015668566959871	1.423249852658474	0.3124296210038905	2.936054760525159	1.39536309282338	0.09268775149667011	2.834893729064812	1.421124995839565	0.07607521136942816
199	6.6	2.738650248560068	1.144526090881949	0.3124237789708166	2.716279591178747	1.325403989545565	0.290328115197227	2.701163233362129	1.471515903617428	0.2926569455064991	2.691534652566379	1.694930842824719	0.2914377278554464	2.659353342006394	1.657132937605543	0.2964418011680134	2.523408251904813	1.601106019293207	0.3037665247256096	2.453168491437775	1.329335700057731	0.291354334773583	2.388760005087718	1.439798520383406	0.08999626570124838	2.308755417704599	1.475468866526321	0.04362031894756378	2.404486259432039	1.52454959918062	0.01583360142766246	2.275738433778292	1.495679883191083	0.03033850357548545	2.727179838318586	1.658891810756149	0.2893087757217481	2.856301668664499	1.644702780893094	0.2550890108900086	3.015784877618857	1.414908542141275	0.3006946420714741	2.886264123462007	1.399308179852321	0.09526701498401557	2.778912333424238	1.419173117391731	0.09080733959859937
200	6.633333	2.750185176400822	1.138557630765079	0.3117411781399856	2.726847982942695	1.318388447601839	0.2894766779020641	2.711226821471331	1.463674397102486	0.2920969695989468	2.700933629749352	1.685837966747391	0.2905864656130444	2.668900522621528	1.648210006203495	0.2959592361396381	2.532954018608728	1.59517664389285	0.3073951917781013	2.464030108187352	1.324639824721545	0.290246133090748	2.398052515714467	1.437623074934796	0.09190224449272795	2.318057580642071	1.474557062939512	0.04767879839498175	2.413778125367285	1.521844596985929	0.018475078148737	2.284443282899346	1.495559730738218	0.03984920582014916	2.736673663607918	1.650075274619492	0.2883195248755155	2.865353494614716	1.634468105561842	0.2524685631115467	3.01854387125982	1.398604621616624	0.2822903976123792	2.864265927238443	1.396929061407787	0.08855614618258838	2.756523668507484	1.413500468860977	0.08931902167734412
201	6.666667	2.760328196283387	1.129137263743572	0.3109938244452775	2.736527808273729	1.308008802591934	0.2885794622379801	2.720662119250817	1.452484432966192	0.2914924143817039	2.70938202100614	1.673344410192152	0.2897282311273041	2.677504170071773	1.63575645597886	0.2954416444667038	2.541502689126401	1.586030636720457	0.3102834803264825	2.473648832358653	1.316261964928041	0.2866550254629208	2.407472986738886	1.432838333494419	0.09168474293754493	2.326720948716069	1.470935885604101	0.0517586602343818	2.422114625479184	1.516590237254375	0.0216639830038899	2.292606669919993	1.492601767157755	0.04854750580474778	2.745298504916009	1.638011185860303	0.2873403528594415	2.873954508925883	1.62199079457828	0.2510831556230081	3.022337438203254	1.378394813778473	0.2629186627056929	2.8925124767207	1.390896862625334	0.0712513330133772	2.790962368730695	1.408363957983615	0.0720420292373025
202	6.700000000000001	2.768080018773064	1.119216794356828	0.3101598578442275	2.744373116366178	1.297558063605613	0.2876238722461072	2.728542582856422	1.441525241480431	0.2908119471279414	2.716183694512599	1.661500869634934	0.2888522003859786	2.684430245010311	1.623840252562625	0.2948669060959561	2.548361632913532	1.576502371792985	0.3120597553307595	2.48162264862783	1.306546160134521	0.2829749661931896	2.415498780556396	1.426511701032246	0.09093479859244633	2.333914468157411	1.465841141738373	0.05506515875969561	2.429089810864231	1.510012026714778	0.024226278353062	2.299510546403816	1.487831095799535	0.05468332472764682	2.752325195696303	1.626566628907217	0.2863573290386418	2.88130443748566	1.610744050338733	0.2508608347103463	3.017873000012719	1.358682316879519	0.234818679459856	2.889730253821007	1.383034380080812	0.04382839783386161	2.79120902885134	1.403534165831987	0.04694961659101174
203	6.733333	2.772642035091629	1.111974891714301	0.3092190561224554	2.74956532061413	1.290390763336489	0.2865977304337884	2.734033297171621	1.43432782276477	0.290023968639908	2.720735519125849	1.654165285250527	0.2879470357166131	2.689047050414519	1.616337384127497	0.2942144516005769	2.552933308178489	1.569682650741115	0.3124245571628641	2.488364366819631	1.298194518426106	0.2808894229799525	2.420557598275668	1.419356491034216	0.09052188121575742	2.338863643523421	1.460720074759168	0.05707150237138855	2.434015681903187	1.503699803521071	0.02280106105246986	2.304428779295579	1.482524389910097	0.05711150180204987	2.75710693206593	1.619461979329966	0.2853538526971244	2.886674069914446	1.604126764051696	0.2516965652475276	3.01279835058229	1.345179828325693	0.2081604651935467	2.866627350482998	1.379334168434894	0.02081750610389597	2.767381426771655	1.400348720938509	0.02804235119032874
204	6.766667	2.773580973619713	1.109877797636246	0.3081553172024833	2.751626720541496	1.288967178479784	0.2854915377928097	2.736653676951796	1.433372787420216	0.2891031112523015	2.722689440830004	1.653870308305334	0.2870023941999824	2.690995602589145	1.615792421279	0.2934681971262924	2.554880335207021	1.567943786973864	0.3111966095777858	2.494047534387473	1.293760704416344	0.2809050878774154	2.422463924791104	1.412484864197632	0.0901089270664393	2.341438301530129	1.456650769042638	0.05718699773980143	2.437155568954946	1.498651339874673	0.02135348045965049	2.307074555378739	1.47775997526376	0.05615208599432781	2.759264160229572	1.619195343488075	0.2843132499036612	2.889642712958577	1.604594569426887	0.2534583458578253	3.015399325700943	1.342051767449266	0.1996877296797199	2.863866402386967	1.383473616258014	0.01405420102654735	2.760805330522082	1.400944536085807	0.02125926826098271
205	6.800000000000001	2.770878691666692	1.113839868128178	0.3069594324284287	2.750500515399056	1.294080608127982	0.2843005540090712	2.736359866340631	1.439354553223698	0.2880345401040676	2.722047500771152	1.661141410852411	0.286010295059929	2.690278634691573	1.622763684952745	0.292619329885446	2.554210919811867	1.572142871448517	0.3083671933668126	2.498667561936243	1.294683012606813	0.2826325776014795	2.421604543046008	1.407006137973786	0.08935297237764159	2.341566988780108	1.454029594016214	0.05572277516204113	2.438319876750368	1.495170263135916	0.02014006972267776	2.307315431480255	1.474773735890724	0.05328544839737759	2.758783253179133	1.626317773061735	0.2832205780413038	2.890126029109976	1.612360609655542	0.255935812838573	3.017706174352861	1.34924061214246	0.2151761151054032	2.877878920875254	1.39465744897135	0.02305506936619205	2.772200159254822	1.409304782859889	0.02419121673680218
206	6.833333	2.764917306627932	1.122987578277482	0.3056293360876809	2.746523081188029	1.304633586247905	0.2830248248302893	2.733503096628778	1.450974331780589	0.2868138665971345	2.719130173609491	1.674318279503175	0.2849650386590675	2.687229079158789	1.635648660348933	0.2916662217315254	2.551237730986003	1.581474655713565	0.3041034121151277	2.501160713972356	1.301162501935436	0.2850277356434859	2.41868761562573	1.403871598697572	0.08742667407288147	2.339283335029362	1.453118532895671	0.05340357579478242	2.437443395088928	1.49283697359306	0.01817260392353409	2.305428292835068	1.475151837259266	0.05123640036439567	2.755982345197387	1.639241298531103	0.2820625588422997	2.888360266679173	1.625706997110464	0.2588287157083877	3.016443639371954	1.36499894844525	0.2472141392626634	2.899293011534444	1.409467758986982	0.04173451020402936	2.793570966755419	1.425515024589116	0.03281642510983045
207	6.866667	2.756398120021172	1.134956880028011	0.3041688031520431	2.740289412960242	1.317989846166608	0.2816680544091467	2.72864736967773	1.465362387431626	0.2854431963688407	2.714429741305262	1.690137408656638	0.28386281869302	2.682360928503719	1.6512362880375	0.2906126848677612	2.546429408506005	1.593775438716691	0.2987300458932559	2.500359176370508	1.311891439996822	0.2865372829929532	2.41548125004062	1.40355729779802	0.08278392774526755	2.335289852771697	1.453593253050234	0.05108057804553823	2.435289867895168	1.49091660458904	0.01870457676349617	2.302164024244759	1.478072164433157	0.04985019098378045	2.751356663621814	1.654791615826993	0.2808269113591487	2.884758260712283	1.64154588186075	0.2617560323809078	3.0133726223052	1.386296131021045	0.28379925416054	2.92439776933481	1.423480213837978	0.06255367873106195	2.81915068682263	1.444383308799498	0.04439409400786678
208	6.9	2.746167660921783	1.146625843148165	0.3025873389274625	2.732451270470055	1.330744996933125	0.2802368615905037	2.722329491403546	1.478905431144054	0.2839276422534904	2.708453710538839	1.704691450595544	0.2827027629043665	2.676201197747796	1.665664295991149	0.2894677767821954	2.54026198091359	1.606068282580819	0.2927403479225712	2.495936523440014	1.324199817895354	0.2861082328741155	2.412669584873074	1.405424508211536	0.07532401725196228	2.3299354697871	1.454240934971337	0.0486969945262529	2.431330276356523	1.489076928441352	0.01633576948285317	2.297525464505946	1.481104657840321	0.04811803545246886	2.745407596342844	1.669116953072862	0.2795036221924235	2.879721904033056	1.656107104221463	0.2643017111601567	3.018124255377837	1.40903560488533	0.3224721432066444	2.968396471593389	1.432639312894988	0.08776429779033365	2.868709655924777	1.458477294169743	0.05992101818217281
209	6.933333000000001	2.734977932638594	1.154668587476118	0.3008973428095592	2.723518739505619	1.339332484317189	0.2787395467853074	2.714891033461995	1.487876751495482	0.2822744559405761	2.701598121315417	1.714066995140518	0.2814868475678756	2.669160922193798	1.67507391423157	0.2882448884152026	2.533105580788197	1.615055985392974	0.2867668384644038	2.487918432979663	1.334466135385567	0.2840291496378723	2.409242671454523	1.40764264268314	0.06735932411332134	2.323283921486113	1.453591629813026	0.04663289165935063	2.425261561631857	1.486297767802806	0.01176108721584865	2.290940043312673	1.481129573557384	0.04742899771760634	2.738505186227131	1.678307745136764	0.2780853444933008	2.873456746189855	1.665377023863601	0.2660457587069036	3.024964731251995	1.426511244281933	0.3537917587582921	2.995829484409143	1.435312621439364	0.1118866774666011	2.899195819494619	1.464024985233086	0.07390730531953836
210	6.966667000000001	2.723468680906056	1.156748156970306	0.2991138654421532	2.713918904920333	1.341297037272878	0.2771866999241603	2.706595951361838	1.489727209690573	0.2804980496745654	2.694123300127611	1.715603531517648	0.2802202086020688	2.661524642551469	1.676799550441807	0.286960752489861	2.525240696174262	1.618021276007536	0.2813937014458827	2.476207974121928	1.339344041037857	0.2803803780877078	2.403696528577297	1.408072230939813	0.06019799380238246	2.315204533010502	1.450730944608297	0.04383322102514736	2.417069415516616	1.482026492806568	0.005056413828062588	2.282169369283208	1.476557070974166	0.04679759457053679	2.730890597393749	1.679744595470213	0.2765701992015946	2.866026240919037	1.666590759963698	0.2666740442766739	3.026353200370728	1.432905132837536	0.3663380076892457	3.000297989936452	1.430576330255216	0.1227711229741096	2.901978157212449	1.460803143245219	0.07834426344682173
211	7	2.712222286775177	1.152067054238656	0.2972564461029698	2.704102385314953	1.335905660404846	0.2755920449875068	2.697789751123875	1.483760861299263	0.2786213812494995	2.686304174180483	1.708662384368436	0.2789118276303108	2.653588290135966	1.670132107569744	0.2856356303346146	2.516955804813086	1.614003717438484	0.2770851109807659	2.461298934348096	1.337223078127839	0.2755326868115175	2.394910870920959	1.405139011399188	0.05457704797568944	2.30536613174006	1.445078897932555	0.03900540905302812	2.406788992154449	1.47587099328469	-0.0007373847645762285	2.271527290038521	1.468257587032137	0.0425538852664733	2.722841981883611	1.672842289071265	0.2749634409436863	2.857639796790289	1.65924436614621	0.2660152996155202	3.017634413894067	1.426107378775881	0.3575576287818036	2.992521544044627	1.417602828776895	0.1150383631403236	2.898232487072897	1.448575983839419	0.06826713839200473
212	7.033333000000001	2.701759295946547	1.141574918618852	0.2953474378777756	2.694567109379678	1.324338739492893	0.2739713544535569	2.688955596106828	1.471320118883736	0.2766725784139638	2.678603183034621	1.694836448712938	0.2775736093030568	2.645805492488484	1.656615817933439	0.2842912789125637	2.508715964176912	1.604076848156046	0.2740888483194318	2.444008372470047	1.328844135910849	0.2699203015773953	2.383019794964375	1.398473358145369	0.04998370467979137	2.293848376252892	1.436598472426899	0.03104310255549791	2.394777594901519	1.46717922182565	-0.009701875641964147	2.259550183584146	1.457790451418236	0.03174287907565267	2.714839220077394	1.659163050405129	0.2732763111697292	2.848901681592642	1.645164244284891	0.2640474907774442	2.997774497295113	1.408326126857594	0.3355300015434022	2.976008757879566	1.397705314346747	0.09511859458322333	2.88926924066879	1.426947617231221	0.04908778466740191
213	7.066667000000001	2.692665191269942	1.128078843824281	0.2934116740227531	2.685949055956323	1.309804514353709	0.2723420415535214	2.68078337338441	1.455915809410721	0.2746831147842679	2.671729512658314	1.678115752586442	0.2762201243704496	2.638846276011684	1.640207495229163	0.282950177895709	2.501232251815502	1.591339026332111	0.2724551390967026	2.426876708536231	1.317255011416397	0.264502392219259	2.370406381542506	1.389296013849188	0.04575636065357829	2.28238138131241	1.426560203595848	0.02198756195393107	2.383056868556436	1.456497382960331	-0.02115158190231908	2.248181412990673	1.447654229582124	0.01875634566510421	2.707627492889536	1.642573744104184	0.2715255918693055	2.840889904605726	1.628508919971276	0.2608498764558967	2.97750127749813	1.385463535613762	0.3064947781724893	2.95669691038663	1.376216360992524	0.0681374598370475	2.864505063135283	1.401041839628619	0.02813641303253539
214	7.1	2.685441755726276	1.115301634253677	0.291474782095621	2.678794876878519	1.296343364445303	0.2707214282224132	2.67385825521063	1.441851057256201	0.2726818508244513	2.666292952524747	1.663190693866883	0.2748684100575833	2.633287390374851	1.625567293433561	0.281634317607899	2.49514597503714	1.579624882606953	0.2720860199684153	2.412957802035896	1.306238229163782	0.2604385946476884	2.360154082516827	1.3799299236202	0.04180071498261594	2.273311872446246	1.416916018639012	0.01412565745609026	2.37325599110906	1.445726644465426	-0.03032147477883932	2.239515838029975	1.439485094512079	0.009700082754734881	2.701843405309642	1.627661689999892	0.269732457253159	2.834461742692766	1.613890867587001	0.2565122028037831	2.966227493401863	1.364832226193509	0.2777785780480099	2.93290824862786	1.359053681041631	0.04135913231772918	2.834718339847365	1.381779951651956	0.01060282685899226
215	7.133333	2.680444133356159	1.106680866199125	0.28956196422618	2.673454253794553	1.287550893844455	0.2691261131473782	2.668510415668713	1.43288403026245	0.2706939448241172	2.66263157964098	1.654038786996873	0.2735362885961362	2.629457035016238	1.61663041420048	0.2803632521679781	2.490859588039633	1.572205439561315	0.2728044019422325	2.40531878756167	1.298636956219113	0.2590424491154425	2.354573739707455	1.373032704688483	0.03955629669736951	2.268767685336217	1.409730895018036	0.007390884711021607	2.365270028531215	1.436569841032762	-0.04033066009491915	2.235082290133811	1.433820951946479	0.006686725764724729	2.697832077058194	1.618363393304619	0.2679203611779887	2.829951111872729	1.604885599076963	0.251106024310072	2.966133018334042	1.351937685353788	0.2595324317999217	2.917735682859177	1.347769110406643	0.02477291562521819	2.816567563631971	1.370689461176134	0.001322282222228042
216	7.166667	2.677883918359126	1.104435907958178	0.2876980439320657	2.670090517327701	1.285655220015294	0.2675731606490014	2.664841297702281	1.431281582811996	0.2687448036169462	2.660837226108957	1.652963280273748	0.2722417347128249	2.62745882611334	1.615664578316102	0.279154047212347	2.488538131180645	1.571109079722661	0.2744422891667784	2.405831094882572	1.296021497343311	0.2616692571104175	2.355064368914308	1.371120219545235	0.04150258254153159	2.269889714414035	1.406372112294669	0.004285418975707844	2.355563056616512	1.429704455568033	-0.05651563711970774	2.235631104490552	1.430663503081432	0.008464693069716575	2.69567440436357	1.616996602346575	0.2661149285657121	2.827241559974599	1.603328116369115	0.2447077706655231	2.968931198157901	1.348591688083762	0.2567408672361795	2.916585616824532	1.342309754838392	0.02229796517140173	2.818282074057924	1.365924316529407	0.0008541041333089089
217	7.200000000000001	2.677790073493459	1.109165145801111	0.2859070448253745	2.668687861445958	1.291085257517046	0.2660805256962719	2.662785872175976	1.437340781680571	0.2668633367087848	2.660880467226744	1.660045799063542	0.2710031969594622	2.627281971103101	1.622802191311371	0.2780229225090612	2.488214461999508	1.576895861074087	0.276859463209112	2.414198324840412	1.299239904817234	0.2684370850716672	2.362530552917309	1.375810989444647	0.04829372121426598	2.277010417292572	1.407072595489786	0.007615677637886431	2.339968349971387	1.424745533831702	-0.05105940105317398	2.241548968891344	1.430764896196259	0.01462823762724128	2.695308722012827	1.623662633567395	0.2643443583836178	2.82598041199042	1.60899924923817	0.2374285726924911	2.968787438623641	1.353954141828061	0.2634174864307233	2.909428978753814	1.343975866385031	0.02902610678629213	2.80893770644707	1.367374159578565	0.006734891855936894
218	7.233333	2.680070068505018	1.119883950350647	0.2842121648094255	2.669157518380601	1.302590364926917	0.2646668802421513	2.662259959504796	1.449577213345821	0.2650824736878077	2.662717977873173	1.673441181881436	0.2698395571947094	2.628902049260729	1.636311558931186	0.2769857804695965	2.489900907541667	1.588551765211942	0.2799280288267162	2.428220599013144	1.308289067742625	0.2777214981656526	2.377575077847153	1.387755229261338	0.05785651014850214	2.290046560024305	1.411491908041427	0.01835769876067261	2.314834135318716	1.423335080463472	-0.01536681586518152	2.253146388131118	1.435949407654742	0.02488870594785159	2.69665789474019	1.636528630884326	0.2626393036633188	2.825841450026048	1.619923826697494	0.2294514766520626	2.96878203624716	1.365477692544429	0.2735566857980753	2.900306385952434	1.352423406492688	0.04151622739446987	2.79886746590223	1.376347338000823	0.01632403505728475
219	7.266667	2.684523017158237	1.134193642310569	0.2826359978319697	2.671381655527821	1.317492120606816	0.2633510825599039	2.663222183362887	1.465067282117857	0.2634364975961159	2.666257276475839	1.689850615977303	0.2687692994770837	2.632255508600838	1.652983545059554	0.276057055240101	2.493575017126016	1.60341637828251	0.2835374445696913	2.444705264095792	1.321445837020192	0.2873743771145465	2.398748322194813	1.405770907320143	0.06787849067698223	2.307671948234171	1.418926934798697	0.03724535511589405	2.283436048771137	1.429672454082384	-0.0006730243246866826	2.269288329214211	1.446804264251202	0.03629470527125166	2.699614690317894	1.652339580278259	0.261031348891568	2.826544175412933	1.632586132252459	0.2210103502930639	2.968383914150028	1.378267266338871	0.2796221539936036	2.878646180841625	1.363336839266443	0.05466122038826148	2.776488229658967	1.388857218464809	0.02609640075925111
220	7.300000000000001	2.690854166059131	1.148651529170488	0.2812000303167888	2.67520848061293	1.332117239542284	0.2621509677351017	2.665641047452791	1.479959393608513	0.2619571306344173	2.671303591486746	1.705155076908968	0.267810311108822	2.637184766103394	1.668714294622372	0.2752490795003779	2.499088811383596	1.617999872566103	0.2876006514447768	2.46061543938699	1.335609081359822	0.2954150705239673	2.421152464967054	1.426506220209027	0.07674398547257298	2.326361766023646	1.428111789318653	0.05874909312211618	2.266871831757088	1.441662945768616	-0.00514624330300585	2.286322709410201	1.461278606643228	0.04157354830124477	2.703996701841775	1.667055357061247	0.2595520795901304	2.827871796675173	1.642977032210994	0.2123905706036368	2.959593990893806	1.386524794007173	0.2751831362739672	2.847251871558349	1.371608281517015	0.06081302117126479	2.748079494689751	1.398863611342277	0.03048543951945955
221	7.333333	2.698684221365968	1.159649115258635	0.2799218060376732	2.680442691965183	1.34271260192073	0.2610818715643635	2.669466103498852	1.490393752039171	0.2606721100775289	2.677563881604907	1.715348895071352	0.2669796875217499	2.643432324448264	1.679454104014985	0.2745720062208665	2.506165092072777	1.628816150817604	0.2920035021150162	2.474499690769109	1.34716178895445	0.3007757906499425	2.439503180439434	1.444733951482195	0.08380934244676951	2.342305628139484	1.436440024965563	0.0731313262087178	2.265238138202813	1.453924873909376	-0.003900136847020587	2.300558255619234	1.474413829776944	0.044493097199479	2.709549575378931	1.676765439328462	0.2582325237017883	2.829728497630513	1.647903831877949	0.2039299248858693	2.938754199648624	1.386718013547749	0.2544415706593973	2.805901187170933	1.374890908212131	0.05236702058962616	2.7067880023461	1.404947069277975	0.02797140299556286
222	7.366667	2.707619068218408	1.164457443900168	0.2788153999575843	2.686911561492463	1.346509042000168	0.2601572908491442	2.674681678557822	1.493547645158632	0.2596065035298153	2.684666952478654	1.717558698177396	0.266294378042311	2.65065940363088	1.682204327818377	0.274034833219751	2.514446338097059	1.632925021296455	0.2965449505516649	2.485926124437792	1.352830869145829	0.3031182918507571	2.451900403724226	1.455060746296539	0.08857273654127108	2.353946939444039	1.441341711928989	0.08011861607355641	2.271364217338726	1.462491179156579	0.001157476434067425	2.311196329795249	1.482282582042019	0.04765428317442571	2.715977587831577	1.678741774518042	0.2571041560175703	2.832209957866911	1.64568675037241	0.1960545147523142	2.91328513237057	1.378835720663787	0.2238587307563156	2.752172941186105	1.375098178615747	0.03650774690621553	2.655393346293149	1.410185220294866	0.02024877812089699
223	7.4	2.717220244968795	1.161795529952197	0.2778901948726783	2.694357404793826	1.342349093142931	0.2593877240075341	2.681132404182435	1.488331299986905	0.2587787798930625	2.692190822426488	1.710842899512465	0.2657694366165632	2.658447827778855	1.675899007752716	0.2736439052061231	2.523467075663924	1.628940983355853	0.300942867374983	2.495071318493472	1.350849627786736	0.3028873135506647	2.458478390469239	1.454666130999934	0.09130007306422352	2.361233289733521	1.441392810928989	0.08288628007907445	2.278645685324262	1.465176729313331	0.004949979750478047	2.31868466032665	1.482815003792407	0.05160270745698348	2.722935675453757	1.672118317758581	0.256195375864918	2.835471873335741	1.636215590664647	0.189181919624902	2.900888875783967	1.364856665268693	0.1911853519339889	2.731592298545129	1.375422624912835	0.01968904229033032	2.640370225151005	1.413474980169062	0.006795265791026891
224	7.433333000000001	2.726889035534036	1.152051523804496	0.2771503498164738	2.702265693619493	1.330782384880867	0.2587794656468435	2.688316360865399	1.47541314374974	0.258198943389893	2.69962825073775	1.696053824986113	0.2654174773841065	2.66625885478148	1.661359294427181	0.2734034961296944	2.53261786393631	1.617282187090129	0.3049301675136454	2.502348683279667	1.341297847234914	0.3005509934142154	2.45945333336258	1.443290345865436	0.09225973006682485	2.364308005619169	1.436504412140512	0.08149775781581599	2.281670923391786	1.462005967046064	0.009195908631139621	2.323223172093744	1.476066572071065	0.0560441590741312	2.729948230571393	1.657714719246257	0.2555295009867904	2.839339318862206	1.620450186193051	0.183633244397042	2.894088242971645	1.34589556077582	0.1575662054771406	2.717019973165459	1.376028784140186	0.0006848603812474935	2.618676393269553	1.413268522141003	-0.008230347552957403
225	7.466667000000001	2.735825510847739	1.13730118981467	0.2765951494123066	2.70983897025742	1.314012795668529	0.2583345043623995	2.695367527306989	1.457114915653204	0.2578676438574318	2.706359447951595	1.675625935425509	0.2652478539965329	2.673417121773929	1.641075810421345	0.273315139006905	2.541148250512658	1.599965572630657	0.30826417901289	2.507841733706619	1.32593641173768	0.2964373727721176	2.4541185804057	1.422974250881055	0.09180130070041857	2.362495013449686	1.42773763400379	0.07483231736583947	2.277136864652218	1.454817121854761	0.01293658717608523	2.323910945233111	1.463397150816538	0.05676250723124428	2.736372700562206	1.637865911783575	0.2551233565263739	2.843208375792013	1.600596792148922	0.1796167594700379	2.882425728284231	1.323846574239671	0.1299062963035132	2.70984675418828	1.375281526290773	-0.01910478852609503	2.610532763382891	1.410524167059332	-0.02384283741350533
226	7.5	2.743307589173106	1.121048914868691	0.2762214737691943	2.716362606355497	1.295816908244282	0.2580527697714026	2.701504031527151	1.43742553081425	0.2577834751227311	2.711862768471328	1.65383325870928	0.2652675076636878	2.679335229217727	1.619363026057292	0.2733800831911144	2.54835848300716	1.580663532163564	0.3107171864323203	2.511824714228144	1.308272048836468	0.2912872813767367	2.444631199768149	1.399049063254463	0.09045401310156685	2.357352245305919	1.417509550992436	0.0642548039243717	2.26673667893799	1.446463704346655	0.01879046233120298	2.321604946176206	1.448520452647026	0.05408554531596799	2.741670825634772	1.61670678551051	0.2549893045482223	2.846592137031648	1.580525938639415	0.1773003107043611	2.862101103327025	1.30229175950237	0.1141883711499422	2.707190647106238	1.37030823392453	-0.0379569675472201	2.608156998748977	1.400862665764423	-0.03562248561205378
227	7.533333000000001	2.74884666879152	1.107389359466809	0.2760229173885521	2.721382898522252	1.280651276125187	0.257931665491092	2.70626640523182	1.421069843711331	0.25794281503415	2.715899186917933	1.635789078298097	0.2654798749060492	2.683702994785889	1.601368666184778	0.2735983255074161	2.553786352741845	1.563989859673362	0.3120607962557738	2.515309984522703	1.292902244957536	0.2866098998941231	2.437280061184625	1.378413551621934	0.08870726321698588	2.353589205799158	1.407969055648025	0.05715249211573083	2.259104966708429	1.43879773118807	0.02231021300294496	2.320063217638473	1.435475879616942	0.05365712836219522	2.74560562464305	1.599186442227739	0.2551336966847141	2.849335313613235	1.564362349793835	0.176796243467342	2.841401956794039	1.284847647441326	0.1162085337497735	2.694857479890357	1.360543618376844	-0.04502808351739885	2.598819392698474	1.383685842025586	-0.03491911170237294
228	7.566667000000001	2.752245266115707	1.099301052517508	0.2759899027538548	2.724709334602306	1.271797530885302	0.2579658987194164	2.709457304916471	1.41156211739818	0.2583370503247179	2.71840710039003	1.625375516215776	0.2658846198345823	2.686405356437612	1.590952616390339	0.2739682910882358	2.557194703463045	1.553082116325049	0.3121365763872385	2.518850381349192	1.282440148801829	0.2833579672502887	2.435033961785241	1.365426993604344	0.08715876501187357	2.353372140182485	1.4007695369599	0.0528501424006668	2.257266925421221	1.432548333382638	0.01881895739469282	2.320944517653148	1.42641126836271	0.05060301968328884	2.748126501944528	1.589084411477535	0.2555557879016369	2.851528388261091	1.555312564746175	0.1781504083792086	2.833302879554323	1.274431243112512	0.1332184953519207	2.694654907113377	1.352805806138198	-0.03251395394980373	2.596730818147305	1.367476411339041	-0.01978814066201781
229	7.6	2.753553345963234	1.098350811847377	0.27611080010251	2.726393823008769	1.270966333281124	0.25814795004607	2.711129184243125	1.41072724325745	0.2589528519572761	2.719503327592635	1.624612967189843	0.2664767909509621	2.687531107439873	1.590119923507785	0.2744859873592984	2.558596822662566	1.549657407572374	0.310900900295124	2.522430749924731	1.278233962544741	0.2819521091247886	2.437665100733713	1.362185919475691	0.0865171342432062	2.35619657249377	1.397421312674575	0.05125912697698048	2.260234137228332	1.429933520086202	0.01636439892275441	2.323458065208481	1.422517383348675	0.04850962371609216	2.749357930497139	1.588371100663686	0.2562467441714017	2.853459177167341	1.555110266956177	0.1813267668769432	2.835905775727055	1.27353817923266	0.1510231053741581	2.696519956038536	1.350486192785823	-0.01629854117935811	2.596289048311105	1.361226089034682	-0.004967522305652957
230	7.633333	2.753054071577572	1.104695977769246	0.2763726105995453	2.726733701923959	1.278292216075815	0.2584685517496359	2.711605939164902	1.418687486851967	0.2597735325647781	2.719501436455086	1.633614349545634	0.2672479144665047	2.687391512839835	1.598984273249574	0.2751466034358374	2.558262001602479	1.554115894730509	0.3084457630097649	2.525943346090315	1.280775018998386	0.2822741353647388	2.444745766470398	1.369291128146067	0.08688681555910538	2.361692723519622	1.39859347512744	0.05206294482591336	2.267805562497374	1.432514644447909	0.01359735842833977	2.327122215264743	1.424231933648239	0.04923706344191773	2.749618745331647	1.597163035684148	0.2571910371191749	2.855546817574206	1.56400589365351	0.1861972070127621	2.851539379293324	1.28344046219856	0.1716273290481064	2.707926114309291	1.353977991748495	0.001480009248584113	2.606895562117022	1.367815825706826	0.004425995755376737
231	7.666667	2.751242661802974	1.117024359708793	0.2767610300328273	2.72624205633127	1.2922438205042	0.2589167416361409	2.711453566139805	1.433757525112796	0.2607789291161972	2.71889451770105	1.650442727409402	0.2681860441347546	2.686504084433135	1.615631999268247	0.2759445823235143	2.556692106028821	1.565697829410314	0.3050223413250476	2.528583637036852	1.290109594701037	0.2838466635757598	2.455358519987292	1.386164881324564	0.08770486194304865	2.369371863500465	1.404378803985636	0.05456306681988272	2.27975363658963	1.440414421923315	0.007388884371879744	2.331628220330331	1.431694538844878	0.05166410040699915	2.749400546836871	1.6135866131781	0.2583664626153747	2.858252016154572	1.580604515963838	0.1925151092395355	2.884496537587823	1.303664137185111	0.2023034807094055	2.743486736735474	1.361927081202074	0.02594901426908065	2.64663743783197	1.384837897505459	0.01220500885120679
232	7.700000000000001	2.748748817065418	1.132279670725748	0.2772596027317364	2.725545174289332	1.309310976959766	0.2594795676700317	2.711363028606485	1.452106228085444	0.2619448195188402	2.718271664162352	1.67071954794825	0.2692758646737874	2.685507302769712	1.63573198377478	0.2768735515968606	2.554540135012816	1.582204604824547	0.3010522377790323	2.528709321958014	1.305365435649054	0.2859929613001652	2.466682515894213	1.409816096713886	0.08806855733749604	2.37737514926476	1.414295932605659	0.0582405817793209	2.293534144344204	1.451923809124212	0.002114425772771369	2.335993832769321	1.44437419956118	0.05286786112515004	2.749275832880174	1.633402185047809	0.2597442771735808	2.861922052001789	1.601300362258701	0.1999025597448131	2.92386786622174	1.330424813760313	0.2364041115949571	2.780691272383524	1.371222383725642	0.0499695688021616	2.6868987924847	1.403256362756078	0.02091750287129768
233	7.733333	2.746013393995596	1.146412534282934	0.2778470561850626	2.725006955419034	1.325035359733469	0.2601416981694908	2.711719187697604	1.468991793395622	0.2632442963115692	2.717966476772611	1.689217224154541	0.2705008864975815	2.684795352575522	1.654078008263463	0.2779283798764468	2.552271634716335	1.599897035808315	0.2970454092650555	2.525944559253509	1.323349686973061	0.2882846779152273	2.475224599994935	1.434421012142194	0.08798121667177451	2.383033966167427	1.427033561351004	0.06423394063914077	2.305447640257791	1.464224432292856	-0.001651341165692403	2.339086426398516	1.459774552299954	0.0529073046496778	2.749535909624037	1.651518787947972	0.2612925026600798	2.866415037724633	1.62120312150639	0.2079284055886951	2.960002785479368	1.357163172247005	0.260800976353129	2.842288716768496	1.379622162818434	0.0589723242241557	2.752331166372837	1.413896236978388	0.02279257333368192
234	7.766667	2.743242811215599	1.155266301197041	0.2784975830593479	2.72463792960034	1.334974797649898	0.2608863502237058	2.712470887981025	1.479741692456912	0.2646526630625144	2.717907574125251	1.700957725527442	0.2718434725727397	2.684368960130545	1.665686098735128	0.2791049963718037	2.550073976607647	1.613628408181566	0.2935220100748026	2.520435917471698	1.33832423887507	0.2898870822227488	2.478702281682748	1.452566770668126	0.08726865198070918	2.384458399584311	1.438949709272827	0.06919381565050566	2.312474087633466	1.474005381830061	-0.004711380747680395	2.339887189921536	1.472602341231287	0.05031526446534221	2.750046473485038	1.663062694400875	0.262977509354776	2.870955717235761	1.635173324327837	0.2161478737409107	2.984518963586694	1.376888817849469	0.2726024668939179	2.889223471198689	1.38619781943181	0.05815413425299033	2.795689536475725	1.415992629837326	0.01925219770638181
235	7.800000000000001	2.740569370639734	1.156056991955781	0.2791849611654538	2.724387753680668	1.336270930943606	0.261696747533922	2.71348356574224	1.481393759354463	0.2661473337898978	2.717917907613731	1.702891329657422	0.2732830988980627	2.684103947861634	1.667467900437875	0.2803954174535527	2.54803692152686	1.619229393053755	0.2908352212438931	2.511314961332901	1.345451427095962	0.2894164051802685	2.47701066444109	1.460067404163377	0.08485497940518923	2.381539496349017	1.446284459061737	0.07077893839598821	2.314338582597625	1.478895150607245	-0.009153594592425873	2.33791984709693	1.478451703182593	0.04709553605408964	2.750593267389495	1.665054261822959	0.2647641995261003	2.874929785066929	1.639931936274034	0.2241997442278899	2.995449131487073	1.385283984149747	0.2750897763596893	2.902129990621373	1.389190417909167	0.05500478019815764	2.806154125927947	1.413637577663653	0.01480239069528354
236	7.833333	2.738104162760709	1.147968289694704	0.2798859663112596	2.724222515044252	1.328230518407431	0.2625565726394325	2.71463572725188	1.473321073416926	0.2677053854345615	2.717900930013422	1.69454780575014	0.2747969081730327	2.683914006271576	1.658921306862068	0.2817872016000539	2.546207952731307	1.615356211822522	0.2891680352356791	2.499396283229707	1.343057328006656	0.2869275378114331	2.471238436938758	1.455763082544506	0.08064169062438678	2.37515214429213	1.446645510757195	0.06944222102429416	2.311713663976327	1.477406234477885	-0.01748084269314417	2.333576199020644	1.47581878701605	0.04304955512085573	2.751064730934959	1.65700557664013	0.2666166988136355	2.87817908894086	1.634990203460583	0.2318089306683467	2.997231999056152	1.382016928970927	0.2737607123139686	2.905751685096193	1.386787616351971	0.05191823175730276	2.811724720888779	1.408227722473067	0.01212669380845324
237	7.866667	2.735917082814304	1.132117543714773	0.2805810838849701	2.724094614562905	1.312197710866778	0.2634498071786416	2.715794180298036	1.457046178762506	0.269301951658119	2.717840383255816	1.677755185546012	0.2763598446771997	2.683758428524001	1.641863554215555	0.2832633802611834	2.544610265018855	1.603260678382677	0.2885691987911196	2.486406289002912	1.332260003533342	0.283266140726571	2.462442042235519	1.441933448390473	0.07560914475422821	2.366232074030271	1.439688981237106	0.06654461376965984	2.303900946331983	1.469804932394163	-0.02217612108121476	2.327035656902614	1.466286837356567	0.03823648385668593	2.751436331679175	1.640655169696506	0.2684981785302564	2.880796945784061	1.622050531808954	0.2387240777739602	2.997147759017198	1.369710930336864	0.2690252833833405	2.912221539146036	1.378803350296604	0.04575181602357684	2.815208365001295	1.398516006595003	0.01002317990252535
238	7.9	2.733985336329424	1.111506034051507	0.2812547301866224	2.723866905604201	1.291403956650335	0.2643606360371589	2.716722982871126	1.436014714071342	0.2709098026118202	2.717719913495781	1.656294030464312	0.2779454774831321	2.683574658998436	1.620108524470403	0.2848030581419364	2.543222035261818	1.586080144754837	0.2889959967537979	2.473360024220308	1.316225856330461	0.2791935431850114	2.451112772824599	1.423590645804005	0.07074515482151819	2.355091277907047	1.427400836187374	0.06096075980640957	2.289383863255365	1.458266961433095	-0.01853459583455531	2.317795857324205	1.453024392570639	0.03318146175915719	2.751672822133858	1.619638184583505	0.2703719357617707	2.882864400860012	1.604292887810442	0.2447231007169951	3.004017869682898	1.3527708163914	0.2612274420495417	2.92564399181698	1.366973152911357	0.0357401881216376	2.824660631209523	1.387473052071406	0.006472471433437752
239	7.933333000000001	2.73215335688923	1.090314747285731	0.2818931573208325	2.723259007169073	1.270206769090823	0.2652735656467924	2.717023398205452	1.414742109658999	0.272500649125713	2.717423163344646	1.634902675444614	0.2795279812892752	2.6832001187591	1.598467321352668	0.2863838958095626	2.541919439784637	1.567853928689604	0.290365268825341	2.461826756240754	1.298822937204947	0.2753735863816318	2.438915835824075	1.406389672985876	0.06720801720020547	2.343098441828146	1.413330894039029	0.05229134989119502	2.269940181686621	1.443924750364778	-0.01058626753909672	2.306680687847082	1.439763444536079	0.02988549191421672	2.751618059520188	1.598542226625949	0.272203724485343	2.884225562293553	1.585779926406657	0.2496328354553041	3.023059863478177	1.336231816581679	0.2540820017745992	2.958714909399225	1.354701513575653	0.02617631762129861	2.858276352636586	1.377376846790283	0.002231325414445667
240	7.966667000000001	2.730200839958117	1.072927123927879	0.2824853530180654	2.721959307471869	1.253054992376373	0.2661743178460729	2.716282274031481	1.397711703206592	0.2740484871780968	2.716752294814565	1.618089624517454	0.2810829423388701	2.682411989238595	1.581514067201257	0.2879830726759494	2.540516101821289	1.552599679206495	0.2925795345574134	2.453665894819122	1.283765723044023	0.2726089349957849	2.42856570744634	1.394220145994691	0.0659723559128685	2.332777423838648	1.40199889154599	0.04581998690469037	2.252353802577388	1.428215931086189	-0.01225840711809927	2.296195035136891	1.429256865942218	0.03085972372229569	2.751031195000144	1.581798552892685	0.2739635656166037	2.884528687585736	1.570640603486576	0.253370214844673	3.0416427020336	1.323640183941853	0.2490540930914437	2.986158975293981	1.346889932579901	0.020712145815774	2.893274309582611	1.3708111347467	-0.0007228748398573693
241	8	2.728009390106144	1.062701598175833	0.2830260924422108	2.719820814855956	1.24331633059415	0.2670508858393398	2.714288835868369	1.388289904472038	0.2755306231272124	2.71557850199003	1.609199208051657	0.2825864685086636	2.681074970373503	1.5726123965997	0.2895761523140152	2.538890919729517	1.543389239811543	0.2955017624333826	2.450386004953674	1.273642252714324	0.2715050183742815	2.422647598581451	1.389612024450471	0.06793851043790361	2.326476314489772	1.397095222739072	0.04702379909715276	2.244496365292674	1.419391352629048	-0.01800669801495531	2.289403771499967	1.423909608156936	0.03358841024753574	2.74976193919168	1.572737199889306	0.2756249772376819	2.883540837377168	1.56232439516286	0.255944096887142	3.049550070388956	1.317080497918993	0.2422374595834706	2.978759047444682	1.349224871433268	0.01766669624196125	2.884172039110445	1.370436132890029	-0.0008649677307890918
242	8.033333000000001	2.725603456127977	1.061508402043572	0.2835158823402761	2.716925780091904	1.242822649965449	0.2678937550335953	2.711135208516513	1.388285595498713	0.2769273247335435	2.71396592263303	1.609985227854797	0.2840150512158597	2.679256650853843	1.573521670810795	0.2911371969989248	2.537087998936386	1.542341323766443	0.2989560649203736	2.452708531929973	1.270542921748407	0.2725264577990262	2.420802229399033	1.393329981554661	0.07326179287271498	2.323936433804181	1.400992380120407	0.05594321853245335	2.246032780485772	1.423241804295517	-0.02096037260902943	2.286803075983362	1.42627730027275	0.03430396405021998	2.747877650925317	1.573123627257066	0.2771642251626528	2.881317186540656	1.56277200628791	0.2574118344912995	3.048186311224271	1.317439196024409	0.2325055246758645	2.953155415459911	1.361108908213716	0.01404609514015841	2.848309954657897	1.377158375435147	0.0008750114156802029
243	8.066667000000001	2.723151135851263	1.069356380167853	0.28396051135455	2.713562288269714	1.251458616125988	0.2686963429189085	2.707177165746117	1.397477314150612	0.2782245090407598	2.712131883364341	1.620053947515055	0.2853469470301737	2.677190343244657	1.583855341883805	0.2926411405904947	2.535297444390849	1.549830016280479	0.3027604853188619	2.459258083344986	1.275547284446569	0.2753966443968302	2.422689926683543	1.405441010940033	0.0811395648353519	2.324998796925933	1.413680402331333	0.07109297750171678	2.253404469671511	1.438513193936332	-0.01054988054837872	2.288159499325823	1.436667318665792	0.04210060684361461	2.74562057570414	1.582617930171297	0.2785620580319831	2.878121074609076	1.571489523625238	0.2579056662798144	3.038527303639635	1.32334199657009	0.2338891116568439	2.934770405937193	1.375871672679034	0.02024495303346457	2.826920176053896	1.38921557953133	0.006667892600834519
244	8.1	2.720970044685774	1.08447699351095	0.2843702181712425	2.710227118850263	1.267314996104643	0.2694546359174406	2.703037854169409	1.413822891494033	0.2794135206360792	2.710423449906236	1.637167861897544	0.2865634954154131	2.675252200498845	1.601336906939766	0.2940658658489461	2.533847122726153	1.56414091256789	0.3067801398363809	2.465929697236684	1.288286191050647	0.2786540813631389	2.425338422265275	1.424633643819302	0.08864060249774362	2.327015271071893	1.433519167430805	0.08299542076711292	2.259240003370265	1.462019889399556	0.00271871753807817	2.290453887379353	1.454242239829898	0.0516777350365191	2.743392742768624	1.599090428317274	0.2798047004214391	2.874439141315705	1.585821751466272	0.2576294492459241	3.01844643178745	1.332140853031918	0.2439461636916533	2.923149240698136	1.388020491478462	0.03379847674996231	2.819353872446633	1.402586814275796	0.01636814432529697
245	8.133333	2.719424924993153	1.103769043728899	0.2847586619102385	2.707486484784571	1.287178931846709	0.2701667922018244	2.699443185053275	1.433995053285283	0.2804899284606638	2.709243186405974	1.657852694329421	0.2876489445836743	2.673874951728858	1.622440933215846	0.2953921284783905	2.53312173994465	1.581810625955635	0.3108830864086005	2.468815244322627	1.306121156259326	0.2813466981299078	2.426729606690664	1.447193224187714	0.09336708930601162	2.328084929009734	1.456835440538972	0.09028409467143023	2.261669400033711	1.488050321627399	0.007231554219538484	2.291470846809048	1.47534124998032	0.05480617559196748	2.741666249237353	1.619170927606596	0.2808829541157535	2.870930085846117	1.602126342855026	0.2568544020782705	2.983663593699793	1.340712864863123	0.2584844221436514	2.888768116370201	1.394534521621671	0.05510406147508919	2.795308534817144	1.411087222659599	0.03304932546150473
246	8.166667	2.718764170653241	1.123100184801989	0.2851405575987396	2.705800794027486	1.30683053823086	0.2708310753370486	2.697030236709682	1.453719924983971	0.2814467610707015	2.708934862870891	1.677756599130532	0.2885871894925297	2.673425624948131	1.642767069300268	0.2965983293972674	2.533400717912376	1.598739502955102	0.3148791710266312	2.467895364067621	1.324551448241811	0.282875973803719	2.42734113362209	1.468376638116117	0.09486049791268311	2.328667708666536	1.47928060441517	0.09425387958620088	2.260950731591164	1.511232293361757	0.009591014749891354	2.291484572338281	1.495473216514051	0.05744868154423843	2.740852902079577	1.638584235282379	0.2817874128493418	2.868336030608249	1.617135432915574	0.2558824201923309	2.942360960650778	1.347602423740088	0.2628879278088603	2.78696677376432	1.400159268347668	0.0779223284387251	2.682892428340408	1.416574304650147	0.05524654880606954
247	8.200000000000001	2.719150323787119	1.138359490058089	0.2855297301088457	2.705511984661846	1.322129568468823	0.2714452644777859	2.696289727652502	1.468888240486953	0.2822727522185831	2.709721635977281	1.692791559574253	0.289361477181402	2.674143373099663	1.658153563587698	0.297659734484536	2.534785700945528	1.6115665029741	0.3185053328765638	2.466615955985732	1.339030201518768	0.2832814114701461	2.428891063733208	1.484322988481167	0.09498427676983212	2.33039134209234	1.496750934642172	0.09549650691232708	2.259573821946352	1.528681500697552	0.01481801881622732	2.292597957371613	1.511596386072619	0.06182184899776882	2.741243089800659	1.653307610564467	0.2825078353575251	2.867361011597637	1.628433580957825	0.2549988765920773	2.926308628000914	1.353107204469105	0.2559893232805405	2.743202332875625	1.406847673873344	0.09180143419474293	2.636761577803677	1.42212918078573	0.07164518887492803
248	8.233333	2.720670189474554	1.146787339897224	0.2859370763070055	2.706814271100189	1.330290665840969	0.2720064796538821	2.697513535201007	1.476738128540109	0.2829552981050034	2.711702789418912	1.700199184344016	0.2899560328983112	2.676137639896665	1.665783618765673	0.2985520220922502	2.537252275469292	1.618753815887061	0.3215992244540186	2.467824451467207	1.34756090065168	0.283129933849402	2.432463618645358	1.492898472166625	0.09477386977162726	2.334323937158497	1.506897065222277	0.09484962027562517	2.260741685436324	1.538359546084104	0.01786777092825152	2.296226462247458	1.521098013988329	0.06431924627782168	2.742985840297926	1.660638984056906	0.2830344262135172	2.86834670473059	1.633806340734363	0.2543546869927611	2.926853652295712	1.355354437229269	0.2465438242552661	2.745625534719388	1.411665663669252	0.09693944354887185	2.640668964894314	1.426247338812176	0.07689564603161754
249	8.266667	2.723276693465659	1.147419236512902	0.2863697330647383	2.709693531911031	1.330368252597364	0.2725113529971351	2.700726200137992	1.476351643514176	0.2834828245847517	2.714837523922766	1.699087907838968	0.2903570253270946	2.679365622272576	1.664744719119755	0.2992533532153612	2.54069152144015	1.620021295476918	0.3240733173223134	2.472505972140818	1.34997347561614	0.2830932824604548	2.438474457255211	1.493390808260254	0.09439601457370089	2.340887347748605	1.508971237488652	0.09310279896069558	2.266340529240475	1.539389059156259	0.01836046550667701	2.302834921898325	1.522705224174498	0.06461419924312367	2.746062824499696	1.659699719921988	0.2833588437008864	2.871345021680522	1.632319291808223	0.2540008350591519	2.925483478139112	1.352743503820135	0.2342663856916934	2.746709573471377	1.411761069312796	0.09697144848706014	2.644955865613987	1.426988412669083	0.07137000829926346
250	8.300000000000001	2.726744421739761	1.14054676495092	0.2868307892268794	2.713886301153955	1.322720751234657	0.2729559604875355	2.705640408078954	1.468130429328032	0.2838449206172044	2.718902476028382	1.68993278813001	0.2905526760851946	2.683588964202606	1.655512404336922	0.2997443536399969	2.544870768515948	1.615582836966366	0.3258548385112542	2.479474535809111	1.346560155188037	0.2837194009162103	2.445983499631667	1.485129149226306	0.09339365216680691	2.349052921261374	1.502076657348436	0.09162420652187778	2.276156820995026	1.53060499389608	0.01508769026156843	2.311172573594585	1.515492777425578	0.06323919654904477	2.750245689755044	1.650941538362989	0.2834743580114411	2.876133547723103	1.62432642628573	0.2539149818982066	2.910194488535144	1.344890366623599	0.2161557586881206	2.719837061658823	1.404753727497725	0.09175312023165019	2.622352779093527	1.421751813324429	0.05790875220401635
251	8.333333	2.730675397394613	1.127716926121239	0.2873195979684192	2.71888043397971	1.309048955743661	0.2733360419956853	2.711647205277004	1.45387194790509	0.2840326505187137	2.723481649950937	1.67471352970804	0.2905339160431424	2.688363533119081	1.640078223871175	0.3000088616975288	2.549407194951827	1.606165676506137	0.326858827252113	2.486247434229238	1.337811677324574	0.2848841199172659	2.452986938693491	1.468394679254925	0.09103284513784685	2.356649225157163	1.486240036242711	0.09234078918455323	2.287607421944287	1.512159606522496	0.01029183188073817	2.318743974922508	1.499928023875618	0.06161205777705815	2.755086030017335	1.636271200802519	0.2833766008054053	2.882210932617648	1.611789043757519	0.2540239372136466	2.887524569404447	1.3337843257956	0.197234793363005	2.693907670399803	1.39006628872242	0.07847104092860727	2.599367550636986	1.408132363653102	0.04141577187255308
252	8.366667	2.734605580114717	1.111981813698282	0.2878330963113058	2.724027933144409	1.292645290743157	0.2736476021394336	2.717928414847568	1.437028840472983	0.2840388124384911	2.728049333320984	1.657170994964771	0.2902947778172384	2.693128525764694	1.622202054824641	0.3000346614826894	2.553820099289896	1.593663064892719	0.3270191601192462	2.492381069469899	1.325054593616263	0.2857140815831163	2.458603112994226	1.446275820007949	0.08746737410759291	2.362876347183401	1.465148307841189	0.09277849955508852	2.296995859187211	1.486608109138741	0.008143331011155159	2.324858729372103	1.479575585657397	0.0597593303276108	2.760001544203118	1.619310354050397	0.2830638126785576	2.888794540415194	1.597972101692783	0.2541873634902339	2.874010128285517	1.322943716910599	0.1799895700039731	2.667008327097649	1.372242765498426	0.05961447173857386	2.57270594128126	1.386179615183483	0.02411267648004863
253	8.4	2.738079742173368	1.09713864731519	0.2883667491859646	2.728652032961142	1.277492662765406	0.2738869273185797	2.723599643538295	1.421718421029822	0.2838557713590882	2.732070981554589	1.641625798864179	0.2898307582830422	2.69732218832986	1.606245572190721	0.2998113121835224	2.557643465658163	1.580780782444713	0.3263608123101611	2.497259709598921	1.310734653364982	0.2853479991881636	2.461888709517238	1.423758431280992	0.08334926461849493	2.366847068524685	1.443697961585224	0.09022760112365395	2.301845965722063	1.458435210520236	0.005470038277090206	2.328874787823673	1.458702996740581	0.05600737805985077	2.764375518300057	1.604264742149914	0.2825343480336682	2.894883906010915	1.586478916306965	0.2541504284453833	2.894305060871064	1.315454574014249	0.1683779610414869	2.67733309945111	1.358195453998704	0.03814855908185558	2.577577106791874	1.363789784544257	0.008982484434954037
254	8.433333000000001	2.740679455584553	1.086906181790861	0.288917111913324	2.73213029277873	1.267363234769809	0.2740516386190655	2.727846402523724	1.411754540600975	0.283477797566423	2.735119589016748	1.631909044628355	0.2891389053830237	2.700497606020317	1.596153259485509	0.2993303700606231	2.560527939085202	1.570524726930789	0.3250174273011288	2.499945613335022	1.298082227925571	0.2830005844921012	2.462156185596353	1.406658136426387	0.07921239531032902	2.367967392429906	1.427250173847907	0.08128210016244938	2.300876864038525	1.434382161486951	-0.003021906974910015	2.330329794277327	1.44170285377291	0.05136498322499552	2.767680023216199	1.594843583368894	0.281787314665887	2.899493776579494	1.580222274611061	0.2536149728445503	2.952210196399168	1.312851903109476	0.1730577452708721	2.787157732456931	1.351484298287263	0.01714096150054803	2.688914073877868	1.352048664010128	0.0002462831167370635
255	8.466667000000001	2.742240868814778	1.084211955855833	0.2894837483727894	2.734198508518786	1.265178093908354	0.2741409097750307	2.73034810744662	1.410064003338928	0.2829035871215058	2.737144213754574	1.630931449554943	0.2882188149725671	2.702593176860119	1.594940344099704	0.2985869812639333	2.562469395386571	1.566214316855436	0.3232490298333182	2.500359972338418	1.291281426276117	0.2785675965693599	2.45978774287431	1.401198218651401	0.07538190907908207	2.366769744649322	1.422181104531447	0.0646441110701126	2.293718121729022	1.422744288766094	-0.0151314778905302	2.32938006286173	1.434114603355992	0.0481958842775989	2.769792547235443	1.593857598315285	0.2808240969710751	2.902196113675009	1.581254525359775	0.2522844385603765	3.002427573424693	1.316344711658674	0.19954340479253	2.871233863095543	1.352243067618643	0.01484815793780503	2.768728840617448	1.35352103456368	0.003106605796341546
256	8.5	2.742928075727055	1.090350471851909	0.2900677808084194	2.734989663758904	1.272071649143076	0.2741552129657743	2.731280769844634	1.417657148467037	0.2821358360519926	2.738378350572133	1.639505103052576	0.2870725887216582	2.70385756384716	1.603480658780944	0.2975789790936895	2.563746100653828	1.570125035515852	0.3214013151100032	2.499889562668245	1.293581276680702	0.2735062485633627	2.456815295984133	1.409365003212687	0.07237206448666544	2.365774512886606	1.432253781870744	0.04704744037796463	2.286384058593385	1.430998724734406	-0.02427268703354764	2.328004896278091	1.439124233728391	0.04380104831751117	2.770915694619142	1.602126644421631	0.2796487492055428	2.902984803914701	1.590109323781334	0.2498907771910844	3.02756194306926	1.327688608170087	0.2272848581511988	2.919411556138375	1.362209399023421	0.01959377902062164	2.814123476327913	1.364812716417047	0.009149479292010106
257	8.533333000000001	2.74315114426268	1.104327586615338	0.2906707822918126	2.734909724327439	1.286760770567972	0.2740960770807491	2.731126043103898	1.433010598481752	0.2811806450087336	2.73915613901454	1.655747399125454	0.2857059947445319	2.704663773690526	1.619887644886667	0.2963074642402442	2.564745673029671	1.582025321986254	0.3198763277029995	2.499529823630878	1.305423068561552	0.2701355004816409	2.455735013228389	1.428678293939369	0.07097354627306637	2.367298233507897	1.456010193436496	0.03574684096461286	2.28500543554721	1.457266523023403	-0.03519601966043388	2.328246818492547	1.456031075300471	0.03430378625346556	2.771391999334004	1.617895872303974	0.2782699047804041	2.902040938877217	1.60501771505232	0.2462756034596554	3.035384709881748	1.345875659819197	0.2430490118462343	2.937796721281867	1.382900867806053	0.02585782822072483	2.834267048144082	1.38977263313834	0.01255672461717927
258	8.566667000000001	2.743354864726949	1.122986446925098	0.2912947227753171	2.734443492752786	1.30576916963128	0.273965999884538	2.730448023476003	1.452387151629882	0.2800460665588685	2.739779390043988	1.67554178953553	0.2841276914979677	2.705355745196435	1.640004721340332	0.2947745003193579	2.565827607310767	1.598874844795604	0.3190233874809775	2.500313458515334	1.323513320865202	0.2714887864119789	2.458755663482635	1.452517167669556	0.07353840051278959	2.372326551717796	1.485677960697507	0.04277618632301824	2.292935485317731	1.488916817058265	-0.04015219888587462	2.331473021289106	1.479836081053773	0.03131565825526483	2.771562584814685	1.637219759808032	0.2767005084603783	2.899617416195947	1.622029870833431	0.2414520811649636	3.035049769807627	1.366295162832432	0.2469019194065812	2.925750856348226	1.410098131251774	0.03578595998478748	2.827273581518213	1.427691131514277	0.01468786458938452
259	8.6	2.743841187869902	1.1417548773611	0.291940465925659	2.733977165547441	1.324336294140303	0.2737681650637548	2.729698049695942	1.470882282318992	0.2787396404672213	2.740428689308106	1.693781979869903	0.2823482044586153	2.706139232934519	1.658669981404307	0.2929813275941584	2.567197360189929	1.615953923681231	0.319034069098046	2.503515514507855	1.342170367056776	0.2781749077604161	2.465819172544795	1.473597411781625	0.08098136007427433	2.379795500037559	1.512094117374062	0.06889527489039404	2.305734874934516	1.515600044872229	-0.01133896669073775	2.33763796008587	1.50326383276284	0.04494844955114708	2.771666201238661	1.655117572500796	0.2749563058857717	2.895992527467349	1.636513986663052	0.2355890712878128	3.032797429314896	1.383168529684305	0.2349665179658642	2.903144306384178	1.432736279071782	0.03859765257583789	2.801628983147546	1.457373226240885	0.01488145432478906
260	8.633333	2.744686974215025	1.15605259616817	0.2926059524253783	2.733737320711739	1.337939696854478	0.2735055291503345	2.729171702270828	1.484028703976205	0.2772671103454775	2.741159737679441	1.706099265140082	0.2803799742563208	2.707066385164749	1.671429874983116	0.290928754572244	2.568890683575196	1.628521931969543	0.3199399231585915	2.509494486834436	1.355759317814282	0.2874441202361708	2.473984040681483	1.486949620569746	0.09091530403282426	2.387630018903827	1.528730901004916	0.09020758036327443	2.316355206180032	1.533734110717499	0.01120551258598311	2.345471735057544	1.519689837829381	0.05814966707434688	2.7718356908905	1.667269801619831	0.2730554923112323	2.891532018841276	1.644268324919338	0.2289935677984807	3.020823201829043	1.389923047136991	0.2232957211140854	2.87401399879257	1.43941634595604	0.03920387291446789	2.770684362859309	1.462906613990816	0.01559844044742571
261	8.666667	2.745801953087825	1.162947104169342	0.2932866257199038	2.73379584198533	1.343817543838118	0.2731805128977887	2.728992405406901	1.489194876570562	0.2756342909539108	2.74187873818603	1.710090825153587	0.2782374084869319	2.708018381483619	1.675790788402573	0.288618001197013	2.570729529940238	1.633781293657833	0.3215065767858157	2.517957836575612	1.361044257710015	0.2972566439594145	2.481554260682056	1.489204319031962	0.1006537720657542	2.39468520205219	1.530995033428462	0.1007924907838861	2.324284241065117	1.538657348272659	0.0179925138290409	2.353675872040351	1.524032276122282	0.0637186028675423	2.772067488298538	1.671286964741495	0.2710186990970464	2.886660204044914	1.643275553171283	0.2220775288888278	2.993640675635554	1.383975495993172	0.2191883976905447	2.849026518225748	1.429715589977498	0.04020718424871495	2.749003533125808	1.445620635336319	0.01696669694849085
262	8.700000000000001	2.746847127297767	1.161569996091419	0.2939749759171617	2.733947408061805	1.341271441702834	0.2727944805518311	2.728976377144502	1.485807297639054	0.2738463128423548	2.742273843916409	1.705390397944375	0.2759365847810308	2.708643260426505	1.671330504647463	0.2860516522301685	2.572267912932058	1.631110537359845	0.3232185610589888	2.528429502933026	1.357286589871013	0.3068245462363818	2.488563577610547	1.479245416599519	0.1089663496805855	2.400879337332436	1.516861620133398	0.1038507756185022	2.330844053694085	1.527749792569068	0.0186837342608207	2.362154069202474	1.51463111499549	0.0667794407895942	2.772126307927698	1.666791408633657	0.2688674004656684	2.881661249693293	1.63364711270501	0.2152686207283799	2.952683127923104	1.367213933389116	0.2137404728685733	2.790681705418175	1.412237412982165	0.04104502815141476	2.688556657085584	1.419193948220441	0.01739719075533524
263	8.733333	2.747104980688281	1.152804611661812	0.2946603924482726	2.733593424123701	1.331374263207204	0.2723477031803749	2.72852752709056	1.475078189325133	0.2719080230446261	2.741761223650572	1.693415868422789	0.2734955486650107	2.708298588976291	1.659460125610257	0.2832350811495176	2.57275099938355	1.621499844873188	0.3243295589690061	2.539893594426645	1.345330525477752	0.3157162951474826	2.494146945347836	1.457474552386544	0.1153338781559606	2.405769294898341	1.487797215632582	0.1014318679193681	2.336075052322608	1.502404758997984	0.01911333963829833	2.37041240615499	1.493302145075651	0.06993047377518141	2.771478732787576	1.655141927180811	0.2666238844607127	2.876700564698376	1.617350645169737	0.2090417168022151	2.906784244367671	1.344188772058909	0.2075254698447905	2.749992602698681	1.395977427694881	0.04177841549993345	2.649438509176545	1.398516384812329	0.01794045215810044
264	8.766667	2.745528049877157	1.138978665616239	0.295329503405526	2.731752020051657	1.316701348730386	0.2718399807684801	2.726640645418083	1.459777269653652	0.2698263422115755	2.739514782048716	1.67720718934057	0.2709358551569418	2.706092764129655	1.643259821600547	0.2801809214404319	2.571161746343331	1.607271872196432	0.3239972931934778	2.550100645035571	1.327442333422526	0.3241033311565369	2.496078773854617	1.425641201443385	0.1198278908584345	2.408697634510836	1.449580498200388	0.09545001533160027	2.340545265841285	1.466555194953329	0.01985809878907899	2.377051137251807	1.463527029745747	0.06702601077241642	2.769304283097585	1.639248389193841	0.2643117505761948	2.87160665841804	1.597833267961476	0.2038157508823565	2.854919636590776	1.319953220438273	0.1951124067213303	2.706508269150078	1.38110013211934	0.03517841781328396	2.604907956127887	1.383992024315451	0.01386859843518501
265	8.800000000000001	2.740907487358474	1.123243919175688	0.2959661981541831	2.72718616461218	1.300658573561877	0.2712707534215257	2.72200581888863	1.443539146821275	0.2676108711017858	2.734488084208927	1.660728823621341	0.2682832774111242	2.700923460819868	1.626729170390601	0.2769109205632381	2.566269945421421	1.591506757457235	0.3213742916782185	2.557360357372785	1.306818839561474	0.3319062489736094	2.494409319181202	1.388807086837565	0.123385180666681	2.410657919200746	1.410957985402243	0.08530647090976778	2.346618382548583	1.427620499753893	0.01395714662327465	2.382613144107997	1.431072477809055	0.05684927345758115	2.764526278660473	1.622925408874211	0.2619562079123953	2.865885901903113	1.579291466715592	0.1999442804254749	2.805933930297642	1.299115821389134	0.1804050535476474	2.654971249291074	1.36402622415856	0.02105332672064065	2.55468916703813	1.367995471117218	0.002037986228818123
266	8.833333	2.732077537326746	1.108656667117771	0.2965520777760483	2.718619415258509	1.286373789947847	0.2706401157636429	2.713247163165843	1.42956108689697	0.2652781626072411	2.725535704686194	1.647289803847902	0.2655685423286931	2.691627161021159	1.613217675621614	0.2734588642075449	2.556781324103536	1.577479788120819	0.315724187260184	2.557444328156128	1.288094661520823	0.3381504909097804	2.489253461270168	1.355444979319337	0.1262092636907028	2.411238146876191	1.382450257264694	0.07595825770854768	2.35606220056023	1.396412212582828	-0.01016934901133462	2.385999046399012	1.404444956244386	0.04552058608636772	2.755940588345848	1.60940266559499	0.2595850198993448	2.858633272096684	1.565242202260899	0.1976853946639318	2.772928198930395	1.284554282232105	0.1745312740910585	2.608589707833892	1.346119496993431	0.008989121205500815	2.50894486242865	1.350836202218658	-0.009216786361442072
267	8.866667	2.718165065244492	1.097902256012482	0.2970668154549939	2.704990818825721	1.276354445562204	0.2699494462383378	2.699189918885122	1.420193772755271	0.2628537054144106	2.711711615439281	1.639007113926117	0.2628282461037609	2.677273503363138	1.604958027634533	0.2698732441658967	2.541668029660363	1.568528078601835	0.3065680120180498	2.543082443262485	1.278286584728065	0.3401406410515086	2.479352943806445	1.33772965608503	0.1261640679415209	2.407316308398441	1.37306667315847	0.07121425418105747	2.359967651733461	1.377883402503617	-0.03208043359175036	2.381779019931671	1.391500862361411	0.03707355438205994	2.742509345976495	1.600761716823819	0.2572290741102817	2.848648075800538	1.557617729006397	0.1971605559797027	2.766209458202411	1.277831624511783	0.1867397598785637	2.605840131988065	1.33451819558016	0.01030211411324417	2.502122216807528	1.341960588210847	-0.008269237015335957
268	8.9	2.698940564041784	1.091665734974018	0.2974899733215157	2.68579611154349	1.270978758977499	0.2692024070785766	2.679172037139748	1.41555841923755	0.260371951836443	2.692492635919645	1.635662224068981	0.2601046732424828	2.657404913615332	1.601822737673902	0.2662188288630651	2.520513143471248	1.566153636787841	0.2939782392509584	2.507332466736318	1.283879437169043	0.3341988842142865	2.459127168972999	1.344294065916992	0.1201054627221126	2.391985120895518	1.3884067422059	0.07198555439410737	2.345061595886118	1.380007691154879	-0.02632262153164647	2.36080633621573	1.397691369180443	0.04448899489300268	2.72359805561391	1.596805544033067	0.2549209927278311	2.834605076971926	1.555800727142156	0.1982733208016649	2.773358857663871	1.278828926318719	0.2172113190822911	2.65537246922803	1.333769968673747	0.02436290965610111	2.554021136551411	1.345867316982653	0.0005589771202891666
269	8.933333000000001	2.675085282111585	1.0884097108182	0.2978043686993881	2.661516326578906	1.268463733117352	0.2684063521313482	2.653610577327613	1.413670867867511	0.2578787534981061	2.668089970605407	1.635079682768692	0.2574454197808677	2.632351823375945	1.601539091293165	0.2625767542522342	2.493816936871982	1.56944698532309	0.2786543927232409	2.446455212168258	1.309331760999825	0.3169303596793874	2.419216011636245	1.376297533460814	0.1046789211696797	2.356628507371328	1.428036786866033	0.0705632397901312	2.309443707721439	1.412294393148733	-0.004876136165055606	2.315952882773652	1.423147832235116	0.05468837913175042	2.699365257777009	1.595514830006727	0.2526955688844603	2.815705766447239	1.557938835165135	0.200690556570363	2.78002443864998	1.287521851256792	0.2571928030354036	2.689130582286409	1.340792309220077	0.04687842492062974	2.588127154109465	1.357182664817425	0.01055657644673257
270	8.966667000000001	2.647970529729556	1.085231278670298	0.2979983343249213	2.633465358195443	1.265688083140401	0.2675724984412163	2.62388805605438	1.411254190576319	0.2554303116595677	2.63942886712671	1.633882880458098	0.2549015036532599	2.603180438369948	1.600503760292155	0.2590402087162053	2.46290633548037	1.575088971254279	0.2617424072643654	2.363406050385919	1.355365366192726	0.2863965352599037	2.350793396668774	1.428928869500292	0.07777180004405604	2.291528438343272	1.48376119320765	0.05638679636092803	2.258248760275821	1.471118443603601	-0.00881503731033448	2.243337804215242	1.464106019977976	0.0403952682396331	2.670745089144913	1.593766238509956	0.2505891172318335	2.791961903685953	1.561610735796945	0.2039125195683301	2.816512318013936	1.302312611568674	0.2896293089580058	2.726102534015892	1.348696810026702	0.06943385453182431	2.637929898214427	1.367829315234796	0.0182430812270051
271	9	2.619266684552682	1.079384271182007	0.2980660196176279	2.603322351311799	1.259750503132046	0.2667160768886554	2.591772527179841	1.405297866750964	0.2530924420502081	2.607933135038389	1.62895399197391	0.2525260649590952	2.571405324238533	1.595462389229759	0.2557087595803722	2.429572266560382	1.578481188744503	0.2444868298952134	2.270972374879538	1.417066630942009	0.2407618887128584	2.252789174441665	1.496660263350523	0.03755465231751913	2.189464971170174	1.543220655613718	0.0243557912083203	2.187484730876882	1.545499924892447	-0.0441314176290932	2.141999227087473	1.515094415598892	0.001904688743679869	2.639187680542286	1.588611560351463	0.2486412267405781	2.764147709291036	1.563746929811187	0.2074711802837859	2.86780383369693	1.320110008572789	0.3089333599889371	2.75753679415365	1.352635740814954	0.08655822786797662	2.68006047173773	1.373351593238701	0.02684165393264669
272	9.033333000000001	2.590656645536291	1.069695547394478	0.2980067898719151	2.572864039617366	1.249344849545025	0.2658550962487322	2.559155529161229	1.394374570964245	0.2509349307652898	2.575384571931162	1.618605168803589	0.2503708793702249	2.538834595308602	1.584756307106178	0.25268119734817	2.395810632976251	1.576614458005894	0.2280905647625693	2.182760446536896	1.484756458448413	0.1821933802651855	2.132096856191522	1.572998538660901	-0.01264654192741665	2.057375758036065	1.600345493607532	-0.02392755079717799	2.093191947822469	1.622708185280612	-0.09808368614333354	2.016701975085381	1.56900459511365	-0.05245545498079069	2.606493759761654	1.578423994824674	0.2468919645720674	2.733685031021215	1.562480776544921	0.2109340174317801	2.894776528988424	1.338020222678293	0.3272560966736994	2.801939727059181	1.347373157895474	0.1085019109339097	2.710512068390327	1.367248069672604	0.04772078690149017
273	9.066667000000001	2.563838902768	1.056781871873228	0.2978254682844308	2.544020758301631	1.23509574812753	0.2650090462256505	2.528187176039141	1.379169379016719	0.2490285212775963	2.543975650684222	1.603343820929829	0.2484841889767357	2.507624624300378	1.569001201501979	0.2500522667205021	2.363826564601027	1.569331118635408	0.2138904448878574	2.111610832276717	1.54347521600199	0.1249725224092967	2.015950851868172	1.635318261963199	-0.05760178769477207	1.930471486639642	1.642362416922631	-0.05649339854975016	1.99522258808024	1.679940107075754	-0.1131244701970115	1.896580239944142	1.611538556820354	-0.07060454135695071	2.574894692628846	1.563667347637598	0.245379228707282	2.702824297434431	1.557231713774391	0.2138893442898992	2.876632652121678	1.352793624916258	0.3577493645253241	2.898750613390483	1.32812774456837	0.1583619193985652	2.81634207628836	1.339694447262733	0.09012673139081132
274	9.1	2.540613091004251	1.042833119381396	0.2975329217716792	2.518823086500681	1.219525920971648	0.2641983317350528	2.501113563117833	1.362574679975642	0.2474401089920471	2.516273949740262	1.586189946137162	0.2469074835904509	2.480215552146767	1.551480870851314	0.2479053591932386	2.335963420083672	1.558714728592961	0.2031996809289077	2.061514977573035	1.581462821047375	0.08126257698395167	1.930589059197759	1.670873875827928	-0.09059140526734748	1.83858616082859	1.66417540786986	-0.06985118029310208	1.920961356633979	1.708961019606484	-0.1054901195157448	1.809222469925644	1.635834384121311	-0.06374167692187425	2.547006426544017	1.547064550432877	0.2441365028219341	2.674678870250294	1.548219382065119	0.2159888050165717	2.822051196244598	1.360271944516881	0.3889151398364813	2.969730943782648	1.297637811749184	0.2364351852201664	2.936600207455812	1.288078323494836	0.1496697474517207
275	9.133333	2.522735055772951	1.030817608375065	0.2971436131665056	2.499207408205405	1.206111587898997	0.2634420198451133	2.480038623164017	1.348530148028554	0.2462234806304838	2.494574599614707	1.571491988397313	0.2456727774359538	2.458781728303546	1.536665813047094	0.2463052447837033	2.31421391194572	1.54801453933585	0.1971703825470021	2.029469095742584	1.594476773373436	0.05635710184166848	1.886091632021415	1.679019404134269	-0.1152284488741646	1.790984388103779	1.667117662089009	-0.08565225029515881	1.883418226545603	1.713463689936243	-0.1190383778285045	1.763764214541248	1.641948331044352	-0.07681225018545154	2.525204368448077	1.532702845331795	0.2431905063413532	2.652331552224721	1.538595827664672	0.2169961389915809	2.776604121282475	1.365505626503139	0.3932380785117958	2.953076213739714	1.268673416327142	0.2906369075851906	2.945490871067696	1.233258676340991	0.2002811503611858
276	9.166667	2.51173613842269	1.023408111274281	0.2966743804912448	2.486854143141652	1.197958363655808	0.2627566829500661	2.4667728392205	1.340392274029125	0.2454140444135776	2.480557283098296	1.562957312722598	0.2447979171936121	2.444955385031274	1.528152413630981	0.2452883868484502	2.300083565906846	1.539976483302904	0.196460353670213	2.012795568937604	1.584587029090183	0.04952544195937664	1.876651642532424	1.663575901052167	-0.1308946202171964	1.78017234031295	1.654008474264866	-0.1034365154982018	1.877398457593185	1.697676572094821	-0.1444099801899519	1.753166630867628	1.631916068924572	-0.102592499602606	2.511264794770349	1.524273736736	0.2425573515047267	2.638171352893512	1.532793923285945	0.2168881778395721	2.799210344421331	1.378977582332078	0.3476354525647498	3.003172357411847	1.255917657349401	0.2678349956973181	3.000494186572438	1.193450562534885	0.2125594337970697
277	9.200000000000001	2.508658892782594	1.022335818482256	0.2961440467058872	2.482872117763556	1.196988489063343	0.2621545645940001	2.46245341150536	1.340070456088973	0.2450241319440909	2.475035872407837	1.562756741626164	0.2442833354496264	2.439589683194901	1.527852887453	0.2448555155053161	2.29445846889203	1.536528258645737	0.200950355658416	2.009586974067093	1.557330598958288	0.05834361052672219	1.892582281228485	1.632831014018524	-0.1343925949126626	1.795452298438881	1.630284217126416	-0.1119508315382409	1.893690735609961	1.669180276494618	-0.1582419846583304	1.767302897669397	1.610591021246261	-0.1279988059625881	2.506053477584004	1.524106063094505	0.2422401155633749	2.633275472848556	1.534135647433001	0.2159665580307506	2.845422579333309	1.403351618318029	0.276526859238055	3.036555475485631	1.266532156104442	0.1816575677118256	3.061443806227892	1.18736966836839	0.182105867116137
278	9.233333	2.513831431236057	1.028154921993553	0.2955701106200043	2.48749347495115	1.203703668136553	0.2616418558139352	2.467172360881427	1.347871006464744	0.2450428179179638	2.478030424156981	1.571271487629705	0.2441093418631219	2.442747470197757	1.536056838406309	0.2449704300174795	2.297535739258637	1.538546124613378	0.2098584112811251	2.019395688466235	1.520053656662129	0.07962947771096904	1.927324284141391	1.597958276991709	-0.1244063658164851	1.829707431820994	1.60368707002667	-0.1085192803864869	1.927615587082914	1.638194337260927	-0.1567573148545678	1.800070106142209	1.585329480039607	-0.1343913972065896	2.50955235906865	1.532650854905276	0.2422241583036508	2.637562996389828	1.542837229023485	0.2146308111485628	2.885284375571093	1.437102238273776	0.2313883235706303	3.016270370173362	1.30224837341816	0.0926950877133825	3.079553510167913	1.224111701037073	0.1226790842480652
279	9.266667	2.526825207279835	1.039845559125923	0.2949653947047366	2.500160673528331	1.216913781290272	0.2612181840593634	2.480205741270122	1.362371424877991	0.2454406893741739	2.488926659579753	1.586914119811867	0.2442400973211333	2.45384617256301	1.551234833010688	0.2455702312137044	2.308888907664636	1.545524792216171	0.2221572228833974	2.043777855057958	1.478796906951538	0.1108311656316586	1.977325937371489	1.566065521171965	-0.100114763758743	1.879209113544354	1.579017230012133	-0.09142668716888183	1.976941099374256	1.611121858435172	-0.1398251783780166	1.848210495393709	1.561375862214461	-0.1160009706648595	2.521065351393963	1.548336404941065	0.2424787230017967	2.650064139263365	1.557072273882968	0.2130966978678114	2.925490826992859	1.473774245851837	0.2276250143891023	2.990648532207908	1.356368944211367	0.03970088595893739	3.077842769042521	1.291875887587617	0.06406173099047427
280	9.300000000000001	2.546534200193761	1.054860005835919	0.2943362574549857	2.519676944508257	1.233767894269787	0.260875190035737	2.500232840806061	1.380471892032431	0.2461669978906193	2.506599726176607	1.606265858837678	0.2446282660989604	2.47178212569131	1.570098687383753	0.2465723761950267	2.327533051978311	1.555258934301897	0.2367440229258616	2.08476542970054	1.436878607286244	0.1492897054614571	2.039054489983378	1.538432310895534	-0.06228490536539152	1.940661714029222	1.556660158115536	-0.05795454859097603	2.038051445788491	1.588827366534972	-0.1058577305828532	1.908711440893091	1.539526378126354	-0.07384966481199223	2.539372537896635	1.56773714847572	0.242960187031104	2.669187416547145	1.572698710179134	0.2114132538084634	2.958751272355625	1.495226814537596	0.2440704451633814	2.996299548473282	1.405613784253432	0.02742069659180951	3.089829206746457	1.346326984182162	0.02823082401067264
281	9.333333	2.571379158332541	1.06972656702537	0.2936832126882288	2.544388317550073	1.250323103064225	0.2605970231135099	2.525490848547101	1.397926572191503	0.2471519323198808	2.529492610493	1.624602091406191	0.2452214248934504	2.495014264735117	1.588070472436808	0.2478838165773728	2.351979639791995	1.564460446780282	0.2525248211635965	2.142289548784467	1.396772005200495	0.1913207179367205	2.107485857475848	1.512187664624651	-0.01625589648764907	2.009640546850424	1.534127671030958	-0.01424255435791867	2.106101433926945	1.567731924614701	-0.06193119280045564	1.977341481283287	1.517768252977082	-0.02319004516354149	2.56282444647849	1.586148719945556	0.243618817079354	2.692917544758905	1.584963812725593	0.2096842471758044	2.976190113536645	1.489214924430924	0.2582647791960843	2.974041594956563	1.437183065885154	0.03589854412126163	3.052872820907446	1.371079565509064	0.01043884260405085
282	9.366667	2.599576457363618	1.081033771484409	0.2930024960706593	2.572439356781135	1.262587560449447	0.2603618270976045	2.554013468322114	1.410427473684165	0.2483111482816087	2.555794385551818	1.637110996419539	0.2459650937682289	2.521737633102302	1.600437673613043	0.2494063481426255	2.380377223784018	1.569699364572282	0.2684245212647247	2.212504502950168	1.36023707566469	0.2335071505935237	2.177175475165923	1.48162595885552	0.03020271595942631	2.08188967063994	1.507642881370996	0.02970886822444116	2.176365110287799	1.543058219416233	-0.02018295056954434	2.049586419265057	1.493730871775406	0.01632330260695238	2.58954331164585	1.598825388726453	0.2444018769643596	2.719149021719362	1.590395980003227	0.2081306569913551	2.970549010769193	1.456468207381096	0.2556090372306634	2.893324126933961	1.449640595276651	0.0479554064260885	2.926030360383737	1.37515618347847	0.002877583778599836
283	9.4	2.629372673871936	1.086700858326506	0.2922842487745616	2.602027499059991	1.268121154526866	0.2601435623381493	2.583890954053614	1.415369751444267	0.2495542713738312	2.583684274656262	1.64094128294417	0.246805152836124	2.550113982910367	1.604361946660195	0.2510422646721981	2.410714634420382	1.5693664288039	0.2832888837094943	2.289254572482923	1.32796639440627	0.2731558982427739	2.244526508928022	1.443983857051288	0.07224934330344668	2.154508040236999	1.47431118128182	0.06404421208459549	2.246098038090302	1.51202458198364	0.0141816959465581	2.12190802253522	1.466277227632426	0.04472140265296093	2.61768652622816	1.602977197276509	0.2452563539242409	2.74609637627488	1.588244318159544	0.2070643516155291	2.949946863698727	1.410422626842371	0.2407588886856342	2.786606431890035	1.444804959482042	0.0611720743900443	2.748042295183056	1.369021627985411	0.00809032393231468
284	9.433333000000001	2.659077906146003	1.085940497117528	0.2915103798837963	2.631498117277287	1.266192700341384	0.2599134340635356	2.613449493991888	1.412122249190922	0.2507925338269855	2.611534249844044	1.635607870222887	0.2476904010289466	2.578471573741552	1.599278165007367	0.2527018341876147	2.441061739767533	1.563309376763069	0.2960950484033532	2.363534216955022	1.300589128841677	0.3067142154874989	2.30574638058478	1.401828267209697	0.1055937643025903	2.223015026203124	1.434650346342623	0.08214516222292634	2.311263624377193	1.47395487067746	0.03455264599590438	2.189437935584214	1.435942548353717	0.06570145045721237	2.645648417356135	1.598139007270889	0.2461303108212378	2.77246219539019	1.57944511586209	0.2068002774370771	2.93777578664985	1.365618041905977	0.23457986200562	2.762296443105437	1.426462554361985	0.07254539471263902	2.705873247628971	1.361845182481711	0.02231008513912387
285	9.466667000000001	2.687108147340903	1.079577788258899	0.290656900177233	2.659368947046122	1.258001643723091	0.2596416121224004	2.641258220272494	1.402199784859123	0.2519418408163162	2.637994129260499	1.623099893119684	0.2485719469500104	2.605389109593397	1.587078777271548	0.2543041131891916	2.469727920844646	1.553057430519275	0.3060563821949401	2.427397981825533	1.278421502952496	0.3309974474355403	2.358226628362703	1.362270260058546	0.1285323833653121	2.282542816972208	1.393786933449535	0.08457460130450788	2.367975398009204	1.432112539050366	0.03863796100030888	2.247497670697863	1.407180547821362	0.07904267232347459	2.672122348736812	1.586227391066857	0.2469714166260316	2.797275159969689	1.565640594768116	0.2075515808242572	2.94006286724526	1.327480810188684	0.2412838887531179	2.775004208398455	1.398689660999251	0.0847650061288651	2.696064753131803	1.360649526451897	0.03998666932742807
286	9.5	2.712058311482565	1.070139419828587	0.2896967494018011	2.684399187664116	1.246655570289231	0.2592990506755256	2.66618834613068	1.389171061931525	0.2529259371996073	2.661989386126284	1.607680747842543	0.2494039301649583	2.629716603844245	1.57189271850777	0.2557787459439804	2.495348701288259	1.541324329071211	0.3125876306211838	2.47603121839466	1.261410828405421	0.3445562903013264	2.399559600570892	1.332494095851579	0.1413044925120671	2.328094291715425	1.361108223594992	0.08141471396355865	2.41018780497492	1.396997134018628	0.01241890621473922	2.291977868988479	1.386202240354925	0.08830603589531397	2.69609260350286	1.571396987347347	0.2477275675779208	2.819876945579726	1.550237808126026	0.2094287337887672	2.944029562595091	1.296343737445352	0.2581759942540041	2.800362257821041	1.364350336305715	0.09319343902083189	2.705988298218093	1.35925964573188	0.05028820441898885
287	9.533333000000001	2.732803686016592	1.061090190813695	0.2886025079399698	2.705656857227936	1.236207623389718	0.2588598377558873	2.687453321459593	1.377522172592533	0.2536818648528361	2.682743045099721	1.594463502735168	0.250145911128525	2.650626802592825	1.558710765985728	0.2570711747829585	2.51696136795934	1.531220530033707	0.3153533072824392	2.507062117263719	1.24982383305415	0.3473855625344266	2.426131996449504	1.320950889367009	0.147277858657913	2.353753825593912	1.348334541633985	0.09035366231554222	2.43176625386086	1.385697515757736	0.016536109468099	2.318300158417343	1.379308510228579	0.09918478041056113	2.716831263728178	1.558665229439367	0.2483489989855882	2.839789897303048	1.537485193888457	0.2124302284080998	2.930623153516306	1.271418916600886	0.2686646564564771	2.796811498949689	1.329796570877953	0.08730187909941493	2.709644231642432	1.349636599871685	0.04330963024896256
288	9.566667000000001	2.748556830023623	1.055817732502213	0.2873498833832426	2.722518815595311	1.230507219919257	0.2583026472273906	2.704594739775941	1.37144560553575	0.2541643043395276	2.69979268677432	1.588052271302522	0.2507631111365069	2.667628968509971	1.552109269580662	0.2581430682389309	2.533980976591847	1.525831340678946	0.3142120398380027	2.520776007084679	1.244674303035297	0.3399285429102306	2.43679717228064	1.327713158573126	0.1461989478516293	2.360427967909929	1.355198948266905	0.1008878853758399	2.437396967692897	1.398076644709147	0.0457357165878507	2.326148567028373	1.386393268840727	0.09921772262340678	2.733908261361219	1.552527579915036	0.2487893683602918	2.85680670797127	1.531703899765106	0.2164710472853606	2.915568940383015	1.256275745188303	0.2693662293720938	2.806965216497406	1.306096433865866	0.07159698646357043	2.733726821153984	1.339112755694176	0.02898754842938139
289	9.6	2.758898814242927	1.056865409126405	0.2859204081789771	2.734674005601703	1.232313787573746	0.2576116736438135	2.717461627636225	1.373860874770938	0.2543452870434562	2.713000960634191	1.59143180011448	0.2512267878723438	2.680578540864254	1.555183111297927	0.2589721434345382	2.546235396999661	1.527461482628363	0.3092457781117555	2.520746938353819	1.247265922586347	0.3240170884668186	2.435090497537349	1.34626612652839	0.1361060082385819	2.354426026843458	1.375370901791211	0.09990156541176616	2.43372233808993	1.423598187949132	0.05464947440533222	2.320476529666411	1.402463784368194	0.09072903292877341	2.747192998441602	1.555847983668648	0.2490063476599338	2.87089112219694	1.535406212562898	0.2213556105248299	2.895018452749951	1.253218087724219	0.2599674259611546	2.806897499613628	1.303280929940307	0.05138333155030893	2.731926700476654	1.339619535735156	0.01461826203894288
290	9.633333	2.763999981544423	1.064902401527531	0.2843049186925189	2.74226892612038	1.242143794411904	0.2567774592606478	2.726242833328265	1.385112932469671	0.254208046335052	2.72247547796492	1.60464294317845	0.2515143600743651	2.689611365129862	1.568082777694094	0.2595501227922523	2.553929157565368	1.536807732393673	0.3008314657258656	2.512107388208721	1.257922583731423	0.3024512569388747	2.427352673248003	1.371541644435259	0.1171012707828568	2.342620760861265	1.402271863427973	0.08657897138475221	2.426380405635791	1.453910464270394	0.04386624472628575	2.307810166042509	1.42305368909564	0.07705809884365843	2.756794667630893	1.568671113908069	0.2489615035898622	2.882088210400699	1.548573869800177	0.2267340512800171	2.870102398975291	1.26279761040107	0.2463881055680584	2.798089668724003	1.319629563958282	0.02978791060088768	2.701865697332488	1.352725677428698	0.002925003657355169
291	9.666667	2.764485300606706	1.078475551470763	0.2825039953840757	2.745746822489672	1.25800498497852	0.2557963494359209	2.731281827244733	1.40271118282993	0.2537438760474911	2.728390604554614	1.624534251930692	0.2516093652725752	2.694972597317765	1.587744718671977	0.2598814301351203	2.557488229996482	1.552578693681727	0.2897195643933442	2.500343902484123	1.275301265621391	0.2799135664412211	2.420918552487713	1.398795055318035	0.09310862190349073	2.331658008516079	1.428018816332022	0.06985008829153201	2.420075729726161	1.481263855607286	0.03274731865656345	2.295385498968523	1.443672872184797	0.06585869442220178	2.762875574161349	1.587990327443436	0.2486202212871895	2.890248763297105	1.568461603407091	0.232071992762732	2.869302143241762	1.284031212073692	0.2429134707631517	2.807655126306707	1.344125018769248	0.01866409640793778	2.704495744559414	1.372081665281641	-0.002601394778103699
292	9.700000000000001	2.761253649109124	1.094423963596215	0.2805238447009398	2.745759431694851	1.276082159164494	0.2546672210855914	2.733099527528986	1.422347754455145	0.2529480096334024	2.731068251720194	1.646144947791298	0.2515021155736851	2.697065459881084	1.609230195248063	0.259981921578513	2.557594743088363	1.571192318170814	0.2770403886585066	2.488186184644028	1.295928633642003	0.2593437411863596	2.417471175254515	1.423124539112988	0.06790558513023393	2.323692185914612	1.447933957969243	0.0540105187989951	2.414928138344726	1.502150450181247	0.02368531900860341	2.285983101424059	1.461361429766565	0.05721738559546734	2.765749134641192	1.609042583681318	0.2479528697715159	2.895404878585912	1.590467536331824	0.2367053780955799	2.904655260461805	1.313454930175921	0.2607362134826284	2.845362099897832	1.369382529978949	0.02996675061725879	2.740918731068343	1.390023643827728	0.0006012257800636252
293	9.733333	2.755205489567298	1.108930310995886	0.2783724590594357	2.742956459771022	1.292035277604007	0.2533909669744532	2.732214191465615	1.439322202646542	0.2518233079445582	2.730836751777908	1.664291846465427	0.2511906784326304	2.696294458063567	1.627336563244239	0.2598782142898189	2.554930197907173	1.587980683118579	0.2641211845066633	2.476531757358379	1.315034070675064	0.2416871574126034	2.414990013569282	1.440286996601466	0.04476652946489063	2.318197733910898	1.460960010526487	0.03871985152131462	2.409601274085325	1.516218112315432	0.006432171458343312	2.279503242749504	1.474515076405479	0.04524145426232856	2.765741330772436	1.626823896598618	0.246938421813097	2.897663762727448	1.609438847649496	0.2399291912272406	2.963983101034105	1.345397483207996	0.2977961368488451	2.932710648004749	1.390863250528336	0.06225767341966627	2.843638479876819	1.403825657649758	0.01079719741226322
294	9.766667	2.747073378637612	1.118652419378008	0.2760594541799238	2.737839401742341	1.302325327118292	0.251971524701761	2.729000938748789	1.449978487225146	0.2503831363523331	2.7279708339063	1.675195553502329	0.2506823433755525	2.692989674239692	1.63826081481166	0.2596081579104613	2.550026378553671	1.599161965154671	0.2523110531585371	2.465465715626158	1.328602954470653	0.2261400644539769	2.412079771483715	1.449192194797385	0.02499205956763692	2.314234701550242	1.467784942528709	0.02352351144577484	2.404981957392599	1.523169819074239	-0.0151645938201812	2.275072081448457	1.482100052658773	0.02928871886618184	2.763121251160506	1.637617390221146	0.2455680770984925	2.897058006025582	1.620882695271584	0.241030025009739	3.010040994081101	1.371847477943927	0.3319159518568382	2.99540629284398	1.403098144092768	0.09306484066177681	2.919387254543065	1.409916469247329	0.02083042018456417
295	9.800000000000001	2.737310989147923	1.121403848143147	0.2735962388366887	2.730688631108538	1.304845601944756	0.2504162041576401	2.723642666219555	1.452282320622653	0.2486512853713623	2.722629185490969	1.676962286768816	0.2499937383988259	2.687355341003316	1.640087260148104	0.2592185213144418	2.543253657090425	1.602656156740003	0.242867337801809	2.454475894289183	1.334371568333315	0.2123520136922806	2.408185944117304	1.449884671436189	0.008704778059710913	2.311001252834021	1.469052320605783	0.007521013023539592	2.402240296090543	1.523236713080912	-0.02930170390967679	2.271788190812168	1.484153802159534	0.0134586247471605	2.758028576191644	1.63950364036619	0.2438474036321586	2.893550069754791	1.622720906519581	0.2394448436836956	3.032263206851994	1.386485859018425	0.3420218824732177	3.033374765018297	1.405448069431419	0.1014800595822951	2.963140700475796	1.408498129702019	0.02236283785215035
296	9.833333	2.72603822305302	1.116626230940244	0.2709964292458241	2.721493686535972	1.299272896917779	0.2487353260634847	2.716034600456714	1.446077640767727	0.2466597162971167	2.714747098519365	1.669691086676688	0.2491503214823093	2.679383331766177	1.632911513195331	0.2587620681314708	2.534847167631907	1.597972433297192	0.2368490716730093	2.441522857142721	1.331982658080473	0.2007858066740347	2.402022912920888	1.442973479642047	-0.004923277719303175	2.306775443085199	1.465404485197807	-0.009118202557473112	2.399872767578379	1.516755353406766	-0.03908598521363409	2.267965491370508	1.481125948090924	0.002744460880267041	2.750345066372604	1.632500781596413	0.2417970445611257	2.886744692365482	1.615067700887167	0.2348139542121443	3.041201609952697	1.387352283553943	0.3267978486408216	3.046318554250388	1.400711340684763	0.08608175871797313	2.971856741229936	1.403504407135197	0.01469749360775938
297	9.866667	2.713127465464696	1.105599530055988	0.2682763832499286	2.709992836273268	1.287198643661713	0.2469418475327219	2.705797229599147	1.433159586202849	0.2444451558884229	2.704025389289058	1.65547262192349	0.2481839778489524	2.668858709154177	1.618843652109813	0.2582922976551046	2.524976990999995	1.586250174822204	0.2350427667688583	2.424005191272094	1.323056355380773	0.1934572850745791	2.391950164333253	1.431133774730324	-0.01530453933861555	2.299205571089737	1.458320375951305	-0.02771471260181199	2.394915365245939	1.505296929086484	-0.05531519516206403	2.261303620412908	1.474147666144759	-0.008550943147199279	2.739671187081365	1.618583259143945	0.2394510151678873	2.875734454081299	1.599770234189776	0.2270133296417318	3.047320386781935	1.37586735860599	0.2960035606818014	3.051100131050283	1.389917044554636	0.05542727339567485	2.96145477842183	1.397634525292333	0.001351178244691792
298	9.9	2.698429540688166	1.091539862464612	0.2654561263763565	2.695879648846561	1.272225648288626	0.2450510591562273	2.692482654639644	1.417393666829227	0.2420473776722916	2.690083569726029	1.638553032693207	0.2471315136671339	2.655516616563725	1.602141827290869	0.2578604707072958	2.513909211815799	1.570464348942264	0.2379882132587585	2.401156294178216	1.311344549961408	0.195694184298401	2.376928450344245	1.419302338473443	-0.0172259510825708	2.286177220104079	1.450310542606831	-0.04199447963205627	2.383930703134939	1.492481340642158	-0.07398698209236387	2.249764074719867	1.465285501787405	-0.0237769512973199	2.725491183541935	1.601857173466545	0.2368556215743569	2.859308142015369	1.580671156584762	0.2161597003422848	3.048834557108719	1.355953270213798	0.2693887100411513	3.042397789054348	1.372670589890225	0.02800023451109947	2.941631513755516	1.389890993373669	-0.01240235506226647
299	9.933333000000001	2.681860148039052	1.078283229731045	0.262558837198463	2.678954021886146	1.258408755520094	0.2430784193836913	2.675786487505925	1.403015672956559	0.2395029236281549	2.672557325607087	1.623383546605307	0.2460309371641023	2.639152700150671	1.587203801992018	0.2575099024864148	2.502054810080621	1.554498366060347	0.2459416574281167	2.374886902360815	1.301750897444007	0.2153259018104775	2.355203238893857	1.41120403937101	-0.001810925897435846	2.265689302771674	1.444360956309456	-0.0389582220681171	2.362837130398997	1.48276731654292	-0.08234656362052548	2.231660231329619	1.457462861370707	-0.03115034942478701	2.707292352094211	1.586747299871313	0.2340645734480147	2.836116766448742	1.562194936788618	0.2025423070095208	3.035949726266934	1.332196767820681	0.2541995438660339	3.030777908300459	1.351129703003701	0.01243074787674587	2.931127581211328	1.380517988714076	-0.02474141168909695
300	9.966667000000001	2.663445708083239	1.068228779352697	0.2596121967888178	2.659097244549444	1.248123117276689	0.2410409146472274	2.655475991162351	1.392392887701217	0.2368468531283311	2.651154361249497	1.612291082998487	0.24491805745066	2.619646281793373	1.576301582139309	0.257271611627133	2.489934524540593	1.540989826010585	0.2587462708100069	2.350610463924622	1.297198414987414	0.2581216133635548	2.326302245575349	1.409109119383756	0.0406126749654118	2.237743481631192	1.442758068369039	-0.001362000336015631	2.329069526023256	1.480174734946279	-0.05711593599676242	2.206856995240285	1.451819867328879	-0.01276668247931171	2.684613240187898	1.575643700828796	0.2311360184846001	2.804824562408553	1.547064536652048	0.1866215246898354	2.990657397022129	1.308188008472889	0.2405806057237968	2.961255932513338	1.330777269999309	0.006491453784199908	2.888684040031664	1.378715494765925	-0.03451768584370649
301	10	2.643315683260523	1.061737536602493	0.2566504125453147	2.636342885339878	1.241456340068762	0.2389580248904412	2.631520637307319	1.385440067347011	0.234116458077987	2.625809280350976	1.604909430649696	0.2438258993371979	2.597076022499129	1.569001162327874	0.2571634707348267	2.478186665151623	1.530772698253688	0.2756787144561305	2.336140307745055	1.298198594756368	0.3225817325676133	2.294548526736303	1.411935055678858	0.1120166253120507	2.20775969775142	1.445423296647861	0.08173706036656253	2.285927069260118	1.487103665002048	0.02059031581654892	2.179967115472806	1.447792173004216	0.04806579756837964	2.657228870500184	1.56834144676812	0.2281333032548328	2.764676804514272	1.536721006115132	0.1691561789132519	2.924118711102237	1.291821111660123	0.2098061648098921	2.830383668161243	1.317146784403691	0.003537306551195306	2.830071315122383	1.388659080297153	-0.04014943999522279
302	10.033333	2.621747955459864	1.057084128563548	0.253712729849678	2.610927447982565	1.236288068450479	0.2368514932319006	2.604150156354225	1.379806209116657	0.2313525653339913	2.596789041498003	1.598514032194445	0.242783315385023	2.571768993118086	1.562487173337134	0.2571899267661831	2.467416914953948	1.522538459832729	0.2954574257831646	2.339964072623064	1.30179923115516	0.3970300301924373	2.270115401188311	1.415004032051356	0.2029921205556444	2.186707917097595	1.447943874208405	0.2043712404089249	2.245908980504931	1.498392574912782	0.138524828294326	2.160050849884011	1.443147513229996	0.162109480430854	2.62530182473716	1.562334967786744	0.2251229158145036	2.716018841943634	1.531365375620068	0.1511989194182097	2.867433059311019	1.292328523070088	0.1446275045889837	2.705448765390001	1.31209779637908	-0.005365015546496415	2.704699721032492	1.397375064411081	-0.03809869564730118
303	10.066667	2.599250687819396	1.051910664479775	0.2508418738376783	2.583397766964211	1.230011235767855	0.2347456658485406	2.57398143178111	1.372784124288763	0.2285997438219088	2.564986605584114	1.590251284487839	0.2418144385762757	2.544504257137282	1.553888035437881	0.257344049487916	2.458188616832552	1.514075020289465	0.3163618063104258	2.367100790718756	1.304300020100104	0.4643569667406325	2.263617189445944	1.411391532435503	0.2962730310993897	2.184972396570518	1.442642386822085	0.3367089941915098	2.228692984156472	1.500543659121031	0.2719716666421235	2.156050015329019	1.432484708456522	0.3106508296890841	2.589724339899495	1.554838560086953	0.2221720506221754	2.660653450494575	1.5293150586581	0.1338721041512752	2.808664023106025	1.31172411945817	0.05036199167524419	2.598058360235971	1.315785004683274	-0.02320731273060318	2.56001596192177	1.394333846205177	-0.02855534750031612
304	10.1	2.576507472163799	1.044547300867356	0.2480826499120092	2.554561737227151	1.220914600429642	0.2326678696558211	2.541933312983793	1.362718189155938	0.225908313797227	2.53173180620037	1.578587252662798	0.2409379158916922	2.516335288277603	1.541700110901715	0.2576108287636969	2.450707545669166	1.503816408817124	0.3366140170721476	2.416165849599569	1.30341256149783	0.5078239566927405	2.2789298675445	1.396181878773326	0.374387215170383	2.204969244490025	1.424613110903771	0.4329397247281433	2.247897901217056	1.485263108687721	0.3829014194523915	2.174839349908325	1.412111198969961	0.4061453230629416	2.551955855205767	1.544247879456336	0.2193451581736621	2.601149519359878	1.527903326838632	0.1181413977665198	2.733763451721781	1.348042073078807	-0.04211827555040661	2.501406197825893	1.32885644285852	-0.04095727631198299	2.470797125065876	1.378636444645183	-0.01170624771375512
305	10.133333	2.554420771596023	1.03438967325112	0.2454736022699753	2.525535921031969	1.208588033774957	0.230645669505249	2.509230781943909	1.34940057829416	0.2233317714955878	2.498604124976257	1.563706324437329	0.2401668790569751	2.488491953706317	1.5261022926145	0.2579726827750232	2.444812974505583	1.491165166948358	0.3548055392980837	2.48144345963661	1.298740354596515	0.5192684013935784	2.314408705931537	1.365048629629986	0.4269211211964092	2.244662527039969	1.392544040886736	0.4686077502126062	2.301371804007319	1.450666222100088	0.4259424406451857	2.216846366163177	1.381081867040126	0.4275004351803252	2.513807655635137	1.530617930557343	0.21669887772112	2.540255822862389	1.525430251415859	0.1046550141429159	2.669486208153468	1.400000300613934	-0.1138355566951967	2.461700595952284	1.355555784859696	-0.05253481686362452	2.467902022550257	1.371252204327388	0.008398481291110583
306	10.166667	2.533995992021453	1.02210522437155	0.2430446400929138	2.497686078824813	1.194047543349369	0.2287059755859932	2.477352133428128	1.334071909123522	0.2209261083497829	2.46730535006693	1.54733071401374	0.2395095166556508	2.462285370138875	1.508833920837853	0.2584122409985903	2.440094979062967	1.476949611164756	0.3700993205814874	2.550217488166304	1.291809200386146	0.5013079359929178	2.359182877236395	1.320531170715448	0.4534383115853128	2.292960895733933	1.35010272256579	0.4513848804822065	2.361530035524546	1.406729425570826	0.396422118922765	2.268795965393596	1.343430984133565	0.3965687470976679	2.477307348354622	1.515487093671163	0.2142808424239821	2.480851842627404	1.521431640876622	0.09374716534090576	2.623327098781165	1.460400992388164	-0.1540974910761639	2.441998868718494	1.40203975786399	-0.06592270165962447	2.454633682317325	1.418124491161896	0.008743693422789621
307	10.2	2.516172185137809	1.009156995050116	0.2408158947859439	2.472447827978623	1.179015189638887	0.2268736878139652	2.447817010523067	1.318425225200042	0.218746467788753	2.439399347618656	1.531310673261708	0.2389690435068684	2.438897400088946	1.491870401512458	0.2589125372368782	2.436005143940598	1.462652237681585	0.3822230214073629	2.606511856567199	1.283710582087415	0.4659356277929672	2.400505794785438	1.273686368435922	0.4612555624591579	2.335674584793291	1.301541195901996	0.4171588798450787	2.400416826064024	1.36315639603268	0.3659828477990311	2.312467224242127	1.305853487699034	0.371551586002685	2.444400832681791	1.500527261377094	0.212128392124131	2.426009815644804	1.515131907812302	0.08549186364056552	2.562762759394967	1.516784392282661	-0.1743980043779572	2.369332388383189	1.457778493648135	-0.08153213678926798	2.350046009177276	1.505909482041731	-0.01378655232604529
308	10.233333	2.501785998003218	0.9977920315762704	0.2387977578263972	2.451229014381833	1.165935349937804	0.2251694424864089	2.422143856250845	1.304703130793942	0.2168408379576801	2.416232425781274	1.51777770414687	0.2385438844080665	2.419349887816827	1.477539153335467	0.2594568299035879	2.432028082337173	1.450083341693957	0.3913293284444126	2.643510682443185	1.276071042440734	0.428893551336972	2.433019495463712	1.227825390643908	0.45725339367565	2.366896289424445	1.249271636313962	0.3879149125923889	2.409482442439075	1.321125941771786	0.3534794167654963	2.34353573767713	1.270733744139904	0.3639381705312876	2.416831529802047	1.487714584114622	0.210267121321377	2.378813749113196	1.506263055219761	0.07973852535748525	2.462297753354557	1.554198010242177	-0.1858382445614505	2.258436990938384	1.495653520697291	-0.09571994815146576	2.196237238485202	1.560170353015006	-0.04620867629981644
309	10.266667	2.491535007744502	0.9904237889125589	0.2369911239786849	2.435144751867045	1.157322355733191	0.2236070005345834	2.40169642762667	1.295341345299866	0.2152421656051408	2.398862320174827	1.509044624866426	0.2382281787280872	2.404481984021884	1.468274914706601	0.2600273876609618	2.427775250066691	1.441663798693514	0.3978353503965421	2.659480834067042	1.268803882391139	0.4028338420232155	2.451362046522765	1.187252383370595	0.4504195221425814	2.382839384438002	1.20204528014977	0.3745759134027879	2.392696885610522	1.281694103012033	0.3446353509814757	2.365750978675495	1.240513010331927	0.3636585563542722	2.395988771750558	1.479281654302633	0.2087104051261027	2.341582189909157	1.496210058259093	0.07616557429973282	2.330112497376936	1.562024282601563	-0.1759980574156105	2.135622763188632	1.508799139665134	-0.0884993775258812	2.05457487760188	1.562287186557261	-0.06826436419738276
310	10.3	2.485891896953258	0.9892227369934559	0.2353887761676278	2.424956826711297	1.155496345554022	0.2221931362866447	2.387613647757481	1.29282166491328	0.213965790545397	2.388049880852602	1.507569631362318	0.2380128389589462	2.394939206598753	1.466540402233347	0.2606053537522809	2.423109155436173	1.439837937211359	0.4022364646226383	2.65653840900778	1.261991567914509	0.3926739797413145	2.451697607509579	1.157073869668503	0.4459775225319141	2.381332572181174	1.168431667291942	0.3756066295967634	2.360431604709919	1.251197131555475	0.333797361328789	2.381392047530161	1.219539917455172	0.357098068907059	2.382881671827638	1.477686955132878	0.207460815656012	2.316497598557401	1.488479520570597	0.07434028041141157	2.187679109038359	1.5401452931624	-0.1368819921102446	1.978473222167178	1.503907409061135	-0.06413586589190712	1.881822846490285	1.528431013703904	-0.07483553016966901
311	10.333333	2.485088962579777	0.9955944926475849	0.2339765533284431	2.421015649241672	1.161924944135956	0.2209280010897785	2.380637388498042	1.298895137732351	0.2130086277121316	2.38414823859527	1.515066113699282	0.2378859153345257	2.391080557825934	1.47396204616464	0.2611699309718212	2.418205418182746	1.446045358029425	0.4049084228267671	2.640037006544423	1.257510831220503	0.3961381471158492	2.435104125518317	1.141702638204748	0.4415681325828595	2.364701274207637	1.15431433735974	0.3753464892370356	2.329795648528347	1.239394262688254	0.3266503850807362	2.386720227688167	1.212296151940496	0.3518724143776353	2.377986189300925	1.484742122119913	0.2065110928562079	2.305158199193909	1.487158681190756	0.07379805626166171	2.074318438398966	1.497590970016982	-0.08366766480620415	1.831188628630591	1.489950258166492	-0.04007163982754159	1.726722458970221	1.484543584882505	-0.071176437517963
312	10.366667	2.489119539076854	1.009751988419894	0.2327360348955466	2.423353958433183	1.176769987823408	0.2198073169585649	2.381153786800821	1.313950630346941	0.2123541613573178	2.387093609653812	1.531682439807069	0.2378339354526497	2.392960470195888	1.490617855851406	0.2617000011268936	2.413553913527204	1.460311696678655	0.4060422582358337	2.616591493658169	1.25824210144354	0.4073262182366246	2.408389893644321	1.143837786436304	0.4326642796818323	2.338924308198916	1.163415554271404	0.3681180237920338	2.308831671126347	1.249048853306638	0.3199102794415118	2.379228727821542	1.219928287483298	0.3485484570859243	2.381260465144763	1.500755428089252	0.2058469992333871	2.308460610636768	1.494705482368728	0.07412862514680542	2.036117643336218	1.450057671590143	-0.05029598696029965	1.798041877304585	1.478834273837391	-0.02810342732411071	1.70059992790735	1.458985237351024	-0.06559580754120324
313	10.4	2.497755147118041	1.030641248545045	0.2316477685140251	2.431680621135165	1.198805916279825	0.2188245847115079	2.388994095778257	1.336728075459587	0.2119769931512266	2.396387797084031	1.555853480101177	0.237841662565114	2.400260741015929	1.514915610944724	0.2621743117634882	2.409841650115488	1.481411188820807	0.4056506915925999	2.591382218609537	1.265766898009113	0.4210137856458347	2.378355990844399	1.165317056273935	0.4189674921002418	2.309949280630907	1.196487705363838	0.3621042204763365	2.300623148473879	1.277527397483964	0.3135105729034118	2.360959801982157	1.242012531811824	0.340055523564282	2.392124478642197	1.524301309227503	0.2054478763314379	2.326166482141837	1.511642888652349	0.07504733030548615	2.065407981171889	1.411762036405988	-0.04582372309592426	1.840158782872731	1.472976234194653	-0.02171598422340664	1.743468713798565	1.457326401312738	-0.05581608178663941
314	10.433333	2.510576994107035	1.056288932126023	0.230694302556445	2.445387050488674	1.225872205771704	0.2179729669264078	2.403386668187093	1.364842706943645	0.2118479728602174	2.411224853906725	1.585048735596528	0.2378933404919483	2.412372578962663	1.544312525529949	0.2625742820663073	2.407781007650022	1.507600820263134	0.4037223543026724	2.56698021430795	1.279971866854999	0.4340719927945945	2.349556235631012	1.204300280527343	0.4012460250518139	2.283325334197757	1.248768783663606	0.3566380554254435	2.305984367794672	1.3192766675134	0.297926208907785	2.340774611598166	1.277869155938113	0.3138969638062084	2.409579056508858	1.552911137410263	0.2052884782451947	2.356659437370016	1.536520690707716	0.07646273093824904	2.136997555289486	1.38669074401272	-0.05337851280209824	1.917176802082193	1.469502011868204	-0.01905478688388441	1.815704090423684	1.469067339633229	-0.04151570314837807
315	10.466667	2.526988405550828	1.083764103066693	0.2298617500542481	2.463550189451126	1.25465978790071	0.2172459261550233	2.42312205967313	1.394723519709884	0.2119364981287818	2.430643472081309	1.615536702933867	0.2379735788759857	2.428546025565754	1.575074997320996	0.2628854030443595	2.40800917875917	1.536209503124361	0.4003086177563282	2.544018615259331	1.29852613276459	0.4441187817026371	2.325834925977259	1.252034416387523	0.3797747640829762	2.265194111077796	1.306980933135395	0.3364569724620578	2.321647290695424	1.364375445875436	0.281260839185443	2.331984181855578	1.32355180266432	0.2788721041880836	2.432363879105484	1.582903874191377	0.2053403375987012	2.397096012333872	1.56612901117285	0.07845645344615433	2.234802993669247	1.375278187425739	-0.05938244224584988	2.022507940087318	1.46409712388151	-0.01679882143293419	1.916859365903381	1.479802887130303	-0.02375103620654986
316	10.5	2.546362117367746	1.109420092717142	0.2291394806090972	2.485262794470311	1.281227866292695	0.216637305562686	2.446940289699512	1.422146074675338	0.2122095642453944	2.453652327729674	1.642948600387937	0.2380665953425142	2.44802547180268	1.602835060586428	0.2630961747294294	2.411071131397037	1.563168234876159	0.395498503803894	2.525851346676768	1.318196953928421	0.449864277827757	2.312390130533187	1.300811685961979	0.3565946228921392	2.260603752433664	1.36088789826259	0.3035772769327223	2.34295354690054	1.406994439622738	0.2635462121454199	2.335010991049483	1.370911875405648	0.2500111293323946	2.459155930209662	1.609956372994335	0.2055707345915224	2.444073134650949	1.596009070080108	0.08114959053117701	2.350403498992795	1.376320409267659	-0.0601003071732679	2.149424060325039	1.450097710546706	-0.01130860825937954	2.05135795341419	1.474573773733143	-0.006756535293001337
317	10.533333	2.568110247360831	1.129911575047361	0.2285195650951266	2.509769796971666	1.302204359789532	0.2161413292974345	2.473719100108	1.44352971454241	0.2126329528830176	2.479369422697564	1.663718836264849	0.238156312425059	2.47014553644356	1.624026214937763	0.2631985082730038	2.417336069758243	1.584717882591347	0.3894540302484933	2.515326611324677	1.335392962274793	0.4507972541450038	2.312345367784721	1.342698078405704	0.3326519714139399	2.271078388064435	1.403011502642717	0.2682887376785154	2.367357483510348	1.443274577074636	0.2380164905451976	2.347500707842637	1.410670321881087	0.2230236838559427	2.488773181476867	1.630498346181452	0.2059430057472592	2.494315759705168	1.620885165248388	0.08461205581960611	2.474249832260534	1.385539442005814	-0.05268557057169257	2.249593528234068	1.422081642103032	-0.008891750252056161	2.159235721521205	1.440892716558057	0.004774504080132213
318	10.566667	2.591617869209872	1.142703471554794	0.2279922268819984	2.536319949284656	1.315073395957995	0.215750929636143	2.502454488777706	1.456274428527721	0.2131730074020263	2.506958319564692	1.675282842217841	0.2382269970992843	2.494256672919356	1.63610656412278	0.2631882908340593	2.426950164869656	1.597988580709783	0.3824307047123655	2.511968778929222	1.34591372533773	0.4460376725764773	2.323192041112776	1.372805790037446	0.308387278412184	2.294096642296278	1.430397840274225	0.2352417017488477	2.393992413152769	1.471557971647633	0.2032291588030564	2.369586528672151	1.435566211301591	0.1995600254520651	2.520136258606579	1.641935036887458	0.2064179880973318	2.545030008709351	1.635628099985889	0.08881596674189624	2.599986921729031	1.394804567903365	-0.03490336050993731	2.376306552670133	1.386811192422185	-0.01013571500918063	2.280532349434614	1.384636548267171	0.007275668442768285
319	10.6	2.616220287913827	1.146536682650028	0.2275437870853292	2.564075407349036	1.318702127890862	0.2154571614582107	2.532136511765293	1.45935554321876	0.2137976327705096	2.535578820859916	1.676864457261405	0.2382643289304182	2.519641307091891	1.638312108035211	0.2630662245296279	2.439659306224712	1.601679920284318	0.3747631987904937	2.514146460015401	1.347081603278279	0.4360794065042359	2.341052430657856	1.388062340862858	0.2839861423629174	2.325441171410972	1.4418557088917	0.2050762522524282	2.423507508563607	1.488348156102932	0.1765590805358107	2.39779872107287	1.444319041225958	0.1805890198479912	2.552232976022823	1.643396025904005	0.2069559304908075	2.59430762695342	1.637491306870827	0.0936319816869859	2.701647502741841	1.395642996893226	-0.00290470589594333	2.481649276428142	1.358464471552172	-0.01123861036026532	2.380781196640131	1.344220269081379	0.005857655045082713
320	10.633333	2.641229026325687	1.141699779171538	0.2271570170679153	2.592118710384431	1.313559082705944	0.2152489426343746	2.561718883381466	1.453477806104154	0.2144750266684493	2.564368219568121	1.669566660396579	0.2382559012949244	2.545487372991149	1.631690845174127	0.2628369802635145	2.45479734201816	1.596227272489765	0.3668213048472219	2.520493534734618	1.338600058690183	0.4228103611921489	2.363409042829959	1.386634651624796	0.2591311847096964	2.360529325502555	1.437490808624425	0.1795799492032732	2.455781755815193	1.488445855698011	0.1630658758139399	2.426068731627909	1.44058227120388	0.1615704969034808	2.584103192665851	1.635899361253437	0.2075178988004728	2.64105151070909	1.627233301050576	0.09885337597186979	2.774051114686194	1.383273636731362	0.03718611297225734	2.56572270310037	1.34377338565495	-0.01204652757556126	2.467208222841295	1.334552423908366	0.005361180322718803
321	10.666667	2.665898164607289	1.130174279188054	0.2268128732708874	2.619523026194022	1.301852731467072	0.2151142301991628	2.590282067816421	1.441158014577897	0.2151766244241312	2.592407790412987	1.656308901008548	0.2381920379073932	2.570911524047198	1.619019117858984	0.2625097012830252	2.47145222202279	1.583875448651985	0.3590343188653942	2.529127946189356	1.322129456496656	0.4079691100241911	2.388186451449992	1.371054741683124	0.2329450937960119	2.396255409976361	1.420787964287878	0.1555462185694032	2.490527417726387	1.471628694129166	0.1498339206903513	2.451989308735333	1.427939607733364	0.1412039615399332	2.614804661134378	1.62236742898336	0.2080679147269751	2.68436915312237	1.609174403023475	0.1042233266400623	2.815963282963747	1.358749697645385	0.07481712292409189	2.616728369079102	1.341713605057816	-0.01594180159678278	2.523847799974694	1.343936211167319	0.006525019868574449
322	10.7	2.689238737525198	1.115496056503991	0.226491158606804	2.645221941451006	1.287268260002798	0.2150406130564124	2.616904476799772	1.42631911300988	0.215876785117622	2.618636550272518	1.641209944932035	0.2380639197112623	2.594913850012142	1.604255062967941	0.2620945571004401	2.488570865808539	1.568250812757644	0.3518331725628915	2.538490085806309	1.301373501083534	0.3932348882991975	2.413253127439559	1.347823781812125	0.2065762189837556	2.428682853497762	1.397434139602697	0.1301373073495485	2.523578692683381	1.442369371217542	0.1194184528972029	2.473617866183401	1.412061644074285	0.11770191718865	2.643266948426226	1.607014778947152	0.2085715610274755	2.723150231030344	1.589745930719918	0.1094374552145087	2.83578277012463	1.33015245297764	0.09390671641247939	2.645197716264758	1.34570417546443	-0.02237197939471066	2.550128780882141	1.350930515839395	0.006727576534782931
323	10.733333	2.710020235167957	1.101845189626486	0.2261738295771368	2.668086088584458	1.274092001644594	0.2150179175998274	2.640653700795444	1.413319886512671	0.2165548583715664	2.641992134866749	1.628573245233965	0.2378633812844182	2.61648365961936	1.591625150819629	0.2616012724051564	2.505072734814367	1.553466762856335	0.3455782778126218	2.547951475206753	1.28110820167862	0.3797937789717339	2.435995871258616	1.325612131657522	0.1832758506085576	2.452720488871761	1.375371376461614	0.1051779959113155	2.547228089384118	1.40992064557988	0.07887597634666967	2.488736010607538	1.399893059868055	0.08838143461643307	2.668421617687747	1.594246268372344	0.2089973545603102	2.756219354032713	1.574313200109812	0.1142042241716836	2.847319604693441	1.306138120068957	0.09166246515640458	2.650408197438951	1.349721214132318	-0.0291132995521897	2.555842460727074	1.354268084888483	0.004925331656015077
324	10.766667	2.727042228524037	1.092967019819943	0.2258488524620267	2.687059854621696	1.26624918752348	0.2150393727829972	2.660625355584514	1.406155119289927	0.2171958609292992	2.661669180996599	1.622443573841308	0.2375835067686689	2.634801457846841	1.585228563894616	0.2610391103747681	2.519943549866296	1.543575087274535	0.3404836237243506	2.557650122412116	1.266014935988042	0.36842568587025	2.454664895158948	1.313468351618044	0.1654104066964793	2.468766444524814	1.363372255732673	0.08212343872634276	2.562496706769229	1.384515010166533	0.0301882622685011	2.503204398604842	1.396474547416864	0.06338329669434811	2.68945211861933	1.588035979202592	0.2093182237474848	2.782926452659752	1.566246826815686	0.1183048529681128	2.864948307494287	1.291319580691895	0.09075938146687519	2.668479871090193	1.351187588564284	-0.02827697808062354	2.570349032733152	1.356987665410634	0.003826691530079579
325	10.8	2.739305020075212	1.091723495389755	0.2255120116950532	2.701255050274332	1.266582327704878	0.2151008835401271	2.67603982088314	1.407602575488849	0.2177878152536478	2.67723558353807	1.625441119726897	0.2372187660947606	2.649378990431365	1.587873710758314	0.2604162991062026	2.532425548584195	1.54202970337071	0.3366223680661701	2.567679705258347	1.2606171422065	0.3609939049691955	2.468341012759705	1.31471085601797	0.1556363090788811	2.48019877798075	1.366230600100889	0.07212324504084693	2.57357442325414	1.37500789693549	0.01422733708443506	2.51684086490978	1.402638093285034	0.05892392864920726	2.705877772962624	1.590864305839722	0.2095114419115601	2.802926965317276	1.567412042412224	0.1215452082952401	2.881023436392574	1.287978983810052	0.1000343748959453	2.688580798266002	1.352814715609061	-0.02422827862357959	2.587768270470054	1.36136690087877	0.00488629432101754
326	10.833333	2.746375409057152	1.099092049762331	0.2251682281027522	2.710327819681722	1.275916676185889	0.2152012179890957	2.686668502698999	1.418383758703119	0.2183232115151789	2.688689048442845	1.638058005330203	0.2367658898454684	2.660151848056667	1.600192945730885	0.259740368900613	2.542152527515959	1.550208969059404	0.3339328318494557	2.577246488972075	1.266802107998712	0.357989526876752	2.477459223897259	1.328815215735996	0.1530935073987414	2.488927053649139	1.382305403134	0.07180123451320453	2.582512205672919	1.382459410961126	0.0174244390862678	2.529145179956078	1.417571096392667	0.06038755858429248	2.717689628209983	1.603155737869828	0.2095607200159363	2.816404308897563	1.578174793560159	0.1237785798940126	2.896087422351143	1.297115064703672	0.1133349807683148	2.712628409793593	1.358452060880684	-0.02167466645072176	2.610701353416939	1.370930749611287	0.007719848596138212
327	10.866667	2.748410419267495	1.113925998137357	0.2248299074102709	2.714471997922114	1.292817881974007	0.2153424651695836	2.692754889246343	1.43684217556004	0.2187997936047232	2.696317002847155	1.658298468240249	0.2362242147652948	2.667358455390954	1.620292464344248	0.2590184674577143	2.549107374819862	1.566795706996919	0.3322651754483061	2.585065640451156	1.283183990928513	0.358703543894236	2.482862846649743	1.352205673732344	0.1552588504856935	2.494561922164702	1.406916573400897	0.07471881861086771	2.588146272135425	1.403122920774727	0.01806069912515937	2.543680447513962	1.439187088059694	0.0625626846091237	2.725209863426471	1.622927084995103	0.209456926169678	2.823907697921154	1.59633233468825	0.1249361410236497	2.908330201724484	1.316306317111546	0.1241747496713135	2.725453615155746	1.369005205162863	-0.01914478708543471	2.627515470843019	1.387567265202207	0.01236317466547253
328	10.9	2.746061861811218	1.133090474824763	0.2245162393672703	2.714286050140236	1.313784613922727	0.2155297794363787	2.694829299847112	1.459176287811449	0.2192194895886159	2.700539144668472	1.682016118658975	0.2355957724747792	2.67138497333141	1.644094295139723	0.2582573381738317	2.553491859669953	1.588040417544369	0.3314127621949735	2.590650302065839	1.305476424344489	0.3620751327626527	2.486048142537889	1.378369758677874	0.15971107720287	2.495669179703578	1.434298273307357	0.08021189655403367	2.588445712950651	1.431379135948806	0.01552584528456857	2.555160772764356	1.46362330878175	0.06370637247823294	2.728923979395721	1.646084211493845	0.2091980055488608	2.826285870978766	1.617475282333116	0.1250450893352395	2.911511834882711	1.339919161252932	0.1254873017409804	2.719962922297412	1.385297906180953	-0.01868369653684903	2.627321152982685	1.407374502683424	0.01412919302203561
329	10.933333	2.74039946753188	1.15261801192024	0.224250210114797	2.710719134227944	1.334584422939108	0.2157698425661551	2.693696235302682	1.480953626880724	0.2195866337996204	2.701966263690492	1.704620582271397	0.2348861775490361	2.672803758063998	1.667032515809657	0.2574645365914958	2.555689678232298	1.609759856186903	0.3311327187684391	2.593347292190828	1.328891440633952	0.3665284052977457	2.487483305840134	1.402829774559849	0.1643984441722945	2.490779590265686	1.460181155285248	0.08605796599087734	2.582895764162022	1.462609663554505	0.01992241336385199	2.561483272251769	1.487903549350081	0.06561599889250257	2.729539940627954	1.668067698046161	0.2087895169290415	2.824709128934704	1.636847385725586	0.1241920742307843	2.909985213492938	1.361995502625989	0.1187835603355977	2.719869964373296	1.404920073859926	-0.0203202733965948	2.626530242983252	1.421517383863788	0.009815425041930647
330	10.966667	2.732631791033432	1.168683251363915	0.2240552378340011	2.704873653072924	1.351186158036255	0.2160698823658462	2.690295212040135	1.497971910124331	0.2199077269370292	2.701286245994444	1.721762549138417	0.2341053139771982	2.672277822698625	1.684757576133666	0.2566502830531648	2.556236283161808	1.628204347128865	0.3312529397522583	2.592415173629917	1.349390585281682	0.3703663594588527	2.486032391853083	1.422580104711294	0.1682331247598345	2.481055581265175	1.480499614015889	0.09048651177325637	2.573038258950365	1.491816683524031	0.03126960694360656	2.562339017619954	1.508777709716908	0.07231618963885517	2.727846872087361	1.684580890881528	0.2082445857873702	2.820275702937617	1.650101635758014	0.1224842355309015	2.898772333688016	1.37723726182684	0.1138846357292135	2.689724982787574	1.422781253118178	-0.01633835784264301	2.583378772887778	1.428736542055223	0.003190660453816425
331	11	2.723786920426149	1.177945346791832	0.223954033490194	2.697802322072757	1.360182535867325	0.2164362883877656	2.685619871857694	1.506757998247583	0.2201895925051869	2.699148158835428	1.729881761158945	0.2332666672230111	2.670448858459342	1.693628757333308	0.2558266454928672	2.555755144455578	1.639836563175431	0.3316493425496949	2.587583295885334	1.363109774497967	0.3726115664376651	2.481735894700765	1.433376327754854	0.1700876810027523	2.470544425678803	1.490808597864026	0.09214532939938214	2.562575444426619	1.51048870585335	0.03708076205337949	2.560082307523713	1.52049887471654	0.08099879670954233	2.724606421130109	1.692176295394392	0.2075826633495384	2.814003491959318	1.653951039820961	0.1200449418685775	2.894002063634967	1.382473621321776	0.114565701644429	2.683932081216468	1.434312270854688	-0.008627325047859086	2.575658737401654	1.431693384636967	-0.0004197489076206006
332	11.033333	2.714704539595581	1.178548918044415	0.2239679441311772	2.690389279613706	1.359783596031318	0.2168748119653033	2.680490060222728	1.505558046875336	0.2204398599703123	2.696146883771601	1.727227245964409	0.2323870849553129	2.66790889552122	1.691819363881945	0.2550087110648742	2.554914991976763	1.642552883671067	0.3323104581403738	2.579344244972547	1.36780072610928	0.372747540871115	2.474457392418472	1.432689210965624	0.1698057296103465	2.461285501219789	1.488672902238344	0.09066674172727381	2.553068708117354	1.514244632419334	0.03816146660240028	2.554766448263183	1.518974202023711	0.08176715023992076	2.72048425901986	1.689177968287574	0.2068283859510261	2.806573688524691	1.647333855129711	0.1169653665018453	2.892606205796941	1.376743116450895	0.1172449027394391	2.70214337482005	1.436514371122038	-0.002822863194248885	2.598317176396295	1.432073368122368	-0.003400955639420338
333	11.066667	2.706150902656027	1.170205507323678	0.2241182857182086	2.683437867064728	1.349951707074852	0.2173911013013503	2.675607773413468	1.494523428649658	0.2206679928308926	2.692861550494758	1.714183931179878	0.2314862021197551	2.665225270163214	1.679620672088812	0.2542143294637062	2.554374453468106	1.636016141445736	0.3333052866970079	2.568557109323952	1.362974283562945	0.3710552085276964	2.464488335458336	1.420999261702722	0.1681535409203042	2.452589675245854	1.474776796295747	0.08743658630194256	2.54314235992751	1.50396484460508	0.03590807735515997	2.545998266696287	1.505533491648033	0.07785179309728217	2.716108688524363	1.67598313883493	0.2060109332831343	2.798532942501196	1.631170183365392	0.1133285410665509	2.879809775368705	1.360418057451368	0.1121796071195213	2.690134222827175	1.426847967931534	-0.003027036608355856	2.586295318491596	1.425442265360166	-0.007106826526542145
334	11.1	2.698829428776573	1.154043690217233	0.2244263425177409	2.67765963275259	1.332130960728326	0.2179905255182794	2.671539038413454	1.47533741010171	0.2208857079072009	2.6898132533062	1.692765300436487	0.2305848416379453	2.662885196175915	1.658968290540626	0.2534616667445643	2.55467429541607	1.621301499582154	0.3346986769133691	2.556520499223746	1.349571425981484	0.3680162261222738	2.452450842873112	1.401032752316923	0.1663095567063628	2.442738879009798	1.452140093441065	0.08490985037450773	2.530485634411543	1.483701666720478	0.02688852069292749	2.533461447035529	1.484361928833334	0.07579452804463241	2.712049260280855	1.654570553184276	0.2051627643896688	2.790545455773488	1.607515267983275	0.1092743785668867	2.850319270841232	1.334863214113615	0.1029647844192967	2.649366690924647	1.407197444634088	-0.007044752655138276	2.543495773326502	1.410782228593887	-0.009537818635441096
335	11.133333	2.693419017310421	1.132570612819205	0.2249130849699638	2.673682349879474	1.309214685014095	0.2186778167000701	2.668755695348136	1.451201027219009	0.2211072818146015	2.687486366154	1.66663953261266	0.2297042751287114	2.661317728815725	1.633433821894733	0.2527687905579205	2.556218683095891	1.600754460081399	0.3365386818925112	2.544884730884988	1.329579226240693	0.3636538520274604	2.439379033862547	1.376398162161087	0.1642124314220248	2.431705083202591	1.425401389582636	0.08272199816698513	2.517501687659129	1.458259629430653	0.02513548216657558	2.518130707102225	1.459434880389282	0.07712326234052977	2.708843891644972	1.628544151162841	0.2043186318311076	2.783425539164071	1.580039018371106	0.1049902359489705	2.82034968219906	1.304100643223699	0.09906937695450871	2.628398183538582	1.382329651695356	-0.009972171403476893	2.526091355096129	1.394008250920823	-0.007670895976795718
336	11.166667	2.690584357641206	1.109508153341708	0.22559885019395	2.672046831066694	1.285306939084502	0.2194567171452929	2.667657126039022	1.42653433432948	0.2213493366137043	2.686334093527138	1.64073886122079	0.2288647507456366	2.660907394960188	1.607846815185869	0.2521520518706751	2.55928128895816	1.577914547647745	0.3388502418299402	2.534951814873723	1.306161749642961	0.3582491832979926	2.426685446261607	1.351147652327773	0.1612143972262111	2.421248398789652	1.400262126044044	0.07994405591311206	2.50809731574385	1.433093712274341	0.03383892155160517	2.500509073389187	1.434551075808635	0.07544465516369896	2.707000604429274	1.602760833762065	0.2035137210493929	2.77804394804822	1.553557417052314	0.1006967428170822	2.795933479627815	1.273389902562974	0.09985317020007543	2.609794863447767	1.357484410627204	-0.01031891341045098	2.511594348155359	1.380607411048576	-0.002037879432401924
337	11.2	2.690875552708562	1.088989783361635	0.2265036745380028	2.673152364666404	1.264761297337441	0.2203298094905994	2.668546010030987	1.405882123047519	0.2216292369253614	2.686676526330783	1.619952659619501	0.228082711558815	2.661919815993242	1.586999947817285	0.2516223563221233	2.563938048459881	1.556954476492081	0.341588977034307	2.528348994924555	1.283391979321509	0.3526672253776613	2.415388159972962	1.329793545288841	0.1583255954876587	2.412841566561312	1.381305616596034	0.07752590510135052	2.501941368266285	1.413519816618526	0.03209794787441732	2.478447375592677	1.414857340367702	0.06999050138790115	2.70689017686428	1.582087574998496	0.2027802618633827	2.775157232034153	1.533096709392101	0.09661844333876966	2.781030753687111	1.248511790652094	0.09914893709174036	2.597569698310312	1.339208527920861	-0.01106600775447997	2.50800619333345	1.373282031634045	0.003750889620285526
338	11.233333	2.694585498796973	1.074930426985766	0.2276464154569851	2.677175234200578	1.251500147075554	0.2212984208335256	2.671620103440008	1.393172366056322	0.2219640348950323	2.688728930404884	1.60825407198429	0.2273682600240278	2.664543521669588	1.574850700431936	0.2511823581255977	2.570118922587888	1.541986669573455	0.3445962478965309	2.527152371489567	1.265719450448171	0.3482473958881947	2.407775527634404	1.317088846788396	0.1574902239036199	2.408871684426803	1.372483000502936	0.07843966354637177	2.501534834600578	1.40366697908144	0.0346746988087144	2.452502121551605	1.405658049838823	0.06955901563688398	2.708748031214986	1.570499477851002	0.2021441766259895	2.77517462854986	1.522875259917197	0.09292777010965757	2.772862241355686	1.234964990318675	0.09344582715510671	2.591149585119317	1.333170701027095	-0.01546622791427463	2.507616557773809	1.371374820084221	0.007200926062574049
339	11.266667	2.701744480253164	1.070112101958398	0.2290440093540823	2.684072427932212	1.248159140854556	0.222362477287968	2.676937411530357	1.390924123937206	0.2223691309183356	2.692649452673505	1.607972998227065	0.2267243924436002	2.668927786366588	1.573826814934688	0.2508257201151585	2.577723062159767	1.536125504703785	0.3476511160419772	2.532882967718286	1.256817063710808	0.3460803680578391	2.406137094454599	1.314881960042706	0.1595556759238657	2.409452281977488	1.375330270937272	0.08592477894796022	2.50682842614084	1.40378990059545	0.04923837996746665	2.42794027557769	1.408307890986498	0.07300698893082565	2.712706527328931	1.570295116934036	0.2016236421932641	2.778191707618205	1.525110568791354	0.0897365328321119	2.776877177773481	1.236346633873277	0.08305156075657159	2.599748419254321	1.340106505152546	-0.02197372875625742	2.51237349992257	1.372680301052688	0.005321743349935192
340	11.3	2.712160279077805	1.075299102454216	0.2307098143784564	2.693616621521259	1.255194364251263	0.2235200094635988	2.684417517091056	1.399355498512858	0.2228578795673391	2.698489943567235	1.618936537773314	0.2261481060987199	2.675140410317165	1.583919854618184	0.2505388611945434	2.5866638980669	1.540529716168989	0.350567543447294	2.545773653767811	1.258523368621228	0.3462435667098013	2.411778610804638	1.323361577446992	0.1638877998865133	2.411978861793138	1.388237280186765	0.09608377665496928	2.513595691485459	1.412437039902641	0.06577728395264804	2.4167965156968	1.421102525781305	0.08031054840917869	2.718754487145543	1.581273075412994	0.2012298908996521	2.783939832690776	1.539050810592923	0.08711396806310176	2.80227210726509	1.252771406713646	0.07288015692090283	2.618466768239776	1.354916598484972	-0.02267377609310059	2.519392479923535	1.375522904296874	-0.0009848269459553603
341	11.333333	2.725388168842565	1.088853299889905	0.2326507020592558	2.705427074466047	1.27051503661619	0.2247664053045431	2.693879513571249	1.416016696605899	0.2234398822775612	2.706183511092081	1.638114159080795	0.2256315939885921	2.683145555164934	1.602269803923165	0.2503023320787245	2.596837743135678	1.553765223605319	0.3531999413170312	2.564376641477649	1.270036744420589	0.3479092927823152	2.424301255942717	1.340900219402368	0.1691549969821919	2.415529699805696	1.407269043697974	0.1020295110485409	2.519866690538272	1.42679117881572	0.07125769134682935	2.42481686064322	1.440823304446992	0.08555570951525973	2.726751357304008	1.600433518879489	0.2009682169863602	2.792017264787523	1.56102232505225	0.08511141645523621	2.848571004297172	1.280438385109616	0.06563343937948667	2.643983909709978	1.371727807124762	-0.01711864666884099	2.537220905792418	1.381672074204818	-0.007802218944703673
342	11.366667	2.740798500175424	1.107319482892909	0.2348647799660821	2.719024415331702	1.290239642559185	0.2260939270919969	2.705078615689713	1.436695362392075	0.2241206989164326	2.715626371542499	1.660741295518995	0.2251641840024798	2.692859559070529	1.624272150130286	0.2500935562824946	2.608143949790735	1.572119553658256	0.3554447972818138	2.585875769391062	1.287892389311361	0.3502175543646288	2.441534386349237	1.363470032026569	0.1742718354688319	2.422116634300383	1.428428543260383	0.1046900906244718	2.527941559831903	1.443852642085926	0.07016996997454454	2.455751926910294	1.463444606582139	0.08963668264806003	2.736523169795854	1.623041498216422	0.2008397425755198	2.802090075360367	1.585449178093653	0.08377914376147863	2.891787562193063	1.311956548839104	0.06761876266635394	2.675772487953995	1.388370888147408	-0.008689025940990105	2.569256575567595	1.392845822549623	-0.008551019758589223
343	11.4	2.757704812249466	1.126541238189349	0.2373398302425453	2.733899124517036	1.310002449992899	0.2274905776098176	2.717777461587156	1.456910243096688	0.2248994167169798	2.726757518373259	1.682083356028539	0.2247336000852901	2.704216858062787	1.645269956126012	0.2498884152503131	2.620504462038823	1.591130924914005	0.3572482639071521	2.607464002608116	1.30739344389379	0.3529574520699121	2.4607257673668	1.385148767445458	0.1784617774351897	2.433205150758472	1.447326798754645	0.1059859777810374	2.539941841077168	1.460512825296485	0.07274632169341137	2.501571671802473	1.483714524171031	0.09883647404062165	2.747954900689547	1.644365816664711	0.2008420020351451	2.81401894033512	1.607421457032286	0.08313896354926964	2.919537603565936	1.340366689044855	0.07898685606285499	2.692119370842237	1.402098720177846	-5.432597780373298e-05	2.584840501403691	1.406662192571249	-0.005376204374114169
344	11.433333	2.775397050415163	1.142390909330889	0.2400523337362205	2.749552664765602	1.325664899776752	0.2289402758925125	2.731708362068933	1.472565138056642	0.2257663956950083	2.73944198500973	1.69804356385814	0.2243245128343021	2.717067692928259	1.661165684551949	0.2496589023794489	2.633785821944528	1.606643613947851	0.3585636697334093	2.627376536272745	1.323790355790021	0.3561834822129893	2.480222882934534	1.400621262404798	0.1812140889360492	2.448682727048965	1.460105230745884	0.1065477627335494	2.555823392905646	1.473454698329576	0.07636232775758989	2.544850532046822	1.49710034747998	0.1037892549094331	2.760883136985048	1.660304232243999	0.2009670476729817	2.827687948983694	1.623231227393058	0.08315919746834699	2.945708292977386	1.360745002448739	0.09003855144271378	2.721191470943559	1.410155460196606	0.005370560551503747	2.614603412592539	1.417603773463111	-0.005605326099844449
345	11.466667	2.793157027043994	1.152097957399736	0.2429680956883886	2.765505942876424	1.334488110112645	0.2304238940009325	2.746511819997612	1.480925765943734	0.2267045812935837	2.753375721429332	1.705864526760118	0.2239195174322339	2.731093461010521	1.669182960476837	0.2493743694388832	2.647682647105638	1.61580293709395	0.3593209233027992	2.644900296197356	1.333962919926106	0.3596403147184842	2.499549772079365	1.407060274528349	0.182379311681001	2.468412604218893	1.464720074859384	0.1066894032530395	2.575263749525627	1.479953627724507	0.07565380530788506	2.578365695439817	1.501205181881856	0.1062404785867809	2.774999510714434	1.668124683011972	0.2012027099358542	2.842757862811643	1.630764014365681	0.08378665863973618	2.966949222045663	1.369897241422184	0.0950806330894135	2.745331899948653	1.410475813557565	0.007540462274045964	2.637917760375712	1.42315637511116	-0.009773114006112412
346	11.5	2.810272619660233	1.154278867896062	0.2460437525540398	2.781307279428443	1.335258831077117	0.2319198132810035	2.761783668065613	1.480847100300118	0.2276916640909355	2.768090254018229	1.704506783827708	0.2235002133443675	2.745812574889404	1.668228721045977	0.2490034638516256	2.661673963486077	1.617427213356632	0.3594404710287714	2.66003441633611	1.336538427736437	0.3627004555121091	2.51771255441011	1.40353043318334	0.1823601105603684	2.492554382628127	1.460808771390378	0.1069443153141908	2.598510149177487	1.47911220234553	0.07146520039688947	2.59999862887435	1.496445068195951	0.1086121422094652	2.789868039641438	1.666809921533541	0.2015337476732305	2.858714777051059	1.629541668260294	0.08497007243965587	2.975330106214328	1.366667015095986	0.09406183630457193	2.755867416988912	1.403812207907501	0.006502236225027162	2.65557585267798	1.424270734646997	-0.01961012542390099
347	11.533333	2.826031114319308	1.1491867605165	0.249231442284899	2.796420565697857	1.328544191718817	0.2334044557339722	2.776942944368324	1.473083047406559	0.2286995338477828	2.782957479425433	1.695073648656205	0.2230478989717974	2.760562908230211	1.659317859269479	0.2485150030080557	2.675003591857046	1.612100477345011	0.3588263480354646	2.67358882684581	1.331811586012482	0.3651896139041082	2.534388900937175	1.390751849876147	0.1819049242186486	2.520434175311137	1.448882141366639	0.1084500221907788	2.624666575081148	1.471242248748887	0.07164595902898277	2.610999715740028	1.484112124465844	0.1101757636304856	2.804910801071867	1.65743537780017	0.2019423935987555	2.874910416652026	1.620714465510509	0.08668455222519811	2.964963089089581	1.352272686747727	0.09094867520354974	2.744498622596206	1.393559256571535	0.001534669698687593	2.65694959593039	1.420289469923637	-0.03210182304080047
348	11.566667	2.839609840873606	1.138720343444214	0.2524801896688148	2.810142915386696	1.316586645764939	0.2348521976305125	2.791215557081588	1.460104988944933	0.2296937666541532	2.797216844898871	1.680452349890774	0.2225433234993017	2.774525396458336	1.645252745040982	0.2478773360930767	2.686748683691518	1.601726929474839	0.3573289892901523	2.686574082306239	1.321473788671367	0.367074458405531	2.551245842639507	1.370722439354022	0.1803553963189125	2.549061712636277	1.43002178420885	0.1102927393691715	2.648737602397845	1.457432126584553	0.07896026006468984	2.617252887811794	1.465636860445356	0.1077744003870968	2.819424809096761	1.642831600542618	0.2024079308413436	2.890541579804244	1.606610707859056	0.08893659518438282	2.947433560786292	1.330939702185146	0.08863836724678514	2.736895569902305	1.381595500817539	-0.004095756096235692	2.650264663153015	1.405154888536717	-0.03765946947432045
349	11.6	2.849997239624643	1.126160454382989	0.2557351066209357	2.821553275548779	1.303027926050001	0.236235286874423	2.803625462272729	1.445814404282195	0.2306341858168303	2.809999350332503	1.664970479900136	0.2219663403009383	2.7867655576599	1.630314533279087	0.2470583899023844	2.695928552144374	1.589390483563086	0.3547711961789314	2.699179887074641	1.308724956829989	0.3680117048578554	2.570246779422471	1.348337289506968	0.1760812317700763	2.574625000386818	1.408067514820901	0.1074828236430974	2.664117988830146	1.440459438836496	0.08353963380999353	2.629823141140752	1.443867790154814	0.1039135049946626	2.832576747253043	1.62722419878332	0.2029057880321248	2.904699394630335	1.590888369068643	0.09175186394928012	2.929051120702448	1.308472472530128	0.08705233056641341	2.723783055026344	1.370410714674539	-0.006724314789397647	2.625083132193908	1.384730966092908	-0.03312427271413709
350	11.633333	2.856241763148233	1.114968204522359	0.258937798130592	2.829702007416183	1.291506195602096	0.2375247466383961	2.813155894181029	1.433971431915762	0.2314775010998102	2.820352047870599	1.652594713977479	0.2212966739857127	2.796300340158548	1.618436419438286	0.2460274798545749	2.701599702267621	1.578109058916479	0.3510024937480817	2.709877134908354	1.297008723265856	0.3678015713466865	2.592340951506739	1.330019068063636	0.1681198729539936	2.600866476710779	1.38874491385346	0.09826425434212008	2.674170908793744	1.426299202806362	0.05424350819316746	2.654644370934311	1.424271157747518	0.09542061102817277	2.84342522350445	1.614540500396019	0.2034084006971868	2.916396863249612	1.577012279463442	0.09518712383598421	2.917883703070132	1.289915501113813	0.08902007131480841	2.711980756057842	1.361867486958389	-0.002485487682323406	2.608852329794257	1.369172264363715	-0.02353364801773917
351	11.666667	2.857687796583377	1.107607517442446	0.2620272053754957	2.833774323737738	1.284416059590959	0.2386907289757449	2.818922315951728	1.426972944428478	0.2321791676363983	2.827330164472828	1.645725802405089	0.220514264612964	2.802208310253171	1.611969792474758	0.2447564474020665	2.703011384559927	1.570199949947698	0.3459713959152564	2.716387429049214	1.28920685338932	0.3671068056265178	2.616033464234423	1.319852665298655	0.1583329089541006	2.633612120340586	1.37663741163107	0.08953862376494992	2.690043358996235	1.420918078179357	0.009137062823991817	2.680832600283989	1.411596917440918	0.0806603382873675	2.851019688617519	1.60722881792548	0.2038853235296506	2.924716157097963	1.567347304132155	0.09931237701539873	2.918835330175354	1.278330017474034	0.09342168050634897	2.710494512210172	1.358713805612734	0.006947629681946722	2.606879382502139	1.36185860863084	-0.01549431743947004
352	11.7	2.854061373725282	1.104585037918963	0.2649409910025238	2.833227126000041	1.281992488229433	0.2397040285652609	2.820301534777367	1.42492045710235	0.2326965952297176	2.830180490298427	1.644210280873551	0.2196001278286404	2.803792984739022	1.61075817147429	0.2432214264443999	2.699686097723286	1.566571432129371	0.3397112606768097	2.716309362305882	1.286700180094585	0.3669951445663686	2.638974475110333	1.317805379907638	0.1496713997476751	2.671385431493577	1.372112979635013	0.08470418991785691	2.71945082437443	1.424242121285855	-0.003208626482048314	2.699340482786452	1.406448850039072	0.06555662985688665	2.854588519540663	1.605228295655579	0.204304321782137	2.929081543691308	1.562197600841626	0.1042046689263741	2.930528232072831	1.273875336580583	0.09725634723568197	2.721391066958178	1.36181917503943	0.01767311845397844	2.619861800067113	1.364288004204893	-0.0120591010205239
353	11.733333	2.845535179743392	1.10443650015413	0.267618369610925	2.827909278223921	1.282461550835115	0.240537861765351	2.817008408095976	1.425834311101125	0.2329905558728194	2.828500890211461	1.645679130374726	0.2185368685643779	2.800713935655089	1.612492146219649	0.2414037008139945	2.691458414889365	1.566419756808004	0.3322701394040269	2.70841196460054	1.288703790602117	0.3684645940286455	2.65987326424785	1.319599700656502	0.1445944913132854	2.703679833149366	1.371910144248139	0.08337611951568076	2.750527993960763	1.430257099167534	0.004152212040972236	2.70773341253929	1.406122031397502	0.06228174413632544	2.85370325191304	1.606246261949879	0.2046322229536353	2.929465762735535	1.559918032845036	0.1099283360379228	2.946570671103237	1.274184953200696	0.0991945470123184	2.741422048082525	1.368387739337939	0.02606076298363724	2.645623119846675	1.372760986168191	-0.01207555938829039
354	11.766667	2.832651701436427	1.10468156418485	0.2700031737892204	2.818000659857951	1.28312967099215	0.2411690923394908	2.809021127967725	1.426843871195558	0.2330261531174287	2.822153242116973	1.646927356872063	0.2173100594994094	2.792895571706987	1.614027990744088	0.2392915579281964	2.678412700667386	1.567603607805804	0.3237100034321643	2.693143601335679	1.292371134912345	0.3706326598224766	2.677459275601385	1.320198906270644	0.1424705174156525	2.723680851678127	1.372178222814693	0.08092504435672095	2.77079816005208	1.435080868654722	0.008557374691340353	2.703506893042608	1.406511238930107	0.06101963687039572	2.848200205146287	1.607132618491177	0.2048364756012634	2.92616254781186	1.557822806846599	0.1165265190467801	2.952748173033212	1.275498058380169	0.09763636917970898	2.749561291954997	1.373079905127693	0.02309381282295495	2.65555175606625	1.382284822221553	-0.01506424820582716
355	11.8	2.816084124132582	1.102877353044881	0.2720477409130906	2.803846384046949	1.281512003644497	0.2415790919496611	2.796467040611612	1.42538970036724	0.2327720926953935	2.811127887168651	1.645277228816197	0.215908330132749	2.780388948860614	1.612695292260587	0.2368798418288578	2.660764502614955	1.56757823027223	0.3140758461353202	2.672729557987886	1.293917670552371	0.3717745234758565	2.686509254124819	1.315899208309682	0.1414089412795501	2.727852356913978	1.368725303495605	0.07360879986620375	2.773556100476868	1.434930002211638	-0.00197515385555562	2.686565482011374	1.404224336318209	0.05533241076697117	2.838054528103031	1.605243271390776	0.2048853073257761	2.919392490889671	1.553161737179737	0.1239776154998451	2.941358343791223	1.273676225767437	0.09444020922977792	2.73605221402186	1.371712405757594	0.01094079812558982	2.634067234995396	1.386455252060467	-0.01813523881637865
356	11.833333	2.796259425645256	1.097335283805464	0.2737152211552126	2.785719282139012	1.276059832989838	0.2417538767615842	2.779521368491566	1.420028597757524	0.2322007377939536	2.795417092436905	1.639443077210155	0.2143224059200728	2.763241281801445	1.607153654606492	0.2341677416927223	2.638707415751478	1.564251186644357	0.303324137199952	2.649379991338348	1.289989431849587	0.3710897978780089	2.679401554080522	1.304601289710422	0.1395942262204606	2.715377671286371	1.358502211528147	0.06509402412962456	2.759291172072358	1.426247807199035	-0.0160753157318433	2.662718419793437	1.397337710931501	0.04776821366764714	2.823265255252546	1.599296253590074	0.2047476217546155	2.909163215172331	1.544109941655817	0.1321654761475834	2.913290519637175	1.265355067666911	0.09819434615831235	2.720756488285013	1.362436800535968	0.0002340128774754374	2.617139200769868	1.3824354579367	-0.02017633849393363
357	11.866667	2.773225278468067	1.088021222227776	0.2749784598354668	2.763654954171128	1.267015443517472	0.2416835882069048	2.758201384673458	1.411239055555714	0.2312864132939534	2.774892439796848	1.63030532306604	0.2125446834531585	2.741364945719425	1.598200456479393	0.2311571019538731	2.612274247016636	1.557033574186063	0.2912784322767063	2.625092525309659	1.279715389674844	0.368859085261203	2.656991299500088	1.286294091101864	0.1365635219715188	2.691070375936912	1.3418550148935	0.0596531377259576	2.735280017711895	1.410276267831452	-0.01871868499986476	2.637799838942957	1.386199444190697	0.04137861079212074	2.803714037232997	1.590121234363805	0.2043928477820371	2.895314055341372	1.531512286827234	0.1408625626477039	2.863098720730517	1.250705106264997	0.1084576944782842	2.688666991902722	1.347622840175245	-0.004855128274789352	2.592826717952298	1.374982582176645	-0.02187223811401274
358	11.9	2.746693438385553	1.076551649149426	0.2758183781049665	2.73742640821987	1.256242162030642	0.2413627208161891	2.732278690662779	1.401083562039162	0.2300073745523608	2.749272819950935	1.620308718273589	0.2105711030174377	2.714512585041644	1.588228590455879	0.2278549016929139	2.581316552222987	1.547432772766315	0.277736063160873	2.600021735132074	1.266000369683502	0.3646074359122951	2.627842792935914	1.26483620326982	0.1323085346922102	2.662767597664434	1.323293058088128	0.05830789977715428	2.70919808898876	1.393036098207376	-0.006438071405179328	2.613531807100563	1.373654487125328	0.04100148803077774	2.779106525655947	1.580088353898359	0.2037934060426921	2.877584843019838	1.519013647846051	0.1497625854479001	2.795562890712554	1.233964682882422	0.12291842505199	2.609266053935702	1.33037540632317	-0.005541447500304589	2.514767662746737	1.365194092520526	-0.02182930524343594
359	11.933333	2.716310664797263	1.065611162051731	0.2762222818878145	2.706769128024207	1.24642556869461	0.2407899310071501	2.701488612039806	1.392229362744239	0.2283477413442326	2.718299073771417	1.612238479744791	0.2084037682952613	2.682470302820467	1.579992529559731	0.2242774320873651	2.545710763312036	1.53886777532689	0.2626281630312762	2.5693721175041	1.255992586031473	0.3558752014422381	2.599697132348986	1.248722183544385	0.1262993195427104	2.634731403308908	1.311050399122769	0.0609502444522324	2.68119965853255	1.382487425488621	0.009815358086877632	2.585166567884812	1.363390251212541	0.05480597409733395	2.749137956396151	1.571972898374073	0.2029278106046455	2.855687350404506	1.511921562105156	0.1584950285301374	2.758379942047219	1.223009639812793	0.1437517639270519	2.580795332445029	1.31481712424815	-0.0008779766029130272	2.483121673497599	1.352982738962528	-0.01751788546469294
360	11.966667	2.681918528171528	1.057227676021367	0.2761816982433765	2.671560859352244	1.239356219938185	0.2399678047896765	2.665675490839936	1.386294300947254	0.2263025802408319	2.681906424401829	1.60764477273809	0.2060541593048276	2.645233278393658	1.575038899629081	0.2204564450190297	2.505543071764781	1.53497153732885	0.2461980251686296	2.525764542596616	1.258381218482108	0.3362087256843006	2.566630902873827	1.253069736962294	0.1116159868791099	2.602110015880335	1.317979715767968	0.05690689177634597	2.647522665847608	1.389248901458197	0.002135000151808092	2.546236751766811	1.365886125644129	0.06367960626411276	2.713655165235169	1.567342347518921	0.2017841019208291	2.828942354193626	1.513829163745768	0.1666078850909108	2.767721476174658	1.226453901125177	0.1747559035776415	2.611593528210502	1.304943487707654	0.01109275584488457	2.512576325249926	1.343145837822904	-0.01301536669503183
361	12	2.643685253382427	1.051498306880081	0.27569202706266	2.631951829439317	1.23471587129151	0.2389041631856619	2.624923753478084	1.382668301807637	0.2238868327918112	2.640371472989526	1.605644705440108	0.2035456081060444	2.603135452960294	1.572575560399831	0.2164434944627873	2.461243876700175	1.53707275490602	0.2289615101701093	2.460829145534576	1.280459686425557	0.299998679242488	2.516566752797001	1.287233166122858	0.08093762553937089	2.556611246785405	1.351402844169794	0.03934522689882337	2.603977687817006	1.419494147889921	-0.03410777547276934	2.495899080855361	1.390674054350845	0.05755461274323571	2.672817035398821	1.565305353789733	0.2003642773593813	2.79640219917664	1.523879785235773	0.173655845169591	2.806252171330757	1.249415398849804	0.2142310213974669	2.665510756149552	1.304487287478518	0.03149723621204545	2.577546769783873	1.341875032204604	-0.01306528886242368
362	12.033333	2.602272590505308	1.046980822061343	0.2747521149661939	2.588548900193114	1.230551446400236	0.2376122031078363	2.579759900838789	1.37903439135567	0.2211371724147394	2.594360909414974	1.603583280080018	0.2009129352153892	2.556904732904418	1.570015325476197	0.212308759672223	2.413685175821494	1.543438308775457	0.2116082896651733	2.365994214205214	1.325873093232095	0.2454589723052739	2.439910512209901	1.349505250738708	0.03263533302778253	2.492012419023189	1.408308023451111	0.008358622626121718	2.549460082604902	1.470812887275164	-0.04345651353086297	2.441703651094049	1.440705836315775	0.04231509237974258	2.627184113176626	1.563241475128299	0.1986854709349464	2.757319559920703	1.537510921132047	0.1792812616383284	2.849530625650517	1.291019088403961	0.2531679673853086	2.718719397810635	1.314353030877392	0.05325154059880503	2.656957229161083	1.347994171996776	-0.01387044017057638
363	12.066667	2.55871962902543	1.041713331728994	0.2733630650359101	2.542384837932029	1.224494271223912	0.2361100240000885	2.531185026807938	1.372734222317367	0.2181110301512277	2.544972070458833	1.598577829466655	0.1982006819787443	2.507686019848849	1.564486848510748	0.2081371687417574	2.364221921433439	1.549779101415627	0.1949051828924495	2.245352261456061	1.390647293354815	0.1759584085478051	2.337686569799587	1.441370162251166	-0.02845758329268943	2.406193631870853	1.492553195863327	-0.04087217096993185	2.477670985040273	1.550777735415216	-0.06129732611980211	2.380467145184978	1.518022823032705	-0.01464340286590026	2.577774065872536	1.558317537001973	0.196779141512789	2.711643174972084	1.548859797425418	0.1832767853318102	2.880092644092354	1.343435651576145	0.26283173682815	2.754419704521602	1.333850464069503	0.04999024152314387	2.699225451422194	1.354370611741879	-0.0219680503447068
364	12.1	2.514232044794024	1.034272261916111	0.2715286574866494	2.494867030031947	1.214941863046984	0.234420945540383	2.480749303134222	1.362009134102411	0.2148867081445731	2.493766356381867	1.588593807028277	0.195459608726789	2.457074545350148	1.553929938368933	0.2040232186279597	2.314678665743811	1.550865349138763	0.1796819531706001	2.124934244901069	1.460028152738799	0.1032460924963845	2.229193883477933	1.54823344433464	-0.0916619309803888	2.310428436578701	1.595675862050256	-0.1064311488525664	2.39124009685342	1.656032954902384	-0.1353338602196548	2.310661210677625	1.612532990990903	-0.1236846821509486	2.526108456551333	1.548611044928248	0.1946879619494182	2.660293973244327	1.553667190004672	0.1855601439653039	2.885878971256171	1.394650988021814	0.2294342751451533	2.783520313280988	1.357898329936394	0.006131076739302441	2.705736235031553	1.35772842657089	-0.04133845360684533
365	12.133333	2.470196124964831	1.024757052747682	0.2692569688644365	2.447868940460147	1.202159022705431	0.2325728805366897	2.430720376428646	1.347162008932134	0.2115585548978789	2.443038948733706	1.573488340355099	0.1927414951353674	2.407348350552766	1.53828378737021	0.2000633289239767	2.267435337935065	1.544922872480713	0.1668610927302476	2.026199843506972	1.51586659500815	0.04177653566916667	2.134267879559035	1.638676573585744	-0.1433756807768912	2.222444406302926	1.684853579733758	-0.1617696386482861	2.31020383389995	1.745721793294521	-0.1962818166223642	2.242834417572059	1.697016274921709	-0.1833851495920809	2.474492588434799	1.534060587109548	0.1924600624618593	2.605611089262323	1.550190095278241	0.1860918795440624	2.854548909410708	1.429076071892064	0.1872807159518063	2.793593167400604	1.37307066876043	-0.03884759823441436	2.72776135464917	1.353278347401741	-0.0557314329887099
366	12.166667	2.428046471400574	1.015035386308153	0.266565924633914	2.403466387687249	1.18858114554509	0.2305961380353042	2.38370062387741	1.330932353823225	0.2082203750907703	2.395674672216919	1.555847579556277	0.1900925646801783	2.361272797441457	1.520379121645654	0.1963424622686256	2.225129598075468	1.53381886972515	0.1573277210062282	1.956322755792706	1.548101851912043	4.235730904872392e-05	2.063269749779884	1.693011391207996	-0.175442244615197	2.152669851033167	1.739325647843266	-0.1938737026799788	2.244255209015453	1.79917616450545	-0.2055031944543908	2.184126392425989	1.74973857352084	-0.1977237399887809	2.425850315616637	1.517083888001169	0.1901411264109944	2.551132468008134	1.538229266053304	0.184804093134477	2.769879442528671	1.430817735261842	0.2235438102061083	2.787175430875593	1.360201781132925	0.0103818582685018	2.738023365756014	1.327886566151952	-0.02048908396688477
367	12.2	2.389157125032929	1.00757621479876	0.2634854338065984	2.363713187071218	1.177439179685656	0.2285225344023733	2.342306975525038	1.316961291102704	0.2049607060384602	2.354544284928438	1.539401196189766	0.187557123933091	2.321558489154941	1.504141037602463	0.1929380504270708	2.190173652091658	1.521318409027157	0.1518451099231616	1.915072328529617	1.556677526742657	-0.0172024926628117	2.014803368368939	1.707280373404914	-0.1851322290407713	2.099177470990668	1.755096160536492	-0.213246893949072	2.188310921241516	1.814696567875516	-0.2312555208909537	2.133415651901452	1.763420707046891	-0.2231990720044425	2.383145801626866	1.50120569001911	0.1877778394188064	2.50054260024243	1.52109636645281	0.1816182500651158	2.661199131348396	1.408781732957347	0.3185834687233567	2.746638857321353	1.32376869715538	0.1456693085404264	2.719374670634909	1.279015049523327	0.06510579191187464
368	12.233333	2.354705879872479	1.004746233206119	0.2600569231097712	2.330341977587728	1.171758651339308	0.2263826864717013	2.30873336821566	1.308700551274016	0.2018566190853927	2.321906106235874	1.527825512235165	0.185178451733217	2.290311160548446	1.493297567196385	0.1899178733526164	2.164247222282409	1.510990960139406	0.1508428357207267	1.899791261382483	1.546834126786828	-0.006779717534707005	1.980053879585609	1.687245853609884	-0.1678787615476734	2.053299099160964	1.736209872347537	-0.2146714123373756	2.133106839562218	1.79293814008799	-0.2821360860582099	2.084671739612223	1.739955972865411	-0.2543883941278069	2.348780751136404	1.48998337156999	0.1854201236403681	2.456931159573747	1.503983580968177	0.1766269899336399	2.604037894550407	1.387234846936474	0.3582286001209825	2.767843792250531	1.294156892744137	0.2335067735512764	2.758335494915595	1.232441481186759	0.1298835613643684
369	12.266667	2.325676729275429	1.008150654312345	0.2563306364189112	2.304626956871724	1.173542549804722	0.2242030767465976	2.284518319735977	1.308462476668346	0.1989640909333489	2.299193664809505	1.523769985771305	0.1829943160382698	2.268823277199428	1.490439537571181	0.1873293187670217	2.148078338464097	1.505496674337628	0.1540790306492849	1.906146946951669	1.52495230530477	0.03068694276838675	1.951157532624187	1.641792804184031	-0.1174670973472073	2.007669713584512	1.690490980675531	-0.1625757575696551	2.07031008206883	1.739646599732248	-0.2697524317886708	2.03045730871832	1.687327632804441	-0.2220308069803688	2.324365896687283	1.486008856798819	0.1831174039679957	2.422786250242159	1.490346024649007	0.1702199901542449	2.573703730453261	1.374849289248821	0.29966434468146	2.816243687387702	1.294961701306931	0.1963318211744098	2.819382465762619	1.227314347159778	0.1208814162359187
370	12.3	2.303182185445745	1.018493139775697	0.2523655226883871	2.287618337245304	1.183704348271597	0.2220055568793648	2.2707510965217	1.317424503365553	0.196316228094649	2.287209654615582	1.529052482176701	0.1810338582141227	2.257725839817618	1.497166185485409	0.185194934836268	2.141478257873022	1.506828762555861	0.1605374592555721	1.926608103155767	1.497857595086688	0.08627774978060843	1.921740984701784	1.583467568368228	-0.04042622564178724	1.958408824006088	1.630820560799984	-0.03873225548421111	1.99612810544747	1.669299071238594	-0.08169369521158215	1.964361979536609	1.619048613467396	-0.06405665066417748	2.310966812503561	1.491091951724377	0.1809151488099048	2.400792351863557	1.482460971816407	0.1630593906592729	2.463877213530864	1.36602063015639	0.1879777431482225	2.59196452432992	1.323661712290073	0.08400259628788555	2.620967150144494	1.282104774963856	0.05347370860344153
371	12.333333	2.288623859706752	1.034788611236314	0.2482288440930429	2.28011805792413	1.201068197978955	0.219807591734827	2.267916258895545	1.334482556042193	0.1939258878665613	2.286078941584703	1.543373521261704	0.1793146888546731	2.256888929782247	1.512807764246443	0.1835117237603626	2.143061380434285	1.515293164122761	0.1685620550558276	1.945328214496275	1.47303468956733	0.1336074226120667	1.888183761938405	1.531743659029972	0.01890802045674541	1.91048821747051	1.579602288992664	0.07085068727041727	1.925711211801066	1.613507056882324	0.1663730192788055	1.889371098504917	1.561698322644954	0.1068545691355883	2.309086861732737	1.505025410887893	0.1788504758224623	2.394261118447964	1.482379373959368	0.1558492134882702	2.321549484777068	1.352038057026261	0.1072171591744163	2.08419145603529	1.35483220107213	-0.00320760847194369	2.005013817838362	1.360443878449778	-0.01431117699783952
372	12.366667	2.283925181776016	1.053980994527502	0.2439925442386486	2.282879509445188	1.222162799358931	0.2176240772232333	2.275987579552698	1.356083794917395	0.1917947443393259	2.295273471875688	1.564156026745694	0.1778459361736916	2.265595209550392	1.534275707343497	0.1822629114908595	2.151009208599993	1.528654200095471	0.1765270705371587	1.945488269039687	1.454924383250738	0.14051843015999	1.855452221214788	1.506835535639855	-0.0006337459953091561	1.879798322975474	1.560932106675304	-0.001656770340079702	1.894497630942021	1.608528422893534	-0.04275166755867768	1.824980087437032	1.545597467524341	-0.03487995449247358	2.318558050237367	1.525402077445295	0.1769518209032567	2.40578211172055	1.491237422397341	0.1491393959617846	2.388388359801635	1.328104774799363	0.1325258135339987	2.210444435550579	1.355110776003254	-0.006559339636182209	2.127768221617182	1.382271099663106	-0.02570511595693618
373	12.4	2.290660457832809	1.072549366154879	0.2397197449088132	2.296504550096509	1.243132215198034	0.2154682937448221	2.294665668699712	1.378224408569606	0.1899270370863244	2.313874538568663	1.587472360193051	0.1766278476003357	2.283303949024196	1.557533619360157	0.1814339806131585	2.166032219477708	1.543837802643012	0.184565459318151	1.950179327153501	1.438138929583459	0.1320227922995343	1.849042978309654	1.49726549552056	-0.04363622494676879	1.881238297978985	1.560109306287981	-0.09804573715397254	1.906817421923426	1.62746172586922	-0.2017530419396541	1.798055529226137	1.55028301348974	-0.1610653227245554	2.338254177512731	1.548364191743684	0.1752289698824292	2.432013520981765	1.506511511015306	0.1428288211764627	2.529252124259358	1.310262089480699	0.1859972525581121	2.44383740012126	1.33881610325763	0.01134188028226535	2.357681221237638	1.375366778417548	-0.01616048518368879
374	12.433333	2.308130518354422	1.087689017915364	0.2354661220299262	2.319745495681358	1.260383232727611	0.2133505127401101	2.322100219662505	1.396751387417488	0.1883237539557337	2.339775126164455	1.607872781961862	0.175652531140293	2.308361220731129	1.577378018522489	0.1810006417731249	2.187991460246917	1.556410690847455	0.1929400829013361	1.97514610480167	1.418299564036841	0.1281719510554366	1.876654066170289	1.489364234198644	-0.06865578110492523	1.913287677792503	1.560250867983152	-0.1356176467433878	1.948875747381591	1.642884976691447	-0.208993286910641	1.812747747858629	1.552159492112168	-0.1746569543978214	2.365666946267809	1.568670634655844	0.1736829813380698	2.467222335861318	1.523086116899196	0.1367455770763035	2.615538054704571	1.302799753879475	0.207595302736592	2.521705923291534	1.318365867608312	0.008418498043099406	2.437256495530995	1.368539048489794	-0.01407449568501468
375	12.466667	2.334405995806709	1.097212994689774	0.2312806967790762	2.350311344066348	1.271107302679531	0.2112777687471662	2.355620033566486	1.408326103693385	0.1869745024682827	2.370381326499775	1.620731293057696	0.1749072161485011	2.338478327776901	1.589453525576181	0.1809275366751456	2.215584370003673	1.562161581866587	0.2015802702678393	2.020524606846907	1.393793958776352	0.1329355040689472	1.929878290024231	1.47662427000766	-0.06972480786318301	1.965885690880034	1.553303842236612	-0.1277611602591498	2.006582212770799	1.642833863327523	-0.1561578280915336	1.858392315832556	1.542354227393173	-0.1437385246137982	2.397853044549355	1.581876244559001	0.1723118194603817	2.506229822755151	1.536340290498426	0.1308769956717013	2.664968643553041	1.303460007290758	0.182852452115799	2.545756535733813	1.304139983840576	-0.01489121070647291	2.488599898793676	1.371463785258711	-0.02131799278631267
376	12.5	2.366932866679679	1.099673691940757	0.2272047334987947	2.385492736367271	1.273711869795417	0.209253632822896	2.392388309026141	1.411153649349576	0.1858555082749393	2.403272082568677	1.623617324943747	0.1743746088544448	2.371353626803231	1.591578164912986	0.18116876815315	2.246969027459075	1.558936162201637	0.2102081335517506	2.078693358965929	1.36480257435786	0.1439044345191116	1.994973019528147	1.457088120808825	-0.05429767147819561	2.026363559631299	1.537243495335554	-0.1005194041593187	2.060373259478965	1.622986082609559	-0.1216564016825996	1.919529201393884	1.521137284864208	-0.1149994432881256	2.432130355977059	1.585522065666595	0.1711100202740444	2.54516299700963	1.542743828928423	0.1253474821289069	2.706631394690771	1.30697567021131	0.1366055758734376	2.55141386209709	1.303038890760101	-0.02964592231880918	2.5130070518305	1.386972242682336	-0.02432367283182531
377	12.533333	2.402821718545796	1.094617696420521	0.2232725474226056	2.422568903785075	1.268014784835221	0.2072788560626701	2.42990521130031	1.405205942535339	0.1849326368908462	2.43656041813893	1.616680423158358	0.1740336823368007	2.405051582383519	1.584052816859856	0.1816713304289107	2.280230705913674	1.547223048932783	0.2184549142161984	2.140434942534519	1.332702663404146	0.1571693196866996	2.060112686110274	1.431359282988376	-0.0328317603666341	2.083509561438645	1.513835195065464	-0.06970834404876865	2.096198688386945	1.585050622882677	-0.1171782651165122	1.982066246396888	1.494058506356638	-0.08973237358766614	2.46646496781216	1.579539047945561	0.1700685134156611	2.58174349217982	1.540470752625177	0.1203626278264877	2.734543126565378	1.304412385373942	0.08151590012718825	2.547316840719323	1.308665917165774	-0.03861390777735571	2.513081177671433	1.4024227227418	-0.02727204300211951
378	12.566667	2.439535017887504	1.083228233728326	0.2195148612311408	2.459329081338048	1.255732953115417	0.2053540345170461	2.46634122461003	1.392569561123955	0.1841678470387312	2.46895707673993	1.602717222969297	0.1738609684437602	2.438137775470828	1.569642998345071	0.1823796042102039	2.313707561733413	1.529720610575509	0.2259807991393408	2.199001672570315	1.299666114338448	0.1699519275292344	2.119261020800046	1.402296366017441	-0.01277503726735122	2.131549444415612	1.486646081791168	-0.04050238875282722	2.113817600726075	1.536540231489597	-0.1090095007331337	2.038970632982214	1.468032593457899	-0.05946568732661286	2.499544220104356	1.566500785840066	0.1691754262564942	2.615117270272074	1.530621873293303	0.1161650814335871	2.735759963545812	1.290041354107188	0.04405971574506849	2.52854730972192	1.314157332558042	-0.03822008053041485	2.519541891665384	1.412167422430727	-0.02960508159113871
379	12.6	2.474894104806816	1.069031667768569	0.2159604752117248	2.493992577898997	1.240725957466195	0.2034804566328225	2.500363284018411	1.377279318292645	0.1835219032935615	2.499588869667696	1.586256191413035	0.1738305644607167	2.469563200915465	1.552825686025418	0.183237355272733	2.346086917517954	1.510466466104927	0.2325010746510117	2.250892094621052	1.269357364591155	0.1799528534778977	2.168846153739731	1.37484559118668	0.002652605421556549	2.166675537890566	1.459185330529646	-0.02103142120610935	2.120279506746939	1.490061908621728	-0.08732132857689678	2.086878268635239	1.446840760798263	-0.03077962482509207	2.530526797000636	1.550809346178525	0.1684150631330312	2.645007100630306	1.517063789057327	0.1129282381173662	2.716806758174549	1.268081690444091	0.02440307868947519	2.502831475470913	1.319404221488925	-0.04066073970394057	2.511918058374074	1.417718685254203	-0.02932369776588917
380	12.633333	2.507446921504534	1.056412877779768	0.2126349974063395	2.525472602571327	1.227665048553464	0.2016605955698165	2.531253226086711	1.364170763249533	0.1829592377089155	2.527971427668614	1.57254577494831	0.1739144958532584	2.498688538260193	1.538736242846245	0.1841912301276359	2.376443247892751	1.493718374964548	0.2377473458716876	2.295121002748866	1.244979166366188	0.1874944059271356	2.208539168981256	1.353466747347888	0.01475632841703233	2.18985375952203	1.434171081698638	-0.0136213162234528	2.124640944018364	1.455423079779166	-0.08290685757248004	2.126294699295692	1.431507350036688	-0.01259271290929155	2.559009678036792	1.537680978672563	0.167767144693646	2.671598053687129	1.50529439241325	0.1107321545703232	2.704157678041812	1.247481749617465	0.01864221284814774	2.502759519264413	1.324638620105167	-0.04785581793901666	2.52498861202695	1.416582312728385	-0.03407710362998233
381	12.666667	2.536573208138459	1.048988925416076	0.2095599191426435	2.55337417993506	1.22044735803404	0.1998986846447728	2.558813351385709	1.357351521877784	0.1824521085380896	2.55395311730538	1.566035446828467	0.1740842046505347	2.525241903734456	1.531707965686716	0.1851940953018318	2.404176931524971	1.483055667554926	0.2414667045758676	2.332437295899968	1.228406613072319	0.1938899803088798	2.241591029561638	1.341292958892816	0.02522357909074216	2.205668357996014	1.414818079925533	-0.01018346012490021	2.129468623979901	1.432026229358276	-0.08400685370186084	2.159444698442714	1.423245881112738	-0.004315026024790348	2.584946632121063	1.531566179811659	0.1672082505259015	2.69546452744355	1.500258337639134	0.1096181441280578	2.708620697967523	1.23588481560789	0.01952224976603549	2.52379800773421	1.333067283846499	-0.05504752201531442	2.522865557929716	1.411005447969331	-0.04355627603322054
382	12.7	2.562228988754384	1.049266236143898	0.2067533249343304	2.577775832676208	1.221704861026293	0.1982006574210102	2.583189721342532	1.359561493834415	0.1819801242888597	2.577702971490577	1.569566648641193	0.1743111200958052	2.54929323707471	1.534593362558179	0.1862054327809185	2.429017995048027	1.481324355350326	0.2434360367556555	2.363951349657691	1.22141536810177	0.20065988190197	2.271268700023737	1.339645910984759	0.03449773468437219	2.219113398755528	1.404044572367627	-0.005271464198156713	2.135951547062759	1.422078909117173	-0.0724873050994385	2.18732243341164	1.422242980472061	-0.00200531659262656	2.608598743851654	1.535266531374815	0.1667123500242262	2.717423150094033	1.5047264541848	0.1095943809171376	2.725547254318076	1.237525461815469	0.02122569174534705	2.548840072788494	1.348525170038251	-0.05517675708320102	2.48321791178275	1.40836104546196	-0.05454814377084211
383	12.733333	2.584747837912725	1.058040038164594	0.2042291826178255	2.59909633039487	1.232109640229953	0.1965731317614037	2.604799105377033	1.371381045528973	0.1815278796573453	2.599659698699953	1.583517310468536	0.1745675316137041	2.571204146542913	1.547902418489824	0.187191930101214	2.45102494972356	1.489854973617514	0.2434956480964273	2.390636393041767	1.225215212987619	0.2087983883843016	2.298955210796782	1.347826975849381	0.04218825618070776	2.233427028961132	1.403504286608684	0.001418991739147767	2.145310638561418	1.425142673778623	-0.05670667178697988	2.209390215706239	1.427049117841897	0.001528728138115798	2.63047632962542	1.549103826667525	0.1662512973843192	2.738480817580128	1.51865878002359	0.110620573192977	2.758866382751984	1.252852499899895	0.02547444766327735	2.590107370386106	1.368847797219706	-0.04614455252801846	2.494508956368697	1.412389225344646	-0.05870478266501501
384	12.766667	2.604713296404321	1.074249183206442	0.2019955015614426	2.617970520691103	1.250276203766418	0.1950223070442575	2.624222118383241	1.391168200567673	0.181082727516167	2.620364359522601	1.6058169131245	0.174827742039977	2.59148017953679	1.569738619773444	0.1881285081080626	2.470488000457158	1.508008478720432	0.2415901531067682	2.414063059461785	1.239495219060185	0.2185776186880906	2.324560303842693	1.362880898693643	0.04823008436474954	2.250234136586443	1.412858339946857	0.01083904321224839	2.158444767960319	1.437844518796715	-0.03698376075894362	2.226551289986076	1.436056761320451	0.01197132708684719	2.651171300412144	1.570984943287309	0.1657956324467979	2.759550590338705	1.539781854575071	0.1125504442726257	2.815473825437047	1.279605628677791	0.03347487375082898	2.624919206378804	1.387103190322837	-0.03484995510110997	2.525094796578287	1.41873940316381	-0.05600261632869803
385	12.8	2.622796646484438	1.095235705309874	0.2000507091522778	2.635042333349486	1.27308895367952	0.1935523959481756	2.641979004907819	1.415447212926517	0.1806329778177753	2.640225954720024	1.632398536382105	0.1750691613513977	2.610556854512855	1.596209252454342	0.1889994407131973	2.487806591632856	1.5329383011786	0.2378383608970965	2.436821209673643	1.261864984999589	0.2283302649332875	2.347286841591756	1.379995139850894	0.05211937082496257	2.270740439832173	1.429830942756207	0.02324709231936649	2.177005868337946	1.454359517879548	-0.01511279927958128	2.240747634927143	1.447068712805003	0.02254335604932176	2.671105624981308	1.596873334724472	0.1653153638223862	2.781053001628097	1.564129549117413	0.1150968192075889	2.883237518848755	1.312148811059277	0.05477898020454389	2.673042489258191	1.401479758731057	-0.02616755039208601	2.573047915013	1.42255766886771	-0.05048894203576712
386	12.833333	2.63964922070163	1.117094952267337	0.1983827514903387	2.650875569405062	1.296231074215341	0.1921652171713671	2.658424197848184	1.439591134843681	0.1801676424544422	2.659299424602751	1.658108673594465	0.1752733200705865	2.628602486779672	1.62221592955121	0.1897994335794827	2.50335906104582	1.559773597266699	0.2326206177139611	2.45880789369635	1.287831848628954	0.2352377685597439	2.365770199263301	1.394819047823465	0.05249050848549336	2.295320247880471	1.451196728693707	0.03370639907374922	2.203037983985009	1.471953356525675	-0.01519938919640006	2.253556263133842	1.458466097357905	0.01862146734731965	2.690321016314596	1.621741990178188	0.1647810575662242	2.80266737370795	1.586919535704225	0.1178274453268129	2.943281781340743	1.342867427586202	0.09049788977368449	2.752949201493061	1.413042564943393	-0.02220347139486921	2.653920341080183	1.419844162506096	-0.04534912103041001
387	12.866667	2.655782423162715	1.135380676742266	0.1969691947102721	2.665893622927753	1.315016967549114	0.1908596256771768	2.673786502706091	1.458754488643991	0.1796765583157633	2.67727400372916	1.677805338930663	0.1754269313153489	2.645496005356266	1.642470972281756	0.190533631094725	2.517431463811001	1.582524588432594	0.2265774275817702	2.477359530031328	1.311092665091831	0.2372175483689886	2.379035097127883	1.404442971437538	0.04935596541058164	2.322193946719487	1.472151718021788	0.04031786784582434	2.233281619896438	1.487164552683457	-0.02232500547875958	2.26572739376367	1.468708178949526	0.01141163355119277	2.708494794359869	1.640695815406686	0.1641660504393794	2.823526929718547	1.603743469683005	0.1202196215381608	2.972289366656598	1.364687301242303	0.1234458104063578	2.804969647550986	1.421241029553691	-0.02318504526317188	2.706395155614269	1.409169964166986	-0.0431404546705369
388	12.9	2.671504238203392	1.146407685829651	0.1957793591203938	2.680372465900184	1.325811711836528	0.1896316270770504	2.688236775498046	1.469376180543706	0.179151003555001	2.69375869457421	1.688051412880838	0.1755220192464144	2.66103836942561	1.653306674219978	0.1912155456764069	2.530289115616206	1.596562614829382	0.2205573412553285	2.490768764038404	1.326264067686607	0.2333056246842408	2.38740305423836	1.408104582426407	0.0431095917126508	2.34732656874433	1.48710227473049	0.03552810041810527	2.260411050532013	1.497742116131197	-0.02837454498665278	2.277318941329196	1.475724078788224	0.003109347700010293	2.725233686989049	1.650482839306199	0.1634485086237157	2.842937556100236	1.612007986488294	0.1217791517093262	2.984103447824485	1.37512718257619	0.1345930682929064	2.815822606114497	1.423810286419337	-0.02739217838984393	2.718490832798785	1.395876090323721	-0.04186005927241891
389	12.933333	2.686798994007161	1.1483324938749	0.1947777392928974	2.694314802958861	1.326993791424714	0.1884743976963639	2.701775031831127	1.470021108771812	0.1785844379830134	2.70835855264136	1.687754963497036	0.175555577900821	2.674984698710186	1.653471477685795	0.1918638692706608	2.542097804316115	1.600114591851118	0.2154241690194834	2.49912561815391	1.331140618502934	0.2240171385607443	2.393771811636389	1.406379543226942	0.03292263202038249	2.366842862764301	1.491951411103385	0.02184841445768056	2.281741431574803	1.501585828859156	-0.03900072459136667	2.289287699734845	1.477817555153303	-0.007156841214715414	2.740132871242118	1.650051368299627	0.1626133499905818	2.860377031173455	1.611188508520752	0.1221010389892108	3.000730895476541	1.374693529471151	0.1236010023763431	2.834772219221772	1.418901830003377	-0.03093355342971672	2.74227807673842	1.383657063640166	-0.03761481948355074
390	12.966667	2.701309350159421	1.141361628663399	0.1939261252235063	2.707369174566651	1.318979300591551	0.1873788090069222	2.714043558430026	1.461253452315522	0.1779712590107952	2.720511227898523	1.677737956033887	0.1755284514834642	2.686896927272203	1.643727656874697	0.1924987190024288	2.552855462889883	1.593527715627971	0.2120100296137374	2.503254058504879	1.326042291691492	0.2120148669391755	2.399865754166215	1.399831083283547	0.02045689873218891	2.37799975215385	1.485039287913281	0.002910648442292664	2.296139704257699	1.497414824195036	-0.05399469222311595	2.302122620741585	1.4738894577867	-0.01795921538369011	2.752584103458364	1.640195075304261	0.1616524771317251	2.874989584202656	1.602244787518679	0.1208815358406621	3.003171187829904	1.36352446529173	0.09312728675276268	2.83002567848131	1.40882769614819	-0.032235639723059	2.739321885998618	1.381227357503643	-0.0342313346126624
391	13	2.714372370715367	1.127245533820223	0.1931847842898105	2.718860477637464	1.303729853663962	0.1863337058116502	2.724317391289276	1.44516443271517	0.1773049461789787	2.729439017282751	1.660308764950261	0.1754430717280456	2.696112401089649	1.626371296652614	0.1931370226676428	2.562384844974882	1.578673387315547	0.2110546566382333	2.503748151744896	1.312848437516164	0.2006809473851829	2.405328829767432	1.389222191241143	0.008183533848948092	2.379364424480594	1.467371231978302	-0.02185589250072688	2.301820508832555	1.486006544675724	-0.08047333395828371	2.314618657641746	1.463946896049472	-0.03271802194375011	2.761720323399295	1.623161484006073	0.1605631359405683	2.885414293464273	1.587203628278662	0.1179153736609624	2.972703329398595	1.343540514272356	0.05392987831814212	2.765058570918819	1.394393698472832	-0.03121458822396936	2.661956979483925	1.386151195430057	-0.0344668289868308
392	13.033333	2.725189433019629	1.108559137034218	0.1925140247166962	2.727965209469802	1.284034557058565	0.1853260982585834	2.731692167715241	1.424665682778426	0.1765781543179946	2.734252253162852	1.638608116221069	0.1753025677123007	2.701857442840644	1.604508349475595	0.1937904455845569	2.570432767384325	1.558294462273325	0.213128561548578	2.50056713041554	1.294172098761434	0.1936021907084908	2.408658396855301	1.376379272632963	-0.00143329981628995	2.371790402817449	1.443853283969175	-0.04972660342025154	2.29657391374496	1.468790873544526	-0.1200991061833843	2.323827216213491	1.45044025145124	-0.05454087138886225	2.766533019646992	1.602047963015582	0.1593476795790384	2.889944148653682	1.568875925413266	0.1131220620390525	2.927982338311863	1.319872174933464	0.03218810195105662	2.720340641494674	1.373298944558973	-0.02574232627095926	2.61947539334308	1.379779385770529	-0.03526850334489498
393	13.066667	2.732991543040558	1.088285344322918	0.1918762858518892	2.733821275179293	1.263049519442375	0.1843415211369055	2.735182103912822	1.403013801458417	0.1757834121591074	2.734110563420705	1.616092127793999	0.175110062525938	2.703406048528271	1.58159540229938	0.1944652095225969	2.57679035160022	1.535941700850126	0.2186425453978162	2.495048459443078	1.273450236588827	0.1964984505174686	2.408239348259932	1.362795589146995	-0.002150352232750639	2.358561652637118	1.421223754647174	-0.06338446065237251	2.279948991521862	1.448509301841927	-0.1367661322837627	2.326467664052152	1.437112586997538	-0.06892989917930735	2.766016799504829	1.580240527495487	0.158012492547747	2.886527826781195	1.550329263638148	0.1064561336639658	2.876055937907187	1.297096220302157	0.03364897747654681	2.664718320258113	1.348455909966118	-0.006389613050885612	2.571348538854759	1.360197553645779	-0.02995706565293567
394	13.1	2.737031917255436	1.069892421065813	0.1912378579753425	2.735587565474021	1.244238682736323	0.1833647288815927	2.733857606032876	1.383637770063136	0.1749142138891496	2.728457276492042	1.596131029092471	0.1748681968249713	2.700283297878196	1.561163027453372	0.1951609395727269	2.581445169189839	1.515991532084805	0.2277857689355799	2.49119571221622	1.255851442405262	0.216853650446835	2.404173035814873	1.350039805496768	0.01685132350146521	2.343371344309442	1.403043513223036	-0.04447867213456445	2.256958557865913	1.428811376655611	-0.1058178046685535	2.320022559591164	1.42431321006756	-0.05620573642976145	2.759404280383246	1.560968173257815	0.1565682422021607	2.873049432101017	1.533891180513949	0.09793448309331043	2.822012917376735	1.277434955414334	0.04200441146886961	2.575286547987727	1.330109946599764	0.01700305340687542	2.482567984999949	1.341879569766777	-0.02419165371975997
395	13.133333	2.736850439466325	1.055759129959191	0.1905712073240978	2.732817618405448	1.229764069264122	0.1823809747924928	2.727334887424321	1.368510063889516	0.1739665858406543	2.717170757780551	1.580394801805379	0.1745780787847202	2.692418739141085	1.544984236455095	0.1958684161336748	2.584640856645697	1.501375300071485	0.2403705612156085	2.492978413316218	1.245988665170619	0.2581626971605887	2.398306152804996	1.340287697325929	0.06368018811199037	2.330591164512638	1.391087382863432	0.01661782653896299	2.236460149293875	1.412813625444903	-0.02765961143324343	2.30541241475112	1.412495532630479	-6.205481930147277e-06	2.746420566378613	1.545901987587562	0.1550298748425246	2.848236253546785	1.520854553282323	0.0877887344764724	2.801778391374438	1.2617566934086	0.03552786702523009	2.577020775259628	1.327173159878002	0.01953337997894395	2.487874424524152	1.338323348684586	-0.02983000391461335
396	13.166667	2.732379805632288	1.046074156099123	0.189854591928478	2.725509710120842	1.219632471199514	0.1813772497897284	2.715766562640113	1.357500076183679	0.1729398308248174	2.700648687580596	1.568560433678739	0.1742386415472917	2.680166551881952	1.532796947901701	0.1965690546684315	2.586708603878813	1.49255217981701	0.2556922718309472	2.504425173939334	1.245319520603452	0.3161170661729608	2.393381821019633	1.334526166290336	0.1396765161427644	2.3251755390342	1.385121778425985	0.119647175528095	2.231163685132592	1.404851640610973	0.07023320022549172	2.291809262629753	1.403943388626652	0.08359066115252548	2.727408418302863	1.534723584010027	0.1534159409907843	2.812377091875914	1.511059444783398	0.07655460273026481	2.796841124099279	1.252082865072254	0.007597998737309196	2.61364340671141	1.337224874008045	-0.001187957885724716	2.526582207236829	1.352530290168661	-0.04540352249362867
397	13.2	2.723834285052056	1.039476153163805	0.1890719839622502	2.714038571076055	1.21242040132973	0.1803428126330065	2.699827631552862	1.349194623434544	0.1718368341774534	2.679898734154917	1.559245341479358	0.1738463543316967	2.664332814580742	1.523301518865949	0.197235187495452	2.587866881315897	1.488063148767235	0.2724840297808718	2.530161328127299	1.25175264121409	0.3775951082305706	2.393958172246322	1.330269622701163	0.235342498322211	2.330689275143339	1.380472684363826	0.2552314626962393	2.249859001958336	1.401827238610123	0.1916854792601968	2.290353701168733	1.399020987386795	0.1899756349283934	2.703456314149772	1.525954256652959	0.1517478524670044	2.767906751516392	1.503729586426662	0.06506918711338168	2.780247036472436	1.251845808550947	-0.03100520484994043	2.576610666714497	1.34859518787672	-0.0323831132044367	2.482947975829914	1.368031296811695	-0.06161732829636815
398	13.233333	2.711673800008495	1.033838477344066	0.1882114609359854	2.69912488418604	1.205944765387978	0.179268594973548	2.680664690904179	1.341470593480585	0.1706609340508918	2.656361916563469	1.550339499174443	0.1733939984544692	2.646045310029157	1.514473028756044	0.1978317797782194	2.587921901497498	1.485213734262959	0.2891343947888225	2.572039354847982	1.260790138210922	0.4253323437799708	2.406880453335494	1.322618729893669	0.3304269160224992	2.350031903972694	1.370820511231821	0.3910007509858885	2.297801279489898	1.39834492088142	0.3299285518796118	2.310223976088429	1.394313873484069	0.3135921000768035	2.676217932957672	1.517391305744357	0.1500449828168321	2.718676701016126	1.497102398121901	0.05413302474655797	2.761635477337042	1.261541244177854	-0.07509780187516138	2.565281964870896	1.357600046361873	-0.06333069983744699	2.473642117484176	1.376114795228061	-0.06764013787486961
399	13.266667	2.696658016898286	1.027170633301802	0.1872646019868644	2.681863505848711	1.19826070666242	0.1781478454679812	2.659847122948254	1.332552215145894	0.1694163062181916	2.631570291369115	1.540000392765841	0.1728716232775359	2.62651552289222	1.504441746498232	0.1983213177129735	2.586186544324245	1.481240839281761	0.3041603604398478	2.625072804170846	1.267974440926897	0.4461493424380975	2.438150313689292	1.305958225929746	0.3975408819534341	2.38243833914987	1.349889216752761	0.4681440821325623	2.370405108973623	1.386757569319309	0.4269801829754758	2.355233678022153	1.383794045951197	0.4042061642939008	2.647555562585072	1.507246905464104	0.1483228307103112	2.668906324228038	1.489856013164813	0.04431658500006071	2.70172332540643	1.279631943283814	-0.1213680741212985	2.519224515867974	1.3682579378056	-0.08084788933701084	2.437815145918563	1.380187022396921	-0.06302471380262807
400	13.3	2.679862768539125	1.018445599834148	0.1862270967376049	2.663577239971049	1.188464288642366	0.1769763907197754	2.639007757608791	1.321683012725919	0.1681068599079991	2.60707333826795	1.527504765866745	0.1722684774966372	2.606970930271932	1.49238241732456	0.1986682396569638	2.582076258646141	1.474733306462846	0.3166603696763952	2.678865670204383	1.271264335628456	0.4376605899018128	2.481478825526175	1.279070061125374	0.4227960299495495	2.420196362281207	1.318648633302663	0.4680386867424923	2.450132303202604	1.365237426653396	0.4668835218062712	2.416309240594745	1.364157944919533	0.4189268464049097	2.61937173107362	1.494889986326706	0.1465930782593655	2.62244487261925	1.482374247983301	0.03591321950857657	2.580093717862114	1.304140860756001	-0.1517893308594034	2.394609295837023	1.3864271956711	-0.07716765236606932	2.305873689402498	1.388329938862692	-0.05628246516487478
401	13.333333	2.662615595028948	1.007824712752658	0.1850997970674828	2.645658994473376	1.176846524371604	0.1757531278423507	2.619609426582324	1.309196222830439	0.1667382553085175	2.584390758586024	1.513352113320287	0.1715744931334912	2.58861307125694	1.478720212023894	0.1988422831383729	2.575384188427729	1.465519455167853	0.3263372457591959	2.718388916389839	1.269095302397708	0.4075312030174493	2.518242554911289	1.252029995460248	0.4111923944856081	2.454376867023307	1.293534171586328	0.4170522596526881	2.510160651085847	1.347428978946165	0.4227483287181566	2.47150435296597	1.343885351478146	0.3667346473529323	2.593497563140568	1.48083398456524	0.1448644675209205	2.58247988711399	1.475237668475529	0.02900251782859309	2.440582960529854	1.332433372045112	-0.1564973291780548	2.234437308347995	1.412731158484191	-0.05886759889975416	2.133989656734314	1.409065454741414	-0.04819257195772311
402	13.366667	2.646424582111913	0.9967137503589469	0.1838865807299934	2.629506060324398	1.164897909741831	0.1744788091787164	2.603028496825388	1.296653078112463	0.1653179243759422	2.564877176192877	1.499171637708716	0.1707818237591744	2.572576094628652	1.46504798900306	0.1988203379079579	2.566540762270751	1.454700975802083	0.3333665984571508	2.73179418210049	1.259825122326484	0.3692524550230041	2.529433164670197	1.240828061213518	0.3798800763748837	2.471643359000137	1.289835878382327	0.3558596858598376	2.526487017469366	1.3532129169173	0.3531388486149869	2.498625258869528	1.338514089627413	0.3107152713241278	2.571522738917379	1.466725758116905	0.1431443278377407	2.55113787576037	1.469256382775202	0.02352911010207304	2.345506692038505	1.360831001925067	-0.1441303317630754	2.150399817548908	1.44254584298268	-0.02805633642729186	2.050455455772239	1.440231932027018	-0.02770724927576793
403	13.4	2.632604966951866	0.9869526217028143	0.1825910710107356	2.616245909226291	1.154605684895965	0.1731542597892043	2.590254690960442	1.286173050543392	0.1638506210556343	2.549533354305915	1.487209307278036	0.1698844073105693	2.559763570187644	1.45351758442399	0.198584250815995	2.556647356787836	1.443678014348873	0.3381574527168917	2.721386628505706	1.244901226716852	0.3368999530362663	2.515584478945669	1.247252836760036	0.3436845795604057	2.471520076461229	1.305552720426811	0.2972958437154577	2.508047248753254	1.381099906929547	0.2638699518243548	2.497406802760445	1.350073690950127	0.2629740878897899	2.554541206138143	1.454868352362377	0.1414378413551968	2.528974172708038	1.464928255502775	0.01934639602489735	2.297697279496779	1.384180603868499	-0.1240379565490998	2.160994766075577	1.468457305113029	0.02149140484569917	2.066588644015991	1.471660076784727	0.01286983662333796
404	13.433333	2.622147109431192	0.9804333465128674	0.181216391384537	2.606631544864559	1.14811052949927	0.171780166281369	2.581765571687368	1.280078766096975	0.1623382522598648	2.539040160277007	1.480171187697281	0.1688770951351366	2.550846563269435	1.446694142372456	0.1981189441280735	2.547384809960195	1.434991241047329	0.3411728290772276	2.699895131622406	1.228696532811979	0.3185668792872978	2.492160198669441	1.260556093126213	0.3162437017802939	2.463157988559032	1.325431288770165	0.2586782490486255	2.486286269231851	1.409183964907363	0.2235022712953952	2.484104823125852	1.367815850050165	0.2408002682287032	2.543172463776949	1.447976693666033	0.1397475522684329	2.515326286585197	1.462826497212515	0.01625326112714233	2.277171671614638	1.398964252380834	-0.1078373168832082	2.183272242081259	1.482986695006967	0.05791585670283683	2.088432545631001	1.488196975580358	0.04602802844644004
405	13.466667	2.615688166349688	0.978927570686083	0.1797658027132167	2.601022709783462	1.147364123586005	0.170357332236472	2.577508055549118	1.280372986739742	0.1607803463926727	2.533756378760864	1.48051636137839	0.1677539950362319	2.546192112131441	1.446924464486896	0.1974093271381496	2.540257507805593	1.431689865714924	0.3427838885529826	2.679499926562647	1.216920596006991	0.31282615964135	2.471554022909539	1.274068143988637	0.2998472195511606	2.454668474248287	1.34238181767564	0.2358737680507147	2.472621311249229	1.429625459676209	0.1932320990567757	2.470357220244703	1.384333729528799	0.2235319484678331	2.537631383929126	1.448456745658183	0.1380723866606006	2.509206630643364	1.464565095204569	0.01400655331479123	2.286082765185638	1.405542354970687	-0.1081959866459847	2.194282069013371	1.482344002574916	0.04529291523913565	2.104741464765748	1.478839644821796	0.03549184340542037
406	13.5	2.613485536377825	0.9835022218257273	0.1782431867570518	2.599369023006383	1.153326000768591	0.1688873107389117	2.576935861095074	1.28777952158188	0.1591772004105058	2.533615836079325	1.489087965631466	0.1665108475737646	2.545780277107163	1.455050572292426	0.1964431780006371	2.536317903080961	1.435784589628738	0.3432475371835167	2.667760034874385	1.213508836712272	0.3167301967374687	2.45871412013231	1.280631651615902	0.2946331897974432	2.447598149629764	1.350376519282962	0.2286591093593677	2.459765913244888	1.439341816716985	0.1672716970997069	2.460976776255507	1.392028439552229	0.2160324639208354	2.537646733871076	1.457101392257066	0.1364111718281584	2.509142473607306	1.470967017129214	0.01239532638400655	2.311580284443397	1.407597061808752	-0.1176421849867177	2.154142656943557	1.469955258931441	-0.01293046299335918	2.065496001066392	1.451235032141598	-0.01850944664658081
407	13.533333	2.615497683815755	0.9946724325125489	0.1766526922004872	2.601375475260673	1.166282537119701	0.1673715392050236	2.579353950360369	1.302289625960402	0.1575281041903845	2.538304112876179	1.505815652267314	0.1651438983230219	2.549369462840244	1.471096343208195	0.1952094247503797	2.536012063261211	1.447728084771765	0.3425983307024125	2.665543762700961	1.218727541831665	0.3290486679554696	2.452909773586649	1.276401040109675	0.3009400741690154	2.439819062879511	1.345044651868244	0.2364939208447602	2.445036644437548	1.435211057932593	0.1694523358427325	2.456584390217226	1.385727800416799	0.2251571404418491	2.542704520017427	1.473757104269783	0.1347612196152923	2.513686934650132	1.481692328065513	0.01120855613206701	2.318699492456146	1.408676453515555	-0.1170878857223135	2.109114526050263	1.455372555276878	-0.06670223345309458	2.015329838397427	1.432374162570153	-0.070247311043729
408	13.566667	2.621421675104293	1.012658150013721	0.1749995141566713	2.606591680629124	1.186130334904918	0.1658119354422847	2.584111744633363	1.323490990840742	0.1558333411939709	2.547373264012862	1.530066853287085	0.163651020270945	2.55656810519579	1.494589864279717	0.1937000166164286	2.53901456835081	1.467157452410683	0.3406430435755248	2.668829645544418	1.232050144345755	0.3470058062759419	2.451270191397992	1.26548454682376	0.3150664994471748	2.430108492422048	1.33020530130459	0.2537072104386357	2.427606651315124	1.421145882366604	0.197771611726136	2.455359800979334	1.367634258876174	0.2433663558822282	2.552236843041988	1.497695834250599	0.1331198469189626	2.522362523297446	1.496301564241617	0.01023745813941022	2.302955211335159	1.406983222656423	-0.1068583701221122	2.077981722173242	1.442219822255612	-0.08828818596978878	1.980072384179922	1.4265912050479	-0.09388692303130043
409	13.6	2.630753384982453	1.036749636432115	0.1732886347923156	2.614573716505513	1.211825301416994	0.1642116179428389	2.59092421709451	1.350140106962626	0.1540987228806199	2.560346997382276	1.560125220824682	0.1620358487855095	2.566923828174371	1.523965978756545	0.1919166201971891	2.54442535701596	1.492472636552231	0.3371272058715708	2.673860364896211	1.253098990203886	0.3675276872854962	2.452706650022513	1.256851207295863	0.3295792204083683	2.421082639079496	1.315874947688966	0.2710454606419034	2.409554164403346	1.406192786085894	0.2375081186084728	2.454562735026126	1.346516294674572	0.2586723020760195	2.565815620978402	1.527208193397555	0.1314891860017358	2.536256269198215	1.514791409348394	0.009322057765820379	2.284204189393864	1.402645804508069	-0.09867182324099744	2.040574548310649	1.432670325774887	-0.08916331869598756	1.9361742641356	1.428252683884737	-0.09491278895117282
410	13.633333	2.64285490403661	1.064674413957639	0.1715248674073693	2.624961611169931	1.240803511772914	0.1625752522266832	2.599925414741377	1.379630049033104	0.1523373061514657	2.576684886823605	1.592664555242166	0.1603099808433479	2.579949158550501	1.556030590423936	0.1898744015292909	2.551167888701919	1.520821549509828	0.3319062518735087	2.678223885305221	1.280543664875021	0.3865236463480664	2.457763689661488	1.261010130559625	0.3356654519065801	2.417584490040195	1.314413347606761	0.2740929910196905	2.397144993066108	1.401341316977251	0.2357794315691991	2.451553145256548	1.335949574845922	0.2493399212204226	2.583076223030281	1.559091880673961	0.1298785358526535	2.557407704863788	1.537047467038492	0.00838816724581593	2.304021583354778	1.396630208006924	-0.1005134679900535	2.060548380628065	1.427920125421401	-0.08550660244127527	1.956500143866008	1.432763362649357	-0.08542874800089335
411	13.666667	2.657098357105338	1.093026191345915	0.1697126242528895	2.637552096175525	1.26958448015684	0.1609089099586007	2.611447119730901	1.408595642343518	0.1505662842323952	2.595762792717232	1.623787287458902	0.1584925168715314	2.595191544723586	1.586939729114271	0.1876011040976224	2.558541225185149	1.549105107660267	0.3250149517290086	2.680549460196701	1.311299718762291	0.4011438302578546	2.466836048459986	1.278055858804501	0.3295763159713405	2.420928425625258	1.328117566351327	0.2642125861267163	2.389351762353759	1.407635830256291	0.2079156522039014	2.446075012354606	1.341765563648639	0.228943120234633	2.6035303544969	1.58959602874867	0.1283031504208587	2.58651586791877	1.561666361012655	0.007505848550993285	2.374186108922486	1.390204164667675	-0.1090892736896337	2.139782623766587	1.425356006304583	-0.08097766424477952	2.036995860739763	1.433353650289785	-0.07361225906087383
412	13.7	2.672917985846355	1.117617929700693	0.1678561518201517	2.652290113565556	1.294113632456145	0.1592202745197922	2.625784766313664	1.433088261614236	0.1488053737033175	2.616928425737767	1.649355256557301	0.1566079338658927	2.612286735349792	1.612519153876925	0.1851342312344845	2.566359905275497	1.573668641466405	0.3166326075787733	2.67986313741964	1.339589721194201	0.4095715449298136	2.478657238115964	1.300582435910299	0.3121405703707778	2.429525462463741	1.350868172278159	0.2484562605053802	2.384023613980652	1.419760134774379	0.1824128249771291	2.440566703603971	1.35967949743071	0.2130781968043073	2.626529018133715	1.614702243651642	0.1267815393128444	2.622363006773447	1.585329369548019	0.006869193467406186	2.481879024453084	1.384524854124537	-0.1193398698951264	2.260590182809317	1.421828303648563	-0.07350285763493958	2.157767591913091	1.423929371950481	-0.06274633635432054
413	13.733333	2.689755118889604	1.134851132940113	0.16596040796197	2.668995003447668	1.310969782485371	0.1575181208062144	2.64292693851125	1.449758099036181	0.1470756342815753	2.639496793069754	1.666085361937951	0.1546823808436023	2.630840235043951	1.629440279675251	0.1825162530274839	2.574737703506677	1.591105604155161	0.3070020757246581	2.675215793276821	1.359109519191541	0.4102351033035922	2.489817945082901	1.320851924149598	0.2870727001232121	2.441511836343885	1.374342384043936	0.2294585074119241	2.385619676178324	1.433600119661123	0.1660432486188152	2.436950599056455	1.380908953195023	0.2030919680168364	2.651299670858079	1.631164311412529	0.1253315981950894	2.662544492983227	1.603896333787577	0.006681813373476318	2.602626741819888	1.379323489434333	-0.1224299974952107	2.38779994849339	1.414411307564031	-0.06860611649079489	2.309214200613636	1.404153594117615	-0.05416259455675152
414	13.766667	2.707101726601314	1.142869369171344	0.1640317630321145	2.687237339116396	1.318464183318201	0.155811802756264	2.662400404266858	1.456968718326969	0.1453974304540357	2.662783192512223	1.672626572507165	0.1527417831683232	2.650368373908143	1.636344470325594	0.1797915867749644	2.583808451386578	1.599626932641294	0.2963912432054025	2.665308754238133	1.36569432387739	0.4017350754896868	2.495584536558033	1.334592697641511	0.2563422606331214	2.452528944239751	1.392315110888621	0.2010644972471505	2.393998530703756	1.447623972721145	0.13571023803514	2.436874723185205	1.399288776068094	0.1799520115999813	2.677020336025323	1.637545972287855	0.1239686638812002	2.704480684236388	1.61397323338643	0.007065657673264174	2.715479074983802	1.371888499989077	-0.1108424244904778	2.496159983859426	1.404031638201114	-0.07777711830383689	2.463274990758655	1.381613704491985	-0.05115277645805542
415	13.8	2.724458799280543	1.141926106292678	0.1620780358737986	2.706288092409545	1.31693571136269	0.1541104370304983	2.683292651754086	1.455118079184321	0.1437881019024768	2.686047869997126	1.669705756997722	0.1508123369155398	2.670239808254696	1.633941903869199	0.1770064794544707	2.593518104816819	1.599291015807045	0.2850963065779905	2.651166060977399	1.359324529247737	0.3841157630151792	2.494889269452043	1.341193306870926	0.2210090402298301	2.457297617047944	1.401505446202571	0.1625732068602843	2.398572927921632	1.455790780469906	0.09359753332778259	2.436598572578214	1.410683453446298	0.1384064457564534	2.702791527814098	1.634475121715137	0.1227061811515621	2.745889927042287	1.614090492356832	0.008053476742241656	2.798902983213073	1.358935065878207	-0.08177649323257857	2.577215803679026	1.397072616831628	-0.09340286803505055	2.502829404413147	1.384498091842214	-0.05358487737570285
416	13.833333	2.741317914544017	1.134116448239114	0.1601078019765022	2.725170749879354	1.30850472174403	0.1524225566070512	2.704337044465142	1.446394241632871	0.1422612880062606	2.708471659718078	1.659811935397924	0.1489211963269146	2.68967925204339	1.624644269480212	0.1742095498296528	2.60359944858633	1.591585639754681	0.2734893019280044	2.637799993159736	1.343756819946714	0.3600204019343148	2.492640445396896	1.340510049917756	0.1851366343872178	2.456470585287724	1.400368362083561	0.1238564547401143	2.395144165309411	1.450720097979791	0.05895667435956031	2.434214805163777	1.412402114182619	0.099299045204278	2.727614852359967	1.624403718515604	0.1215569929519357	2.784771740132856	1.605617319987634	0.009612238254775342	2.84576879457609	1.340392765385369	-0.04557800022707399	2.63249531962614	1.394955845931214	-0.1049832010845038	2.547383573961352	1.401258209844725	-0.05328997150682852
417	13.866667	2.757123539477638	1.122729044290967	0.1581293522186993	2.742873531680313	1.296519085161283	0.1507571893459303	2.724138792520925	1.434106559865994	0.1408277340320838	2.729210131265434	1.646474386657516	0.1470952270211482	2.707829362293736	1.61187450665203	0.1714493484993563	2.613554987945426	1.579309971396212	0.2619623643657926	2.627644775417254	1.323406505380117	0.3313423951816561	2.492087999159582	1.33350355341797	0.1490890538286085	2.45474808729655	1.391727178761459	0.08577884850239695	2.390739052254824	1.435066056013294	0.01940784457401375	2.433286733267606	1.408002743291038	0.0640822341134421	2.750493144405456	1.610877037444018	0.1205330482816234	2.81949949822399	1.591930135479464	0.01166402314760083	2.866283752312688	1.319290780119921	-0.0170267695499362	2.676289997535998	1.396383729347063	-0.1145024033775056	2.598788543278211	1.413687489660284	-0.0530990774239255
418	13.9	2.771212850873371	1.111443517970601	0.1561526294208517	2.758494899589826	1.284844392741885	0.1491246674886793	2.741639457910238	1.422253398460293	0.1395003735437288	2.74755788555478	1.633970916118879	0.1453600495191439	2.723961782994432	1.599787161318305	0.1687736586161767	2.622774855822568	1.566126915130364	0.2508676322539957	2.621137590687431	1.302756648840545	0.3004850955937252	2.494852055532264	1.324487611621319	0.1125889468221477	2.454550218484195	1.382124210980743	0.04926048865862133	2.387639285019875	1.417112579149379	-0.02829844054874564	2.434792034451441	1.403789211612663	0.03598460360288842	2.770639816450723	1.59819304172249	0.1196455352079357	2.848887388780111	1.577177815768398	0.01410687886987854	2.872792279151474	1.299302616263197	0.000186263668980286	2.705309535057399	1.399096304979239	-0.1198255601078661	2.633846101670241	1.417966248904196	-0.05406994637687064
419	13.933333	2.782864291527655	1.10389309686828	0.1541901394065281	2.771306860847714	1.27730537151021	0.1475368738240874	2.756145157253361	1.414850621123211	0.138294681378844	2.763083035555022	1.626509115040075	0.1437381156421596	2.737609944582258	1.592559701049321	0.16622651465013	2.63074282965389	1.556343120325837	0.2405117332222895	2.61821437273087	1.286928280379379	0.2713194621040756	2.501291400784782	1.319398027154928	0.07881639339093244	2.457146615666687	1.377929721139627	0.01937869541394618	2.38668751209254	1.407417103972205	-0.05741774934996767	2.439418075091805	1.404382981426135	0.01386493658244557	2.787580801928356	1.590522298472771	0.1189036625846166	2.872513855921898	1.565756015577947	0.01686131435458753	2.870823029564851	1.284697338858466	0.009401012746002375	2.730318977607856	1.403670915513268	-0.121127929340519	2.654100033018979	1.421582223882785	-0.05869884098289167
420	13.966667	2.791626562487062	1.102807372528768	0.1522577503230041	2.780977131430791	1.276737420741417	0.1460072911734191	2.767418889488544	1.414845327284016	0.1372269421753046	2.775687046857706	1.627073412439138	0.1422472982436712	2.748643623822865	1.593211709962213	0.1638455981794206	2.637175721294648	1.55329900293334	0.2311054635790853	2.618357015495204	1.279573424479111	0.2467499486100679	2.510808741208904	1.322657753405788	0.05064659869896915	2.462873150136541	1.3825956514121	-0.003108797624152875	2.38914641270653	1.410200755766351	-0.0695996758747182	2.445959863161864	1.411655597921419	-0.004032895822194309	2.801209055222397	1.590803997286824	0.1183133179628271	2.890588810674636	1.561323916877396	0.01985328979827254	2.870695337352456	1.279543548282039	0.01220076789372946	2.741065286292051	1.409414859116432	-0.1173101439171579	2.659470496548144	1.42641284568887	-0.06539166833599952
421	14	2.797502612032619	1.109300696440866	0.1503748788917537	2.787580540162768	1.284299468579291	0.1445504957224163	2.775598862043338	1.423454127760549	0.1363121690879035	2.785566413422129	1.6368940230496	0.1409001691722904	2.757212271419579	1.60303588249823	0.1616600763273984	2.642000434119431	1.558692889714852	0.2227465139116752	2.62061652311194	1.282098079216728	0.2277600688620915	2.522258049734588	1.335718169262708	0.02807859370027377	2.471037696813321	1.396971021893182	-0.02278197125413914	2.395591357172306	1.425688767746906	-0.0859706524038351	2.452987445944474	1.426175674043581	-0.0240004226296194	2.8117527491181	1.600203480128813	0.1178767355928537	2.903938051170631	1.565603909605492	0.0230425127138681	2.891090791927026	1.285724536872585	0.01486568914698247	2.750120026210506	1.413468550291018	-0.10547963549844	2.656623666054265	1.429763275942571	-0.0711111244878353
422	14.033333	2.80081905864126	1.1227480777771	0.1485651082465018	2.791480899307551	1.299250838173641	0.1431819829203702	2.781077826928763	1.439838913473246	0.1355631124072685	2.793093131602175	1.654970392193275	0.1397039018850277	2.763637318127331	1.621118276085654	0.1596898792819061	2.645335144894658	1.572520724302854	0.2154910261438574	2.624613320721056	1.294296714969207	0.2153798379288772	2.534091533872548	1.356422031856352	0.01216257035774956	2.480650351464106	1.41882186357742	-0.03852053361009363	2.404627167568384	1.447476699944201	-0.1075305708255081	2.459825296878754	1.446171537991023	-0.04342881074765206	2.819642583665873	1.61769119872949	0.1175928644699826	2.913777182265487	1.578312682399742	0.02644215846789067	2.939924079870377	1.303420875923705	0.02707646721461104	2.773412854301599	1.412239767239134	-0.0899219140377422	2.67511272574297	1.426287076907478	-0.0727107741878662
423	14.066667	2.802122576096471	1.140812419338316	0.1468553938914035	2.793236903422267	1.318946056648308	0.1419176691345175	2.784412332733439	1.461080377840507	0.1349891008585723	2.798727180132869	1.67799047701486	0.1386610097189715	2.76834038656825	1.644230206310922	0.1579467449487068	2.647433977724526	1.592601437512704	0.209336790906034	2.629682038296483	1.313929852287262	0.2093827387455292	2.54441001824266	1.380317552804621	0.002955838736510759	2.490768746868151	1.444758482022403	-0.04635958431545679	2.414287517829552	1.469525986701103	-0.1228447504629867	2.464851580650357	1.468153777596638	-0.05626818889384203	2.825406890938277	1.640006209967057	0.117457747491485	2.921179183436447	1.596894829212582	0.0300655658733023	2.994222532103752	1.330119013660358	0.05024422213391232	2.819679000352292	1.406334025580961	-0.07579806488438259	2.716256429043329	1.414797966609393	-0.06941963402388376
424	14.1	2.801967827721252	1.160075059686493	0.1452731220120449	2.793442114457004	1.339569481639535	0.1407729534502955	2.78617193771121	1.48299614350603	0.1345946542013985	2.802898182053633	1.70124955713544	0.137768663836159	2.771734972089271	1.667747669481789	0.1564335749220947	2.648608159546242	1.614823069745101	0.2041745456906315	2.634461866212563	1.336886703269054	0.2076716096069116	2.550847667213221	1.402904933468299	-0.0009405323652166897	2.500424257819571	1.47205483044756	-0.04228644719607516	2.423911576039927	1.489479699239131	-0.1199716890621117	2.466261221051807	1.489042962768577	-0.06150766059230003	2.829533115838773	1.662540739193135	0.1174631534383821	2.926679849006935	1.617007093281792	0.03387615349015004	3.041189515407491	1.360201193924849	0.07486075536939853	2.87437429506819	1.394104895136566	-0.06350396349566076	2.775382368948179	1.398291362691174	-0.06278700097182043
425	14.133333	2.800932988200245	1.176462986921004	0.143844787137081	2.792726203792745	1.356816028345024	0.1397621483758849	2.786957339969975	1.501062841147527	0.1343807553453824	2.80590906026453	1.719983388857701	0.1370192820369097	2.774137164594506	1.686854059400766	0.1551456108587839	2.649138734434754	1.634061745550841	0.1998567198109151	2.638316206223629	1.357540367970437	0.2078132238525222	2.552135913354562	1.419672938369652	-0.001008763287281377	2.509039865244573	1.496426293832766	-0.02852000219101645	2.433464559656272	1.503182025281838	-0.1024190175837224	2.463605479511556	1.50493344745826	-0.05852465467423935	2.832401368313055	1.680663926850519	0.117597426555702	2.930580634865958	1.633618036849915	0.03785730456675611	3.064849035570103	1.385206126729404	0.08577972395340586	2.880442306211545	1.378502281440185	-0.05284703531180238	2.779540796387081	1.382899428214875	-0.05749362344599396
426	14.166667	2.799581771616118	1.186266906976925	0.1425951797389532	2.791748453426519	1.366962921707218	0.1388982336051827	2.787469417542725	1.511545932669103	0.1343466410886792	2.808064052730413	1.73054607216767	0.1364015207931455	2.775863190160524	1.697761999818398	0.1540718229238531	2.649335306843928	1.645905225920057	0.1962500699888493	2.638591613829631	1.371017665512403	0.2074525939183438	2.547628826114424	1.429024177368959	0.0002037303794778753	2.513600565907104	1.512760117264932	-0.01999999179492971	2.438675112824863	1.509148004043307	-0.0948461467574962	2.457549018022871	1.513718575215464	-0.05648235836865926	2.834426032035712	1.690842029141581	0.1178468772021453	2.933555478740282	1.643197480315844	0.04206219850991118	3.069814433155495	1.399432732174347	0.08629810142887105	2.874946596549337	1.367126241100748	-0.04722343325788293	2.770999480085038	1.370394807477145	-0.05455716918696118
427	14.2	2.798325768961279	1.187292184863824	0.1415486126292372	2.791042142900577	1.367861274038208	0.1381924534374699	2.788350861765174	1.512347228795922	0.1344880943367728	2.809704664628704	1.730968198274149	0.1359002767273201	2.777239687033628	1.698407496116304	0.1531946180944917	2.649485308564898	1.647821689230629	0.193146271115489	2.632384538325854	1.374902665691855	0.2044634467489734	2.537724125548858	1.430207847703856	-0.00107856750620685	2.511442852427907	1.51795254127612	-0.02082211532637702	2.436665661946359	1.507156163865846	-0.0974647277806537	2.449079997630522	1.515443913845696	-0.05885818194684379	2.836056470785387	1.69115966631463	0.1181953710501909	2.936425055724512	1.643965882358045	0.0465580634265552	3.067892573235704	1.400753353098376	0.08067879216040033	2.872346510593008	1.363716960298716	-0.04736534922428411	2.768785988326409	1.364356803329257	-0.05321777854754639
428	14.233333	2.797426588013189	1.179000125416845	0.1407278156109834	2.790977916300985	1.359070987814938	0.1376541884458699	2.790032804326664	1.503107451426071	0.1347967091104322	2.811099473153547	1.721044907367905	0.1354968510888044	2.778508943831943	1.688524732471637	0.1524908199216906	2.649765104573979	1.639262527065326	0.190303944342646	2.619280142822419	1.368992166616793	0.1976467914422671	2.52321346669601	1.423681643810941	-0.00666150557348578	2.501283191470174	1.511852515636842	-0.02979762119302364	2.426185778190253	1.498292160507417	-0.1047823014245157	2.438808557589657	1.511165181523217	-0.06407870082935538	2.837637173631331	1.6814242384857	0.1186236992146354	2.939842828161096	1.635897931480587	0.05137734480097048	3.064781273817056	1.389774640446988	0.06785492831853336	2.861866630316972	1.366745303683117	-0.0515088271383685	2.757422409269376	1.36495811365482	-0.04885238918901547
429	14.266667	2.797010595267032	1.162331214628924	0.1401539153927676	2.791746660563172	1.341685168216346	0.1372909503309511	2.792695948235981	1.485043113286556	0.135260212034789	2.812422526880699	1.702189803427019	0.1351699611944315	2.779807990019854	1.669488144493027	0.1519333932217806	2.650233808435105	1.621440634687009	0.1875040000132408	2.601401564010023	1.354557206154175	0.1867617267495912	2.506498876065642	1.411320084497774	-0.01685485530462026	2.483622840993498	1.496647449071302	-0.04755531115055679	2.407407179944697	1.485709187465954	-0.1207320200787656	2.427745927921348	1.502289316668784	-0.07189906849929904	2.83938020750329	1.66302466855667	0.1191102304705935	2.944292046584628	1.620600293596626	0.05651270913248384	3.060429123419457	1.368879774122771	0.05214707034946738	2.854861855130603	1.370701927175607	-0.05506288870875049	2.752518133332375	1.367428157431329	-0.03990210704662713
430	14.3	2.797095368574924	1.139735120628746	0.1398451627935211	2.793354246388814	1.318348773356763	0.1371076957068801	2.796254047243301	1.460969843214603	0.1358615892851201	2.813773392120924	1.677433309762232	0.1348962593051625	2.781189553455051	1.644326234115501	0.151492302018304	2.650882676445292	1.597157098061927	0.1845807616641879	2.582750784786934	1.333918744384099	0.172674598908912	2.491193473977749	1.395723326404855	-0.03044815838347624	2.462342195526557	1.476617639111357	-0.0708330410509722	2.385069333239911	1.474643631492899	-0.1440805304781559	2.417447019036698	1.490394897503842	-0.07945837163387164	2.841373063978061	1.638920601939607	0.1196308563831751	2.949927989037275	1.601133186310674	0.06186161454984634	3.041256080490996	1.341566792558305	0.03884735489514692	2.834480051583525	1.367922922888624	-0.05808841933438438	2.736546858407173	1.367916418568297	-0.03131767706897873
431	14.333333	2.797636646184809	1.115327059313178	0.1398160940277991	2.795637486098139	1.293425617658505	0.1371066460935223	2.800363895086443	1.435487555146719	0.1365802936293401	2.815191637291489	1.651621729914231	0.1346514113262599	2.782640423264661	1.617945573641171	0.1511362087070776	2.651645304430558	1.570905535438669	0.1814127472982048	2.566564865280157	1.310900941082517	0.1572383360504737	2.479403570160413	1.379525085590434	-0.04566806602281909	2.444162624304604	1.457540079014766	-0.09001612963354219	2.367195509903877	1.471034411676254	-0.1516428556643255	2.408891998947207	1.478005079426293	-0.08728222747025997	2.84358800901088	1.613811451097231	0.1201601942898046	2.956470699141684	1.581817810369458	0.06721103292632925	3.014035155543935	1.31454333329672	0.02570430551203946	2.809571057789908	1.35399229518776	-0.05711142740543221	2.722255196740335	1.36464139720881	-0.02833421823801894
432	14.366667	2.79854928369101	1.093942444581135	0.1400780609522056	2.798302511716151	1.27196379484548	0.137287773141105	2.804513403544959	1.413862027549898	0.1373951396675385	2.816685571829028	1.63018880405936	0.1344118283681814	2.784120561991112	1.595924327736655	0.1508351352307414	2.652444911932813	1.547945577442155	0.1779966889799628	2.554633098588257	1.290133135301867	0.1431370349884157	2.470739164762544	1.365565655901899	-0.05953681818748892	2.432047878610712	1.443428406790312	-0.1016176118129812	2.355338386715081	1.473871430472633	-0.1482931773831978	2.402278948505638	1.467958810302374	-0.09631743378534799	2.845918857535716	1.592926359960981	0.1206737183185951	2.9632915263809	1.56693673189232	0.07227022701488436	2.987554754762891	1.293916054537325	0.01330577872682622	2.774967492115036	1.329845581522545	-0.04460182851849986	2.687961503550695	1.358584535638387	-0.03484535125112101
433	14.4	2.799779498858849	1.079413763227894	0.1406388962735737	2.801075204652197	1.257915432153803	0.1376488862749968	2.80828994890398	1.400158950419337	0.1382872096613488	2.818250550101412	1.617291372653062	0.1341565500909948	2.785602025386092	1.582529228977238	0.1505625562347662	2.653238257256733	1.532696365528725	0.1745425388115948	2.548044451435718	1.275298167722597	0.133060060003945	2.465268589302009	1.356716615464902	-0.06902161508730344	2.425838629397537	1.435904665753129	-0.1063957516960144	2.345963454723344	1.473983614346872	-0.1568661264376894	2.397752689572517	1.462187812793446	-0.1054229046660227	2.848256439213071	1.580280518742936	0.121150675237901	2.969704858666308	1.559396455796441	0.0767509135368345	2.965513386829355	1.282074998318457	0.006231811177285496	2.727648685145944	1.303536317671526	-0.02153546077461865	2.661402536634754	1.350767242316744	-0.04114484393917197
434	14.433333	2.801306627879485	1.073903237296973	0.1415015343096956	2.803777691857716	1.253454804510879	0.1381850134088823	2.811475878453866	1.396560655551948	0.1392376658950003	2.819886573459354	1.615115489157109	0.1338667951904345	2.787085149506636	1.57998545151694	0.1502932903687596	2.65403338876479	1.52784663888676	0.1713786643799526	2.547450281283753	1.268446353918263	0.1286401692280633	2.465554077512841	1.354807881440505	-0.07332865255651236	2.424328911106476	1.43415135999454	-0.1067191133199527	2.339570927909265	1.471267970967425	-0.1616751229016346	2.395940239929498	1.460588124742456	-0.1110764442398172	2.850531776536314	1.578018673706546	0.121574067034503	2.975294196896034	1.560898537245154	0.08045899903794901	2.961264836285651	1.279804426227237	0.009211981951474284	2.721994173529025	1.286881503295295	-0.005288266525126112	2.663650030844706	1.34373397725682	-0.04120229990615579
435	14.466667	2.803221909008912	1.07785295133012	0.1426629180210913	2.806455164020894	1.258907160163865	0.1388881858421465	2.814188517696639	1.403282021621044	0.1402262552507471	2.821745339125241	1.623742935241709	0.1335257170328232	2.788742745525763	1.588368125974712	0.1500029836859754	2.655036996668187	1.533877643918671	0.1688235669632156	2.552699965645333	1.270264449629899	0.1301257781076398	2.47315844035435	1.360583846609131	-0.07293908346828815	2.426141831367036	1.436991761578885	-0.1051265978419408	2.336232846680586	1.467787272435722	-0.1582605175346353	2.397216315822745	1.462633841666484	-0.1089269622859906	2.852864479850385	1.586271914841558	0.1219298689957155	2.980039756289672	1.571894676512576	0.08325078876900009	2.9672151270732	1.287718664749235	0.02079876363149948	2.737240516891876	1.285265677902866	-0.000969722996646345	2.669064563648703	1.338931017343761	-0.03688919788396108
436	14.5	2.805720452240258	1.090137762320032	0.1441140673262764	2.809379815848821	1.272894960796948	0.1397478798523311	2.816862201001991	1.418724166059685	0.1412311854899431	2.824137549866502	1.64128079910136	0.1331178409546136	2.790923835056913	1.605765190255417	0.149667112743742	2.656657715642222	1.549248906628409	0.1671489469954589	2.563213235239928	1.280356335393051	0.1366932034823686	2.486814104532972	1.373194298877773	-0.06841214052306879	2.430788239629638	1.443695490225076	-0.1024300719522209	2.336416837309726	1.46470660103806	-0.1530128629718861	2.401620990861028	1.467995310614178	-0.1016337490346177	2.855565728910553	1.603264335658393	0.1222063537547076	2.9842247488121	1.590647148255412	0.08502082603741247	2.969362194926672	1.304802691271322	0.03535566512748278	2.736113214424786	1.297274679788434	-0.003296318651527882	2.651118595978411	1.337213711595795	-0.03203065881508745
437	14.533333	2.809039811685143	1.108211201531458	0.1458393496365664	2.812901773864644	1.292558114947642	0.140751113846179	2.820026537768172	1.439752993540387	0.1422297861379953	2.827362888853733	1.66422078269708	0.1326283695125874	2.793981965256255	1.628652609626893	0.1492599887840644	2.65934057935145	1.570613125516078	0.1665805924888403	2.577968882577434	1.296738123107527	0.1467055847789133	2.50307598229181	1.389473585220895	-0.06069551014010828	2.438129313812754	1.453355085683045	-0.0980291512575905	2.341104859527995	1.463834789534994	-0.1510111670989665	2.408329891512396	1.475849537509252	-0.094664956446926	2.85895343230769	1.625631342360677	0.122393529095771	2.988151782293006	1.613531605732893	0.08569630650571325	2.973679990034461	1.327806602675505	0.04969000872675949	2.724153520899191	1.315956412920153	-0.006279461604523297	2.617268163307111	1.340370486050395	-0.03013458445226491
438	14.566667	2.813316214912723	1.128479669069154	0.1478158230118384	2.817256767566088	1.314004659574746	0.1418824998981412	2.824053452993538	1.46221350586912	0.1431983388632615	2.831562921247957	1.688044600808365	0.1320438978839681	2.798111181862678	1.652516737693281	0.148755236245732	2.663383993502184	1.593411876138069	0.1672938718393437	2.59510271312827	1.315855055599333	0.1580827459550233	2.518767276545083	1.405068419559262	-0.0516153659933735	2.447695414074953	1.464597374643231	-0.09026989144079238	2.349797802108352	1.466343856424595	-0.1500123707092144	2.416627468758689	1.485006087872447	-0.08928288763917314	2.863188783216511	1.648974835486098	0.1224840179843315	2.991949310770984	1.635704459844931	0.08527275039580502	3.00334452393456	1.351773401601672	0.06262048832556756	2.769710105817265	1.332279680039828	-0.007270515135200575	2.665102853072841	1.352105632531296	-0.03449650586591311
439	14.6	2.818490246433045	1.1470105551576	0.1500145085858144	2.822484416385599	1.33308254044392	0.1431246084267746	2.829050783712091	1.481770501278384	0.1441105549535	2.836697584339316	1.708141989353001	0.131352178145905	2.803303077240772	1.672787872832103	0.1481249116410572	2.668844015144455	1.613072418160104	0.1693335314291051	2.612647643019501	1.333546661930608	0.1688774977328524	2.533322604105298	1.416934947824265	-0.04303615420447357	2.45941084153721	1.475765565022843	-0.07730879496395285	2.362137333357513	1.474195477720863	-0.1346133918052188	2.426329346251157	1.49366676366374	-0.08169824624902959	2.868246493154956	1.668737537687877	0.1224726082944102	2.995619582480285	1.652311276926319	0.08383817070907176	3.037569936272677	1.371672842755785	0.07540177824440975	2.813926089321921	1.343622739428624	-0.006022226118988104	2.725478661058399	1.367875383563252	-0.04313292962884394
440	14.633333	2.824352855244233	1.160333654538815	0.152403163006136	2.828445153801595	1.346234181641105	0.1444584250507384	2.834891816602221	1.494805601177259	0.1449379490522638	2.842521945699685	1.720793969513765	0.1305419360815868	2.809323157554934	1.685760995640882	0.1473391104720047	2.675481989744684	1.626008876238859	0.1725756818048805	2.629876038107899	1.345956651288056	0.1784027733887794	2.545721150078647	1.42294562641709	-0.03423668668493989	2.47213810465335	1.483526120234991	-0.06055936550033831	2.377839133611054	1.483196308182948	-0.111425752064803	2.437370559219658	1.499428546758414	-0.07131801279232708	2.873907838523563	1.681219328401483	0.1223562627763473	2.999095489096438	1.659703032490523	0.08158139707569688	3.06378961974443	1.383274843173981	0.08435954584698885	2.836111651128056	1.353433883159731	-0.007681111554975292	2.755413196378253	1.380738461511286	-0.05022299739119148
441	14.666667	2.830533654165719	1.16568384933591	0.1549462191677268	2.834776832319225	1.350780484345754	0.1458631125300166	2.841170294181814	1.498731993886559	0.14564998810016	2.848504223824059	1.723559922245676	0.129602698327268	2.815630831096072	1.688925214836882	0.1463656776719437	2.682683439609163	1.629698203069723	0.1766380947864742	2.645443478973827	1.349613004841003	0.1863822635636792	2.555312255462116	1.420630574127356	-0.02570198408651386	2.484843667905122	1.483448884619639	-0.04964704937633146	2.395748591908613	1.486388382497865	-0.1083655592288957	2.450016036945426	1.499121948724916	-0.06509320012833095	2.879687567375123	1.6839967934971	0.1221338518610804	3.002187848655779	1.656436491402777	0.07877880622600567	3.089744133875564	1.384232783958324	0.08057431777238606	2.863762692895183	1.366144793571663	-0.01851536669024835	2.769751872261339	1.392131159185569	-0.05674528085079624
[truncated: 16 more rows]
[truncated: 48 more columns]
