# Supplementary material for: Simulation of Human Movement in Zero Gravity
Source: Sensors (Basel). 2024 Mar 9;24(6):1770. doi: 10.3390/s24061770 (PMC10976247; doi:10.3390/s24061770)
Supplement: Supplementary file 1 [file sensors-24-01770-s001.zip › supplementary/motion_data/10 Fight/motion1_raw.trc]

PathFileType	4	(X/Y/Z)	sample.trc
DataRate	CameraRate	NumFrames	NumMarkers	Units	OrigDataRate	OrigDataStartFrame	OrigNumFrames
0.033333333333333333	0.033333333333333333	457	32	m	0.033333333333333333	1	457
Frame#	Time	PELVIS			SPINE_NAVEL			SPINE_CHEST			NECK			CLAVICLE_LEFT			SHOULDER_LEFT			ELBOW_LEFT			WRIST_LEFT			HAND_LEFT			HANDTIP_LEFT			THUMB_LEFT			CLAVICLE_RIGHT			SHOULDER_RIGHT			ELBOW_RIGHT			WRIST_RIGHT			HAND_RIGHT
		X1	Y1	Z1	X2	Y2	Z2	X3	Y3	Z3	X4	Y4	Z4	X5	Y5	Z5	X6	Y6	Z6	X7	Y7	Z7	X8	Y8	Z8	X9	Y9	Z9	X10	Y10	Z10	X11	Y11	Z11	X12	Y12	Z12	X13	Y13	Z13	X14	Y14	Z14	X15	Y15	Z15	X16	Y16	Z16
1	0	3.073053466796875	1.223209197998047	0.4867218627929688	3.0267177734375	1.398024261474609	0.4781427001953125	2.98963818359375	1.537769409179687	0.4712577819824219	2.977103271484375	1.757681030273437	0.4764253540039062	2.961635009765625	1.719958679199219	0.5049228515625001	2.882398681640625	1.67074658203125	0.6160380249023437	2.861267578125	1.393129089355469	0.649681396484375	2.8134365234375	1.168344619750977	0.5988073120117188	2.776699951171875	1.078052787780762	0.6057035522460937	2.884865234375	1.065563079833984	0.5926902465820313	2.908237548828125	1.074651580810547	0.5712672729492188	2.9984443359375	1.722799987792969	0.4474654846191407	3.05719873046875	1.694410949707031	0.3310419006347656	3.154094970703125	1.428998107910156	0.2883680114746094	3.077590576171875	1.208653854370117	0.2392652282714844	3.065493896484375	1.104138793945312	0.2380201416015625
2	0.03333300000000072	3.079559814453125	1.221582153320313	0.4894726867675781	3.032510986328125	1.397444885253906	0.482151123046875	2.992668212890625	1.537346923828125	0.4746964721679687	2.98097607421875	1.758646118164062	0.4816221923828125	2.965326171875	1.720531555175781	0.5100464782714844	2.885923095703125	1.672853881835938	0.622894287109375	2.857434326171875	1.394717010498047	0.6612535400390624	2.802586181640625	1.171263793945313	0.605003173828125	2.82052099609375	1.077222473144531	0.6274733276367187	2.920155029296875	1.0522141456604	0.587166748046875	2.900972900390625	1.067650718688965	0.5780914306640625	3.0022353515625	1.723682495117187	0.4521585388183594	3.064070556640625	1.69577099609375	0.3362500305175781	3.16082275390625	1.427792602539062	0.2973692016601562	3.062927734375	1.21542106628418	0.2440024871826172	3.091319580078125	1.115556365966797	0.2647881774902344
3	0.0666670000000007	3.079892333984375	1.220026916503906	0.4950056457519531	3.033487548828125	1.397383148193359	0.489096435546875	2.993533935546875	1.53830810546875	0.4822972412109375	2.98426025390625	1.761240173339844	0.4884408264160156	2.968068359375	1.723154296875	0.5171940307617188	2.886870361328125	1.676449462890625	0.630447021484375	2.855661376953125	1.396463226318359	0.6672346801757812	2.80006591796875	1.171089538574219	0.6126641845703125	2.82836572265625	1.080476577758789	0.64076171875	2.917969482421875	1.024895072937012	0.6057843017578125	2.902578125	1.072360885620117	0.5864638061523437	3.005273681640625	1.725693664550781	0.4589154357910156	3.068147705078125	1.698565734863281	0.3423300476074219	3.155876953125	1.424607604980469	0.3098748168945312	3.06620263671875	1.208278839111328	0.2509577331542969	3.074357421875	1.111383728027344	0.29463232421875
4	0.1000000000000005	3.081891845703125	1.219738082885742	0.4959960327148438	3.0373349609375	1.397813446044922	0.4907419738769531	2.9980498046875	1.5391005859375	0.4837981567382812	2.989814208984375	1.762357788085938	0.4892405395507812	2.973885498046875	1.724405029296875	0.5184188842773437	2.89062939453125	1.680025573730469	0.6313392944335937	2.86011474609375	1.401007019042969	0.677486572265625	2.795231201171875	1.175246780395508	0.6348245849609375	2.8390439453125	1.087536987304687	0.6493798828125	2.926801025390625	1.029641441345215	0.6130790405273437	2.897622802734375	1.078234428405762	0.5963513793945312	3.010242919921875	1.726567687988281	0.4594957885742187	3.0712373046875	1.701366149902344	0.3413037414550781	3.15968896484375	1.426681213378906	0.3143399963378906	3.054666259765625	1.217155044555664	0.2550206146240234	3.07572314453125	1.12313126373291	0.30091015625
5	0.1333330000000004	3.082428955078125	1.221640899658203	0.5013491516113281	3.037736572265625	1.400351654052734	0.4955527038574219	2.9987265625	1.542260437011719	0.4884703369140625	2.9953955078125	1.766438110351563	0.494550537109375	2.97844677734375	1.728628601074219	0.5236566772460938	2.893854736328125	1.68292431640625	0.6357487182617187	2.86428466796875	1.402901824951172	0.6827841796875	2.796947509765625	1.175960601806641	0.6457078857421875	2.844094970703125	1.089008827209473	0.6563024291992188	2.931021728515625	1.032581420898437	0.6148243408203125	2.89908544921875	1.078995933532715	0.6075239868164063	3.015224853515625	1.730157836914063	0.4646792602539063	3.07901220703125	1.7020859375	0.3480560913085938	3.157800537109375	1.422935729980469	0.32615087890625	3.059867919921875	1.20972297668457	0.2643159484863281	3.090247314453125	1.117306625366211	0.3091344299316406
6	0.1666670000000003	3.083856689453125	1.222232849121094	0.5008289184570313	3.0408681640625	1.401639801025391	0.4954375610351562	3.003826171875	1.54432470703125	0.4891167602539063	3.00232666015625	1.768761535644531	0.4975353393554687	2.98520703125	1.730736083984375	0.5263828735351562	2.89782275390625	1.683595642089844	0.6359837036132813	2.86831640625	1.403148681640625	0.682963623046875	2.800462158203125	1.175920227050781	0.64641748046875	2.8408916015625	1.086308753967285	0.6625042724609375	2.924925537109375	1.031047899246216	0.6137160034179687	2.902445556640625	1.079266990661621	0.6146669921875	3.02173095703125	1.732584289550781	0.4671418151855469	3.08405712890625	1.705880065917969	0.3491927795410156	3.15202685546875	1.4234775390625	0.3273110961914062	3.053433837890625	1.208796539306641	0.2704702758789063	3.0931044921875	1.120442146301269	0.3165608215332031
7	0.2000000000000002	3.08390576171875	1.221474716186523	0.5008800659179687	3.0404599609375	1.400427520751953	0.49568603515625	3.004372802734375	1.543123657226563	0.490540283203125	3.004533935546875	1.767032348632813	0.5016894836425781	2.98731982421875	1.728849792480469	0.5301060791015625	2.901993408203125	1.685873352050781	0.642634033203125	2.873460205078125	1.405039459228516	0.6844163208007813	2.80514990234375	1.178260894775391	0.6488367919921875	2.842491455078125	1.088039161682129	0.6676159057617187	2.924046630859375	1.033221446990967	0.614761962890625	2.9038623046875	1.07844522857666	0.6195756225585938	3.023486328125	1.731159118652344	0.4708125	3.08641455078125	1.709911010742188	0.3523636779785156	3.14423095703125	1.425839965820312	0.3300330810546875	3.0549775390625	1.208641372680664	0.2693631896972656	3.09797119140625	1.121816398620606	0.314918212890625
8	0.233333	3.08657275390625	1.22281803894043	0.5010034484863282	3.044142333984375	1.402244049072266	0.496653564453125	3.007071044921875	1.544831726074219	0.4909164123535156	3.011416259765625	1.7688408203125	0.5039768066406251	2.99409375	1.730672912597656	0.5324458618164063	2.909757080078125	1.686020141601563	0.6452791137695313	2.87949072265625	1.404989776611328	0.6866531982421875	2.808186279296875	1.17840576171875	0.6540680541992188	2.84816357421875	1.088487014770508	0.6690716552734375	2.929403564453125	1.03337126159668	0.6157860717773438	2.909113525390625	1.082471305847168	0.620729736328125	3.029119384765625	1.732877380371094	0.4723794860839844	3.088245849609375	1.7110556640625	0.3519227294921875	3.149376220703125	1.427513671875	0.3276341552734375	3.060138427734375	1.209237701416016	0.269813232421875	3.103763427734375	1.12223486328125	0.3146994934082031
9	0.266667	3.08651953125	1.219919677734375	0.4973000793457031	3.04754541015625	1.399451965332031	0.4929328918457031	3.013135009765625	1.542157775878906	0.4870974426269531	3.0195458984375	1.76538330078125	0.4988778686523437	3.001842529296875	1.727677124023438	0.5274057006835937	2.917853271484375	1.683937744140625	0.6401641845703125	2.884779541015625	1.404356994628906	0.6821572265625	2.8103271484375	1.179043594360352	0.6544761962890625	2.848778564453125	1.08898966217041	0.670276123046875	2.927172119140625	1.032075160980225	0.6154760131835938	2.908285888671875	1.081208793640137	0.6201715087890625	3.036936279296875	1.72920703125	0.467646484375	3.097430419921875	1.698533020019531	0.3503885803222656	3.1527099609375	1.414709564208984	0.3278981323242188	3.053664306640625	1.201721969604492	0.2699679260253906	3.100300048828125	1.116470634460449	0.3142691345214844
10	0.3000000000000007	3.0888642578125	1.218931777954102	0.4952640686035156	3.04990283203125	1.398401000976563	0.4903664855957031	3.01596435546875	1.54117333984375	0.4844193725585937	3.0258662109375	1.764094665527344	0.4981991882324219	3.007517578125	1.726430847167969	0.5263478393554688	2.923542236328125	1.684311950683594	0.6396787719726562	2.8917763671875	1.40485546875	0.6829553222656251	2.8207666015625	1.178287658691406	0.6570975341796875	2.860053955078125	1.088662162780762	0.6731036987304687	2.93714453125	1.031024858474731	0.6172822875976562	2.91597021484375	1.077122955322266	0.622462158203125	3.042743408203125	1.7279375	0.4666882934570312	3.10054150390625	1.699596435546875	0.3475419006347656	3.152520263671875	1.415124359130859	0.3264541015625	3.06516943359375	1.196587463378906	0.2706976013183593	3.113612548828125	1.113013000488281	0.3161676635742188
11	0.3333330000000005	3.09193212890625	1.216505615234375	0.49649560546875	3.055083740234375	1.395760131835937	0.4886229553222656	3.02547802734375	1.539030578613281	0.4822285461425782	3.031900146484375	1.761475769042969	0.4950221862792969	3.01461767578125	1.723737976074219	0.5234776000976562	2.93174853515625	1.679551940917969	0.6362703857421875	2.899436279296875	1.400927429199219	0.6789803466796875	2.827614990234375	1.174875625610352	0.6577782592773438	2.860599609375	1.082593681335449	0.6708336791992188	2.942230224609375	1.030915397644043	0.6163018188476562	2.924398193359375	1.077101509094238	0.6180298461914062	3.048874755859375	1.725584289550781	0.4635020141601562	3.107537353515625	1.699511657714844	0.3447148132324219	3.163082763671875	1.416606536865234	0.3234089050292969	3.071342529296875	1.199472457885742	0.2725318603515625	3.11906640625	1.11471053314209	0.3157698059082031
12	0.3666670000000005	3.0960869140625	1.217913314819336	0.4961061401367188	3.0612373046875	1.398031890869141	0.4879995727539063	3.031958740234375	1.541699523925781	0.4805533142089844	3.039674560546875	1.764766479492188	0.4915804748535156	3.022233154296875	1.727257751464844	0.5204654541015625	2.939712158203125	1.681469177246094	0.633360595703125	2.905787109375	1.402554351806641	0.67769677734375	2.836137939453125	1.174989471435547	0.6587371826171875	2.866293212890625	1.081336547851562	0.6707366943359375	2.949420166015625	1.02923797416687	0.6183314819335938	2.9288720703125	1.072723617553711	0.6133785400390624	3.05638818359375	1.728439392089844	0.4602124633789063	3.115178955078125	1.701770385742188	0.3412303466796875	3.16489990234375	1.417056854248047	0.3196305847167969	3.07437109375	1.199167663574219	0.2669313354492188	3.122478759765625	1.115241104125977	0.3120025939941406
13	0.4000000000000004	3.097423583984375	1.217758560180664	0.4958933715820312	3.06286767578125	1.397817687988281	0.4877235717773438	3.03405712890625	1.541494873046875	0.4803853149414062	3.042375244140625	1.764396301269531	0.491580810546875	3.024912109375	1.726930725097656	0.5204553833007812	2.9430693359375	1.681173278808594	0.633740234375	2.910739013671875	1.402311706542969	0.6784972534179687	2.84265234375	1.174301452636719	0.6610957641601563	2.87478173828125	1.081370452880859	0.6730883178710938	2.957869384765625	1.030901557922363	0.6191896362304687	2.936415771484375	1.073703926086426	0.6143919067382813	3.058912841796875	1.728075012207031	0.4601626586914063	3.11766796875	1.701827880859375	0.3411622009277344	3.167843505859375	1.417535583496094	0.3175155334472656	3.078198486328125	1.199731231689453	0.2636389770507813	3.127705810546875	1.116079605102539	0.3075376892089844
14	0.4333330000000002	3.108393798828125	1.215170501708984	0.4882463073730469	3.073917724609375	1.395362518310547	0.481048095703125	3.045990478515625	1.539336547851562	0.4750376892089844	3.054504150390625	1.762274475097656	0.487140380859375	3.0366826171875	1.72471337890625	0.515706298828125	2.95241943359375	1.6826064453125	0.6287098388671875	2.920423828125	1.403030059814453	0.6698369140625	2.8547490234375	1.17397200012207	0.6559475708007813	2.890159912109375	1.081471939086914	0.6591251220703125	2.955953125	1.012532308578491	0.6018161010742188	2.94108837890625	1.07337476348877	0.604223876953125	3.07132373046875	1.726029724121094	0.45575	3.131658203125	1.700543334960937	0.3373131713867187	3.176612060546875	1.415752593994141	0.3083188781738281	3.0863662109375	1.198806991577148	0.2516134033203125	3.126644287109375	1.106295501708984	0.2863153381347656
15	0.4666670000000002	3.114188720703125	1.216115524291992	0.4827361145019531	3.080696533203125	1.396239349365234	0.4764310302734375	3.05409716796875	1.540276428222656	0.4715127258300781	3.061842041015625	1.762832702636719	0.4847666320800781	3.043805419921875	1.725144653320313	0.512889892578125	2.959392333984375	1.683244079589844	0.625563720703125	2.925024169921875	1.403868957519531	0.6629544067382812	2.863031982421875	1.173998565673828	0.65221875	2.90557763671875	1.084784278869629	0.6567786865234375	2.960104248046875	1.006022892951965	0.6006423950195312	2.943893310546875	1.072420486450195	0.598054931640625	3.079114013671875	1.726840515136719	0.4534578247070313	3.141166748046875	1.70122119140625	0.3361805419921875	3.185913818359375	1.417524597167969	0.3012039794921875	3.09157275390625	1.204455505371094	0.2383778991699219	3.117903076171875	1.110979698181152	0.2821839294433593
16	0.5	3.117699951171875	1.215954650878906	0.4812676696777344	3.085098876953125	1.396426605224609	0.474131591796875	3.05851416015625	1.540595520019531	0.4680746459960938	3.066772705078125	1.763334716796875	0.4822595825195313	3.0487099609375	1.725522888183594	0.5103041381835938	2.9653349609375	1.680051940917969	0.6225877075195313	2.9331767578125	1.400073272705078	0.6599260253906249	2.87125146484375	1.169994583129883	0.6473070678710937	2.928093994140625	1.088866943359375	0.6470781860351562	2.959839599609375	1.002627976179123	0.5845372314453126	2.944742919921875	1.072234390258789	0.584771484375	3.083906494140625	1.727396911621094	0.4507178955078125	3.145504150390625	1.701601135253906	0.333059814453125	3.189943359375	1.417379364013672	0.2992022705078125	3.099149169921875	1.203480865478516	0.2329865112304688	3.130590576171875	1.108894515991211	0.2709484252929688
17	0.5333330000000007	3.118044677734375	1.215852401733398	0.481099365234375	3.085527099609375	1.396277435302734	0.4738974914550781	3.05901806640625	1.540410888671875	0.4677940063476563	3.067355224609375	1.76308203125	0.4818824768066406	3.049275634765625	1.725300903320313	0.5099290161132812	2.965919921875	1.679811401367187	0.622157958984375	2.933997314453125	1.399857177734375	0.6591917114257813	2.872174560546875	1.169848403930664	0.646234619140625	2.92916015625	1.088860954284668	0.6457656860351563	2.961175048828125	1.002806827545166	0.5831701049804687	2.94524609375	1.072443481445313	0.5826009521484375	3.084478515625	1.727135681152344	0.4503709411621094	3.14613427734375	1.701289245605469	0.3328038635253906	3.190797607421875	1.417188842773438	0.2990108642578125	3.1006904296875	1.203049743652344	0.2329152069091797	3.13219970703125	1.108022720336914	0.2696033325195312
18	0.5666670000000007	3.118056884765625	1.215853591918945	0.4810957336425781	3.085541015625	1.396278259277344	0.47389306640625	3.059034423828125	1.54041162109375	0.4677896728515625	3.067372802734375	1.763081909179688	0.4818784790039062	3.04929296875	1.725301025390625	0.5099248962402344	2.9659423828125	1.679808898925781	0.6221558837890625	2.934038818359375	1.399852783203125	0.6591851806640625	2.8722294921875	1.169841232299805	0.6462263183593751	2.92922119140625	1.088858451843262	0.6457443237304688	2.961238037109375	1.002810433387756	0.5831420288085938	2.945300048828125	1.072455451965332	0.58256787109375	3.08449560546875	1.727135681152344	0.4503669128417969	3.146156494140625	1.701292663574219	0.3328023986816406	3.19084130859375	1.417197448730469	0.2990028076171875	3.10076416015625	1.203048202514649	0.2329015808105469	3.13229443359375	1.108017562866211	0.269561767578125
19	0.6000000000000005	3.128597412109375	1.216883728027344	0.4751995849609375	3.097842529296875	1.397780822753906	0.4700487060546875	3.072797119140625	1.542311401367187	0.4656200561523438	3.081859375	1.764987365722656	0.4809066772460938	3.063571044921875	1.727102661132812	0.5087225341796875	2.98111376953125	1.68476318359375	0.6229268798828125	2.95227197265625	1.403947906494141	0.65693896484375	2.885784423828125	1.175992919921875	0.6331285400390625	2.9301884765625	1.100021438598633	0.5875982666015624	2.983989501953125	1.019085266113281	0.5336017456054688	2.947572265625	1.101469848632812	0.550134521484375	3.098948974609375	1.729130615234375	0.4492341918945312	3.159267822265625	1.703967224121094	0.3307510986328125	3.202560546875	1.420240631103516	0.2912697143554687	3.12034619140625	1.203352264404297	0.2234300689697266	3.144129150390625	1.104368789672852	0.2553212890625
20	0.6333330000000004	3.128927978515625	1.216718017578125	0.4750333557128906	3.09826123046875	1.397567260742187	0.4698274536132813	3.073352294921875	1.542072509765625	0.4653994445800781	3.082679931640625	1.764663024902344	0.4806966247558594	3.06433203125	1.726812561035156	0.5084896240234374	2.9817939453125	1.684485717773438	0.6225777587890625	2.952510498046875	1.403739776611328	0.655997314453125	2.885252197265625	1.176205047607422	0.6311417846679688	2.928735107421875	1.099935256958008	0.5852931518554687	2.980955078125	1.018411018371582	0.530707763671875	2.945826171875	1.101160522460938	0.5477249755859375	3.099739990234375	1.728798156738281	0.4490443420410156	3.16021142578125	1.703608947753906	0.3306953430175781	3.203621826171875	1.419988891601562	0.2912772216796875	3.12166455078125	1.203122146606445	0.2233409118652344	3.145030517578125	1.104032279968262	0.2550920867919922
21	0.6666670000000003	3.13596826171875	1.212945922851562	0.4693455200195312	3.10562158203125	1.393160095214844	0.46507373046875	3.08350390625	1.537604858398438	0.4631656494140625	3.092634521484375	1.759443420410156	0.4769583129882812	3.074427734375	1.721902648925781	0.5049139709472656	2.994511962890625	1.685642150878906	0.6221888427734374	2.9645234375	1.405320709228516	0.6485521850585938	2.90615185546875	1.175558898925781	0.6318114624023438	2.935508056640625	1.100041633605957	0.5755067138671875	2.98770556640625	1.018745183944702	0.5214281005859375	2.95076171875	1.098410171508789	0.536459228515625	3.109613525390625	1.723526977539062	0.4456343078613281	3.166668212890625	1.700235229492188	0.3258010864257813	3.221923583984375	1.420225311279297	0.2836344299316406	3.130952880859375	1.207538635253906	0.2172592620849609	3.145595947265625	1.105533355712891	0.2430736389160156
22	0.7000000000000002	3.1365302734375	1.213116897583008	0.4690918579101562	3.1063056640625	1.393380340576172	0.4646612548828125	3.084313232421875	1.537868713378906	0.4626463928222656	3.093689208984375	1.759756408691406	0.4761116333007813	3.075395751953125	1.72227392578125	0.5041046752929688	2.995407470703125	1.686293273925781	0.621448486328125	2.965158935546875	1.405992584228516	0.6482664184570313	2.906358642578125	1.176289047241211	0.63163232421875	2.934737548828125	1.100566612243652	0.5750722045898438	2.986283447265625	1.018952428817749	0.520807861328125	2.94916943359375	1.097205322265625	0.5363639526367188	3.110672119140625	1.72376513671875	0.4448614196777343	3.168241455078125	1.700345886230469	0.3252727355957031	3.224503662109375	1.420403259277344	0.2836467590332031	3.135002685546875	1.207050308227539	0.2172586822509766	3.1513916015625	1.105181571960449	0.2426361999511719
23	0.733333	3.136807861328125	1.213115280151367	0.4690259399414062	3.1066435546875	1.393370849609375	0.46457080078125	3.084717529296875	1.537855407714844	0.4625494689941406	3.09413671875	1.759722839355469	0.4759736633300781	3.075823486328125	1.722253601074219	0.5039630432128906	2.995906494140625	1.686298522949219	0.6213463745117187	2.965943603515625	1.406009185791016	0.6483224487304687	2.9073759765625	1.176256011962891	0.6318726196289063	2.935670654296875	1.100493553161621	0.5753400268554687	2.98730029296875	1.018864736557007	0.5211986083984375	2.949889892578125	1.096701675415039	0.5367142944335938	3.111124755859375	1.723724853515625	0.4447413940429688	3.168945068359375	1.700335693359375	0.3252822265625	3.225830810546875	1.420525207519531	0.2838030395507812	3.13721630859375	1.20685400390625	0.2173308410644531	3.154628173828125	1.105129081726074	0.2425618286132812
24	0.766667	3.136807861328125	1.213115280151367	0.4690259399414062	3.1066435546875	1.393370849609375	0.46457080078125	3.084717529296875	1.537855407714844	0.4625494689941406	3.09413671875	1.759722839355469	0.4759736633300781	3.075823486328125	1.722253601074219	0.5039630432128906	2.995906494140625	1.686298522949219	0.6213463745117187	2.965943603515625	1.406009185791016	0.6483224487304687	2.9073759765625	1.176256011962891	0.6318726196289063	2.935670654296875	1.100493553161621	0.5753400268554687	2.98730029296875	1.018864736557007	0.5211986083984375	2.949889892578125	1.096701675415039	0.5367142944335938	3.111124755859375	1.723724853515625	0.4447413940429688	3.168945068359375	1.700335693359375	0.3252822265625	3.225830810546875	1.420525207519531	0.2838030395507812	3.13721630859375	1.20685400390625	0.2173308410644531	3.154628173828125	1.105129081726074	0.2425618286132812
25	0.8000000000000007	3.1428037109375	1.212634994506836	0.4669244079589844	3.11384619140625	1.393850921630859	0.46200537109375	3.090746826171875	1.538733215332031	0.4581087646484375	3.1071015625	1.761029479980469	0.4731361389160156	3.08744873046875	1.723808349609375	0.5009251098632812	3.006337158203125	1.689641784667969	0.6187881469726563	2.980029541015625	1.407815734863281	0.6460223388671875	2.913457275390625	1.179840805053711	0.6224367065429688	2.943912109375	1.10133674621582	0.57020947265625	2.995692626953125	1.014828406333923	0.5233263549804688	2.961175048828125	1.097017959594726	0.5309424438476562	3.123134521484375	1.724577209472656	0.4415843505859375	3.182834228515625	1.697615783691406	0.3231698913574219	3.232940673828125	1.415049865722656	0.2832452087402344	3.14264892578125	1.202715515136719	0.2113181610107422	3.16439111328125	1.10291219329834	0.2421227111816406
26	0.8333330000000005	3.142833740234375	1.212648468017578	0.4668807373046875	3.1138779296875	1.393868743896484	0.4619326477050781	3.090787109375	1.538755920410156	0.4580180358886718	3.1071826171875	1.761054443359375	0.4730535278320313	3.0875009765625	1.72383740234375	0.5008298645019531	3.00621826171875	1.689677917480469	0.6185819091796875	2.9796181640625	1.407851196289063	0.645601318359375	2.912751220703125	1.179993545532227	0.6216553955078125	2.9430263671875	1.101513618469238	0.5692826538085938	2.99461962890625	1.014975860595703	0.52224072265625	2.96003271484375	1.09714868927002	0.5298377685546874	3.123230224609375	1.724596984863281	0.4415130004882812	3.18303369140625	1.6976376953125	0.323146484375	3.233208740234375	1.415077087402344	0.2832146301269531	3.143052734375	1.20271208190918	0.2111865234375	3.165057861328125	1.102884384155273	0.2417339630126953
27	0.8666670000000005	3.1421357421875	1.210603302001953	0.4672375183105469	3.11457080078125	1.391410186767578	0.4616676940917969	3.094203125	1.536233093261719	0.4584161071777344	3.10823046875	1.758074890136719	0.4715538635253906	3.08854443359375	1.721054016113281	0.499287841796875	3.00544287109375	1.68851416015625	0.615615966796875	2.982538818359375	1.407426879882812	0.643852783203125	2.915715576171875	1.180707229614258	0.6169862060546875	2.951886474609375	1.10396915435791	0.5664203491210937	3.000196533203125	1.014332540512085	0.5226748046875	2.974263916015625	1.099088401794434	0.5233991088867187	3.12504296875	1.721600952148437	0.4407076110839844	3.186443115234375	1.694719543457031	0.3236571350097656	3.236067138671875	1.412979278564453	0.2841582336425781	3.146196533203125	1.201894195556641	0.2106932067871094	3.15574853515625	1.099583641052246	0.2380678253173828
28	0.9000000000000004	3.142243408203125	1.210736343383789	0.4670207824707031	3.114686279296875	1.39164697265625	0.4613790588378906	3.094294189453125	1.536548278808594	0.4580487670898438	3.10819189453125	1.758522216796875	0.4712292785644531	3.08845166015625	1.721470153808594	0.4989347839355469	3.005000732421875	1.688792114257812	0.6150786743164063	2.9820751953125	1.407519409179687	0.643060302734375	2.91548046875	1.180617706298828	0.61597216796875	2.95045458984375	1.102930595397949	0.56590673828125	2.99753662109375	1.011769242286682	0.5238466186523437	2.972264892578125	1.095431694030762	0.5242236328125	3.125099609375	1.722036499023437	0.4404019775390625	3.1869013671875	1.695331970214844	0.3234342956542969	3.237265625	1.413607879638672	0.2835635986328125	3.14818310546875	1.202233657836914	0.2095251007080078	3.159401611328125	1.100054878234863	0.2369932708740234
29	0.9333330000000002	3.142259521484375	1.210798721313477	0.4669927978515625	3.114714111328125	1.391725036621094	0.4613454284667969	3.0943427734375	1.536640502929687	0.4580187377929688	3.108302734375	1.758627563476562	0.4711999816894532	3.0885498046875	1.721578308105469	0.4989070434570312	3.005091552734375	1.688927734375	0.6150673217773438	2.982077392578125	1.407644775390625	0.6430919799804687	2.91542236328125	1.180735610961914	0.6160547485351563	2.950226318359375	1.102940437316895	0.566023681640625	2.997139892578125	1.011598751068115	0.5241448974609375	2.972038818359375	1.095304695129395	0.5244376220703125	3.12520263671875	1.722134216308594	0.4403710327148437	3.186996337890625	1.695417297363281	0.3233900146484375	3.237255859375	1.413658416748047	0.2834738464355469	3.148062255859375	1.202322189331055	0.2094009552001953	3.159422119140625	1.100171875	0.2369480285644531
30	0.9666670000000002	3.14227978515625	1.210814437866211	0.4669871826171875	3.114739501953125	1.391741455078125	0.4613361206054687	3.094371337890625	1.536657409667969	0.458006103515625	3.108330322265625	1.758645080566406	0.4711780395507812	3.08857373046875	1.721597229003906	0.498884521484375	3.005111572265625	1.688949523925781	0.6150427856445313	2.98213037109375	1.407666137695313	0.6430911254882813	2.9155185546875	1.180740249633789	0.6160878295898438	2.950324462890625	1.102934272766113	0.5660748901367187	2.99724169921875	1.011579498291016	0.5242285156249999	2.972162353515625	1.095296203613281	0.52451318359375	3.12523388671875	1.722150207519531	0.4403529663085938	3.18705419921875	1.695430541992188	0.3233866271972656	3.237360107421875	1.413674377441406	0.2835087280273437	3.1482275390625	1.202310852050781	0.2094401092529297	3.159658935546875	1.100189300537109	0.2370643615722656
31	1	3.14228076171875	1.21081462097168	0.4669870910644531	3.114740478515625	1.39174169921875	0.4613360290527344	3.094372314453125	1.536657653808594	0.4580059509277344	3.10833056640625	1.758645385742188	0.4711778564453125	3.088573974609375	1.721597473144531	0.4988842163085938	3.005111572265625	1.688949279785156	0.615042236328125	2.98213330078125	1.40766567993164	0.6430911254882813	2.915525390625	1.180738372802734	0.6160895385742188	2.950333740234375	1.10293196105957	0.5660790405273437	2.99725439453125	1.011576093673706	0.5242385864257812	2.972175048828125	1.095293762207031	0.52452001953125	3.125234375	1.722150573730469	0.4403529052734375	3.187056640625	1.695431091308594	0.3233875427246094	3.237366455078125	1.41367529296875	0.2835120544433594	3.14823876953125	1.202309829711914	0.2094434814453125	3.159673583984375	1.100190628051758	0.2370748748779297
32	1.033333000000001	3.142281494140625	1.21081477355957	0.466987060546875	3.11474169921875	1.391741638183594	0.4613359069824219	3.09437451171875	1.536657470703125	0.4580059204101563	3.10833349609375	1.758644836425781	0.4711778564453125	3.08857666015625	1.721597045898438	0.498884033203125	3.00511376953125	1.688949523925781	0.6150416870117188	2.982134765625	1.407666564941406	0.6430924682617187	2.915527587890625	1.180739120483398	0.6160934448242188	2.95033203125	1.102929588317871	0.5660851440429687	2.997248046875	1.011569373130798	0.5242496948242188	2.9721689453125	1.095282585144043	0.5245289916992187	3.125237548828125	1.72214990234375	0.4403530578613281	3.187061279296875	1.695430358886719	0.3233888549804688	3.237373046875	1.413675079345703	0.2835154418945313	3.148248779296875	1.202308609008789	0.2094466857910156	3.159686767578125	1.10019123840332	0.2370830230712891
33	1.066667000000001	3.1422822265625	1.21081510925293	0.4669872741699219	3.114742919921875	1.391742156982422	0.4613360290527344	3.094375732421875	1.536658142089844	0.4580059204101563	3.108334716796875	1.758645751953125	0.4711770324707031	3.088577392578125	1.72159814453125	0.4988831787109375	3.00511376953125	1.688951171875	0.61504052734375	2.982135009765625	1.407668273925781	0.6430936889648438	2.915529296875	1.180739944458008	0.61609716796875	2.950333984375	1.102928611755371	0.5660919189453125	2.99725048828125	1.011565916061401	0.52426220703125	2.972173828125	1.095280334472656	0.5245385131835938	3.125239013671875	1.722150756835938	0.4403525695800781	3.18706591796875	1.695430541992188	0.323389892578125	3.237384521484375	1.41367529296875	0.2835230102539062	3.148270263671875	1.202303405761719	0.2094568786621094	3.159722412109375	1.100189651489258	0.2371011505126953
34	1.100000000000001	3.1422822265625	1.21081510925293	0.4669872741699219	3.114742919921875	1.391742156982422	0.4613360290527344	3.094375732421875	1.536658142089844	0.4580059204101563	3.108334716796875	1.758645751953125	0.4711770324707031	3.088577392578125	1.72159814453125	0.4988831787109375	3.00511376953125	1.688951171875	0.61504052734375	2.982135009765625	1.407668273925781	0.6430936889648438	2.915529296875	1.180739944458008	0.61609716796875	2.950333984375	1.102928611755371	0.5660919189453125	2.99725048828125	1.011565916061401	0.52426220703125	2.972173828125	1.095280334472656	0.5245385131835938	3.125239013671875	1.722150756835938	0.4403525695800781	3.18706591796875	1.695430541992188	0.323389892578125	3.237384521484375	1.41367529296875	0.2835230102539062	3.148270263671875	1.202303405761719	0.2094568786621094	3.159722412109375	1.100189651489258	0.2371011505126953
35	1.133333	3.1422822265625	1.21081510925293	0.4669872741699219	3.114742919921875	1.391742156982422	0.4613360290527344	3.094375732421875	1.536658142089844	0.4580059204101563	3.108334716796875	1.758645751953125	0.4711770324707031	3.088577392578125	1.72159814453125	0.4988831787109375	3.00511376953125	1.688951171875	0.61504052734375	2.982135009765625	1.407668273925781	0.6430936889648438	2.915529296875	1.180739944458008	0.61609716796875	2.950333984375	1.102928611755371	0.5660919189453125	2.99725048828125	1.011565916061401	0.52426220703125	2.972173828125	1.095280334472656	0.5245385131835938	3.125239013671875	1.722150756835938	0.4403525695800781	3.18706591796875	1.695430541992188	0.323389892578125	3.237384521484375	1.41367529296875	0.2835230102539062	3.148270263671875	1.202303405761719	0.2094568786621094	3.159722412109375	1.100189651489258	0.2371011505126953
36	1.166667	3.1422822265625	1.210815155029297	0.4669872741699219	3.114742919921875	1.391742218017578	0.4613359985351563	3.094375732421875	1.536658142089844	0.458005859375	3.108334716796875	1.758645751953125	0.4711769104003906	3.088577392578125	1.72159814453125	0.498883056640625	3.005113525390625	1.688951293945312	0.6150402221679687	2.982134521484375	1.407668426513672	0.643093505859375	2.915528564453125	1.180740127563477	0.6160969848632812	2.9503330078125	1.10292854309082	0.5660919189453125	2.997249267578125	1.011565476417541	0.5242626953125	2.972173095703125	1.095279655456543	0.5245390014648438	3.1252392578125	1.722150756835938	0.4403525085449219	3.187066650390625	1.695430480957031	0.3233900756835937	3.2373857421875	1.41367529296875	0.2835237426757812	3.1482724609375	1.20230290222168	0.2094576721191406	3.159725341796875	1.100189353942871	0.237102310180664
37	1.2	3.1422822265625	1.210815155029297	0.4669872741699219	3.114742919921875	1.391742218017578	0.4613359985351563	3.094375732421875	1.536658142089844	0.458005859375	3.108334716796875	1.758645751953125	0.4711769104003906	3.088577392578125	1.72159814453125	0.498883056640625	3.005113525390625	1.688951293945312	0.6150402221679687	2.982134521484375	1.407668426513672	0.643093505859375	2.915528564453125	1.180740127563477	0.6160969848632812	2.9503330078125	1.10292854309082	0.5660919189453125	2.997249267578125	1.011565476417541	0.5242626953125	2.972173095703125	1.095279655456543	0.5245390014648438	3.1252392578125	1.722150756835938	0.4403525085449219	3.187066650390625	1.695430480957031	0.3233900756835937	3.2373857421875	1.41367529296875	0.2835237426757812	3.1482724609375	1.20230290222168	0.2094576721191406	3.159725341796875	1.100189353942871	0.237102310180664
38	1.233333	3.1422822265625	1.210815155029297	0.4669872741699219	3.114742919921875	1.391742218017578	0.4613359985351563	3.094375732421875	1.536658142089844	0.458005859375	3.108334716796875	1.758645751953125	0.4711769104003906	3.088577392578125	1.72159814453125	0.498883056640625	3.005113525390625	1.688951293945312	0.6150402221679687	2.982134521484375	1.407668426513672	0.643093505859375	2.915528564453125	1.180740127563477	0.6160969848632812	2.9503330078125	1.10292854309082	0.5660919189453125	2.997249267578125	1.011565476417541	0.5242626953125	2.972173095703125	1.095279655456543	0.5245390014648438	3.1252392578125	1.722150756835938	0.4403525085449219	3.187066650390625	1.695430480957031	0.3233900756835937	3.2373857421875	1.41367529296875	0.2835237426757812	3.1482724609375	1.20230290222168	0.2094576721191406	3.159725341796875	1.100189353942871	0.237102310180664
39	1.266667	3.1422822265625	1.210815155029297	0.4669872741699219	3.114742919921875	1.391742218017578	0.4613359985351563	3.094375732421875	1.536658142089844	0.458005859375	3.108334716796875	1.758645751953125	0.4711769104003906	3.088577392578125	1.72159814453125	0.498883056640625	3.005113525390625	1.688951293945312	0.6150402221679687	2.982134521484375	1.407668426513672	0.643093505859375	2.915528564453125	1.180740127563477	0.6160969848632812	2.9503330078125	1.10292854309082	0.5660919189453125	2.997249267578125	1.011565476417541	0.5242626953125	2.972173095703125	1.095279655456543	0.5245390014648438	3.1252392578125	1.722150756835938	0.4403525085449219	3.187066650390625	1.695430480957031	0.3233900756835937	3.2373857421875	1.41367529296875	0.2835237426757812	3.1482724609375	1.20230290222168	0.2094576721191406	3.159725341796875	1.100189353942871	0.237102310180664
40	1.300000000000001	3.1422822265625	1.210815155029297	0.4669872741699219	3.114742919921875	1.391742218017578	0.4613359985351563	3.094375732421875	1.536658142089844	0.458005859375	3.108334716796875	1.758645751953125	0.4711769104003906	3.088577392578125	1.72159814453125	0.498883056640625	3.005113525390625	1.688951293945312	0.6150402221679687	2.982134521484375	1.407668426513672	0.643093505859375	2.915528564453125	1.180740127563477	0.6160969848632812	2.9503330078125	1.10292854309082	0.5660919189453125	2.997249267578125	1.011565476417541	0.5242626953125	2.972173095703125	1.095279655456543	0.5245390014648438	3.1252392578125	1.722150756835938	0.4403525085449219	3.187066650390625	1.695430480957031	0.3233900756835937	3.2373857421875	1.41367529296875	0.2835237426757812	3.1482724609375	1.20230290222168	0.2094576721191406	3.159725341796875	1.100189353942871	0.237102310180664
41	1.333333000000001	3.1422822265625	1.210815155029297	0.4669872741699219	3.114742919921875	1.391742218017578	0.4613359985351563	3.094375732421875	1.536658142089844	0.458005859375	3.108334716796875	1.758645751953125	0.4711769104003906	3.088577392578125	1.72159814453125	0.498883056640625	3.005113525390625	1.688951293945312	0.6150402221679687	2.982134521484375	1.407668426513672	0.643093505859375	2.915528564453125	1.180740127563477	0.6160969848632812	2.9503330078125	1.10292854309082	0.5660919189453125	2.997249267578125	1.011565476417541	0.5242626953125	2.972173095703125	1.095279655456543	0.5245390014648438	3.1252392578125	1.722150756835938	0.4403525085449219	3.187066650390625	1.695430480957031	0.3233900756835937	3.2373857421875	1.41367529296875	0.2835237426757812	3.1482724609375	1.20230290222168	0.2094576721191406	3.159725341796875	1.100189353942871	0.237102310180664
42	1.366667000000001	3.1422822265625	1.210815155029297	0.4669872741699219	3.114742919921875	1.391742218017578	0.4613359985351563	3.094375732421875	1.536658142089844	0.458005859375	3.108334716796875	1.758645751953125	0.4711769104003906	3.088577392578125	1.72159814453125	0.498883056640625	3.005113525390625	1.688951293945312	0.6150402221679687	2.982134521484375	1.407668426513672	0.643093505859375	2.915528564453125	1.180740127563477	0.6160969848632812	2.9503330078125	1.10292854309082	0.5660919189453125	2.997249267578125	1.011565476417541	0.5242626953125	2.972173095703125	1.095279655456543	0.5245390014648438	3.1252392578125	1.722150756835938	0.4403525085449219	3.187066650390625	1.695430480957031	0.3233900756835937	3.2373857421875	1.41367529296875	0.2835237426757812	3.1482724609375	1.20230290222168	0.2094576721191406	3.159725341796875	1.100189353942871	0.237102310180664
43	1.4	3.1422822265625	1.210815155029297	0.4669872741699219	3.114742919921875	1.391742218017578	0.4613359985351563	3.094375732421875	1.536658142089844	0.458005859375	3.108334716796875	1.758645751953125	0.4711769104003906	3.088577392578125	1.72159814453125	0.498883056640625	3.005113525390625	1.688951293945312	0.6150402221679687	2.982134521484375	1.407668426513672	0.643093505859375	2.915528564453125	1.180740127563477	0.6160969848632812	2.9503330078125	1.10292854309082	0.5660919189453125	2.997249267578125	1.011565476417541	0.5242626953125	2.972173095703125	1.095279655456543	0.5245390014648438	3.1252392578125	1.722150756835938	0.4403525085449219	3.187066650390625	1.695430480957031	0.3233900756835937	3.2373857421875	1.41367529296875	0.2835237426757812	3.1482724609375	1.20230290222168	0.2094576721191406	3.159725341796875	1.100189353942871	0.237102310180664
44	1.433333	3.1422822265625	1.210815155029297	0.4669872741699219	3.114742919921875	1.391742218017578	0.4613359985351563	3.094375732421875	1.536658142089844	0.458005859375	3.108334716796875	1.758645751953125	0.4711769104003906	3.088577392578125	1.72159814453125	0.498883056640625	3.005113525390625	1.688951293945312	0.6150402221679687	2.982134521484375	1.407668426513672	0.643093505859375	2.915528564453125	1.180740127563477	0.6160969848632812	2.9503330078125	1.10292854309082	0.5660919189453125	2.997249267578125	1.011565476417541	0.5242626953125	2.972173095703125	1.095279655456543	0.5245390014648438	3.1252392578125	1.722150756835938	0.4403525085449219	3.187066650390625	1.695430480957031	0.3233900756835937	3.2373857421875	1.41367529296875	0.2835237426757812	3.1482724609375	1.20230290222168	0.2094576721191406	3.159725341796875	1.100189353942871	0.237102310180664
45	1.466667	3.1422822265625	1.210815155029297	0.4669872741699219	3.114742919921875	1.391742218017578	0.4613359985351563	3.094375732421875	1.536658142089844	0.458005859375	3.108334716796875	1.758645751953125	0.4711769104003906	3.088577392578125	1.72159814453125	0.498883056640625	3.005113525390625	1.688951293945312	0.6150402221679687	2.982134521484375	1.407668426513672	0.643093505859375	2.915528564453125	1.180740127563477	0.6160969848632812	2.9503330078125	1.10292854309082	0.5660919189453125	2.997249267578125	1.011565476417541	0.5242626953125	2.972173095703125	1.095279655456543	0.5245390014648438	3.1252392578125	1.722150756835938	0.4403525085449219	3.187066650390625	1.695430480957031	0.3233900756835937	3.2373857421875	1.41367529296875	0.2835237426757812	3.1482724609375	1.20230290222168	0.2094576721191406	3.159725341796875	1.100189353942871	0.237102310180664
46	1.5	3.1422822265625	1.210815155029297	0.4669872741699219	3.114742919921875	1.391742218017578	0.4613359985351563	3.094375732421875	1.536658142089844	0.458005859375	3.108334716796875	1.758645751953125	0.4711769104003906	3.088577392578125	1.72159814453125	0.498883056640625	3.005113525390625	1.688951293945312	0.6150402221679687	2.982134521484375	1.407668426513672	0.643093505859375	2.915528564453125	1.180740127563477	0.6160969848632812	2.9503330078125	1.10292854309082	0.5660919189453125	2.997249267578125	1.011565476417541	0.5242626953125	2.972173095703125	1.095279655456543	0.5245390014648438	3.1252392578125	1.722150756835938	0.4403525085449219	3.187066650390625	1.695430480957031	0.3233900756835937	3.2373857421875	1.41367529296875	0.2835237426757812	3.1482724609375	1.20230290222168	0.2094576721191406	3.159725341796875	1.100189353942871	0.237102310180664
47	1.533333000000001	3.1422822265625	1.210815155029297	0.4669872741699219	3.114742919921875	1.391742218017578	0.4613359985351563	3.094375732421875	1.536658142089844	0.458005859375	3.108334716796875	1.758645751953125	0.4711769104003906	3.088577392578125	1.72159814453125	0.498883056640625	3.005113525390625	1.688951293945312	0.6150402221679687	2.982134521484375	1.407668426513672	0.643093505859375	2.915528564453125	1.180740127563477	0.6160969848632812	2.9503330078125	1.10292854309082	0.5660919189453125	2.997249267578125	1.011565476417541	0.5242626953125	2.972173095703125	1.095279655456543	0.5245390014648438	3.1252392578125	1.722150756835938	0.4403525085449219	3.187066650390625	1.695430480957031	0.3233900756835937	3.2373857421875	1.41367529296875	0.2835237426757812	3.1482724609375	1.20230290222168	0.2094576721191406	3.159725341796875	1.100189353942871	0.237102310180664
48	1.566667000000001	3.1422822265625	1.210815155029297	0.4669872741699219	3.114742919921875	1.391742218017578	0.4613359985351563	3.094375732421875	1.536658142089844	0.458005859375	3.108334716796875	1.758645751953125	0.4711769104003906	3.088577392578125	1.72159814453125	0.498883056640625	3.005113525390625	1.688951293945312	0.6150402221679687	2.982134521484375	1.407668426513672	0.643093505859375	2.915528564453125	1.180740127563477	0.6160969848632812	2.9503330078125	1.10292854309082	0.5660919189453125	2.997249267578125	1.011565476417541	0.5242626953125	2.972173095703125	1.095279655456543	0.5245390014648438	3.1252392578125	1.722150756835938	0.4403525085449219	3.187066650390625	1.695430480957031	0.3233900756835937	3.2373857421875	1.41367529296875	0.2835237426757812	3.1482724609375	1.20230290222168	0.2094576721191406	3.159725341796875	1.100189353942871	0.237102310180664
49	1.600000000000001	3.142293701171875	1.210818649291992	0.4669834289550781	3.114756591796875	1.391748474121094	0.46132861328125	3.094389892578125	1.53666650390625	0.4579948120117188	3.108345703125	1.758657470703125	0.4711656799316406	3.088580078125	1.72160986328125	0.4988671875	3.005055419921875	1.688967590332031	0.6149845581054687	2.9819892578125	1.407683929443359	0.6429983520507813	2.915311279296875	1.180783584594727	0.61591552734375	2.9500791015625	1.102966949462891	0.5658900756835937	2.996948486328125	1.011588558197021	0.5240375366210938	2.971917724609375	1.095316604614258	0.5243338012695312	3.12525927734375	1.722161193847656	0.4403464660644531	3.187142333984375	1.695442932128906	0.3234111022949219	3.237546875	1.413693328857422	0.2835838012695313	3.14855517578125	1.202272613525391	0.2094987945556641	3.160138427734375	1.100170715332031	0.2371380004882812
50	1.633333	3.14239990234375	1.210848129272461	0.4669640808105469	3.11488232421875	1.391798187255859	0.4612815246582031	3.0945126953125	1.536729431152344	0.4579129943847656	3.108404052734375	1.758746704101563	0.4710769653320312	3.08857666015625	1.721697570800781	0.4987411804199219	3.004643798828125	1.689074157714844	0.61458740234375	2.981206787109375	1.407778717041016	0.6424553833007812	2.91432470703125	1.180959197998047	0.6149969482421875	2.949032958984375	1.103082908630371	0.5650037841796876	2.995805908203125	1.011564962387085	0.5233201904296875	2.97100390625	1.095394805908203	0.5235528564453125	3.125397705078125	1.722243835449219	0.4403016662597656	3.18776416015625	1.695560913085937	0.3235999450683594	3.2389736328125	1.413881469726562	0.2840998229980469	3.151067626953125	1.202038375854492	0.2098486480712891	3.163847412109375	1.100085273742676	0.2375496368408203
51	1.666667	3.14265869140625	1.210898681640625	0.4669444274902343	3.115194091796875	1.391862396240234	0.4612405395507813	3.094892822265625	1.536808227539062	0.457874755859375	3.1088232421875	1.758818298339844	0.4712433776855469	3.08885986328125	1.721758605957031	0.4987985534667969	3.004101806640625	1.689128051757812	0.6140465087890625	2.979614501953125	1.407851257324219	0.6412902221679687	2.912053955078125	1.181354370117188	0.6127796020507813	2.94680419921875	1.103351432800293	0.5630068969726563	2.993552001953125	1.011470608711243	0.52209033203125	2.9694375	1.095694175720215	0.5220491333007813	3.1259345703125	1.722326904296875	0.4405169982910156	3.189133056640625	1.695833801269531	0.3242151489257812	3.2415048828125	1.414357269287109	0.2847210388183594	3.155203125	1.202101516723633	0.2097434997558594	3.1701318359375	1.100277351379395	0.2368513031005859
52	1.7	3.142677001953125	1.210918151855469	0.4669414978027344	3.11521826171875	1.391883148193359	0.4612329406738281	3.09492431640625	1.536830444335938	0.4578655700683594	3.108869873046875	1.75883984375	0.4712401428222656	3.088895263671875	1.721781555175781	0.498789306640625	3.004083740234375	1.68916259765625	0.614001708984375	2.979513427734375	1.407890716552734	0.6412291870117187	2.911899169921875	1.181415023803711	0.6126728515625	2.946671142578125	1.103391937255859	0.5629466552734375	2.993435546875	1.011476137161255	0.5221268310546875	2.969399169921875	1.095731918334961	0.5220726318359376	3.125987060546875	1.722347106933594	0.4405182800292969	3.18923583984375	1.69585986328125	0.3242419128417969	3.24165673828125	1.414391632080078	0.2847476501464844	3.155433837890625	1.202119338989258	0.2097242431640625	3.170495849609375	1.100287559509277	0.2367310028076172
53	1.733333	3.1426787109375	1.210918319702148	0.4669428100585937	3.115219970703125	1.391883453369141	0.4612348327636719	3.09492724609375	1.536830993652344	0.4578686828613281	3.108875	1.758840209960937	0.4712465515136719	3.08889990234375	1.721781677246094	0.4987949523925782	3.00408544921875	1.689162475585937	0.6140054931640625	2.9795087890625	1.407890686035156	0.6412298583984375	2.911890625	1.18141650390625	0.6126700439453125	2.9466650390625	1.103391868591309	0.5629478759765625	2.993431640625	1.011473081588745	0.52213720703125	2.96940087890625	1.095732032775879	0.5220804443359375	3.125991943359375	1.722347717285156	0.4405244140625	3.189243896484375	1.695861938476563	0.3242491760253906	3.24166748046875	1.414394439697266	0.2847522888183594	3.15544970703125	1.202121551513672	0.2097242431640625	3.170520263671875	1.100289810180664	0.2367263031005859
54	1.766667	3.1426787109375	1.210918319702148	0.4669428100585937	3.115219970703125	1.391883453369141	0.4612348327636719	3.09492724609375	1.536830993652344	0.4578686828613281	3.108875	1.758840209960937	0.4712465515136719	3.08889990234375	1.721781677246094	0.4987949523925782	3.00408544921875	1.689162475585937	0.6140054931640625	2.9795087890625	1.407890686035156	0.6412298583984375	2.911890625	1.18141650390625	0.6126700439453125	2.9466650390625	1.103391868591309	0.5629478759765625	2.993431640625	1.011473081588745	0.52213720703125	2.96940087890625	1.095732032775879	0.5220804443359375	3.125991943359375	1.722347717285156	0.4405244140625	3.189243896484375	1.695861938476563	0.3242491760253906	3.24166748046875	1.414394439697266	0.2847522888183594	3.15544970703125	1.202121551513672	0.2097242431640625	3.170520263671875	1.100289810180664	0.2367263031005859
55	1.800000000000001	3.1426787109375	1.210918319702148	0.4669428100585937	3.115219970703125	1.391883453369141	0.4612348327636719	3.09492724609375	1.536830993652344	0.4578686828613281	3.108875	1.758840209960937	0.4712465515136719	3.08889990234375	1.721781677246094	0.4987949523925782	3.00408544921875	1.689162475585937	0.6140054931640625	2.9795087890625	1.407890686035156	0.6412298583984375	2.911890625	1.18141650390625	0.6126700439453125	2.9466650390625	1.103391868591309	0.5629478759765625	2.993431640625	1.011473081588745	0.52213720703125	2.96940087890625	1.095732032775879	0.5220804443359375	3.125991943359375	1.722347717285156	0.4405244140625	3.189243896484375	1.695861938476563	0.3242491760253906	3.24166748046875	1.414394439697266	0.2847522888183594	3.15544970703125	1.202121551513672	0.2097242431640625	3.170520263671875	1.100289810180664	0.2367263031005859
56	1.833333000000001	3.1426787109375	1.210918319702148	0.4669428100585937	3.115219970703125	1.391883453369141	0.4612348327636719	3.09492724609375	1.536830993652344	0.4578686828613281	3.108875	1.758840209960937	0.4712465515136719	3.08889990234375	1.721781677246094	0.4987949523925782	3.00408544921875	1.689162475585937	0.6140054931640625	2.9795087890625	1.407890686035156	0.6412298583984375	2.911890625	1.18141650390625	0.6126700439453125	2.9466650390625	1.103391868591309	0.5629478759765625	2.993431640625	1.011473081588745	0.52213720703125	2.96940087890625	1.095732032775879	0.5220804443359375	3.125991943359375	1.722347717285156	0.4405244140625	3.189243896484375	1.695861938476563	0.3242491760253906	3.24166748046875	1.414394439697266	0.2847522888183594	3.15544970703125	1.202121551513672	0.2097242431640625	3.170520263671875	1.100289810180664	0.2367263031005859
57	1.866667000000001	3.1426787109375	1.210918319702148	0.4669428100585937	3.115219970703125	1.391883453369141	0.4612348327636719	3.09492724609375	1.536830993652344	0.4578686828613281	3.108875	1.758840209960937	0.4712465515136719	3.08889990234375	1.721781677246094	0.4987949523925782	3.00408544921875	1.689162475585937	0.6140054931640625	2.9795087890625	1.407890686035156	0.6412298583984375	2.911890625	1.18141650390625	0.6126700439453125	2.9466650390625	1.103391868591309	0.5629478759765625	2.993431640625	1.011473081588745	0.52213720703125	2.96940087890625	1.095732032775879	0.5220804443359375	3.125991943359375	1.722347717285156	0.4405244140625	3.189243896484375	1.695861938476563	0.3242491760253906	3.24166748046875	1.414394439697266	0.2847522888183594	3.15544970703125	1.202121551513672	0.2097242431640625	3.170520263671875	1.100289810180664	0.2367263031005859
58	1.9	3.1426787109375	1.210918319702148	0.4669428100585937	3.115219970703125	1.391883453369141	0.4612348327636719	3.09492724609375	1.536830993652344	0.4578686828613281	3.108875	1.758840209960937	0.4712465515136719	3.08889990234375	1.721781677246094	0.4987949523925782	3.00408544921875	1.689162475585937	0.6140054931640625	2.9795087890625	1.407890686035156	0.6412298583984375	2.911890625	1.18141650390625	0.6126700439453125	2.9466650390625	1.103391868591309	0.5629478759765625	2.993431640625	1.011473081588745	0.52213720703125	2.96940087890625	1.095732032775879	0.5220804443359375	3.125991943359375	1.722347717285156	0.4405244140625	3.189243896484375	1.695861938476563	0.3242491760253906	3.24166748046875	1.414394439697266	0.2847522888183594	3.15544970703125	1.202121551513672	0.2097242431640625	3.170520263671875	1.100289810180664	0.2367263031005859
59	1.933333	3.142682861328125	1.210920227050781	0.4669441833496094	3.11522509765625	1.391885803222656	0.46123681640625	3.094934814453125	1.536833984375	0.4578723754882812	3.10888720703125	1.758843078613281	0.4712544860839843	3.088910888671875	1.721784362792969	0.4988020935058594	3.004095703125	1.689164978027344	0.6140122680664063	2.979515380859375	1.407892761230469	0.6412337646484375	2.911895263671875	1.181418746948242	0.612673095703125	2.946673583984375	1.103392776489258	0.5629554443359375	2.9934443359375	1.011471815109253	0.522154052734375	2.969418701171875	1.095733879089355	0.5220955810546875	3.12600390625	1.7223505859375	0.4405317687988281	3.189258056640625	1.695866271972656	0.3242572937011719	3.241680419921875	1.414398803710938	0.284755126953125	3.15546240234375	1.202127853393555	0.2097202911376953	3.1705361328125	1.100295837402344	0.2367202911376953
60	1.966667	3.14896826171875	1.213780227661133	0.4697243347167969	3.12197900390625	1.395629669189453	0.4646124877929688	3.102306884765625	1.541312438964844	0.4619526062011719	3.117252685546875	1.764255920410156	0.4746863403320313	3.0964375	1.727270935058594	0.5021072082519531	3.01003076171875	1.691042724609375	0.6158515624999999	2.9803037109375	1.408907470703125	0.6416976928710938	2.912366943359375	1.181645584106445	0.6116436157226562	2.9492158203125	1.103588592529297	0.562625	2.99260546875	1.006016373634338	0.5309286499023438	2.979123046875	1.094071929931641	0.5283599853515625	3.134860595703125	1.727376586914062	0.4443458862304687	3.2012841796875	1.694712158203125	0.3307673645019531	3.249774658203125	1.411355133056641	0.2906535949707031	3.15539404296875	1.204293182373047	0.2079445495605469	3.18094189453125	1.102990547180176	0.2304962768554688
61	2	3.14906298828125	1.213751022338867	0.4697680969238281	3.12209130859375	1.395574920654297	0.4646827087402344	3.102484375	1.541244506835938	0.4620823974609375	3.1175546875	1.764137634277344	0.4749406127929687	3.09673486328125	1.7271533203125	0.5023442993164062	3.010406982421875	1.69089892578125	0.616110595703125	2.980673828125	1.408798583984375	0.6418434448242187	2.9127470703125	1.181571563720703	0.6117976684570312	2.949703125	1.103494537353516	0.5629229125976563	2.993200439453125	1.005941130161286	0.5313776245117188	2.979303955078125	1.093537910461426	0.5287806396484375	3.135126708984375	1.727272521972656	0.4445751037597656	3.20145654296875	1.694654113769531	0.3309535522460937	3.2497021484375	1.411337707519531	0.2905840759277344	3.155036865234375	1.204501434326172	0.207745620727539	3.1805439453125	1.103141647338867	0.2300062561035156
62	2.033333000000001	3.149065185546875	1.213747177124023	0.469770263671875	3.12209423828125	1.395569793701172	0.4646860046386719	3.102489990234375	1.541238647460938	0.462088134765625	3.117565673828125	1.76412939453125	0.4749516296386719	3.0967451171875	1.727145202636719	0.5023543090820313	3.01041650390625	1.69089013671875	0.6161184692382813	2.980674072265625	1.408792114257813	0.6418413696289063	2.912739013671875	1.181570709228516	0.6117862548828125	2.949689453125	1.103493919372559	0.5629084472656249	2.993179931640625	1.005939900875092	0.53135888671875	2.97928173828125	1.093528602600098	0.5287655029296875	3.135136474609375	1.727264892578125	0.4445853881835938	3.201463623046875	1.69464697265625	0.330963623046875	3.249698974609375	1.411331481933594	0.2905917663574219	3.155024169921875	1.204502426147461	0.2077517852783203	3.180515869140625	1.103142868041992	0.2300271911621094
63	2.066667000000001	3.14907861328125	1.213736114501953	0.4697823181152344	3.122107666015625	1.395550659179688	0.4647010192871094	3.102503662109375	1.541213012695313	0.4621055603027344	3.117569580078125	1.764094360351562	0.474970947265625	3.096750732421875	1.727110778808594	0.5023714294433593	3.01042724609375	1.690852783203125	0.6161300048828126	2.980703369140625	1.408765533447266	0.6418536376953125	2.9127880859375	1.181548568725586	0.611804443359375	2.94974169921875	1.103469223022461	0.5629417724609375	2.993229736328125	1.005907677173614	0.5314290771484375	2.9793271484375	1.093487419128418	0.5288099365234376	3.135142333984375	1.727232482910156	0.4446062622070313	3.201482177734375	1.694619079589844	0.3309977111816406	3.249766845703125	1.411320190429687	0.290659912109375	3.155160888671875	1.204465408325195	0.2078368225097656	3.18068896484375	1.103140396118164	0.2302049713134766
64	2.100000000000001	3.14907861328125	1.213736114501953	0.4697823181152344	3.122107666015625	1.395550659179688	0.4647010192871094	3.102503662109375	1.541213012695313	0.4621055603027344	3.117569580078125	1.764094360351562	0.474970947265625	3.096750732421875	1.727110778808594	0.5023714294433593	3.01042724609375	1.690852783203125	0.6161300048828126	2.980703369140625	1.408765533447266	0.6418536376953125	2.9127880859375	1.181548568725586	0.611804443359375	2.94974169921875	1.103469223022461	0.5629417724609375	2.993229736328125	1.005907677173614	0.5314290771484375	2.9793271484375	1.093487419128418	0.5288099365234376	3.135142333984375	1.727232482910156	0.4446062622070313	3.201482177734375	1.694619079589844	0.3309977111816406	3.249766845703125	1.411320190429687	0.290659912109375	3.155160888671875	1.204465408325195	0.2078368225097656	3.18068896484375	1.103140396118164	0.2302049713134766
65	2.133333	3.14907861328125	1.213736114501953	0.4697823181152344	3.122107666015625	1.395550659179688	0.4647010192871094	3.102503662109375	1.541213012695313	0.4621055603027344	3.117569580078125	1.764094360351562	0.474970947265625	3.096750732421875	1.727110778808594	0.5023714294433593	3.01042724609375	1.690852783203125	0.6161300048828126	2.980703369140625	1.408765533447266	0.6418536376953125	2.9127880859375	1.181548568725586	0.611804443359375	2.94974169921875	1.103469223022461	0.5629417724609375	2.993229736328125	1.005907677173614	0.5314290771484375	2.9793271484375	1.093487419128418	0.5288099365234376	3.135142333984375	1.727232482910156	0.4446062622070313	3.201482177734375	1.694619079589844	0.3309977111816406	3.249766845703125	1.411320190429687	0.290659912109375	3.155160888671875	1.204465408325195	0.2078368225097656	3.18068896484375	1.103140396118164	0.2302049713134766
66	2.166667	3.14907861328125	1.213736114501953	0.4697823181152344	3.122107666015625	1.395550659179688	0.4647010192871094	3.102503662109375	1.541213012695313	0.4621055603027344	3.117569580078125	1.764094360351562	0.474970947265625	3.096750732421875	1.727110778808594	0.5023714294433593	3.01042724609375	1.690852783203125	0.6161300048828126	2.980703369140625	1.408765533447266	0.6418536376953125	2.9127880859375	1.181548568725586	0.611804443359375	2.94974169921875	1.103469223022461	0.5629417724609375	2.993229736328125	1.005907677173614	0.5314290771484375	2.9793271484375	1.093487419128418	0.5288099365234376	3.135142333984375	1.727232482910156	0.4446062622070313	3.201482177734375	1.694619079589844	0.3309977111816406	3.249766845703125	1.411320190429687	0.290659912109375	3.155160888671875	1.204465408325195	0.2078368225097656	3.18068896484375	1.103140396118164	0.2302049713134766
67	2.2	3.14907861328125	1.213736114501953	0.4697823181152344	3.122107666015625	1.395550659179688	0.4647010192871094	3.102503662109375	1.541213012695313	0.4621055603027344	3.117569580078125	1.764094360351562	0.474970947265625	3.096750732421875	1.727110778808594	0.5023714294433593	3.01042724609375	1.690852783203125	0.6161300048828126	2.980703369140625	1.408765533447266	0.6418536376953125	2.9127880859375	1.181548568725586	0.611804443359375	2.94974169921875	1.103469223022461	0.5629417724609375	2.993229736328125	1.005907677173614	0.5314290771484375	2.9793271484375	1.093487419128418	0.5288099365234376	3.135142333984375	1.727232482910156	0.4446062622070313	3.201482177734375	1.694619079589844	0.3309977111816406	3.249766845703125	1.411320190429687	0.290659912109375	3.155160888671875	1.204465408325195	0.2078368225097656	3.18068896484375	1.103140396118164	0.2302049713134766
68	2.233333	3.14907861328125	1.213736114501953	0.4697823181152344	3.122107666015625	1.395550659179688	0.4647010192871094	3.102503662109375	1.541213012695313	0.4621055603027344	3.117569580078125	1.764094360351562	0.474970947265625	3.096750732421875	1.727110778808594	0.5023714294433593	3.01042724609375	1.690852783203125	0.6161300048828126	2.980703369140625	1.408765533447266	0.6418536376953125	2.9127880859375	1.181548568725586	0.611804443359375	2.94974169921875	1.103469223022461	0.5629417724609375	2.993229736328125	1.005907677173614	0.5314290771484375	2.9793271484375	1.093487419128418	0.5288099365234376	3.135142333984375	1.727232482910156	0.4446062622070313	3.201482177734375	1.694619079589844	0.3309977111816406	3.249766845703125	1.411320190429687	0.290659912109375	3.155160888671875	1.204465408325195	0.2078368225097656	3.18068896484375	1.103140396118164	0.2302049713134766
69	2.266667	3.153605712890625	1.212342666625977	0.4707311401367187	3.12626513671875	1.393724395751953	0.4654997863769531	3.105717041015625	1.538946411132812	0.4622913818359375	3.12452587890625	1.760935424804687	0.4776188049316406	3.10298681640625	1.724097595214844	0.5044668884277344	3.015009521484375	1.690862365722656	0.6174967041015625	2.98374853515625	1.409394378662109	0.6418218994140625	2.917009765625	1.182179122924805	0.612958984375	2.957627685546875	1.105274848937988	0.56556787109375	2.998466796875	1.006602205276489	0.5347674560546875	2.987586181640625	1.093972366333008	0.5292781982421875	3.141568359375	1.724179260253906	0.4469959716796875	3.209091552734375	1.694758178710937	0.3335372314453125	3.252725341796875	1.411507141113281	0.291775390625	3.163200439453125	1.202280059814453	0.2107001647949219	3.193810791015625	1.103010864257812	0.2348166046142578
70	2.300000000000001	3.1548310546875	1.212275314331055	0.4721743469238281	3.127745849609375	1.393533752441406	0.4672918090820313	3.107044921875	1.538597595214844	0.4640996704101563	3.124547119140625	1.760521606445312	0.4789063415527344	3.1030703125	1.723675476074219	0.5057055358886718	3.014463134765625	1.690193237304688	0.61799169921875	2.982854248046875	1.409022308349609	0.64223828125	2.91473876953125	1.182777633666992	0.6108945922851563	2.95713916015625	1.104351463317871	0.5679595336914063	2.995802001953125	1.002600096225738	0.5460087890625001	2.98026025390625	1.083675857543945	0.5352679443359375	3.141951171875	1.723808288574219	0.4485139770507813	3.210237060546875	1.693785034179688	0.3358208618164062	3.254228271484375	1.410215270996094	0.2987089233398437	3.161250732421875	1.202359680175781	0.2186622772216797	3.18809423828125	1.101620826721191	0.2406420440673828
71	2.333333000000001	3.154834716796875	1.212271865844726	0.4721726989746094	3.127749267578125	1.393530853271484	0.467290771484375	3.107048828125	1.53859521484375	0.4640997009277344	3.12455419921875	1.760519653320312	0.4789055786132813	3.10307861328125	1.723673583984375	0.5057060852050781	3.014481689453125	1.690193115234375	0.6180015869140625	2.9828720703125	1.409022308349609	0.6422575073242187	2.914750244140625	1.182777160644531	0.6109246826171875	2.95713720703125	1.104344413757324	0.5679874877929687	2.995786376953125	1.00258857011795	0.546031982421875	2.9802685546875	1.083684143066406	0.5352761840820313	3.141955810546875	1.723806091308594	0.4485120849609375	3.210231201171875	1.693783569335938	0.3358117980957031	3.2542138671875	1.410213928222656	0.2986825256347656	3.161224365234375	1.202363021850586	0.2186356658935547	3.1881123046875	1.101625411987305	0.2405682373046875
72	2.366667000000001	3.154834716796875	1.212271865844726	0.4721726989746094	3.127749267578125	1.393530853271484	0.467290771484375	3.107048828125	1.53859521484375	0.4640997009277344	3.12455419921875	1.760519653320312	0.4789055786132813	3.10307861328125	1.723673583984375	0.5057060852050781	3.014481689453125	1.690193115234375	0.6180015869140625	2.9828720703125	1.409022308349609	0.6422575073242187	2.914750244140625	1.182777160644531	0.6109246826171875	2.95713720703125	1.104344413757324	0.5679874877929687	2.995786376953125	1.00258857011795	0.546031982421875	2.9802685546875	1.083684143066406	0.5352761840820313	3.141955810546875	1.723806091308594	0.4485120849609375	3.210231201171875	1.693783569335938	0.3358117980957031	3.2542138671875	1.410213928222656	0.2986825256347656	3.161224365234375	1.202363021850586	0.2186356658935547	3.1881123046875	1.101625411987305	0.2405682373046875
73	2.4	3.154834716796875	1.212271865844726	0.4721726989746094	3.127749267578125	1.393530853271484	0.467290771484375	3.107048828125	1.53859521484375	0.4640997009277344	3.12455419921875	1.760519653320312	0.4789055786132813	3.10307861328125	1.723673583984375	0.5057060852050781	3.014481689453125	1.690193115234375	0.6180015869140625	2.9828720703125	1.409022308349609	0.6422575073242187	2.914750244140625	1.182777160644531	0.6109246826171875	2.95713720703125	1.104344413757324	0.5679874877929687	2.995786376953125	1.00258857011795	0.546031982421875	2.9802685546875	1.083684143066406	0.5352761840820313	3.141955810546875	1.723806091308594	0.4485120849609375	3.210231201171875	1.693783569335938	0.3358117980957031	3.2542138671875	1.410213928222656	0.2986825256347656	3.161224365234375	1.202363021850586	0.2186356658935547	3.1881123046875	1.101625411987305	0.2405682373046875
74	2.433333	3.154834716796875	1.212271865844726	0.4721726989746094	3.127749267578125	1.393530853271484	0.467290771484375	3.107048828125	1.53859521484375	0.4640997009277344	3.12455419921875	1.760519653320312	0.4789055786132813	3.10307861328125	1.723673583984375	0.5057060852050781	3.014481689453125	1.690193115234375	0.6180015869140625	2.9828720703125	1.409022308349609	0.6422575073242187	2.914750244140625	1.182777160644531	0.6109246826171875	2.95713720703125	1.104344413757324	0.5679874877929687	2.995786376953125	1.00258857011795	0.546031982421875	2.9802685546875	1.083684143066406	0.5352761840820313	3.141955810546875	1.723806091308594	0.4485120849609375	3.210231201171875	1.693783569335938	0.3358117980957031	3.2542138671875	1.410213928222656	0.2986825256347656	3.161224365234375	1.202363021850586	0.2186356658935547	3.1881123046875	1.101625411987305	0.2405682373046875
75	2.466667	3.155207275390625	1.212258651733398	0.47240380859375	3.12826611328125	1.39352734375	0.4675489807128906	3.107717041015625	1.538604370117187	0.4644070434570313	3.125220703125	1.760512390136719	0.4792349853515625	3.10372412109375	1.723668762207031	0.5060154113769532	3.015369140625	1.690211853027344	0.6184954833984375	2.984170654296875	1.409055480957031	0.6432234497070313	2.91636279296875	1.18265559387207	0.6124544677734375	2.9580478515625	1.103696220397949	0.5698117065429688	2.99585546875	1.001589633464813	0.5480579223632812	2.980416015625	1.082026565551758	0.537821533203125	3.142643310546875	1.7238017578125	0.4488554382324219	3.211512939453125	1.693955261230469	0.3364815063476562	3.257474365234375	1.410675872802734	0.2996854553222656	3.166923583984375	1.201796646118164	0.2195683746337891	3.19673779296875	1.101794067382813	0.2410424346923828
76	2.5	3.158749267578125	1.212110961914062	0.4761155700683594	3.13293701171875	1.392945648193359	0.4727352600097656	3.11339013671875	1.5376787109375	0.4708760070800782	3.126831787109375	1.75939453125	0.4804650573730469	3.105899658203125	1.722945678710937	0.5079022521972656	3.015109619140625	1.689573425292969	0.617784912109375	2.984414306640625	1.409428833007813	0.6435033569335937	2.91938232421875	1.183109390258789	0.6124379272460938	2.963277099609375	1.104063529968262	0.573081298828125	2.99317431640625	1.000774584710598	0.54696630859375	2.981757080078125	1.079710800170898	0.5381902465820313	3.1450224609375	1.722414611816406	0.4511701354980469	3.2125380859375	1.691397766113281	0.3388447875976562	3.261216796875	1.409962738037109	0.2992443237304688	3.16701513671875	1.203250061035156	0.2202001953125	3.19838037109375	1.103939491271973	0.2408606109619141
77	2.533333000000001	3.1587255859375	1.212096771240234	0.4761260681152344	3.132895263671875	1.392939910888672	0.472744140625	3.113326904296875	1.537678771972656	0.4708777465820312	3.12675927734375	1.759410888671875	0.4804104919433594	3.105837890625	1.722965087890625	0.5078654174804688	3.01508544921875	1.689635192871094	0.6178038330078125	2.984323486328125	1.409493743896484	0.6436624145507812	2.919202392578125	1.183171630859375	0.6126942749023437	2.962935791015625	1.10399284362793	0.5734100341796875	2.992615234375	1.000607572495937	0.5474000244140625	2.981373046875	1.079515319824219	0.53868505859375	3.144942626953125	1.722422973632812	0.4511158752441407	3.2123896484375	1.691361267089844	0.3387521057128906	3.2610361328125	1.409888153076172	0.2992569274902344	3.16688525390625	1.203066543579101	0.2203934936523438	3.198502197265625	1.103821647644043	0.2410190887451172
78	2.566667000000001	3.158726318359375	1.212098419189453	0.4761254577636719	3.132896728515625	1.392941772460937	0.4727416076660156	3.113327880859375	1.5376806640625	0.4708730773925781	3.126761962890625	1.759413146972656	0.4803993530273438	3.10583984375	1.72296826171875	0.5078551635742188	3.015086669921875	1.689642333984375	0.6177941284179688	2.98432568359375	1.409501495361328	0.6436629638671875	2.919206787109375	1.183177185058594	0.612704833984375	2.962943359375	1.103996353149414	0.5734284057617187	2.992626220703125	1.000609673559666	0.5474275512695312	2.981388916015625	1.079518600463867	0.5387088012695312	3.144945068359375	1.722424133300781	0.4511060791015625	3.2123916015625	1.691356750488281	0.3387432556152344	3.26102587890625	1.409879699707031	0.2992601928710937	3.16685986328125	1.203062316894531	0.2204036102294922	3.19844580078125	1.103811668395996	0.2410494689941406
79	2.600000000000001	3.158726318359375	1.212098419189453	0.4761254577636719	3.132896728515625	1.392941772460937	0.4727416076660156	3.113327880859375	1.5376806640625	0.4708730773925781	3.126761962890625	1.759413146972656	0.4803993530273438	3.10583984375	1.72296826171875	0.5078551635742188	3.015086669921875	1.689642333984375	0.6177941284179688	2.98432568359375	1.409501495361328	0.6436629638671875	2.919206787109375	1.183177185058594	0.612704833984375	2.962943359375	1.103996353149414	0.5734284057617187	2.992626220703125	1.000609673559666	0.5474275512695312	2.981388916015625	1.079518600463867	0.5387088012695312	3.144945068359375	1.722424133300781	0.4511060791015625	3.2123916015625	1.691356750488281	0.3387432556152344	3.26102587890625	1.409879699707031	0.2992601928710937	3.16685986328125	1.203062316894531	0.2204036102294922	3.19844580078125	1.103811668395996	0.2410494689941406
80	2.633333	3.15872705078125	1.2120986328125	0.4761244201660156	3.1328974609375	1.392942138671875	0.4727395935058594	3.1133271484375	1.537680969238281	0.4708691101074219	3.1267568359375	1.7594140625	0.4803912048339844	3.105834716796875	1.722969421386719	0.5078472595214844	3.0150791015625	1.689643920898438	0.617784423828125	2.984322021484375	1.409502746582031	0.6436575927734375	2.919207763671875	1.183176559448242	0.6127014770507813	2.9629443359375	1.103995262145996	0.57342578125	2.992626953125	1.000608190894127	0.5474255981445313	2.981389404296875	1.079517028808594	0.5387059326171875	3.14494189453125	1.722424865722656	0.45109912109375	3.212393798828125	1.69135693359375	0.3387396850585938	3.261042724609375	1.409880798339844	0.2992661437988281	3.166894775390625	1.20305387878418	0.2204124450683594	3.198494140625	1.10380793762207	0.2410604400634766
81	2.666667	3.15872705078125	1.2120986328125	0.4761244201660156	3.1328974609375	1.392942138671875	0.4727395935058594	3.1133271484375	1.537680969238281	0.4708691101074219	3.1267568359375	1.7594140625	0.4803912048339844	3.105834716796875	1.722969421386719	0.5078472595214844	3.0150791015625	1.689643920898438	0.617784423828125	2.984322021484375	1.409502746582031	0.6436575927734375	2.919207763671875	1.183176559448242	0.6127014770507813	2.9629443359375	1.103995262145996	0.57342578125	2.992626953125	1.000608190894127	0.5474255981445313	2.981389404296875	1.079517028808594	0.5387059326171875	3.14494189453125	1.722424865722656	0.45109912109375	3.212393798828125	1.69135693359375	0.3387396850585938	3.261042724609375	1.409880798339844	0.2992661437988281	3.166894775390625	1.20305387878418	0.2204124450683594	3.198494140625	1.10380793762207	0.2410604400634766
82	2.7	3.15872705078125	1.2120986328125	0.4761244201660156	3.1328974609375	1.392942138671875	0.4727395935058594	3.1133271484375	1.537680969238281	0.4708691101074219	3.1267568359375	1.7594140625	0.4803912048339844	3.105834716796875	1.722969421386719	0.5078472595214844	3.0150791015625	1.689643920898438	0.617784423828125	2.984322021484375	1.409502746582031	0.6436575927734375	2.919207763671875	1.183176559448242	0.6127014770507813	2.9629443359375	1.103995262145996	0.57342578125	2.992626953125	1.000608190894127	0.5474255981445313	2.981389404296875	1.079517028808594	0.5387059326171875	3.14494189453125	1.722424865722656	0.45109912109375	3.212393798828125	1.69135693359375	0.3387396850585938	3.261042724609375	1.409880798339844	0.2992661437988281	3.166894775390625	1.20305387878418	0.2204124450683594	3.198494140625	1.10380793762207	0.2410604400634766
83	2.733333	3.15832177734375	1.212219741821289	0.4755165100097656	3.13242626953125	1.393141937255859	0.4718400268554688	3.11221923828125	1.537857788085938	0.4692853088378906	3.124294189453125	1.759836059570313	0.4774506530761718	3.103407958984375	1.723428161621094	0.5050290832519532	3.011773193359375	1.690292907714844	0.6143921508789062	2.981821044921875	1.410036895751953	0.6415093994140625	2.91774267578125	1.183222198486328	0.6110446166992187	2.96138720703125	1.103828453063965	0.5719699707031251	2.990770751953125	1.000256672501564	0.5461265258789062	2.979794189453125	1.079240905761719	0.53722607421875	3.142885009765625	1.722747375488281	0.4484965209960938	3.21139599609375	1.691448181152344	0.3367615661621094	3.262757568359375	1.410033294677734	0.2992664489746094	3.171358642578125	1.201585311889648	0.2210767517089844	3.2045634765625	1.10285221862793	0.2419407348632812
84	2.766667	3.158311279296875	1.212218612670898	0.4755101928710938	3.13241357421875	1.393142150878906	0.4718319396972656	3.112199951171875	1.537858276367188	0.4692717590332031	3.124263671875	1.759839599609375	0.477426513671875	3.1033779296875	1.723431701660156	0.5050064392089844	3.01173486328125	1.690296691894531	0.61436474609375	2.9817841796875	1.410038177490234	0.64148388671875	2.9177060546875	1.183222320556641	0.6110107421875	2.9613408203125	1.103831062316895	0.5719180297851563	2.990712890625	1.000260308384895	0.5460528564453125	2.979740478515625	1.079252395629883	0.5371522216796875	3.142857421875	1.722750061035156	0.4484744873046875	3.211367431640625	1.691447570800781	0.3367384643554687	3.26272705078125	1.410028900146484	0.2992488708496094	3.171319091796875	1.20158039855957	0.2210643310546875	3.2045263671875	1.102845199584961	0.2419190063476563
85	2.800000000000001	3.158303955078125	1.212220458984375	0.4755053100585938	3.132404541015625	1.393145050048828	0.4718251037597656	3.112184326171875	1.537861206054687	0.4692593078613281	3.124236083984375	1.759845275878906	0.47740380859375	3.1033505859375	1.723437438964844	0.5049847412109375	3.011698486328125	1.690302917480469	0.6143367309570312	2.9817470703125	1.410042449951172	0.641458251953125	2.917668701171875	1.183225845336914	0.6109767456054688	2.961293212890625	1.103834014892578	0.57187158203125	2.99065185546875	1.000262349843979	0.5459912109375	2.97967138671875	1.079253143310547	0.5370916748046874	3.1428330078125	1.722755004882813	0.4484542846679688	3.211349853515625	1.691450805664062	0.3367217102050781	3.262727294921875	1.410031402587891	0.2992449951171875	3.171335205078125	1.201571975708008	0.2210650939941406	3.204548583984375	1.102837074279785	0.2419157867431641
86	2.833333000000001	3.153182373046875	1.213698623657226	0.4743608093261719	3.124782958984375	1.394697204589844	0.4670884094238281	3.103664794921875	1.539684997558594	0.4626411437988281	3.111135009765625	1.762563354492187	0.4701805114746094	3.0896015625	1.725774047851563	0.4970233154296875	2.9918212890625	1.693964599609375	0.601964599609375	2.977979248046875	1.413508758544922	0.6445763549804687	2.921344970703125	1.184385131835938	0.6111549072265625	2.954562744140625	1.103451751708984	0.564888916015625	2.985504150390625	0.9998126104474068	0.5397013549804688	2.973511962890625	1.081909408569336	0.5298095703125	3.1318369140625	1.725597106933594	0.4422522888183594	3.20193896484375	1.693028747558594	0.3313768310546875	3.261388671875	1.412228668212891	0.2944873657226563	3.17859375	1.199541198730469	0.2158822937011719	3.2152099609375	1.103013771057129	0.2422704925537109
87	2.866667000000001	3.15302978515625	1.213681625366211	0.4742794189453125	3.124637939453125	1.394677032470703	0.4669809265136719	3.103505859375	1.539659057617187	0.4624960327148437	3.11101171875	1.762534851074219	0.4699605407714844	3.089475341796875	1.725758483886719	0.4968169860839844	2.991652587890625	1.693983825683594	0.6017254028320312	2.977668212890625	1.413526397705078	0.6442465209960937	2.92086474609375	1.184479080200195	0.610619873046875	2.95378369140625	1.103673461914062	0.5639228515625	2.984465087890625	1.000087916851044	0.5382108764648438	2.972493896484375	1.082230987548828	0.5286029663085937	3.131705078125	1.725556701660156	0.4420432434082031	3.201633544921875	1.692881164550781	0.3310926208496094	3.260316650390625	1.411936370849609	0.2941174011230469	3.17653125	1.199646621704102	0.2154994659423828	3.212539794921875	1.102847831726074	0.2417217559814453
88	2.9	3.153015380859375	1.213680633544922	0.4742661437988281	3.124624755859375	1.394675323486328	0.4669627075195312	3.103486083984375	1.539655456542969	0.4624671325683594	3.110981201171875	1.762531311035156	0.469912353515625	3.089442138671875	1.725756713867188	0.4967685852050781	2.9915859375	1.693985046386719	0.6016458740234375	2.97755712890625	1.413526672363281	0.6441392822265625	2.920718994140625	1.184499481201172	0.61044091796875	2.95361767578125	1.103701858520508	0.5637166748046875	2.984268310546875	1.000116892158985	0.5379679565429687	2.9723115234375	1.082259567260742	0.5283890380859375	3.131680419921875	1.725551635742188	0.4420018920898438	3.201628662109375	1.692867980957031	0.3310668334960937	3.260331787109375	1.411923034667969	0.2941336059570313	3.176576171875	1.199618423461914	0.2155270843505859	3.212562255859375	1.102814460754395	0.2417594299316406
89	2.933333	3.15301513671875	1.213680541992187	0.4742658386230469	3.12462451171875	1.394675201416016	0.4669622802734375	3.103485595703125	1.539655334472656	0.4624664916992188	3.11098046875	1.76253125	0.4699113159179688	3.089441650390625	1.725756591796875	0.4967676086425781	2.99158447265625	1.693984924316406	0.6016444091796875	2.97755517578125	1.413526489257813	0.6441371459960937	2.920716552734375	1.184499588012695	0.610437255859375	2.95361474609375	1.103702255249023	0.5637120971679688	2.98426513671875	1.000117376446724	0.5379623413085938	2.97230810546875	1.082260017395019	0.5283839721679687	3.131679931640625	1.725551513671875	0.4420009460449218	3.201628662109375	1.69286767578125	0.3310661010742187	3.26033203125	1.411922698974609	0.2941334533691407	3.17657666015625	1.199617919921875	0.2155271301269531	3.212562744140625	1.102813911437988	0.2417594146728516
90	2.966667	3.139462646484375	1.209626647949219	0.4658213500976562	3.110022705078125	1.388879730224609	0.4565697631835938	3.08695166015625	1.532284606933594	0.44968017578125	3.094878662109375	1.753289794921875	0.4590418395996094	3.0721533203125	1.716706420898438	0.4843882141113282	2.973971435546875	1.688900085449219	0.5884482421875	2.97726611328125	1.411595092773438	0.638128173828125	2.896764892578125	1.199661209106445	0.5708983154296875	2.94140478515625	1.118185134887695	0.5391654052734375	2.98600146484375	1.017744556427002	0.5314793701171875	2.969244140625	1.099651275634766	0.5056393737792969	3.116541259765625	1.716721069335938	0.4320700988769531	3.192258056640625	1.68608740234375	0.3257420043945313	3.257025634765625	1.407985168457031	0.2961924743652344	3.1763271484375	1.198638534545899	0.2125107116699219	3.218689697265625	1.104860336303711	0.2366914520263672
91	3	3.1394609375	1.209625930786133	0.4658205261230469	3.11002099609375	1.388879058837891	0.4565693359375	3.08694970703125	1.532283996582031	0.4496799926757812	3.094875732421875	1.753289245605469	0.4590433044433594	3.072150390625	1.71670556640625	0.4843892517089844	2.97396630859375	1.688897888183594	0.5884469604492187	2.97725732421875	1.411591644287109	0.6381207885742187	2.89675390625	1.199661254882812	0.57088232421875	2.941391357421875	1.118185195922851	0.5391463012695312	2.985985595703125	1.01774363899231	0.5314564819335937	2.969222900390625	1.099644874572754	0.5056187438964844	3.11653857421875	1.716720703125	0.4320714111328125	3.192257080078125	1.686088745117188	0.325743896484375	3.257029541015625	1.40798779296875	0.2961923522949219	3.1763359375	1.198640197753906	0.2125081024169922	3.21869677734375	1.104861915588379	0.2366917419433594
92	3.033333000000001	3.1394482421875	1.209621643066406	0.4658066101074219	3.1100068359375	1.388875915527344	0.4565536193847656	3.086929931640625	1.532280822753906	0.4496579284667969	3.094841796875	1.753288391113281	0.4590164489746094	3.07211669921875	1.716703735351563	0.4843617553710938	2.973910400390625	1.688886352539062	0.5883976440429688	2.977180419921875	1.411569702148437	0.6380269775390625	2.896665283203125	1.199665893554688	0.5707124633789062	2.941292236328125	1.118202140808106	0.538927490234375	2.98588232421875	1.017763256072998	0.5311685791015625	2.96903466796875	1.099619941711426	0.5053349609375	3.11650927734375	1.716720275878906	0.4320469360351563	3.192240234375	1.686093566894531	0.3257255249023437	3.257049072265625	1.407998443603516	0.2961776733398437	3.176395263671875	1.198635345458984	0.2124886474609375	3.218776123046875	1.104864555358887	0.2366691131591797
93	3.066667000000001	3.139443359375	1.209620056152344	0.4658026428222656	3.110002197265625	1.388874816894531	0.4565490112304688	3.086924072265625	1.53227978515625	0.4496511840820313	3.09483203125	1.753288269042969	0.4590072631835938	3.07210693359375	1.716703430175781	0.4843526611328125	2.9738955078125	1.688884155273437	0.5883837890625	2.977162353515625	1.411565093994141	0.638004638671875	2.896645263671875	1.199666320800781	0.5706739501953125	2.9412705078125	1.118206207275391	0.5388765258789062	2.98586279296875	1.017769462585449	0.5310969848632813	2.96898388671875	1.099609275817871	0.5052627868652344	3.116500732421875	1.716720092773437	0.4320385437011719	3.192235107421875	1.686094177246094	0.3257186889648437	3.257053466796875	1.408000122070312	0.29617333984375	3.176409912109375	1.198632171630859	0.2124843139648437	3.218792236328125	1.104861351013184	0.2366639404296875
94	3.100000000000001	3.121424560546875	1.207275207519531	0.4535903930664062	3.09586669921875	1.387097808837891	0.4441759948730469	3.074590576171875	1.530680053710938	0.4356685791015625	3.0794853515625	1.75190771484375	0.4400614929199219	3.056708740234375	1.715619323730469	0.4657742919921875	2.956892822265625	1.681946594238281	0.5664742431640625	2.97134521484375	1.40693783569336	0.6258380126953125	2.902884033203125	1.190269058227539	0.5604629516601562	2.92281591796875	1.103643775939941	0.5188086547851563	2.96199072265625	1.003002748012543	0.4971109313964844	2.95213916015625	1.097514099121094	0.4847035522460937	3.102171630859375	1.71502490234375	0.4143992309570312	3.1795654296875	1.686964111328125	0.308584716796875	3.256626708984375	1.411363037109375	0.28623193359375	3.17998388671875	1.199058654785156	0.2063364105224609	3.212879638671875	1.102116325378418	0.2326360931396484
95	3.133333	3.11949609375	1.206586456298828	0.4492296142578125	3.095372314453125	1.386932189941406	0.4374400329589844	3.075107421875	1.530896057128906	0.4268710021972656	3.078524169921875	1.752720703125	0.4307669372558594	3.055322509765625	1.716265686035156	0.4561071166992188	2.953463623046875	1.676901916503906	0.553166015625	2.9603740234375	1.401003692626953	0.6131417236328125	2.888386474609375	1.18726091003418	0.5401953735351562	2.9192421875	1.101331558227539	0.5034641723632812	2.974939697265625	1.008072905540466	0.4835609436035156	2.946251708984375	1.089084770202637	0.4779527282714844	3.102092529296875	1.715820739746094	0.4056808471679688	3.182174560546875	1.682360168457031	0.3030541687011719	3.260283447265625	1.406088470458984	0.2834515075683594	3.18391162109375	1.19370231628418	0.2017179412841797	3.206084716796875	1.093930557250977	0.2296847839355469
96	3.166667	3.117713134765625	1.206505920410156	0.447029541015625	3.0936123046875	1.387149627685547	0.4347388610839844	3.07280908203125	1.531218872070312	0.4231195068359375	3.075455322265625	1.753476257324219	0.4249187316894531	3.052414306640625	1.717115783691406	0.4507139892578125	2.95022265625	1.677749328613281	0.5478138427734375	2.9576337890625	1.401297973632813	0.6075533447265625	2.885575927734375	1.187606094360351	0.533168212890625	2.916620849609375	1.101893569946289	0.4956286315917969	2.9724951171875	1.008694976806641	0.4748651733398437	2.9437001953125	1.089557807922363	0.4703868103027344	3.099125	1.7163583984375	0.4000692443847656	3.178700927734375	1.682092163085938	0.2970021667480469	3.257594970703125	1.405385650634766	0.2792302856445312	3.18252734375	1.190980117797852	0.2003538208007813	3.210471435546875	1.092203392028809	0.2273821563720703
97	3.2	3.106427001953125	1.204365493774414	0.4396885986328125	3.08360302734375	1.384534942626953	0.4264539794921875	3.065156494140625	1.528527160644531	0.4156174926757812	3.071501953125	1.749993103027344	0.4117896728515625	3.04766259765625	1.714802734375	0.4381726989746094	2.947726318359375	1.676836120605469	0.537468505859375	2.95008935546875	1.401584655761719	0.5989794311523438	2.874904296875	1.189953964233398	0.5241489868164062	2.90878955078125	1.104844047546387	0.4885479125976562	2.971525390625	1.017638891220093	0.4635960998535156	2.932314208984375	1.088128509521484	0.4661286315917968	3.094726318359375	1.7119814453125	0.3882234191894531	3.1804033203125	1.681004455566406	0.2896494750976563	3.26025537109375	1.405300689697266	0.2754311828613281	3.18137451171875	1.194646850585938	0.19254296875	3.2080546875	1.095141777038574	0.2167349548339844
98	3.233333	3.106418212890625	1.204369705200195	0.4396700439453125	3.08359521484375	1.384540130615235	0.426431884765625	3.0651455078125	1.528532287597656	0.4155877990722656	3.0714873046875	1.74999951171875	0.4117485961914062	3.04764697265625	1.714809936523437	0.4381324157714844	2.947697998046875	1.676841857910156	0.5374161987304688	2.95005322265625	1.401584136962891	0.5989076538085938	2.87486572265625	1.189966873168945	0.524037109375	2.908741943359375	1.104872161865234	0.4883894653320313	2.9714697265625	1.017675525665283	0.4633846740722656	2.932251708984375	1.088180381774902	0.4659248046875	3.094713623046875	1.711986755371094	0.3881854248046875	3.180392578125	1.681006713867188	0.2896130065917969	3.2602421875	1.405300476074219	0.2753932495117187	3.1813525390625	1.194649719238281	0.1925012054443359	3.208013427734375	1.095134162902832	0.2166738433837891
99	3.266667	3.09491064453125	1.205163864135742	0.4343763427734375	3.07689599609375	1.386084442138672	0.4201923828125	3.06146142578125	1.530506469726562	0.4075446166992188	3.068496337890625	1.752263732910156	0.4024771118164063	3.04443701171875	1.717241638183594	0.4290281982421875	2.93874365234375	1.6786943359375	0.5222813720703126	2.948267822265625	1.405515472412109	0.5935350952148437	2.872658447265625	1.194182769775391	0.5171671752929687	2.903179931640625	1.105814819335937	0.4863731689453125	2.96421435546875	1.020467958450317	0.4518652038574218	2.906706298828125	1.081572959899902	0.4556641235351562	3.091710205078125	1.713991821289063	0.3791592407226563	3.1747138671875	1.681080200195312	0.278666015625	3.26350146484375	1.407618316650391	0.265337646484375	3.18191943359375	1.19772639465332	0.1820775299072266	3.20792724609375	1.097820327758789	0.2060519561767578
100	3.300000000000001	3.0946337890625	1.20507356262207	0.4340157775878906	3.07668798828125	1.386010192871094	0.4197728576660156	3.061211669921875	1.530423828125	0.4069547729492187	3.068191162109375	1.752189514160156	0.4014654235839843	3.044153076171875	1.717209106445313	0.4280977172851563	2.93850927734375	1.678863586425781	0.52150732421875	2.94800244140625	1.405870025634766	0.5935553588867187	2.8724609375	1.19417155456543	0.5180830078125001	2.902456298828125	1.105237564086914	0.4883979797363281	2.962935302734375	1.019047193527222	0.4549998779296875	2.904950439453125	1.079860328674316	0.4581804809570312	3.09140283203125	1.713876342773438	0.378205078125	3.1742265625	1.680826049804688	0.2775952758789063	3.262783447265625	1.407277526855469	0.2640440979003906	3.180624267578125	1.197560653686523	0.1808585510253906	3.20549853515625	1.097098304748535	0.2037209777832031
101	3.333333	3.083899169921875	1.20292805480957	0.4162571716308594	3.06696044921875	1.383015747070313	0.4037815551757812	3.05029296875	1.526312805175781	0.3896841430664063	3.0641279296875	1.746498596191406	0.3865446166992187	3.038740234375	1.712232055664062	0.4122865905761719	2.9322998046875	1.681188415527344	0.5061664428710938	2.932391357421875	1.405855560302734	0.5615328369140625	2.864967529296875	1.18858283996582	0.4998218994140625	2.889105224609375	1.098168869018555	0.4711932373046875	2.942552490234375	1.004814945220947	0.4491086730957031	2.901420166015625	1.072083534240723	0.4481042175292969	3.086388916015625	1.707933349609375	0.3634120788574219	3.168417236328125	1.672654174804687	0.2639642944335938	3.263845458984375	1.403354125976563	0.2479271392822266	3.182193603515625	1.195843826293945	0.1627821655273438	3.198581787109375	1.095712730407715	0.1912068023681641
102	3.366667	3.081041748046875	1.200324340820313	0.4050093688964844	3.063544921875	1.381273071289062	0.3951068115234375	3.046222900390625	1.525253479003906	0.3826836853027344	3.060110107421875	1.746359985351563	0.3850535583496094	3.0344423828125	1.711329223632812	0.4098720703125	2.9273427734375	1.676036865234375	0.5024234008789062	2.929147216796875	1.398738739013672	0.5537059326171875	2.8558896484375	1.188431732177734	0.4735405883789062	2.886195556640625	1.097880851745606	0.4503377075195312	2.92845751953125	0.9973835647106171	0.4338006591796875	2.907102294921875	1.071942306518555	0.430477294921875	3.08262890625	1.708215759277344	0.3610381774902344	3.159745849609375	1.668454040527344	0.2586508178710937	3.257497802734375	1.399045318603516	0.2379508209228516	3.17093505859375	1.192414566040039	0.1527442321777344	3.2100537109375	1.096932662963867	0.1761483001708984
103	3.4	3.08135693359375	1.199486587524414	0.3927924499511719	3.06145654296875	1.380329071044922	0.3857257995605469	3.04041796875	1.523791015625	0.3729609375	3.0549892578125	1.744768493652344	0.3798992614746094	3.02879541015625	1.709349792480469	0.4035972595214844	2.924431396484375	1.673951477050781	0.4991946716308594	2.9283701171875	1.396392486572266	0.5490037231445313	2.8489501953125	1.191094924926758	0.4619795532226563	2.8783701171875	1.099537757873535	0.4417551574707032	2.913831787109375	0.9957489671707154	0.4303172607421875	2.90337158203125	1.073106307983398	0.4165918884277344	3.077781494140625	1.7070185546875	0.35551611328125	3.158938720703125	1.670189453125	0.255166000366211	3.254571044921875	1.399923950195312	0.2355624237060547	3.177037353515625	1.191635971069336	0.1457851867675781	3.201576416015625	1.092215408325195	0.1724178924560547
104	3.433333000000001	3.07584765625	1.198085098266602	0.3871107788085937	3.05711474609375	1.378662872314453	0.3798184814453125	3.037838134765625	1.522140869140625	0.3679241638183594	3.052087646484375	1.742713439941406	0.3736270751953125	3.02594482421875	1.707469665527344	0.3974230651855469	2.92086279296875	1.671227416992187	0.4914429931640625	2.927421142578125	1.394287048339844	0.54110595703125	2.84631201171875	1.195250030517578	0.44312158203125	2.879019775390625	1.109289688110352	0.4090888061523438	2.906558837890625	1.004042021751404	0.39251953125	2.90217919921875	1.081501014709473	0.3942239990234375	3.0749287109375	1.70493359375	0.349554443359375	3.153753662109375	1.666156677246094	0.2484542694091797	3.252246826171875	1.398156982421875	0.2218841094970703	3.17170751953125	1.189816604614258	0.1363000640869141	3.18850927734375	1.089726020812988	0.1654386138916016
105	3.466667000000001	3.070521484375	1.197745208740234	0.3790963134765625	3.052310546875	1.378280883789063	0.3702599182128906	3.034470703125	1.521928283691406	0.3584261474609375	3.05022998046875	1.742235412597656	0.3679170227050781	3.023702880859375	1.706789611816406	0.3909606323242187	2.920060302734375	1.668908325195313	0.4858951110839844	2.92207373046875	1.391766174316406	0.5345841674804688	2.8273310546875	1.205550003051758	0.4244635009765625	2.879705322265625	1.126947135925293	0.3981396484375	2.916044189453125	1.024228393554687	0.3828146362304687	2.888023193359375	1.09240119934082	0.3783945007324219	3.07294580078125	1.704708312988281	0.3433505554199219	3.153066162109375	1.666939575195312	0.2429147338867187	3.24772119140625	1.397436584472656	0.218107421875	3.169852783203125	1.186558654785156	0.1364537506103516	3.19097216796875	1.085310028076172	0.1576416473388672
106	3.5	3.064473388671875	1.197400527954102	0.3725733337402344	3.04740283203125	1.377738189697266	0.3646141357421875	3.029880615234375	1.5211171875	0.3524695739746094	3.0447744140625	1.741122863769531	0.3603490905761719	3.017984375	1.705858642578125	0.3831587829589844	2.9122919921875	1.666476623535156	0.4747355346679688	2.915708251953125	1.389860961914062	0.5232246704101563	2.828977783203125	1.199556091308594	0.4144708557128906	2.88614794921875	1.128171905517578	0.3796362915039063	2.930551513671875	1.03050193977356	0.3562050476074219	2.883677490234375	1.089325378417969	0.3672519226074219	3.068007080078125	1.703532348632812	0.3365727233886719	3.15047607421875	1.667256469726563	0.2378443450927734	3.247404052734375	1.399319488525391	0.211261947631836	3.1637685546875	1.193489501953125	0.1239677276611328	3.181034912109375	1.091760688781738	0.1453373413085937
107	3.533333000000001	3.05689404296875	1.19595719909668	0.3652229614257813	3.041407470703125	1.375889801025391	0.3585355834960938	3.024375	1.518796203613281	0.3458238525390625	3.03814697265625	1.738204223632812	0.3518905944824219	3.011064208984375	1.703162780761719	0.3743375244140625	2.903914794921875	1.657641235351563	0.4604545288085938	2.89574169921875	1.381893157958984	0.5079597778320313	2.815916015625	1.189768402099609	0.3987985534667969	2.871146240234375	1.113738975524902	0.3726497497558593	2.91689013671875	1.018740407943726	0.3432625122070312	2.87039013671875	1.08046883392334	0.3516828308105469	3.06200048828125	1.7006103515625	0.329103271484375	3.141386474609375	1.6617421875	0.2294334106445312	3.25105712890625	1.399786285400391	0.2028810424804688	3.159682861328125	1.197006256103516	0.1183969573974609	3.169514404296875	1.096323860168457	0.1466270446777344
108	3.566667000000001	3.04679443359375	1.196921096801758	0.3633616638183594	3.034761474609375	1.377127777099609	0.3573884887695313	3.01689892578125	1.519390075683594	0.3397007446289063	3.033695556640625	1.738582763671875	0.3452517395019531	3.006066650390625	1.703981018066406	0.3677061462402344	2.900833740234375	1.656302551269531	0.4549918212890625	2.87742724609375	1.380637817382812	0.4975208435058594	2.801675537109375	1.183917205810547	0.3938203430175781	2.8402216796875	1.103711479187012	0.3538917541503906	2.9253896484375	1.036961616516113	0.3374669799804688	2.85319775390625	1.069499137878418	0.3509916687011719	3.0570888671875	1.700606262207031	0.3226314086914063	3.137096435546875	1.660583435058594	0.2239350280761719	3.2569638671875	1.402829040527344	0.2008137664794922	3.156667724609375	1.201570938110352	0.1231407165527344	3.154412841796875	1.097352828979492	0.1358777008056641
109	3.6	3.03770458984375	1.194393966674805	0.3604242248535156	3.025826171875	1.374690338134766	0.3490671691894531	3.0077255859375	1.516540466308594	0.3267213745117187	3.022164306640625	1.736329406738281	0.3315470886230469	2.994216064453125	1.701497863769531	0.3534487915039062	2.890179443359375	1.654019775390625	0.4427035827636719	2.85703662109375	1.378983245849609	0.4862544860839844	2.801030029296875	1.178160720825195	0.3770262451171875	2.850463623046875	1.101806442260742	0.3413205261230469	2.947046630859375	1.050346458435059	0.3344488830566406	2.92795556640625	1.115826309204102	0.3365226440429688	3.046613037109375	1.698407775878906	0.30975927734375	3.1376064453125	1.662436828613281	0.2190036926269531	3.256611572265625	1.403258758544922	0.2014423217773438	3.145654296875	1.206585632324219	0.1251745376586914	3.13412890625	1.10209797668457	0.1295801696777344
110	3.633333	3.018538818359375	1.194297882080078	0.3552745056152344	3.00929638671875	1.373373504638672	0.3459422607421875	2.993576171875	1.514477172851562	0.3247691345214844	3.010825927734375	1.732246276855469	0.3296568603515625	2.98252880859375	1.69807861328125	0.351230224609375	2.879094482421875	1.650440979003906	0.4391613464355469	2.838590087890625	1.378547393798828	0.4814321899414062	2.802135009765625	1.179149429321289	0.3656637268066406	2.844648193359375	1.100239700317383	0.3288095092773438	2.940747802734375	1.04966019821167	0.3345931701660156	2.930722900390625	1.119790374755859	0.3235815734863281	3.034673095703125	1.694311889648437	0.3081693725585937	3.12190087890625	1.65621728515625	0.2161964721679688	3.24723193359375	1.402722625732422	0.1977389984130859	3.13171728515625	1.212094421386719	0.1190217819213867	3.12075244140625	1.108423759460449	0.1236005935668945
111	3.666667	3.011689697265625	1.193121109008789	0.3467842407226562	3.00012890625	1.371743927001953	0.3400633850097656	2.98137109375	1.512171264648438	0.3192188415527344	2.9945322265625	1.729742248535156	0.3212061767578125	2.9672607421875	1.695403869628906	0.3435438232421875	2.8647919921875	1.64638330078125	0.4312767028808594	2.822630126953125	1.375308074951172	0.4727579650878906	2.757822265625	1.177247940063477	0.3688354187011719	2.7956953125	1.097180282592773	0.3300821228027344	2.901275146484375	1.072896392822266	0.3243394775390625	2.87543212890625	1.111297157287598	0.3142197875976562	3.01872802734375	1.692088989257813	0.2998921813964844	3.107056640625	1.650413635253906	0.2110353698730469	3.22460205078125	1.39378466796875	0.1953816223144531	3.10743408203125	1.206852447509766	0.1120905532836914	3.0925048828125	1.103983238220215	0.1176823959350586
112	3.700000000000001	2.992466796875	1.190798889160156	0.3425775451660156	2.9777626953125	1.368503631591797	0.3343622741699219	2.95863427734375	1.508702087402344	0.3158515014648438	2.970324951171875	1.725568664550781	0.3200234375	2.943913818359375	1.690908081054687	0.3425206604003906	2.84316259765625	1.644094909667969	0.43260400390625	2.799406005859375	1.373339141845703	0.4675830993652344	2.722641357421875	1.184653884887695	0.3564202270507812	2.7743232421875	1.111489364624023	0.3209487609863281	2.880490234375	1.091456535339355	0.3170156555175781	2.846875244140625	1.131510223388672	0.3027600402832031	2.994182373046875	1.688460510253906	0.2977905883789063	3.08386083984375	1.652835815429687	0.2083357086181641	3.1997265625	1.396539489746094	0.19239501953125	3.080106689453125	1.212231018066406	0.1090544662475586	3.05844189453125	1.111059127807617	0.1165410537719727
113	3.733333	2.971603759765625	1.1863515625	0.3384367980957032	2.95558056640625	1.364048309326172	0.329441650390625	2.937967529296875	1.504997131347656	0.3146082763671875	2.947447509765625	1.722178955078125	0.3163527526855469	2.92167529296875	1.687460510253906	0.3395758972167969	2.8205654296875	1.643518188476563	0.4308776550292969	2.774165771484375	1.374810546875	0.4779176025390625	2.69053125	1.191388961791992	0.3625906982421875	2.749989013671875	1.140785934448242	0.3060111083984375	2.853646484375	1.109782043457031	0.3069631958007812	2.806085693359375	1.141227844238281	0.2966896057128906	2.971419677734375	1.685055541992188	0.29418115234375	3.064930908203125	1.651869445800781	0.2076038665771484	3.1959638671875	1.402587707519531	0.1940712890625	3.0565126953125	1.226412170410156	0.1245852203369141	3.016963623046875	1.130441741943359	0.1265809097290039
114	3.766667	2.95075732421875	1.180273284912109	0.3374808044433594	2.93413037109375	1.358075317382812	0.3273478698730469	2.91673486328125	1.499250274658203	0.3127093505859375	2.925634765625	1.716716918945313	0.3153050231933594	2.89926025390625	1.681830627441406	0.3377145080566406	2.7918232421875	1.636428588867187	0.4210011596679687	2.7466005859375	1.368464874267578	0.4749380493164063	2.6762607421875	1.19152262878418	0.3414627990722656	2.74313134765625	1.155289886474609	0.2820015563964844	2.847726318359375	1.129497924804687	0.2934303894042969	2.8029033203125	1.160045867919922	0.2831669616699219	2.950355224609375	1.679665893554688	0.2937052307128906	3.0470927734375	1.646856811523437	0.2103409271240234	3.185560546875	1.401096221923828	0.1994294891357422	3.02599658203125	1.245212677001953	0.1240021209716797	2.9912685546875	1.147470352172852	0.1307450714111328
115	3.800000000000001	2.92355810546875	1.172298049926758	0.3347238159179687	2.90787353515625	1.349414031982422	0.3246257934570312	2.890529541015625	1.489860534667969	0.3089516906738281	2.90313916015625	1.706220886230469	0.3093703308105469	2.8766279296875	1.672148620605469	0.3323997497558594	2.768902099609375	1.626314392089844	0.4140011291503906	2.709458984375	1.363815856933594	0.4745058898925781	2.663541015625	1.199098709106445	0.3184049682617188	2.737798828125	1.171949493408203	0.2637348327636719	2.842111328125	1.147598602294922	0.2764291076660156	2.801133544921875	1.196514343261719	0.2728856201171875	2.926788818359375	1.668714660644531	0.2878440246582031	3.0250654296875	1.633282897949219	0.2083379974365234	3.195857666015625	1.410042175292969	0.2084380035400391	3.00347265625	1.302809387207031	0.1280483245849609	2.997244140625	1.199798110961914	0.135934326171875
116	3.833333	2.913748291015625	1.172379653930664	0.3342491455078125	2.897369384765625	1.3504306640625	0.3243197937011719	2.87910107421875	1.491504302978516	0.3081788635253906	2.88919287109375	1.709193481445312	0.3087611694335938	2.862741455078125	1.674611572265625	0.331674560546875	2.751825927734375	1.629669250488281	0.4108433227539062	2.67832470703125	1.368242431640625	0.4673719482421875	2.63559130859375	1.210715774536133	0.3013595581054688	2.71139599609375	1.186333099365234	0.2465736846923828	2.815844970703125	1.16153254699707	0.2620426025390625	2.770364990234375	1.224137725830078	0.2471471862792969	2.913608154296875	1.671772338867187	0.2873173522949219	3.01221826171875	1.637719360351563	0.2064342651367188	3.16878759765625	1.402964294433594	0.1904075469970703	2.958002197265625	1.3347587890625	0.1097895202636719	2.9336328125	1.236283325195312	0.08656082916259765
117	3.866667	2.91373681640625	1.172382339477539	0.3342459106445312	2.897356201171875	1.350433990478516	0.3243172302246094	2.879087646484375	1.491508483886719	0.3081783752441406	2.889181884765625	1.709198425292969	0.3087730102539062	2.862729248046875	1.674615356445313	0.3316840515136719	2.751804443359375	1.629670288085938	0.4108392028808594	2.678271484375	1.368239013671875	0.4673124084472656	2.635546630859375	1.210765625	0.3012459411621094	2.71135302734375	1.186404006958008	0.2464520111083984	2.815803955078125	1.161599075317383	0.2619038696289063	2.77028076171875	1.224234817504883	0.2469644317626953	2.91359716796875	1.671778076171875	0.2873274536132813	3.012204345703125	1.637731811523437	0.2064369964599609	3.16873876953125	1.402956359863281	0.1903443145751953	2.9579228515625	1.334832000732422	0.1097337417602539	2.933392333984375	1.236408264160156	0.08645373535156251
118	3.9	2.911248779296875	1.172239944458008	0.3332665405273437	2.8945224609375	1.350421844482422	0.3234581604003906	2.876297119140625	1.491693542480469	0.3079081726074219	2.88697314453125	1.70949755859375	0.3124598388671875	2.860125244140625	1.674563903808594	0.334451904296875	2.74666357421875	1.627716674804688	0.4089992370605469	2.668423583984375	1.364422088623047	0.4493742980957031	2.630105712890625	1.220569625854492	0.2701165771484375	2.7068359375	1.201916595458984	0.2142315673828125	2.8116533203125	1.177160308837891	0.2278277740478516	2.754909912109375	1.249250900268555	0.2040526428222656	2.911572021484375	1.672357238769531	0.2906413879394531	3.009516845703125	1.640407470703125	0.2079253387451172	3.14975	1.397661254882812	0.1701288757324219	2.9301787109375	1.358271240234375	0.09321800994873047	2.872374267578125	1.278465911865234	0.05946257019042969
119	3.933333000000001	2.792654296875	1.133538314819336	0.3242091064453125	2.784956787109375	1.310024444580078	0.3177964172363281	2.777296630859375	1.450926666259766	0.3101141052246094	2.77706396484375	1.665994018554688	0.3055877990722656	2.749159423828125	1.631108825683594	0.3246395263671875	2.62783349609375	1.588403686523438	0.3839587707519531	2.58171630859375	1.318685272216797	0.3937865600585937	2.664204345703125	1.270443267822266	0.1847859344482422	2.726967529296875	1.300607147216797	0.1195630340576172	2.773049072265625	1.342853179931641	0.03264678955078125	2.762916259765625	1.314608215332031	0.1026055679321289	2.8060380859375	1.629846862792969	0.2898629150390625	2.9128671875	1.606295349121094	0.2190654602050781	3.078875	1.382152374267578	0.2130431671142578	2.88143310546875	1.369661529541016	0.0904912109375	2.830695068359375	1.388969848632812	0.003277003765106201
120	3.966667000000001	2.760237548828125	1.126536544799805	0.3221317138671875	2.757169677734375	1.302989715576172	0.3181000366210938	2.75486962890625	1.444063568115234	0.3151300048828125	2.7513017578125	1.658677368164063	0.3064791564941406	2.7237548828125	1.6237666015625	0.3258312683105469	2.59944482421875	1.582037353515625	0.3788664245605469	2.513078369140625	1.322792236328125	0.3690129699707031	2.5871884765625	1.306967407226562	0.1523931121826172	2.6617431640625	1.321747009277344	0.09493771362304687	2.7260234375	1.354506500244141	0.01603359031677246	2.67438671875	1.337548492431641	0.06558935546875	2.7809951171875	1.62275634765625	0.2918250732421875	2.88592724609375	1.595785400390625	0.2197537689208984	3.052611083984375	1.372930511474609	0.2066339874267578	2.86232666015625	1.346404296875	0.07587894439697265	2.778193115234375	1.370956726074219	0.02255839538574219
121	4	2.73872998046875	1.125273765563965	0.321815185546875	2.732675537109375	1.301797027587891	0.3173213195800781	2.72693310546875	1.442840087890625	0.3122646179199219	2.72917626953125	1.657772094726563	0.3069121704101562	2.700666748046875	1.623294921875	0.3257494506835937	2.5735751953125	1.590801208496094	0.3789927368164063	2.452184814453125	1.347412750244141	0.3485796508789062	2.451759765625	1.303793060302734	0.1230612716674805	2.531379150390625	1.332177673339844	0.07891026306152343	2.638280517578125	1.337006011962891	0.07943469238281251	2.590779296875	1.339360778808594	0.1315095520019531	2.7579150390625	1.6212578125	0.2916855163574218	2.86631591796875	1.591257263183594	0.2260189056396484	3.0067294921875	1.350359802246094	0.2226012878417969	2.827405517578125	1.330495147705078	0.07578896331787109	2.74465234375	1.359988647460938	0.02263595199584961
122	4.033333000000001	2.713367919921875	1.124366012573242	0.3228558349609375	2.70776708984375	1.300540679931641	0.3194747619628907	2.701675048828125	1.441252716064453	0.3142641906738281	2.703907958984375	1.655614440917969	0.3058591003417969	2.676295166015625	1.621524475097656	0.3263868713378906	2.54951708984375	1.584160217285156	0.37624853515625	2.39921875	1.360793609619141	0.3305589599609375	2.289182861328125	1.302479248046875	0.1381495819091797	2.322635986328125	1.332027221679688	0.05411301422119141	2.38936279296875	1.296629791259766	0.1295834503173828	2.391459716796875	1.3574814453125	0.05324801635742187	2.731832275390625	1.618925048828125	0.2899007263183594	2.834447021484375	1.580625061035156	0.2199597930908203	2.929768310546875	1.319663970947266	0.2047563171386719	2.7364140625	1.315750061035156	0.07643243408203125	2.641105712890625	1.351396881103516	0.06449259185791016
123	4.066667000000001	2.70753564453125	1.12886637878418	0.3243811950683594	2.696947998046875	1.306459777832031	0.3219098205566406	2.684819580078125	1.447961517333984	0.3139555969238281	2.677863525390625	1.663994445800781	0.301191650390625	2.651811767578125	1.62888916015625	0.3230660705566406	2.523087646484375	1.5905400390625	0.3708688659667969	2.366014892578125	1.369796356201172	0.3203191528320313	2.25669580078125	1.304007629394531	0.127376838684082	2.25629443359375	1.338460144042969	0.03773654937744141	2.348745361328125	1.347525238037109	-0.0168867301940918	2.334893798828125	1.361293792724609	0.02023696136474609	2.7072998046875	1.627849304199219	0.2853232421875	2.811430908203125	1.591702209472656	0.2142444000244141	2.862824951171875	1.316837921142578	0.1884712371826172	2.672121337890625	1.331903686523437	0.05329005432128906	2.569001220703125	1.339444488525391	0.0544353141784668
124	4.1	2.6982294921875	1.133236633300781	0.3249735412597656	2.684498779296875	1.309600128173828	0.3209439697265625	2.669021240234375	1.449784637451172	0.3100386047363281	2.66525732421875	1.664883850097656	0.300919677734375	2.63911279296875	1.630020141601562	0.3224655456542969	2.509819091796875	1.594769836425781	0.3687497863769531	2.352734619140625	1.377236480712891	0.3128767395019531	2.236662353515625	1.32804833984375	0.1204608535766602	2.242273681640625	1.366989807128906	0.03343793869018555	2.347785400390625	1.357457275390625	0.01726834297180176	2.256837646484375	1.387497772216797	0.0002103745937347412	2.693751220703125	1.628759399414062	0.2841522216796875	2.792982421875	1.592757446289062	0.2075384521484375	2.80124609375	1.314871795654297	0.1811097106933594	2.60245263671875	1.325092468261719	0.06011001205444336	2.500829833984375	1.325910522460938	0.04441601943969727
125	4.133333	2.691017578125	1.134443771362305	0.3279026489257812	2.675014892578125	1.310464874267578	0.3246019592285156	2.658757080078125	1.450527252197266	0.3150595703125	2.652083251953125	1.664902587890625	0.2984117126464844	2.6258740234375	1.630420349121094	0.320386474609375	2.49510498046875	1.591918762207031	0.3588739318847656	2.338921142578125	1.370365692138672	0.3201616821289063	2.239589111328125	1.339241912841797	0.1152670211791992	2.23232958984375	1.390441253662109	0.0350809326171875	2.334181884765625	1.403578277587891	0.004795238494873046	2.226692138671875	1.408697967529297	0.004638798713684082	2.681550048828125	1.62871337890625	0.2837278747558594	2.782736083984375	1.58776025390625	0.2125587310791016	2.784386962890625	1.311093719482422	0.1765788116455078	2.5722763671875	1.33463525390625	0.08374613952636718	2.47153515625	1.342106262207031	0.06504446411132812
126	4.166667	2.688883056640625	1.138236572265625	0.3323199462890625	2.664266357421875	1.311476715087891	0.3223500366210937	2.642980224609375	1.449397735595703	0.3098217468261719	2.636174560546875	1.662270385742187	0.2984975891113281	2.60862939453125	1.627356872558594	0.316961669921875	2.478458251953125	1.590882934570312	0.3550025329589844	2.333600830078125	1.365124114990234	0.3131864013671875	2.2375869140625	1.352032196044922	0.106966552734375	2.22203955078125	1.408418640136719	0.0326195068359375	2.32615576171875	1.414636444091797	0.01288737010955811	2.204104736328125	1.411346313476562	0.003038913011550903	2.666848876953125	1.626964599609375	0.2856394653320313	2.777546630859375	1.590335815429687	0.2300010986328125	2.8095341796875	1.317031768798828	0.2017875061035156	2.611127197265625	1.337785247802734	0.08584175872802734	2.51143115234375	1.357564666748047	0.07921584320068359
127	4.200000000000001	2.689393798828125	1.138465255737305	0.3287241821289063	2.665441162109375	1.312330596923828	0.3205335083007813	2.645269287109375	1.451009399414062	0.3109955444335937	2.637107666015625	1.664332275390625	0.2990886535644531	2.6092294921875	1.629140991210937	0.3168221740722656	2.479108642578125	1.589258728027344	0.3528480529785156	2.34159716796875	1.358421478271484	0.3096069030761719	2.236370361328125	1.370203002929687	0.1072140960693359	2.223590087890625	1.430553009033203	0.03518915176391602	2.3220380859375	1.422130401611328	-0.004322305202484131	2.20048876953125	1.450128265380859	0.01645174598693848	2.668508544921875	1.62916552734375	0.2871836547851562	2.78249951171875	1.593726379394531	0.2369421997070313	2.84249658203125	1.323431396484375	0.221614501953125	2.643610595703125	1.349791839599609	0.1064923629760742	2.545332763671875	1.359022888183594	0.08037572479248047
128	4.233333	2.6895068359375	1.138368148803711	0.3286995544433594	2.6655986328125	1.312214599609375	0.32050146484375	2.6454619140625	1.450878204345703	0.3109554748535156	2.6373212890625	1.664171813964844	0.2990408630371094	2.609441162109375	1.628988403320312	0.3167693786621094	2.479351806640625	1.5890673828125	0.3527899169921875	2.342019775390625	1.358175628662109	0.3095067443847656	2.236874267578125	1.370079772949219	0.1071146545410156	2.223892578125	1.430571716308594	0.03526230239868164	2.3221865234375	1.422982818603516	-0.004758968830108643	2.200755126953125	1.450206237792969	0.01661790084838867	2.66871630859375	1.629006713867188	0.2871432495117188	2.7827841796875	1.593729858398437	0.23700830078125	2.84292724609375	1.323490783691406	0.2219630279541016	2.644387939453125	1.349708770751953	0.1062756118774414	2.546286376953125	1.358952392578125	0.07956190490722656
129	4.266667	2.69506005859375	1.133219299316406	0.3322053833007813	2.670291015625	1.305357696533203	0.3170090026855469	2.651749267578125	1.443467926025391	0.3092816772460937	2.641814453125	1.655364501953125	0.2977550048828125	2.61378857421875	1.620039611816406	0.3140972595214844	2.483815673828125	1.584589172363281	0.3517445373535156	2.359649169921875	1.350428894042969	0.2981573181152344	2.24620166015625	1.374133819580078	0.1030257797241211	2.230912841796875	1.440644256591797	0.03805724716186523	2.331685302734375	1.44142578125	0.006058834552764893	2.2100634765625	1.454480041503906	0.01463580131530762	2.673863037109375	1.620804077148438	0.2871365661621094	2.788978759765625	1.586275573730469	0.241134521484375	2.850665771484375	1.318200927734375	0.2255291900634766	2.658067626953125	1.347527465820312	0.103599723815918	2.59114599609375	1.419438568115234	0.07823967742919923
130	4.300000000000001	2.69516748046875	1.133098678588867	0.3321801147460938	2.670419921875	1.305209655761719	0.3169780883789062	2.65189111328125	1.443296539306641	0.3092302856445313	2.64194287109375	1.655152526855469	0.2976318359375	2.61392626953125	1.619837646484375	0.31398779296875	2.4840078125	1.584334777832031	0.351685791015625	2.360077880859375	1.350059692382813	0.2982843017578125	2.24657470703125	1.373538452148438	0.1032025527954102	2.230908447265625	1.440055358886719	0.03835380172729492	2.33169189453125	1.441132202148438	0.006458208084106445	2.209384033203125	1.453774810791016	0.01538462924957275	2.673986328125	1.620596252441406	0.2870229187011719	2.789129150390625	1.586131103515625	0.2411017608642578	2.8509755859375	1.31809130859375	0.2263774719238281	2.658747802734375	1.346450744628906	0.1037099761962891	2.591550048828125	1.417123687744141	0.07579648590087891
131	4.333333	2.70258740234375	1.110810844421387	0.3202870483398437	2.680359375	1.281363677978516	0.3062223510742187	2.663846923828125	1.41815966796875	0.2993404846191406	2.651084716796875	1.627703430175781	0.2938895568847656	2.623621826171875	1.591925109863281	0.3085030517578125	2.49611328125	1.553108581542969	0.3453140869140625	2.38183984375	1.315901000976563	0.2992223205566406	2.277510986328125	1.362187561035156	0.1060760498046875	2.243352783203125	1.433199188232422	0.0564156723022461	2.34165625	1.445395904541016	0.02306826019287109	2.221132568359375	1.443991485595703	0.03312308502197266	2.683458984375	1.594327087402344	0.2829863891601562	2.801525390625	1.569023742675781	0.2429609375	2.888317626953125	1.311739440917969	0.2217171020507812	2.713646240234375	1.327069976806641	0.07725380706787109	2.627746337890625	1.329505401611328	0.02555189323425293
132	4.366667	2.700839111328125	1.097124893188477	0.3138894958496094	2.68079931640625	1.267696502685547	0.3034940795898438	2.666083251953125	1.404382720947266	0.2988992004394531	2.656243408203125	1.613524108886719	0.2969319458007812	2.628706787109375	1.578018432617188	0.3116173400878906	2.5012626953125	1.540612548828125	0.3485791015625	2.397502685546875	1.302479553222656	0.2889548645019531	2.289021728515625	1.352082000732422	0.09972819519042969	2.252506103515625	1.422454345703125	0.05136821746826172	2.345287353515625	1.426825988769531	0.004120360851287841	2.2360166015625	1.439689788818359	0.02631542015075684	2.687770263671875	1.579968688964844	0.2847839660644531	2.79602392578125	1.547391906738281	0.2272831420898437	2.836308837890625	1.286316253662109	0.1643698577880859	2.64916259765625	1.329735931396484	0.04436520385742188	2.564141357421875	1.343994567871094	-0.006295629024505615
133	4.4	2.707359130859375	1.086119171142578	0.3118984375	2.68844970703125	1.257769927978516	0.3054447631835938	2.6743232421875	1.395178619384766	0.3030885620117187	2.664975830078125	1.605257995605469	0.3012290344238281	2.637613037109375	1.569683715820313	0.3167164306640625	2.510710693359375	1.528515808105469	0.353791015625	2.41157421875	1.288236267089844	0.2898594360351562	2.308240478515625	1.350621734619141	0.1003787231445313	2.261227783203125	1.413198455810547	0.04964663696289062	2.3621201171875	1.415045104980469	0.02186011123657227	2.238056640625	1.409745880126953	0.02149407577514648	2.696218994140625	1.571460510253906	0.2882317199707031	2.801478271484375	1.537177917480469	0.2252061157226563	2.813781494140625	1.275509796142578	0.1492804260253906	2.625399658203125	1.325141082763672	0.03177408790588379	2.537004638671875	1.317303527832031	-0.01524472045898437
134	4.433333000000001	2.71239892578125	1.081771995544434	0.3117380676269531	2.69480322265625	1.253005798339844	0.3057546691894531	2.68194873046875	1.390095062255859	0.3044203491210937	2.675301025390625	1.599591003417969	0.3044011840820313	2.64755859375	1.56435009765625	0.3194909057617187	2.520739013671875	1.523698059082031	0.3557037353515625	2.423020751953125	1.285065093994141	0.287271728515625	2.3206328125	1.348370849609375	0.09846154022216796	2.2727138671875	1.410899291992187	0.04910163116455078	2.373362060546875	1.415214965820312	0.0220108757019043	2.2485302734375	1.407919647216797	0.0224353141784668	2.706027099609375	1.565626342773438	0.2911885986328125	2.80952685546875	1.526970947265625	0.2286291656494141	2.810461181640625	1.265584564208984	0.1539804077148438	2.622509521484375	1.298355712890625	0.03143332099914551	2.524423828125	1.299376007080078	0.01149456596374512
135	4.466667000000001	2.718912353515625	1.073677757263184	0.31306298828125	2.705620849609375	1.245892547607422	0.3148135681152344	2.693774658203125	1.383457824707031	0.3124911499023437	2.683904052734375	1.59335205078125	0.3067175903320313	2.656502197265625	1.558005310058594	0.3225899963378906	2.529662841796875	1.51466845703125	0.3570981750488281	2.427849853515625	1.279321075439453	0.2807175903320313	2.340595458984375	1.344051727294922	0.0841820068359375	2.280104736328125	1.403348999023438	0.04523318862915039	2.37608642578125	1.416591857910156	0.005767755031585694	2.253526611328125	1.404751251220703	0.02240864944458008	2.7153408203125	1.559424560546875	0.2946339416503906	2.82381787109375	1.521350219726562	0.2398959350585937	2.81381884765625	1.261138153076172	0.1591967926025391	2.609696533203125	1.300572082519531	0.06703660583496093	2.51547998046875	1.310736633300781	0.03391310501098633
136	4.5	2.72479541015625	1.062989330291748	0.310059814453125	2.70472412109375	1.237302154541016	0.30634375	2.69480810546875	1.376872131347656	0.3167316284179688	2.701062255859375	1.59031689453125	0.3127178344726563	2.670152099609375	1.556487854003906	0.3277214660644531	2.53944677734375	1.51062142944336	0.3519793701171875	2.433064208984375	1.272607635498047	0.2749516906738281	2.36531787109375	1.359728485107422	0.07525387573242187	2.28614990234375	1.405329254150391	0.0502301025390625	2.391459716796875	1.411037628173828	0.0369515266418457	2.25906884765625	1.410724365234375	0.0269849739074707	2.73064208984375	1.553624938964844	0.3009729614257812	2.84498486328125	1.526130859375	0.2470580902099609	2.804524169921875	1.265176116943359	0.1634555816650391	2.59730517578125	1.297218322753906	0.0664056396484375	2.506016357421875	1.300805023193359	0.02105940055847168
137	4.533333000000001	2.735895263671875	1.056292140960693	0.3125248413085938	2.714038818359375	1.232088333129883	0.3071487731933594	2.7039208984375	1.372859130859375	0.3196639099121094	2.708435302734375	1.5883681640625	0.3124813232421875	2.677281005859375	1.554158935546875	0.32764892578125	2.544539306640625	1.508699188232422	0.3495640258789062	2.436273193359375	1.269481353759766	0.2694628601074219	2.38230908203125	1.370143707275391	0.06935391998291016	2.294029052734375	1.403875701904297	0.05454190826416016	2.3940009765625	1.420652984619141	0.01923389053344727	2.2638369140625	1.410470794677734	0.03155503463745117	2.738810302734375	1.551410095214844	0.3016497192382813	2.856447509765625	1.526388488769531	0.2506253662109375	2.814909423828125	1.263368377685547	0.1649720916748047	2.604172607421875	1.292802856445312	0.06923937225341797	2.511917724609375	1.300886535644531	0.02415844345092773
138	4.566667000000001	2.7360224609375	1.056297771453858	0.3125133361816406	2.714212646484375	1.23210546875	0.3071325073242188	2.70414208984375	1.372882293701172	0.3196703186035156	2.708814453125	1.588397399902344	0.3125557861328125	2.67763037109375	1.554204833984375	0.3277053527832031	2.544855224609375	1.508803131103515	0.3495675964355469	2.436513916015625	1.269679351806641	0.2692564086914063	2.382666015625	1.370548889160156	0.06921180725097656	2.294387451171875	1.404330749511719	0.05448357772827148	2.39424267578125	1.421358978271484	0.01895589065551758	2.264142822265625	1.410916107177734	0.0316539077758789	2.73916650390625	1.551419494628906	0.3017200317382813	2.856828857421875	1.526404663085938	0.2507398376464844	2.815209228515625	1.263481506347656	0.1647993927001953	2.60452734375	1.293510589599609	0.06911172485351562	2.512213623046875	1.302295989990234	0.02427533340454101
139	4.6	2.74440380859375	1.054044338226318	0.3142481994628906	2.721818359375	1.232352310180664	0.3119361572265625	2.71123974609375	1.374777435302734	0.3278327331542969	2.71506884765625	1.593271728515625	0.3182425842285156	2.68316796875	1.558598266601563	0.3330351257324219	2.54822265625	1.511440277099609	0.3506358642578125	2.443042724609375	1.267475677490234	0.2673496398925782	2.39025927734375	1.379835968017578	0.06937019348144531	2.298158203125	1.406668914794922	0.05488871002197265	2.397930908203125	1.431673217773437	0.01922044181823731	2.266416748046875	1.410556671142578	0.03364312744140625	2.746364990234375	1.555817626953125	0.308630126953125	2.868371337890625	1.527552368164062	0.2653670654296875	2.81983935546875	1.267435302734375	0.1630795593261719	2.605877197265625	1.308501495361328	0.07071128845214844	2.513596923828125	1.321675628662109	0.0235649528503418
140	4.633333	2.7406416015625	1.06591805267334	0.3116502685546875	2.717971435546875	1.243996887207031	0.3090934448242187	2.705552490234375	1.386386749267578	0.3221874694824219	2.71346728515625	1.604680419921875	0.3179276733398437	2.68071630859375	1.570298767089844	0.331277587890625	2.549895751953125	1.513135986328125	0.3489739074707031	2.450567138671875	1.266490264892578	0.2675243225097656	2.3948017578125	1.397119171142578	0.08231204986572266	2.30314892578125	1.414324157714844	0.05597224426269531	2.40066650390625	1.447717620849609	0.02134349632263183	2.27246630859375	1.413042144775391	0.03463879013061524	2.744226318359375	1.566940856933594	0.308007080078125	2.863893798828125	1.537046203613281	0.2600434265136718	2.811521484375	1.280371276855469	0.1520469207763672	2.59718896484375	1.318454162597656	0.0599786491394043	2.4972275390625	1.334344146728516	0.03465465927124024
141	4.666667	2.739180908203125	1.070700538635254	0.3091600341796875	2.717025634765625	1.249913711547852	0.3060509948730469	2.704109619140625	1.393399536132812	0.3156330261230469	2.70876171875	1.613128662109375	0.3146175842285156	2.677160400390625	1.577844909667969	0.3293977966308594	2.54597705078125	1.521910766601563	0.3539837341308594	2.4545859375	1.2730712890625	0.264622802734375	2.399356201171875	1.405940460205078	0.07908578491210938	2.30546142578125	1.421008270263672	0.05766114425659179	2.395696044921875	1.467973297119141	0.01744572448730469	2.27392578125	1.420156036376953	0.03721299743652344	2.739572998046875	1.575793334960938	0.3021654968261719	2.855965087890625	1.552074523925781	0.2420473327636719	2.81755419921875	1.285705963134766	0.1481308441162109	2.605658447265625	1.315539611816406	0.04448130798339844	2.516390380859375	1.347453033447266	-0.0005629360675811768
142	4.700000000000001	2.733082275390625	1.086459930419922	0.3068937683105469	2.7133740234375	1.265582214355469	0.3021889343261719	2.70257470703125	1.409057525634766	0.3103564758300781	2.71368896484375	1.628124694824219	0.3132047119140625	2.681275146484375	1.5935869140625	0.3276715087890625	2.5490595703125	1.540296875	0.3509674987792969	2.457918212890625	1.290927734375	0.2645208435058594	2.403692138671875	1.424706573486328	0.07990178680419922	2.310190673828125	1.446783355712891	0.06451885223388672	2.40622509765625	1.486934967041016	0.03157106018066407	2.276214111328125	1.446595092773437	0.0532269287109375	2.74319580078125	1.590204162597656	0.2997767639160156	2.857854248046875	1.558242919921875	0.2407073669433594	2.80949267578125	1.294678405761719	0.1451168365478516	2.59753173828125	1.339695922851563	0.04833488845825195	2.500011962890625	1.362233612060547	0.01740264129638672
143	4.733333	2.731322509765625	1.099301155090332	0.30330810546875	2.71013916015625	1.278216125488281	0.2980993041992188	2.699256591796875	1.421632019042969	0.3068316955566406	2.7149609375	1.640313842773438	0.3131954040527344	2.681793701171875	1.606245483398438	0.3270292358398437	2.54847705078125	1.554220336914062	0.346467041015625	2.4630439453125	1.298864471435547	0.2727245788574219	2.40435595703125	1.428434661865234	0.08651589965820312	2.31281689453125	1.45292138671875	0.06449462127685547	2.4091103515625	1.492126770019531	0.03121417808532715	2.27840966796875	1.451877075195313	0.05622939682006836	2.743697998046875	1.602003723144531	0.2992390441894531	2.85999853515625	1.5747919921875	0.2410483703613281	2.854412841796875	1.300440612792969	0.1660777893066406	2.647562255859375	1.357570037841797	0.06481399536132812	2.54517724609375	1.355027282714844	0.04284495162963867
144	4.766667	2.73381787109375	1.111207008361816	0.3015440368652344	2.7105458984375	1.290766845703125	0.2990903930664062	2.698054931640625	1.434580932617187	0.3099481811523437	2.71325537109375	1.654282958984375	0.3175256652832031	2.679826171875	1.619922302246094	0.3308230895996094	2.546826904296875	1.564097534179687	0.3465383911132813	2.461201171875	1.307699279785156	0.2717163391113281	2.407458984375	1.437458618164063	0.08279135894775391	2.31453955078125	1.458171813964844	0.06067486190795898	2.41615478515625	1.494158599853516	0.04048909378051758	2.279260009765625	1.456596038818359	0.0549061279296875	2.742397216796875	1.615920288085937	0.3037232971191406	2.857885986328125	1.5833017578125	0.2452815399169922	2.8669794921875	1.306452789306641	0.1749470825195313	2.662849609375	1.354247283935547	0.0614704704284668	2.558549560546875	1.350642120361328	0.04795658493041993
145	4.800000000000001	2.732136474609375	1.117663551330566	0.3009468383789062	2.7085576171875	1.295690856933594	0.2934422607421875	2.69829736328125	1.438455047607422	0.3061151428222657	2.711408203125	1.656598510742187	0.3152360534667969	2.67841015625	1.622115966796875	0.3279080810546875	2.544755615234375	1.571864624023438	0.3467019958496094	2.45781982421875	1.318961547851563	0.2692894897460937	2.408542236328125	1.448296569824219	0.08101956176757813	2.31578125	1.462773132324219	0.05658021926879883	2.414000732421875	1.49886376953125	0.02655841445922852	2.27990185546875	1.4607138671875	0.05503071975708008	2.740787353515625	1.618866516113281	0.3015399475097656	2.858029296875	1.591886291503906	0.2460351257324219	2.866306396484375	1.316268981933594	0.1794196929931641	2.668693115234375	1.359329925537109	0.05658916473388672	2.568404052734375	1.365650054931641	0.02807502746582031
146	4.833333	2.73468408203125	1.12085572052002	0.30029736328125	2.712522705078125	1.29956689453125	0.2921971130371094	2.70408642578125	1.442939208984375	0.3040768737792969	2.717572509765625	1.661633178710938	0.3146500244140625	2.684586181640625	1.626992431640625	0.3274811096191406	2.550040771484375	1.578166259765625	0.3468821105957031	2.456817138671875	1.32669873046875	0.2691900329589844	2.40603076171875	1.453414428710937	0.0787071304321289	2.3124833984375	1.466383575439453	0.05531901168823242	2.4116201171875	1.501902465820312	0.02650415802001953	2.276947265625	1.461442840576172	0.05510883712768554	2.746840576171875	1.623861999511719	0.3003115539550781	2.865793212890625	1.600399353027344	0.2459376220703125	2.872054931640625	1.324571563720703	0.1765099792480469	2.667386962890625	1.353690246582031	0.05996689224243164	2.570895263671875	1.371575408935547	0.02330656433105469
147	4.866667	2.735780029296875	1.121102752685547	0.2983815612792969	2.713278564453125	1.298630737304687	0.2909938659667969	2.705006103515625	1.441062377929688	0.3030761108398438	2.718360595703125	1.658428771972656	0.3118034057617188	2.685507568359375	1.624122619628906	0.3246476135253906	2.551529541015625	1.577641357421875	0.3466557006835937	2.457028564453125	1.327903198242188	0.2714117736816406	2.403582275390625	1.447630096435547	0.07899695587158204	2.311754638671875	1.46220263671875	0.05253828811645508	2.411876220703125	1.490490570068359	0.02183989524841309	2.2755634765625	1.460534057617187	0.05519078063964844	2.7475224609375	1.620779541015625	0.2980545043945312	2.859467529296875	1.591984985351563	0.234264404296875	2.931564208984375	1.318678985595703	0.2368577728271484	2.754658447265625	1.353765594482422	0.08497251892089844	2.655265869140625	1.361957946777344	0.05517993927001953
148	4.9	2.73588720703125	1.119966300964355	0.2983377685546875	2.713254150390625	1.297172424316406	0.2910398559570312	2.704864013671875	1.439348541259766	0.3031527709960937	2.718093017578125	1.656346496582031	0.31194677734375	2.68533642578125	1.622075012207031	0.3248084411621094	2.55164404296875	1.575589416503906	0.3469454956054687	2.4572978515625	1.326148315429688	0.2722707214355469	2.40343212890625	1.445021392822265	0.07992458343505859	2.311725830078125	1.460083068847656	0.0539263916015625	2.4122998046875	1.487373168945312	0.02448440170288086	2.275526611328125	1.459322662353516	0.0559100341796875	2.74720166015625	1.618783935546875	0.2981537475585938	2.855635009765625	1.587599914550781	0.2300340576171875	2.912955322265625	1.31159521484375	0.2172404937744141	2.731724609375	1.357503112792969	0.07422362518310546	2.634210693359375	1.367112457275391	0.03965032958984375
149	4.933333000000001	2.74168017578125	1.105026412963867	0.3021305541992187	2.71666357421875	1.282824157714844	0.2952177124023437	2.705971435546875	1.425631713867187	0.3064500122070313	2.7207353515625	1.6435185546875	0.3173531494140625	2.688069580078125	1.609095703125	0.3309541015625	2.553826416015625	1.559903747558594	0.3479172668457031	2.459184326171875	1.310186340332031	0.2695221862792969	2.407312255859375	1.431727233886719	0.07689799499511719	2.315628662109375	1.452943267822266	0.05345651626586914	2.40966552734375	1.497102783203125	0.02104587173461914	2.27809912109375	1.460722442626953	0.05577228164672852	2.749313232421875	1.6057861328125	0.302107177734375	2.862439453125	1.578391357421875	0.2388985137939453	2.858102783203125	1.306026763916016	0.1600375366210937	2.655775146484375	1.355611297607422	0.04795658493041993	2.553942138671875	1.359019378662109	0.02509950256347656
150	4.966667000000001	2.74177685546875	1.10476929473877	0.3021112060546875	2.716810546875	1.282541687011719	0.2951636352539063	2.70614013671875	1.425330291748047	0.3063437194824219	2.72094287109375	1.643185119628906	0.3170848693847656	2.6882705078125	1.608785339355469	0.3306974182128906	2.554051025390625	1.559591796875	0.3476332397460937	2.459638671875	1.309740020751953	0.2695587768554688	2.407753662109375	1.430786651611328	0.07667527770996094	2.31607373046875	1.451696350097656	0.05301438140869141	2.409864990234375	1.496110260009766	0.02030383491516113	2.2785380859375	1.459379302978516	0.0552104377746582	2.749513916015625	1.605441589355469	0.3018809204101562	2.862656005859375	1.578041259765625	0.2387505798339844	2.858921142578125	1.305805450439453	0.1595887298583984	2.65612646484375	1.354677581787109	0.04812546920776367	2.554025390625	1.357300506591797	0.02647420310974121
151	5	2.748894287109375	1.079679100036621	0.3074131774902344	2.727786865234375	1.258372833251953	0.3013028564453125	2.7192822265625	1.401388122558594	0.3151240844726563	2.726496337890625	1.620323059082031	0.3193098754882813	2.694229736328125	1.585208984375	0.3324454650878906	2.559015869140625	1.537546752929687	0.3484739685058594	2.4512412109375	1.292978454589844	0.2688413391113281	2.405172119140625	1.400205932617188	0.06595122528076172	2.312879638671875	1.421079437255859	0.04382952117919922	2.410589599609375	1.45174072265625	0.006369631767272949	2.276454833984375	1.422578430175781	0.04603674697875976	2.757074462890625	1.58302587890625	0.30679443359375	2.876415283203125	1.562660461425781	0.252422607421875	2.882890380859375	1.305574066162109	0.1315694122314453	2.672462646484375	1.327286254882813	0.02466288185119629	2.568990234375	1.334883575439453	0.01112663555145264
152	5.033333000000001	2.748910888671875	1.079423408508301	0.30744140625	2.727783935546875	1.258056274414062	0.301337890625	2.7192587890625	1.401023559570312	0.3151571960449219	2.72636376953125	1.619890747070313	0.3193594665527344	2.694118896484375	1.584771667480469	0.332475341796875	2.558977294921875	1.537007629394531	0.3483907775878906	2.45156396484375	1.292460266113281	0.2685224914550781	2.40550341796875	1.399616058349609	0.06568009948730469	2.313235107421875	1.420192169189453	0.04332005310058594	2.410513916015625	1.451432922363281	0.005323659420013427	2.276820556640625	1.421604797363281	0.04539679336547851	2.75695458984375	1.582621215820312	0.3068579406738281	2.8763203125	1.561874572753906	0.2527907257080078	2.88247607421875	1.304205291748047	0.1333873291015625	2.672934326171875	1.325715240478516	0.02488189888000488	2.569638427734375	1.332697052001953	0.009994253158569336
153	5.066667000000001	2.74750244140625	1.070719268798828	0.3093938598632813	2.727424072265625	1.247982818603516	0.3073305969238281	2.71911767578125	1.389339324951172	0.3244318237304687	2.723673828125	1.606398681640625	0.3235037536621094	2.6915703125	1.571543090820313	0.3360337219238281	2.556803466796875	1.525669616699219	0.3490595397949219	2.44188623046875	1.291317718505859	0.2582794494628906	2.403620361328125	1.387902435302734	0.05090631484985352	2.312228759765625	1.415110931396484	0.0374931526184082	2.40653662109375	1.449707427978516	-0.002322282552719116	2.27611474609375	1.420480407714844	0.04450695037841797	2.754877685546875	1.56952001953125	0.3132936096191406	2.87280810546875	1.535373352050781	0.2661557006835937	2.832125732421875	1.283573852539063	0.1468799591064453	2.6317265625	1.324531219482422	0.03142536354064941	2.5282978515625	1.323376953125	0.02426473426818848
154	5.1	2.746778564453125	1.070449394226074	0.3092275390625	2.72651806640625	1.247808044433594	0.3071660766601563	2.71806201171875	1.389247680664063	0.3242740478515625	2.721864013671875	1.606463073730469	0.3237534484863281	2.6898466796875	1.571449890136719	0.3361881713867187	2.55508544921875	1.525159240722656	0.3488008422851562	2.44004638671875	1.291326110839844	0.2563102722167969	2.401875	1.388948211669922	0.04923828125	2.31027783203125	1.415148681640625	0.03481125259399414	2.40325341796875	1.451633880615234	-0.006609138011932373	2.27405029296875	1.420682159423828	0.04106938171386719	2.753228515625	1.569688781738281	0.3135059204101562	2.87158984375	1.536330261230469	0.2666473693847656	2.832692626953125	1.284129089355469	0.1471958770751953	2.633001708984375	1.323800048828125	0.02977321243286133	2.52978466796875	1.322533966064453	0.01935582733154297
155	5.133333	2.73308544921875	1.068051643371582	0.3079576416015625	2.709204345703125	1.246464248657227	0.3062337036132812	2.69454296875	1.389185913085937	0.3174541931152344	2.6981767578125	1.608213317871094	0.3164126586914062	2.66525	1.572910827636719	0.3271593627929688	2.530381591796875	1.522876831054687	0.3377498779296875	2.432092041015625	1.278147491455078	0.247234146118164	2.388745361328125	1.393927886962891	0.04852932739257813	2.298068603515625	1.416363830566406	0.02180082130432129	2.3987900390625	1.441595489501953	-0.01144765472412109	2.260377197265625	1.425162963867187	0.03868909072875976	2.730391357421875	1.571137023925781	0.30807421875	2.857082275390625	1.551636474609375	0.2737674255371094	2.84301611328125	1.293735076904297	0.1554246826171875	2.65529736328125	1.323949584960938	0.01396186637878418	2.55178076171875	1.326083068847656	-0.001000056028366089
156	5.166667	2.731956298828125	1.068615257263184	0.3077046813964844	2.70792138671875	1.247270599365234	0.3059812622070313	2.693102783203125	1.390193817138672	0.3171080627441406	2.696208251953125	1.609546325683594	0.3159200134277343	2.663316650390625	1.574119567871094	0.3266959533691406	2.5282421875	1.524022399902344	0.3372107849121094	2.42899560546875	1.279389190673828	0.2462340698242187	2.385816650390625	1.395681427001953	0.04739190673828125	2.295108154296875	1.418005004882813	0.02016903686523438	2.394916259765625	1.444729248046875	-0.01512375640869141	2.2572685546875	1.427016632080078	0.03590335845947266	2.72856201171875	1.572489318847656	0.3076039123535156	2.855505126953125	1.553184753417969	0.2733732299804688	2.84264599609375	1.294470336914062	0.1556798400878906	2.65416796875	1.323577484130859	0.01441846752166748	2.55038720703125	1.326692962646484	0.0004277750849723816
157	5.200000000000001	2.69709521484375	1.091180191040039	0.3029514465332031	2.67522900390625	1.270702667236328	0.2996229858398438	2.660868408203125	1.414428131103516	0.3064973449707031	2.6732578125	1.634087036132812	0.3133936462402344	2.63855517578125	1.599625	0.3222068481445313	2.50237353515625	1.550095092773438	0.3249258117675781	2.416850341796875	1.295634002685547	0.2447188720703125	2.36788427734375	1.406753265380859	0.0433442153930664	2.275943603515625	1.427265808105469	0.01770376205444336	2.37609521484375	1.448567321777344	-0.02125400543212891	2.23863720703125	1.439296875	0.02218180465698242	2.704309326171875	1.595869445800781	0.3043842468261719	2.8331884765625	1.582926208496094	0.2727518005371094	2.833096435546875	1.310860870361328	0.1862850646972656	2.6288173828125	1.310826995849609	0.06390913009643555	2.529770751953125	1.317713836669922	0.02938034439086914
158	5.233333	2.688157958984375	1.106268142700195	0.30661376953125	2.6610029296875	1.285021453857422	0.2983651733398437	2.642515625	1.428394592285156	0.3045989685058594	2.6536376953125	1.648343322753906	0.3077868347167969	2.6185458984375	1.613872436523438	0.3150643005371094	2.482148193359375	1.564611999511719	0.3161996765136719	2.4110947265625	1.303022216796875	0.2446625823974609	2.3613525390625	1.407618103027344	0.03984293365478515	2.268750732421875	1.424401824951172	0.01364451313018799	2.362987548828125	1.467052093505859	-0.02264799118041992	2.230012939453125	1.442234222412109	0.01656276130676269	2.685363037109375	1.6100830078125	0.3015655212402344	2.816817138671875	1.597276184082031	0.2826987915039063	2.858458740234375	1.318843963623047	0.2343375396728516	2.672452880859375	1.347784301757812	0.08825322723388672	2.571935546875	1.358342681884766	0.05912541198730469
159	5.266667	2.675654541015625	1.117803726196289	0.3038598937988281	2.649820556640625	1.297092346191406	0.2933622131347656	2.632915283203125	1.440902099609375	0.3019743347167969	2.648904541015625	1.660980834960938	0.3099517211914062	2.612959716796875	1.627057678222656	0.3164463500976563	2.474548583984375	1.58256298828125	0.31636962890625	2.390117431640625	1.328380950927734	0.2312150268554687	2.352244873046875	1.428104583740234	0.02082620620727539	2.25901220703125	1.444154632568359	-0.004489937782287598	2.356475341796875	1.479496154785156	-0.04094240188598633	2.2211962890625	1.445612335205078	0.008577533721923828	2.679870361328125	1.6220771484375	0.3029346923828125	2.810812744140625	1.605280822753906	0.2814598693847656	2.814313720703125	1.326011199951172	0.2182009124755859	2.61530712890625	1.351487854003906	0.08855690002441406	2.517976806640625	1.372637084960938	0.05393844604492187
160	5.300000000000001	2.66834033203125	1.122474151611328	0.3038539733886719	2.641896728515625	1.301639007568359	0.2917616577148437	2.625066650390625	1.445371856689453	0.3024317626953125	2.6363369140625	1.665738464355469	0.3124489440917969	2.600947509765625	1.631024475097656	0.3178634338378906	2.46268603515625	1.586044067382812	0.3142513427734375	2.378149658203125	1.332113098144531	0.2281257171630859	2.34640576171875	1.428302124023437	0.01500058174133301	2.252092041015625	1.443975341796875	-0.006377752780914307	2.3475927734375	1.489045532226563	-0.03693582153320313	2.2142734375	1.443144805908203	0.003667477607727051	2.66826025390625	1.627519653320312	0.3058444213867187	2.798962158203125	1.609643005371094	0.2834967346191406	2.812645263671875	1.330775695800781	0.2193881530761719	2.615392578125	1.356157531738281	0.08691854858398437	2.514051025390625	1.374060516357422	0.06376154708862304
161	5.333333	2.666410888671875	1.12195450592041	0.3042491760253906	2.6396474609375	1.301160705566406	0.2920857543945313	2.622563720703125	1.444939483642578	0.3027382202148438	2.632974609375	1.665445861816406	0.3130826416015625	2.59770068359375	1.630568603515625	0.3184337463378906	2.459343017578125	1.585664611816406	0.3145809020996094	2.372776611328125	1.332588989257812	0.2274925079345703	2.34127734375	1.429878662109375	0.01469792461395264	2.24713037109375	1.446307861328125	-0.007071834087371826	2.342748046875	1.490774139404297	-0.03834104156494141	2.2091650390625	1.446486999511719	0.002810641288757324	2.665066162109375	1.627342102050781	0.3064343566894531	2.79551708984375	1.608452880859375	0.2830704345703125	2.805641845703125	1.329455535888672	0.2182197265625	2.607660888671875	1.355380096435547	0.08672596740722656	2.5067763671875	1.372031921386719	0.06058800888061523
162	5.366667	2.665709228515625	1.104062110900879	0.3096568908691406	2.64504052734375	1.28610009765625	0.2977461242675781	2.631760009765625	1.431934906005859	0.3076794738769531	2.637891845703125	1.655101806640625	0.3163516540527344	2.603119873046875	1.619152526855469	0.3228950805664063	2.460833251953125	1.582436157226562	0.3159842529296875	2.3535234375	1.334545623779297	0.2270659027099609	2.33725244140625	1.434932434082031	0.01113343238830566	2.24295263671875	1.447748992919922	-0.01648525428771973	2.3430751953125	1.483686248779297	-0.04886974334716797	2.2042958984375	1.450101776123047	-0.008736549377441406	2.670954345703125	1.617210693359375	0.3090804138183594	2.80231005859375	1.604299133300781	0.2791705017089844	2.7875126953125	1.33008154296875	0.1867244262695313	2.566474609375	1.347799560546875	0.09055355834960938	2.47117431640625	1.363869384765625	0.04534756851196289
163	5.4	2.65721435546875	1.091516258239746	0.312907958984375	2.636878662109375	1.272419830322266	0.3029999694824219	2.622591064453125	1.417384033203125	0.3079281005859375	2.62421923828125	1.639152282714844	0.3140742492675781	2.5904921875	1.602831726074219	0.3212938537597656	2.4492900390625	1.565608947753906	0.3172245178222656	2.346111328125	1.317546722412109	0.2302450256347656	2.330666748046875	1.425325836181641	0.01971846771240235	2.2399091796875	1.446686431884766	-0.01174059867858887	2.341206298828125	1.476939239501953	-0.04362072372436523	2.20140478515625	1.454073272705078	-0.00545975923538208	2.6577451171875	1.602125427246094	0.3069443664550781	2.789212158203125	1.595509033203125	0.2798641052246094	2.76841455078125	1.328738067626953	0.1740681304931641	2.547740234375	1.338860229492187	0.08021708679199219	2.458265625	1.338154449462891	0.02347740173339844
164	5.433333000000001	2.65359912109375	1.077484687805176	0.3096880493164063	2.632778076171875	1.257529357910156	0.301828369140625	2.619164306640625	1.401675109863281	0.3102573547363282	2.62411376953125	1.622243896484375	0.3182000427246094	2.590155029296875	1.586530700683594	0.3256540832519531	2.45045263671875	1.546910766601562	0.3190182800292969	2.345162353515625	1.302833526611328	0.2278966217041016	2.330729736328125	1.415346618652344	0.02111878967285156	2.23869970703125	1.433240051269531	-0.00713097858428955	2.3354873046875	1.466159454345703	-0.04739793395996094	2.20176904296875	1.453529693603516	-0.01261309719085693	2.656806640625	1.584983093261719	0.3102250366210937	2.786253173828125	1.572357788085938	0.2791194152832031	2.7668203125	1.310129516601563	0.1658161926269531	2.5460107421875	1.322417175292969	0.07562766265869141	2.453134033203125	1.328874053955078	0.02615451812744141
165	5.466667000000001	2.653260009765625	1.07317399597168	0.3095505981445312	2.6328876953125	1.25217366027832	0.3018157043457032	2.619627685546875	1.395467742919922	0.3103319091796875	2.627088623046875	1.6146513671875	0.31775830078125	2.592957275390625	1.579557861328125	0.3253633422851562	2.45378125	1.541237426757812	0.3191900634765625	2.347013671875	1.299597625732422	0.2285004577636719	2.3315595703125	1.408813873291016	0.02164572525024414	2.239999755859375	1.429995849609375	-0.003664407968521118	2.3369921875	1.463562377929688	-0.04099486541748047	2.20460693359375	1.452661865234375	-0.01190222835540771	2.659128662109375	1.577229125976563	0.3097889709472657	2.7837822265625	1.550418029785156	0.2722248229980469	2.725089111328125	1.294662200927734	0.1620543365478516	2.50761962890625	1.314788024902344	0.06900534820556641	2.41382275390625	1.302573394775391	0.02389797592163086
166	5.5	2.659651611328125	1.064352127075195	0.3099305114746094	2.640419921875	1.243491638183594	0.3028165283203125	2.628161376953125	1.386813079833984	0.3121700439453125	2.635698974609375	1.605995422363281	0.3191127319335937	2.601659423828125	1.570917785644531	0.3271682739257812	2.462544189453125	1.532321044921875	0.3215966796875	2.352116943359375	1.292817108154297	0.2296886444091797	2.33151904296875	1.399985260009766	0.02222937393188476	2.23948828125	1.423177886962891	0.0006963573694229126	2.3321865234375	1.466065795898438	-0.03795531463623047	2.20573876953125	1.444765594482422	-0.01287226963043213	2.6676455078125	1.568561584472656	0.3108483581542969	2.7927333984375	1.5399375	0.2762115173339844	2.71844189453125	1.290552307128906	0.1610135345458985	2.505015380859375	1.314072174072266	0.05979830169677734	2.42346875	1.299312591552734	-0.004330977916717529
167	5.533333000000001	2.668153076171875	1.058860065460205	0.312108154296875	2.65081689453125	1.238537033081055	0.3047898254394531	2.6398564453125	1.382210205078125	0.3146649475097656	2.6438046875	1.601949890136719	0.3203292541503907	2.610266357421875	1.566298889160156	0.328559814453125	2.472034423828125	1.523444030761719	0.3253351745605469	2.3605830078125	1.2852041015625	0.2297991485595703	2.3387412109375	1.401157440185547	0.0267224006652832	2.24627587890625	1.423749938964844	0.005559606552124024	2.34020947265625	1.465042938232422	-0.03244071578979492	2.21103369140625	1.44172329711914	-0.004005123138427735	2.67643505859375	1.564923889160156	0.3123174743652344	2.8036279296875	1.544201049804688	0.2787423706054687	2.745029541015625	1.292127502441406	0.1590641632080078	2.53826611328125	1.305351898193359	0.04226574325561523	2.440022705078125	1.314881011962891	0.006483178615570068
168	5.566667000000001	2.681933837890625	1.062135612487793	0.3161788024902344	2.664048828125	1.244748901367188	0.3085489501953125	2.652453857421875	1.390818481445312	0.3177192993164062	2.6513056640625	1.61423974609375	0.3227932739257813	2.61807080078125	1.577246398925781	0.3313140258789062	2.480034912109375	1.526580444335937	0.3256187744140625	2.37522998046875	1.277059814453125	0.2380279235839844	2.35119580078125	1.402866851806641	0.03654375839233399	2.25804541015625	1.427660369873047	0.01345048141479492	2.356468505859375	1.462484375	-0.02491473388671875	2.224274169921875	1.444165466308594	-0.003035820960998535	2.685327392578125	1.577354309082031	0.3147205505371094	2.815022216796875	1.563224548339844	0.27858984375	2.81546435546875	1.299632995605469	0.1580630798339844	2.596879638671875	1.294401092529297	0.05488064193725586	2.49568798828125	1.309621917724609	0.02456599998474121
169	5.6	2.69696630859375	1.077552268981934	0.3126641845703125	2.676804443359375	1.261985137939453	0.3045987243652344	2.66322998046875	1.409612365722656	0.3125599670410156	2.659879638671875	1.635494018554688	0.3187110595703125	2.626588623046875	1.597726928710937	0.326986572265625	2.4893623046875	1.54042919921875	0.3216837768554687	2.39970556640625	1.278664489746094	0.243043212890625	2.3620498046875	1.414572845458984	0.04708758163452149	2.267222412109375	1.437381713867187	0.02397314834594727	2.36363623046875	1.479123840332031	-0.01618795394897461	2.23161962890625	1.446177276611328	0.01165471744537354	2.69467919921875	1.598562805175781	0.3105533447265625	2.8269111328125	1.582784851074219	0.2788468627929688	2.81960986328125	1.310562774658203	0.1704695892333984	2.60754833984375	1.302776794433594	0.04905305099487305	2.506758544921875	1.317715179443359	0.01347544002532959
170	5.633333	2.708404052734375	1.101626838684082	0.3137008972167969	2.68948486328125	1.285439178466797	0.3049398803710938	2.67618603515625	1.432437713623047	0.31423583984375	2.671471435546875	1.657462707519531	0.318721435546875	2.638300537109375	1.619713439941406	0.3263217468261719	2.502055419921875	1.561677124023438	0.3199249267578125	2.412591796875	1.299264801025391	0.2475182952880859	2.379754150390625	1.434796264648438	0.05157938766479492	2.281960205078125	1.446922668457031	0.03549188232421875	2.37989794921875	1.486307708740234	-0.002066649436950684	2.243467529296875	1.454122802734375	0.0336318473815918	2.70654248046875	1.620813720703125	0.3117913513183594	2.838470703125	1.602751281738281	0.2823962707519531	2.823207763671875	1.330866821289062	0.17709326171875	2.60636962890625	1.345849578857422	0.06723171234130859	2.508453369140625	1.354229675292969	0.0236423168182373
171	5.666667	2.721571044921875	1.129060897827148	0.3139736633300781	2.7004228515625	1.313382781982422	0.3029718322753907	2.684632568359375	1.460981018066406	0.30949365234375	2.68211865234375	1.686899291992187	0.3199251098632813	2.648248046875	1.649147766113281	0.3258343200683594	2.512142333984375	1.589262268066406	0.3176454467773437	2.434107421875	1.315693634033203	0.2735093994140625	2.393547119140625	1.439305084228516	0.06989935302734375	2.296725341796875	1.453746246337891	0.0479897346496582	2.397376953125	1.493791809082031	0.01737921524047852	2.25903564453125	1.466061218261719	0.03840283203125	2.717116943359375	1.649896301269531	0.3127364196777344	2.851094482421875	1.629482238769531	0.2926589965820313	2.7850224609375	1.354196411132813	0.2158799743652344	2.568203857421875	1.347032012939453	0.1027081298828125	2.484447021484375	1.363151062011719	0.03644126510620117
172	5.700000000000001	2.730802001953125	1.152697509765625	0.312840576171875	2.709409912109375	1.336802368164062	0.2986703491210937	2.69358935546875	1.484439025878906	0.3047324829101563	2.690038330078125	1.710502502441406	0.3119406127929688	2.656628173828125	1.672644592285156	0.3195982666015625	2.520931640625	1.611235534667969	0.3197020874023437	2.44972216796875	1.333433074951172	0.2940762023925781	2.400653564453125	1.438180908203125	0.08189862823486328	2.307061767578125	1.459618133544922	0.05279500579833984	2.4101923828125	1.493251800537109	0.0226619987487793	2.271951904296875	1.4745400390625	0.03792204666137695	2.724995849609375	1.673591735839844	0.304058349609375	2.858456787109375	1.664065673828125	0.2745149841308594	2.854982177734375	1.378454132080078	0.2075662841796875	2.6320830078125	1.370160339355469	0.1068972930908203	2.541055419921875	1.411553283691406	0.06602658081054688
173	5.733333	2.736478515625	1.160525665283203	0.3145794982910156	2.7152783203125	1.344707977294922	0.3001583251953125	2.699633544921875	1.492435180664063	0.3059129943847656	2.695812255859375	1.718653198242188	0.3104813537597656	2.66251513671875	1.680827758789063	0.3188913879394532	2.527547119140625	1.617759887695313	0.3217810974121094	2.467620849609375	1.336900512695312	0.2995420227050781	2.414727783203125	1.439283508300781	0.08701963806152344	2.3226826171875	1.462042236328125	0.05409915924072266	2.425793212890625	1.497687622070313	0.02611929512023926	2.287558837890625	1.477569396972656	0.04025668334960938	2.730765380859375	1.681684997558594	0.3027170104980469	2.86486474609375	1.678202026367188	0.2745108337402344	2.87993310546875	1.390550201416016	0.2182429046630859	2.65369384765625	1.359419189453125	0.1300302429199219	2.557522705078125	1.384149536132812	0.08738470458984375
174	5.766667	2.753923095703125	1.168354721069336	0.3113801879882813	2.7318369140625	1.350838165283203	0.2989543762207031	2.7168857421875	1.497164794921875	0.3065917053222657	2.7110908203125	1.721251220703125	0.3106758422851563	2.678734619140625	1.683487670898438	0.3201097106933594	2.546557861328125	1.6181611328125	0.3274794921875	2.50010888671875	1.337253143310547	0.3082483825683594	2.417298828125	1.4261669921875	0.1018411254882813	2.333671630859375	1.45555712890625	0.05677667999267578	2.433142578125	1.497048767089844	0.02787849044799805	2.302089599609375	1.484834350585937	0.04260195922851562	2.7458173828125	1.684935546875	0.3020148010253906	2.878098388671875	1.684302490234375	0.2712745056152344	2.882722412109375	1.400092926025391	0.2100318145751953	2.667701416015625	1.361991394042969	0.1044710006713867	2.564601318359375	1.387617126464844	0.1177865982055664
175	5.800000000000001	2.764513427734375	1.163778915405274	0.3204517822265625	2.74360693359375	1.344955993652344	0.3033415222167969	2.728718017578125	1.490486633300781	0.310041015625	2.723499755859375	1.713338623046875	0.3090260009765625	2.69056005859375	1.6760654296875	0.3166726379394531	2.55767626953125	1.614440612792969	0.3260578002929688	2.500758056640625	1.337039428710938	0.3082799682617188	2.42924169921875	1.412508575439453	0.09403212738037109	2.349986328125	1.458209930419922	0.05654550933837891	2.447564453125	1.498719085693359	0.02268412017822266	2.321941162109375	1.486729339599609	0.04363809967041016	2.7584521484375	1.676983825683594	0.3038539123535156	2.8926767578125	1.666874206542969	0.2931473693847656	2.881911376953125	1.386977264404297	0.2215660095214844	2.687304931640625	1.373518005371094	0.07977560424804687	2.582950439453125	1.394462585449219	0.07774664306640625
176	5.833333	2.786291748046875	1.142457473754883	0.3149038391113281	2.76415576171875	1.321489990234375	0.2963047485351563	2.7492705078125	1.465641632080078	0.3006122436523437	2.73257568359375	1.685652404785156	0.3051863708496094	2.702278564453125	1.646913757324219	0.31317919921875	2.569543212890625	1.589583435058594	0.327687255859375	2.5161865234375	1.314414184570313	0.309162109375	2.434224609375	1.382751770019531	0.09892832946777344	2.36600341796875	1.432618927001953	0.04952941131591797	2.4509052734375	1.470194183349609	-0.009159214973449707	2.33082373046875	1.447118988037109	0.04643014907836914	2.768762451171875	1.651670104980469	0.2977860717773437	2.89946533203125	1.660402282714844	0.2711133422851563	2.983197509765625	1.387940643310547	0.2451182556152344	2.779874267578125	1.368218444824219	0.1215342330932617	2.684353515625	1.391062133789063	0.08330360412597657
177	5.866667	2.803920166015625	1.117406364440918	0.3217880554199219	2.78066455078125	1.296852691650391	0.3041065979003906	2.764793212890625	1.441313293457031	0.3063583679199219	2.73953662109375	1.661111572265625	0.30542431640625	2.71037890625	1.621302368164062	0.3131732177734375	2.57630126953125	1.566287170410156	0.3279706726074219	2.5178017578125	1.291875366210937	0.3038424072265625	2.444599609375	1.360617156982422	0.0898741455078125	2.374646728515625	1.414695098876953	0.04731112670898437	2.4696796875	1.438676849365234	-0.00287924337387085	2.344441650390625	1.442827178955078	0.04626213073730469	2.777335205078125	1.628328369140625	0.3001056213378906	2.90976513671875	1.636342102050781	0.281153564453125	3.0069541015625	1.366544342041016	0.2712144165039063	2.81127197265625	1.329506683349609	0.1384500732421875	2.716653564453125	1.360961303710937	0.103497444152832
178	5.9	2.809593505859375	1.109464729309082	0.321726806640625	2.78746630859375	1.287928314208984	0.3040973815917969	2.772561279296875	1.43158984375	0.30661376953125	2.751730712890625	1.6504873046875	0.3058585205078125	2.721994140625	1.611491027832031	0.3135700073242187	2.58755615234375	1.559754028320313	0.3281390991210937	2.523564697265625	1.288172119140625	0.3061527099609375	2.45189892578125	1.353107635498047	0.09207423400878906	2.3855341796875	1.409899047851563	0.04869212341308594	2.48299462890625	1.423568115234375	0.0008217468857765198	2.350222412109375	1.408348876953125	0.03987635040283203	2.78864697265625	1.617181457519531	0.3005047912597656	2.9195244140625	1.621386535644531	0.2761216430664062	3.0322138671875	1.360613433837891	0.2511112976074219	2.843948974609375	1.310434265136719	0.1146319351196289	2.747658203125	1.333873931884766	0.07990960693359375
179	5.933333000000001	2.8172890625	1.100300148010254	0.32910400390625	2.796350341796875	1.278902252197266	0.3126579895019531	2.781491455078125	1.422486724853516	0.3143881530761719	2.757071044921875	1.640640014648437	0.3043309631347656	2.727889404296875	1.601512573242188	0.3132048645019531	2.592140380859375	1.553900817871094	0.3287276000976562	2.533686279296875	1.281294006347656	0.3063043823242187	2.45787109375	1.346477416992188	0.09390282440185548	2.392038330078125	1.401362030029297	0.04750255584716797	2.487326171875	1.411242431640625	-0.005262549877166748	2.358302734375	1.406043884277344	0.03749185562133789	2.7945859375	1.607802368164063	0.3008883056640625	2.9257490234375	1.613153198242188	0.27884423828125	3.042345703125	1.354604736328125	0.2509107360839844	2.854687255859375	1.310735321044922	0.1117162551879883	2.7665947265625	1.339047943115234	0.06221034622192383
180	5.966667000000001	2.814629638671875	1.093985565185547	0.329208251953125	2.790247314453125	1.272034759521484	0.3131754150390625	2.772694580078125	1.415203521728515	0.3132164306640625	2.750718505859375	1.633586181640625	0.30741943359375	2.720937744140625	1.594607604980469	0.3145554809570312	2.586714599609375	1.541870239257813	0.3247258911132813	2.5295654296875	1.269243621826172	0.3020996704101562	2.459049560546875	1.33672900390625	0.08881059265136719	2.387951171875	1.384322235107422	0.04229952621459961	2.491539306640625	1.387265014648438	0.007624305725097656	2.35614111328125	1.406676391601563	0.03816701889038086	2.787964599609375	1.600473876953125	0.3043139953613281	2.919643310546875	1.606076049804688	0.2864822998046875	3.032584228515625	1.346120269775391	0.2590274658203125	2.848646484375	1.316165771484375	0.1117510681152344	2.751512939453125	1.338187164306641	0.07897116088867187
181	6	2.809805908203125	1.097081451416016	0.3299815979003906	2.784086181640625	1.27614599609375	0.3140559692382813	2.76545703125	1.420126770019531	0.3145704650878906	2.73903955078125	1.639489501953125	0.3100166931152344	2.7097626953125	1.599618103027344	0.3165320739746094	2.576201904296875	1.54236767578125	0.3241488037109375	2.5254287109375	1.266691436767578	0.3006878356933594	2.456345703125	1.336296447753906	0.08592760467529297	2.3839208984375	1.382685089111328	0.03891455459594727	2.482648193359375	1.398964050292969	-0.006755612850189209	2.351359130859375	1.408396453857422	0.03827674865722656	2.77722216796875	1.606934997558594	0.3071378173828125	2.9102392578125	1.614996215820312	0.2944197692871094	3.029815673828125	1.354894653320313	0.2803971862792969	2.859181640625	1.314579040527344	0.1178608703613281	2.7625732421875	1.333103393554687	0.07962584686279296
182	6.033333000000001	2.78845556640625	1.10606364440918	0.3239750366210937	2.765412353515625	1.285558685302734	0.3062044372558594	2.748313720703125	1.429918609619141	0.3069772033691406	2.73071484375	1.650500366210938	0.3071470031738281	2.6996181640625	1.611642028808594	0.3114864501953125	2.567223876953125	1.550819519042969	0.3127976684570313	2.519065673828125	1.273689117431641	0.2982481079101563	2.452678466796875	1.3607724609375	0.08873947143554688	2.378404541015625	1.391597717285156	0.03247397994995117	2.4762412109375	1.417314361572266	-0.01106992340087891	2.3405859375	1.411458984375	0.03292742919921875	2.767720703125	1.616470336914062	0.3048920593261719	2.900855712890625	1.62361865234375	0.2910731811523438	3.0638154296875	1.387517700195313	0.2989960632324219	3.000448974609375	1.321947021484375	0.07765096282958985	2.987253662109375	1.377090942382813	-0.01152496814727783
183	6.066667000000001	2.77612353515625	1.124218475341797	0.3195829467773437	2.752251708984375	1.305480072021484	0.3006303100585938	2.73434375	1.451327972412109	0.3000585327148437	2.715670166015625	1.674224670410156	0.3001835632324219	2.684318115234375	1.63481640625	0.3039468994140625	2.551239990234375	1.571718200683594	0.3044269714355469	2.514761962890625	1.289592620849609	0.2928914794921875	2.4467158203125	1.376435272216797	0.08092707061767578	2.367349609375	1.406110656738281	0.02932661437988281	2.46053076171875	1.443212310791016	-0.01898605728149414	2.32993798828125	1.428713684082031	0.02802166366577149	2.753248291015625	1.639977172851562	0.2985440368652344	2.88871728515625	1.640607482910156	0.2961439514160156	3.0533134765625	1.410276428222656	0.3594709167480469	3.005115966796875	1.357143585205078	0.1283658752441406	2.9117392578125	1.393842620849609	0.09170071411132813
184	6.1	2.760826416015625	1.142797149658203	0.3187359008789062	2.74304638671875	1.325808715820312	0.2973287353515625	2.72880908203125	1.473106140136719	0.2959216918945313	2.7119169921875	1.697654296875	0.302199462890625	2.67984423828125	1.658190673828125	0.302917724609375	2.5432001953125	1.600652404785156	0.2985390930175781	2.496411376953125	1.317877349853516	0.2904127502441406	2.44187890625	1.400068359375	0.07089583587646485	2.357904052734375	1.430446441650391	0.02608211326599121	2.4622138671875	1.459295806884766	-0.003203406810760498	2.31917822265625	1.450152679443359	0.02928702163696289	2.74950341796875	1.662846923828125	0.3015858154296875	2.885814697265625	1.659914672851563	0.2960209655761719	3.029520751953125	1.419951232910156	0.3804209289550781	2.99623583984375	1.402308349609375	0.1396445770263672	2.89988818359375	1.427606506347656	0.09901763153076172
185	6.133333	2.7497822265625	1.158900161743164	0.3218269348144531	2.737453857421875	1.343218872070312	0.2980034484863281	2.725757080078125	1.49166162109375	0.2970134887695313	2.705255126953125	1.717188720703125	0.306692138671875	2.67356591796875	1.677090148925781	0.3041293640136719	2.539071533203125	1.61554150390625	0.2841917724609375	2.478718505859375	1.333444580078125	0.2882124328613281	2.42608642578125	1.409952270507812	0.06457852172851562	2.3384833984375	1.444499664306641	0.02937987899780273	2.438303955078125	1.486637390136719	-0.002032466173171997	2.301499267578125	1.466019409179687	0.02885885238647461	2.74348486328125	1.682643920898438	0.3082356262207031	2.88075244140625	1.681670837402344	0.30538525390625	3.03176416015625	1.442777923583984	0.3862699890136719	3.019974853515625	1.407767913818359	0.1438553009033203	2.925506591796875	1.430506134033203	0.09615038299560547
186	6.166667	2.726737060546875	1.16148957824707	0.3195632934570313	2.717644775390625	1.344922515869141	0.2969721984863281	2.708872802734375	1.492566772460937	0.2998392639160156	2.689701416015625	1.716857666015625	0.3055643310546875	2.6580458984375	1.677181091308594	0.3026927185058594	2.527436279296875	1.614499755859375	0.2711299438476563	2.470705810546875	1.333885437011719	0.2848978576660156	2.4170009765625	1.420460083007812	0.06697146606445313	2.329376220703125	1.447469818115234	0.0273811149597168	2.425227294921875	1.485053955078125	-0.01689740180969238	2.29211376953125	1.472543792724609	0.0272205810546875	2.7273955078125	1.682333862304688	0.3087027587890625	2.863464111328125	1.6758916015625	0.31573876953125	3.02760791015625	1.450312133789063	0.4021148986816406	3.02868017578125	1.437713684082031	0.15883349609375	2.935046142578125	1.439512756347656	0.105977668762207
187	6.200000000000001	2.721673583984375	1.159451370239258	0.3188491821289062	2.7122734375	1.342702972412109	0.2962447814941406	2.703240234375	1.490199493408203	0.2991930236816406	2.68259033203125	1.71414697265625	0.3054151306152344	2.651232421875	1.67430419921875	0.3023771667480469	2.520583984375	1.612530456542969	0.2698143615722656	2.4590185546875	1.333039642333984	0.2799363708496094	2.406357666015625	1.4211982421875	0.06262448501586915	2.3187509765625	1.446934722900391	0.02237277030944824	2.415955810546875	1.483624938964844	-0.01938325881958008	2.281081787109375	1.470511138916016	0.02203222274780273	2.720471923828125	1.679895629882812	0.3085528259277344	2.8565478515625	1.674123779296875	0.3133493347167969	3.027871826171875	1.4507236328125	0.3900348205566406	3.025758544921875	1.439960662841797	0.1468865814208984	2.929261474609375	1.438239074707031	0.09967031860351562
188	6.233333	2.6971943359375	1.136005783081055	0.3127194519042969	2.687518798828125	1.317010131835938	0.2913677673339844	2.679637939453125	1.462679779052734	0.2943265380859375	2.66372998046875	1.684034790039063	0.3032983093261719	2.63193798828125	1.645265625	0.3024794311523438	2.49511962890625	1.599345275878906	0.2788173217773438	2.42075341796875	1.327618621826172	0.2551807708740234	2.393501953125	1.419480041503906	0.03810787200927734	2.308763671875	1.45299072265625	0.0006785839796066284	2.4082919921875	1.484633758544922	-0.03555344009399414	2.270552001953125	1.463955047607422	0.005757452964782715	2.700646240234375	1.649557739257812	0.3032967529296875	2.83510546875	1.645144714355469	0.3017642517089844	3.010603759765625	1.422904418945313	0.3545538024902344	3.009863037109375	1.400370910644531	0.1153301620483398	2.922768310546875	1.413584808349609	0.05624912643432617
189	6.266667	2.684882568359375	1.117744041442871	0.3131635437011719	2.673051025390625	1.298005065917969	0.2919417724609375	2.663892333984375	1.443128051757812	0.2913002624511719	2.656348388671875	1.664203247070313	0.299251953125	2.62325048828125	1.626763000488281	0.2991713256835937	2.4848603515625	1.586292175292969	0.2779122009277344	2.39891650390625	1.319134948730469	0.2530380554199219	2.370323486328125	1.402723968505859	0.03369292449951172	2.28968212890625	1.44255517578125	-0.005659811019897461	2.38735009765625	1.477081756591797	-0.0431470832824707	2.255641357421875	1.460439697265625	-0.0118977689743042	2.6918388671875	1.628505920410156	0.2988442687988281	2.8252880859375	1.616612365722656	0.2936210327148437	2.99208349609375	1.386670166015625	0.3350425109863281	2.99076806640625	1.354657287597656	0.09773452758789063	2.90623291015625	1.388225524902344	0.04387576675415039
190	6.300000000000001	2.6778935546875	1.106554679870605	0.3165347290039062	2.66856494140625	1.285218963623047	0.2950127258300781	2.660892822265625	1.429059906005859	0.2970024108886719	2.6524853515625	1.648175659179687	0.2989625244140625	2.619831298828125	1.610967956542969	0.2984446716308594	2.481224365234375	1.576535339355469	0.277221923828125	2.3817548828125	1.317964965820313	0.2432523345947266	2.35762939453125	1.391469482421875	0.02212891006469727	2.280119384765625	1.438876190185547	-0.01257423114776611	2.37407080078125	1.476438171386719	-0.05348502731323242	2.24885302734375	1.460812408447266	-0.01946283912658691	2.68772900390625	1.612947448730469	0.3009474182128906	2.82002099609375	1.601238342285156	0.3033704223632813	2.96291259765625	1.360551483154297	0.35371142578125	2.981218505859375	1.320680847167969	0.1205720291137695	2.9104609375	1.351356658935547	0.04972703170776367
191	6.333333	2.677899169921875	1.106519439697266	0.3165212097167969	2.668564697265625	1.2851845703125	0.2949962158203125	2.66088818359375	1.429026580810547	0.2969786682128907	2.65245166015625	1.64814306640625	0.298931640625	2.619802490234375	1.610930725097656	0.2984164123535156	2.481202880859375	1.57646435546875	0.2771913452148437	2.38182421875	1.317856872558594	0.2432196807861328	2.357677001953125	1.391307006835937	0.02207848358154297	2.280133056640625	1.438608184814453	-0.01269527721405029	2.373906982421875	1.476407104492187	-0.05379672241210937	2.24885693359375	1.460453826904297	-0.01968508720397949	2.6877001953125	1.612919311523437	0.300916259765625	2.82000244140625	1.601281860351563	0.3031801452636719	2.96342431640625	1.360755035400391	0.3527864685058594	2.98140185546875	1.321401977539062	0.1195316467285156	2.910544921875	1.351941314697266	0.04872556686401367
192	6.366667	2.67797216796875	1.106307006835938	0.3164637756347656	2.668621337890625	1.284960174560547	0.2949249267578125	2.66093408203125	1.428794799804687	0.2968607177734375	2.65238134765625	1.647896057128906	0.2987456359863281	2.619753662109375	1.610667907714844	0.2982645263671875	2.4811884765625	1.576034790039063	0.2771360168457031	2.3822431640625	1.317263458251953	0.2432667999267578	2.357820556640625	1.390444427490234	0.02207954216003418	2.27997021484375	1.437199310302734	-0.01273451709747314	2.37318017578125	1.475785888671875	-0.05436835098266601	2.24852783203125	1.458715728759766	-0.01975082588195801	2.6876484375	1.612693725585937	0.3007186889648438	2.81998681640625	1.601411315917969	0.3020946960449219	2.966064697265625	1.361691467285156	0.347603271484375	2.98231396484375	1.324924652099609	0.113812744140625	2.910080322265625	1.353213592529297	0.04347222137451172
193	6.4	2.67818359375	1.09237850189209	0.31293798828125	2.6655341796875	1.272606384277344	0.3000090637207031	2.6567392578125	1.417105377197266	0.3034452819824219	2.646867431640625	1.637152221679687	0.2951453247070313	2.614427978515625	1.599687927246094	0.2996828918457031	2.47769970703125	1.552410339355469	0.288053955078125	2.385576904296875	1.294171417236328	0.2285228118896484	2.362017578125	1.402138458251953	0.02058038139343262	2.2705927734375	1.427962432861328	-0.00249819278717041	2.364296875	1.470106811523437	-0.04095377731323242	2.238966796875	1.456459167480469	-0.01857341766357422	2.682585693359375	1.601980224609375	0.2954833374023437	2.815261962890625	1.592428649902344	0.2839234008789063	2.981080810546875	1.359892608642578	0.2964030151367187	2.952012939453125	1.314871520996094	0.06403927612304687	2.877816162109375	1.372030151367188	0.01599169540405274
194	6.433333000000001	2.68434912109375	1.101634887695313	0.3102681579589844	2.67055419921875	1.283416320800781	0.2929722290039062	2.660876708984375	1.429489959716797	0.2940387268066406	2.648576171875	1.651979125976562	0.2967561340332031	2.61624072265625	1.613577758789063	0.3000617065429688	2.480144775390625	1.560359558105469	0.2867958374023438	2.40154345703125	1.293287506103516	0.2324727478027344	2.36556689453125	1.408142578125	0.02706873321533203	2.274071044921875	1.435705780029297	0.001812430143356323	2.368085693359375	1.485397064208984	-0.02970490837097168	2.243410400390625	1.462659149169922	-0.01670526313781738	2.685031982421875	1.616832763671875	0.2947095947265625	2.81861572265625	1.608316162109375	0.2772599487304688	2.9771162109375	1.36930126953125	0.3130267639160156	2.9268876953125	1.350438873291016	0.07799035644531251	2.83905419921875	1.385832427978516	0.02942929840087891
195	6.466667000000001	2.694848876953125	1.116785064697266	0.3094031066894531	2.678590087890625	1.299889923095703	0.2903510437011719	2.667084716796875	1.447133697509766	0.2943448791503906	2.65350390625	1.671621948242187	0.2944704895019531	2.62106201171875	1.632738647460938	0.2981636962890625	2.485037353515625	1.574909545898437	0.2891122741699219	2.41459033203125	1.300008331298828	0.2515276947021484	2.368021240234375	1.411014465332031	0.04359751892089844	2.279000732421875	1.4452880859375	0.01443199062347412	2.38008837890625	1.486920196533203	-0.009591145515441895	2.245608154296875	1.462460510253906	0.002006575584411621	2.69048388671875	1.636321899414062	0.2929128723144531	2.82547412109375	1.628703002929687	0.2762214965820313	2.983263427734375	1.388446899414062	0.3257743530273438	2.92607568359375	1.380388458251953	0.08942430877685546	2.833667236328125	1.4013935546875	0.03887985610961914
196	6.5	2.699664794921875	1.13305908203125	0.3085138549804687	2.68345263671875	1.315954223632813	0.2862157897949218	2.671306884765625	1.463281036376953	0.2896925048828125	2.658154541015625	1.687973876953125	0.29125537109375	2.625556640625	1.649099975585937	0.2941695556640625	2.49026318359375	1.588870727539063	0.2884335327148437	2.42035791015625	1.311835723876953	0.2673345642089844	2.368200439453125	1.422514739990234	0.06033134460449219	2.2851962890625	1.459817230224609	0.01928155517578125	2.37529638671875	1.516727172851563	-0.01525580501556396	2.25083837890625	1.473198638916016	0.008466541290283203	2.695114501953125	1.652580749511719	0.2900040893554687	2.830997802734375	1.654912841796875	0.2790636291503906	2.99074609375	1.418261596679687	0.3398262939453125	2.951983154296875	1.365608032226562	0.1052656173706055	2.87333837890625	1.410627166748047	0.04745175170898437
197	6.533333000000001	2.714791259765625	1.15516877746582	0.3079677429199218	2.6938818359375	1.33677734375	0.2837024230957031	2.6787197265625	1.483423400878906	0.2840333251953125	2.6688115234375	1.707607727050781	0.2862417602539062	2.636002685546875	1.66930078125	0.2910491333007812	2.499981201171875	1.611573059082031	0.2906966857910157	2.429018798828125	1.334893341064453	0.2882674255371094	2.37304052734375	1.439065155029297	0.07971971893310546	2.291903076171875	1.473048309326172	0.03314714813232422	2.387369140625	1.522168334960937	0.002348819732666016	2.25896240234375	1.493822570800781	0.02032386589050293	2.705036865234375	1.67181494140625	0.2828729248046875	2.837150634765625	1.651224304199219	0.2583557739257812	3.0077470703125	1.417275054931641	0.2879243469238281	2.95613037109375	1.355975036621094	0.05875214767456054	2.870957275390625	1.405262512207031	0.01630307006835938
198	6.566667000000001	2.722225341796875	1.157988006591797	0.3084671020507813	2.701851806640625	1.339932189941406	0.2838136901855469	2.68719580078125	1.486888427734375	0.2841645202636719	2.677549072265625	1.711472351074219	0.2867607727050781	2.64469189453125	1.673129455566406	0.2918730163574219	2.508922607421875	1.614205688476563	0.2942092895507812	2.440465576171875	1.336372436523438	0.2951070251464843	2.379544921875	1.441712219238281	0.08805486297607422	2.2989423828125	1.475388427734375	0.03998313522338867	2.395842041015625	1.523947692871094	0.01221371459960937	2.266644287109375	1.495075225830078	0.02520431137084961	2.713759765625	1.675580505371094	0.2829609985351563	2.848113037109375	1.675311401367187	0.2607628173828125	3.02820166015625	1.456657104492187	0.3297867431640625	2.9452021484375	1.428966644287109	0.1028676605224609	2.8386279296875	1.436122589111328	0.09207621002197265
199	6.6	2.729862548828125	1.156732604980469	0.2983839416503906	2.708530517578125	1.338057647705078	0.2751752014160156	2.695488525390625	1.484603240966797	0.276892333984375	2.692274169921875	1.708471862792969	0.2827194519042969	2.658993408203125	1.671091674804687	0.2899198913574219	2.522960205078125	1.614641235351562	0.2973985290527344	2.4516826171875	1.338619598388672	0.2979951782226563	2.3862724609375	1.442984497070313	0.09286494445800782	2.306916259765625	1.476786560058594	0.04359268951416016	2.40190234375	1.5281015625	0.01584558582305908	2.2768125	1.498052032470703	0.02568089294433594	2.72694873046875	1.671820556640625	0.2757359619140625	2.85411474609375	1.648539794921875	0.2345970611572266	3.00554833984375	1.411774444580078	0.3079662475585938	2.8836845703125	1.401877410888672	0.09878021240234375	2.778584228515625	1.420756591796875	0.1048970336914063
200	6.633333	2.748079833984375	1.151789031982422	0.3061529541015625	2.721476806640625	1.331157623291016	0.2843036193847656	2.70438720703125	1.476157806396484	0.2859978637695312	2.70143896484375	1.698398986816406	0.2857520141601563	2.669034423828125	1.661558532714844	0.2962709655761719	2.53523779296875	1.603818420410156	0.3097615966796875	2.465330322265625	1.330289245605469	0.291601806640625	2.39716796875	1.4377255859375	0.091124755859375	2.319184814453125	1.476892120361328	0.04527156829833984	2.417258544921875	1.519953735351562	0.01762933921813965	2.283167724609375	1.497249206542969	0.04240558242797852	2.73529736328125	1.661805541992188	0.2774123229980469	2.85813525390625	1.640628662109375	0.2265340728759766	3.012459228515625	1.399177947998047	0.25780078125	2.845446044921875	1.386816741943359	0.08526091003417968	2.741225830078125	1.402785888671875	0.09748368072509765
201	6.666667	2.768098388671875	1.130281692504883	0.3153739929199219	2.7413310546875	1.307352478027344	0.2901543579101563	2.72358935546875	1.450840301513672	0.2901332092285156	2.711788818359375	1.670600524902344	0.2890894470214844	2.6804716796875	1.632842407226562	0.2969826965332031	2.54361376953125	1.588407470703125	0.3141452331542969	2.478830322265625	1.317613891601563	0.2833946838378906	2.405891845703125	1.430241271972656	0.09033118438720703	2.325888916015625	1.471734283447266	0.0528355827331543	2.41924609375	1.519123474121094	0.02064077949523926	2.29241064453125	1.493845703125	0.04799873733520508	2.74731103515625	1.635762329101563	0.2836500244140625	2.876100341796875	1.620906433105469	0.2525896453857422	3.035537109375	1.387040679931641	0.2894084777832031	2.910138671875	1.414274597167969	0.08885823059082031	2.805066650390625	1.414465209960937	0.0864029312133789
202	6.700000000000001	2.7819833984375	1.113310554504395	0.3171558837890625	2.75747802734375	1.290458709716797	0.2967432861328125	2.741687744140625	1.43343798828125	0.3005245361328125	2.726091796875	1.651706481933594	0.2908013916015625	2.69569580078125	1.613953247070313	0.3006132507324219	2.55929248046875	1.570629150390625	0.3184617309570312	2.478596435546875	1.306907684326172	0.2775722045898438	2.421807373046875	1.429409820556641	0.08645376586914062	2.337109619140625	1.464602569580078	0.05441971588134766	2.433476806640625	1.507458740234375	0.02682296752929687	2.30142236328125	1.486499725341797	0.05551160430908203	2.761973388671875	1.617446838378906	0.2862943420410156	2.888602783203125	1.605806701660156	0.2484219970703125	3.01828271484375	1.353233276367187	0.2388502655029297	2.891458251953125	1.370877593994141	0.03945769500732422	2.792061279296875	1.402131866455078	0.03020586395263672
203	6.733333	2.787772705078125	1.097208122253418	0.3227765197753906	2.765048583984375	1.275874298095703	0.3038073120117187	2.748921142578125	1.4197412109375	0.3058137512207031	2.73419189453125	1.639273498535156	0.2932199096679687	2.703578369140625	1.601591857910156	0.3041075744628906	2.566922607421875	1.556504699707031	0.3228163146972656	2.4897060546875	1.290668121337891	0.2774401245117187	2.421613525390625	1.418694183349609	0.09195320129394531	2.338410888671875	1.457397674560547	0.05827728271484375	2.431470947265625	1.502146789550781	0.0212818603515625	2.3043203125	1.482406341552734	0.05723313903808594	2.77004052734375	1.604552795410156	0.288591064453125	2.89340478515625	1.584762939453125	0.2415665893554688	2.99973486328125	1.323241363525391	0.1968849945068359	2.859484619140625	1.3650263671875	0.008659497261047363	2.7628203125	1.406120361328125	0.01531448936462402
204	6.766667	2.7882890625	1.093739524841309	0.322445556640625	2.7663125	1.272941040039063	0.3033409118652344	2.750697265625	1.417226135253906	0.3053866577148437	2.735078125	1.637219360351562	0.2923140563964844	2.70453564453125	1.599347717285156	0.3033070068359375	2.56741162109375	1.5542294921875	0.3213038330078125	2.48756005859375	1.288001098632813	0.2785428466796875	2.422128662109375	1.412163421630859	0.08877687072753906	2.34110498046875	1.457360809326172	0.05723944854736328	2.4371748046875	1.496585021972656	0.02086255645751953	2.308178955078125	1.482891540527344	0.05712184524536133	2.771150634765625	1.602542419433594	0.2877430725097656	2.896926025390625	1.5914775390625	0.2433749084472656	3.0220244140625	1.339609436035156	0.1884588928222656	2.8650234375	1.376462463378906	0.01204866218566895	2.761344970703125	1.393734100341797	0.02124847221374512
205	6.800000000000001	2.782821044921875	1.09973641204834	0.3166527099609375	2.760010498046875	1.280625152587891	0.2961543884277344	2.7436767578125	1.426386108398437	0.2969360046386719	2.72820068359375	1.648973876953125	0.2889473266601563	2.69721435546875	1.610480529785156	0.2988923645019531	2.55998876953125	1.560876159667969	0.3167970886230469	2.498539306640625	1.285893646240234	0.2797748107910156	2.427611083984375	1.405666839599609	0.08608547973632813	2.345222412109375	1.451797180175781	0.05624723434448242	2.442369873046875	1.4937177734375	0.02229030418395996	2.30983984375	1.461794677734375	0.05173543930053711	2.764656982421875	1.614011352539062	0.2837721862792969	2.893755615234375	1.601945678710937	0.2453175506591797	3.017327392578125	1.342675537109375	0.2084956817626953	2.8770234375	1.392201751708984	0.01822377777099609	2.770986328125	1.401820922851563	0.02389739799499512
206	6.833333	2.771047607421875	1.117614189147949	0.3176413879394531	2.748978515625	1.299508728027344	0.2932110900878906	2.732490478515625	1.446339416503906	0.290492431640625	2.719527587890625	1.670910461425781	0.2915616149902344	2.687503662109375	1.63210791015625	0.2984902954101563	2.55148583984375	1.575415710449219	0.3134402770996094	2.50573779296875	1.294050231933594	0.2865683288574219	2.413882080078125	1.39961801147461	0.09119954681396485	2.33692919921875	1.449456481933594	0.05184687042236328	2.43179833984375	1.495794952392578	0.01460427761077881	2.302148681640625	1.470921478271484	0.05079641342163086	2.756098388671875	1.63550537109375	0.2864417419433594	2.888365234375	1.622107299804687	0.2565591125488281	3.025343505859375	1.364610046386719	0.263265869140625	2.904844482421875	1.409102416992188	0.05657096099853515	2.798810546875	1.421283355712891	0.04437844467163086
207	6.866667	2.75093896484375	1.131006225585937	0.3086180419921875	2.73292529296875	1.314596984863281	0.2864806518554687	2.719887451171875	1.462558441162109	0.2864157104492188	2.709896484375	1.688410278320313	0.2898328247070313	2.677202880859375	1.649775268554687	0.2964729919433594	2.5412490234375	1.590533569335937	0.3095276489257813	2.5018173828125	1.305814910888672	0.295275146484375	2.409381591796875	1.398625122070313	0.09233313751220704	2.33473779296875	1.452475555419922	0.05252294921875	2.437331298828125	1.486813446044922	0.02156217384338379	2.300256103515625	1.473922180175781	0.05147823715209961	2.746161376953125	1.652388549804688	0.2842359924316406	2.87971533203125	1.637362182617188	0.2578717346191406	3.000044189453125	1.370316375732422	0.2717911376953125	2.9140322265625	1.433720703125	0.05176408767700195	2.81000537109375	1.451245086669922	0.02874164962768555
208	6.9	2.741741455078125	1.157083999633789	0.3063792419433594	2.729378173828125	1.341481811523437	0.2878777465820312	2.71970703125	1.489449371337891	0.2956448974609375	2.7020517578125	1.714683654785156	0.2889247741699218	2.670075927734375	1.675136047363281	0.2931046447753906	2.53650537109375	1.609759155273438	0.2872838439941406	2.493746337890625	1.325309539794922	0.2818947448730469	2.41170068359375	1.404511444091797	0.06905374145507813	2.32941748046875	1.457163330078125	0.0465343132019043	2.431693115234375	1.491806182861328	0.01499962425231934	2.29882861328125	1.487320587158203	0.0467677993774414	2.73986572265625	1.679865173339844	0.2891533508300781	2.8757158203125	1.666006958007813	0.2792477111816406	3.019796875	1.414182983398438	0.3211483459472656	2.97488525390625	1.433412628173828	0.0815562744140625	2.873978271484375	1.463942047119141	0.05838608551025391
209	6.933333000000001	2.734066650390625	1.168489486694336	0.3108834228515625	2.725516845703125	1.353923095703125	0.2906148071289062	2.718759765625	1.502968963623047	0.2956716918945312	2.702266845703125	1.729540100097656	0.2900582275390625	2.66985546875	1.689921264648437	0.293498291015625	2.532747802734375	1.63122119140625	0.2815144958496094	2.492368896484375	1.344866455078125	0.2871393432617187	2.410419189453125	1.409774475097656	0.0680382080078125	2.322443603515625	1.454277374267578	0.04710958099365235	2.4254541015625	1.486776489257812	0.01358544826507568	2.2932216796875	1.492826019287109	0.04652598190307617	2.74009814453125	1.694337829589844	0.2906727905273437	2.877021484375	1.683174194335938	0.2820244445800781	3.02657568359375	1.442035919189453	0.3616637268066406	2.99711669921875	1.434096862792969	0.1177277526855469	2.901552490234375	1.463130798339844	0.07528741455078125
210	6.966667000000001	2.71899853515625	1.171467712402344	0.3034523010253906	2.713826904296875	1.356084045410156	0.2836107788085938	2.709781494140625	1.504495513916016	0.2867289123535156	2.700874755859375	1.73036376953125	0.2861743774414062	2.66732177734375	1.691978332519531	0.2884378356933594	2.532097900390625	1.633501403808594	0.2672749633789063	2.474359619140625	1.351883148193359	0.2791331481933594	2.406785400390625	1.412265228271484	0.0552951545715332	2.31549462890625	1.451834777832031	0.04297379302978516	2.416557373046875	1.479879272460938	0.002268988609313965	2.280951416015625	1.475655395507812	0.04647371673583985	2.737323486328125	1.694111511230469	0.2862824096679688	2.87368603515625	1.681803588867187	0.2847605895996094	3.026264404296875	1.449669677734375	0.378455810546875	2.998601318359375	1.436300598144531	0.1358502349853516	2.899653076171875	1.458813507080078	0.09903324127197266
211	7	2.71796337890625	1.170661514282227	0.3029578857421875	2.712739013671875	1.355342102050781	0.2830203552246094	2.708655029296875	1.503820251464844	0.2857709045410156	2.699531005859375	1.729768127441406	0.2843392639160156	2.666004150390625	1.691344848632812	0.2868101501464844	2.53061083984375	1.632945434570312	0.2660967102050781	2.47181201171875	1.351470428466797	0.2789461364746094	2.403732177734375	1.411396118164062	0.05503283309936523	2.3123857421875	1.450982025146484	0.04284093475341797	2.412761962890625	1.47993310546875	0.0009625628590583801	2.277847900390625	1.474767211914062	0.04616017532348633	2.73602880859375	1.693535949707031	0.2845306396484375	2.872206787109375	1.679843688964844	0.2788783569335938	3.026451904296875	1.441325958251953	0.3519043273925781	2.993833251953125	1.432498443603516	0.1096065826416016	2.896931640625	1.4561748046875	0.06822875213623047
212	7.033333000000001	2.697186279296875	1.149582443237305	0.2958296508789062	2.6895224609375	1.330600646972656	0.2716436462402343	2.68334716796875	1.476595092773437	0.2704664916992188	2.672568115234375	1.698408752441406	0.2831543273925781	2.63993310546875	1.660242980957031	0.2836679382324219	2.50375	1.609466491699219	0.265571044921875	2.444038330078125	1.332742950439453	0.2701474914550781	2.38471337890625	1.402479919433594	0.05086049270629883	2.29491796875	1.438377349853516	0.03132613754272461	2.392624267578125	1.471767639160156	-0.008609865188598633	2.258991943359375	1.452551971435547	0.03210942077636719	2.708753173828125	1.663149719238281	0.28059814453125	2.841392578125	1.646916137695313	0.2633281555175781	2.995314697265625	1.414394866943359	0.3372611389160156	2.97386962890625	1.401072784423828	0.09794786834716797	2.891862060546875	1.441819305419922	0.04410834121704101
213	7.066667000000001	2.687072998046875	1.125242469787598	0.2926629943847656	2.678291259765625	1.305780120849609	0.2693227844238281	2.67141748046875	1.451317169189453	0.26852294921875	2.660905517578125	1.672664916992187	0.2776630249023437	2.628399658203125	1.63462841796875	0.2795951232910156	2.491259033203125	1.585908447265625	0.2675589599609375	2.4281923828125	1.310755493164062	0.2649921264648438	2.367265869140625	1.390017456054688	0.05017937850952148	2.282061767578125	1.427326629638672	0.01816787528991699	2.380678466796875	1.455195465087891	-0.02285274505615234	2.246607177734375	1.443812652587891	0.01705654716491699	2.696924560546875	1.637467468261719	0.2748559265136719	2.8290517578125	1.620168823242187	0.2577702331542969	2.974859130859375	1.377871215820313	0.3103927917480468	2.9595185546875	1.357811645507812	0.07178935241699219	2.864299072265625	1.379384857177735	0.03072833633422851
214	7.1	2.681083740234375	1.103800071716309	0.2911999206542969	2.67266796875	1.284584228515625	0.2732742614746094	2.666458251953125	1.429844085693359	0.2734675598144531	2.656708984375	1.650940673828125	0.2748127136230469	2.6241328125	1.613185119628906	0.2779512023925781	2.485297119140625	1.569124816894531	0.2735924377441406	2.40801318359375	1.298481628417969	0.2619686584472656	2.357281005859375	1.380046447753906	0.04592555618286133	2.269636474609375	1.414380767822266	0.01808635520935059	2.362822265625	1.443268524169922	-0.03304933929443359	2.236933349609375	1.436848114013672	0.008272108078002929	2.692538330078125	1.615620239257813	0.2733724670410156	2.824881591796875	1.601399536132813	0.2573934020996094	2.959140869140625	1.348244476318359	0.273935302734375	2.93233935546875	1.354757568359375	0.0361019058227539	2.835390869140625	1.379914947509766	0.002357099294662475
215	7.133333	2.67259326171875	1.091835327148438	0.2871712341308594	2.665864501953125	1.271986694335937	0.2714483337402344	2.662032958984375	1.416539672851562	0.275818359375	2.658227783203125	1.636715942382812	0.2741858215332031	2.6250068359375	1.600089904785156	0.2793540649414062	2.485643310546875	1.560326293945312	0.2746936645507813	2.395853759765625	1.295648681640625	0.2534297943115235	2.352954345703125	1.368878173828125	0.03401271820068359	2.266177978515625	1.404965637207031	0.007415689468383789	2.36562841796875	1.431712554931641	-0.03009227752685547	2.233973388671875	1.436847503662109	0.007472649097442627	2.69283349609375	1.600599792480469	0.2716854553222656	2.824550537109375	1.589032531738281	0.2540550231933594	2.968003173828125	1.342188903808594	0.2463690185546875	2.9127255859375	1.355934020996094	0.01504164886474609	2.8105849609375	1.373353973388672	-0.002949636459350586
216	7.166667	2.67439306640625	1.090597457885742	0.2867875671386719	2.66834423828125	1.272038970947266	0.2711834411621094	2.6650419921875	1.417596008300781	0.2758545532226562	2.661652587890625	1.639300476074219	0.2741527709960938	2.62815869140625	1.602491516113281	0.2795681457519531	2.488845703125	1.55906787109375	0.2747899169921875	2.398034912109375	1.292742858886719	0.2528240661621094	2.355609375	1.368875	0.03255551910400391	2.269508544921875	1.404982330322265	0.001651346683502197	2.356508056640625	1.435014801025391	-0.05924525833129883	2.236576171875	1.437083953857422	0.008415024757385254	2.696407958984375	1.602862854003906	0.2714421081542969	2.82926953125	1.591735900878906	0.2551702270507812	2.975359619140625	1.344096618652344	0.2609284057617188	2.92242431640625	1.337054931640625	0.02706481552124023	2.825291015625	1.370735595703125	0.001689069032669067
217	7.200000000000001	2.673577392578125	1.09664900970459	0.2846446228027344	2.66778515625	1.279327056884766	0.2669630432128906	2.664728759765625	1.426077239990234	0.2691128845214844	2.65904248046875	1.649458862304688	0.2695704956054688	2.625856689453125	1.611974853515625	0.2757895812988281	2.4875390625	1.561846923828125	0.2776840515136719	2.41041552734375	1.288268524169922	0.2674949035644531	2.356594970703125	1.368725830078125	0.04928184890747071	2.273710693359375	1.405788513183594	0.009543266296386719	2.34240625	1.439980529785156	-0.07095816802978516	2.23760546875	1.424772308349609	0.01427138233184815	2.69432080078125	1.61312451171875	0.2653533325195312	2.8265634765625	1.596436950683594	0.2418001403808594	2.96600244140625	1.343016723632813	0.2597402954101563	2.905061767578125	1.328751098632813	0.02624173545837402	2.804006591796875	1.356590423583984	0.006231367588043213
218	7.233333	2.677088134765625	1.109852920532227	0.2833335266113281	2.6682734375	1.293669769287109	0.2611636352539062	2.662748291015625	1.441750122070312	0.2604199523925781	2.6585244140625	1.667128784179687	0.2685936584472656	2.62488623046875	1.629304504394531	0.2741754455566406	2.4842509765625	1.582206726074219	0.2821004943847656	2.427958740234375	1.300701080322266	0.2777272033691406	2.364197021484375	1.380052093505859	0.05930754470825195	2.281447021484375	1.410661895751953	0.01214163017272949	2.392488525390625	1.396956909179687	0.002895207166671753	2.243816650390625	1.427286224365234	0.021121826171875	2.6938115234375	1.630399841308594	0.2624789733886719	2.827101806640625	1.616125061035156	0.2360345764160156	2.96344775390625	1.360524383544922	0.2767776184082031	2.903451171875	1.350721221923828	0.04044506072998047	2.802487548828125	1.373156463623047	0.01033096790313721
219	7.266667	2.680604248046875	1.132344375610352	0.273546142578125	2.668632568359375	1.316549346923828	0.2530252990722656	2.66130908203125	1.464804962158203	0.2567342529296875	2.66271240234375	1.690605834960937	0.2665684509277344	2.628269287109375	1.653477294921875	0.2728096923828125	2.488096923828125	1.604340881347656	0.2820449829101562	2.45320849609375	1.318961578369141	0.2923455200195312	2.396806884765625	1.398381652832031	0.07140670776367188	2.3061875	1.41214453125	0.03081060981750488	2.197617919921875	1.421809417724609	0.002998631477355957	2.26852783203125	1.431595764160156	0.04321213150024414	2.6970009765625	1.653019104003906	0.2592417602539063	2.82878515625	1.63937939453125	0.2247274169921875	2.9717314453125	1.388590423583984	0.2756896057128906	2.8782001953125	1.371853302001953	0.05039009475708008	2.774351318359375	1.396315795898438	0.03403435897827149
220	7.300000000000001	2.691279541015625	1.157344375610352	0.2762311706542969	2.677779052734375	1.340852325439453	0.2580283203125	2.66902978515625	1.488388946533203	0.2607142944335937	2.6682529296875	1.713237548828125	0.2692217102050781	2.634182373046875	1.676004516601562	0.2750120544433594	2.496896728515625	1.620758239746094	0.28216650390625	2.46383837890625	1.336679504394531	0.2974696350097656	2.4353759765625	1.424557312011719	0.07554407501220703	2.33577685546875	1.428899475097656	0.07095703887939453	2.26471337890625	1.448226470947266	-0.01341118621826172	2.2980146484375	1.469167297363281	0.03940894317626953	2.7028486328125	1.676085510253906	0.2627806091308594	2.832557861328125	1.6543251953125	0.2270111083984375	2.963613525390625	1.401484649658203	0.2907054748535156	2.844135009765625	1.386393676757812	0.07915657806396484	2.7475576171875	1.408434295654297	0.03751776504516602
221	7.333333	2.69768115234375	1.17271240234375	0.2701345520019531	2.677683837890625	1.356658081054688	0.2497527923583985	2.6646943359375	1.504906402587891	0.2493679656982422	2.67629443359375	1.730810180664062	0.26152392578125	2.640764404296875	1.694968444824219	0.2698017883300781	2.50191796875	1.642924255371094	0.2859511108398438	2.476908447265625	1.356317413330078	0.3051485290527344	2.444843017578125	1.456454772949219	0.08718151092529297	2.346330078125	1.440813598632813	0.07513015747070312	2.266995361328125	1.457592376708984	-0.00320050859451294	2.302877685546875	1.479912811279297	0.04393669128417969	2.7084482421875	1.691860229492188	0.2513697814941406	2.83234716796875	1.660182189941406	0.2016270599365234	2.950149658203125	1.396337310791016	0.2547441101074219	2.8175380859375	1.380018218994141	0.04930494689941406	2.715010498046875	1.394462158203125	0.01796117401123047
222	7.366667	2.7018623046875	1.179204483032227	0.2697151489257812	2.67740087890625	1.3605009765625	0.2462546081542969	2.66274462890625	1.507194458007812	0.2489658966064453	2.68189990234375	1.730419616699219	0.2623581848144531	2.646291015625	1.695877990722656	0.2726804504394531	2.5090048828125	1.647926086425781	0.2990177307128906	2.487295166015625	1.363087280273438	0.3024182434082031	2.4525751953125	1.463888336181641	0.08764576721191407	2.355279052734375	1.446282867431641	0.07609484100341797	2.273726318359375	1.469057495117188	0.003231614828109741	2.311063232421875	1.491755249023437	0.04799775695800781	2.711775146484375	1.691017395019531	0.2496926116943359	2.82447802734375	1.652066467285156	0.1843847045898437	2.892277587890625	1.370458801269531	0.2132599334716797	2.73658203125	1.361652740478516	0.0271424503326416	2.641156982421875	1.409783599853516	0.03528433609008789
223	7.4	2.706672119140625	1.176947357177734	0.2671708374023438	2.6803037109375	1.355555236816406	0.2416250762939453	2.664763427734375	1.500497772216797	0.2412664489746094	2.685858642578125	1.72079931640625	0.2573866271972656	2.650808837890625	1.686730285644531	0.2683614807128906	2.516237548828125	1.640860656738281	0.3020314636230469	2.492690185546875	1.359404357910156	0.3018720703125	2.451877685546875	1.461101409912109	0.09166570281982422	2.3553515625	1.444292388916016	0.08238249206542969	2.28264306640625	1.469687042236328	0.003228940010070801	2.3127412109375	1.484423675537109	0.04913093185424805	2.71460400390625	1.681854370117188	0.2431162567138672	2.822986572265625	1.643998840332031	0.1732107391357422	2.903486572265625	1.369186401367188	0.2017941284179688	2.740125	1.372349792480469	0.02592678451538086	2.651944580078125	1.422075622558594	-0.005391623973846436
224	7.433333000000001	2.731638916015625	1.164934188842774	0.2747204895019531	2.7076904296875	1.344572479248047	0.2547731170654297	2.693432861328125	1.489574737548828	0.2588179626464844	2.703265380859375	1.711204711914063	0.2620244445800781	2.669873046875	1.676107177734375	0.2747604370117188	2.53458251953125	1.630923217773438	0.3063419494628906	2.502808837890625	1.350342132568359	0.3019469909667969	2.46875439453125	1.456802764892578	0.09292857360839844	2.371898193359375	1.443273895263672	0.08198475646972657	2.2902138671875	1.4656923828125	0.01113934803009033	2.328746337890625	1.487803497314453	0.05786507797241211	2.73406494140625	1.6730029296875	0.2502736511230469	2.844107666015625	1.6360556640625	0.1825373992919922	2.896413330078125	1.354623596191406	0.1531944580078125	2.71504736328125	1.371023040771485	-0.003173992156982422	2.612870361328125	1.398917022705078	-0.0002381205558776855
225	7.466667000000001	2.744260498046875	1.145205596923828	0.269791259765625	2.7199912109375	1.322163330078125	0.2489995880126953	2.708104248046875	1.465297088623047	0.25513720703125	2.719605712890625	1.683813354492187	0.2570019836425781	2.68690673828125	1.649508117675781	0.270953857421875	2.5523427734375	1.612386291503906	0.3066650390625	2.512845458984375	1.336710632324219	0.3017922058105469	2.474518798828125	1.431177917480469	0.09141635894775391	2.37785546875	1.425212615966797	0.08504430389404297	2.302677001953125	1.451382049560547	0.01071422576904297	2.337128662109375	1.464669830322266	0.06089845657348633	2.749226806640625	1.645851928710937	0.2444247741699219	2.8510927734375	1.601197814941406	0.1723156585693359	2.88904443359375	1.322794250488281	0.1323754119873047	2.706722900390625	1.377236328125	-0.008473023414611817	2.610560546875	1.417484558105469	-0.01579992866516113
226	7.5	2.754765869140625	1.107468627929687	0.2699426574707031	2.72578125	1.282617340087891	0.2483174743652344	2.709314697265625	1.424637573242187	0.2494629364013672	2.716530029296875	1.641978820800781	0.2582251892089844	2.685142333984375	1.606757202148438	0.2719551391601562	2.5560009765625	1.562331665039062	0.3153669738769531	2.50856787109375	1.290884399414062	0.2869702453613281	2.427341064453125	1.385504913330078	0.09073629760742187	2.344531494140625	1.415423431396484	0.05117218399047851	2.244559814453125	1.440910461425781	0.01817074012756347	2.311674072265625	1.438615966796875	0.0461888313293457	2.74631591796875	1.605272277832031	0.2435535125732422	2.851133056640625	1.573422119140625	0.170213134765625	2.86693017578125	1.298600555419922	0.1078067398071289	2.71508984375	1.406910858154297	-0.03589156341552734	2.611798828125	1.417014434814453	-0.04148559951782226
227	7.533333000000001	2.757127197265625	1.095461769104004	0.2724638366699219	2.729677001953125	1.268061157226563	0.2503543853759765	2.7143544921875	1.4080556640625	0.2511190795898438	2.722581787109375	1.622243225097656	0.2546305694580078	2.691742919921875	1.588026977539063	0.2694833984375	2.5637666015625	1.554450927734375	0.3186688537597656	2.512608642578125	1.288529663085938	0.2851322937011719	2.42689501953125	1.371334503173828	0.08956588745117187	2.344151611328125	1.408799011230469	0.06145125198364258	2.250736083984375	1.446934600830078	0.02676591300964356	2.3114990234375	1.433753875732422	0.06039633560180664	2.751505126953125	1.585616149902344	0.2405303955078125	2.8536005859375	1.55305029296875	0.1671912994384766	2.828505126953125	1.284807678222656	0.09851840209960938	2.68729150390625	1.338314605712891	-0.07749798583984376	2.595405029296875	1.383310455322265	-0.07386737060546875
228	7.566667000000001	2.760850341796875	1.086777587890625	0.273697265625	2.73383251953125	1.258809326171875	0.2523265228271485	2.7189375	1.398266784667969	0.2540469207763672	2.725832763671875	1.611594482421875	0.2593341979980469	2.695208740234375	1.577217224121094	0.2736111145019531	2.567226806640625	1.541752380371094	0.3197200317382812	2.5196611328125	1.277037933349609	0.2807739562988281	2.43691796875	1.359998748779297	0.08508019256591796	2.356311279296875	1.396624359130859	0.05148763656616211	2.26173388671875	1.428763092041016	0.01523972702026367	2.324212890625	1.422915740966797	0.04820252227783203	2.754963134765625	1.575402038574219	0.245220947265625	2.8542822265625	1.544898986816406	0.1682053527832031	2.838686279296875	1.268716857910156	0.1557914276123047	2.698511962890625	1.346567535400391	-0.01046413230895996	2.598523681640625	1.356803955078125	0.00667000150680542
229	7.6	2.76084765625	1.086754676818848	0.2736841735839844	2.73383935546875	1.258791229248047	0.2523029174804687	2.718947021484375	1.398252899169922	0.2540039672851562	2.725827880859375	1.611587768554688	0.2592432861328125	2.695203857421875	1.577210876464844	0.2735244750976563	2.56722021484375	1.541734191894531	0.3196305541992188	2.51972021484375	1.276982574462891	0.2808075866699219	2.43695751953125	1.359762115478516	0.08503849792480468	2.35628076171875	1.396144378662109	0.05134358978271485	2.260779052734375	1.426707794189453	0.01616473960876465	2.32411181640625	1.422290496826172	0.04797388458251953	2.75496337890625	1.575393005371094	0.2451417694091797	2.854347412109375	1.544941101074219	0.1681844635009766	2.839029541015625	1.268741394042969	0.1556556549072266	2.69884130859375	1.346463317871094	-0.01065664005279541	2.5987587890625	1.356400054931641	0.006115088939666748
230	7.633333	2.76084326171875	1.086762573242188	0.2736796569824219	2.73383544921875	1.258802978515625	0.2522961273193359	2.718942626953125	1.398267822265625	0.2539932098388672	2.725822509765625	1.611607788085938	0.2592235717773437	2.695197265625	1.577230651855469	0.2735051879882813	2.567207763671875	1.541755187988281	0.3196056823730469	2.51971044921875	1.276995971679687	0.2807882690429688	2.436959228515625	1.359772369384766	0.08500690460205078	2.356289794921875	1.39616064453125	0.05129440689086914	2.260813720703125	1.426759918212891	0.01606975555419922	2.324124755859375	1.422307495117187	0.04790945816040039	2.754959228515625	1.575411743164063	0.2451247253417969	2.85436328125	1.544972290039063	0.1681829833984375	2.839120361328125	1.268762969970703	0.1556360015869141	2.69892919921875	1.346447723388672	-0.01069851207733154	2.598827880859375	1.356323028564453	0.006011054515838623
231	7.666667	2.741623046875	1.109268981933594	0.2664648742675781	2.714498779296875	1.286068389892578	0.2493968505859375	2.699091064453125	1.428775024414062	0.2550115356445313	2.708135498046875	1.646934387207031	0.2666462097167969	2.67530908203125	1.611790710449219	0.2777937316894531	2.54696484375	1.554468933105469	0.3089456787109375	2.53667529296875	1.277278839111328	0.2861416625976563	2.45332373046875	1.376287750244141	0.09167884063720703	2.3664765625	1.403767456054688	0.05839659881591797	2.2776474609375	1.438106628417969	0.005733329772949219	2.33172021484375	1.425431060791016	0.0539631462097168	2.738616943359375	1.609850280761719	0.2536663360595703	2.8481416015625	1.572811157226563	0.1890483093261719	2.88876806640625	1.292223236083984	0.195280517578125	2.755596923828125	1.36607080078125	0.01426060485839844	2.657057861328125	1.383687957763672	-0.01546296501159668
232	7.700000000000001	2.7389287109375	1.129275238037109	0.2672403564453125	2.709512451171875	1.307261138916016	0.2539882049560547	2.692712646484375	1.450289855957031	0.2671255493164063	2.699469970703125	1.670309204101562	0.2678092651367188	2.66651318359375	1.635197143554687	0.2800865783691406	2.541474609375	1.565928405761719	0.3040621643066406	2.532132080078125	1.286599456787109	0.2842723693847656	2.470614013671875	1.39964175415039	0.08745287322998047	2.379904052734375	1.402350891113281	0.05144820404052734	2.294204345703125	1.449599639892578	0.002195410490036011	2.33610400390625	1.429711822509766	0.05087042617797852	2.730797119140625	1.63268798828125	0.2573501586914063	2.843200927734375	1.596730590820313	0.1952873840332031	2.92269384765625	1.327963043212891	0.2495729522705078	2.7675283203125	1.37701611328125	0.075712890625	2.675389892578125	1.418245849609375	0.04636391830444336
233	7.733333	2.74458935546875	1.160586502075195	0.2777145080566406	2.725578369140625	1.340204467773437	0.26153466796875	2.71211767578125	1.484450103759765	0.2670179138183594	2.7159072265625	1.705069580078125	0.2634164123535156	2.6817900390625	1.669612915039063	0.2712331237792969	2.55036572265625	1.6090712890625	0.2845186462402344	2.5163642578125	1.330246185302734	0.2830931396484375	2.483104736328125	1.451800628662109	0.08384534454345703	2.3897060546875	1.428203216552734	0.06651844024658203	2.31353955078125	1.468147003173828	-0.001794859766960144	2.34045751953125	1.465443542480469	0.05559307861328125	2.749047119140625	1.667649536132813	0.2589087524414063	2.873302001953125	1.636667419433594	0.2205642700195312	2.9639560546875	1.368686309814453	0.2639603576660156	2.846938720703125	1.37473681640625	0.05595134353637695	2.758107666015625	1.421022186279297	0.02318745422363281
234	7.766667	2.742792236328125	1.173353378295898	0.2851027221679687	2.725406494140625	1.35352783203125	0.2623508605957031	2.712983642578125	1.498841766357422	0.2634844665527344	2.72197998046875	1.720637145996094	0.2672256774902343	2.6867509765625	1.685546813964844	0.2735343933105469	2.54829443359375	1.639900329589844	0.2842723693847656	2.531628662109375	1.358201232910156	0.299165771484375	2.482046142578125	1.460661437988281	0.09108942413330078	2.387006103515625	1.443849487304687	0.07157894897460937	2.314451416015625	1.475302337646484	-0.005594372749328613	2.34335693359375	1.483409545898438	0.04840386962890625	2.75448876953125	1.682385986328125	0.2618150024414063	2.88202734375	1.6571806640625	0.2274097442626953	2.9877314453125	1.393842437744141	0.2762323608398438	2.895223388671875	1.385770782470703	0.05473174285888672	2.799211181640625	1.410574829101563	0.01721897315979004
235	7.800000000000001	2.7392958984375	1.172318969726563	0.2855614318847656	2.724250732421875	1.352287902832031	0.2625199279785156	2.71361572265625	1.4974462890625	0.2630968627929687	2.72118505859375	1.718809020996094	0.2682904968261719	2.686268798828125	1.683524536132813	0.2744358215332031	2.547395263671875	1.639713134765625	0.2831495971679687	2.515421875	1.359671203613281	0.2921080932617188	2.4770107421875	1.473482727050781	0.08816509246826172	2.38222021484375	1.453198181152344	0.07205830383300781	2.310410888671875	1.483554901123047	-0.005922153472900391	2.337169677734375	1.490992767333984	0.04771908187866211	2.753857177734375	1.680882507324219	0.2625578308105469	2.87995166015625	1.655225036621094	0.2244425659179687	2.996459716796875	1.396199096679688	0.2679742431640625	2.899092529296875	1.394860015869141	0.04896207046508789	2.802400146484375	1.407051086425781	0.007772099018096923
236	7.833333	2.73479931640625	1.165939834594726	0.2889743347167969	2.72108349609375	1.344886840820313	0.263828857421875	2.711268798828125	1.489433258056641	0.264429443359375	2.718210205078125	1.709733337402344	0.2718980102539063	2.6833212890625	1.674503723144531	0.2764374389648437	2.54496923828125	1.631037109375	0.2839047241210937	2.4930673828125	1.355175323486328	0.2859156494140625	2.46732861328125	1.465878265380859	0.07954104614257812	2.37097412109375	1.455604248046875	0.06620046234130859	2.307971923828125	1.484829925537109	-0.01879511070251465	2.32956396484375	1.480251922607422	0.04297450256347656	2.750985595703125	1.672084167480469	0.2670168762207031	2.878037109375	1.645183349609375	0.2357097015380859	2.99788427734375	1.388372283935547	0.2743374633789062	2.904579345703125	1.392327758789063	0.05479052734375	2.81276416015625	1.419270202636719	0.01078909301757812
237	7.866667	2.73046826171875	1.142344711303711	0.2822275695800781	2.717703125	1.321396057128906	0.2633865356445312	2.708752685546875	1.465378509521484	0.2665226135253906	2.71331396484375	1.684696166992187	0.2775877685546875	2.6789541015625	1.649165588378906	0.2815805969238281	2.5398330078125	1.609956665039062	0.2864889526367188	2.4909814453125	1.3347119140625	0.2825840454101562	2.467998779296875	1.445105224609375	0.07680481719970703	2.3711240234375	1.444125549316406	0.06656836700439453	2.31235205078125	1.4652138671875	-0.02316201400756836	2.33243505859375	1.469569702148438	0.03882986450195312	2.746350830078125	1.647639770507813	0.2720543212890625	2.874857421875	1.628862854003906	0.2431527709960938	2.997815185546875	1.373703491210938	0.2735166015625	2.915286376953125	1.383786254882812	0.05091802597045898	2.81698291015625	1.393988891601563	0.01577723407745361
238	7.9	2.73062255859375	1.114353225708008	0.2852784729003906	2.72205029296875	1.292867553710938	0.2683022155761719	2.7159150390625	1.436099304199219	0.2750356750488281	2.71378173828125	1.654453247070312	0.2817223815917969	2.6804638671875	1.618217346191406	0.2848122253417969	2.540171875	1.586700927734375	0.2889804382324219	2.474353271484375	1.316657470703125	0.2805959167480468	2.45372119140625	1.414243011474609	0.0695917739868164	2.3585615234375	1.432389953613281	0.06751415252685547	2.30134033203125	1.452948516845703	-0.02262874603271484	2.32237548828125	1.447412200927734	0.03379008483886719	2.747890380859375	1.618467346191406	0.27853564453125	2.87751806640625	1.604496032714844	0.2558618469238281	2.9906708984375	1.344751190185547	0.2587596435546875	2.9195458984375	1.3700244140625	0.03479166412353515	2.82073095703125	1.389116485595703	0.007295727729797363
239	7.933333000000001	2.73715234375	1.079282562255859	0.2945944213867188	2.730271728515625	1.259604370117188	0.2745624084472656	2.724449951171875	1.404589172363281	0.2782921142578125	2.719998291015625	1.625475952148438	0.2807747192382812	2.686647705078125	1.588550964355469	0.2843078308105469	2.544526123046875	1.557647094726562	0.2876466979980469	2.460046875	1.289763397216797	0.2737859802246094	2.44161767578125	1.403731079101562	0.06790676879882812	2.3449287109375	1.4085908203125	0.05271153259277344	2.2775087890625	1.474553253173828	-0.0038211829662323	2.311047119140625	1.438191925048828	0.02786175918579101	2.754887939453125	1.589383239746094	0.2785594177246093	2.887412109375	1.580982666015625	0.2618559265136719	3.026126708984375	1.330587768554687	0.2487355194091797	2.957991455078125	1.363086486816406	0.0219417667388916	2.85521435546875	1.377726287841797	0.003077469825744629
240	7.966667000000001	2.73540966796875	1.060558116912842	0.2925511169433594	2.730779052734375	1.241270309448242	0.273462646484375	2.72754541015625	1.386530212402344	0.2761905822753906	2.725380126953125	1.607683837890625	0.2805573120117187	2.691773193359375	1.571011657714844	0.2850111389160156	2.548105712890625	1.547614135742188	0.2902196960449219	2.451585693359375	1.283684814453125	0.272804931640625	2.412830078125	1.385778442382813	0.06323052978515625	2.318834228515625	1.399147369384766	0.03849056625366211	2.22397265625	1.417243438720703	-0.01437639427185059	2.283488037109375	1.433766052246094	0.0284475326538086	2.759847412109375	1.571232055664062	0.2767970581054687	2.8917802734375	1.560626770019531	0.2559174957275391	3.04944482421875	1.3210986328125	0.2472950592041016	2.992863525390625	1.323695617675781	0.01478438091278076	2.9000322265625	1.368364868164063	-0.008598355293273926
241	8	2.732880126953125	1.045523059844971	0.2931488037109375	2.726402587890625	1.226338851928711	0.2781904907226562	2.72195166015625	1.371238830566406	0.2852408447265625	2.72043896484375	1.592160766601562	0.2864618835449219	2.6866953125	1.555702575683594	0.2909374084472656	2.543905029296875	1.528134033203125	0.2945077819824219	2.4421318359375	1.267236450195313	0.268927001953125	2.430453857421875	1.389188995361328	0.06718939208984374	2.333945068359375	1.386565460205078	0.05042274856567383	2.24581787109375	1.394315887451172	-0.01487921142578125	2.292970947265625	1.410658142089844	0.04279564666748047	2.754796142578125	1.555601379394531	0.2837191162109375	2.886868896484375	1.542977478027344	0.2661912841796875	3.04759619140625	1.305776702880859	0.2678755187988281	2.979292724609375	1.326284301757813	0.03975227355957031	2.886273193359375	1.366129547119141	0.00989403247833252
242	8.033333000000001	2.73175634765625	1.045261081695557	0.2917150573730469	2.72565869140625	1.227632736206055	0.2764340515136719	2.721585693359375	1.373757354736328	0.2842347106933594	2.71920068359375	1.596470581054688	0.2911318969726562	2.685406005859375	1.559445129394531	0.2953677062988281	2.542983642578125	1.525066040039063	0.3032261352539062	2.43884521484375	1.264056274414062	0.2648006896972656	2.405654296875	1.388870513916016	0.06482547760009766	2.309775390625	1.397677947998047	0.04251680374145508	2.2280087890625	1.42463818359375	-0.02739226913452148	2.27304541015625	1.427137084960937	0.02521381187438965	2.753939453125	1.55983251953125	0.286767822265625	2.8864384765625	1.54643603515625	0.2647654113769531	3.0470107421875	1.313966491699219	0.2039821624755859	2.9494169921875	1.372306243896484	-0.008588165283203124	2.843063720703125	1.375903533935547	-0.009155370712280274
243	8.066667000000001	2.725721435546875	1.058679615020752	0.2909248352050781	2.7164541015625	1.241871459960938	0.2777084655761718	2.710717529296875	1.388511596679687	0.2865831298828125	2.7144931640625	1.6121845703125	0.2928751831054687	2.67966455078125	1.575939270019531	0.2979729919433594	2.538309326171875	1.534579040527344	0.3026471862792969	2.459264404296875	1.261818695068359	0.2803722534179687	2.42858349609375	1.394933288574219	0.08416027069091797	2.329783447265625	1.404468353271484	0.08391712188720703	2.275566162109375	1.427906463623047	-0.01051451969146728	2.293089599609375	1.422254150390625	0.04090988540649414	2.74827587890625	1.574450073242188	0.2878546752929688	2.8818046875	1.564163818359375	0.2668485717773437	3.036550048828125	1.319695861816406	0.2438031616210938	2.934162109375	1.374166381835938	0.03128033828735351	2.828421875	1.380844421386719	0.01726118850708008
244	8.1	2.714703369140625	1.073750907897949	0.2858724365234375	2.70478955078125	1.257327514648438	0.2680343627929688	2.6988994140625	1.404765533447266	0.2737073364257813	2.707843505859375	1.629123657226562	0.2840400085449219	2.672216796875	1.593395263671875	0.2894607238769532	2.52900048828125	1.558943481445312	0.3038392639160156	2.48434716796875	1.277463958740234	0.2787294006347656	2.433905517578125	1.420903625488281	0.09287272644042968	2.33536181640625	1.432471252441406	0.08316537475585938	2.25876513671875	1.463639892578125	0.007821783542633057	2.297915771484375	1.451215881347656	0.05976228713989258	2.740775390625	1.590600280761719	0.27736279296875	2.87583544921875	1.589382446289062	0.260166748046875	3.021542236328125	1.339428955078125	0.2244673614501953	2.912440673828125	1.425846893310547	0.02506870079040527	2.806287109375	1.420353637695313	0.01011227607727051
245	8.133333	2.716926513671875	1.103437324523926	0.2835460815429687	2.703783935546875	1.287649291992187	0.2691170043945312	2.69480908203125	1.435407989501953	0.2733951721191406	2.704409912109375	1.660275573730469	0.2860113830566406	2.66847021484375	1.624526672363281	0.2905394287109375	2.5252919921875	1.587476318359375	0.3031506652832031	2.485921875	1.303864532470703	0.2845785217285156	2.431027099609375	1.451130828857422	0.1021063766479492	2.33202001953125	1.456549072265625	0.08926540374755859	2.268548583984375	1.49746435546875	0.006288625240325928	2.29828369140625	1.484265228271484	0.05160521697998047	2.73740234375	1.621582763671875	0.2794812316894531	2.87194482421875	1.611148803710937	0.2586126098632813	3.00792822265625	1.352975189208984	0.2767841796875	2.923421630859375	1.377613555908203	0.04935050201416016	2.828814208984375	1.411440032958984	0.01069054412841797
246	8.166667	2.716581787109375	1.136366958618164	0.2789757995605469	2.7007724609375	1.318904479980469	0.2677025451660156	2.69060791015625	1.464820556640625	0.27960498046875	2.70462890625	1.687494384765625	0.2906193237304687	2.66876611328125	1.652695251464844	0.2974266357421875	2.528736083984375	1.616589904785156	0.3243151550292969	2.461938232421875	1.342987731933594	0.2852296142578125	2.423680908203125	1.474825256347656	0.09001802062988282	2.325408935546875	1.486477355957031	0.09486180114746094	2.262367919921875	1.510785766601562	0.006566434860229492	2.2873203125	1.493541534423828	0.0547915267944336	2.7362119140625	1.648580444335938	0.2823023071289062	2.85815576171875	1.613850830078125	0.2350387725830078	2.90781201171875	1.330996307373047	0.27329248046875	2.757844482421875	1.382318572998047	0.09086704254150391	2.655951904296875	1.406991790771484	0.07112320709228516
247	8.200000000000001	2.71413427734375	1.156148895263672	0.2784873962402344	2.6978857421875	1.339259674072266	0.2702063903808594	2.687187744140625	1.485278015136719	0.2845680847167969	2.704865478515625	1.708314575195312	0.2939672546386718	2.668472900390625	1.674040649414062	0.3015070495605469	2.532314208984375	1.62141162109375	0.3222919006347656	2.459370849609375	1.348639190673828	0.2833231506347657	2.427943115234375	1.490625	0.09336559295654297	2.32951025390625	1.503748352050781	0.09523517608642579	2.256122314453125	1.534210632324219	0.01708156585693359	2.290958984375	1.519445495605469	0.06418447875976563	2.735797607421875	1.668763061523437	0.2854524841308594	2.862418212890625	1.641049438476562	0.2454624481201172	2.92780224609375	1.358086791992188	0.2433800964355469	2.745308837890625	1.411637237548828	0.09331951904296874	2.64009619140625	1.424154235839844	0.07882560729980469
248	8.233333	2.714145751953125	1.156216812133789	0.2784691467285156	2.697913330078125	1.339337097167969	0.270186767578125	2.6872275390625	1.485362854003906	0.2845482788085937	2.70495751953125	1.708404235839844	0.2939703979492188	2.6685537109375	1.674136840820313	0.3015007019042969	2.532361572265625	1.621557312011719	0.3222376403808594	2.459284912109375	1.348826782226562	0.2831330871582031	2.42800244140625	1.490952239990234	0.09324288177490235	2.3295771484375	1.504173706054687	0.09506261444091797	2.256334716796875	1.534808715820313	0.01683321571350098	2.291061767578125	1.520028076171875	0.06398448181152344	2.735883056640625	1.668844299316406	0.2854577331542969	2.862541015625	1.641175598144531	0.2455350341796875	2.9279970703125	1.358216369628906	0.2434753723144531	2.745601806640625	1.411751617431641	0.09327300262451171	2.640403564453125	1.424314666748047	0.07867990875244141
249	8.266667	2.71615576171875	1.157554321289062	0.2787389831542968	2.69984912109375	1.340556854248047	0.2705083923339844	2.689125244140625	1.48646337890625	0.2851270751953125	2.707060546875	1.709299865722656	0.2956755065917969	2.670625732421875	1.675056335449219	0.3029503173828125	2.534373046875	1.62253515625	0.3227752990722656	2.4632392578125	1.350015625	0.2800595703125	2.43312646484375	1.495737915039062	0.09291114044189454	2.33489697265625	1.509849609375	0.09522528839111329	2.260649658203125	1.543576965332031	0.01934799575805664	2.296483154296875	1.526500061035156	0.065282470703125	2.737944580078125	1.669773071289062	0.2870450744628906	2.865720947265625	1.645094482421875	0.2490551910400391	2.9375234375	1.363869598388672	0.2461933746337891	2.756841064453125	1.414690704345703	0.09324286651611328	2.651975341796875	1.427518737792969	0.07705351257324219
250	8.300000000000001	2.7246552734375	1.156179183959961	0.2828840026855469	2.709119384765625	1.338293243408203	0.2749199829101562	2.698423583984375	1.48358740234375	0.2878367004394531	2.714828369140625	1.705359313964844	0.2985140991210937	2.67890771484375	1.671029235839844	0.3060997009277344	2.54047314453125	1.627207275390625	0.3262245178222656	2.49480126953125	1.351432922363281	0.2796779479980468	2.4528779296875	1.497569763183594	0.09676888275146485	2.357369140625	1.519989196777344	0.08554318237304688	2.2731025390625	1.537942626953125	0.01586683082580567	2.320941162109375	1.530873352050781	0.06264414596557617	2.745726318359375	1.666270751953125	0.2895145263671875	2.870009765625	1.634319274902344	0.2480434417724609	2.91247021484375	1.351292297363281	0.2097799835205078	2.71157421875	1.423744659423828	0.09841546630859375	2.6168583984375	1.423093536376953	0.05011802291870117
251	8.333333	2.731958251953125	1.133744049072266	0.2838543701171875	2.71882373046875	1.314119689941406	0.2730873107910156	2.71055615234375	1.458484100341797	0.2813939819335938	2.723696533203125	1.67829443359375	0.2923153381347656	2.689075927734375	1.643681823730469	0.3013133544921875	2.55082275390625	1.612812438964844	0.3330539245605469	2.4818056640625	1.344893524169922	0.2860547180175781	2.450747314453125	1.474942352294922	0.09214940643310547	2.353836181640625	1.487882019042969	0.09389812469482423	2.291315673828125	1.516109558105469	0.008252270698547363	2.31617626953125	1.500231018066406	0.06058454895019531	2.754469482421875	1.640135192871094	0.2817807006835937	2.877628173828125	1.614589660644531	0.2368902130126953	2.894196533203125	1.331695465087891	0.1987161865234375	2.698934326171875	1.398673065185547	0.07923092651367188	2.60195751953125	1.421485260009766	0.04515886688232422
252	8.366667	2.73353271484375	1.111103500366211	0.2898015747070313	2.722992431640625	1.29034228515625	0.2790310974121094	2.7164794921875	1.433777923583984	0.2868880310058594	2.729435302734375	1.652193481445313	0.293134521484375	2.694842529296875	1.61804638671875	0.3020465698242187	2.556021484375	1.594161376953125	0.3325538024902344	2.490816162109375	1.327428741455078	0.2853655700683594	2.459577880859375	1.447234680175781	0.08699065399169922	2.36426513671875	1.465130920410156	0.09152490234375001	2.300790283203125	1.493521545410156	0.007660433769226074	2.326177734375	1.477829620361328	0.06111620330810547	2.760190185546875	1.614076721191406	0.2842289733886719	2.88646484375	1.591132507324219	0.2509334716796875	2.8676240234375	1.315080841064453	0.1874498901367188	2.6784541015625	1.359252502441406	0.05202923583984375	2.583819091796875	1.392922393798828	0.02308914184570313
253	8.4	2.748910400390625	1.090601821899414	0.2955633544921875	2.744324951171875	1.271445709228516	0.2794535827636719	2.74424755859375	1.416154205322266	0.2913257141113281	2.7495927734375	1.63704931640625	0.2962317504882813	2.715970947265625	1.601418212890625	0.3057051391601562	2.574126953125	1.586515563964844	0.3346204528808594	2.5004306640625	1.319160736083984	0.2873977661132813	2.464775634765625	1.430751159667969	0.08239677429199219	2.36932373046875	1.45157958984375	0.09041812896728516	2.298191162109375	1.462057220458984	0.00716953706741333	2.329158447265625	1.468072845458984	0.05688974380493164	2.781915283203125	1.599625061035156	0.287224853515625	2.91058544921875	1.581681396484375	0.2548916931152344	2.855173095703125	1.313882751464844	0.1690088195800781	2.640510009765625	1.344311004638672	0.06819519805908203	2.54702197265625	1.348486755371094	0.01938158226013184
254	8.433333000000001	2.75310595703125	1.072554985046387	0.291568603515625	2.746839111328125	1.252376678466797	0.278518798828125	2.744783935546875	1.396225158691406	0.2887116088867188	2.745403564453125	1.615723266601563	0.2927640991210937	2.712518798828125	1.579676513671875	0.301469482421875	2.57172021484375	1.562030456542969	0.3290375061035156	2.508882080078125	1.292344635009766	0.2915432739257813	2.4686953125	1.386230377197266	0.08041168975830078	2.3767666015625	1.416290771484375	0.09166502380371094	2.32331982421875	1.437206207275391	-0.001311764121055603	2.3382158203125	1.430249816894531	0.04914688491821289	2.778494873046875	1.5791943359375	0.2848047485351562	2.907744873046875	1.569578552246094	0.2550305786132813	2.97853271484375	1.319604156494141	0.1385433349609375	2.8141025390625	1.361470397949219	-0.02764147567749023	2.7116533203125	1.339711853027344	-0.03237750625610351
255	8.466667000000001	2.752139892578125	1.062799533843994	0.2895666809082031	2.744365966796875	1.24414794921875	0.2775541687011719	2.74057568359375	1.389140655517578	0.2881641235351562	2.74034375	1.61031787109375	0.2974490966796875	2.707006103515625	1.5736953125	0.3041726989746094	2.56612353515625	1.544631896972656	0.32770751953125	2.495654541015625	1.276032135009766	0.2799108581542969	2.460127197265625	1.38740478515625	0.07432939147949219	2.364548583984375	1.405190185546875	0.06058850860595703	2.289013427734375	1.395051116943359	-0.01897787284851074	2.328004150390625	1.420696228027344	0.04621596908569336	2.77409716796875	1.573761047363281	0.2897718811035156	2.9055439453125	1.563948303222656	0.2651354675292969	3.013903564453125	1.303298309326172	0.2127080535888672	2.867121826171875	1.353584899902344	0.03027680587768555	2.76439453125	1.371459777832031	0.01284465408325195
256	8.5	2.743683349609375	1.070762336730957	0.2915305786132812	2.737740478515625	1.253451766967773	0.2775814819335938	2.734061767578125	1.399754058837891	0.2853284301757812	2.7371298828125	1.622677429199219	0.2931756286621094	2.70263720703125	1.586381469726562	0.2986002502441406	2.563016357421875	1.545358154296875	0.3185820617675781	2.50063916015625	1.270996459960938	0.2803376159667968	2.45719287109375	1.391681549072266	0.07947713470458985	2.36222705078125	1.405417907714844	0.05533828735351563	2.284254638671875	1.393067962646484	-0.02273410606384277	2.3266806640625	1.421947631835937	0.05162025451660156	2.77084814453125	1.585226623535156	0.2873031921386719	2.90439306640625	1.571902709960938	0.2715344848632812	3.02533154296875	1.310513885498047	0.2440149536132812	2.918350830078125	1.343098327636719	0.03015074157714844	2.813726806640625	1.362175720214844	0.02385684013366699
257	8.533333000000001	2.737697265625	1.091022842407227	0.2891212463378906	2.730560302734375	1.275416076660156	0.2770857238769531	2.726166259765625	1.423159362792969	0.2799964904785156	2.733936279296875	1.647905395507812	0.2883853454589844	2.6984833984375	1.611990600585937	0.2942523498535156	2.55755810546875	1.568625122070312	0.3089240417480469	2.5021064453125	1.292138702392578	0.258654296875	2.448761962890625	1.426688507080078	0.06669709014892578	2.35996875	1.452395416259766	0.02905237007141113	2.26280029296875	1.468989166259766	-0.02412085151672363	2.32363525390625	1.447088317871094	0.03550552749633789	2.7670908203125	1.6094599609375	0.2819066467285156	2.901939453125	1.60223388671875	0.2633211975097656	3.036681396484375	1.345991180419922	0.2263784484863281	2.9422373046875	1.359982116699219	0.00242762279510498	2.8356015625	1.346635040283203	0.002164584636688232
258	8.566667000000001	2.73375048828125	1.121920852661133	0.2843643798828125	2.72806591796875	1.307309020996094	0.2724256286621094	2.72510595703125	1.455813873291016	0.2763190307617188	2.7355703125	1.681405090332031	0.288747802734375	2.69964111328125	1.645593811035156	0.2945818176269531	2.55994384765625	1.597196228027344	0.3124959716796875	2.494916015625	1.323298828125	0.252240234375	2.44589453125	1.464353210449219	0.06228271102905274	2.36864599609375	1.498859680175781	0.008382722854614258	2.2845205078125	1.515580871582031	-0.06452162170410156	2.327648193359375	1.484618377685547	0.01573524475097656	2.768346923828125	1.642533325195312	0.2809710388183594	2.90171630859375	1.622393432617188	0.2569430847167969	3.0239873046875	1.356595001220703	0.2780550537109375	2.9209580078125	1.403985931396484	0.06123746871948242	2.82663623046875	1.44231640625	0.02517079162597656
259	8.6	2.739384033203125	1.158806915283203	0.2881114501953125	2.729832275390625	1.341030975341797	0.27248876953125	2.725117431640625	1.487156463623047	0.2803554992675781	2.735329833984375	1.709698547363281	0.2867720642089844	2.699960693359375	1.674554626464844	0.2935275268554687	2.55891455078125	1.634993469238281	0.30222705078125	2.5011328125	1.357746765136719	0.2858297424316406	2.47286767578125	1.476548187255859	0.08143825531005859	2.383806396484375	1.516310913085937	0.09750516510009766	2.32831787109375	1.502707550048828	0.002427048921585083	2.3370908203125	1.506816497802734	0.0525786361694336	2.767630615234375	1.671224853515625	0.2800310363769531	2.898507568359375	1.656091918945312	0.2505751190185547	3.036680419921875	1.403819183349609	0.2220478973388672	2.90868115234375	1.47435107421875	0.03028167724609375	2.80486328125	1.483391906738281	0.008646957397460938
260	8.633333	2.73623046875	1.175049407958984	0.2870790100097656	2.7237255859375	1.355393798828125	0.26930419921875	2.718656005859375	1.500400665283203	0.2753080444335937	2.733271240234375	1.720840576171875	0.2828404846191406	2.698310546875	1.686512756347656	0.2923255615234375	2.558785888671875	1.646769958496094	0.304095458984375	2.509218505859375	1.370020538330078	0.2931498718261719	2.4808349609375	1.496747802734375	0.09591166687011719	2.391854736328125	1.537893920898437	0.09448138427734375	2.317791259765625	1.541820678710938	0.01322063064575195	2.35100439453125	1.533387329101563	0.06260860824584961	2.763892822265625	1.682217407226563	0.2729471130371094	2.88660693359375	1.65866357421875	0.2248217315673828	3.022805419921875	1.407419647216797	0.2020791931152344	2.86051025390625	1.466600799560547	0.03670981597900391	2.758888427734375	1.479385833740234	0.01114407157897949
261	8.666667	2.730707275390625	1.177809234619141	0.2870907592773437	2.718917724609375	1.357825134277344	0.2689134216308594	2.71464599609375	1.502597442626953	0.2747411804199218	2.73115380859375	1.722493774414062	0.2823324279785156	2.695808837890625	1.688559448242188	0.2913138427734375	2.55792041015625	1.645594482421875	0.3070648193359375	2.51717919921875	1.367901580810547	0.2969248657226563	2.477927734375	1.494132171630859	0.1017620697021484	2.392748779296875	1.542159912109375	0.09787724304199219	2.31935791015625	1.551047180175781	0.01667115020751953	2.35218798828125	1.5381708984375	0.06252312088012696	2.761502197265625	1.683653991699219	0.2729263610839844	2.8865087890625	1.656779541015625	0.2340056457519531	3.001071044921875	1.394612396240234	0.2397166595458984	2.86953271484375	1.433537628173828	0.04436698532104492	2.766975341796875	1.450480407714844	0.02710445785522461
262	8.700000000000001	2.73439208984375	1.174635269165039	0.289150390625	2.719663330078125	1.354022613525391	0.2721626586914063	2.71502734375	1.498355865478516	0.2781932678222656	2.7339306640625	1.717473815917969	0.2839779663085937	2.699643798828125	1.683897155761719	0.2967909240722656	2.5626201171875	1.642476989746094	0.3190253601074219	2.519201171875	1.365942962646484	0.3110008239746094	2.480195556640625	1.481430938720703	0.110044059753418	2.39794287109375	1.533763244628906	0.1058326568603516	2.332759521484375	1.532677368164062	0.01785528564453125	2.355918212890625	1.517986755371094	0.06212767028808594	2.76265576171875	1.678527709960937	0.2712673645019531	2.872602294921875	1.644296752929687	0.2041809844970703	2.941572509765625	1.367491241455078	0.198033935546875	2.7735625	1.376480499267578	0.02968364906311035	2.673339111328125	1.392783447265625	0.002692863464355469
263	8.733333	2.74120556640625	1.161208969116211	0.2894769592285156	2.723949951171875	1.339576477050781	0.2696034240722656	2.71746533203125	1.483524261474609	0.2732605895996094	2.73323046875	1.702223999023437	0.2811471557617187	2.6994306640625	1.668150146484375	0.2934055480957031	2.563949462890625	1.627831909179688	0.3232489318847656	2.5487880859375	1.349127410888672	0.3138540649414063	2.507012939453125	1.471986602783203	0.1186549530029297	2.415632080078125	1.496416625976563	0.0957888412475586	2.34006982421875	1.509932861328125	0.01811967849731445	2.381712158203125	1.501053161621094	0.07251547241210937	2.7624931640625	1.663904663085938	0.2682941284179687	2.871546875	1.624294311523438	0.2034690246582031	2.916375244140625	1.343848907470703	0.2211945648193359	2.756462646484375	1.384324859619141	0.05051447296142578	2.65629833984375	1.385739471435547	0.01978750991821289
264	8.766667	2.7468994140625	1.135290817260742	0.2911245422363281	2.730198974609375	1.311521301269531	0.2750884704589844	2.724313232421875	1.453360870361328	0.2813207397460937	2.73404443359375	1.669442077636719	0.2819228820800782	2.7022216796875	1.635356323242187	0.2964198913574219	2.567011474609375	1.606651733398437	0.3307503356933594	2.5368251953125	1.333154144287109	0.3213576354980469	2.493526611328125	1.434531433105469	0.118269889831543	2.401632568359375	1.458252136230469	0.1042498626708984	2.345554931640625	1.485830108642578	0.01659057998657227	2.37055029296875	1.477505310058594	0.07104306030273437	2.763399658203125	1.632081787109375	0.2691827392578125	2.861501708984375	1.59124755859375	0.1925299987792969	2.855106689453125	1.310910491943359	0.2006449737548828	2.706568115234375	1.399489715576172	0.04301512145996094	2.60366796875	1.398555236816406	0.03402227020263672
265	8.800000000000001	2.75058984375	1.124667892456055	0.2918651123046875	2.734665771484375	1.299701721191406	0.2754039611816406	2.72930224609375	1.440605041503906	0.2811865844726563	2.743416259765625	1.654958557128906	0.2812313537597656	2.71128271484375	1.621795654296875	0.2960556945800781	2.576972900390625	1.597028625488281	0.3328597106933594	2.54229638671875	1.325978149414063	0.3231919250488281	2.4928994140625	1.410046569824219	0.115443717956543	2.403982421875	1.403665252685547	0.08181293487548828	2.314981201171875	1.395942199707031	0.02307500267028809	2.36987158203125	1.425496276855469	0.05264438247680664	2.77164990234375	1.617234680175781	0.268326171875	2.86078515625	1.569825500488281	0.1862304840087891	2.80744921875	1.296468994140625	0.1790561828613281	2.658987548828125	1.386585723876953	0.02463214111328125	2.557123291015625	1.384733367919922	0.01261003303527832
266	8.833333	2.75490625	1.087256706237793	0.2958079528808594	2.736274169921875	1.2651572265625	0.2774144592285156	2.726412841796875	1.408564758300781	0.2758460083007813	2.738731689453125	1.627040161132812	0.2759705505371094	2.707607177734375	1.59287255859375	0.293419677734375	2.579444580078125	1.558952819824219	0.3498440246582031	2.55999560546875	1.281537017822266	0.334349853515625	2.4733935546875	1.338914123535156	0.1249297866821289	2.396677978515625	1.372310668945313	0.0757464599609375	2.3414443359375	1.412480773925781	-0.009087242126464844	2.371131591796875	1.398988189697266	0.0542140998840332	2.766717041015625	1.588955871582031	0.2603824157714844	2.85270751953125	1.542175048828125	0.1710133056640625	2.75890283203125	1.274386993408203	0.1654297485351562	2.607137451171875	1.336134399414062	-0.005437865734100342	2.510526123046875	1.340946563720703	-0.04497916412353516
267	8.866667	2.755069580078125	1.077490043640137	0.3034168090820312	2.74524755859375	1.258434295654297	0.2843944091796875	2.740752197265625	1.404003509521484	0.2816163330078125	2.741620361328125	1.625661682128906	0.2760277099609375	2.7110380859375	1.589866394042969	0.2930375366210938	2.580326171875	1.549520935058594	0.344046630859375	2.5555625	1.268403503417969	0.3404212341308594	2.46728857421875	1.308598052978516	0.1243124160766602	2.4047158203125	1.351823791503906	0.06196018981933594	2.394428955078125	1.392366180419922	-0.04016228103637695	2.391890869140625	1.367937103271484	0.0241208667755127	2.7727578125	1.588253479003906	0.2628392639160156	2.8619814453125	1.550732055664062	0.1697210083007812	2.757575439453125	1.283034576416016	0.1812651062011719	2.590311767578125	1.307625549316406	0.01109278202056885	2.48728369140625	1.325988220214844	-0.00504981279373169
268	8.9	2.724282470703125	1.07861937713623	0.3084718933105469	2.717323486328125	1.258663299560547	0.28184033203125	2.71421826171875	1.404021331787109	0.2738839416503906	2.71952978515625	1.625466674804688	0.2661342163085937	2.687240478515625	1.590425109863281	0.281413818359375	2.554204833984375	1.545695678710937	0.3214104919433594	2.52965185546875	1.265529510498047	0.3436776123046875	2.455927490234375	1.321280639648438	0.1256774673461914	2.3864716796875	1.361316925048828	0.06878161621093749	2.36685791015625	1.329988830566406	-0.03515556335449219	2.368948486328125	1.384757843017578	0.03629338836669922	2.7507724609375	1.587382446289062	0.2554406890869141	2.852248291015625	1.553837829589844	0.1741805572509766	2.81654443359375	1.270343109130859	0.2056098022460937	2.67439404296875	1.32099951171875	0.01926805114746094	2.571822509765625	1.342260467529297	0.004074548244476318
269	8.933333000000001	2.685077880859375	1.089628631591797	0.3089542541503906	2.672751708984375	1.270453063964844	0.2829844360351563	2.663650390625	1.416230072021484	0.2733883361816406	2.685353515625	1.637722045898438	0.262643310546875	2.64800439453125	1.605056030273437	0.2709122619628906	2.510431884765625	1.555289733886719	0.28190966796875	2.5010322265625	1.273640319824219	0.3138106994628906	2.453633544921875	1.372710754394531	0.1026279296875	2.361673095703125	1.400339904785156	0.07925885772705078	2.277540771484375	1.393019470214844	0.00738552188873291	2.327564697265625	1.415890625	0.07246603393554688	2.715767578125	1.59727392578125	0.2600681457519531	2.831778564453125	1.548423828125	0.2113722686767578	2.740143310546875	1.280598785400391	0.2694868774414063	2.679120361328125	1.353737670898437	0.04805925369262695	2.577413330078125	1.36638217163086	0.01945787239074707
270	8.966667000000001	2.64632763671875	1.101580902099609	0.3072259826660156	2.634276123046875	1.280750061035156	0.2776198425292969	2.624672607421875	1.424862976074219	0.2600381164550781	2.651119873046875	1.644596008300781	0.2516691131591797	2.61287060546875	1.612820861816406	0.2569161987304687	2.468685791015625	1.59116943359375	0.2539769744873047	2.352105712890625	1.337300262451172	0.2918052062988281	2.35436962890625	1.451427642822266	0.0845549545288086	2.321307373046875	1.537397216796875	0.05041351699829102	2.247611572265625	1.483634124755859	-0.01146646213531494	2.237396240234375	1.469991607666016	0.03176968574523926	2.680701416015625	1.603830200195313	0.2513297424316406	2.803772216796875	1.574042602539063	0.2070029296875	2.806775634765625	1.304692779541016	0.3067457275390625	2.73101513671875	1.344560577392578	0.08295990753173828	2.639388671875	1.363037536621094	0.03346116256713867
271	9	2.619058349609375	1.094987190246582	0.3077477416992188	2.610177001953125	1.275211791992187	0.2706263732910156	2.603638671875	1.421503967285156	0.2549342498779297	2.622269775390625	1.644739318847656	0.2461585235595703	2.584866943359375	1.611216003417969	0.2523929443359375	2.437563720703125	1.604112731933594	0.2587843933105469	2.280888916015625	1.373249176025391	0.3186225891113281	2.346033935546875	1.389989959716797	0.08876345825195313	2.317901123046875	1.483690185546875	0.07099877166748046	2.262403076171875	1.487328216552734	-0.02572859001159668	2.24992529296875	1.464061218261719	0.034449951171875	2.65364111328125	1.604566162109375	0.2449900207519531	2.78094970703125	1.574751281738281	0.2083188323974609	2.879568603515625	1.321953430175781	0.312737060546875	2.7637236328125	1.349589233398437	0.1014624404907227	2.69297265625	1.367273193359375	0.02308162307739258
272	9.033333000000001	2.5964775390625	1.084496513366699	0.3108648681640625	2.577373291015625	1.266493927001953	0.2706357421875	2.5622490234375	1.413623992919922	0.2469441375732422	2.5956279296875	1.638847717285156	0.2347418975830078	2.5551298828125	1.607138305664062	0.236808837890625	2.4061376953125	1.594081909179688	0.2237393341064453	2.136511474609375	1.510045959472656	0.1568874969482422	2.117923095703125	1.640193664550781	-0.04817472457885742	2.018143920898437	1.649032104492187	-0.06207601547241211	2.107841796875	1.685806518554688	-0.1210683288574219	1.998075439453125	1.614970336914062	-0.087853759765625	2.624934814453125	1.596271789550781	0.2389046478271484	2.756870849609375	1.560824279785156	0.2185939178466797	2.90843603515625	1.320206573486328	0.2996968994140625	2.784434814453125	1.371479766845703	0.09271633911132812	2.695197021484375	1.370316436767578	0.0303309268951416
273	9.066667000000001	2.5619609375	1.064124252319336	0.3036648864746094	2.5399365234375	1.243416046142578	0.2592324829101563	2.522446533203125	1.387946838378906	0.2288731842041016	2.529574462890625	1.614198425292969	0.2312059326171875	2.493369140625	1.578257019042969	0.2281391143798828	2.3456171875	1.580726928710937	0.2086152496337891	2.07997509765625	1.588117248535156	0.09723419189453125	1.961456787109375	1.679702087402344	-0.09264064025878906	1.86285791015625	1.662754516601562	-0.08414508056640625	1.957646484375	1.712981750488281	-0.1185912322998047	1.837150756835938	1.636290283203125	-0.08616716003417969	2.563074462890625	1.575360717773437	0.2356656951904297	2.69933740234375	1.586914733886719	0.2255448913574219	2.892223388671875	1.40165234375	0.3466654968261719	2.89425146484375	1.363174133300781	0.1048138580322266	2.8032685546875	1.390015899658203	0.05295866775512695
274	9.1	2.533438232421875	1.039407596588135	0.3014392700195312	2.511149169921875	1.215598403930664	0.2565902404785156	2.49333154296875	1.356698516845703	0.2217080078125	2.4950546875	1.579517822265625	0.2158253784179688	2.460692626953125	1.543110229492187	0.2107041473388672	2.318607177734375	1.5513125	0.1748436737060547	2.0711708984375	1.616638244628906	0.05234255599975586	1.875106567382812	1.678759155273438	-0.06768335723876953	1.781633911132813	1.664087158203125	-0.03901603698730469	1.873421020507813	1.699609191894531	-0.09021215057373047	1.7574921875	1.637305603027344	-0.03254206085205078	2.528292236328125	1.542351135253906	0.2249754791259766	2.662026123046875	1.556063110351563	0.2375598449707031	2.848663330078125	1.391227386474609	0.3844241027832031	3.01477001953125	1.304748138427734	0.2324995880126953	2.97729296875	1.267742431640625	0.1399925079345703
275	9.133333	2.504977294921875	1.021720235824585	0.3021987915039063	2.47930224609375	1.195439865112305	0.2482091827392578	2.458511474609375	1.336282806396484	0.2121114501953125	2.45993896484375	1.559842102050781	0.2103444519042969	2.426728271484375	1.5233349609375	0.1997632598876953	2.2897705078125	1.542214782714844	0.149197998046875	2.030045043945313	1.610083801269531	0.05476386260986328	1.879433349609375	1.696466552734375	-0.1092500457763672	1.78744091796875	1.677228942871094	-0.07762510681152343	1.878953125	1.726227111816406	-0.1177029418945312	1.759841430664062	1.653280151367188	-0.08331809997558594	2.4918310546875	1.522492248535156	0.2235016937255859	2.62079833984375	1.532092346191406	0.2636979370117187	2.691691162109375	1.315889892578125	0.4434340515136719	2.902966796875	1.237861663818359	0.3552637023925782	2.913359130859375	1.243556259155273	0.2491551513671875
276	9.166667	2.48480615234375	1.013981343269348	0.2941178588867188	2.452124267578125	1.186904266357422	0.2410086669921875	2.426782470703125	1.328323974609375	0.2101079254150391	2.451885009765625	1.550351745605469	0.1994131774902344	2.413879150390625	1.517475891113281	0.19437890625	2.272646484375	1.531503784179687	0.1549848937988281	2.0187861328125	1.597266784667969	0.04406257629394531	1.88964794921875	1.679164428710938	-0.139587646484375	1.79415185546875	1.666641052246094	-0.1157610931396484	1.891577758789063	1.708220886230469	-0.1500386505126953	1.768996337890625	1.644774108886719	-0.09623460388183594	2.48101025390625	1.510021759033203	0.2100607147216797	2.6150546875	1.503624725341797	0.2288372192382812	2.8247119140625	1.369383331298828	0.3778112487792969	3.020450927734375	1.243545791625976	0.3113468017578125	3.00630419921875	1.176491714477539	0.2293952178955078
277	9.200000000000001	2.480988525390625	1.00766884803772	0.2870634765625	2.455142333984375	1.182732955932617	0.2411881713867187	2.436715087890625	1.326516876220703	0.2225838775634766	2.452130615234375	1.5481767578125	0.21159765625	2.4151376953125	1.514232849121094	0.2129875183105469	2.270704345703125	1.526091369628906	0.19164501953125	2.019164794921875	1.548596618652344	0.06356403350830078	1.902988525390625	1.613339050292969	-0.1334024047851562	1.80696484375	1.616378601074219	-0.1109042434692383	1.899241333007812	1.655413024902344	-0.1580307464599609	1.77514892578125	1.600856872558594	-0.135978759765625	2.48383154296875	1.508990051269531	0.2159800415039063	2.614644775390625	1.525059875488281	0.1878829345703125	2.86863232421875	1.396417419433594	0.2346540832519531	3.0445546875	1.254093414306641	0.1526868743896484	3.066755126953125	1.169526748657227	0.2130422058105469
278	9.233333	2.48878759765625	1.013948157310486	0.282547607421875	2.464651611328125	1.189341659545899	0.2320425720214844	2.447921875	1.334186553955078	0.2119455261230469	2.4602392578125	1.557793701171875	0.2186326293945313	2.42348681640625	1.523041381835938	0.2184063415527344	2.276508056640625	1.522822631835937	0.2057527923583984	2.02182958984375	1.500809326171875	0.07934032440185547	1.926235961914063	1.575425659179687	-0.1270168151855469	1.830062622070312	1.587085327148438	-0.1048938980102539	1.922418090820313	1.623212219238281	-0.1558793792724609	1.800346313476562	1.566689514160156	-0.134177001953125	2.492791015625	1.518594421386719	0.2188137969970703	2.625468017578125	1.521275512695313	0.1903865661621094	2.8688994140625	1.362740570068359	0.1967107238769531	3.0165234375	1.220342681884766	0.06756494903564453	3.08229931640625	1.148596984863281	0.1119949645996094
279	9.266667	2.509498046875	1.031551807403565	0.2836981811523437	2.483310546875	1.207793609619141	0.2355542602539062	2.464734619140625	1.353183319091797	0.2185730285644531	2.472266845703125	1.576991943359375	0.2358720550537109	2.4361748046875	1.541438049316406	0.2337419738769531	2.288732177734375	1.537778015136719	0.2228605041503906	2.035627075195312	1.477755889892578	0.104262336730957	1.971695922851562	1.553883605957031	-0.1141212615966797	1.874082763671875	1.569846496582031	-0.1022606811523438	1.974592041015625	1.598409423828125	-0.1419862518310547	1.843431762695313	1.551407836914062	-0.122248291015625	2.5057265625	1.538422912597656	0.2344494781494141	2.640570068359375	1.553822692871094	0.2249547729492188	2.92892529296875	1.513515930175781	0.2338358306884766	2.974827880859375	1.413239349365234	0.01732149696350098	3.065904541015625	1.356784210205078	0.01255039119720459
280	9.300000000000001	2.539051513671875	1.053898509979248	0.288083984375	2.512264404296875	1.231369735717774	0.23985302734375	2.493384033203125	1.377865478515625	0.223800537109375	2.496906005859375	1.603412048339844	0.2401113433837891	2.461273681640625	1.566844116210937	0.2396217346191406	2.313284912109375	1.550277954101563	0.2406260223388672	2.065849365234375	1.433517028808594	0.1511129302978516	2.036018310546875	1.523054443359375	-0.07130567932128906	1.940597900390625	1.551772827148437	-0.05980142593383789	2.036912231445312	1.5854052734375	-0.107369514465332	1.907118530273437	1.538588256835937	-0.07709954071044922	2.531325439453125	1.565287902832031	0.2373945465087891	2.666870849609375	1.581192138671875	0.2254480285644531	2.956978271484375	1.544095764160156	0.2477388305664062	3.003702880859375	1.438982330322266	0.03179413032531738	3.094929443359375	1.381262817382813	0.02840384101867676
281	9.333333	2.574629150390625	1.085014274597168	0.2824565124511719	2.547826171875	1.266653839111328	0.2466739196777344	2.52783837890625	1.414670227050781	0.2392151489257812	2.529607177734375	1.64220751953125	0.245740234375	2.494097900390625	1.605109375	0.2477497406005859	2.34560546875	1.585365661621094	0.242609130859375	2.1378984375	1.388556945800781	0.1970189361572266	2.117756103515625	1.526668823242187	-0.00212937593460083	2.018015380859375	1.536741760253906	-0.01413533973693848	2.11451708984375	1.575443725585937	-0.05914310455322266	1.98375244140625	1.523909729003906	-0.0126132402420044	2.56453955078125	1.604049682617188	0.2437777099609375	2.700485595703125	1.608820922851562	0.2212018127441406	2.984351318359375	1.547976684570312	0.2748599243164063	2.976877197265625	1.440990112304688	0.05317222976684571	3.0534169921875	1.365627471923828	0.03643557357788086
282	9.366667	2.6011044921875	1.090442230224609	0.2757565002441406	2.577922119140625	1.275291015625	0.2506160430908203	2.563223876953125	1.424850341796875	0.2518941802978515	2.563420654296875	1.653605773925781	0.2537624816894531	2.528851318359375	1.616084228515625	0.2617919616699219	2.384038330078125	1.577950256347656	0.2780366821289063	2.19521484375	1.362390106201172	0.2264042663574219	2.172158935546875	1.500481903076172	0.02608980178833008	2.072736328125	1.519899658203125	0.03182597160339355	2.16919287109375	1.546719116210937	-0.02239716339111328	2.041949951171875	1.496185668945313	0.01603694725036621	2.598263427734375	1.615513793945313	0.2473046875	2.730955322265625	1.602375854492188	0.2095889129638672	2.982451904296875	1.460316802978516	0.2773648071289063	2.9111650390625	1.456660186767578	0.04039785385131836	2.95181884765625	1.37333447265625	-0.01738785934448242
283	9.4	2.633103271484375	1.101317779541016	0.2816939392089844	2.60764501953125	1.284148040771484	0.2568142700195313	2.591029296875	1.432124237060547	0.2559772491455078	2.59444287109375	1.658702514648438	0.25062060546875	2.5601845703125	1.622323791503906	0.2616527709960937	2.420472900390625	1.584947021484375	0.298514404296875	2.296132080078125	1.325658416748047	0.27508984375	2.250722412109375	1.465475280761719	0.08266664886474609	2.1544580078125	1.491847259521484	0.07063360595703125	2.249811767578125	1.522536254882813	0.01874217796325684	2.123712890625	1.485780364990234	0.04250223159790039	2.628029296875	1.620249267578125	0.2435050506591797	2.751192138671875	1.588305114746094	0.191905029296875	2.9366630859375	1.361341491699219	0.2144306640625	2.756516357421875	1.446513031005859	0.07151670837402344	2.705864501953125	1.371601593017578	0.01201826286315918
284	9.433333000000001	2.66536376953125	1.102368301391601	0.2856549987792969	2.6402763671875	1.28344873046875	0.261711181640625	2.62392041015625	1.429934020996094	0.2613945922851563	2.621260009765625	1.654138000488281	0.2533251342773438	2.58847021484375	1.617384338378906	0.26514990234375	2.453384765625	1.572991394042969	0.3052259216308594	2.378065673828125	1.297691741943359	0.3149560852050781	2.307085205078125	1.391934020996094	0.106311637878418	2.225472412109375	1.445628723144531	0.0873629150390625	2.305502685546875	1.489692047119141	0.02315045166015625	2.193036376953125	1.438474395751953	0.06715145874023437	2.655407958984375	1.616882385253906	0.2462845001220703	2.780489013671875	1.597321716308594	0.1968566741943359	2.93070068359375	1.351647857666016	0.2387304382324219	2.7755	1.41759033203125	0.06414399719238281	2.7282626953125	1.336521575927734	0.01240354061126709
285	9.466667000000001	2.69718896484375	1.08814200592041	0.2896816101074219	2.6706279296875	1.265842041015625	0.2714049377441407	2.652701904296875	1.40910595703125	0.2708886108398437	2.64876220703125	1.628623352050781	0.2609596862792969	2.61805810546875	1.592701904296875	0.2760882568359375	2.48619091796875	1.5552158203125	0.3224273681640625	2.435611083984375	1.280518981933594	0.3379052124023437	2.3503349609375	1.381809448242187	0.1440108337402344	2.27055126953125	1.418578674316406	0.1017666168212891	2.359835693359375	1.471433197021484	0.06713113403320313	2.240892578125	1.414714935302734	0.08291081237792969	2.681442626953125	1.592105651855469	0.2511278991699219	2.79894091796875	1.569185546875	0.1928855895996094	2.929333984375	1.316979034423828	0.2180806884765625	2.764489013671875	1.411716247558594	0.07531410217285156	2.68638037109375	1.355902191162109	0.03289103698730469
286	9.5	2.7250888671875	1.068512138366699	0.2962912292480469	2.695846923828125	1.244126541137695	0.2753784790039063	2.67737646484375	1.386189575195313	0.2790880432128906	2.67333447265625	1.603517883300781	0.2607213745117187	2.642439208984375	1.568361022949219	0.2760482788085937	2.508859130859375	1.541982177734375	0.3217784729003906	2.485531005859375	1.266148284912109	0.3433777160644531	2.408222412109375	1.290773590087891	0.1249154968261719	2.35712109375	1.298307830810547	0.04310584259033203	2.44730322265625	1.326795928955078	-0.01021359825134277	2.306873046875	1.355495452880859	0.075579833984375	2.706165771484375	1.567037292480469	0.2534809722900391	2.827184814453125	1.554073425292969	0.2020354614257812	2.9765654296875	1.327012969970703	0.2805768737792969	2.819235595703125	1.380743011474609	0.1130869064331055	2.7167880859375	1.388960235595703	0.09607417297363281
287	9.533333000000001	2.743115966796875	1.054999858856201	0.2981255798339844	2.714513427734375	1.228556335449219	0.2773335266113282	2.69648486328125	1.368961090087891	0.2808230895996094	2.695042724609375	1.583770874023438	0.2631154174804687	2.664280517578125	1.549404235839844	0.2786279296875	2.533342529296875	1.525221618652344	0.3277489318847656	2.522922119140625	1.252526458740234	0.3560137329101563	2.44334228515625	1.293240051269531	0.1438046417236328	2.3713486328125	1.331857513427734	0.09415599822998047	2.4294638671875	1.358524230957031	0.008017398834228516	2.3365634765625	1.35886865234375	0.1104733123779297	2.72690478515625	1.547318603515625	0.2554392852783203	2.842266845703125	1.521681396484375	0.1999286804199219	2.90795751953125	1.257931182861328	0.2652411499023438	2.78071435546875	1.331760833740234	0.08431983184814452	2.697998291015625	1.356085113525391	0.02808860969543457
288	9.566667000000001	2.77368603515625	1.037659015655518	0.3061123657226563	2.74246044921875	1.210530670166016	0.2808165283203125	2.718608154296875	1.349794921875	0.2678325500488281	2.710223876953125	1.565566955566406	0.2634156494140625	2.679967529296875	1.529209777832031	0.2752622985839844	2.550114501953125	1.511903991699219	0.3306044311523437	2.524628173828125	1.238338745117187	0.3399884643554688	2.44271044921875	1.342697967529297	0.1512107543945312	2.357385009765625	1.361084503173828	0.1117393798828125	2.43443994140625	1.414826049804688	0.05949572372436523	2.326235595703125	1.395376342773437	0.09590414428710937	2.743775146484375	1.53068115234375	0.2550521850585937	2.860866943359375	1.51401806640625	0.1991236572265625	2.919240966796875	1.250860305786133	0.2752988891601563	2.8138408203125	1.26409326171875	0.06718726348876954	2.73921435546875	1.319662902832031	0.02267381477355957
289	9.6	2.77426220703125	1.037673526763916	0.3059513549804688	2.743216796875	1.210662536621094	0.2806287536621094	2.71952001953125	1.350029602050781	0.2677064208984375	2.7118720703125	1.565941467285156	0.2636481018066406	2.68147021484375	1.529650329589844	0.2754217529296875	2.5514775390625	1.512480834960938	0.3306574096679687	2.525825439453125	1.238746765136719	0.3384619445800781	2.44418212890625	1.344244110107422	0.1500608825683594	2.359040283203125	1.363270660400391	0.1103840026855469	2.43503759765625	1.417824645996094	0.05733147430419922	2.32812451171875	1.398107391357422	0.09469404602050781	2.7453251953125	1.530938293457031	0.2552405853271484	2.862007080078125	1.514197692871094	0.1983377685546875	2.916850341796875	1.248709350585937	0.2693791198730469	2.81024560546875	1.268620086669922	0.06228734588623047	2.739853271484375	1.3297431640625	0.01804014205932617
290	9.633333	2.775153076171875	1.048874008178711	0.2939347839355469	2.751505126953125	1.226501312255859	0.2619007568359375	2.734787109375	1.370953735351562	0.2561974792480469	2.731164794921875	1.592245239257812	0.2656349792480469	2.698864013671875	1.5550185546875	0.2741238098144531	2.567819091796875	1.515759521484375	0.3247335815429688	2.49623046875	1.245264739990234	0.2899255065917969	2.402795166015625	1.371384552001953	0.112811653137207	2.3231728515625	1.418344116210938	0.07951698303222657	2.4121787109375	1.469633575439453	0.03947951126098632	2.289004638671875	1.430981323242188	0.07300839233398437	2.765116455078125	1.55626123046875	0.2561221618652344	2.8896513671875	1.534899719238281	0.210948486328125	2.85518603515625	1.25144792175293	0.2426951751708984	2.79270654296875	1.341426147460937	0.02954542541503906	2.690955322265625	1.349598571777344	0.001769963622093201
291	9.666667	2.763308837890625	1.072601654052734	0.2846358337402344	2.744740234375	1.253518096923828	0.2624947814941406	2.730351318359375	1.399242767333984	0.2656447143554688	2.726933837890625	1.622162841796875	0.2671451721191406	2.69339306640625	1.585072692871094	0.2728835754394531	2.555587646484375	1.542534790039062	0.300286865234375	2.494391845703125	1.2667177734375	0.2735830993652344	2.409365234375	1.398215881347656	0.09411350250244141	2.324712158203125	1.440812957763672	0.06586920928955078	2.41709228515625	1.490330261230469	0.02944233322143555	2.288508544921875	1.448769958496094	0.0631894302368164	2.761798095703125	1.585574523925781	0.2630609741210937	2.89132177734375	1.565370483398437	0.2305890655517578	2.861391845703125	1.277786437988281	0.2335265808105469	2.815767578125	1.353696807861328	0.009178489685058593	2.715372314453125	1.384178283691406	-0.008933789253234863
292	9.700000000000001	2.75512841796875	1.099576751708984	0.283984375	2.740041259765625	1.284039489746094	0.2659827575683594	2.727651123046875	1.432156005859375	0.2687538757324219	2.7294765625	1.658418395996094	0.2716734924316406	2.6943046875	1.621568786621094	0.2755546569824219	2.551080078125	1.5805380859375	0.2775352783203125	2.485126953125	1.301589691162109	0.2492498626708984	2.42227783203125	1.439304534912109	0.06076551818847657	2.323144287109375	1.453983917236328	0.05525686645507812	2.42250048828125	1.499333587646484	0.02775837898254395	2.284198486328125	1.461717437744141	0.06017190551757812	2.764134033203125	1.620467590332031	0.2690167236328125	2.89271533203125	1.59296142578125	0.2302956848144531	2.8838486328125	1.299737884521484	0.2387899932861328	2.82510791015625	1.357877258300781	0.008355572700500488	2.72135498046875	1.383459716796875	-0.007743057727813721
293	9.733333	2.74490869140625	1.119033088684082	0.2806636047363281	2.735325927734375	1.303716094970703	0.2644162902832031	2.726588134765625	1.451854797363281	0.2666659545898438	2.72708642578125	1.677741394042969	0.270114013671875	2.6919404296875	1.640786743164063	0.2707852478027344	2.548574951171875	1.602927307128906	0.25894482421875	2.475755615234375	1.325034240722656	0.2462962341308594	2.4184521484375	1.442019714355469	0.04312443542480469	2.319939697265625	1.459337677001953	0.03717971038818359	2.410645751953125	1.519290954589844	0.00853770637512207	2.28058154296875	1.480088684082031	0.04643213653564453	2.76196240234375	1.640015686035156	0.270488037109375	2.89819140625	1.6306787109375	0.2614728088378906	2.98538525390625	1.353494293212891	0.2990431213378906	2.949983642578125	1.411429595947266	0.06426167297363282	2.85881787109375	1.411361877441406	0.006569530963897705
294	9.766667	2.734344482421875	1.13353352355957	0.2810166625976562	2.72685205078125	1.317446594238281	0.2632428894042969	2.7187275390625	1.465058990478516	0.26301611328125	2.719277099609375	1.689968444824219	0.2705047607421875	2.68424609375	1.653226745605469	0.2685000305175781	2.54477197265625	1.611272827148437	0.2412563934326172	2.457664306640625	1.338694091796875	0.2286730346679688	2.408397705078125	1.449799407958984	0.02125008392333985	2.310272216796875	1.467335174560547	0.02633979606628418	2.3968388671875	1.521939697265625	-0.0191437931060791	2.27207666015625	1.482151153564453	0.03090554046630859	2.753896240234375	1.652314331054688	0.2722004089355469	2.888977294921875	1.6363193359375	0.2633291015625	3.01946728515625	1.391569427490234	0.354152099609375	2.989672607421875	1.414864959716797	0.1136568222045898	2.914858642578125	1.415919372558594	0.03651412582397461
295	9.800000000000001	2.7270166015625	1.136810485839844	0.2782949829101563	2.720384033203125	1.3194912109375	0.2588207702636719	2.71330419921875	1.466211242675781	0.2540706024169922	2.7126484375	1.689772277832031	0.2622841491699219	2.6780751953125	1.653115966796875	0.2588295288085937	2.53965576171875	1.615034851074219	0.2258430480957031	2.450828857421875	1.344628753662109	0.2172153167724609	2.406432373046875	1.457495849609375	0.01128138637542725	2.308705322265625	1.472434936523437	0.002821011543273926	2.399677978515625	1.526717041015625	-0.03145261192321777	2.269590087890625	1.487089996337891	0.007563722133636474	2.747126708984375	1.652470275878906	0.2651667175292969	2.881236083984375	1.633065368652344	0.2665531921386719	3.031889404296875	1.398182098388672	0.3460179443359375	3.03890380859375	1.396516143798828	0.1041045761108398	2.966895751953125	1.406199798583984	0.0257779426574707
296	9.833333	2.726845458984375	1.136234420776367	0.2778888854980469	2.720209228515625	1.31886083984375	0.2583778076171875	2.713176513671875	1.465531372070312	0.2532767028808594	2.712470458984375	1.68906787109375	0.2604338073730469	2.6779169921875	1.652398864746094	0.2571207275390625	2.539594970703125	1.614169250488281	0.2240765533447266	2.450800048828125	1.343812072753906	0.2161628570556641	2.40640234375	1.455096008300781	0.009444266319274903	2.308692626953125	1.469283477783203	-0.0001234309747815132	2.399640625	1.523328491210937	-0.03473815155029297	2.269492919921875	1.483777923583984	0.003655719518661499	2.74694384765625	1.651796691894531	0.2635233459472656	2.880980224609375	1.632108703613281	0.2641955261230469	3.033031005859375	1.397468688964844	0.3413978576660156	3.03990283203125	1.394464080810547	0.09955892181396485	2.969236083984375	1.397020599365234	0.01951265335083008
297	9.866667	2.7153095703125	1.11288842010498	0.2740191345214844	2.715682861328125	1.292102966308594	0.2446033630371094	2.71380224609375	1.437072875976563	0.2368217315673828	2.7052236328125	1.657463562011719	0.2509296264648437	2.672338623046875	1.620070251464844	0.2477731323242187	2.531427734375	1.596606872558594	0.2200188751220703	2.43333642578125	1.333285705566406	0.2067668151855469	2.3868798828125	1.422249267578125	-0.006946459293365479	2.29805224609375	1.460306610107422	-0.02337764167785645	2.39236376953125	1.507454345703125	-0.05471053314208985	2.26175634765625	1.480400329589844	-0.001679650545120239	2.740717529296875	1.621880981445313	0.2515471649169922	2.87351806640625	1.606191101074219	0.2451995544433594	3.046302734375	1.380346588134766	0.2812240295410156	3.0583515625	1.399499114990234	0.04320216369628906	2.965599365234375	1.396883819580078	-0.007095482349395752
298	9.9	2.703065673828125	1.075224838256836	0.2733357238769532	2.69727392578125	1.255090209960938	0.2515098724365235	2.6919833984375	1.39946044921875	0.2400315246582031	2.691280517578125	1.620057373046875	0.2409092559814453	2.657135986328125	1.583800598144531	0.2410651397705078	2.5168447265625	1.556234313964844	0.2154332275390625	2.417087646484375	1.295274078369141	0.1873002014160156	2.380102783203125	1.417426696777344	-0.01081866073608398	2.29090478515625	1.448131683349609	-0.03678218460083008	2.386156982421875	1.490376251220703	-0.07138032531738281	2.2523125	1.45578515625	-0.02237291717529297	2.725497802734375	1.583405883789063	0.2425933685302734	2.857058837890625	1.562787292480469	0.2315115203857422	3.038792724609375	1.34299673461914	0.2543050689697265	3.02903369140625	1.384206146240234	0.0194395637512207	2.931427490234375	1.409115386962891	-0.01139962863922119
299	9.933333000000001	2.684951904296875	1.061160789489746	0.2754281921386719	2.68510205078125	1.240236526489258	0.2512096099853516	2.684082275390625	1.384447143554687	0.2426895599365234	2.682316650390625	1.604337036132812	0.2408611450195312	2.6484541015625	1.568030700683594	0.2409750213623047	2.509095703125	1.541625732421875	0.2118587799072266	2.3836005859375	1.292773010253906	0.18596826171875	2.370430908203125	1.397198883056641	-0.02406156158447266	2.283665283203125	1.436914428710937	-0.04424456024169922	2.375837646484375	1.482181182861328	-0.08211233520507813	2.246944580078125	1.451439666748047	-0.03158668518066406	2.71657275390625	1.567993957519531	0.2434723052978515	2.849060791015625	1.554837036132813	0.2392637176513672	3.054289794921875	1.356977996826172	0.2477704467773438	3.038917724609375	1.35221533203125	0.01041440677642822	2.9428984375	1.374577514648438	-0.02576432991027832
300	9.966667000000001	2.668203369140625	1.046471572875977	0.2698141784667969	2.66517138671875	1.226491897583008	0.2495469055175781	2.66256201171875	1.371172119140625	0.2431078491210938	2.65980517578125	1.591521606445312	0.2358893432617188	2.62609326171875	1.555064025878906	0.2393809356689453	2.485590087890625	1.520597900390625	0.2272344360351563	2.355793212890625	1.272432098388672	0.2091320648193359	2.34759228515625	1.396968719482422	0.009367659568786621	2.257699951171875	1.426807678222656	-0.01496846580505371	2.349585693359375	1.459361480712891	-0.06536025238037109	2.22244775390625	1.449301086425781	-0.01480991172790527	2.694392822265625	1.555231323242187	0.2369167175292969	2.826584716796875	1.539721801757812	0.2258509063720703	3.0084716796875	1.319468444824219	0.2390822906494141	2.971985107421875	1.315731079101563	0.003390207767486572	2.875470703125	1.343862976074219	-0.02792259788513184
301	10	2.653409423828125	1.056899433135986	0.261904541015625	2.649515625	1.238664443969727	0.2471159973144531	2.646900634765625	1.384186676025391	0.2380848999023437	2.654089111328125	1.606014465332031	0.2344087982177734	2.619310546875	1.570881530761719	0.2426288757324219	2.48128271484375	1.523050720214844	0.2474144439697266	2.32249365234375	1.296039642333984	0.3029219970703125	2.298424072265625	1.399405792236328	0.09085872650146484	2.208989501953125	1.428868682861328	0.0621135368347168	2.3082255859375	1.45303076171875	0.01999747467041016	2.176656982421875	1.428573577880859	0.04499758148193359	2.68679150390625	1.567867126464844	0.2295318450927734	2.800671142578125	1.520694763183594	0.1758127136230469	2.889997802734375	1.252290573120117	0.2292742614746094	2.820408203125	1.313517578125	0.007743149757385254	2.843614990234375	1.399572509765625	-0.04964365768432617
302	10.033333	2.62609033203125	1.065127731323242	0.2611259460449219	2.61835791015625	1.245375	0.2493086090087891	2.612480224609375	1.389567138671875	0.2411812591552734	2.611166748046875	1.609328796386719	0.2306350402832031	2.58004248046875	1.573785217285156	0.2459748077392578	2.449625	1.530698425292969	0.292042724609375	2.308352294921875	1.311388000488281	0.3938916625976562	2.241163330078125	1.430332763671875	0.2026176910400391	2.151367919921875	1.463977783203125	0.1845169219970703	2.227734619140625	1.525497192382812	0.1357859802246094	2.155707763671875	1.455425567626953	0.1183742599487305	2.64340771484375	1.572350036621094	0.2207959442138672	2.7301103515625	1.522562438964844	0.1326704406738281	2.8663857421875	1.275606323242187	0.1758625183105469	2.70228759765625	1.31252084350586	0.007444441318511963	2.704427001953125	1.407734924316406	-0.03693772888183594
303	10.066667	2.609011962890625	1.060509799957275	0.2361828765869141	2.59559814453125	1.240058715820312	0.2341613006591797	2.584678955078125	1.383581268310547	0.2322740631103516	2.573513916015625	1.602408081054687	0.2304290771484375	2.55149365234375	1.565539367675781	0.254986083984375	2.443933349609375	1.519949584960937	0.3396536254882813	2.3577763671875	1.313039794921875	0.5056468200683594	2.255506591796875	1.404560150146484	0.3160102233886719	2.1829912109375	1.451202789306641	0.3608560485839844	2.201805908203125	1.507353729248047	0.2692785034179688	2.1421962890625	1.438759826660156	0.3531507568359375	2.60060400390625	1.567046447753906	0.2080910949707031	2.66213037109375	1.538631042480469	0.09396650695800782	2.8410859375	1.328035400390625	0.02775467109680176	2.609980224609375	1.32615771484375	-0.02496931648254394	2.55889990234375	1.417476654052734	-0.02367240333557129
304	10.1	2.58054736328125	1.057812793731689	0.2326290893554687	2.56463330078125	1.235031539916992	0.2313574981689453	2.552124267578125	1.376730010986328	0.2306117706298828	2.538127197265625	1.592810852050781	0.2310499725341797	2.52109375	1.556096801757813	0.25846875	2.44152490234375	1.518402221679688	0.3706112060546875	2.383919677734375	1.319057006835938	0.5520140991210938	2.2419951171875	1.420489166259766	0.40009033203125	2.16883935546875	1.447147857666016	0.4563147277832031	2.17252880859375	1.53085595703125	0.3885375671386719	2.126904541015625	1.432941986083984	0.4107048034667969	2.561389892578125	1.558219299316406	0.2048330688476563	2.603943603515625	1.540628173828125	0.08201667022705078	2.718644287109375	1.314973358154297	-0.0395932502746582	2.487672119140625	1.348364715576172	-0.05989303970336914	2.457313232421875	1.447141693115234	-0.06371755218505859
305	10.133333	2.550583251953125	1.039209369659424	0.2258019104003906	2.526155029296875	1.211546035766601	0.2228700714111328	2.50807080078125	1.349535186767578	0.2220164794921875	2.491073486328125	1.560569519042969	0.22939111328125	2.481079833984375	1.523903869628906	0.2584296569824219	2.43851318359375	1.494983978271484	0.3880794677734375	2.45630419921875	1.288603363037109	0.5607084350585938	2.30587109375	1.418099578857422	0.4519864501953125	2.22962548828125	1.394754302978516	0.5016875305175781	2.30536376953125	1.446477630615234	0.4496742248535156	2.193493408203125	1.396971557617187	0.4513399658203125	2.508493896484375	1.5276083984375	0.1988743438720703	2.543739501953125	1.517851867675781	0.07587099456787109	2.64396142578125	1.381915771484375	-0.1408416595458984	2.45642578125	1.299802795410156	-0.03782362365722657	2.470013916015625	1.269854553222656	0.05785105895996094
306	10.166667	2.530667724609375	1.031080190658569	0.2261331939697266	2.49948974609375	1.202419815063477	0.2161981201171875	2.479438232421875	1.340372253417969	0.2124149780273437	2.460444091796875	1.551076110839844	0.2298435974121094	2.457013427734375	1.5133017578125	0.2591365661621094	2.442571044921875	1.47823779296875	0.3936658325195312	2.607074462890625	1.302871276855469	0.5169136352539062	2.396931640625	1.261846099853516	0.4421850891113281	2.3340625	1.330486145019531	0.4280311889648438	2.41627490234375	1.373571075439453	0.3775655517578125	2.32760498046875	1.315319793701172	0.3682187194824219	2.47211669921875	1.519348999023437	0.1953801422119141	2.4872294921875	1.525741271972656	0.06784690856933594	2.62921142578125	1.446735321044922	-0.1543973541259765	2.4559111328125	1.320560272216797	-0.0720289306640625	2.46620703125	1.29047119140625	0.02422745513916016
307	10.2	2.51174267578125	1.009469633102417	0.2223702087402344	2.459242919921875	1.177812438964844	0.2006169281005859	2.440975341796875	1.318561431884766	0.1949329833984375	2.427717529296875	1.5315830078125	0.2295150756835938	2.43127783203125	1.491385650634766	0.2569804077148438	2.440085693359375	1.469382873535156	0.3973615112304688	2.6178994140625	1.266644775390625	0.452326171875	2.389592529296875	1.293666442871094	0.4747129821777344	2.33394091796875	1.340600433349609	0.4122893981933594	2.42484716796875	1.367102600097656	0.361160888671875	2.33265087890625	1.311181854248047	0.3691358947753906	2.43062646484375	1.501497039794922	0.1907294158935547	2.39914013671875	1.527105102539063	0.0662037582397461	2.58431005859375	1.53293310546875	-0.1443021697998047	2.369889892578125	1.555990417480469	-0.05370905303955078	2.3527060546875	1.638955383300781	0.005311515331268311
308	10.233333	2.4928876953125	0.9962527523040772	0.2236918487548828	2.4397646484375	1.165769287109375	0.2009833068847656	2.416625244140625	1.306774719238281	0.1919838562011719	2.406980712890625	1.520699645996094	0.2324882659912109	2.413126708984375	1.479606018066406	0.2588415222167968	2.442363037109375	1.450993225097656	0.3963887023925781	2.65979833984375	1.278756072998047	0.3933791198730469	2.43887060546875	1.227330337524414	0.4458660278320313	2.3705732421875	1.241077926635742	0.3788571472167969	2.41671240234375	1.336582733154297	0.3561494445800781	2.338888916015625	1.278730743408203	0.3594963684082031	2.406127197265625	1.491210876464844	0.1926597595214844	2.385418212890625	1.524475280761719	0.06659334564208984	2.46391357421875	1.601516052246094	-0.1937819671630859	2.249018310546875	1.530287658691406	-0.12793212890625	2.18202294921875	1.593223754882813	-0.07911537933349609
309	10.266667	2.4830869140625	0.9835360107421875	0.2239524688720703	2.4186181640625	1.149695037841797	0.2000555725097656	2.3856240234375	1.28901123046875	0.18705126953125	2.382699951171875	1.503282196044922	0.231386962890625	2.39232373046875	1.46165966796875	0.2562006530761719	2.4399384765625	1.432377532958984	0.3890035400390625	2.672822998046875	1.280492004394531	0.3723202819824219	2.46608349609375	1.185936981201172	0.4268221130371094	2.398697265625	1.191992767333984	0.3572332458496094	2.420957275390625	1.298206359863281	0.3480095825195312	2.33962109375	1.24353889465332	0.3768621215820313	2.37612353515625	1.474203796386719	0.1915381317138672	2.32485400390625	1.501714233398437	0.07243575286865235	2.33904248046875	1.59446533203125	-0.1954111938476563	2.144437255859375	1.503673553466797	-0.0957599868774414	2.065354736328125	1.569763244628906	-0.07846386718749999
310	10.3	2.4771865234375	0.9783814620971679	0.2273280639648438	2.41519287109375	1.144695251464844	0.207302001953125	2.378985107421875	1.282331756591797	0.1956358642578125	2.37369775390625	1.495819610595703	0.2361590728759766	2.384457763671875	1.455055725097656	0.261273193359375	2.436135498046875	1.428177947998047	0.39200634765625	2.662417724609375	1.269670318603516	0.3772071533203125	2.474459716796875	1.148420425415039	0.439601806640625	2.39439306640625	1.162512145996094	0.3877829895019531	2.32610107421875	1.223129547119141	0.3297712707519531	2.38999169921875	1.202319564819336	0.3505311889648438	2.3667412109375	1.466166015625	0.1972239074707031	2.3052041015625	1.473024444580078	0.08102395629882812	2.200029541015625	1.570270141601563	-0.1617777099609375	1.991325561523438	1.528700988769531	-0.06172097396850586	1.8910947265625	1.542067199707031	-0.08518172454833985
311	10.333333	2.476932373046875	0.9834716720581055	0.2316766815185547	2.4087470703125	1.149115356445312	0.2125794677734375	2.3604375	1.284164367675781	0.1995947570800781	2.366929443359375	1.500719604492188	0.2330493469238281	2.37521044921875	1.459963592529297	0.2598797912597656	2.426129638671875	1.434466430664062	0.3925170593261719	2.63265625	1.247035583496094	0.4012701416015625	2.43144482421875	1.141799957275391	0.4586045837402344	2.361788818359375	1.144214981079102	0.3908103942871094	2.323239013671875	1.22602685546875	0.3297769470214844	2.3990517578125	1.207480438232422	0.3510560302734375	2.3585849609375	1.469913757324219	0.1947484588623047	2.2803486328125	1.474048461914063	0.08753092956542968	2.0347998046875	1.495716735839844	-0.05413943481445312	1.805848266601563	1.446052337646484	-0.01726394844055176	1.7048271484375	1.441492614746094	-0.0443579216003418
312	10.366667	2.48292236328125	1.002946684122086	0.2373225250244141	2.41324072265625	1.171309707641601	0.2203787078857422	2.36045556640625	1.307199127197266	0.2080830841064453	2.375983642578125	1.527459533691406	0.2370203399658203	2.381579833984375	1.486426147460937	0.2655284423828125	2.4140185546875	1.458648193359375	0.4058045349121094	2.60669482421875	1.251135650634766	0.4185545043945312	2.400089111328125	1.134118057250977	0.4334296569824219	2.33691162109375	1.149588592529297	0.359097900390625	2.30612255859375	1.246444442749024	0.3148745727539062	2.39728369140625	1.223169357299805	0.3433407592773438	2.36738134765625	1.495600891113281	0.19860107421875	2.27910400390625	1.4802177734375	0.09776666259765625	2.032294799804688	1.393804260253906	-0.0248506965637207	1.803422119140625	1.467498870849609	-0.03997915649414063	1.7078115234375	1.438876342773437	-0.07671736907958984
313	10.4	2.489776611328125	1.021874961853027	0.2390960998535156	2.416725830078125	1.187859176635742	0.22004541015625	2.37230810546875	1.326408874511719	0.2109944610595703	2.391118896484375	1.545661315917969	0.2395303649902344	2.39503369140625	1.50479037475586	0.2682358093261719	2.405989013671875	1.474907470703125	0.4108368530273437	2.5774892578125	1.250737182617188	0.42137060546875	2.3752294921875	1.127274513244629	0.4146593322753906	2.313847900390625	1.150168685913086	0.34121142578125	2.289104736328125	1.255771072387695	0.3204000854492188	2.3903330078125	1.228432739257812	0.351018310546875	2.38311328125	1.513931762695313	0.2011131591796875	2.298468505859375	1.498636566162109	0.09782354736328125	2.071482421875	1.407009002685547	-0.05351848983764648	1.843115356445312	1.47184814453125	-0.01783601188659668	1.74496875	1.454852630615235	-0.05400455856323242
314	10.433333	2.510391845703125	1.048086791992187	0.2357422332763672	2.448172119140625	1.219154739379883	0.2183642272949219	2.4037646484375	1.358002136230469	0.2074049530029297	2.409500732421875	1.578549987792969	0.2364420318603516	2.412177978515625	1.537832763671875	0.2657481384277344	2.405410400390625	1.490972534179688	0.40440869140625	2.587211181640625	1.276612274169922	0.4393876647949219	2.3577216796875	1.221753158569336	0.4104227294921875	2.280305419921875	1.275310516357422	0.3807680358886719	2.3026884765625	1.340768615722656	0.29427978515625	2.27956640625	1.259726776123047	0.3171909790039062	2.407081298828125	1.546335144042969	0.1974875793457031	2.345317138671875	1.528047302246094	0.07908135986328126	2.141845703125	1.381454223632812	-0.06374552917480469	1.919580200195312	1.460740875244141	-0.01614885330200195	1.818749389648437	1.468444641113281	-0.04881165313720703
315	10.466667	2.529470703125	1.08806689453125	0.2375977020263672	2.47110009765625	1.261839172363281	0.2209832000732422	2.4286357421875	1.402323822021484	0.2102916564941406	2.43668310546875	1.624535461425781	0.2373063507080078	2.433606689453125	1.583994201660156	0.2673771057128906	2.4001689453125	1.542656433105469	0.4049473571777344	2.540451416015625	1.298352691650391	0.4488026733398437	2.32037744140625	1.242193984985352	0.3734686584472656	2.253843994140625	1.308863800048828	0.3418711242675782	2.3286396484375	1.364040130615234	0.2803126525878906	2.33212060546875	1.320787261962891	0.2669957885742187	2.439248291015625	1.591532104492188	0.1985870513916016	2.4016318359375	1.559952880859375	0.07210609436035156	2.230677978515625	1.363844207763672	-0.05715276336669922	2.009861938476563	1.460127655029297	-0.03088016700744629	1.905203002929688	1.480432800292969	-0.02212347602844238
316	10.5	2.544763671875	1.116026184082031	0.2240130615234375	2.48436669921875	1.286795654296875	0.2105134582519531	2.451504638671875	1.428219879150391	0.2128274078369141	2.454608154296875	1.64774951171875	0.23842138671875	2.448331298828125	1.607939575195312	0.2678505249023437	2.40443310546875	1.568666076660156	0.4009408569335938	2.50813525390625	1.310784240722656	0.444526611328125	2.289140869140625	1.317903533935547	0.3564810180664063	2.246206787109375	1.3825810546875	0.2966077880859375	2.345205078125	1.417503387451172	0.2637085571289062	2.3492998046875	1.376079040527344	0.2561838684082031	2.461931396484375	1.614922058105469	0.2010620727539063	2.452615966796875	1.594275024414062	0.06909906768798828	2.358892333984375	1.357682189941406	-0.06288623809814453	2.173439453125	1.495954010009766	-0.00230518364906311	2.068212646484375	1.492044677734375	-0.009703521728515624
317	10.533333	2.566154541015625	1.14155924987793	0.220624755859375	2.506546875	1.314484436035156	0.2100514984130859	2.473352783203125	1.457002227783203	0.2164450988769531	2.479337646484375	1.678445190429688	0.241698486328125	2.467417724609375	1.638729614257812	0.2702351684570313	2.400408447265625	1.598736572265625	0.3945833435058594	2.512151123046875	1.345846466064453	0.4586029968261719	2.310446533203125	1.347816284179687	0.3319313049316406	2.267836181640625	1.406037261962891	0.2643020629882812	2.37276416015625	1.435910430908203	0.2440156555175781	2.331744384765625	1.435527893066406	0.2219064636230469	2.49126318359375	1.644832641601563	0.2056559753417969	2.514888427734375	1.640262512207031	0.07276089477539062	2.453302734375	1.384230255126953	-0.04669271469116211	2.22519189453125	1.450791778564453	-0.005281936168670654	2.144976806640625	1.514360229492187	0.02407256126403809
318	10.566667	2.59081591796875	1.156247344970703	0.2208268890380859	2.53217236328125	1.327795684814453	0.2069319458007813	2.498697998046875	1.469190124511719	0.2110656127929688	2.50586083984375	1.688255920410156	0.24137353515625	2.48977783203125	1.648596069335937	0.2671400756835938	2.409556884765625	1.611350463867188	0.3829158630371094	2.5154033203125	1.359997467041016	0.4532015686035156	2.32966845703125	1.373214752197266	0.3075811462402344	2.291255859375	1.432358428955078	0.2393329010009766	2.389476318359375	1.461872650146484	0.1992144927978516	2.358169677734375	1.457682250976563	0.1965102844238281	2.52142138671875	1.655314331054687	0.2066609039306641	2.563969482421875	1.6613896484375	0.07970647430419922	2.620761474609375	1.410952362060547	-0.04838499450683593	2.391134033203125	1.352740539550781	-0.01398004627227783	2.289796875	1.328328033447266	0.003359068155288696
319	10.6	2.615824951171875	1.161530044555664	0.2251937561035156	2.566414306640625	1.333462463378906	0.2136181793212891	2.539800537109375	1.474115325927734	0.2205049133300781	2.534569091796875	1.690722839355469	0.2458815612792969	2.518133056640625	1.651428344726563	0.2706096801757812	2.431316650390625	1.616967163085937	0.3797342224121094	2.509784423828125	1.356026275634766	0.4331726379394531	2.341260009765625	1.407135711669922	0.2805237121582031	2.333495361328125	1.457206695556641	0.1980947265625	2.4263134765625	1.507856201171875	0.1734362335205078	2.4157744140625	1.43544970703125	0.183061279296875	2.554453125	1.658334716796875	0.2139902954101562	2.5974306640625	1.664295654296875	0.08917232513427735	2.6972880859375	1.415966857910156	-0.002530068159103394	2.474616455078125	1.338891967773437	-0.01575926303863525	2.375280029296875	1.311757263183594	3.649480640888214e-05
320	10.633333	2.63127001953125	1.156708114624023	0.2234745483398438	2.58490673828125	1.326583557128906	0.2114515075683594	2.5599833984375	1.4653427734375	0.2173248596191406	2.55732568359375	1.67904345703125	0.2387090454101563	2.5396513671875	1.641014892578125	0.2630569152832031	2.44901025390625	1.608095764160156	0.3665042724609375	2.5224521484375	1.351040710449219	0.4236895446777344	2.363967041015625	1.401149719238281	0.2655057373046875	2.35748583984375	1.442618896484375	0.1799870300292969	2.446944091796875	1.497737640380859	0.1603249359130859	2.42674462890625	1.452496948242187	0.1611104583740234	2.577524169921875	1.646345581054688	0.2085613250732422	2.63488427734375	1.646016784667969	0.0917840576171875	2.78169970703125	1.418025970458984	0.02805494499206543	2.572117431640625	1.323613189697266	-0.005909018039703369	2.47032421875	1.312126800537109	-0.000682975172996521
321	10.666667	2.6544267578125	1.136319320678711	0.2307413635253906	2.616814208984375	1.306857696533203	0.2243485260009766	2.58966259765625	1.443889495849609	0.22256396484375	2.5912177734375	1.655880981445312	0.2393574829101562	2.56957568359375	1.61931298828125	0.2617076416015625	2.47089892578125	1.586970703125	0.3556448974609375	2.5332021484375	1.328390441894531	0.4058978576660156	2.384788330078125	1.376795745849609	0.2408370666503906	2.38561474609375	1.429502319335938	0.1626197357177734	2.473656982421875	1.488142059326172	0.1590702667236328	2.439111328125	1.433323333740234	0.1396092529296875	2.6137978515625	1.622267578125	0.2129121704101563	2.67953271484375	1.597072509765625	0.105031005859375	2.816535400390625	1.358570922851563	0.08461899566650391	2.61115185546875	1.347003601074219	-0.01840347099304199	2.52327587890625	1.389724090576172	0.009288111686706542
322	10.7	2.692739990234375	1.109629776000977	0.2387344970703125	2.649319091796875	1.283554321289063	0.228186279296875	2.61845068359375	1.423730621337891	0.2255200958251953	2.6295810546875	1.641412170410156	0.2411469573974609	2.603089599609375	1.605331665039063	0.26189306640625	2.4899169921875	1.567292297363281	0.3421962890625	2.5419521484375	1.298057708740234	0.3888063354492188	2.4176669921875	1.355685394287109	0.1997750549316406	2.453637451171875	1.403164764404297	0.1233167953491211	2.55469091796875	1.441587951660156	0.1114486846923828	2.51980615234375	1.405623229980469	0.1227810211181641	2.653709716796875	1.605371459960938	0.2168834838867187	2.740148681640625	1.574038024902344	0.1216547622680664	2.84088818359375	1.309191772460937	0.1271751251220703	2.654571044921875	1.354223602294922	-0.01119843101501465	2.553598876953125	1.348346099853516	0.01450844955444336
323	10.733333	2.7140107421875	1.096439765930176	0.2400416870117187	2.670195068359375	1.266348480224609	0.2230554351806641	2.64072021484375	1.404104644775391	0.2189719696044922	2.655334228515625	1.617095092773438	0.2400344696044922	2.628999755859375	1.581547058105469	0.2597471313476563	2.515478515625	1.551261352539063	0.3381613464355469	2.547920166015625	1.285097106933594	0.3898015441894531	2.43712353515625	1.296322509765625	0.1894945678710938	2.4614580078125	1.360556640625	0.1236517715454102	2.550971923828125	1.411815887451172	0.09608586120605468	2.4518349609375	1.379928283691406	0.09491172027587891	2.678147216796875	1.582010192871094	0.2149560394287109	2.757919921875	1.564270141601563	0.1139195175170898	2.8278994140625	1.298555969238281	0.07022286224365235	2.6398876953125	1.369231201171875	-0.04605094528198242	2.55065625	1.352574768066406	0.001448761701583862
324	10.766667	2.75099609375	1.074246398925781	0.2446829681396484	2.7105595703125	1.248171478271484	0.2248385162353516	2.68393017578125	1.389310852050781	0.2240213775634766	2.678857666015625	1.607083801269531	0.2427466430664063	2.652844970703125	1.568998840332031	0.2603342590332031	2.5362060546875	1.524787658691406	0.3322037963867188	2.553298828125	1.248305999755859	0.3588689880371094	2.46056591796875	1.303049438476563	0.1516028289794922	2.462031982421875	1.336273742675781	0.06051229858398437	2.5568349609375	1.356204376220703	0.01095322513580322	2.5036923828125	1.39362451171875	0.04414185714721679	2.70769775390625	1.573077331542969	0.2207432403564453	2.797083251953125	1.557979675292969	0.1241928558349609	2.876272705078125	1.28978125	0.07726780700683594	2.673923828125	1.354974700927734	-0.02641545295715332	2.5729990234375	1.36038037109375	-0.0002107135951519012
325	10.8	2.76077734375	1.073572639465332	0.2381523742675781	2.7207626953125	1.248430557250977	0.2267288208007812	2.6917734375	1.389166595458984	0.2256919250488281	2.688158447265625	1.607193603515625	0.2428449249267578	2.66143505859375	1.569434631347656	0.2601275329589844	2.5466005859375	1.520406127929688	0.3319033203125	2.564380615234375	1.24362939453125	0.3562192687988281	2.467701171875	1.305431732177734	0.1526595153808594	2.472182373046875	1.359103118896484	0.0719688720703125	2.56518310546875	1.364833587646484	0.01567284774780273	2.546453857421875	1.399178802490234	0.0686512451171875	2.7171884765625	1.572779602050781	0.2216922302246094	2.809394287109375	1.546701538085937	0.1301887054443359	2.877918212890625	1.272675079345703	0.1039716644287109	2.68472802734375	1.337596618652344	-0.01626546669006348	2.585873779296875	1.35926611328125	0.009609017372131348
326	10.833333	2.7633779296875	1.079358428955078	0.2389474334716797	2.723503173828125	1.256504180908203	0.2270954742431641	2.694257080078125	1.398986755371094	0.2247667541503906	2.690882568359375	1.619749877929687	0.2416835174560547	2.663388916015625	1.581629760742187	0.2587193603515625	2.5494541015625	1.526833251953125	0.3313488464355469	2.58333203125	1.248270568847656	0.3577547912597656	2.481400390625	1.31258447265625	0.1541969757080078	2.48673388671875	1.376316864013672	0.07966056060791016	2.580748046875	1.376482604980469	0.02214935493469238	2.4780869140625	1.407256378173828	0.05923659515380859	2.72058154296875	1.584791442871094	0.2208994750976563	2.821577880859375	1.559831848144531	0.1362314758300781	2.89064013671875	1.282358764648438	0.1094832458496094	2.712673095703125	1.365240417480469	-0.02779829406738281	2.609721923828125	1.363104736328125	-0.003730040073394776
327	10.866667	2.76517919921875	1.107182846069336	0.232115234375	2.7285517578125	1.288031555175781	0.2194580230712891	2.703703857421875	1.433780364990234	0.2211836853027344	2.70550439453125	1.657701599121094	0.2438641967773438	2.67634814453125	1.6192529296875	0.2597915649414063	2.55614111328125	1.565950561523437	0.3281451416015625	2.582666015625	1.282054412841797	0.3559542541503906	2.479376708984375	1.365112976074219	0.1553333435058594	2.492724365234375	1.416051361083984	0.07052404022216797	2.592542236328125	1.408035003662109	0.02031708526611328	2.570495849609375	1.446326812744141	0.0642699966430664	2.735140625	1.621952941894531	0.2223271179199219	2.8337509765625	1.596503173828125	0.1316837463378906	2.92090478515625	1.317914672851562	0.1328844757080078	2.733818115234375	1.355688934326172	-0.01831333351135254	2.633636962890625	1.375594604492187	0.01516481685638428
328	10.9	2.75165966796875	1.136214004516602	0.2241264953613281	2.71943310546875	1.316660034179687	0.2183441619873047	2.697757568359375	1.461574005126953	0.2234003601074219	2.702970458984375	1.6836064453125	0.2453298034667969	2.674703857421875	1.6457783203125	0.2628991394042969	2.55969580078125	1.59403076171875	0.3383251647949219	2.590263427734375	1.312518402099609	0.3609115905761719	2.477728759765625	1.385429504394531	0.1637725830078125	2.5045771484375	1.434019256591797	0.08182068634033203	2.591953125	1.433287292480469	0.01324580574035645	2.55210693359375	1.464115142822266	0.06499908447265625	2.730688232421875	1.647855407714844	0.2223161163330078	2.821299560546875	1.620289672851563	0.1258531036376953	2.89612451171875	1.340850738525391	0.1353911895751953	2.704349609375	1.376515655517578	-0.006884589672088623	2.615144287109375	1.424406372070313	0.02640084457397461
329	10.933333	2.731128173828125	1.154291473388672	0.2232606506347656	2.7087919921875	1.337673583984375	0.2114968109130859	2.69791259765625	1.485069091796875	0.2190177917480469	2.699882080078125	1.709191711425781	0.2415970458984375	2.671385986328125	1.670633666992188	0.2585591125488281	2.558759765625	1.607326416015625	0.3314151306152344	2.595242431640625	1.325697845458985	0.3710143737792969	2.495676025390625	1.392435791015625	0.1623348083496094	2.503931396484375	1.456293334960937	0.08593756866455078	2.59070458984375	1.444143188476563	0.01598945236206055	2.576860107421875	1.472996215820312	0.06312328720092773	2.728869140625	1.673489318847656	0.2190214385986328	2.82598291015625	1.642857971191406	0.1281903839111328	2.933004638671875	1.371615631103516	0.1100840759277344	2.739601806640625	1.407571990966797	-0.03376532363891602	2.64497265625	1.424754241943359	0.0144325647354126
330	10.966667	2.725213134765625	1.184263259887695	0.2203577575683594	2.696723876953125	1.366411437988281	0.2136781768798828	2.681176025390625	1.512892578125	0.2209966125488281	2.698732177734375	1.735766723632812	0.2414878234863281	2.6697236328125	1.699183227539062	0.2612140502929687	2.557974853515625	1.642159118652344	0.3393926086425781	2.596208251953125	1.360731079101563	0.3709101867675781	2.48253466796875	1.431256591796875	0.1718455200195312	2.470973876953125	1.488679565429687	0.09132340240478516	2.565833740234375	1.509023956298828	0.03589265823364258	2.548375732421875	1.515071533203125	0.06754073333740235	2.7232265625	1.698437744140625	0.2167216491699219	2.81020458984375	1.668444152832031	0.1165782699584961	2.880793701171875	1.38604541015625	0.1099491729736328	2.67858837890625	1.429889282226563	-0.01724572563171387	2.5714013671875	1.429497955322266	-0.01493957138061523
331	11	2.7224326171875	1.191501892089844	0.2247922821044922	2.696516357421875	1.374881561279297	0.2166161193847656	2.6834375	1.522368103027344	0.2230294952392578	2.69968212890625	1.746754577636719	0.2397639007568359	2.67071044921875	1.710166381835938	0.2601595764160156	2.556115234375	1.654769592285156	0.3367362670898438	2.5883330078125	1.372293792724609	0.3770332641601563	2.48438427734375	1.444850891113281	0.1720594787597656	2.461925048828125	1.50265283203125	0.09353419494628906	2.556294921875	1.524491088867188	0.03675236892700195	2.56211767578125	1.545220703125	0.08863360595703125	2.72457763671875	1.708967407226563	0.2155852661132812	2.81154296875	1.669292907714844	0.1179272842407227	2.889498046875	1.387635467529297	0.1039309387207031	2.67695361328125	1.430025787353516	-0.00828261661529541	2.570746337890625	1.417754669189453	0.004995800495147705
332	11.033333	2.711782470703125	1.190682373046875	0.2238136444091797	2.68647509765625	1.371157104492188	0.2162481994628906	2.674955322265625	1.516329528808594	0.2236726837158203	2.693164306640625	1.737312927246094	0.2337859344482422	2.66377734375	1.702265991210937	0.2542621459960938	2.549425537109375	1.653193176269531	0.3309146423339844	2.58111669921875	1.375731994628906	0.3737107543945313	2.47498974609375	1.4410087890625	0.1719566802978515	2.457181640625	1.496340148925781	0.09250096130371094	2.5479404296875	1.523099975585938	0.03548505401611328	2.553136474609375	1.528675720214844	0.08185375976562501	2.717762451171875	1.699151489257813	0.2117220153808594	2.809914794921875	1.6520859375	0.1258710021972656	2.896035400390625	1.377530364990234	0.1343446044921875	2.709906494140625	1.454414337158203	0.003554105758666992	2.60504052734375	1.439096740722656	0.001425077438354492
333	11.066667	2.705537109375	1.182125350952148	0.2237145843505859	2.680685302734375	1.361873687744141	0.2149555206298828	2.67284765625	1.506596862792969	0.2242955017089844	2.6915771484375	1.7267001953125	0.2331705017089844	2.663069580078125	1.691870849609375	0.2547435150146484	2.548885009765625	1.645872131347656	0.3324348449707031	2.57095361328125	1.3675546875	0.3676064758300781	2.465584228515625	1.423131195068359	0.1636718139648438	2.459260009765625	1.479549926757812	0.08372423553466797	2.55800048828125	1.503986907958984	0.04177212142944336	2.5517529296875	1.5024541015625	0.07638998413085937	2.7151845703125	1.688615173339844	0.2103645477294922	2.80203271484375	1.645100708007813	0.118182975769043	2.896969970703125	1.374553039550781	0.1180068206787109	2.69839794921875	1.435091979980469	-0.0007621347904205322	2.59293408203125	1.438064727783203	-0.00464980411529541
334	11.1	2.69911376953125	1.166312057495117	0.2225877380371094	2.674870849609375	1.343691650390625	0.2143283386230469	2.669507080078125	1.486483917236328	0.2248108215332031	2.69001904296875	1.703570922851563	0.2290501251220703	2.66236865234375	1.669835083007813	0.2518922424316406	2.55075732421875	1.631871154785156	0.3338912658691406	2.553394775390625	1.35661654663086	0.3698204956054688	2.454889892578125	1.402633972167969	0.1637493743896484	2.450316650390625	1.458199188232422	0.0847009506225586	2.53630712890625	1.486501495361328	0.02480866050720215	2.533652587890625	1.482558563232422	0.07168284606933593	2.7122177734375	1.665410095214844	0.2064424896240235	2.7918056640625	1.6158740234375	0.1133564605712891	2.8380849609375	1.337763885498047	0.09056597900390626	2.6358984375	1.405576416015625	-0.01038613891601563	2.531910888671875	1.407622222900391	-0.01589328956604004
335	11.133333	2.689795654296875	1.135091156005859	0.2253959655761719	2.669013916015625	1.310043579101563	0.2151884765625	2.665229248046875	1.450923736572266	0.2217880249023438	2.68115478515625	1.665091247558594	0.2213829650878906	2.65531396484375	1.631771057128906	0.2453169860839844	2.547366943359375	1.605619201660156	0.3328363037109375	2.546859619140625	1.334294158935547	0.3660936279296875	2.43527001953125	1.377140380859375	0.1702615509033203	2.4266162109375	1.417933074951172	0.08462230682373047	2.49853271484375	1.457190765380859	0.01598109340667725	2.50373779296875	1.465996063232422	0.07943349456787109	2.703090576171875	1.6275390625	0.1991546478271485	2.781831787109375	1.581505249023437	0.1063970184326172	2.823801513671875	1.306409057617187	0.094635986328125	2.63568505859375	1.388659454345703	-0.01411303901672363	2.533146484375	1.390673095703125	-0.01352098751068115
336	11.166667	2.6801435546875	1.108555412292481	0.2228793640136719	2.6633251953125	1.282474365234375	0.2146932983398437	2.66458154296875	1.42215771484375	0.221223876953125	2.6825029296875	1.634186706542969	0.2153616638183594	2.658182373046875	1.601945251464844	0.2414108428955078	2.553249267578125	1.577994140625	0.3311911315917969	2.537749267578125	1.309108917236328	0.3607245788574219	2.43363525390625	1.356140747070313	0.1640970611572266	2.428884033203125	1.401377380371094	0.08136373138427734	2.5240966796875	1.432364013671875	0.04674331665039062	2.513556396484375	1.438614379882813	0.08139200592041015	2.7023466796875	1.596278625488281	0.1927168273925781	2.76901806640625	1.548185424804688	0.09337852478027343	2.788589111328125	1.2729990234375	0.1036336364746094	2.606569091796875	1.356073822021484	-0.01037958240509033	2.507611572265625	1.375267639160156	0.002771379470825195
337	11.2	2.68110693359375	1.07897216796875	0.2231531372070313	2.665226318359375	1.254372573852539	0.2156366577148437	2.6635712890625	1.395257415771484	0.2186051330566406	2.68557763671875	1.608551940917969	0.2124082794189453	2.661169677734375	1.576499694824219	0.2392860412597656	2.563326904296875	1.548997192382813	0.3373741760253906	2.525684814453125	1.278939971923828	0.3517540588378906	2.414347412109375	1.314156494140625	0.1545664672851562	2.403713134765625	1.371554504394531	0.07943404388427734	2.493041259765625	1.399036834716797	0.02781841468811035	2.4858759765625	1.395430694580078	0.06272895050048828	2.7042080078125	1.570005737304688	0.1890165557861328	2.770093505859375	1.518816467285156	0.08939859008789063	2.78821533203125	1.241442504882813	0.1011251983642578	2.60052392578125	1.323561737060547	-0.007896013736724853	2.5103623046875	1.371649230957031	-0.0005966471433639526
338	11.233333	2.687634033203125	1.056708869934082	0.2221058044433594	2.670797607421875	1.233179962158203	0.2157848815917969	2.66680029296875	1.37487060546875	0.2200360107421875	2.684497314453125	1.589947692871094	0.2149773864746094	2.661228759765625	1.557005737304687	0.2423350830078125	2.571476318359375	1.526085998535156	0.3481212768554687	2.522039794921875	1.255849182128906	0.3434359436035156	2.405001953125	1.313952239990234	0.1534176940917969	2.397193115234375	1.361421783447266	0.07063966369628906	2.488605712890625	1.401895935058594	0.03129342651367188	2.488434326171875	1.395621948242187	0.07308105468749999	2.70345751953125	1.551721008300781	0.1907021636962891	2.765737060546875	1.500097381591797	0.08796975708007812	2.77435546875	1.220527893066406	0.09996900177001954	2.588241455078125	1.312874847412109	-0.006658174037933349	2.50618310546875	1.371104644775391	0.01576376914978027
339	11.266667	2.691697998046875	1.047549102783203	0.216233642578125	2.6783740234375	1.225666870117188	0.2121222076416016	2.67381298828125	1.368374420166016	0.2159664001464844	2.687654052734375	1.585350708007812	0.2165455932617187	2.664360595703125	1.551068359375	0.2428425598144531	2.576347412109375	1.514357482910156	0.3496148376464844	2.525941650390625	1.242356979370117	0.3418526611328125	2.400745361328125	1.308395172119141	0.1576937866210938	2.416821533203125	1.365597259521484	0.08174285888671876	2.514182861328125	1.398751953125	0.04811333465576172	2.38980224609375	1.403095672607422	0.06838511657714844	2.707900146484375	1.5478291015625	0.1915033569335937	2.77613525390625	1.50404476928711	0.08771622467041015	2.774145263671875	1.222281723022461	0.07694033813476563	2.6002314453125	1.337272674560547	-0.03194106292724609	2.513745849609375	1.379549591064453	0.006963320255279541
340	11.3	2.7049560546875	1.05824783706665	0.2140627746582031	2.68997021484375	1.239463333129883	0.2136982879638672	2.681696533203125	1.384529541015625	0.2180723114013672	2.696824462890625	1.605279663085938	0.2201576690673828	2.6728876953125	1.570325378417969	0.2466325073242188	2.586723876953125	1.519826538085937	0.3527177124023437	2.539409423828125	1.242252593994141	0.3461905212402344	2.4057587890625	1.314515411376953	0.1650889739990234	2.424191650390625	1.391128631591797	0.1065842819213867	2.525876953125	1.413064483642578	0.07042142486572266	2.42840380859375	1.419910675048828	0.08367696380615235	2.717311767578125	1.567164001464844	0.194468505859375	2.785161376953125	1.521638488769531	0.0882138442993164	2.784799072265625	1.23476725769043	0.08025907135009766	2.620359130859375	1.373317962646484	-0.02495047378540039	2.520080810546875	1.375321899414063	0.008321879386901855
341	11.333333	2.72447900390625	1.084610321044922	0.214304931640625	2.70463623046875	1.268672546386719	0.2097892761230469	2.695159912109375	1.416342193603516	0.2144047088623047	2.709774658203125	1.641016357421875	0.2240045471191406	2.685714599609375	1.604436767578125	0.2499182281494141	2.5986376953125	1.549594848632812	0.3568184204101563	2.564818115234375	1.264802825927734	0.3515678100585938	2.4221962890625	1.332611511230469	0.1698516082763672	2.411624755859375	1.404165466308594	0.1008695068359375	2.517840087890625	1.426463684082031	0.07257005310058594	2.38315673828125	1.433694366455078	0.09011820983886719	2.730594482421875	1.603182495117188	0.1964045715332031	2.79751416015625	1.570676452636719	0.08195272827148438	2.855789306640625	1.285165161132813	0.05941810607910156	2.63755322265625	1.36422412109375	-0.0151413459777832	2.530957763671875	1.375200500488281	-0.02508820915222168
342	11.366667	2.7397490234375	1.104790237426758	0.2124216918945313	2.719677734375	1.289850128173828	0.2106998443603516	2.704357666015625	1.437879455566406	0.2103507995605469	2.712415283203125	1.664166442871094	0.217175552368164	2.689190185546875	1.627037353515625	0.2435891265869141	2.606311767578125	1.573838684082031	0.3556153869628906	2.590734375	1.285949951171875	0.3512615356445313	2.445643310546875	1.365945587158203	0.1748602600097656	2.415790283203125	1.430051330566406	0.1034853057861328	2.521498291015625	1.442861785888672	0.06642387390136718	2.41403369140625	1.467224334716797	0.07863201141357422	2.734572265625	1.626413879394531	0.1900093688964844	2.8029931640625	1.592711547851563	0.07593712615966797	2.91267431640625	1.320903686523438	0.0557474479675293	2.687302001953125	1.390138671875	-0.01114186668395996	2.57948828125	1.386800354003906	-0.01942531967163086
343	11.4	2.757451171875	1.142314590454101	0.2177067260742188	2.73415869140625	1.324377655029297	0.2176087646484375	2.713163818359375	1.469560852050781	0.2140335693359375	2.71975634765625	1.692722290039062	0.22081884765625	2.696834228515625	1.655981506347656	0.2466572723388672	2.613075927734375	1.602945922851562	0.3552939758300781	2.611871337890625	1.318667755126953	0.3515046081542968	2.46595751953125	1.396171752929688	0.1793359985351562	2.434262451171875	1.45464404296875	0.1059135284423828	2.540114990234375	1.461528717041016	0.07265281677246094	2.55310009765625	1.490912048339844	0.1074771957397461	2.742059326171875	1.655624816894531	0.1942339630126953	2.807688232421875	1.619816284179687	0.08146528625488281	2.90184326171875	1.345893157958984	0.08572250366210937	2.681396240234375	1.402355072021484	0.004447542190551758	2.575611572265625	1.4127275390625	0.01340230560302734
344	11.433333	2.77569482421875	1.152769592285156	0.2220932312011719	2.751984375	1.336743408203125	0.2210640716552734	2.73262939453125	1.483764892578125	0.2196441955566406	2.73386962890625	1.709484497070312	0.2220956268310547	2.71153271484375	1.672325073242187	0.2488821258544922	2.625814697265625	1.619756225585937	0.3583419799804687	2.62944287109375	1.33249169921875	0.3534942932128906	2.476144287109375	1.406035614013672	0.1824748840332031	2.45033837890625	1.46599267578125	0.1065576248168945	2.55801904296875	1.479626342773438	0.07754901123046876	2.55089697265625	1.509783264160156	0.1021112976074219	2.757370361328125	1.672026733398438	0.1960156097412109	2.824545166015625	1.634287963867187	0.08305176544189453	2.94764892578125	1.368891967773437	0.09406722259521484	2.725943603515625	1.419169738769531	0.004863426208496093	2.62001416015625	1.422932861328125	-0.01478768348693848
345	11.466667	2.793867431640625	1.167340911865234	0.2355123291015625	2.761669677734375	1.350138122558594	0.2233443145751953	2.73884130859375	1.496982025146484	0.2179512939453125	2.747207275390625	1.723107666015625	0.2238999633789062	2.723557373046875	1.686164245605469	0.2501199493408203	2.637760986328125	1.631396118164063	0.3589954223632812	2.64888916015625	1.343517181396484	0.3629020690917969	2.5014375	1.413908294677734	0.1846299285888672	2.466051025390625	1.467918884277344	0.1077518463134766	2.57359619140625	1.482753387451172	0.07764819335937501	2.587971435546875	1.50286083984375	0.105644157409668	2.7696640625	1.685226684570313	0.1972387847900391	2.84029248046875	1.643863342285156	0.08723241424560547	2.964145751953125	1.377963226318359	0.09913321685791016	2.7422646484375	1.422296691894531	0.005478694915771485	2.63439404296875	1.42294091796875	-0.0015174560546875
346	11.5	2.80665869140625	1.168409820556641	0.2409424896240234	2.7759208984375	1.34824658203125	0.2250648651123047	2.756182373046875	1.493173248291016	0.2186109771728516	2.76336962890625	1.715882751464844	0.2225057678222656	2.73982666015625	1.679650085449219	0.2482820739746094	2.655011474609375	1.626142761230469	0.3554098510742187	2.66090185546875	1.342645446777344	0.3632405395507812	2.526171630859375	1.405289367675781	0.1772097015380859	2.48544921875	1.459808990478516	0.1055183792114258	2.588383544921875	1.480587890625	0.06980142211914063	2.611755859375	1.495685241699219	0.1064711303710938	2.786060791015625	1.6784423828125	0.1969690399169922	2.8549833984375	1.635413513183594	0.0891629638671875	2.990279052734375	1.380029937744141	0.09297723388671875	2.76360009765625	1.392649475097656	0.0118257999420166	2.65951953125	1.407192413330078	-0.004989000797271728
347	11.533333	2.81620556640625	1.163461929321289	0.2423522033691406	2.786281982421875	1.342576599121094	0.225857421875	2.768682861328125	1.48716259765625	0.2198826751708984	2.77921875	1.708810607910156	0.22025537109375	2.756076416015625	1.673464660644531	0.2471777191162109	2.67330859375	1.624668701171875	0.357251220703125	2.670817626953125	1.342297973632812	0.3631609802246094	2.5341044921875	1.403580841064453	0.1794488983154297	2.50989794921875	1.461264312744141	0.1034690475463867	2.614560546875	1.474661590576172	0.07086145782470703	2.631788330078125	1.488445922851563	0.1145544052124023	2.800442138671875	1.670833374023438	0.1946823272705078	2.873195068359375	1.634339416503906	0.08771356201171875	2.956582763671875	1.358902679443359	0.08613754272460937	2.73636279296875	1.400498077392578	0.0001093074679374695	2.65252392578125	1.446489135742187	-0.04555764389038086
348	11.566667	2.84223046875	1.139665664672852	0.2448872222900391	2.80985400390625	1.315560791015625	0.2307956237792969	2.79002001953125	1.457517059326172	0.2257197723388672	2.793601318359375	1.675790954589844	0.2229804382324219	2.7722939453125	1.640701965332031	0.2502603454589844	2.687145263671875	1.598974792480469	0.3583035278320312	2.67765673828125	1.321390075683594	0.3671942443847656	2.54923046875	1.378124237060547	0.1809512939453125	2.5837041015625	1.437334289550781	0.1125248870849609	2.678787841796875	1.468600555419922	0.07023674011230469	2.608900146484375	1.479058074951172	0.1035503463745117	2.8152841796875	1.638740844726562	0.1980332946777344	2.8882783203125	1.602814636230469	0.0937723617553711	2.95132470703125	1.326778289794922	0.09477797698974609	2.74141259765625	1.375425079345703	-0.001942090749740601	2.65627783203125	1.410880859375	-0.05057628631591797
349	11.6	2.86194873046875	1.117575866699219	0.2507607269287109	2.826482177734375	1.292979217529297	0.2321095886230469	2.80831982421875	1.435608093261719	0.2280031890869141	2.809667724609375	1.654471313476563	0.2219550018310547	2.788749267578125	1.619481750488281	0.24991259765625	2.704325927734375	1.584727661132812	0.3614884643554688	2.697469970703125	1.306358734130859	0.3730098571777344	2.56050048828125	1.337848815917969	0.1860317687988281	2.581278076171875	1.404674072265625	0.1187018737792969	2.681116943359375	1.442247344970703	0.09644084930419922	2.556721435546875	1.441329711914062	0.105250846862793	2.831709228515625	1.617164428710937	0.1974222869873047	2.90565625	1.584276672363281	0.09234839630126954	2.9267626953125	1.301318634033203	0.08117178344726562	2.723197509765625	1.377458679199219	-0.01301440620422363	2.62117919921875	1.369274353027344	-0.03442671966552734
350	11.633333	2.8694541015625	1.096240921020508	0.2568999633789062	2.83909375	1.272152648925781	0.2403988647460938	2.8218916015625	1.414348083496094	0.23536962890625	2.827134033203125	1.632135375976563	0.2237262878417969	2.804792236328125	1.598363525390625	0.2517653961181641	2.711985107421875	1.566080322265625	0.356547607421875	2.708149658203125	1.288675476074219	0.3684471740722656	2.589797607421875	1.315730773925781	0.1695001068115234	2.576768310546875	1.371862365722656	0.09176830291748046	2.675391845703125	1.407843780517578	0.06404946899414063	2.6744384765625	1.405826141357422	0.09732308959960938	2.849258544921875	1.593978637695312	0.2010062561035156	2.923397705078125	1.560397399902344	0.09689398193359375	2.9143427734375	1.277756134033203	0.08757050323486328	2.7110751953125	1.354965698242188	-0.00421220064163208	2.60926611328125	1.372160675048828	-0.01813041877746582
351	11.666667	2.87483984375	1.088777458190918	0.2640271301269531	2.849242431640625	1.266667816162109	0.2466669464111328	2.83126220703125	1.409526702880859	0.2364472198486328	2.8422978515625	1.628581420898437	0.2233075561523437	2.817924072265625	1.595351745605469	0.2509212493896484	2.715859375	1.555717834472656	0.3454920959472656	2.72214892578125	1.277123687744141	0.3692698669433594	2.62076220703125	1.301466430664062	0.1589625854492188	2.593164794921875	1.362139373779297	0.08786623382568359	2.624416015625	1.398746643066406	-0.01033034133911133	2.705482177734375	1.400073669433594	0.08659585571289062	2.864494384765625	1.589439758300781	0.2015746459960938	2.93802685546875	1.55261083984375	0.09692462158203125	2.917813232421875	1.26836083984375	0.09613458251953125	2.710672607421875	1.347178558349609	0.01019685745239258	2.607215087890625	1.350604461669922	-0.006993911266326904
352	11.7	2.868091064453125	1.095666786193848	0.2730950012207031	2.845395751953125	1.274531860351563	0.2525202331542969	2.82919970703125	1.418143432617188	0.2398543090820313	2.8396806640625	1.638331726074219	0.2266382904052734	2.813901123046875	1.604856262207031	0.2531053466796875	2.709551513671875	1.554881591796875	0.3411790161132813	2.722296142578125	1.274475463867188	0.3560213317871094	2.64143115234375	1.316991668701172	0.1385100860595703	2.696168212890625	1.373482574462891	0.08014813995361328	2.7310166015625	1.438757629394531	-0.001122735500335693	2.691375732421875	1.400932373046875	0.05221881103515625	2.86338623046875	1.599074401855469	0.2061634674072266	2.936368896484375	1.554770751953125	0.1031838150024414	2.92420947265625	1.268718200683594	0.09582087707519531	2.718497802734375	1.352252258300781	0.007612049579620361	2.61691259765625	1.365577575683594	-0.01738671875
353	11.733333	2.85178125	1.105822799682617	0.2846286315917969	2.834423583984375	1.285247863769531	0.2567554626464844	2.821462158203125	1.429182891845703	0.2372797393798828	2.833029541015625	1.6505	0.2247702484130859	2.80538623046875	1.616868530273437	0.2495928497314453	2.696662353515625	1.563826965332031	0.331614501953125	2.71792431640625	1.28406948852539	0.3649425354003906	2.645681640625	1.325373504638672	0.1428877105712891	2.7108544921875	1.368983612060547	0.08336173248291015	2.7620947265625	1.427609008789062	0.004987135410308838	2.713794677734375	1.410041381835938	0.06639793395996094	2.858135986328125	1.611024353027344	0.2058036499023438	2.9266435546875	1.560024780273437	0.1019536666870117	2.951105712890625	1.273185668945312	0.1009353332519531	2.742492919921875	1.374730773925781	0.03900588607788086	2.646113037109375	1.368713684082031	-0.004717003345489502
354	11.766667	2.82143310546875	1.110015937805176	0.2906563720703125	2.8147802734375	1.289616058349609	0.2573137512207031	2.81176171875	1.434620147705078	0.2394478149414062	2.8223203125	1.656124145507813	0.2220030822753906	2.792946044921875	1.622762268066406	0.2453726501464844	2.677579833984375	1.570423522949219	0.3188807678222656	2.690551513671875	1.293298370361328	0.3754307250976562	2.66138427734375	1.325762573242188	0.1418362426757812	2.72869921875	1.375603759765625	0.08969961547851563	2.786590576171875	1.432704559326172	0.01456803798675537	2.727462646484375	1.411456115722656	0.06454485321044921	2.849344482421875	1.616376525878906	0.2062240905761719	2.92110107421875	1.562073852539063	0.1059359664916992	2.9590439453125	1.276102325439453	0.1085972137451172	2.754716064453125	1.377036285400391	0.03131691360473633	2.661949951171875	1.386126586914062	-0.0196367301940918
355	11.8	2.802091552734375	1.119569946289062	0.2901255493164063	2.794988037109375	1.298367065429687	0.2550697021484375	2.79068505859375	1.442534698486328	0.233937255859375	2.80645849609375	1.663316101074219	0.2183450775146484	2.77477978515625	1.630500732421875	0.23906201171875	2.654103759765625	1.580464660644531	0.3044858093261719	2.673263671875	1.308531036376953	0.378343994140625	2.722244140625	1.321382293701172	0.1467648468017578	2.749069091796875	1.381097625732422	0.07327825164794922	2.790542724609375	1.4506103515625	-0.001849956750869751	2.68332666015625	1.411627349853516	0.0548104133605957	2.833910400390625	1.623235595703125	0.2046887359619141	2.916230224609375	1.575467529296875	0.1097792053222656	2.93553857421875	1.289788177490234	0.08094500732421875	2.7315615234375	1.389420623779297	0.002896621704101562	2.629378173828125	1.403094116210938	-0.02160989189147949
356	11.833333	2.782101318359375	1.111713623046875	0.2889776000976563	2.773923828125	1.289399139404297	0.2570709838867187	2.768658447265625	1.432533020019531	0.2381813201904297	2.78782080078125	1.650931823730469	0.2209676208496094	2.75485400390625	1.619037719726562	0.2399664001464844	2.629370849609375	1.581636962890625	0.301792724609375	2.644883056640625	1.309634033203125	0.3660305480957031	2.703568115234375	1.32074072265625	0.1388137664794922	2.725938720703125	1.374384155273437	0.06048362731933594	2.762129638671875	1.440746612548828	-0.01867379951477051	2.652147216796875	1.410905517578125	0.04732260131835937	2.81531689453125	1.610730773925781	0.2096030120849609	2.9061748046875	1.564365417480469	0.1239277801513672	2.91265625	1.28039453125	0.098159912109375	2.713316650390625	1.35972021484375	-0.00466085958480835	2.6096142578125	1.371575286865234	-0.01626934051513672
357	11.866667	2.771275146484375	1.10003205871582	0.2867878112792969	2.7633017578125	1.2757109375	0.2562561340332031	2.75827001953125	1.417268035888672	0.2389948425292969	2.77634375	1.633310119628906	0.225631103515625	2.743448974609375	1.601352722167969	0.2429914398193359	2.614083251953125	1.574587829589844	0.2977907409667969	2.599470947265625	1.306641418457031	0.36433984375	2.661879150390625	1.297047424316406	0.1410489654541016	2.681490478515625	1.350265686035156	0.06317512130737304	2.711994140625	1.411096466064453	-0.02082472229003906	2.614589599609375	1.377387084960938	0.04719951629638672	2.80406103515625	1.593927490234375	0.2146335754394531	2.89800048828125	1.547394409179688	0.1351259307861328	2.8998896484375	1.266553192138672	0.113175895690918	2.71390869140625	1.353314636230469	-0.001283653020858765	2.613329833984375	1.373088958740234	-0.01718189239501953
358	11.9	2.755130126953125	1.06999552154541	0.2829284362792969	2.743047119140625	1.248207809448242	0.2534092712402344	2.73603173828125	1.392459808349609	0.2438874664306641	2.756218505859375	1.611427429199219	0.2302911224365234	2.7226650390625	1.579302124023438	0.2480729522705078	2.589661865234375	1.551067932128906	0.2986423034667969	2.59150341796875	1.273709564208984	0.3399877624511718	2.569496826171875	1.302557708740234	0.1074346618652344	2.626804443359375	1.349259399414062	0.04353306579589844	2.7036162109375	1.405524322509766	-0.01085305213928223	2.6088984375	1.413202331542969	0.02472458839416504	2.783918212890625	1.571238891601562	0.2189723968505859	2.866513427734375	1.506099334716797	0.1368432006835938	2.768433837890625	1.237966445922852	0.1254702529907226	2.59051318359375	1.327734008789063	-0.005277499675750732	2.501089599609375	1.37434619140625	-0.03528853607177734
359	11.933333	2.726436279296875	1.045504035949707	0.2834555358886719	2.71506689453125	1.226273376464844	0.2594721374511719	2.708164794921875	1.372174865722656	0.2589123229980469	2.731450439453125	1.59182568359375	0.2334872436523437	2.6958330078125	1.560659729003906	0.2502137756347656	2.55883154296875	1.516975158691406	0.2776907043457031	2.568775634765625	1.247247344970703	0.36277978515625	2.58478515625	1.225411026000977	0.1267990188598633	2.625625732421875	1.292323394775391	0.06696877288818359	2.67687548828125	1.373157836914062	0.0114271936416626	2.59819287109375	1.357857330322266	0.06036965560913086	2.7600126953125	1.550574462890625	0.2272114868164062	2.8491376953125	1.474651092529297	0.1606424407958984	2.742400390625	1.207858108520508	0.1365606384277344	2.57835498046875	1.317515502929687	-0.0009963512420654297	2.481857177734375	1.356560363769531	-0.02192324066162109
360	11.966667	2.702433837890625	1.043267036437988	0.2830591430664062	2.690125	1.225263381958008	0.2592662963867188	2.6822255859375	1.372111633300781	0.2581376342773438	2.69582275390625	1.593896423339844	0.2309279479980469	2.66048193359375	1.560822631835938	0.2454698638916016	2.522938720703125	1.508950775146484	0.2563416137695312	2.513447998046875	1.241247650146484	0.3534835205078125	2.574947509765625	1.188213760375977	0.1285396118164062	2.613084228515625	1.254886627197266	0.06562164306640625	2.66491259765625	1.344772888183594	0.02502634048461914	2.59265966796875	1.328407623291016	0.07551419830322266	2.727142822265625	1.553907592773438	0.2274808654785156	2.832808349609375	1.486305603027344	0.1759744262695312	2.765562255859375	1.203871047973633	0.1747680053710937	2.614274658203125	1.29228857421875	0.007596940040588379	2.51460009765625	1.330606353759766	0.01267043304443359
361	12	2.658110107421875	1.047039688110352	0.2792135925292969	2.6473681640625	1.231648773193359	0.2550503540039062	2.640435302734375	1.380565002441406	0.2529474487304688	2.657035888671875	1.6051279296875	0.2246466369628906	2.6198212890625	1.571690612792969	0.2357028961181641	2.480802490234375	1.516983947753906	0.2323651123046875	2.5060615234375	1.241652221679687	0.3160317077636719	2.54249267578125	1.338912139892578	0.09695252990722657	2.558776611328125	1.413150695800781	0.03095619392395019	2.5781171875	1.472865142822266	-0.06295043945312501	2.4374541015625	1.406754089355469	0.03606218719482422	2.689005615234375	1.564610961914062	0.2251120300292969	2.812474609375	1.513396301269531	0.1930023040771484	2.811098388671875	1.219136444091797	0.1865093994140625	2.664380615234375	1.304110992431641	0.008933409690856934	2.57258642578125	1.330704772949219	-0.04218441772460937
362	12.033333	2.605148681640625	1.051611721038818	0.2794604797363281	2.5991708984375	1.236669967651367	0.2551220397949219	2.59548095703125	1.385848876953125	0.2505165863037109	2.607497802734375	1.609643310546875	0.2128708953857422	2.5705888671875	1.575567260742187	0.2233085021972656	2.429082275390625	1.527846313476563	0.2138383636474609	2.493073486328125	1.255711761474609	0.2881433410644531	2.517093017578125	1.274239379882812	0.04726460647583008	2.54558544921875	1.363522430419922	0.01016451454162598	2.569290771484375	1.457435729980469	-0.04824335098266602	2.449766357421875	1.394519622802734	0.04066547012329102	2.640541259765625	1.570122619628906	0.2170422515869141	2.77508642578125	1.551570434570313	0.1946008453369141	2.8517119140625	1.277136901855469	0.2699934692382813	2.7246396484375	1.301250518798828	0.06091056823730469	2.66211376953125	1.358514770507812	-0.006837014198303223
363	12.066667	2.5677041015625	1.055757846832275	0.2792914428710938	2.5634140625	1.240377365112305	0.25444287109375	2.56091259765625	1.389147674560547	0.2472587738037109	2.5756416015625	1.611179992675781	0.2036517333984375	2.538441650390625	1.577983947753906	0.215266845703125	2.38991650390625	1.587385375976563	0.2032752838134766	2.20365087890625	1.367272613525391	0.1906906280517578	2.32839697265625	1.355079162597656	-0.01660503387451172	2.42846435546875	1.360508850097656	-0.008134761810302734	2.5379873046875	1.380611145019531	-0.02649650764465332	2.434216064453125	1.429851348876953	0.05723358535766602	2.60810302734375	1.571416687011719	0.2085994720458984	2.743863037109375	1.571451232910156	0.1877326812744141	2.881564697265625	1.334557037353516	0.2945225219726563	2.747961181640625	1.311657592773438	0.09006573486328125	2.70554345703125	1.35369775390625	-0.0002648308873176575
364	12.1	2.515037353515625	1.053081245422363	0.29216259765625	2.500334716796875	1.236258087158203	0.2407825012207031	2.48942138671875	1.384872955322266	0.208150146484375	2.51840234375	1.613205505371094	0.1774358520507812	2.477872802734375	1.580286254882812	0.1821208038330078	2.32511328125	1.580871704101563	0.1757227172851563	2.0582158203125	1.515466735839844	0.06688967895507812	2.198895263671875	1.617057861328125	-0.1103842010498047	2.28302001953125	1.674977905273437	-0.1236210403442383	2.35220751953125	1.765166137695312	-0.1444886932373047	2.289446533203125	1.648474853515625	-0.1894066925048828	2.549183837890625	1.570989379882813	0.1851198272705078	2.689023681640625	1.556366516113281	0.1812003326416016	2.877017333984375	1.36295068359375	0.3151485900878906	2.78988037109375	1.317187255859375	0.08402503967285156	2.696010009765625	1.338030364990234	0.02879014587402344
365	12.133333	2.46835107421875	1.027896081924438	0.2908087463378906	2.448074462890625	1.206740173339844	0.2384690704345703	2.432742431640625	1.351960357666016	0.2048224639892578	2.441962646484375	1.579407775878906	0.1901608581542969	2.405054443359375	1.543580627441406	0.1926695861816406	2.25914111328125	1.561058654785156	0.1616433868408203	2.001248779296875	1.574900939941406	0.02897880935668945	2.095959716796875	1.694730346679687	-0.160902587890625	2.17961474609375	1.744072814941406	-0.1892382659912109	2.274109130859375	1.794200927734375	-0.2272770843505859	2.216993408203125	1.75763720703125	-0.1999322052001953	2.475652099609375	1.540220397949219	0.1946942749023438	2.6063369140625	1.582592590332031	0.1799245300292969	2.877735595703125	1.557908386230469	0.06480197906494141	2.783303466796875	1.460076019287109	-0.14113134765625	2.72774951171875	1.367337463378906	-0.1277179870605469
366	12.166667	2.42080615234375	1.015046175956726	0.2901185913085937	2.3916376953125	1.187624526977539	0.2279439849853516	2.368990234375	1.330488037109375	0.1943780059814453	2.371361328125	1.556490417480469	0.1916025085449219	2.33615283203125	1.519768920898438	0.1876026153564453	2.195214111328125	1.529766906738281	0.1408401031494141	1.949864624023437	1.574955627441406	-0.002462461471557617	2.037248901367188	1.728656677246094	-0.1669287719726562	2.130925537109375	1.762877136230469	-0.1771351623535156	2.239156005859375	1.791996704101563	-0.1868214416503906	2.17061083984375	1.777572326660156	-0.1692331695556641	2.405328125	1.518557495117188	0.1986596221923828	2.536958740234375	1.555408996582031	0.2065221252441406	2.812688232421875	1.508965362548828	0.1184776153564453	2.810263916015625	1.456759063720703	-0.1204017868041992	2.752001708984375	1.374393737792969	-0.1587851867675781
367	12.2	2.378658935546875	0.9990993030071259	0.2783375854492188	2.343252685546875	1.16674333190918	0.2122018280029297	2.3160166015625	1.305255828857422	0.1718109283447266	2.320718017578125	1.528695434570313	0.1742973327636719	2.286687744140625	1.492893341064453	0.1639873504638672	2.150771728515625	1.512107727050781	0.1109297866821289	1.909365600585937	1.558677795410156	-0.03220125961303711	2.02515673828125	1.711565307617188	-0.1744317932128906	2.108875	1.764456481933594	-0.1789739685058594	2.191561279296875	1.831571228027344	-0.2111086730957031	2.131400146484375	1.785630798339844	-0.1986801300048828	2.352405517578125	1.490653228759766	0.1858009185791016	2.483783935546875	1.500118133544922	0.2170968627929687	2.595323974609375	1.315335540771484	0.4105847473144531	2.7304794921875	1.293150421142578	0.2113234558105469	2.70649658203125	1.300921447753906	0.1076076812744141
368	12.233333	2.36221826171875	0.9988197538852691	0.2755279541015625	2.326161376953125	1.165668029785156	0.2094506988525391	2.29831005859375	1.303261444091797	0.168147705078125	2.3020478515625	1.525978088378906	0.1678480072021484	2.2683046875	1.490027069091797	0.1579541931152344	2.132912353515625	1.508490142822266	0.104666633605957	1.889898559570313	1.548327270507813	-0.03584566879272461	1.98157470703125	1.699769592285156	-0.1948676605224609	2.05947802734375	1.751864196777344	-0.2261374359130859	2.137078857421875	1.812068481445313	-0.2775589599609375	2.082743896484375	1.752358154296875	-0.2552525329589844	2.333765625	1.488345428466797	0.1798477172851562	2.463861572265625	1.496732391357422	0.2146397857666016	2.54592529296875	1.329614959716797	0.4355335693359375	2.73366259765625	1.204067153930664	0.3514945678710937	2.74521875	1.203119903564453	0.2457529907226562
369	12.266667	2.333171142578125	0.9932365794181823	0.2725382690429687	2.293606201171875	1.15554931640625	0.2089496307373047	2.262906005859375	1.289458282470703	0.1695973205566406	2.274927490234375	1.506216156005859	0.1557273406982422	2.23971044921875	1.472170013427734	0.1521766662597656	2.101917724609375	1.492867553710937	0.1189978561401367	1.876779052734375	1.531064392089844	-0.03759180068969727	1.961228149414062	1.663797119140625	-0.2086397399902344	2.035332153320312	1.720866394042969	-0.2323171691894531	2.10900146484375	1.78232666015625	-0.2824904479980469	2.057259765625	1.732518432617188	-0.2572488098144531	2.305643310546875	1.468791076660156	0.1658944854736328	2.435671875	1.490108978271484	0.1671168518066406	2.644953125	1.375336334228516	0.3175285034179687	2.815051513671875	1.239789154052734	0.2276593780517578	2.78262548828125	1.160593460083008	0.1687637176513672
370	12.3	2.328346923828125	0.9958086848258972	0.2681358642578125	2.283499267578125	1.160008422851563	0.2137586212158203	2.24804150390625	1.293408752441406	0.1769603118896484	2.257289794921875	1.510401733398437	0.1663289794921875	2.22227392578125	1.476073150634766	0.1639774169921875	2.08287939453125	1.479372344970703	0.1314403381347656	1.859853881835938	1.49295458984375	-0.03190913772583008	1.929021728515625	1.627711608886719	-0.2080395202636719	1.999533447265625	1.686667541503906	-0.2372645416259766	2.079033447265625	1.746723083496094	-0.2795251159667969	2.016119995117188	1.702741333007812	-0.266433349609375	2.2888251953125	1.473141021728516	0.1742527008056641	2.420062255859375	1.481077697753906	0.1662631225585937	2.663479248046875	1.351344635009766	0.2250117797851562	2.798770751953125	1.243182006835938	0.06583404541015625	2.83235107421875	1.148407043457031	0.09179350280761719
371	12.333333	2.29229296875	1.032175025939941	0.2211854248046875	2.297026611328125	1.202012008666992	0.2152146148681641	2.27870849609375	1.336299285888672	0.2050311584472656	2.28783935546875	1.53788623046875	0.1594126892089844	2.292907470703125	1.511513946533203	0.1976282196044922	2.323947998046875	1.51644775390625	0.3301762084960937	2.21901025390625	1.389673889160156	0.535752197265625	2.00195263671875	1.34822802734375	0.5315684814453125	1.913048828125	1.360106018066406	0.5509323120117188	1.814107788085938	1.333564025878906	0.5405107421874999	1.931351196289063	1.260955810546875	0.5323434448242188	2.281740234375	1.497501892089844	0.1360533752441406	2.215036376953125	1.449149841308594	0.04161927795410156	1.993443359375	1.498926635742188	-0.1012529525756836	1.797263427734375	1.596319152832031	-0.1473181915283203	1.741705810546875	1.619428283691406	-0.2256813507080078
372	12.366667	2.1690615234375	1.062921173095703	0.234105712890625	2.187154541015625	1.223447982788086	0.2069730987548828	2.201474609375	1.352078704833984	0.1870167846679688	2.233459228515625	1.546965637207031	0.1599625091552734	2.197660888671875	1.519920776367187	0.1634859466552734	2.0671982421875	1.511553405761719	0.1517782745361328	1.849138549804688	1.480472473144531	0.0258344554901123	1.758759765625	1.534614318847656	-0.1592348785400391	1.810701904296875	1.597067260742187	-0.1941415710449219	1.861262573242187	1.665961547851563	-0.2445416107177734	1.72833984375	1.589228820800781	-0.2471085052490234	2.258514404296875	1.509899749755859	0.1672796020507812	2.372187255859375	1.469696014404297	0.1607764739990235	2.453017333984375	1.22722509765625	0.1996513671875	2.312572265625	1.284175140380859	0.04623149490356445	2.227662841796875	1.325444763183594	0.03400604248046875
373	12.4	2.25846875	1.076739524841309	0.2278136138916016	2.2683427734375	1.249748077392578	0.2048307647705078	2.27391748046875	1.385438079833984	0.1718574066162109	2.300943359375	1.596412414550781	0.1683921661376953	2.26374658203125	1.566032897949219	0.1684997863769531	2.125125	1.546177185058594	0.1654655456542969	1.890421752929687	1.451462188720703	0.06924031829833985	1.805049438476563	1.523930541992188	-0.1285131072998047	1.86227880859375	1.590883605957031	-0.1623386688232422	1.92026171875	1.669554992675781	-0.2030612182617187	1.763257690429687	1.610177368164063	-0.1927700653076172	2.329014404296875	1.55713134765625	0.1714794311523437	2.45065087890625	1.515475708007813	0.1628932342529297	2.6170068359375	1.300736419677734	0.2111524047851563	2.475677001953125	1.348601318359375	0.03594612884521484	2.376636474609375	1.351735168457031	0.01354972839355469
374	12.433333	2.2873818359375	1.094292549133301	0.2190101928710937	2.305555908203125	1.270870147705078	0.1998849487304687	2.31644140625	1.409570343017578	0.1680062561035156	2.34730615234375	1.624616455078125	0.1653639068603516	2.30885400390625	1.594179992675781	0.1663909301757812	2.16795361328125	1.574760314941406	0.1817404937744141	1.946130126953125	1.427494812011719	0.1070054702758789	1.86236865234375	1.504512603759766	-0.09529741668701172	1.905849243164063	1.579894226074219	-0.1366869812011719	1.924520874023437	1.658122863769531	-0.2089689331054687	1.8010205078125	1.580778747558594	-0.1607789154052734	2.37542529296875	1.584033020019531	0.1673091430664063	2.494478759765625	1.529829040527344	0.1528571319580078	2.606940185546875	1.293440032958984	0.2571255798339844	2.503815185546875	1.315361541748047	0.04705078887939453	2.419080078125	1.369915435791015	0.02236479949951172
375	12.466667	2.31602392578125	1.105290382385254	0.2186365509033203	2.34669775390625	1.281811126708984	0.2007158508300781	2.3667529296875	1.421251251220703	0.1711246643066406	2.39137939453125	1.638945678710938	0.1671795196533203	2.353744140625	1.607144104003906	0.1715904083251953	2.213337158203125	1.584588012695312	0.1959475250244141	2.015363891601563	1.40066552734375	0.1269034729003906	1.93606396484375	1.484384521484375	-0.07681069946289062	1.968177978515625	1.566068542480469	-0.1185418930053711	2.0208330078125	1.658959167480469	-0.1407248229980469	1.86006494140625	1.561611145019531	-0.1254086074829102	2.4209384765625	1.598838623046875	0.1661929931640625	2.540025146484375	1.546914367675781	0.1389998474121094	2.64323095703125	1.282255645751953	0.1469646759033203	2.5469892578125	1.246908172607422	-0.06676647186279297	2.492213623046875	1.335933868408203	-0.07166698455810547
376	12.5	2.38870654296875	1.11266780090332	0.2212302398681641	2.411125	1.289048187255859	0.2108180847167969	2.41981396484375	1.428263488769531	0.1822307434082031	2.42723095703125	1.644526550292969	0.1699549865722656	2.393083984375	1.610606018066406	0.1787704772949219	2.258706787109375	1.576948608398438	0.2130677642822266	2.091003173828125	1.366272338867188	0.1530841217041016	2.018580200195312	1.464415679931641	-0.04372942352294922	2.050533935546875	1.543335083007813	-0.08835768890380859	2.09796435546875	1.6372958984375	-0.1119801712036133	1.9473486328125	1.527335693359375	-0.1128097534179688	2.4591826171875	1.607089416503906	0.1672763519287109	2.57891650390625	1.566236328125	0.1321847381591797	2.70460693359375	1.318075653076172	0.1725846862792969	2.548817138671875	1.307840026855469	-0.002353891849517822	2.517268798828125	1.406416442871094	-0.00320594048500061
377	12.533333	2.40956640625	1.120139511108398	0.2197057342529297	2.43228076171875	1.288499786376953	0.2082726135253906	2.44211865234375	1.421649688720703	0.1817461242675781	2.449621337890625	1.628310424804687	0.1687536773681641	2.417682373046875	1.596157653808594	0.1803486938476563	2.29356396484375	1.558220886230469	0.2224135589599609	2.153995361328125	1.345247985839844	0.1536956481933594	2.062622802734375	1.441407531738281	-0.02351740074157715	2.081515869140625	1.513221984863281	-0.07766213989257813	2.107707275390625	1.602219970703125	-0.1227009429931641	1.987038330078125	1.478929931640625	-0.09759398651123047	2.47951416015625	1.592276733398438	0.1634082946777344	2.5885908203125	1.560625854492188	0.1099848556518555	2.74502099609375	1.353846221923828	0.03936193084716797	2.54859912109375	1.338701751708984	-0.0675845718383789	2.504090087890625	1.415001800537109	-0.0229885311126709
378	12.566667	2.4685517578125	1.090542892456055	0.2146616516113281	2.48720849609375	1.262752197265625	0.2105080261230469	2.489271728515625	1.399696411132813	0.1897869567871094	2.48381982421875	1.609442443847656	0.1689244537353516	2.454899169921875	1.575645385742187	0.1858776092529297	2.329544921875	1.531533325195312	0.2260713043212891	2.20835205078125	1.295412353515625	0.1862181396484375	2.129608642578125	1.398325897216797	0.00196722149848938	2.15050439453125	1.481781158447266	-0.03469933319091797	2.1231806640625	1.532921081542969	-0.1221689300537109	2.05263720703125	1.455928253173828	-0.05984292602539062	2.5152265625	1.574134216308594	0.1607777404785156	2.62546533203125	1.544268920898437	0.1036070251464844	2.75003125	1.306528076171875	0.05123389053344726	2.533356689453125	1.304615081787109	-0.02004962730407715	2.53	1.398544189453125	-0.05617919540405274
379	12.6	2.50736181640625	1.059173568725586	0.2072648010253906	2.519916015625	1.231750427246094	0.2098173370361328	2.5178388671875	1.369401885986328	0.1961243438720703	2.51094384765625	1.578634460449219	0.1732705230712891	2.48308837890625	1.545048217773437	0.1921511077880859	2.357640625	1.502798126220703	0.2334423980712891	2.2585419921875	1.259233734130859	0.1814206390380859	2.1826171875	1.3705751953125	0.001274287700653076	2.177905517578125	1.463283172607422	-0.00907830810546875	2.096892822265625	1.443783172607422	-0.07265616607666016	2.091796630859375	1.452046173095703	-0.02601929092407227	2.54186572265625	1.543306823730469	0.1638088989257812	2.653396240234375	1.51184130859375	0.1104849090576172	2.704739013671875	1.259864654541016	0.01847159957885742	2.496751708984375	1.333354187011719	-0.0384876594543457	2.502005859375	1.428216735839844	-0.005508450984954834
380	12.633333	2.527205810546875	1.048395175933838	0.2062242279052734	2.5413974609375	1.218835968017578	0.2072274475097656	2.541813232421875	1.354889801025391	0.1936225738525391	2.54006201171875	1.562056274414062	0.1736550598144531	2.5120947265625	1.529380432128906	0.19257958984375	2.38930859375	1.490197113037109	0.2391589813232422	2.295670166015625	1.247459838867188	0.1892117462158203	2.206896728515625	1.346793151855469	0.01118728542327881	2.190533935546875	1.432699096679688	-0.01838075447082519	2.12606884765625	1.481884613037109	-0.08284606933593749	2.12169091796875	1.426782379150391	-0.01253152656555176	2.56943603515625	1.526454467773438	0.1631571502685547	2.675746826171875	1.488965087890625	0.1066971588134766	2.694576416015625	1.234296325683594	0.01920847511291504	2.5007099609375	1.3291962890625	-0.04490086364746094	2.524851318359375	1.42538720703125	-0.03825943756103516
381	12.666667	2.54934912109375	1.032840530395508	0.203006103515625	2.565177490234375	1.203091400146484	0.2030200653076172	2.567824951171875	1.339093292236328	0.1895370483398438	2.564431884765625	1.546682250976563	0.1757343597412109	2.53697119140625	1.513279418945312	0.1940894622802734	2.4174541015625	1.469777008056641	0.2450204620361328	2.3311044921875	1.225398880004883	0.1905447082519531	2.23472509765625	1.334398651123047	0.02248953247070313	2.199048828125	1.41056689453125	-0.01549210739135742	2.129579345703125	1.416170593261719	-0.09209010314941406	2.15243115234375	1.415176300048828	-0.002719647169113159	2.593868408203125	1.511619384765625	0.1637603149414062	2.70060791015625	1.478189910888672	0.10566259765625	2.716017822265625	1.219601425170898	0.0300435791015625	2.53077587890625	1.311630767822266	-0.0587680778503418	2.53895361328125	1.405465850830078	-0.02711198616027832
382	12.7	2.57185205078125	1.032489562988281	0.1967582855224609	2.5865986328125	1.204542785644531	0.1975061340332031	2.58982421875	1.342071380615234	0.1859161071777344	2.5817958984375	1.551931335449219	0.1784973297119141	2.555259765625	1.517080017089844	0.1967207641601562	2.43791943359375	1.465707641601563	0.2490479431152344	2.365451904296875	1.213011657714844	0.1996522369384766	2.266761474609375	1.331721557617187	0.03665374374389648	2.213569580078125	1.396941986083984	-0.003398709058761596	2.13448291015625	1.417814392089844	-0.06858057403564453	2.194338623046875	1.424609313964844	-0.002047638416290283	2.611894287109375	1.517530578613281	0.1645432586669922	2.715895751953125	1.489634674072266	0.09665128326416016	2.729400634765625	1.230112426757813	0.01452151679992676	2.540008544921875	1.327213623046875	-0.06539360809326172	2.464984375	1.393240447998047	-0.07451771545410156
383	12.733333	2.587224365234375	1.044229911804199	0.1841813812255859	2.5981240234375	1.217854736328125	0.1874490203857422	2.6018408203125	1.356808776855469	0.1822130279541016	2.5951005859375	1.568439575195312	0.1812008056640625	2.568654052734375	1.532970703125	0.1993043823242187	2.45544140625	1.471574768066406	0.2527028350830078	2.399925048828125	1.213409271240234	0.1987936706542969	2.29761083984375	1.339259155273437	0.0411153450012207	2.233448974609375	1.395774963378906	0.00226964807510376	2.146963134765625	1.412272766113281	-0.05564289093017578	2.21242138671875	1.422292572021485	-0.002867108583450317	2.62474462890625	1.534011779785156	0.1652375183105469	2.727890380859375	1.505919464111328	0.09436715698242187	2.744302978515625	1.237383758544922	0.03930958557128907	2.5981865234375	1.39408056640625	-0.04173735809326172	2.501507568359375	1.414981903076172	-0.06274374008178711
384	12.766667	2.6043974609375	1.062897266387939	0.1835229187011719	2.615324462890625	1.240282196044922	0.1885020751953125	2.617774658203125	1.382257934570313	0.1822335815429688	2.606204345703125	1.598303649902344	0.1830998382568359	2.580075439453125	1.561328125	0.2014306030273438	2.469407470703125	1.491506591796875	0.2577543640136719	2.3992470703125	1.228998840332031	0.2129562683105469	2.321893310546875	1.366312377929688	0.04388298034667969	2.248241455078125	1.411658935546875	0.002318188667297363	2.162922607421875	1.455374359130859	-0.04672357940673828	2.224787353515625	1.440246368408203	0.005056631565093994	2.637157470703125	1.563930297851563	0.1663229064941406	2.742939453125	1.533822082519531	0.0950511703491211	2.816957275390625	1.272481079101563	0.0246336612701416	2.6260859375	1.394984313964844	-0.03321728134155273	2.52766796875	1.419548736572266	-0.05286874008178711
385	12.8	2.61691064453125	1.089224266052246	0.1798036804199219	2.62915771484375	1.268737030029297	0.1824143524169922	2.637458984375	1.412355865478516	0.1816739044189453	2.624064453125	1.630878845214844	0.1863633728027344	2.59706640625	1.592911376953125	0.2029099731445312	2.482455322265625	1.520567932128906	0.2521154022216797	2.423888427734375	1.24872216796875	0.2330948638916016	2.34914794921875	1.384455932617187	0.05782519149780273	2.263835205078125	1.423104675292969	0.03210702133178711	2.1624287109375	1.445287475585938	-0.001108381867408753	2.238649169921875	1.447298797607422	0.03914933013916016	2.6564130859375	1.596648193359375	0.1701753387451172	2.76645751953125	1.565861450195313	0.1028115615844727	2.8730927734375	1.311238830566406	0.03606059265136718	2.65954296875	1.393835968017578	-0.02474867630004883	2.563010009765625	1.423417633056641	-0.05200165557861328
386	12.833333	2.633500244140625	1.124183929443359	0.182141098022461	2.6471728515625	1.305670684814453	0.1820785980224609	2.65804443359375	1.450764862060547	0.1819083404541016	2.6586455078125	1.672198669433594	0.1864172668457031	2.6276787109375	1.63568994140625	0.2008546905517578	2.5046953125	1.572362182617188	0.2470290985107422	2.46558642578125	1.29327783203125	0.2395185089111328	2.367937255859375	1.403648712158203	0.05440367889404297	2.286511962890625	1.447311096191406	0.02103738594055176	2.1892265625	1.479369812011719	-0.01969214057922363	2.249905517578125	1.455010101318359	0.009975855827331542	2.69019580078125	1.635488891601562	0.1724862213134766	2.81032373046875	1.601887817382813	0.123096061706543	2.97002392578125	1.365878723144531	0.08696897125244141	2.76040185546875	1.408143371582031	-0.02112039184570312	2.659596435546875	1.435754241943359	-0.0373419075012207
387	12.866667	2.642898681640625	1.152896865844727	0.1891902770996094	2.655457763671875	1.332864654541016	0.1813476257324219	2.668591796875	1.476610076904297	0.1835920257568359	2.678962158203125	1.696099609375	0.1858622589111328	2.6451572265625	1.661532836914063	0.1969811553955078	2.512958251953125	1.609581115722656	0.2245498046875	2.485538330078125	1.331787933349609	0.2422508697509766	2.391626953125	1.409535003662109	0.04163359069824218	2.324152587890625	1.478462677001953	0.05561447143554688	2.2512861328125	1.485468811035156	-0.02564389991760254	2.270881591796875	1.471093139648437	0.01164361381530762	2.709885009765625	1.658086242675781	0.1760494079589844	2.829019287109375	1.619507507324219	0.1309159851074219	2.978845703125	1.377641174316406	0.1475038757324219	2.81560009765625	1.419208282470703	-0.02024137878417969	2.714205810546875	1.397732727050781	-0.03669480133056641
388	12.9	2.6593876953125	1.165410949707031	0.1909593353271484	2.66729638671875	1.342951599121094	0.1820122375488281	2.67520263671875	1.484981842041016	0.1807363128662109	2.6864443359375	1.701200500488281	0.1843445892333984	2.652457763671875	1.667279724121094	0.1935245666503906	2.52368798828125	1.61188671875	0.2195870208740234	2.49319091796875	1.339088592529297	0.2444783782958984	2.38073876953125	1.406835571289063	0.05400517654418945	2.35110400390625	1.496023040771485	0.03421745681762695	2.261351318359375	1.499437042236328	-0.02534698677062988	2.275350830078125	1.477554046630859	0.004788826942443847	2.7171533203125	1.663611938476563	0.1760220947265625	2.834272216796875	1.622029235839844	0.1340785980224609	2.953839111328125	1.36793408203125	0.1309920196533203	2.80216650390625	1.443938659667969	-0.0305546817779541	2.70815283203125	1.412815734863281	-0.06033085250854492
389	12.933333	2.67480908203125	1.161991546630859	0.1915349273681641	2.68160107421875	1.339876159667969	0.1808857269287109	2.688114501953125	1.482223815917969	0.1763698577880859	2.699593994140625	1.698930969238281	0.1778668823242187	2.66541748046875	1.665067077636719	0.1871244506835938	2.534447265625	1.612978332519531	0.2106235504150391	2.498404052734375	1.339542236328125	0.2259858245849609	2.386940185546875	1.406117218017578	0.03390771102905273	2.369977783203125	1.499353332519531	0.01705489349365234	2.279772705078125	1.509290863037109	-0.04151551055908203	2.28418994140625	1.480771240234375	-0.009578988075256348	2.7303974609375	1.66114453125	0.1701731109619141	2.848447998046875	1.618604675292969	0.1309910583496094	3.00115966796875	1.382197326660156	0.1282448272705078	2.8316962890625	1.411508392333984	-0.03157646942138672	2.738259033203125	1.36668701171875	-0.03274611663818359
390	12.966667	2.6960546875	1.148369430541992	0.1939782867431641	2.702581298828125	1.325539794921875	0.1816623229980469	2.709029052734375	1.467391448974609	0.1769359893798828	2.7163095703125	1.683536865234375	0.1771887817382813	2.682515380859375	1.649208679199219	0.1851575469970703	2.550035888671875	1.599435119628906	0.2009665832519531	2.4983583984375	1.329211883544922	0.2102498168945313	2.396805419921875	1.406308166503906	0.01757474327087402	2.385067626953125	1.500488586425781	0.003673979043960571	2.294771240234375	1.496989837646484	-0.05480834197998047	2.296201904296875	1.483666961669922	-0.01949843406677246	2.748025146484375	1.646423522949219	0.1712047882080078	2.86924072265625	1.607967834472656	0.1397426605224609	3.032499267578125	1.381053497314453	0.1167607574462891	2.853238037109375	1.392524719238281	-0.03315362167358398	2.76190576171875	1.344755432128906	-0.02656525421142578
391	13	2.7179619140625	1.128673324584961	0.1975361938476562	2.718843994140625	1.304939178466797	0.1810928039550781	2.722193359375	1.446372375488281	0.1770865020751953	2.730424072265625	1.66164208984375	0.1751948089599609	2.697503662109375	1.62767236328125	0.1865059967041016	2.56364208984375	1.583783020019531	0.203150634765625	2.509223388671875	1.315127014160156	0.2107252655029297	2.40396630859375	1.385800750732422	0.01864112854003906	2.38871435546875	1.477206878662109	-0.004650664329528808	2.303830078125	1.490180389404297	-0.06886258697509766	2.314252197265625	1.473639190673828	-0.02352165412902832	2.76114404296875	1.624470886230469	0.1665291442871094	2.877490234375	1.590324279785156	0.118285270690918	2.958933837890625	1.338658721923828	0.02829497337341309	2.743225341796875	1.413941070556641	-0.0177711067199707	2.640780029296875	1.421907318115234	-0.0229122142791748
392	13.033333	2.7225048828125	1.117189002990723	0.1986413421630859	2.72465673828125	1.290535858154297	0.1815701293945312	2.72910888671875	1.429667785644531	0.1774731750488281	2.74533447265625	1.641012634277344	0.17464306640625	2.711694580078125	1.608906005859375	0.1859580535888672	2.578441162109375	1.570524475097656	0.2018750152587891	2.515742919921875	1.308125030517578	0.20650390625	2.415169921875	1.376634796142578	0.01550960540771484	2.370686767578125	1.42619384765625	-0.05086313247680664	2.312351318359375	1.472983825683594	-0.1252892608642578	2.325673828125	1.429281463623047	-0.0551190071105957	2.774125	1.6032646484375	0.1662508544921875	2.885022216796875	1.561619873046875	0.1166878662109375	2.9214482421875	1.309336883544922	0.01366721820831299	2.719640380859375	1.400482177734375	-0.04600055694580078	2.619421630859375	1.404422210693359	-0.05976052856445312
393	13.066667	2.745052490234375	1.077604385375976	0.20518017578125	2.751648681640625	1.250731948852539	0.1867451629638672	2.758848388671875	1.389673522949219	0.1800419769287109	2.75044140625	1.601370239257812	0.1717623291015625	2.72022998046875	1.565789733886719	0.1823759918212891	2.58875390625	1.521205627441406	0.1970902252197266	2.491092529296875	1.270399047851563	0.1773044281005859	2.414131103515625	1.36674380493164	-0.01269867992401123	2.36090087890625	1.417611724853516	-0.07120051574707031	2.2844853515625	1.441694030761719	-0.1398768768310547	2.332200439453125	1.440147918701172	-0.06561322021484375	2.783838623046875	1.56708740234375	0.1658947448730469	2.90612890625	1.544638793945313	0.1337037658691406	2.91049951171875	1.29073486328125	0.0282109375	2.694140380859375	1.345403015136719	-0.02483435440063476	2.5950302734375	1.354327575683594	-0.04354241180419922
394	13.1	2.752854248046875	1.047146389007568	0.2011533508300781	2.7515576171875	1.223695190429688	0.1895870361328125	2.75005224609375	1.364753173828125	0.1791919097900391	2.746589111328125	1.579842712402344	0.1700409393310547	2.715798583984375	1.544587951660156	0.1831550598144531	2.5842685546875	1.493858642578125	0.1981746826171875	2.491062744140625	1.236485717773437	0.1847396392822266	2.405185791015625	1.346699401855469	0.002016976356506348	2.3472412109375	1.399010681152344	-0.05298958587646484	2.272085693359375	1.443597076416016	-0.1150166625976562	2.352671875	1.435560974121094	-0.07542266082763673	2.779081787109375	1.544112487792969	0.1619575958251953	2.9035546875	1.519912963867188	0.1314394683837891	2.7765673828125	1.282790893554687	0.05644050216674805	2.54417822265625	1.292404968261719	0.04377790451049805	2.45834521484375	1.333081878662109	0.004396796226501465
395	13.133333	2.745939697265625	1.042946411132812	0.2019962310791016	2.74599365234375	1.219268341064453	0.1908427124023437	2.74549560546875	1.360140594482422	0.1806341552734375	2.741323974609375	1.574846130371094	0.1702219390869141	2.710976318359375	1.53966015625	0.1842586364746094	2.581535400390625	1.486666961669922	0.2061083679199219	2.49882958984375	1.226073776245117	0.2179831848144531	2.4043349609375	1.324861267089844	0.03340987777709961	2.32316015625	1.370129974365234	0.01208877563476562	2.22053759765625	1.379489898681641	-0.0167424373626709	2.306939208984375	1.403234466552734	0.009657158851623535	2.773653564453125	1.53918798828125	0.1616156311035156	2.89931787109375	1.5205634765625	0.1329357757568359	2.797678955078125	1.272804260253906	0.05524794769287109	2.56677294921875	1.287425476074219	0.03140971755981446	2.47997705078125	1.297089324951172	-0.0225819206237793
396	13.166667	2.740552978515625	1.03902201461792	0.1970114898681641	2.73690234375	1.21245817565918	0.1860925903320312	2.730411865234375	1.350523803710937	0.1717627868652344	2.71814013671875	1.561594360351563	0.1654169006347656	2.693718505859375	1.526057983398438	0.1859407348632812	2.570450927734375	1.481963989257812	0.2334672546386719	2.495108642578125	1.231416137695313	0.2970068664550781	2.40057763671875	1.327027709960938	0.1153872909545898	2.326238037109375	1.383017486572266	0.1035409851074219	2.229730224609375	1.407427581787109	0.06928670501708985	2.285916259765625	1.389065216064453	0.08675386047363282	2.747685791015625	1.527494262695313	0.1487337799072266	2.84174462890625	1.499914916992187	0.06621535491943359	2.83519873046875	1.234479629516602	-0.002762608289718628	2.655394775390625	1.375936431884766	-0.007754395008087158	2.55954736328125	1.373641082763672	-0.03956499862670899
397	13.2	2.73486767578125	1.040548095703125	0.1953404083251953	2.729142822265625	1.21466276550293	0.1892734222412109	2.7169052734375	1.352694091796875	0.1745206298828125	2.680280517578125	1.561530944824219	0.1679321136474609	2.665540283203125	1.524476501464844	0.1944506530761719	2.56125390625	1.486217864990234	0.279123291015625	2.49683056640625	1.25070735168457	0.3943931579589844	2.3998994140625	1.325280151367187	0.2036084594726562	2.322017333984375	1.376518798828125	0.2162929229736328	2.22645068359375	1.389032836914063	0.1732026672363281	2.279642578125	1.387777160644531	0.1657796630859375	2.70856640625	1.529870483398438	0.1450223999023438	2.774429931640625	1.506626953125	0.03716801071166992	2.732712646484375	1.244710418701172	-0.03595262145996093	2.5405830078125	1.369901733398438	-0.02716742324829102	2.45543798828125	1.385624053955078	-0.07975440979003906
398	13.233333	2.723810546875	1.043711757659912	0.1949917449951172	2.707134765625	1.215747711181641	0.1865826416015625	2.6817138671875	1.350503234863281	0.1683246459960938	2.657201171875	1.559624267578125	0.1719423065185547	2.64691259765625	1.523174072265625	0.2006795654296875	2.59733984375	1.499899505615234	0.3280647888183594	2.554998291015625	1.2801474609375	0.4755859985351563	2.360867431640625	1.335129516601562	0.376079833984375	2.31827294921875	1.389634185791015	0.4388380432128906	2.26733642578125	1.411836273193359	0.3499708862304687	2.26930419921875	1.398813232421875	0.31923583984375	2.677327880859375	1.527153015136719	0.1430607147216797	2.708651123046875	1.515424194335937	0.01996365928649902	2.77732666015625	1.261608306884766	-0.05387107849121094	2.574847900390625	1.365243072509766	-0.06663660430908203	2.477043701171875	1.379630859375	-0.08509896850585938
399	13.266667	2.7046552734375	1.036927505493164	0.1985897674560547	2.68295263671875	1.207469757080078	0.1908973388671875	2.650786865234375	1.340009338378906	0.1728382110595703	2.631124267578125	1.548499938964844	0.1740250244140625	2.6250927734375	1.513287170410156	0.2049935607910156	2.59864990234375	1.488830291748047	0.3380976867675781	2.600407958984375	1.268501647949219	0.4881173095703125	2.397373291015625	1.352723541259766	0.4464462585449219	2.39430078125	1.425342956542969	0.5042769165039063	2.350580322265625	1.436318969726563	0.4102996520996094	2.314409423828125	1.434726287841797	0.4203031616210938	2.645533203125	1.514987182617187	0.1434050598144531	2.6562841796875	1.486294006347656	0.02030666923522949	2.738960693359375	1.276575927734375	-0.1311875610351562	2.526628173828125	1.347824768066406	-0.09702957153320313	2.4480888671875	1.385186676025391	-0.04765692138671875
400	13.3	2.690066162109375	1.03167999458313	0.1924394836425781	2.666482177734375	1.200055633544922	0.1838769378662109	2.64082763671875	1.3332373046875	0.1726445770263672	2.602036865234375	1.536659545898437	0.1781847076416016	2.606257080078125	1.502046417236328	0.2093545532226563	2.609594970703125	1.488842498779297	0.3450781555175781	2.6862998046875	1.264943969726563	0.4613368835449219	2.470823974609375	1.315438507080078	0.4608131408691406	2.38274853515625	1.311374114990234	0.4866714782714844	2.44141357421875	1.394794006347656	0.5018468627929688	2.40541015625	1.405525848388672	0.451019775390625	2.612583740234375	1.504412048339844	0.1454963531494141	2.601929443359375	1.486709045410156	0.02172171401977539	2.594207763671875	1.301365905761719	-0.1726343688964844	2.4058544921875	1.371073394775391	-0.07317776489257813	2.31357275390625	1.3682626953125	-0.03762889099121094
401	13.333333	2.6525771484375	1.010175410270691	0.182665756225586	2.633875	1.179698806762695	0.1736856231689453	2.604192138671875	1.312300689697266	0.1603439636230469	2.56905859375	1.516651245117187	0.1745562896728516	2.5774150390625	1.481379760742187	0.2043517608642578	2.59930517578125	1.462260681152344	0.3380785217285156	2.78760009765625	1.291397399902344	0.4111116638183594	2.594795654296875	1.18332649230957	0.3899941101074219	2.513708984375	1.223960632324219	0.3735252075195313	2.60083740234375	1.276879364013672	0.3910810546875	2.551802001953125	1.27697021484375	0.3288192443847656	2.574296142578125	1.484731628417969	0.1400914459228516	2.5462412109375	1.471235443115234	0.01810622978210449	2.398299560546875	1.322933532714844	-0.1515282745361328	2.221943359375	1.404927276611328	-0.03869947814941406	2.1228515625	1.400574584960937	-0.04232318496704102
402	13.366667	2.634656982421875	0.9967111141681672	0.1833546142578125	2.6159306640625	1.166036865234375	0.1749691467285156	2.585828369140625	1.29843603515625	0.1624077301025391	2.553956787109375	1.503195037841797	0.1742543334960938	2.5649111328125	1.468701477050781	0.20402197265625	2.59727490234375	1.467818634033203	0.3368012390136719	2.777927490234375	1.275222076416016	0.345224365234375	2.5820107421875	1.182607025146484	0.3922225341796875	2.501159423828125	1.225102005004883	0.380717529296875	2.59257080078125	1.272615661621094	0.3883584594726562	2.55470263671875	1.278684112548828	0.3298851928710937	2.55551123046875	1.470341217041016	0.1403946380615234	2.52253466796875	1.467608428955078	0.01909670257568359	2.335030517578125	1.368258483886719	-0.1465462951660156	2.1350068359375	1.441502166748047	-0.07549451446533204	2.038759033203125	1.431511322021484	-0.09698804473876953
403	13.4	2.620287841796875	0.9873906927108764	0.1827992553710938	2.602854736328125	1.154725784301758	0.1727562561035156	2.5731064453125	1.285384185791016	0.1586769256591797	2.539416748046875	1.487591094970703	0.1652554168701172	2.548679931640625	1.454052581787109	0.1958081512451172	2.5430869140625	1.448930297851563	0.3306424560546875	2.71093408203125	1.254127883911133	0.2855614013671875	2.494658203125	1.286989654541016	0.2979878845214844	2.46578662109375	1.365591705322266	0.2624441833496094	2.4400654296875	1.455649932861328	0.2218475952148438	2.4687490234375	1.385679901123047	0.2344270629882813	2.54324462890625	1.454635772705078	0.1324683380126953	2.529822021484375	1.478755859375	0.01133537292480469	2.31844140625	1.400952758789062	-0.1301600189208984	2.17615283203125	1.479278259277344	0.02100843238830566	2.0808251953125	1.475941375732422	-0.001243265390396118
404	13.433333	2.60726953125	0.9723729648590088	0.1825476989746094	2.5898798828125	1.137264739990234	0.1754098052978516	2.5621171875	1.266640014648438	0.1656944580078125	2.52030126953125	1.464012084960937	0.1748252868652344	2.5330654296875	1.431498779296875	0.2041326751708984	2.53034228515625	1.425113220214844	0.3369311828613281	2.682795654296875	1.218928405761719	0.3188272705078125	2.468621337890625	1.245005523681641	0.3188240966796875	2.438052978515625	1.315380584716797	0.2726000671386719	2.436739990234375	1.410927154541016	0.2414127349853516	2.46553955078125	1.355978424072266	0.2610830383300781	2.523257568359375	1.431713134765625	0.1423041687011719	2.500328369140625	1.453480987548828	0.02412410163879395	2.266238525390625	1.412324523925781	-0.08593983459472657	2.172874267578125	1.503783233642578	0.08914632415771484	2.077508056640625	1.512337280273437	0.1007330322265625
405	13.466667	2.605869384765625	0.9738969497680664	0.1796677703857422	2.593928466796875	1.142305892944336	0.1690033569335938	2.575276123046875	1.27579296875	0.1578849639892578	2.526378662109375	1.475527160644531	0.1676440582275391	2.5396298828125	1.442540893554688	0.1975843505859375	2.51802587890625	1.416388122558594	0.3288218383789063	2.65042919921875	1.190277938842773	0.3265265808105469	2.45396728515625	1.286375518798828	0.3033750305175781	2.44372412109375	1.344092681884766	0.2333694763183594	2.50025244140625	1.422313873291016	0.1989607238769531	2.45923486328125	1.392043365478516	0.2212080688476563	2.53121533203125	1.442988159179687	0.1343310394287109	2.5084765625	1.454435699462891	0.01225620460510254	2.26733837890625	1.410588256835938	-0.0936402359008789	2.210884765625	1.511605072021484	0.09664623260498047	2.1181123046875	1.524192321777344	0.1266476821899414
406	13.5	2.6035966796875	0.9828596820831299	0.1817093505859375	2.592487060546875	1.1516279296875	0.1709142761230469	2.576065185546875	1.285674591064453	0.1599997711181641	2.528029541015625	1.486061737060547	0.1685272521972656	2.53912060546875	1.452642852783203	0.1989934234619141	2.503149658203125	1.432553314208984	0.3283911437988281	2.645005615234375	1.21313200378418	0.3030071411132813	2.451472412109375	1.316100982666016	0.28093017578125	2.4509580078125	1.387118591308594	0.2232781829833984	2.457502197265625	1.466198822021484	0.1581637268066406	2.454025390625	1.424390075683594	0.2089716796875	2.534754150390625	1.453726287841797	0.1352230682373047	2.530324462890625	1.471294647216797	0.01161462783813477	2.3359697265625	1.371002349853516	-0.1423756256103516	2.14815283203125	1.436766326904297	-0.04147043228149414	2.062218505859375	1.397335906982422	-0.0690595474243164
407	13.533333	2.608645263671875	0.9868060760498046	0.174603759765625	2.602795166015625	1.15911003112793	0.1706107482910156	2.59382275390625	1.296593536376953	0.1656579742431641	2.53888134765625	1.498776245117188	0.177638671875	2.548092041015625	1.463775756835938	0.2082138671875	2.513601318359375	1.437000183105469	0.3393135070800781	2.6714677734375	1.221617324829102	0.3330282287597656	2.461327392578125	1.288378204345703	0.2924510498046875	2.453469482421875	1.362307006835938	0.2364481811523438	2.450137451171875	1.444815887451172	0.1724924468994141	2.454723388671875	1.404798126220703	0.2273755950927734	2.549781494140625	1.467483032226562	0.1432917175292969	2.54914794921875	1.486250213623047	0.01756639862060547	2.324677734375	1.428925201416016	-0.1252743148803711	2.100515869140625	1.457604034423828	-0.1035468521118164	2.007265625	1.425001281738281	-0.1204377059936523
408	13.566667	2.6156533203125	0.9962690417766571	0.1756983947753906	2.609283935546875	1.170795349121094	0.1726227416992188	2.599771240234375	1.310045379638672	0.1683542633056641	2.5446826171875	1.514905822753906	0.1817200775146484	2.554562744140625	1.479418090820313	0.2124754333496094	2.5298955078125	1.454362518310547	0.3479456787109375	2.674064208984375	1.2256484375	0.3376775207519531	2.4565859375	1.283617218017578	0.3075467224121094	2.44059814453125	1.34993505859375	0.242474609375	2.446494384765625	1.435904113769531	0.1811035461425781	2.45438525390625	1.398024566650391	0.2327976379394531	2.554991455078125	1.483218475341797	0.1466992034912109	2.5523583984375	1.4963779296875	0.01864409446716309	2.32236328125	1.406203277587891	-0.1036952056884766	2.095743896484375	1.441680145263672	-0.08745263671875	1.99511279296875	1.431839111328125	-0.09643443298339843
409	13.6	2.631850830078125	1.028419929504395	0.1723100128173828	2.620182373046875	1.206232299804687	0.1684241180419922	2.596934326171875	1.346499328613281	0.1590083465576172	2.5564267578125	1.558729553222656	0.1780657348632813	2.568039794921875	1.521917602539062	0.2081979217529297	2.56271435546875	1.494562561035156	0.3482698669433594	2.678394287109375	1.245463745117187	0.3763556518554688	2.452124267578125	1.204537307739258	0.3477211608886719	2.405205322265625	1.267196472167969	0.2917993774414063	2.38232568359375	1.367877227783203	0.26027783203125	2.46199755859375	1.307740905761719	0.27953125	2.5602587890625	1.525809509277344	0.1415301361083984	2.4981796875	1.505143280029297	0.02759405899047852	2.261015625	1.404493988037109	-0.0853446044921875	2.0268046875	1.415925354003906	-0.07665651702880859	1.924091430664062	1.422777221679687	-0.088164306640625
410	13.633333	2.64631640625	1.055106857299805	0.1703548583984375	2.63316455078125	1.233854232788086	0.1679233245849609	2.599426025390625	1.372569854736328	0.15549853515625	2.57677490234375	1.588912048339844	0.1717248382568359	2.585420166015625	1.551470031738281	0.2025230712890625	2.57337255859375	1.513455932617187	0.340502685546875	2.679161376953125	1.261650726318359	0.3904017944335937	2.452101318359375	1.234566635131836	0.3455323181152344	2.407662353515625	1.285516296386719	0.2763273620605469	2.394158935546875	1.384745849609375	0.2344074249267578	2.462617431640625	1.296615051269531	0.2460048522949219	2.57771142578125	1.555089172363281	0.135447509765625	2.514324951171875	1.520645568847656	0.02474828147888184	2.2944697265625	1.396856750488281	-0.1032026977539063	2.06198828125	1.430358551025391	-0.08047352600097656	1.9578662109375	1.432369689941406	-0.07806359100341796
411	13.666667	2.655775146484375	1.098959739685059	0.1717083435058594	2.6309638671875	1.275143310546875	0.1653581390380859	2.600430908203125	1.413625915527344	0.1531799774169922	2.5935888671875	1.630004638671875	0.1617015686035156	2.592751708984375	1.593165771484375	0.1938682098388672	2.57000439453125	1.550093505859375	0.3279501647949219	2.68153271484375	1.308906066894531	0.4016958923339844	2.46049072265625	1.279506652832031	0.3396673889160156	2.424719970703125	1.321904693603516	0.2612025146484375	2.414189697265625	1.4131572265625	0.2047275848388672	2.43938525390625	1.323626953125	0.2254025573730469	2.5987626953125	1.595392150878906	0.1270178985595703	2.560905517578125	1.555438598632813	0.007880136489868165	2.367175537109375	1.384931671142578	-0.1032466583251953	2.136434814453125	1.423180236816406	-0.08801488494873047	2.037044067382813	1.445699584960938	-0.07014208984375001
412	13.7	2.6759990234375	1.134070037841797	0.1707534332275391	2.643439697265625	1.309543792724609	0.1616058654785156	2.609235107421875	1.447585662841797	0.1480143890380859	2.6180576171875	1.664754638671875	0.1552085418701172	2.60933447265625	1.628373413085938	0.1870014038085938	2.566891845703125	1.588792358398437	0.317904296875	2.67556591796875	1.351204162597656	0.4093464965820313	2.471514404296875	1.314254974365234	0.3046002197265625	2.4193759765625	1.359954193115234	0.2375448608398437	2.371962158203125	1.433006683349609	0.1732800598144531	2.447650634765625	1.37629541015625	0.2025198974609375	2.625874755859375	1.629267333984375	0.1216595001220703	2.621220947265625	1.591557006835937	-0.004471346855163574	2.487034423828125	1.3730986328125	-0.1220136795043945	2.26238427734375	1.431921844482422	-0.08431321716308594	2.1604775390625	1.420070404052734	-0.0681849365234375
413	13.733333	2.68960009765625	1.154193496704102	0.1681224365234375	2.65792578125	1.328106597900391	0.1554690246582031	2.62839892578125	1.465989929199219	0.1416619110107422	2.6371806640625	1.681107299804688	0.154346923828125	2.624613037109375	1.644451965332031	0.1838299407958984	2.565738525390625	1.606832214355469	0.3074609375	2.68327294921875	1.383151062011719	0.4147504577636719	2.501145751953125	1.337118804931641	0.2813472900390625	2.433817626953125	1.386704284667969	0.2348894805908203	2.350350830078125	1.415356842041016	0.1737813262939453	2.41071875	1.388008544921875	0.2087361602783203	2.648748779296875	1.64654638671875	0.1215224456787109	2.671079833984375	1.617018371582031	-0.003763221263885498	2.598812744140625	1.37496484375	-0.1238656768798828	2.38973095703125	1.44202685546875	-0.04496341323852539	2.29066455078125	1.469369781494141	-0.05176247406005859
414	13.766667	2.706915771484375	1.159346145629883	0.1666463165283203	2.67687646484375	1.333266143798828	0.15357958984375	2.650211669921875	1.471622406005859	0.1407479400634766	2.659413330078125	1.686203796386719	0.1566717071533203	2.644793212890625	1.649325439453125	0.1847859954833984	2.576304443359375	1.609773193359375	0.302491455078125	2.6915751953125	1.389830291748047	0.4186191101074219	2.522728759765625	1.332332733154297	0.27328515625	2.47705615234375	1.393460144042969	0.2158221588134766	2.413935791015625	1.437055053710937	0.1409559020996094	2.44470068359375	1.39729931640625	0.1950657196044922	2.672833984375	1.652020141601563	0.1242623443603516	2.708698974609375	1.637260986328125	-0.0002976879477500916	2.7239873046875	1.387748596191406	-0.1249092178344727	2.496402099609375	1.376675018310547	-0.07624550628662109	2.497809326171875	1.286086151123047	-0.02756293106079102
415	13.8	2.723	1.152880172729492	0.1597913665771484	2.7057119140625	1.327317291259765	0.1562459411621094	2.675926513671875	1.462996368408203	0.1375245056152344	2.68412548828125	1.675859191894531	0.1495424957275391	2.66537451171875	1.640059509277344	0.1757543792724609	2.5833779296875	1.611136535644531	0.2861007995605468	2.631162353515625	1.35887939453125	0.3746198425292969	2.481430419921875	1.343709014892578	0.2034342041015625	2.472658447265625	1.419694702148437	0.1477174987792969	2.43555126953125	1.495398040771484	0.08315455627441407	2.462149658203125	1.442102081298828	0.1236976699829102	2.701826171875	1.641182556152344	0.1205826721191406	2.75468212890625	1.628685729980469	0.0033076331615448	2.8087216796875	1.372683288574219	-0.08676002502441406	2.580107421875	1.394140502929687	-0.1102760620117187	2.481438720703125	1.389901214599609	-0.0852075424194336
416	13.833333	2.737238037109375	1.136239685058594	0.1634993743896484	2.730325927734375	1.311997894287109	0.1562576904296875	2.72054638671875	1.452102203369141	0.1471863098144531	2.71406201171875	1.666232849121094	0.146419189453125	2.69592236328125	1.630661804199219	0.1737122955322266	2.59875732421875	1.59666455078125	0.2701531066894531	2.631367919921875	1.342392730712891	0.36309521484375	2.489793701171875	1.355791748046875	0.1837732238769531	2.44269580078125	1.414985015869141	0.1262727813720703	2.370454345703125	1.459359222412109	0.06161506652832031	2.41557568359375	1.421089813232422	0.1048363494873047	2.73593115234375	1.631094360351562	0.1207144012451172	2.79151904296875	1.609481323242187	0.005463227748870849	2.846223876953125	1.339768096923828	-0.03272162628173828	2.628100341796875	1.387581817626953	-0.09476719665527343	2.549583984375	1.422970123291016	-0.03954364013671875
417	13.866667	2.7521708984375	1.123655975341797	0.1632243804931641	2.74666015625	1.297321960449219	0.1570310668945313	2.733794921875	1.435194671630859	0.1449735565185547	2.739391845703125	1.646658081054687	0.1408280792236328	2.717656494140625	1.613057250976563	0.1669097137451172	2.61745703125	1.58830126953125	0.2604800109863281	2.62673828125	1.331401458740234	0.3407459411621094	2.4878994140625	1.339887786865234	0.1625828857421875	2.453816162109375	1.390394805908203	0.09121347045898437	2.39200146484375	1.448669464111328	0.0289896125793457	2.43909619140625	1.399980895996094	0.06013294982910156	2.760747802734375	1.610367004394531	0.1175431137084961	2.83845458984375	1.594722290039063	0.01683297729492187	2.860593505859375	1.322592559814453	-0.01058441352844238	2.6807705078125	1.412375671386719	-0.1201042556762695	2.600983642578125	1.434230804443359	-0.06208945465087891
418	13.9	2.78218017578125	1.103244323730469	0.1628411560058594	2.774826904296875	1.276205078125	0.1551820678710938	2.758815185546875	1.413056274414062	0.1407931823730469	2.760272216796875	1.623861083984375	0.1355375213623047	2.738023681640625	1.590075744628906	0.1606396636962891	2.633310302734375	1.555851989746094	0.2451574401855469	2.619517333984375	1.292501739501953	0.2951745910644532	2.49198583984375	1.317564697265625	0.1111661758422852	2.45153759765625	1.369369110107422	0.04462246704101563	2.388932861328125	1.389537109375	-0.03716509628295898	2.42534521484375	1.391564819335938	0.0376462173461914	2.783431396484375	1.588010864257813	0.1136657485961914	2.860162109375	1.572710815429688	0.01269552898406982	2.876132568359375	1.300256378173828	-0.004929257392883301	2.699942138671875	1.390970184326172	-0.1179450454711914	2.633131591796875	1.402714904785156	-0.04351403427124023
419	13.933333	2.80203076171875	1.088516616821289	0.1596812896728516	2.78658447265625	1.262854400634766	0.1498307189941406	2.76855419921875	1.401117858886719	0.1357627105712891	2.77456640625	1.614324890136719	0.1321057434082031	2.748683837890625	1.580465942382812	0.1545369262695312	2.638262939453125	1.542333557128906	0.2325287780761719	2.61499365234375	1.273192169189453	0.259896484375	2.499906494140625	1.309096038818359	0.06649938201904297	2.45347021484375	1.371150207519531	0.01223139095306396	2.385603759765625	1.405294342041016	-0.06193598556518555	2.43977783203125	1.403048278808594	0.009955785751342773	2.79968896484375	1.577720642089844	0.1125446319580078	2.886405517578125	1.549447937011719	0.02101006317138672	2.876481201171875	1.273025115966797	0.01504974842071533	2.73510302734375	1.398484008789062	-0.1173590774536133	2.65408984375	1.418065155029297	-0.05877737808227539
420	13.966667	2.801679443359375	1.088095527648926	0.1611053314208984	2.7904658203125	1.261531280517578	0.1504452362060547	2.77528662109375	1.398972869873047	0.1344080810546875	2.7813994140625	1.610751647949219	0.1309344787597656	2.75460107421875	1.57712939453125	0.1519091949462891	2.6449501953125	1.541254760742187	0.2303699798583984	2.622803466796875	1.273284393310547	0.2514752807617188	2.509455810546875	1.308724426269531	0.05875776672363281	2.46226708984375	1.369746551513672	0.00507199764251709	2.383426025390625	1.383959930419922	-0.06351487350463868	2.45022021484375	1.401637237548828	0.001008376479148865	2.8073115234375	1.574383972167969	0.1128176879882812	2.899880859375	1.548514526367188	0.02774951553344726	2.867984130859375	1.275765502929687	0.0171165657043457	2.740551513671875	1.401280883789062	-0.126257568359375	2.663025634765625	1.419892120361328	-0.06394148635864258
421	14	2.807437744140625	1.092634521484375	0.1577339477539063	2.79573583984375	1.267065643310547	0.1462707977294922	2.782042236328125	1.405688690185547	0.1316517944335938	2.7891240234375	1.618772705078125	0.1322549591064453	2.76148828125	1.584681030273438	0.1520256652832031	2.64718310546875	1.539674926757812	0.2199675750732422	2.61934375	1.269736175537109	0.2214559936523438	2.521882568359375	1.326371398925781	0.02353784370422363	2.471818603515625	1.392682922363281	-0.02161001396179199	2.3944248046875	1.429388519287109	-0.0842409896850586	2.448179443359375	1.41800341796875	-0.0227271728515625	2.815515380859375	1.582406494140625	0.1140340728759766	2.9007373046875	1.547742858886719	0.02340051460266113	2.8663271484375	1.273950775146484	0.005766918659210205	2.7493408203125	1.438665649414062	-0.1055110626220703	2.65191162109375	1.438572326660156	-0.07594346618652344
422	14.033333	2.798334228515625	1.11460831451416	0.1476547546386719	2.790967041015625	1.290583679199219	0.1403019409179687	2.7800166015625	1.430517242431641	0.1276592025756836	2.792333251953125	1.644685119628906	0.1273413162231445	2.763595703125	1.611158325195313	0.1472340087890625	2.648098876953125	1.556724853515625	0.2076448974609375	2.61858203125	1.285278259277344	0.2056164398193359	2.5306865234375	1.359796203613281	0.007516831398010254	2.4789775390625	1.425392669677734	-0.03804895401000977	2.4077265625	1.464612274169922	-0.1072202606201172	2.4589892578125	1.452484039306641	-0.04678762054443359	2.818092529296875	1.607377197265625	0.1093199081420898	2.899754150390625	1.565752563476563	0.01720771217346191	2.955760498046875	1.293234619140625	0.01912282371520996	2.77286474609375	1.391304138183594	-0.08476007843017579	2.678687255859375	1.430189605712891	-0.07408780670166015
423	14.066667	2.803859130859375	1.133603927612305	0.1462257843017578	2.79459228515625	1.313949035644531	0.1387650146484375	2.78484814453125	1.457832275390625	0.1298107604980469	2.7917138671875	1.677666320800781	0.1290881195068359	2.762457763671875	1.642587097167969	0.1485607299804687	2.64435205078125	1.582769226074219	0.2072617797851563	2.638857666015625	1.302880340576172	0.2097154998779297	2.550109375	1.3752119140625	0.004528775691986084	2.4962275390625	1.436257385253906	-0.04919684600830078	2.419716552734375	1.454727905273437	-0.1252745971679687	2.4699501953125	1.459803009033203	-0.05403085708618164	2.819757080078125	1.640071472167969	0.1117038269042969	2.914308837890625	1.588922973632813	0.03300335311889648	2.983962646484375	1.312375213623047	0.03910492706298828	2.80913427734375	1.426399749755859	-0.07513074493408203	2.704185302734375	1.423151763916016	-0.07788225555419923
424	14.1	2.802526123046875	1.162764266967773	0.1405294952392578	2.796192626953125	1.344298370361328	0.1362966156005859	2.791609375	1.489454406738281	0.1334959411621094	2.804059814453125	1.710188842773438	0.1304231719970703	2.77288330078125	1.675914978027344	0.1490018615722656	2.651193115234375	1.621579162597656	0.2076085052490234	2.620684814453125	1.341802459716797	0.2080305023193359	2.550983642578125	1.419667877197266	-0.003805532932281494	2.4872294921875	1.467865661621094	-0.06063541793823242	2.407068603515625	1.503452545166016	-0.1271024475097656	2.4693525390625	1.498590667724609	-0.0678604507446289	2.8320927734375	1.671489868164063	0.1147678527832031	2.939203369140625	1.632069396972656	0.04468369293212891	3.0575341796875	1.376890991210937	0.1004781875610352	2.8924111328125	1.413304534912109	-0.0687132797241211	2.791754638671875	1.38557177734375	-0.05294227600097656
425	14.133333	2.793881591796875	1.191940048217774	0.1443094787597656	2.7867021484375	1.371276214599609	0.1330778656005859	2.78468212890625	1.514966491699219	0.1288704986572266	2.808592041015625	1.732495971679687	0.1289219818115235	2.775485107421875	1.700056518554688	0.1460278472900391	2.648459228515625	1.65083837890625	0.1929875793457031	2.63717333984375	1.372918243408203	0.2079221649169922	2.556994384765625	1.418604614257812	-0.006883606433868408	2.512882568359375	1.504914703369141	-0.01196011924743652	2.441382080078125	1.503748840332031	-0.09411471557617188	2.464748779296875	1.5132080078125	-0.05462178039550782	2.8347021484375	1.692950012207031	0.1137126235961914	2.93330859375	1.645298950195313	0.03902263259887696	3.06701171875	1.398730163574219	0.08239138031005859	2.873498291015625	1.361080200195313	-0.04869990158081055	2.773941162109375	1.391248107910156	-0.05872031784057617
426	14.166667	2.7945400390625	1.200871566772461	0.1389483337402344	2.7862216796875	1.381088958740234	0.1328603668212891	2.779587646484375	1.525165405273437	0.1280112915039062	2.80430859375	1.743437438964844	0.1286479339599609	2.771741455078125	1.710847839355469	0.1470003967285156	2.644376708984375	1.661809143066406	0.1948986968994141	2.651102294921875	1.38281884765625	0.2121616058349609	2.5466416015625	1.434234313964844	0.008405282974243164	2.517700439453125	1.523724548339844	-0.01702029228210449	2.441628173828125	1.512617980957031	-0.09475528717041015	2.455278564453125	1.516672912597656	-0.05454436111450196	2.82969677734375	1.703778442382812	0.1119638595581055	2.928243896484375	1.656011108398437	0.03638226699829102	3.064830322265625	1.409624206542969	0.07883883666992188	2.87155859375	1.351658355712891	-0.04670558929443359	2.767380126953125	1.363873687744141	-0.0450860710144043
427	14.2	2.79337060546875	1.199884918212891	0.1393687286376953	2.784536865234375	1.380069305419922	0.1323460388183594	2.780147216796875	1.524308166503906	0.1296436920166016	2.806150146484375	1.74245947265625	0.1309482269287109	2.773011474609375	1.710049133300781	0.1486008605957031	2.644481689453125	1.661993469238281	0.1943983154296875	2.641576171875	1.382687042236328	0.20783154296875	2.543838134765625	1.435659118652344	0.00112171471118927	2.515802978515625	1.525391723632813	-0.02451689720153809	2.4376787109375	1.5130830078125	-0.1000256729125977	2.450712158203125	1.516728942871094	-0.0605676040649414	2.831646484375	1.702654113769531	0.1147635879516602	2.93429296875	1.655706115722656	0.04426283264160157	3.0686708984375	1.408371673583984	0.08849126434326172	2.8781884765625	1.353013641357422	-0.04244062423706055	2.77454296875	1.355396911621094	-0.05856623458862305
428	14.233333	2.79324560546875	1.191383041381836	0.1349810791015625	2.78420556640625	1.370837707519531	0.1282275085449219	2.7809970703125	1.514547790527344	0.1273399124145508	2.80853515625	1.731594482421875	0.1307356567382812	2.77542431640625	1.699375915527344	0.1482298278808594	2.64780126953125	1.650771362304687	0.1941436157226563	2.629263671875	1.37299951171875	0.2025302886962891	2.52843994140625	1.426279479980469	-0.001528561115264893	2.51158984375	1.518530822753906	-0.02651905250549316	2.437328369140625	1.503367614746094	-0.1047204742431641	2.441254150390625	1.510524627685547	-0.06179452514648438	2.833505859375	1.691935791015625	0.1140019378662109	2.9326875	1.645675842285156	0.03922772979736328	3.050660400390625	1.3893857421875	0.06975470733642578	2.854738525390625	1.357022827148437	-0.05910065841674805	2.750915771484375	1.368562225341797	-0.06176651763916016
429	14.266667	2.795326416015625	1.178993255615234	0.1328283843994141	2.785931640625	1.357907592773437	0.127670524597168	2.78409716796875	1.501168853759766	0.1298590240478516	2.810071044921875	1.717706970214844	0.1331019287109375	2.777080810546875	1.685407897949219	0.1502272186279297	2.647514892578125	1.6369248046875	0.1888002777099609	2.596093994140625	1.364106628417969	0.1904790496826172	2.50102490234375	1.410609191894531	-0.01711495208740235	2.4982724609375	1.504863494873047	-0.03873147964477539	2.42005126953125	1.491946990966797	-0.1128880233764648	2.425396728515625	1.507183197021484	-0.07417647552490235	2.8354140625	1.678307556152344	0.1167928009033203	2.934654296875	1.631595397949219	0.04313444519042969	3.07849951171875	1.388025970458984	0.0413604850769043	2.86115185546875	1.383496765136719	-0.05039303207397461	2.759035888671875	1.369186767578125	-0.03565051651000976
430	14.3	2.794745849609375	1.147824890136719	0.1342389831542969	2.78734814453125	1.325481475830078	0.1294894256591797	2.788626708984375	1.467591400146484	0.1344316864013672	2.812677734375	1.682703430175781	0.1360178985595703	2.78004443359375	1.650536682128906	0.1530041961669922	2.65046728515625	1.604540161132813	0.1905252380371094	2.576180419921875	1.33958642578125	0.1766856536865234	2.481048828125	1.396693176269531	-0.02620136642456055	2.444134765625	1.467424468994141	-0.07960135650634766	2.365249755859375	1.455591705322266	-0.1520128479003906	2.41481396484375	1.491483215332031	-0.079300048828125	2.83827685546875	1.643667541503906	0.1203900375366211	2.9419189453125	1.601142700195312	0.05225757598876953	3.039714111328125	1.338121551513672	0.044133056640625	2.831373779296875	1.381940948486328	-0.05339075851440429	2.729546142578125	1.373495452880859	-0.03772229766845703
431	14.333333	2.79993017578125	1.103954147338867	0.1338116607666016	2.79761328125	1.2820068359375	0.1304777221679687	2.80593359375	1.423666107177734	0.1421357116699219	2.81513037109375	1.640201904296875	0.1414695129394531	2.78379833984375	1.606035583496094	0.1571273651123047	2.65363916015625	1.562446350097656	0.1961631011962891	2.56435302734375	1.304309936523437	0.1574806518554688	2.48098193359375	1.380672973632812	-0.04457789611816406	2.43532177734375	1.450372283935547	-0.09251133728027344	2.3513095703125	1.432631652832031	-0.1578016815185547	2.408705322265625	1.475447479248047	-0.08646733856201172	2.844233154296875	1.602782653808594	0.1279675827026367	2.95513671875	1.569138427734375	0.06629067993164063	3.0077412109375	1.295563659667969	0.02888555908203125	2.807566650390625	1.376563751220703	-0.06246373748779297	2.7294521484375	1.362228942871094	0.003909401655197144
432	14.366667	2.79847705078125	1.078827865600586	0.13090673828125	2.800667236328125	1.257033660888672	0.1273406600952148	2.80968359375	1.398953002929687	0.1365939331054687	2.815239990234375	1.615795288085938	0.13848876953125	2.783436279296875	1.580938537597656	0.1516011352539063	2.652606201171875	1.534198059082031	0.1847625427246094	2.5536787109375	1.280650756835938	0.1382523651123047	2.48272216796875	1.360631195068359	-0.06734913635253906	2.429900146484375	1.432816223144531	-0.1027862243652344	2.373814697265625	1.51927783203125	-0.1349551239013672	2.404759521484375	1.457865966796875	-0.09562556457519532	2.845879638671875	1.578959106445312	0.1267398452758789	2.969690185546875	1.558977233886719	0.08752958679199219	3.000106689453125	1.289044311523438	0.01432439708709717	2.78733642578125	1.347098724365234	-0.06586547088623047	2.686682373046875	1.362964050292969	-0.04719477081298828
433	14.4	2.80486865234375	1.064062225341797	0.1286875152587891	2.810098876953125	1.242568405151367	0.126575065612793	2.820669677734375	1.384642425537109	0.1360012664794922	2.8250751953125	1.601920166015625	0.1384290466308594	2.793632080078125	1.566784362792969	0.152007583618164	2.662364990234375	1.513691345214844	0.1727185668945312	2.5438857421875	1.267934204101562	0.1269633178710937	2.46019921875	1.353576446533203	-0.07196099853515625	2.424624267578125	1.436126434326172	-0.1067743606567383	2.339410888671875	1.472163909912109	-0.1628150177001953	2.3960830078125	1.462020568847656	-0.1043147964477539	2.855770263671875	1.565217102050781	0.1260297470092774	2.978550537109375	1.552654052734375	0.08021457672119141	2.9484658203125	1.284210327148438	-0.0003048405051231384	2.713512451171875	1.276283294677734	-0.004362700462341308	2.6565576171875	1.347605590820312	-0.05377713012695313
434	14.433333	2.805038330078125	1.060475185394287	0.1315051422119141	2.81285205078125	1.239667785644531	0.1303644256591797	2.823298095703125	1.382525482177734	0.1370458679199219	2.82700048828125	1.600768432617187	0.1368432312011719	2.79517529296875	1.565549682617188	0.1500800018310547	2.662994384765625	1.512236877441406	0.1685738220214844	2.546302734375	1.263967163085937	0.1245848541259766	2.456033447265625	1.349611999511719	-0.07262559509277344	2.428275634765625	1.436585357666016	-0.1048375625610352	2.341839599609375	1.466916351318359	-0.1632387542724609	2.395918212890625	1.462403015136719	-0.1145693283081055	2.858259521484375	1.563856689453125	0.1256820678710938	2.9824404296875	1.54254931640625	0.08559599304199218	2.95862646484375	1.272259765625	0.004883184909820557	2.722531982421875	1.268739349365234	0.002057748079299927	2.66492236328125	1.343391540527344	-0.04237134170532227
435	14.466667	2.805544677734375	1.065036743164062	0.1299964141845703	2.80955908203125	1.246501663208008	0.1300484161376953	2.817499755859375	1.391120727539062	0.1389127807617188	2.821060546875	1.611920471191406	0.1340443115234375	2.788770263671875	1.576540466308594	0.1479134063720703	2.65647705078125	1.518895385742188	0.1660274810791016	2.5514326171875	1.261096435546875	0.1266504669189453	2.465904296875	1.351211730957031	-0.07396522521972657	2.42740625	1.436083374023438	-0.1041722030639648	2.338752197265625	1.473009338378906	-0.1576741333007813	2.39338623046875	1.459703369140625	-0.1098675003051758	2.852822265625	1.574368713378906	0.1238221054077148	2.98002197265625	1.55882763671875	0.08534214782714844	2.976992431640625	1.278871063232422	0.02468349456787109	2.739638427734375	1.268944793701172	-0.001119062304496765	2.668451904296875	1.338826629638672	-0.03541108322143555
436	14.5	2.80177587890625	1.080536041259766	0.1297400512695313	2.804447509765625	1.264078796386719	0.1311168823242188	2.810662353515625	1.410404693603516	0.1404228973388672	2.817334228515625	1.633663269042969	0.1368677520751953	2.783729736328125	1.598244323730469	0.1495068054199219	2.650281005859375	1.538559326171875	0.1657569732666016	2.559127685546875	1.270981811523437	0.1350797882080078	2.486550048828125	1.367503112792969	-0.07075625610351563	2.42802978515625	1.441303375244141	-0.1015052719116211	2.330634521484375	1.458213928222656	-0.1523908996582031	2.40252099609375	1.467450073242188	-0.09991021728515626	2.849313720703125	1.595319274902344	0.1274872131347656	2.97948828125	1.580867919921875	0.09348803710937501	2.98845947265625	1.297096008300781	0.03579247665405273	2.7508466796875	1.286099761962891	-0.006898339748382568	2.666400390625	1.345292388916016	-0.03420657730102539
437	14.533333	2.800720947265625	1.104676200866699	0.1344211730957031	2.80513525390625	1.289942016601562	0.1342698669433594	2.81020068359375	1.437965393066406	0.1378421020507813	2.820874755859375	1.66320654296875	0.1345740051269531	2.78615380859375	1.62803125	0.1467971801757812	2.64969677734375	1.57053759765625	0.1579186096191406	2.575889404296875	1.293396820068359	0.1459574127197266	2.51615966796875	1.396794586181641	-0.0632921142578125	2.441992919921875	1.454390319824219	-0.09774200439453125	2.342821044921875	1.474648620605469	-0.1462456512451172	2.410373291015625	1.473172546386719	-0.09233690643310546	2.85262353515625	1.6239521484375	0.1255427780151367	2.985645751953125	1.613765747070313	0.096173828125	2.93536474609375	1.328795227050781	0.0536477165222168	2.699294921875	1.341447143554688	-0.006634455204010009	2.594160400390625	1.323174591064453	-0.02118526649475098
438	14.566667	2.808617919921875	1.134604263305664	0.1428043060302734	2.811550048828125	1.320716186523438	0.1365844116210937	2.817202880859375	1.46944970703125	0.1403673858642578	2.824927734375	1.695872985839844	0.1342483978271484	2.7903076171875	1.660211242675781	0.1464037475585938	2.65275146484375	1.603822875976562	0.1593649597167969	2.60514208984375	1.319378509521484	0.1659150238037109	2.5132412109375	1.408857940673828	-0.0394378890991211	2.442041259765625	1.457123992919922	-0.09145076751708985	2.350521484375	1.441898651123047	-0.1556059417724609	2.4164404296875	1.483404815673828	-0.09037036895751953	2.85751611328125	1.656749877929688	0.1262465591430664	2.991189453125	1.644172973632812	0.09760502624511719	3.01522265625	1.353917144775391	0.05797294998168945	2.780543701171875	1.351011291503906	-0.01297161388397217	2.673057373046875	1.348160308837891	-0.0253349552154541
439	14.6	2.813395751953125	1.150113525390625	0.1432597351074219	2.8148125	1.337707153320312	0.1361361236572265	2.81964599609375	1.487655212402344	0.1403234405517578	2.825119140625	1.715940368652344	0.1333473358154297	2.790448486328125	1.679674438476563	0.1453065185546875	2.653238037109375	1.618486022949219	0.1528957214355469	2.603466064453125	1.332415924072266	0.1685944061279297	2.534204833984375	1.413565032958984	-0.05091621017456055	2.4592119140625	1.470633514404297	-0.08815310668945313	2.3584609375	1.465177307128906	-0.1405757293701172	2.427016845703125	1.489920043945312	-0.08597114562988281	2.858478271484375	1.676820251464844	0.1258482513427734	2.9925703125	1.669454162597656	0.09244239044189453	3.051228515625	1.380183959960938	0.06652708435058594	2.817611328125	1.346874816894531	-0.00694654893875122	2.727623291015625	1.382048858642578	-0.05762331771850586
440	14.633333	2.814775146484375	1.17867643737793	0.1472497711181641	2.817391845703125	1.363841125488281	0.1399935455322266	2.8238486328125	1.511755218505859	0.1455320129394531	2.83311083984375	1.736589233398437	0.1305067138671875	2.7983740234375	1.701845825195313	0.1438733825683594	2.66217724609375	1.644688232421875	0.159198013305664	2.642166015625	1.359203033447266	0.181590087890625	2.55431640625	1.425499664306641	-0.0327357063293457	2.480439697265625	1.489320709228516	-0.05452175903320312	2.3807177734375	1.500602081298828	-0.1047939834594727	2.440315673828125	1.499790557861328	-0.06799437713623047	2.86529833984375	1.69715380859375	0.1242250366210938	2.99700341796875	1.676656677246094	0.09428732299804687	3.053768310546875	1.389773986816406	0.09950001525878906	2.838519287109375	1.338495574951172	-0.003289379119873047	2.762879638671875	1.393664215087891	-0.0565315933227539
441	14.666667	2.8157119140625	1.182303482055664	0.1508341522216797	2.820311279296875	1.366417541503906	0.1412120208740234	2.8290078125	1.5134833984375	0.147013671875	2.8404091796875	1.737153137207031	0.1325381622314453	2.80607763671875	1.702963745117188	0.1473601684570313	2.67194775390625	1.64415185546875	0.1670412292480469	2.649166748046875	1.360535766601563	0.1924560089111328	2.564243408203125	1.424270935058594	-0.02250942611694336	2.492414794921875	1.491102630615234	-0.03931663513183594	2.397777587890625	1.498786529541016	-0.09815011596679687	2.4518408203125	1.501531555175781	-0.06195405197143555	2.871584716796875	1.697531433105469	0.1245824966430664	2.99451025390625	1.662251220703125	0.07847502899169922	3.064763916015625	1.379794219970703	0.07695986175537109	2.84052734375	1.341734283447266	-0.008000113487243653	2.7477705078125	1.378569488525391	-0.04706827163696289
442	14.7	2.825076904296875	1.179947906494141	0.1589626312255859	2.8315458984375	1.363334167480469	0.1473334655761719	2.84019775390625	1.510069122314453	0.1484323120117187	2.849731201171875	1.732984924316406	0.1316074523925781	2.81575146484375	1.698773498535156	0.1466670989990234	2.682312744140625	1.642065551757812	0.1728262329101563	2.652769287109375	1.359357269287109	0.1906150817871094	2.558587158203125	1.42195687866211	-0.01998011779785156	2.49040087890625	1.487804046630859	-0.04936734771728515	2.4253701171875	1.480552551269531	-0.1394793243408203	2.459854736328125	1.507315521240234	-0.06516812133789063	2.8811640625	1.693661682128906	0.1241845474243164	3.006615966796875	1.663677185058594	0.0825537109375	3.14882373046875	1.410914520263672	0.07258716583251953	2.938001953125	1.390663787841797	-0.04462704849243164	2.832772216796875	1.386314331054687	-0.06267844772338867
443	14.733333	2.836894287109375	1.159908584594727	0.1683794403076172	2.84269873046875	1.340744506835938	0.1593345489501953	2.8478564453125	1.485356994628906	0.1534359130859375	2.853583984375	1.704913818359375	0.1344467163085938	2.821590087890625	1.670982177734375	0.1518284759521484	2.69190283203125	1.61418212890625	0.1838442840576172	2.664492919921875	1.335095397949219	0.1936461944580078	2.561902587890625	1.399832733154297	-0.008219107627868653	2.502375244140625	1.460979919433594	-0.05594573593139648	2.414313720703125	1.465238403320313	-0.1212559509277344	2.478932373046875	1.486075256347656	-0.06658509063720704	2.8844169921875	1.666443725585937	0.1253393859863281	2.99800390625	1.620453918457031	0.07228171539306641	3.065490966796875	1.344478271484375	0.040232666015625	2.85829931640625	1.409169769287109	-0.05858528518676758	2.76100537109375	1.443464416503906	-0.07959315490722656
444	14.766667	2.850706787109375	1.127565383911133	0.1718374328613281	2.852662353515625	1.308425140380859	0.1602669372558594	2.85766748046875	1.453191284179687	0.1568656463623047	2.86199853515625	1.672812072753906	0.1370614013671875	2.831977294921875	1.638990112304687	0.1578992462158203	2.704243408203125	1.585439025878906	0.2015592956542969	2.680008544921875	1.305758514404297	0.2000584564208985	2.581334228515625	1.366492126464844	-0.005105197429656982	2.529960205078125	1.430862731933594	-0.0578917236328125	2.452496337890625	1.460118194580078	-0.1299552612304687	2.49501025390625	1.448811828613281	-0.04534292984008789	2.8915361328125	1.634210693359375	0.12467578125	3.000114013671875	1.596350708007813	0.05665791702270508	3.02559033203125	1.314835571289062	0.0128269567489624	2.825817626953125	1.406079895019531	-0.08043166351318359	2.73740869140625	1.461811065673828	-0.09353966522216797
445	14.8	2.850139404296875	1.109037239074707	0.1745595092773438	2.851950439453125	1.28763671875	0.1618104553222656	2.858142822265625	1.430633972167969	0.1593590850830078	2.86809716796875	1.646879455566406	0.1344292755126953	2.83824365234375	1.614862060546875	0.1568762054443359	2.71223828125	1.565097595214844	0.2041244659423828	2.691608154296875	1.288553588867188	0.2092929382324219	2.595811279296875	1.329080352783203	0.001032829284667969	2.55654541015625	1.391619079589844	-0.06132003021240234	2.512836181640625	1.469342468261719	-0.1230494613647461	2.523342529296875	1.412713043212891	-0.05653218460083008	2.89567041015625	1.607601867675781	0.1220661163330078	3.003177490234375	1.564457336425781	0.05879302215576172	2.935665283203125	1.297473602294922	-0.004681430816650391	2.738154296875	1.398506713867187	-0.08439454650878907	2.691300537109375	1.477076507568359	-0.1339981842041016
446	14.833333	2.861317626953125	1.079136543273926	0.1822225036621094	2.866545166015625	1.258595428466797	0.1718005218505859	2.870900634765625	1.402074401855469	0.1637413482666016	2.86663330078125	1.618429992675781	0.1310886535644531	2.839430419921875	1.585335876464844	0.15570458984375	2.71474560546875	1.53645947265625	0.2088975677490234	2.703843017578125	1.258409576416016	0.2217399444580078	2.6192080078125	1.292124450683594	0.00642266845703125	2.565845458984375	1.357021820068359	-0.04218296051025391	2.49593115234375	1.418519470214844	-0.09869754028320313	2.542470458984375	1.383956573486328	-0.03628883361816406	2.896306396484375	1.580320861816406	0.1190745315551758	3.003696044921875	1.537280700683594	0.05435401153564453	2.90937255859375	1.276466552734375	-0.005965240478515625	2.707983642578125	1.379731109619141	-0.07548480987548828	2.628947021484375	1.441909362792969	-0.1039438781738281
447	14.866667	2.855118408203125	1.070345573425293	0.1857157287597656	2.859395263671875	1.248553848266602	0.1741735534667969	2.861373291015625	1.390865661621094	0.1624413452148437	2.856056396484375	1.606054443359375	0.1321048126220703	2.82808935546875	1.572544250488281	0.1545434722900391	2.7012490234375	1.520107116699219	0.1951554870605469	2.712929443359375	1.248505584716797	0.2466904296875	2.681170166015625	1.244232498168945	0.01668013572692871	2.6221669921875	1.31464810180664	-0.01258108043670654	2.540593994140625	1.370889495849609	-0.05603559875488281	2.5896533203125	1.332773468017578	-0.02939932250976562	2.8867197265625	1.568738342285156	0.1215531997680664	2.98882861328125	1.523355529785156	0.05188788604736328	2.905591064453125	1.260594177246094	-0.007373191356658935	2.69466650390625	1.344033386230469	-0.06945785522460937	2.605552001953125	1.3892255859375	-0.09762327575683594
448	14.9	2.813856201171875	1.072088737487793	0.1873696136474609	2.818555419921875	1.248494262695313	0.1738832702636719	2.821232177734375	1.389337219238281	0.1606449279785156	2.825713623046875	1.601936828613281	0.1264819183349609	2.79477099609375	1.569998413085937	0.1461490325927734	2.668339111328125	1.517695190429687	0.1834324340820312	2.6629482421875	1.245801055908203	0.2180187072753906	2.59782958984375	1.315260681152344	0.008555740356445312	2.540263427734375	1.362588684082031	-0.05120384216308594	2.472434814453125	1.43306005859375	-0.09505903625488281	2.500199951171875	1.362098815917969	-0.04973483657836914	2.8559091796875	1.563913391113281	0.1200340805053711	2.967892822265625	1.518239929199219	0.07110767364501953	2.92944921875	1.247135848999023	0.01590964603424072	2.765524658203125	1.384869110107422	-0.0759969482421875	2.663718017578125	1.398285827636719	-0.08185066986083984
449	14.933333	2.78181103515625	1.07966675567627	0.1876490173339844	2.78677880859375	1.257157745361328	0.1727102355957031	2.789163818359375	1.398686218261719	0.1566878204345703	2.793240966796875	1.612161987304688	0.1188579254150391	2.76094189453125	1.57978271484375	0.1363207397460937	2.6292080078125	1.532511840820312	0.1645542449951172	2.651841064453125	1.262385162353516	0.2164964141845703	2.602270263671875	1.393245330810547	0.03188443183898926	2.525294677734375	1.411892944335937	-0.02267488479614258	2.4341845703125	1.434488830566406	-0.07592517089843751	2.502843505859375	1.447184692382812	-0.03541120147705078	2.8247451171875	1.574338623046875	0.1158929138183594	2.9462060546875	1.542740600585938	0.07714269256591796	2.98315771484375	1.264980560302734	0.05321982955932617	2.8092236328125	1.350037231445313	-0.07922935485839844	2.70838134765625	1.360125244140625	-0.1005016708374023
[truncated: 8 more rows]
[truncated: 48 more columns]
