# Supplementary material for: Simulation of Human Movement in Zero Gravity
Source: Sensors (Basel). 2024 Mar 9;24(6):1770. doi: 10.3390/s24061770 (PMC10976247; doi:10.3390/s24061770)
Supplement: Supplementary file 1 [file sensors-24-01770-s001.zip › supplementary/motion_data/10 Fight/motion2_raw.trc]

PathFileType	4	(X/Y/Z)	sample.trc
DataRate	CameraRate	NumFrames	NumMarkers	Units	OrigDataRate	OrigDataStartFrame	OrigNumFrames
0.033333333333333333	0.033333333333333333	457	32	m	0.033333333333333333	1	457
Frame#	Time	PELVIS			SPINE_NAVEL			SPINE_CHEST			NECK			CLAVICLE_LEFT			SHOULDER_LEFT			ELBOW_LEFT			WRIST_LEFT			HAND_LEFT			HANDTIP_LEFT			THUMB_LEFT			CLAVICLE_RIGHT			SHOULDER_RIGHT			ELBOW_RIGHT			WRIST_RIGHT			HAND_RIGHT
		X1	Y1	Z1	X2	Y2	Z2	X3	Y3	Z3	X4	Y4	Z4	X5	Y5	Z5	X6	Y6	Z6	X7	Y7	Z7	X8	Y8	Z8	X9	Y9	Z9	X10	Y10	Z10	X11	Y11	Z11	X12	Y12	Z12	X13	Y13	Z13	X14	Y14	Z14	X15	Y15	Z15	X16	Y16	Z16
1	0	3.06622607421875	1.224345825195313	0.492628173828125	3.02551025390625	1.401680633544922	0.475892822265625	2.987677734375	1.541655578613281	0.458197998046875	2.97185693359375	1.76303955078125	0.471582763671875	2.952731689453125	1.723600158691406	0.496052001953125	2.858736328125	1.677922790527344	0.598587158203125	2.86643798828125	1.399950836181641	0.651244384765625	2.874916015625	1.167635360717773	0.700065673828125	2.839510009765625	1.106684005737305	0.63109326171875	2.81201904296875	1.045729713439941	0.5429130859375	2.88023095703125	1.0887578125	0.595509765625	2.99775830078125	1.729339782714844	0.4441865234375	3.08148974609375	1.706355285644531	0.3412216796875	3.1310556640625	1.429806091308594	0.276231689453125	3.1041630859375	1.201700592041016	0.204760498046875	3.08179052734375	1.101015563964844	0.23000830078125
2	0.03333399999999997	3.078004638671875	1.226480041503906	0.4988951416015625	3.038072265625	1.404568969726562	0.4853028564453125	3.000556640625	1.545166015625	0.4700552978515625	2.9802685546875	1.766770751953125	0.4791199951171875	2.963085205078125	1.72744921875	0.5053262939453125	2.87172998046875	1.676507446289063	0.6081099853515625	2.8729189453125	1.401035095214844	0.6750184326171875	2.851257080078125	1.164099044799805	0.6767847900390624	2.832366943359375	1.10016764831543	0.6038895263671875	2.806298583984375	1.013641693115234	0.5396964111328125	2.8949775390625	1.08307389831543	0.5994217529296875	3.00576953125	1.732949462890625	0.4513472900390625	3.084368896484375	1.708655151367187	0.3444246826171875	3.13727294921875	1.431634429931641	0.2820267333984375	3.10512890625	1.201482360839844	0.218386474609375	3.1229521484375	1.111449432373047	0.2721348876953125
3	0.06666699999999981	3.075542236328125	1.223088531494141	0.506754150390625	3.03474853515625	1.401960510253906	0.495000244140625	2.996894287109375	1.543335510253906	0.481552001953125	2.9791396484375	1.76621435546875	0.4893046875	2.962488525390625	1.727140930175781	0.516637451171875	2.876912109375	1.678599243164062	0.626272705078125	2.871462158203125	1.400202392578125	0.68589111328125	2.800342041015625	1.176494720458984	0.64095849609375	2.833783935546875	1.0937109375	0.59766455078125	2.91652734375	1.020451484680176	0.58407861328125	2.90377294921875	1.082610275268555	0.591462890625	3.003331298828125	1.731720092773438	0.46078173828125	3.08292822265625	1.703866882324219	0.354699951171875	3.13388134765625	1.425467926025391	0.2907947998046875	3.0762099609375	1.196664428710938	0.236938720703125	3.109866943359375	1.107849975585937	0.2858651123046875
4	0.09999999999999964	3.07709326171875	1.224605590820313	0.50701953125	3.0387607421875	1.404365509033203	0.497802734375	3.001541748046875	1.546180786132813	0.485596923828125	2.984854736328125	1.76929931640625	0.49531689453125	2.9689951171875	1.730073852539062	0.52299755859375	2.88585400390625	1.67969140625	0.6338759765625001	2.880119384765625	1.400542694091797	0.69133203125	2.80562353515625	1.178950881958008	0.6404514160156251	2.83435791015625	1.083967071533203	0.6361108398437501	2.910004638671875	1.030215194702149	0.574367919921875	2.88788818359375	1.069609725952148	0.6141828613281251	3.007950927734375	1.734863647460938	0.465739501953125	3.080572265625	1.706741088867187	0.3546607666015625	3.139580322265625	1.428738983154297	0.2947056884765625	3.062793212890625	1.204588928222656	0.2441072998046875	3.106682373046875	1.11589794921875	0.2846795654296875
5	0.1333339999999996	3.079416748046875	1.224204284667969	0.5107406005859375	3.04219677734375	1.403807769775391	0.5014261474609375	3.006375244140625	1.545699096679688	0.4895540771484375	2.990416748046875	1.7683251953125	0.5010706787109375	2.974140625	1.728993103027344	0.5281632080078125	2.888091552734375	1.67852587890625	0.6363504638671875	2.8826123046875	1.40055322265625	0.6965745849609375	2.8082099609375	1.180401962280273	0.6417567138671875	2.83937890625	1.086332244873047	0.6440989990234375	2.913426513671875	1.031362380981445	0.5819031982421875	2.8944521484375	1.07476318359375	0.6255560302734375	3.013671142578125	1.734140808105469	0.4715050048828125	3.08896826171875	1.709117065429687	0.3618140869140625	3.14227880859375	1.430678558349609	0.30142578125	3.0709384765625	1.204410125732422	0.25481201171875	3.11282275390625	1.121443710327148	0.3072899169921875
6	0.1666669999999995	3.0782138671875	1.225214324951172	0.508611572265625	3.041282958984375	1.404846771240234	0.499371337890625	3.007079345703125	1.547193481445313	0.48856103515625	2.995554443359375	1.76990771484375	0.5025908203125	2.97897509765625	1.7306162109375	0.529541259765625	2.894543212890625	1.680550903320313	0.63914306640625	2.889034423828125	1.402245758056641	0.6975546875	2.8157197265625	1.181277145385742	0.6447893066406249	2.83757666015625	1.08480207824707	0.6508977050781251	2.914153076171875	1.032540710449219	0.58947021484375	2.89366064453125	1.066281097412109	0.623482177734375	3.017668212890625	1.735607421875	0.4723095703125	3.093048095703125	1.712179077148438	0.362354248046875	3.14223486328125	1.432514251708984	0.3044390869140625	3.079081787109375	1.203209503173828	0.261204833984375	3.119211181640625	1.1199912109375	0.314607177734375
7	0.1999999999999993	3.079952392578125	1.225800750732422	0.509530029296875	3.0443017578125	1.406032379150391	0.50040087890625	3.010987548828125	1.548859008789063	0.489574951171875	3.001349609375	1.772103637695313	0.5029533691406251	2.984693359375	1.732968994140625	0.5302509765625	2.8990126953125	1.6806640625	0.638178466796875	2.89237109375	1.403104858398438	0.70222802734375	2.8192158203125	1.181856658935547	0.648489501953125	2.84129541015625	1.085287567138672	0.655162353515625	2.915712890625	1.03271728515625	0.591043701171875	2.885607177734375	1.057875717163086	0.6145361328125	3.022932373046875	1.737462158203125	0.47252490234375	3.097070556640625	1.712294555664063	0.3618140869140625	3.14055322265625	1.431002349853516	0.3046259765625	3.0771318359375	1.200143524169922	0.2681666259765625	3.11850390625	1.118246719360352	0.3230255126953125
8	0.2333339999999993	3.0820625	1.225694671630859	0.5092008056640625	3.045622314453125	1.405186462402344	0.4993607177734375	3.014739501953125	1.548243286132812	0.4902850341796875	3.007119384765625	1.770875244140625	0.5043255615234375	2.990712890625	1.731916259765625	0.5317545166015625	2.90937939453125	1.681731079101562	0.6434058837890625	2.897236572265625	1.403974639892578	0.7018856201171875	2.8242880859375	1.181748565673828	0.6554788818359375	2.843730712890625	1.084901824951172	0.6620589599609376	2.9157353515625	1.034164627075195	0.5943680419921875	2.896881591796875	1.063784362792969	0.6259161376953125	3.027803955078125	1.736243774414063	0.4735103759765625	3.101603271484375	1.711855346679688	0.362879150390625	3.14769091796875	1.43210986328125	0.30442138671875	3.07922412109375	1.203193267822266	0.269527587890625	3.124397705078125	1.121708786010742	0.3213126220703125
9	0.266667	3.080749267578125	1.221669555664062	0.5079368896484375	3.046839599609375	1.401705322265625	0.4978409423828125	3.018316650390625	1.5453017578125	0.4887672119140625	3.014713623046875	1.768080688476563	0.5032672119140625	2.997326904296875	1.729361450195313	0.5304622802734374	2.914098388671875	1.6762109375	0.6393760986328125	2.8993603515625	1.399052551269531	0.7005013427734375	2.8272314453125	1.176193496704101	0.6554569091796875	2.847510986328125	1.080572082519531	0.6713468017578125	2.91206884765625	1.029892532348633	0.5964259033203125	2.90167578125	1.059586212158203	0.6368870849609375	3.035039794921875	1.733125366210937	0.4725513916015625	3.1107626953125	1.708064575195313	0.3633236083984375	3.150589599609375	1.427427337646484	0.30406298828125	3.071897216796875	1.203181030273438	0.2608377685546875	3.117913330078125	1.122332473754883	0.312950439453125
10	0.2999999999999998	3.087768310546875	1.22192333984375	0.5059759521484375	3.054388427734375	1.402453704833984	0.4977003173828125	3.023690673828125	1.54582080078125	0.4882569580078125	3.025326171875	1.768939086914063	0.5034586181640625	3.007136962890625	1.73048779296875	0.5306610107421875	2.92132470703125	1.677119750976563	0.6377706298828125	2.90797021484375	1.399873870849609	0.7009273681640625	2.83009228515625	1.179351776123047	0.6520660400390625	2.85580810546875	1.085646820068359	0.6719940185546875	2.916337158203125	1.02823055267334	0.5983126220703125	2.90631494140625	1.064082000732422	0.6182796630859375	3.044730224609375	1.733558837890625	0.4724976806640625	3.114099365234375	1.701988159179687	0.3605008544921875	3.1740107421875	1.424437835693359	0.3013067626953125	3.0746005859375	1.208070953369141	0.2584149169921875	3.115006591796875	1.123289916992187	0.309269775390625
11	0.3333339999999998	3.094401123046875	1.220153198242187	0.5051500244140625	3.061040771484375	1.400110260009766	0.4949127197265625	3.034313232421875	1.543964111328125	0.4866881103515625	3.0325068359375	1.7666337890625	0.4999652099609375	3.014958251953125	1.728235961914062	0.5274239501953125	2.92575341796875	1.679432006835937	0.6334188232421875	2.9227060546875	1.405012145996094	0.7062537841796875	2.836854248046875	1.187161071777344	0.6619534912109375	2.86155859375	1.091536682128906	0.6678426513671875	2.922203125	1.0238876953125	0.6040284423828125	2.865268798828125	1.052061889648437	0.6035074462890625	3.052404052734375	1.731386352539062	0.4693800048828125	3.123930908203125	1.703195190429688	0.3582589111328125	3.17482421875	1.424355682373047	0.30030859375	3.077302978515625	1.207003631591797	0.26174951171875	3.121540283203125	1.122425323486328	0.309059326171875
12	0.3666669999999996	3.097341064453125	1.2211845703125	0.500968505859375	3.06403564453125	1.400617279052734	0.49142626953125	3.037281982421875	1.54403662109375	0.48371044921875	3.03892724609375	1.7658857421875	0.499099853515625	3.021418212890625	1.727590087890625	0.52644384765625	2.937617431640625	1.684577392578125	0.638556884765625	2.917302734375	1.409125762939453	0.70052880859375	2.838836181640625	1.185186645507812	0.688752197265625	2.875525634765625	1.104347076416016	0.6457646484375	2.927447265625	1.016816436767578	0.602251220703125	2.86763916015625	1.078370483398438	0.607802490234375	3.057661865234375	1.730770141601563	0.46789306640625	3.12743603515625	1.701735717773437	0.35637841796875	3.185110107421875	1.425417938232422	0.2971383056640625	3.088420654296875	1.209954376220703	0.2512138671875	3.125600341796875	1.119192916870117	0.291947265625
13	0.3999999999999995	3.1018544921875	1.221770782470703	0.50275244140625	3.0678466796875	1.401030548095703	0.491700927734375	3.0402021484375	1.544232788085937	0.48254736328125	3.04295849609375	1.766034301757812	0.499195556640625	3.025301025390625	1.727660888671875	0.52635693359375	2.943423583984375	1.6803662109375	0.638213134765625	2.9222568359375	1.404855316162109	0.699951416015625	2.841319580078125	1.182060119628906	0.68311474609375	2.879431396484375	1.102528167724609	0.6388879394531251	2.9410849609375	1.018085525512695	0.602485107421875	2.870114501953125	1.078583099365234	0.604814453125	3.0614765625	1.730996826171875	0.467752685546875	3.132408203125	1.701986328125	0.35692431640625	3.176678466796875	1.424249847412109	0.292655517578125	3.082306396484375	1.206965148925781	0.2503228759765625	3.123423828125	1.116230346679687	0.287217529296875
14	0.4333339999999994	3.10933154296875	1.219919769287109	0.4928428955078125	3.077839599609375	1.400069458007813	0.4821126708984375	3.051844482421875	1.543910034179687	0.4729715576171875	3.055833740234375	1.766004272460937	0.4918951416015625	3.037822509765625	1.727378784179687	0.5186697998046875	2.95693115234375	1.678662841796875	0.6310567626953125	2.9315048828125	1.40141259765625	0.6858914794921875	2.853866943359375	1.176673141479492	0.6722274169921875	2.890469970703125	1.092517028808594	0.6354180908203125	2.946746826171875	1.001365653991699	0.6065133056640625	2.881106689453125	1.071087905883789	0.5947086181640625	3.07429736328125	1.731099365234375	0.4600946044921875	3.14404150390625	1.700322387695313	0.348628173828125	3.174675537109375	1.419934234619141	0.2850628662109375	3.092003173828125	1.198700408935547	0.2361932373046875	3.13346142578125	1.110629196166992	0.2793133544921875
15	0.4666669999999993	3.1132216796875	1.223144317626953	0.4898665771484375	3.083733154296875	1.403652313232422	0.4796619873046875	3.05829443359375	1.547566528320313	0.4702525634765625	3.06559033203125	1.76953466796875	0.4895135498046875	3.046834228515625	1.731157470703125	0.5161278076171875	2.964724853515625	1.680085693359375	0.6265574951171875	2.9384541015625	1.402485443115234	0.6790889892578125	2.8631416015625	1.177570266723633	0.6577191162109375	2.896721435546875	1.08791096496582	0.6330328369140625	2.954375244140625	0.9940836791992187	0.6195345458984375	2.88367529296875	1.066198028564453	0.5867791748046876	3.0836962890625	1.734394165039062	0.4577713623046875	3.1546005859375	1.703758544921875	0.347009765625	3.1802822265625	1.423562042236328	0.2805479736328125	3.095739013671875	1.204704254150391	0.2247425537109375	3.131246337890625	1.116982162475586	0.273501220703125
16	0.5	3.1213095703125	1.224064392089844	0.488496826171875	3.091349609375	1.404844909667969	0.478610595703125	3.06406201171875	1.54863525390625	0.46844140625	3.072112060546875	1.771025146484375	0.4871455078125	3.05330126953125	1.732704223632813	0.513971435546875	2.973105712890625	1.681585388183594	0.62612158203125	2.951540771484375	1.402033355712891	0.672869384765625	2.881890625	1.175100006103516	0.649023681640625	2.902686279296875	1.081187026977539	0.6253872070312499	2.906231201171875	0.9759351005554199	0.58984521484375	2.900262451171875	1.060638168334961	0.5814443359375	3.09003076171875	1.735686706542969	0.4553720703125	3.160457275390625	1.703847106933594	0.34435107421875	3.18862939453125	1.423471435546875	0.2774051513671875	3.100185791015625	1.205587707519531	0.2219696044921875	3.133909912109375	1.115335845947266	0.2676993408203125
17	0.533334	3.121790283203125	1.223834228515625	0.487880615234375	3.09189892578125	1.404619476318359	0.477867919921875	3.06467236328125	1.548414123535156	0.46759326171875	3.072751220703125	1.770809143066406	0.486227783203125	3.053880615234375	1.732503662109375	0.5130341796875	2.973474365234375	1.681441467285156	0.625059326171875	2.951787109375	1.401907409667969	0.67186083984375	2.88215380859375	1.174972564697266	0.6479765625	2.902995361328125	1.081043548583984	0.6244438476562501	2.906304443359375	0.9758347053527832	0.588751220703125	2.900669677734375	1.060462051391602	0.580515625	3.0907177734375	1.735453552246094	0.45450048828125	3.16134326171875	1.703554016113281	0.3436229248046875	3.18958447265625	1.423147216796875	0.2768350830078125	3.1012177734375	1.205252838134766	0.2213165283203125	3.13486962890625	1.115011016845703	0.2671195068359375
18	0.5666669999999998	3.11959912109375	1.225122344970703	0.4851075439453125	3.091992431640625	1.405829437255859	0.4752945556640625	3.066735107421875	1.549645629882813	0.4653853759765625	3.07166064453125	1.771284912109375	0.4873297119140625	3.05306005859375	1.732435913085937	0.5132991943359375	2.972958984375	1.6740146484375	0.6214100341796875	2.9670009765625	1.392953826904297	0.6585150146484375	2.898070556640625	1.170523651123047	0.6093663330078125	2.895340576171875	1.072322525024414	0.6199608154296875	2.869324951171875	0.9647975654602051	0.6125194091796875	2.969232666015625	1.049942413330078	0.5677586669921875	3.090384033203125	1.7367275390625	0.4553587646484375	3.156717041015625	1.705914672851562	0.3419522705078125	3.177863037109375	1.423855621337891	0.2830096435546875	3.095884033203125	1.206561187744141	0.2186055908203125	3.142574951171875	1.118935073852539	0.2568197021484375
19	0.5999999999999996	3.128275634765625	1.229176574707031	0.475610107421875	3.10300439453125	1.410860809326172	0.46657373046875	3.077595458984375	1.555068420410156	0.455812255859375	3.085800048828125	1.776816955566406	0.48245654296875	3.065903076171875	1.73765966796875	0.5072912597656249	2.987188720703125	1.675525695800781	0.61499072265625	2.9789326171875	1.393228820800781	0.6491369628906249	2.90943994140625	1.172611282348633	0.5899267578125	2.911095947265625	1.073604080200195	0.594498779296875	2.88469873046875	0.9656741828918457	0.58926806640625	2.9650673828125	1.03694450378418	0.561320068359375	3.1047099609375	1.7424755859375	0.45010595703125	3.17096044921875	1.710303039550781	0.336511474609375	3.20187548828125	1.427244415283203	0.282301025390625	3.112196044921875	1.214161376953125	0.2114990234375	3.158088134765625	1.121092300415039	0.2364727783203125
20	0.6333339999999996	3.1293662109375	1.228284698486328	0.477752197265625	3.103181396484375	1.409504119873047	0.46848779296875	3.07748046875	1.553415954589844	0.457953125	3.0863447265625	1.774941467285156	0.482923095703125	3.066981201171875	1.736029113769531	0.508378173828125	2.99027734375	1.676721313476563	0.61873876953125	2.97690283203125	1.39437353515625	0.64602685546875	2.907471923828125	1.172912628173828	0.59177734375	2.906790283203125	1.074123733520508	0.5861083984375	2.878126708984375	0.9682872352600098	0.568588134765625	2.96420654296875	1.037755714416504	0.562302734375	3.104526123046875	1.740436584472656	0.450468505859375	3.16853564453125	1.710595275878906	0.3352457275390625	3.20247998046875	1.428369018554688	0.28120849609375	3.114148193359375	1.214258422851562	0.213310546875	3.15795166015625	1.119647811889648	0.2352666015625
21	0.6666669999999995	3.138181884765625	1.225548187255859	0.466224853515625	3.111802001953125	1.407725341796875	0.46099658203125	3.087293701171875	1.552743835449219	0.454460693359375	3.0973515625	1.775322204589844	0.478487548828125	3.0775703125	1.736473937988281	0.504162841796875	3.000248046875	1.676527893066406	0.614619140625	2.987129638671875	1.392706115722656	0.639841796875	2.90937353515625	1.174167541503906	0.5805947265625	2.91109130859375	1.075137786865234	0.588921630859375	2.885116455078125	0.9666951293945313	0.586593994140625	2.96952197265625	1.038461090087891	0.5578964843749999	3.115557861328125	1.740400695800781	0.446138916015625	3.1802607421875	1.709621704101562	0.3308431396484375	3.214751220703125	1.425012603759766	0.2831065673828125	3.121450927734375	1.213616821289063	0.2097413330078125	3.1661025390625	1.118219482421875	0.228683349609375
22	0.6999999999999993	3.138038330078125	1.224081024169922	0.4671195068359375	3.111335205078125	1.40593295288086	0.4608306884765625	3.087510009765625	1.550861877441406	0.4541346435546875	3.096939453125	1.773201171875	0.4778868408203125	3.077434326171875	1.734362243652344	0.5036566162109375	3.000140380859375	1.675400451660156	0.6144034423828125	2.98352685546875	1.392041564941406	0.6385135498046876	2.90673828125	1.174278945922852	0.5764820556640625	2.9192021484375	1.07665299987793	0.5894085693359375	2.90364306640625	0.9666310081481934	0.5971761474609375	2.967142578125	1.039315437316894	0.5613760986328125	3.11508154296875	1.7383564453125	0.4455247802734375	3.176456787109375	1.709514953613281	0.32813720703125	3.219515869140625	1.426859375	0.278128662109375	3.1258662109375	1.2156279296875	0.2057938232421875	3.1705458984375	1.120605667114258	0.2257340087890625
23	0.7333339999999993	3.139001220703125	1.225189880371094	0.46731396484375	3.112731689453125	1.407476104736328	0.46094775390625	3.090291748046875	1.552950927734375	0.454832275390625	3.098033203125	1.77595703125	0.477144775390625	3.078227294921875	1.7371181640625	0.502884765625	2.99842041015625	1.67889453125	0.6126298828125	2.988632568359375	1.394790313720703	0.638420654296875	2.914927978515625	1.175604339599609	0.57580908203125	2.915419921875	1.076757339477539	0.58685205078125	2.891037841796875	0.9679590950012207	0.58178662109375	2.966628662109375	1.036263793945313	0.573881591796875	3.1170146484375	1.740910766601563	0.445324951171875	3.181118408203125	1.709596923828125	0.329727783203125	3.212422119140625	1.426765502929688	0.269605712890625	3.1344541015625	1.207123657226562	0.20225830078125	3.179034912109375	1.112417297363281	0.2248941650390625
24	0.766667	3.1361591796875	1.223907836914063	0.46653466796875	3.111309326171875	1.406783355712891	0.4591044921875	3.089149658203125	1.552577697753906	0.45152685546875	3.100136962890625	1.7755498046875	0.4777021484375	3.07958056640625	1.736494873046875	0.50274755859375	2.99536376953125	1.681625854492188	0.61138037109375	2.989087158203125	1.39703515625	0.64005859375	2.9112578125	1.17932844543457	0.57519482421875	2.913671875	1.080027572631836	0.5836962890625	2.893210693359375	0.9705123100280761	0.573563720703125	2.96639453125	1.041069030761719	0.5745703125	3.118790771484375	1.740682678222656	0.445307373046875	3.1847548828125	1.7125	0.329581298828125	3.215757568359375	1.429163940429687	0.2684293212890625	3.130150634765625	1.211592620849609	0.20161474609375	3.1763818359375	1.117933654785156	0.2263724365234375
25	0.7999999999999998	3.1417880859375	1.224379425048828	0.4646834716796875	3.118998291015625	1.407867126464844	0.4573531494140625	3.097274658203125	1.55396337890625	0.4491048583984375	3.112657470703125	1.777089233398438	0.4752811279296875	3.091671875	1.73832666015625	0.5006109619140625	3.010370361328125	1.682365234375	0.6112572021484375	2.993096923828125	1.397087982177734	0.6329625244140625	2.91487744140625	1.177199920654297	0.5746319580078125	2.919538330078125	1.078230926513672	0.5872203369140625	2.90121630859375	0.967789047241211	0.5819747314453125	2.971239013671875	1.039687301635742	0.5742135009765625	3.130302734375	1.74184619140625	0.4425826416015625	3.196197265625	1.709102783203125	0.32772802734375	3.217576904296875	1.424762268066406	0.2646104736328125	3.141228759765625	1.203269409179688	0.1978436279296875	3.191627197265625	1.112382720947266	0.2254827880859375
26	0.8333339999999998	3.1405322265625	1.22298583984375	0.465203857421875	3.1186005859375	1.406644683837891	0.456706298828125	3.097789306640625	1.552915466308594	0.447582763671875	3.11200439453125	1.776398986816406	0.4725546875	3.090853515625	1.737688537597656	0.497890869140625	3.007923583984375	1.68171728515625	0.607442626953125	2.99581005859375	1.39626171875	0.632423095703125	2.916905029296875	1.176496109008789	0.5739323730468751	2.919709716796875	1.077230224609375	0.58515673828125	2.898920166015625	0.9672090225219726	0.5788701171875	2.96944970703125	1.037389595031738	0.57344482421875	3.130187255859375	1.741000549316406	0.440270751953125	3.197277099609375	1.707708374023437	0.326166748046875	3.2227197265625	1.422870269775391	0.266022216796875	3.14107666015625	1.203372406005859	0.1983800048828125	3.190998291015625	1.112217575073242	0.2262637939453125
27	0.8666669999999996	3.141289794921875	1.222159393310547	0.4616627197265625	3.120027099609375	1.405965789794922	0.4546488037109375	3.100579833984375	1.552530517578125	0.4473304443359375	3.115177734375	1.776256164550781	0.4698621826171875	3.09433740234375	1.737811218261719	0.4958551025390625	3.013006591796875	1.681888061523438	0.6066300048828125	3.00013720703125	1.396574096679688	0.6329268798828125	2.920364990234375	1.176788986206055	0.5756654052734375	2.917622314453125	1.078129348754883	0.5913809814453125	2.890092529296875	0.9694138488769531	0.5908529052734375	2.9714052734375	1.036494422912598	0.5712091064453125	3.13293994140625	1.740524597167969	0.4377088623046875	3.19973095703125	1.707012145996094	0.3234888916015625	3.220260498046875	1.421391387939453	0.26515771484375	3.139718505859375	1.201422180175781	0.1976971435546875	3.186061767578125	1.109189605712891	0.2281116943359375
28	0.8999999999999995	3.139242431640625	1.221817504882813	0.4634755859375	3.118534912109375	1.405595672607422	0.4543740234375	3.101075927734375	1.55237890625	0.446447021484375	3.114470703125	1.776318969726562	0.467550537109375	3.093134521484375	1.738012939453125	0.493345458984375	3.00746875	1.681222961425781	0.60034765625	2.99421533203125	1.396369995117188	0.6310776367187499	2.920819091796875	1.173321563720703	0.578064697265625	2.92423388671875	1.074924194335938	0.595226806640625	2.904759521484375	0.9644806518554687	0.5947851562499999	2.970091796875	1.035046005249023	0.572108154296875	3.13309619140625	1.740393249511719	0.43610986328125	3.203552978515625	1.708440063476563	0.3236591796875	3.224647216796875	1.422207580566406	0.268620849609375	3.14382373046875	1.202948822021484	0.19921240234375	3.1879306640625	1.109160751342773	0.2281605224609375
29	0.9333339999999994	3.13967041015625	1.221943023681641	0.4624068603515625	3.118636962890625	1.405719818115234	0.4547003173828125	3.100623779296875	1.552458862304688	0.4476629638671875	3.115344482421875	1.776230224609375	0.4693013916015625	3.09385693359375	1.737986145019531	0.4950472412109375	3.00839990234375	1.682336669921875	0.6027821044921875	2.994185302734375	1.397202362060547	0.6298485107421875	2.9195859375	1.174376892089844	0.5777506103515625	2.924251953125	1.075182022094727	0.5888778076171876	2.90602490234375	0.9647653388977051	0.5818531494140625	2.969216064453125	1.037382263183594	0.5617740478515625	3.133684814453125	1.74028515625	0.4377281494140625	3.1998134765625	1.705894226074219	0.3234083251953125	3.227095703125	1.419860382080078	0.270327392578125	3.1439111328125	1.202225463867187	0.1987608642578125	3.18386669921875	1.105763793945312	0.2247384033203125
30	0.9666669999999993	3.13914599609375	1.221910339355469	0.46313134765625	3.119891845703125	1.405374450683594	0.454710693359375	3.10287109375	1.551806579589844	0.44680615234375	3.114446044921875	1.775295959472656	0.467250244140625	3.0929990234375	1.737047607421875	0.492765869140625	3.007298828125	1.679302795410156	0.5986679687499999	2.993941650390625	1.395418121337891	0.63103369140625	2.9209521484375	1.172962982177734	0.577920654296875	2.926878662109375	1.074385040283203	0.59139306640625	2.910958740234375	0.9638067741394043	0.586079345703125	2.97007666015625	1.036658477783203	0.565320556640625	3.133759033203125	1.739477783203125	0.43633154296875	3.205148681640625	1.704302429199219	0.325896728515625	3.2303642578125	1.418703155517578	0.2735643310546875	3.14304248046875	1.204030090332031	0.2001239013671875	3.18607763671875	1.109661605834961	0.2276846923828125
31	1	3.13826123046875	1.221796142578125	0.463532958984375	3.118941650390625	1.405473541259766	0.455197509765625	3.10240576171875	1.552159057617188	0.447765380859375	3.113969482421875	1.775815490722656	0.469239013671875	3.092649658203125	1.737388732910156	0.494710693359375	3.00676953125	1.67982470703125	0.600805908203125	2.99375830078125	1.395487243652344	0.63226904296875	2.920728759765625	1.172694396972656	0.5793642578125	2.9270048828125	1.074608596801758	0.596602294921875	2.911007568359375	0.9637839088439941	0.5960222167968749	2.969190673828125	1.036534515380859	0.566595703125	3.133167724609375	1.740114990234375	0.43801611328125	3.203612060546875	1.706243530273437	0.326377685546875	3.228563720703125	1.420557769775391	0.272522705078125	3.142820556640625	1.2048232421875	0.199396240234375	3.188501953125	1.109909118652344	0.220571044921875
32	1.033334	3.13894482421875	1.221910278320312	0.4621925048828125	3.11888427734375	1.405434417724609	0.4536785888671875	3.102173095703125	1.55205517578125	0.4464007568359375	3.11347998046875	1.775650939941406	0.4678116455078125	3.09233447265625	1.737205810546875	0.4933653564453125	3.00730078125	1.680019409179688	0.6002706298828125	2.993020263671875	1.395888122558594	0.6321236572265625	2.921265625	1.17179475402832	0.5835272216796875	2.928037109375	1.073091430664062	0.5962608642578126	2.913407958984375	0.9623084983825684	0.5897298583984375	2.968356689453125	1.036628143310547	0.5652349853515625	3.132593994140625	1.739991455078125	0.4365196533203125	3.2031328125	1.707436950683594	0.324608154296875	3.229545166015625	1.421823883056641	0.2716285400390625	3.149302978515625	1.203671173095703	0.1997286376953125	3.192677734375	1.108522384643555	0.2242447509765625
33	1.066667	3.1393251953125	1.222196655273438	0.46246142578125	3.1189833984375	1.405706481933594	0.454159423828125	3.10224658203125	1.552345153808594	0.44719482421875	3.1141044921875	1.775887512207031	0.46895068359375	3.09303173828125	1.737434387207031	0.49455615234375	3.008724365234375	1.67979736328125	0.60180126953125	2.994134765625	1.395454467773438	0.631660400390625	2.921181640625	1.172106033325195	0.58140283203125	2.9255029296875	1.073095855712891	0.59277880859375	2.907394287109375	0.96286669921875	0.585562744140625	2.967318359375	1.034907424926758	0.565800048828125	3.13297119140625	1.740248168945313	0.4374833984375	3.202553466796875	1.7073916015625	0.325056396484375	3.227659423828125	1.421663208007812	0.272004150390625	3.145178955078125	1.204176605224609	0.200590576171875	3.1897578125	1.109942993164063	0.2264613037109375
34	1.1	3.1384931640625	1.223564056396484	0.457428466796875	3.1180810546875	1.407191680908203	0.4514296875	3.099734619140625	1.553697509765625	0.4451533203125	3.113257080078125	1.776790405273438	0.470675048828125	3.091330810546875	1.738138427734375	0.495263427734375	3.00485546875	1.67709619140625	0.59887646484375	2.986983642578125	1.392596221923828	0.6258449707031249	2.918391845703125	1.168013824462891	0.57473095703125	2.926958984375	1.07138525390625	0.598064453125	2.943434814453125	0.9655500564575196	0.6306645507812501	2.96665087890625	1.026922164916992	0.564825927734375	3.132399169921875	1.7414609375	0.4390087890625	3.202423095703125	1.708493530273437	0.32685693359375	3.22867529296875	1.422881622314453	0.27342333984375	3.147524169921875	1.205824768066406	0.1990794677734375	3.193014892578125	1.110607757568359	0.21921240234375
35	1.133334	3.139447265625	1.222797241210938	0.458234130859375	3.119394287109375	1.406563323974609	0.452664306640625	3.101010498046875	1.55313818359375	0.446516845703125	3.11364990234375	1.776564086914063	0.470437744140625	3.09204541015625	1.737963073730469	0.495435791015625	3.0079765625	1.677788940429688	0.60160302734375	2.986291259765625	1.393540710449219	0.629794677734375	2.91258544921875	1.170759002685547	0.577416015625	2.923070556640625	1.073799423217773	0.598698974609375	2.955742431640625	0.9693208122253418	0.622438232421875	2.96560205078125	1.031117813110352	0.551565673828125	3.1327724609375	1.741090759277344	0.438883056640625	3.203023193359375	1.70810107421875	0.3268035888671875	3.22913232421875	1.422063842773438	0.27486572265625	3.146004150390625	1.206003967285156	0.199444580078125	3.191443115234375	1.111108459472656	0.2213935546875
36	1.166666999999999	3.138909912109375	1.222016876220703	0.457891357421875	3.11820361328125	1.40562841796875	0.4514638671875	3.0995078125	1.552097229003906	0.444779052734375	3.11263134765625	1.775359130859375	0.469347412109375	3.090860595703125	1.736755310058594	0.494166015625	3.006423828125	1.677318603515625	0.600396728515625	2.9883916015625	1.393173309326172	0.63123193359375	2.914783447265625	1.171138198852539	0.575945556640625	2.915455322265625	1.073248413085937	0.595321533203125	2.969400634765625	0.9831306343078613	0.634156982421875	2.96168896484375	1.029663917541504	0.5541286621093749	3.1317548828125	1.739934875488281	0.43776220703125	3.202470947265625	1.707499572753906	0.32586181640625	3.229588623046875	1.421473358154297	0.2748636474609375	3.1484560546875	1.204233978271484	0.2008988037109375	3.184716064453125	1.105894165039063	0.2245504150390625
37	1.199999999999999	3.140598876953125	1.223145446777344	0.45816455078125	3.11988330078125	1.406888244628906	0.451661865234375	3.099540771484375	1.553186279296875	0.44378759765625	3.1129267578125	1.776480590820313	0.46939208984375	3.09124462890625	1.737740356445312	0.494151123046875	3.00730126953125	1.676552734375	0.599927490234375	2.989385986328125	1.392165618896484	0.630528076171875	2.918049560546875	1.168324981689453	0.578909423828125	2.91140478515625	1.069486846923828	0.591542236328125	2.944251220703125	0.965446159362793	0.617122314453125	2.966520263671875	1.025938812255859	0.55780322265625	3.131883056640625	1.74117431640625	0.43751513671875	3.202690673828125	1.70709228515625	0.3260426025390625	3.2286962890625	1.420877166748047	0.274320068359375	3.147318603515625	1.203081420898438	0.2016923828125	3.181589111328125	1.103496627807617	0.2233731689453125
38	1.233333999999999	3.14047216796875	1.223419647216797	0.45862451171875	3.119712890625	1.407235229492187	0.452251708984375	3.099367919921875	1.553596374511719	0.444468994140625	3.112593017578125	1.776951965332031	0.47039697265625	3.090764892578125	1.738168518066406	0.495000732421875	3.006325439453125	1.67692041015625	0.60042822265625	2.988850830078125	1.392427368164062	0.631350830078125	2.918546875	1.168055389404297	0.5801845703125	2.91344775390625	1.069271820068359	0.594197265625	2.940539794921875	0.9636166534423828	0.620092529296875	2.968007080078125	1.025825454711914	0.5604521484375	3.131741455078125	1.741667419433594	0.438578857421875	3.203023193359375	1.70787255859375	0.327255859375	3.22893505859375	1.421754089355469	0.274319091796875	3.14722216796875	1.204434478759766	0.2003336181640625	3.181586669921875	1.104582626342773	0.2208128662109375
39	1.266667	3.13950390625	1.223825073242188	0.457936279296875	3.118951416015625	1.4082861328125	0.45152880859375	3.09930126953125	1.555260314941406	0.4440869140625	3.113757568359375	1.779245300292969	0.470482177734375	3.09159619140625	1.740414489746094	0.495065673828125	3.007227783203125	1.676735778808594	0.599806884765625	2.982794921875	1.391324737548828	0.626121337890625	2.909139892578125	1.167727294921875	0.5725427246093751	2.92526953125	1.072524444580078	0.59944482421875	2.95566552734375	0.9679274406433105	0.62750390625	2.967783447265625	1.02978946685791	0.553329345703125	3.132834228515625	1.743787658691406	0.438537109375	3.20208349609375	1.706876403808594	0.32636376953125	3.228170166015625	1.4196650390625	0.2740316162109375	3.146525390625	1.201640197753906	0.19935888671875	3.18440283203125	1.103838775634766	0.22482373046875
40	1.3	3.1392236328125	1.21996826171875	0.460071533203125	3.118468017578125	1.404654937744141	0.45336865234375	3.101307373046875	1.552222534179688	0.4475986328125	3.11341748046875	1.777086059570312	0.470096435546875	3.09124267578125	1.738455078125	0.495125	3.005337158203125	1.681673095703125	0.60283349609375	2.986919189453125	1.39563720703125	0.631510986328125	2.912184326171875	1.172753677368164	0.575024658203125	2.90519921875	1.073282104492187	0.58650927734375	2.970666748046875	0.9827975578308106	0.601117919921875	2.96699951171875	1.032588668823242	0.56838916015625	3.1332685546875	1.741178588867188	0.439023193359375	3.205114501953125	1.707422241210938	0.327258056640625	3.23074658203125	1.419272521972656	0.2776573486328125	3.145801513671875	1.205527862548828	0.19375341796875	3.183340576171875	1.109612380981445	0.226489013671875
41	1.333334	3.141767822265625	1.221331634521484	0.461776123046875	3.121004150390625	1.405868804931641	0.455330322265625	3.101391357421875	1.552935607910156	0.448018798828125	3.1129775390625	1.777547241210938	0.47137890625	3.091139404296875	1.73877197265625	0.496392578125	3.005792724609375	1.679762023925781	0.603170166015625	2.985460693359375	1.393940460205078	0.630208740234375	2.912696044921875	1.170196044921875	0.575451416015625	2.912005859375	1.071250175476074	0.591808837890625	2.965739013671875	0.9723841094970703	0.593744873046875	2.964721435546875	1.031000549316406	0.565341064453125	3.132675537109375	1.741866455078125	0.440019775390625	3.2015693359375	1.707872436523437	0.32662158203125	3.2294150390625	1.420593414306641	0.2746805419921875	3.147260986328125	1.20441650390625	0.194933349609375	3.179140625	1.106982177734375	0.2288614501953125
42	1.366667	3.13966064453125	1.221085174560547	0.459205078125	3.119422119140625	1.405606567382812	0.45236376953125	3.10004296875	1.552633239746094	0.444602294921875	3.112629150390625	1.776767578125	0.471113525390625	3.0907275390625	1.737740539550781	0.49564208984375	3.006304443359375	1.676947509765625	0.60208642578125	2.9838076171875	1.391228790283203	0.62746630859375	2.905806640625	1.170188995361328	0.56937548828125	2.920265869140625	1.073809417724609	0.592908447265625	2.97501513671875	0.9776215629577637	0.613101806640625	2.963997314453125	1.031852264404297	0.563482421875	3.132063720703125	1.741470092773437	0.439188720703125	3.202358642578125	1.710375427246094	0.32587109375	3.230093994140625	1.423202423095703	0.27381494140625	3.149504638671875	1.205693664550781	0.1963662109375	3.179034912109375	1.106201766967774	0.2260777587890625
43	1.399999999999999	3.14131787109375	1.220889373779297	0.460172607421875	3.12043212890625	1.405620208740234	0.45293408203125	3.099952880859375	1.552696594238281	0.444461181640625	3.112794921875	1.777218505859375	0.470627197265625	3.090845458984375	1.738191223144531	0.495281005859375	3.006259765625	1.677187194824219	0.601805908203125	2.98559228515625	1.390981658935547	0.6284033203125	2.908357177734375	1.16936198425293	0.56990673828125	2.912273193359375	1.072286773681641	0.595300537109375	2.973189697265625	0.9786648025512695	0.61018994140625	2.968255126953125	1.030770446777344	0.5648125000000001	3.132197021484375	1.741793273925781	0.4386923828125	3.202339111328125	1.710256958007812	0.3251400146484375	3.22898291015625	1.422206939697266	0.2747666015625	3.146369873046875	1.205569671630859	0.1957967529296875	3.1806904296875	1.107636077880859	0.2261534423828125
44	1.433333999999999	3.141321533203125	1.221847259521484	0.4611357421875	3.120873779296875	1.407523468017578	0.453797607421875	3.0997099609375	1.555177734375	0.44451806640625	3.11384423828125	1.780532104492187	0.47225390625	3.091567626953125	1.741281372070313	0.49677001953125	3.00551171875	1.679864990234375	0.602884765625	2.987708251953125	1.39217578125	0.6305681152343749	2.91015234375	1.170706787109375	0.5673017578125	2.90914013671875	1.071714065551758	0.58680517578125	2.975934814453125	0.9838643836975097	0.612119384765625	2.967785888671875	1.029321701049805	0.559996337890625	3.13315185546875	1.745036010742187	0.439943115234375	3.203475830078125	1.71162158203125	0.3262425537109375	3.226710205078125	1.421986663818359	0.275029541015625	3.1450693359375	1.2036494140625	0.19606982421875	3.176318115234375	1.104575607299805	0.227865234375
45	1.466666999999999	3.141555419921875	1.220823852539062	0.46205908203125	3.119268310546875	1.405569427490234	0.4558408203125	3.097360595703125	1.552583129882813	0.447901123046875	3.111888671875	1.777420776367188	0.4718603515625	3.089877197265625	1.738742065429687	0.49708154296875	3.004873046875	1.682810424804687	0.60618359375	2.98716650390625	1.395968963623047	0.63030859375	2.91090576171875	1.174267349243164	0.570114013671875	2.913198486328125	1.075437927246094	0.58818359375	2.968696533203125	0.9775646553039551	0.595768310546875	2.969818359375	1.038008438110352	0.569822509765625	3.13080615234375	1.741544311523437	0.440076416015625	3.200328369140625	1.70679150390625	0.32695751953125	3.2313203125	1.419258422851563	0.2748555908203125	3.14682958984375	1.202785766601562	0.196853759765625	3.173481689453125	1.102008560180664	0.225865478515625
46	1.5	3.1427109375	1.221286956787109	0.464009521484375	3.120615966796875	1.406093414306641	0.45744091796875	3.100392578125	1.553431884765625	0.450355224609375	3.1121201171875	1.778838745117187	0.470815673828125	3.0903466796875	1.740302612304688	0.496485595703125	3.005709228515625	1.682037353515625	0.604701904296875	2.9862802734375	1.395422546386719	0.631012451171875	2.91187060546875	1.172026336669922	0.574628173828125	2.9147158203125	1.072965705871582	0.591458984375	2.971112060546875	0.9757589416503907	0.601144287109375	2.9673212890625	1.033014099121094	0.56811669921875	3.131717041015625	1.742673095703125	0.439757080078125	3.2036728515625	1.7074580078125	0.3282705078125	3.232934814453125	1.41902587890625	0.279824951171875	3.147203857421875	1.204618377685547	0.1973929443359375	3.175392578125	1.103427032470703	0.2234691162109375
47	1.533334	3.14163330078125	1.220753051757812	0.462790283203125	3.119748046875	1.405415069580078	0.45642626953125	3.099723876953125	1.552646484375	0.44949609375	3.1122626953125	1.777723022460937	0.47073388671875	3.090285400390625	1.739222412109375	0.4961865234375	3.00464990234375	1.680291748046875	0.603055908203125	2.984124755859375	1.394116241455078	0.63032275390625	2.9085146484375	1.172047409057617	0.571330810546875	2.91757373046875	1.075165328979492	0.596173583984375	2.974923828125	0.9785561256408691	0.604955810546875	2.966140625	1.033955032348633	0.5661884765625	3.131788818359375	1.741619873046875	0.439638671875	3.203325439453125	1.70699853515625	0.32785595703125	3.235702392578125	1.419238128662109	0.279076171875	3.14686669921875	1.206362121582031	0.196648681640625	3.176776123046875	1.105926818847656	0.223302490234375
48	1.566667	3.141172607421875	1.221031372070313	0.463501708984375	3.11968359375	1.405889312744141	0.457210205078125	3.098919921875	1.553102233886719	0.4495908203125	3.11451806640625	1.778210327148438	0.470356201171875	3.09230419921875	1.739996948242188	0.49611474609375	3.004789794921875	1.681141296386719	0.601657958984375	2.9855380859375	1.394920043945312	0.63162841796875	2.90778515625	1.174099655151367	0.570015380859375	2.906290771484375	1.074326034545898	0.582022705078125	2.971879638671875	0.9864394187927246	0.608357421875	2.9687724609375	1.035398773193359	0.5665078125	3.133281982421875	1.741790283203125	0.439094482421875	3.20310009765625	1.706420104980469	0.32633203125	3.234257080078125	1.418687194824219	0.2752626953125	3.146091064453125	1.203531677246094	0.19760107421875	3.173709716796875	1.102522445678711	0.2248946533203125
49	1.6	3.141418701171875	1.220527404785156	0.463380615234375	3.11999365234375	1.405355224609375	0.457747314453125	3.10030517578125	1.552729553222656	0.451415283203125	3.112185791015625	1.778031982421875	0.4717548828125	3.09044677734375	1.7395361328125	0.497466552734375	3.004164794921875	1.681293579101562	0.60429052734375	2.987718017578125	1.394853820800781	0.632946044921875	2.910027587890625	1.173803131103516	0.572386474609375	2.905242919921875	1.074739120483398	0.5884580078125	2.974484130859375	0.9888833847045898	0.611823486328125	2.96658984375	1.032708312988281	0.56296826171875	3.13169873046875	1.741860290527344	0.44069091796875	3.20296337890625	1.705232482910156	0.3292952880859375	3.23272265625	1.417729614257813	0.2766512451171875	3.147197265625	1.203091491699219	0.194952392578125	3.179125732421875	1.102246353149414	0.217625732421875
50	1.633334	3.14214208984375	1.220856811523438	0.4633916015625	3.11972705078125	1.40547738647461	0.45602978515625	3.09864892578125	1.552543395996094	0.4478203125	3.111863037109375	1.777501403808594	0.47061181640625	3.089963134765625	1.738854919433594	0.495942138671875	3.005104248046875	1.680463623046875	0.6037880859375	2.983862548828125	1.394162780761719	0.63013720703125	2.9068193359375	1.171492568969727	0.575083740234375	2.90866748046875	1.071813369750977	0.587428466796875	2.98100634765625	0.9927767295837402	0.62246875	2.96888037109375	1.032929702758789	0.56134912109375	3.13109814453125	1.741569396972656	0.439112548828125	3.202060546875	1.706025939941406	0.3271998291015625	3.2312109375	1.419181396484375	0.2709976806640625	3.151921142578125	1.201545288085937	0.19107275390625	3.18666748046875	1.102898040771484	0.21866015625
51	1.666666999999999	3.142745361328125	1.220926513671875	0.46349853515625	3.1204228515625	1.405551483154297	0.455970458984375	3.099444580078125	1.552622314453125	0.447594970703125	3.112433837890625	1.777569763183594	0.470615478515625	3.0902626953125	1.738915283203125	0.49569580078125	3.004255126953125	1.680487670898438	0.602608154296875	2.9827060546875	1.394178039550781	0.628608154296875	2.90622802734375	1.171541854858398	0.572637939453125	2.907930419921875	1.071856201171875	0.584950439453125	2.979878173828125	0.9927878799438477	0.6207180175781249	2.968404296875	1.032974617004395	0.559487060546875	3.132	1.741648681640625	0.439308349609375	3.204146240234375	1.706144287109375	0.328142578125	3.23387109375	1.419320648193359	0.27213623046875	3.1554208984375	1.201723510742188	0.1912838134765625	3.189869140625	1.103061553955078	0.2191898193359375
52	1.699999999999999	3.143140869140625	1.221634552001953	0.4645596923828125	3.12064794921875	1.406198394775391	0.4570296630859375	3.09966455078125	1.553241333007813	0.4487454833984375	3.11338134765625	1.778148803710938	0.4712513427734375	3.091123046875	1.739627319335938	0.4964366455078125	3.0047421875	1.681687133789063	0.6032684326171875	2.98344677734375	1.395396942138672	0.6290020751953125	2.906103515625	1.173571304321289	0.5712554931640625	2.90639599609375	1.073927871704102	0.5838450927734375	2.971817626953125	0.9897395095825195	0.6203743896484375	2.9666552734375	1.034252975463867	0.5580997314453126	3.13279443359375	1.742105834960938	0.4400072021484375	3.204536865234375	1.706179443359375	0.3287523193359375	3.233566162109375	1.419419097900391	0.27238818359375	3.154808349609375	1.201920928955078	0.1917276611328125	3.189826904296875	1.103520324707031	0.21975634765625
53	1.733333999999999	3.142479736328125	1.221091735839844	0.4653348388671875	3.12035009765625	1.405666137695313	0.4581309814453125	3.099121337890625	1.552633483886719	0.4497923583984375	3.1123828125	1.777640930175781	0.4709700927734375	3.090015625	1.739256713867187	0.4962430419921875	3.003327880859375	1.682318542480469	0.6033133544921875	2.985359375	1.395997467041016	0.6304090576171875	2.910375732421875	1.174613891601562	0.5682711181640625	2.90939501953125	1.075574829101563	0.5847850341796875	2.975141845703125	0.9932194480895996	0.6246688232421875	2.965988525390625	1.033242866516113	0.5588267822265625	3.132046142578125	1.7414384765625	0.4400899658203125	3.204692626953125	1.705651550292969	0.329420166015625	3.230245849609375	1.419191558837891	0.2702921142578125	3.16128564453125	1.198794662475586	0.1887181396484375	3.19052294921875	1.100505279541016	0.2229696044921875
54	1.766667	3.143916748046875	1.221677673339844	0.4642977294921875	3.121248046875	1.406270263671875	0.4573406982421875	3.100954345703125	1.553489868164063	0.4501529541015625	3.11290087890625	1.7786875	0.4710460205078125	3.090791748046875	1.740185729980469	0.4964078369140625	3.007022216796875	1.683900268554688	0.6061937255859375	2.986743408203125	1.397231292724609	0.6288236083984375	2.913843994140625	1.173909454345703	0.5709124755859375	2.905905029296875	1.074904754638672	0.5859268798828124	2.947933349609375	0.9759825401306153	0.6198958740234375	2.9657880859375	1.030601333618164	0.5591268310546875	3.132744384765625	1.742551574707031	0.4401690673828125	3.206412109375	1.707055419921875	0.3300147705078125	3.233475341796875	1.420715423583984	0.2704029541015625	3.162626953125	1.200758972167969	0.188967529296875	3.1859306640625	1.101036026000977	0.22375732421875
55	1.8	3.14371728515625	1.220422912597656	0.4639615478515625	3.120617919921875	1.404728302001953	0.4573306884765625	3.100963134765625	1.551884399414063	0.4511741943359375	3.111263916015625	1.77686181640625	0.4721036376953125	3.089662353515625	1.738222290039062	0.4975584716796875	3.007013671875	1.683758422851563	0.6088372802734375	2.989239501953125	1.397287933349609	0.6312784423828125	2.913360107421875	1.176230926513672	0.5699310302734375	2.9117529296875	1.07837451171875	0.5919652099609375	2.94824560546875	0.9747756385803222	0.6166265869140625	2.96568701171875	1.033973709106445	0.5590457763671876	3.13115283203125	1.740948974609375	0.4411082763671875	3.203515869140625	1.705330932617187	0.330353759765625	3.23369873046875	1.420084655761719	0.268919189453125	3.163370849609375	1.200120941162109	0.18801806640625	3.185929931640625	1.101169494628906	0.2249930419921875
56	1.833334	3.14301025390625	1.220746063232422	0.4657366943359375	3.120987548828125	1.405473571777344	0.4589176025390625	3.101576904296875	1.552872253417969	0.4521258544921875	3.11181201171875	1.778395141601563	0.4709974365234375	3.090025390625	1.739941711425781	0.4967369384765625	3.00653369140625	1.682855102539063	0.6063765869140625	2.987127685546875	1.396332580566406	0.6323848876953125	2.912888916015625	1.173654739379883	0.5734278564453125	2.90631103515625	1.074189727783203	0.5860521240234375	2.96803515625	0.9822380599975586	0.6072156982421875	2.966220458984375	1.031721176147461	0.5597696533203125	3.13190283203125	1.742128662109375	0.4404112548828125	3.205731201171875	1.704932373046875	0.33088037109375	3.23177734375	1.418530639648437	0.2707169189453125	3.160867431640625	1.19826025390625	0.1899835205078125	3.18957373046875	1.100570373535156	0.2265501708984375
57	1.866667	3.142385498046875	1.220421600341797	0.4643814697265625	3.12004736328125	1.404983703613281	0.4565516357421875	3.099282958984375	1.552040893554687	0.4480850830078125	3.11281591796875	1.776931030273437	0.4707767333984375	3.090273681640625	1.738413208007813	0.4957098388671875	3.0031630859375	1.682466796875	0.6030015869140625	2.98405078125	1.395996063232422	0.6283006591796875	2.912460205078125	1.172241104125977	0.5706224365234375	2.905366455078125	1.073100921630859	0.5850247802734375	2.968932373046875	0.9823951034545898	0.6058304443359375	2.967295654296875	1.03073876953125	0.5588348388671875	3.132558349609375	1.74088916015625	0.4397418212890625	3.204769287109375	1.7054482421875	0.3286417236328125	3.2324541015625	1.419168762207031	0.2693017578125	3.163494873046875	1.197960968017578	0.18979736328125	3.182974609375	1.101720458984375	0.235095458984375
58	1.899999999999999	3.142004150390625	1.220948120117187	0.4647518310546875	3.119190185546875	1.405859466552734	0.4568780517578125	3.09763818359375	1.553113037109375	0.4480931396484375	3.11269921875	1.778411499023437	0.4707052001953125	3.089802001953125	1.739982055664063	0.4956798095703125	3.002969482421875	1.684203002929687	0.6037340087890625	2.983082275390625	1.397000793457031	0.6272503662109375	2.909617919921875	1.173809906005859	0.5675626220703125	2.914510986328125	1.075075500488281	0.5864874267578125	2.967595458984375	0.9774784355163574	0.6068189697265625	2.96475830078125	1.032994232177734	0.5575740966796875	3.132291259765625	1.742135498046875	0.4396614990234375	3.2067548828125	1.705809692382813	0.3299735107421875	3.229784912109375	1.4186435546875	0.2697607421875	3.16201806640625	1.197613708496094	0.1871488037109375	3.185666748046875	1.100557342529297	0.2291661376953125
59	1.933333999999999	3.1437939453125	1.220908081054688	0.4653558349609375	3.122395751953125	1.405816925048828	0.4578619384765625	3.102068359375	1.553113037109375	0.4494012451171875	3.1129296875	1.778633178710938	0.4698353271484375	3.09064453125	1.740078247070312	0.4950643310546875	3.0039736328125	1.683256103515625	0.6024969482421875	2.98434619140625	1.396457305908203	0.6275618896484375	2.9108427734375	1.173538421630859	0.5678878173828125	2.919832763671875	1.076043838500977	0.5907864990234375	2.969037841796875	0.9757871627807617	0.6068643798828125	2.9649794921875	1.032924774169922	0.5557479248046875	3.1332939453125	1.74245361328125	0.4392650146484375	3.20724755859375	1.706223754882813	0.3293724365234375	3.234416259765625	1.419584167480469	0.2698148193359375	3.165971435546875	1.1984208984375	0.1888634033203125	3.178197998046875	1.100742126464844	0.2339256591796875
60	1.966666999999999	3.14666455078125	1.222767395019531	0.4659031982421875	3.12570947265625	1.40756884765625	0.4591339111328125	3.10837060546875	1.555223999023438	0.4532760009765625	3.121234375	1.780527526855469	0.4724010009765625	3.098592041015625	1.742360473632813	0.4977982177734375	3.00996630859375	1.686092163085938	0.6037110595703125	2.9888798828125	1.399809936523438	0.6301666259765625	2.914767333984375	1.176777618408203	0.5726839599609375	2.917924072265625	1.077365158081055	0.5867388916015625	2.97833154296875	0.9861495513916015	0.6138760986328125	2.96867138671875	1.03586540222168	0.5574398193359374	3.14128857421875	1.744025085449219	0.4420968017578125	3.215933837890625	1.706151123046875	0.3334029541015625	3.2409111328125	1.419738128662109	0.2732374267578125	3.17080615234375	1.199625122070312	0.191583984375	3.1942919921875	1.102351013183594	0.2326220703125
61	2	3.14801025390625	1.222993469238281	0.4659249267578125	3.12751611328125	1.407828735351563	0.4591505126953125	3.109825439453125	1.555404602050781	0.4527310791015625	3.122239501953125	1.780658081054687	0.4724793701171875	3.099525146484375	1.742397094726563	0.4976600341796875	3.009843994140625	1.686119750976562	0.6026561279296875	2.9893154296875	1.399915344238281	0.6300787353515624	2.916245361328125	1.176523880004883	0.5727523193359375	2.92001171875	1.077284027099609	0.5877752685546875	2.9718740234375	0.978960075378418	0.6063790283203125	2.97002294921875	1.035841743469238	0.5576380615234375	3.142507568359375	1.744265258789063	0.4421942138671875	3.21687548828125	1.707966674804688	0.3327911376953125	3.243133056640625	1.421482055664062	0.2736556396484375	3.172928466796875	1.201381576538086	0.1921234130859375	3.186369140625	1.102951904296875	0.234863525390625
62	2.033334	3.147911865234375	1.222938171386719	0.4661231689453125	3.12715771484375	1.407755157470703	0.4585272216796875	3.10735205078125	1.554985656738281	0.4499346923828125	3.122261474609375	1.779889038085937	0.4723587646484375	3.099003173828125	1.741593017578125	0.4970076904296875	3.01000341796875	1.685970947265625	0.6029764404296875	2.987849853515625	1.399603179931641	0.6280145263671875	2.914874755859375	1.176080230712891	0.5708470458984375	2.92382666015625	1.078195297241211	0.5916177978515625	2.970037353515625	0.9761623458862305	0.6043853759765625	2.96725244140625	1.035592697143555	0.5558797607421875	3.14224072265625	1.743611450195313	0.4417252197265625	3.218464111328125	1.709031066894531	0.3330054931640625	3.23811474609375	1.422367309570312	0.2718743896484375	3.172513916015625	1.201040008544922	0.1896634521484375	3.19214794921875	1.106863327026367	0.2391243896484375
63	2.066667	3.150076904296875	1.22387158203125	0.46773681640625	3.128527099609375	1.408648956298828	0.46003564453125	3.1078837890625	1.555793212890625	0.451177490234375	3.12255029296875	1.780707275390625	0.474322265625	3.09938720703125	1.742287719726562	0.498900146484375	3.0113798828125	1.686889526367187	0.60587255859375	2.989017822265625	1.400216766357422	0.628060791015625	2.91546337890625	1.177009033203125	0.57010546875	2.919996337890625	1.07808024597168	0.58718115234375	2.97023779296875	0.9784969024658203	0.60378466796875	2.968725341796875	1.036125862121582	0.555117919921875	3.14251806640625	1.744546875	0.443517333984375	3.216671142578125	1.707255859375	0.3342119140625	3.240489013671875	1.420951080322266	0.27246435546875	3.17039794921875	1.201533447265625	0.1886396484375	3.188959228515625	1.105401657104492	0.234707275390625
64	2.1	3.148928466796875	1.222999755859375	0.4677626953125	3.12799951171875	1.408044525146484	0.459595947265625	3.10911572265625	1.555635375976562	0.451384033203125	3.123205078125	1.780995849609375	0.473055908203125	3.0997724609375	1.742681396484375	0.497664794921875	3.0091376953125	1.687430541992188	0.602742919921875	2.989783203125	1.400817901611328	0.631794189453125	2.91235693359375	1.180181579589844	0.56814990234375	2.9219404296875	1.082169204711914	0.58874169921875	2.968849609375	0.9805085830688477	0.603257080078125	2.968043701171875	1.040625595092773	0.555685546875	3.1436181640625	1.744595458984375	0.44272998046875	3.219637451171875	1.707683959960937	0.33438330078125	3.243221923828125	1.420432098388672	0.275394287109375	3.17127099609375	1.202289276123047	0.1890302734375	3.1890185546875	1.106429916381836	0.2362645263671875
65	2.133334	3.149962890625	1.222429321289062	0.467349365234375	3.129123779296875	1.4073173828125	0.45932373046875	3.109081787109375	1.554564208984375	0.450218017578125	3.121960693359375	1.779804809570313	0.471700439453125	3.098833984375	1.74141015625	0.49637548828125	3.008708740234375	1.686182495117188	0.601707763671875	2.98790380859375	1.399759002685547	0.6289208984375	2.9117431640625	1.178100662231445	0.56821875	2.9217705078125	1.080036193847656	0.587877197265625	2.973809814453125	0.9822911643981933	0.609334228515625	2.96961474609375	1.038736282348633	0.55613623046875	3.142471923828125	1.743534790039063	0.441365478515625	3.21793359375	1.707039794921875	0.33264892578125	3.243569580078125	1.420209320068359	0.27381689453125	3.174532470703125	1.200436584472656	0.189883056640625	3.1879736328125	1.103449340820313	0.235994384765625
66	2.166666999999999	3.150127685546875	1.222931304931641	0.46838671875	3.129774658203125	1.407730194091797	0.46112109375	3.11084228515625	1.5550537109375	0.45323046875	3.12194873046875	1.780353637695312	0.4727646484375	3.0992275390625	1.742018188476563	0.49780712890625	3.009376708984375	1.684259399414063	0.60181103515625	2.98816064453125	1.398218383789062	0.6298671875	2.91325048828125	1.176817886352539	0.567587890625	2.919537109375	1.078523712158203	0.5871728515625	2.983222412109375	0.9912995338439942	0.619343994140625	2.9683349609375	1.036111938476562	0.5551242675781251	3.142644287109375	1.744030151367188	0.442701416015625	3.217192138671875	1.707092041015625	0.333666015625	3.245498291015625	1.420919250488281	0.274227294921875	3.17573828125	1.201220458984375	0.19137158203125	3.18200048828125	1.104577270507813	0.239459716796875
67	2.199999999999999	3.150048583984375	1.222935882568359	0.468417236328125	3.12966943359375	1.407652709960937	0.461201904296875	3.110691162109375	1.55490771484375	0.45335888671875	3.1217607421875	1.780116943359375	0.472822509765625	3.09918408203125	1.741787292480469	0.497959228515625	3.00991796875	1.683979614257813	0.60234619140625	2.988968505859375	1.398019897460937	0.6301479492187499	2.913530517578125	1.177016067504883	0.567504638671875	2.918735107421875	1.078402725219727	0.585515869140625	2.978661376953125	0.9881602859497071	0.616386474609375	2.967814208984375	1.036153129577637	0.5547275390625001	3.142330078125	1.743818725585938	0.4426806640625	3.2165859375	1.707005187988281	0.333478759765625	3.245485595703125	1.421032104492187	0.273992431640625	3.176428466796875	1.20109716796875	0.1914891357421875	3.1838720703125	1.104279434204102	0.23894873046875
68	2.233333999999999	3.150048583984375	1.222935882568359	0.468417236328125	3.12966943359375	1.407652709960937	0.461201904296875	3.110691162109375	1.55490771484375	0.45335888671875	3.1217607421875	1.780116943359375	0.472822509765625	3.09918408203125	1.741787292480469	0.497959228515625	3.00991796875	1.683979614257813	0.60234619140625	2.988968505859375	1.398019897460937	0.6301479492187499	2.913530517578125	1.177016067504883	0.567504638671875	2.918735107421875	1.078402725219727	0.585515869140625	2.978661376953125	0.9881602859497071	0.616386474609375	2.967814208984375	1.036153129577637	0.5547275390625001	3.142330078125	1.743818725585938	0.4426806640625	3.2165859375	1.707005187988281	0.333478759765625	3.245485595703125	1.421032104492187	0.273992431640625	3.176428466796875	1.20109716796875	0.1914891357421875	3.1838720703125	1.104279434204102	0.23894873046875
69	2.266667	3.154055908203125	1.219814117431641	0.46848828125	3.13376904296875	1.404816040039063	0.46214208984375	3.114270751953125	1.552210205078125	0.45453173828125	3.12762109375	1.777570922851563	0.47422802734375	3.104929931640625	1.739360961914063	0.499577880859375	3.01812353515625	1.681833068847656	0.606441162109375	2.99498681640625	1.395428924560547	0.63169189453125	2.920649658203125	1.172123077392578	0.57496435546875	2.9227705078125	1.072103164672852	0.5846484375	2.984452880859375	0.9831826477050781	0.61641748046875	2.97264404296875	1.031139831542969	0.5565324707031249	3.14756640625	1.74108544921875	0.443780517578125	3.22295947265625	1.703697875976562	0.33533203125	3.249881591796875	1.417129943847656	0.2758995361328125	3.179885498046875	1.196825317382813	0.1942344970703125	3.196866455078125	1.103036437988281	0.2454901123046875
70	2.3	3.15367431640625	1.220122406005859	0.47201318359375	3.13377001953125	1.404890655517578	0.4652294921875	3.11483349609375	1.552136108398438	0.45735791015625	3.12770458984375	1.777163146972656	0.477571044921875	3.104374267578125	1.738990844726563	0.502245361328125	3.01298193359375	1.68388525390625	0.606234375	2.99480810546875	1.397991302490234	0.63630615234375	2.918900146484375	1.178612823486328	0.5687900390625	2.92938720703125	1.081100479125977	0.590136474609375	2.97551025390625	0.9803373336791992	0.6102626953125	2.97215283203125	1.038243774414062	0.56022900390625	3.1484072265625	1.740748901367188	0.44766943359375	3.223893798828125	1.703938171386719	0.339328857421875	3.248617919921875	1.417557159423828	0.280052978515625	3.181201416015625	1.197245635986328	0.1972620849609375	3.189212890625	1.099812896728516	0.2433282470703125
71	2.333334	3.1539560546875	1.221226287841797	0.471814208984375	3.133306396484375	1.406095153808594	0.465306884765625	3.11319970703125	1.553319946289062	0.457360595703125	3.128435791015625	1.778234130859375	0.4794365234375	3.105433349609375	1.73996728515625	0.504368408203125	3.01549755859375	1.684223266601562	0.609477783203125	2.99803125	1.397607360839844	0.63534814453125	2.9224306640625	1.176210037231445	0.5735192871093751	2.912183837890625	1.077614212036133	0.589851318359375	2.978480224609375	0.9897919311523438	0.61436767578125	2.9736943359375	1.033235359191895	0.569643798828125	3.148066162109375	1.74192431640625	0.4486171875	3.22122900390625	1.706425170898437	0.338106689453125	3.250936767578125	1.420076019287109	0.2796295166015625	3.183148193359375	1.198964370727539	0.1986278076171875	3.185762451171875	1.101101104736328	0.24463818359375
72	2.366667	3.154383544921875	1.221311981201172	0.47156494140625	3.133578857421875	1.406093200683594	0.464386962890625	3.113793701171875	1.553309875488281	0.4561650390625	3.12749755859375	1.778275573730469	0.47815673828125	3.10434716796875	1.73992578125	0.502797119140625	3.014711669921875	1.683645080566406	0.60782568359375	2.99636376953125	1.397291839599609	0.635172119140625	2.921514404296875	1.176013107299805	0.572244140625	2.91924365234375	1.077895538330078	0.5935927734375001	2.97565283203125	0.9821858596801758	0.612578369140625	2.973205810546875	1.034033638000488	0.568115234375	3.1477626953125	1.742042358398437	0.4476806640625	3.2238193359375	1.705608154296875	0.339494140625	3.24835498046875	1.419078369140625	0.279873046875	3.180915771484375	1.198578247070313	0.197111328125	3.189596923828125	1.101405548095703	0.243773681640625
73	2.399999999999999	3.15493701171875	1.220115203857422	0.472928955078125	3.133485595703125	1.404647155761719	0.466259765625	3.115290283203125	1.552014526367187	0.460112060546875	3.126818359375	1.7772392578125	0.47787939453125	3.10410302734375	1.739170227050781	0.503240234375	3.013912109375	1.68625732421875	0.609319091796875	2.99523876953125	1.400132263183594	0.635668701171875	2.92151123046875	1.178606323242188	0.57325146484375	2.9243447265625	1.081278396606445	0.5974658203125	2.9773798828125	0.9829787559509278	0.61164208984375	2.97271826171875	1.037059783935547	0.5657236328125	3.147369873046875	1.740682434082031	0.448079345703125	3.22068701171875	1.703755432128906	0.33835986328125	3.247755859375	1.417583801269531	0.279619384765625	3.18179931640625	1.196381286621094	0.1983013916015625	3.19237646484375	1.099508178710938	0.244935791015625
74	2.433333999999999	3.155060546875	1.220463195800781	0.47321728515625	3.133582763671875	1.404840087890625	0.466914306640625	3.11526953125	1.55206982421875	0.4609892578125	3.12659814453125	1.7770947265625	0.47887939453125	3.10399169921875	1.7390185546875	0.504235595703125	3.014243896484375	1.686067260742187	0.610487060546875	2.995529052734375	1.400203552246094	0.636871337890625	2.92139013671875	1.179064025878906	0.5743950195312501	2.92368505859375	1.081517547607422	0.5973896484375	2.974513916015625	0.9820645179748535	0.610795166015625	2.971775634765625	1.037505676269531	0.5651875	3.14710888671875	1.740611938476563	0.449038330078125	3.220246826171875	1.703933837890625	0.339266357421875	3.247772216796875	1.418146362304687	0.2801597900390625	3.182317138671875	1.197057189941406	0.198777099609375	3.193261474609375	1.099932250976563	0.24457470703125
75	2.466666999999999	3.156459228515625	1.220059844970703	0.47409423828125	3.135828369140625	1.404051116943359	0.466895263671875	3.117603271484375	1.550878051757812	0.459760498046875	3.12802978515625	1.775373657226563	0.47799072265625	3.105207275390625	1.737302856445313	0.502911376953125	3.015381103515625	1.684226928710937	0.6085322265624999	2.997295166015625	1.398992034912109	0.634630615234375	2.925052490234375	1.177556213378906	0.573232421875	2.91944091796875	1.080061462402344	0.5947822265625	2.981305908203125	0.9889078941345215	0.61616259765625	2.9737197265625	1.034198211669922	0.561750244140625	3.149029541015625	1.73906396484375	0.448493408203125	3.22543603515625	1.70351904296875	0.3410087890625	3.2514423828125	1.418078826904297	0.28303662109375	3.186267822265625	1.198170745849609	0.200008544921875	3.20069140625	1.100481872558594	0.2429434814453125
76	2.5	3.158680419921875	1.219623962402344	0.4759189453125	3.1371357421875	1.403431427001953	0.4691181640625	3.118372314453125	1.5501376953125	0.4624599609375	3.127974609375	1.774601928710938	0.48011474609375	3.10551953125	1.73650830078125	0.505280517578125	3.016970703125	1.683747802734375	0.61202685546875	3.00023828125	1.398451080322266	0.63672265625	2.92370458984375	1.178850738525391	0.574414306640625	2.921748291015625	1.081383911132813	0.59649169921875	2.9774189453125	0.9851311073303223	0.61121923828125	2.9777119140625	1.038453323364258	0.5654130859374999	3.148890380859375	1.738335571289062	0.45054931640625	3.224587646484375	1.701848022460938	0.34296630859375	3.25306884765625	1.4164482421875	0.286727783203125	3.18578125	1.197338836669922	0.203635009765625	3.198087646484375	1.098553329467773	0.244535400390625
77	2.533334	3.15846240234375	1.219926727294922	0.4752916259765625	3.136415283203125	1.403756896972656	0.4675706787109375	3.117624755859375	1.550534057617188	0.4604739990234375	3.128364501953125	1.774865234375	0.4807926025390625	3.105668701171875	1.736570068359375	0.5054979248046875	3.0169208984375	1.683213256835937	0.6119129638671875	2.99966455078125	1.398248657226562	0.6416812744140625	2.918931640625	1.180838836669922	0.5764659423828125	2.9173857421875	1.081751449584961	0.5899947509765625	2.981335205078125	0.9929244537353515	0.6148341064453124	2.976857177734375	1.041298362731934	0.5633582763671875	3.1491435546875	1.73881884765625	0.4508084716796875	3.226470458984375	1.703471801757813	0.3438951416015625	3.257807373046875	1.417525817871094	0.2910888671875	3.185930419921875	1.200684936523438	0.2054720458984375	3.192891845703125	1.098263854980469	0.238014892578125
78	2.566667	3.1589677734375	1.219864227294922	0.47530224609375	3.13556982421875	1.403327453613281	0.467082763671875	3.11453955078125	1.549586791992188	0.45865283203125	3.127047119140625	1.773687377929687	0.478100341796875	3.10419384765625	1.735689208984375	0.503017822265625	3.015307861328125	1.683628784179688	0.609761962890625	2.998947998046875	1.398507507324219	0.635643310546875	2.924740234375	1.176452087402344	0.579860107421875	2.921339111328125	1.076959106445313	0.588476318359375	2.982737060546875	0.9875137901306152	0.61680517578125	2.97335302734375	1.034632446289063	0.56239208984375	3.14740283203125	1.737413330078125	0.448183837890625	3.225438232421875	1.703153686523438	0.3415986328125	3.25912646484375	1.41728091430664	0.291455078125	3.1891103515625	1.199913024902344	0.206296630859375	3.19770654296875	1.097727340698242	0.23884912109375
79	2.6	3.15896728515625	1.219866271972656	0.475308349609375	3.13556884765625	1.403328857421875	0.467091064453125	3.11453759765625	1.549587585449219	0.45866259765625	3.127044189453125	1.773687438964844	0.47811083984375	3.10419091796875	1.735689025878906	0.5030280761718749	3.01530712890625	1.683627990722656	0.609772705078125	2.998949951171875	1.398507568359375	0.635654296875	2.92474365234375	1.17645231628418	0.579872314453125	2.92134375	1.076959457397461	0.58848583984375	2.98271875	0.9874961471557617	0.616806396484375	2.973358154296875	1.034634422302246	0.562394287109375	3.147399658203125	1.737413818359375	0.4481943359375	3.225433837890625	1.70315625	0.341608154296875	3.259123291015625	1.417285980224609	0.2914571533203125	3.189105712890625	1.199921447753906	0.206293212890625	3.197708740234375	1.097732543945312	0.238832763671875
80	2.633334	3.157625	1.218824615478516	0.4767996826171875	3.135443359375	1.402393951416016	0.4693607177734375	3.117293701171875	1.549084228515625	0.4630863037109375	3.12691796875	1.773505615234375	0.4790750732421875	3.1045634765625	1.735620727539062	0.5045677490234375	3.015633544921875	1.6869580078125	0.6127816162109375	3.002114501953125	1.402023071289062	0.6409266357421874	2.92650244140625	1.182036819458008	0.5795457763671875	2.92778857421875	1.083690826416016	0.5969444580078125	2.979384765625	0.9845988998413086	0.6059342041015625	2.977964599609375	1.042181083679199	0.5518504638671875	3.1477294921875	1.737055297851563	0.4497286376953125	3.223517333984375	1.701768310546875	0.3419368896484375	3.257627685546875	1.416265045166016	0.2906978759765625	3.1834892578125	1.200750823974609	0.2046141357421875	3.207261962890625	1.09943489074707	0.231738037109375
81	2.666666999999999	3.158293212890625	1.219669677734375	0.4785379638671875	3.135834716796875	1.403142852783203	0.4702896728515625	3.115895263671875	1.549483032226562	0.4620904541015625	3.126283447265625	1.773734985351562	0.4794442138671875	3.103798828125	1.735777954101563	0.5046988525390625	3.015280517578125	1.686014038085938	0.6127191162109376	3.001519287109375	1.401264770507813	0.6421588134765625	2.923707763671875	1.181948532104492	0.5812725830078125	2.926250732421875	1.083578941345215	0.5983099365234374	2.98258154296875	0.9878445053100586	0.6131490478515625	2.975659423828125	1.041458938598633	0.5605733642578125	3.1469716796875	1.7373984375	0.4498836669921875	3.223199951171875	1.702885986328125	0.3421773681640625	3.256564697265625	1.417367980957031	0.2907796630859375	3.185268798828125	1.199810760498047	0.2075849609375	3.20936279296875	1.099075668334961	0.2364683837890625
82	2.699999999999999	3.1572431640625	1.220535186767578	0.4790831298828125	3.1352705078125	1.404252075195312	0.4711116943359375	3.115260498046875	1.550712768554688	0.4627684326171875	3.126861328125	1.775118530273438	0.4800718994140625	3.1041376953125	1.737256713867187	0.5053502197265625	3.015884765625	1.687100830078125	0.6135943603515625	3.000115478515625	1.40226806640625	0.6437923583984375	2.9225068359375	1.183566497802734	0.5796436767578125	2.92959814453125	1.084893112182617	0.5939630126953125	2.9808330078125	0.9862296600341797	0.6088699951171875	2.972582275390625	1.043332969665527	0.5566668701171875	3.147386962890625	1.738627563476562	0.4505064697265625	3.22384716796875	1.699177368164063	0.3445137939453125	3.254533203125	1.413832427978515	0.2891051025390625	3.18331689453125	1.1951865234375	0.2080640869140625	3.2119814453125	1.096305633544922	0.239443359375
83	2.733333999999999	3.157596435546875	1.219597198486328	0.4784373779296875	3.135987060546875	1.403031463623047	0.4699925537109375	3.116634033203125	1.54933056640625	0.4615467529296875	3.126108154296875	1.773698486328125	0.4755335693359375	3.1035068359375	1.736084838867187	0.5011234130859376	3.012064453125	1.685971923828125	0.6063668212890625	3.000036865234375	1.401965728759766	0.6412662353515625	2.92477294921875	1.182158447265625	0.5796251220703125	2.91824560546875	1.083129653930664	0.5901085205078125	2.974178466796875	0.9868019943237305	0.6016470947265625	2.97400146484375	1.04113370513916	0.5568643798828125	3.14719970703125	1.737008056640625	0.4467689208984375	3.22243359375	1.698045654296875	0.3400076904296875	3.26117578125	1.4133505859375	0.2889910888671875	3.18590283203125	1.196926391601562	0.20685595703125	3.20855224609375	1.097426116943359	0.24051123046875
84	2.766667	3.157823486328125	1.220630889892578	0.4796484375	3.13466015625	1.403628845214844	0.470130615234375	3.113020751953125	1.549338134765625	0.4599091796875	3.12487890625	1.77317919921875	0.476516845703125	3.101951416015625	1.735544189453125	0.5016767578125	3.0108173828125	1.686446533203125	0.6074482421875	2.99349169921875	1.402454559326172	0.63744970703125	2.919890869140625	1.180649658203125	0.582267822265625	2.91400927734375	1.081208450317383	0.5861884765624999	2.97545556640625	0.9896126098632813	0.60487548828125	2.973896240234375	1.041374465942383	0.559288330078125	3.1455078125	1.736650146484375	0.447309326171875	3.22146875	1.698930419921875	0.34079736328125	3.25660791015625	1.414137634277344	0.28945166015625	3.18748193359375	1.194903564453125	0.2101632080078125	3.21598779296875	1.094410217285156	0.2348712158203125
85	2.8	3.157179443359375	1.220102752685547	0.479467529296875	3.13491455078125	1.403638427734375	0.47057763671875	3.11550439453125	1.550092163085937	0.462155029296875	3.124247802734375	1.774727355957031	0.4762275390625	3.101917724609375	1.736976196289063	0.5019609375	3.013679931640625	1.686814270019531	0.6101015625	2.992740966796875	1.402105255126953	0.63658251953125	2.92008154296875	1.179147918701172	0.58259423828125	2.92239892578125	1.080335830688476	0.5971357421875	2.978238525390625	0.983814079284668	0.608677001953125	2.971022705078125	1.038881423950195	0.5585751953125	3.14532080078125	1.73809130859375	0.4472822265625	3.221791748046875	1.701878601074219	0.34024462890625	3.254616455078125	1.416269653320313	0.28839306640625	3.18750048828125	1.196489120483399	0.207329345703125	3.23084326171875	1.10151953125	0.2332720947265625
86	2.833334	3.15371142578125	1.222862640380859	0.4780916748046875	3.12898095703125	1.40588330078125	0.4668892822265625	3.10787744140625	1.551934875488281	0.4567379150390625	3.113764404296875	1.776681396484375	0.4690123291015625	3.090691162109375	1.738955322265625	0.4940797119140625	2.99792578125	1.688238891601562	0.5980120849609375	2.9861357421875	1.403835327148438	0.6313436279296875	2.914787109375	1.182917572021484	0.5683826904296875	2.92769140625	1.086858825683594	0.5924483642578126	2.970811279296875	0.9834260673522949	0.5918648681640625	2.967656494140625	1.046600997924805	0.5512569580078125	3.13645947265625	1.740013305664063	0.4413995361328125	3.219287841796875	1.70208447265625	0.3398973388671875	3.25971044921875	1.416726623535156	0.2928917236328125	3.191030517578125	1.199466522216797	0.2067835693359375	3.213532958984375	1.098015411376953	0.2344100341796875
87	2.866667	3.15352197265625	1.223168609619141	0.4786953125	3.128958984375	1.406067596435547	0.46748828125	3.107928955078125	1.552010986328125	0.45728759765625	3.113892333984375	1.776572509765625	0.469731689453125	3.0908193359375	1.738864135742187	0.494746337890625	2.997706298828125	1.688078002929688	0.598169921875	2.98486767578125	1.403862457275391	0.63081396484375	2.91339697265625	1.183261779785156	0.5675869140624999	2.92523974609375	1.087226089477539	0.591969482421875	2.9679052734375	0.9836977920532226	0.5915290527343749	2.965303955078125	1.046609344482422	0.551807373046875	3.136559814453125	1.739946411132812	0.44211376953125	3.21923046875	1.702255859375	0.340534912109375	3.259440673828125	1.417337310791016	0.2921007080078125	3.190164794921875	1.200896774291992	0.204942626953125	3.21386474609375	1.099030120849609	0.229552490234375
88	2.899999999999999	3.152148681640625	1.2229580078125	0.4779381103515625	3.128131591796875	1.405878265380859	0.4678072509765625	3.1057744140625	1.551487060546875	0.4569705810546875	3.112646728515625	1.775794738769531	0.4709503173828125	3.089595947265625	1.738019226074219	0.4958209228515625	2.997296142578125	1.685657165527344	0.5990582275390625	2.983009033203125	1.401939514160156	0.6338311767578125	2.910001953125	1.182485214233398	0.5689488525390625	2.9208583984375	1.085306388854981	0.5885423583984375	2.967870361328125	0.9837705307006835	0.5904693603515625	2.96716650390625	1.047278694152832	0.5540108642578125	3.134999755859375	1.739303039550781	0.4429583740234375	3.217541259765625	1.701823852539063	0.3413077392578125	3.26332080078125	1.417372833251953	0.2962581787109375	3.19077587890625	1.202571319580078	0.208125244140625	3.218236328125	1.101322448730469	0.2310299072265625
89	2.933333999999999	3.153557861328125	1.223175354003906	0.476913330078125	3.129890380859375	1.406634460449219	0.467890380859375	3.10709033203125	1.552544311523437	0.45732470703125	3.114205810546875	1.77736376953125	0.471409912109375	3.091218994140625	1.739502563476563	0.496450927734375	2.997305908203125	1.68561962890625	0.597931640625	2.9807236328125	1.400871795654297	0.6285166015625	2.909010009765625	1.1799873046875	0.56498046875	2.920453369140625	1.083124122619629	0.586855712890625	2.973205810546875	0.9844341278076172	0.5945600585937501	2.968725341796875	1.043925994873047	0.553771240234375	3.1364267578125	1.740786376953125	0.443206787109375	3.2153505859375	1.700834228515625	0.3392255859375	3.26471875	1.416023895263672	0.2958572998046875	3.187338623046875	1.202508636474609	0.2071439208984375	3.216406005859375	1.100740875244141	0.22669775390625
90	2.966666999999999	3.1443740234375	1.222896392822266	0.4726573486328125	3.12016552734375	1.405695831298828	0.4608636474609375	3.096225341796875	1.550813110351563	0.4471502685546875	3.10020068359375	1.775416015625	0.4569749755859375	3.07654638671875	1.737871459960938	0.4816300048828125	2.980819580078125	1.684276611328125	0.5810479736328125	2.9646513671875	1.400333801269531	0.6131060791015625	2.897450927734375	1.177902374267578	0.5521898193359375	2.90679931640625	1.080745498657226	0.5726602783203125	2.956091796875	0.9805672569274902	0.5803104248046875	2.958119873046875	1.043428482055664	0.5445538330078125	3.124053466796875	1.738642333984375	0.4306368408203125	3.211149169921875	1.698737548828125	0.3338206787109375	3.2653359375	1.414129852294922	0.3005997314453125	3.19234228515625	1.201044555664063	0.2087349853515625	3.22522607421875	1.100474380493164	0.227034423828125
91	3	3.144213134765625	1.222530914306641	0.4737606201171875	3.118324462890625	1.40474038696289	0.4593599853515625	3.096044921875	1.550048095703125	0.4463499755859375	3.100685791015625	1.774361328125	0.4576534423828125	3.076951171875	1.736758911132813	0.4820452880859375	2.98072265625	1.68482861328125	0.5816590576171875	2.963686279296875	1.401079437255859	0.6126104736328125	2.896251708984375	1.178628204345703	0.5529093017578125	2.903996337890625	1.080932281494141	0.5708846435546875	2.956627685546875	0.9827718353271484	0.5806492919921875	2.95857275390625	1.044393661499023	0.5462943115234375	3.124398193359375	1.7377265625	0.4310875244140625	3.20844580078125	1.6992900390625	0.3312081298828125	3.26080224609375	1.415354095458984	0.2921705322265625	3.194182861328125	1.199664596557617	0.2021514892578125	3.243335205078125	1.107340774536133	0.22601904296875
92	3.033334	3.145816162109375	1.222480987548828	0.47376806640625	3.1193134765625	1.404971862792969	0.45875244140625	3.09572021484375	1.550286926269531	0.44445068359375	3.101005126953125	1.775010620117187	0.45723388671875	3.07709375	1.737234924316406	0.48142138671875	2.982072265625	1.683031799316406	0.581474609375	2.96356298828125	1.398609924316406	0.6113095703125	2.894688720703125	1.175962280273438	0.551821044921875	2.8967255859375	1.076571220397949	0.56127587890625	2.95997705078125	0.992652442932129	0.600184326171875	2.959453125	1.039379997253418	0.544779296875	3.12468310546875	1.738398742675781	0.430386962890625	3.212654541015625	1.700326049804687	0.3333720703125	3.26397998046875	1.415477264404297	0.2947418212890625	3.19366015625	1.201165710449219	0.2027950439453125	3.230279052734375	1.103273345947266	0.22803564453125
93	3.066667	3.14405322265625	1.221101013183594	0.4731302490234375	3.11889404296875	1.403489776611328	0.4594241943359375	3.095905517578125	1.548639282226563	0.4456907958984375	3.1014345703125	1.772935302734375	0.4574879150390625	3.0773515625	1.7353828125	0.4816275634765625	2.981753173828125	1.680469116210938	0.5802706298828125	2.95806298828125	1.396579284667969	0.6053260498046875	2.888725341796875	1.174574523925781	0.5460230712890625	2.904698974609375	1.078978149414062	0.5691807861328125	2.96250830078125	0.9906511459350585	0.6060650634765625	2.954221923828125	1.039865432739258	0.5410777587890625	3.125189208984375	1.73624658203125	0.4310216064453125	3.212828125	1.696879272460937	0.3346290283203125	3.27163427734375	1.413435333251953	0.3013507080078125	3.19605029296875	1.202689788818359	0.2067362060546875	3.220450439453125	1.09951195526123	0.223203857421875
94	3.1	3.132950927734375	1.221131713867188	0.46354931640625	3.106505859375	1.403291412353516	0.447736328125	3.081877197265625	1.548014770507812	0.4315244140625	3.083451171875	1.772655639648438	0.44041943359375	3.05907763671875	1.735016235351563	0.46419970703125	2.960302734375	1.679694091796875	0.55957763671875	2.939447021484375	1.395594207763672	0.586831298828125	2.875993408203125	1.171550415039063	0.52796826171875	2.89206689453125	1.076616119384766	0.55389794921875	2.951705322265625	0.9915500564575195	0.595461669921875	2.9401943359375	1.036439636230469	0.5281201171875	3.10874755859375	1.735984741210937	0.41532763671875	3.20056982421875	1.696764892578125	0.322716552734375	3.26503955078125	1.413738159179688	0.29518798828125	3.195296142578125	1.201061981201172	0.1999971923828125	3.221779541015625	1.097918487548828	0.2136900634765625
95	3.133334	3.127106201171875	1.216761199951172	0.455087646484375	3.10233642578125	1.398217346191406	0.437585205078125	3.0803369140625	1.54273193359375	0.421354248046875	3.082404296875	1.76645068359375	0.42961328125	3.05823193359375	1.729078674316406	0.4535673828125	2.959488525390625	1.678071594238281	0.550411376953125	2.944230712890625	1.395450897216797	0.583555908203125	2.87436962890625	1.174245941162109	0.525312255859375	2.8792900390625	1.075290863037109	0.531928466796875	2.9358515625	0.9834568595886231	0.559913330078125	2.9391953125	1.040033088684082	0.524384765625	3.107341796875	1.729818786621094	0.40454052734375	3.19601318359375	1.691634826660156	0.309300537109375	3.264984130859375	1.409947875976562	0.2950546875	3.18923974609375	1.201402099609375	0.197928466796875	3.233683349609375	1.104790954589844	0.208979736328125
96	3.166666999999999	3.124980712890625	1.215298980712891	0.4523817138671875	3.10050927734375	1.396756164550781	0.4340924072265625	3.07872314453125	1.541255859375	0.4171829833984375	3.08092919921875	1.765048034667969	0.4246151123046875	3.0565791015625	1.727778564453125	0.4485704345703125	2.957165771484375	1.677187561035156	0.5449925537109375	2.9414443359375	1.394637176513672	0.5790096435546875	2.871755859375	1.173236236572266	0.5211036376953125	2.87660107421875	1.074284088134766	0.5281126708984375	2.933101318359375	0.9826053199768067	0.5568116455078125	2.936445556640625	1.038915588378906	0.5208941650390625	3.105989501953125	1.728294311523437	0.3998238525390625	3.19515380859375	1.6896708984375	0.3051834716796875	3.263771728515625	1.407777893066406	0.2921473388671875	3.188099853515625	1.199086975097656	0.195153564453125	3.23208203125	1.10221467590332	0.20597314453125
97	3.199999999999999	3.119001708984375	1.214851959228516	0.444485595703125	3.09555517578125	1.396880126953125	0.426167236328125	3.07422216796875	1.541749267578125	0.40883349609375	3.077360107421875	1.766105346679688	0.41464599609375	3.052645263671875	1.729031372070313	0.438781982421875	2.95369287109375	1.674828125	0.5342412109375	2.932326416015625	1.392032196044922	0.568761962890625	2.864403076171875	1.168588012695313	0.51438720703125	2.8666298828125	1.069903732299805	0.5273115234375	2.92474853515625	0.97692724609375	0.54868994140625	2.931079345703125	1.035722518920899	0.51868408203125	3.102470458984375	1.728975341796875	0.39022216796875	3.1956171875	1.689260375976563	0.2994921875	3.26141455078125	1.405746978759766	0.29399951171875	3.181956787109375	1.19925537109375	0.19394921875	3.230094482421875	1.103503601074219	0.1919613037109375
98	3.233333999999999	3.11940966796875	1.215170104980469	0.4452777099609375	3.0958857421875	1.397177917480469	0.4268887939453125	3.0744150390625	1.54200830078125	0.4094212646484375	3.077348388671875	1.766367797851562	0.4150574951171875	3.052645263671875	1.729291870117188	0.4392003173828125	2.95346728515625	1.674982116699219	0.5343607177734375	2.931989990234375	1.392122222900391	0.5682420654296875	2.86408203125	1.168875457763672	0.5130606689453125	2.8663359375	1.070129760742188	0.5254886474609375	2.9246572265625	0.9771934814453125	0.5464764404296875	2.930421875	1.035741874694824	0.5162171630859375	3.102513427734375	1.729241271972656	0.3906866455078125	3.19568896484375	1.689508117675781	0.2999976806640625	3.261376953125	1.405974304199219	0.2945123291015625	3.18167431640625	1.199647735595703	0.194326171875	3.2288046875	1.103427185058594	0.1912349853515625
99	3.266667	3.11339990234375	1.215822998046875	0.4327613525390625	3.08980029296875	1.397104248046875	0.4130980224609375	3.06861376953125	1.541401672363281	0.3947720947265625	3.072689453125	1.765035827636719	0.4006766357421875	3.04731103515625	1.728197021484375	0.4241412353515625	2.945006103515625	1.67476953125	0.5157081298828124	2.92351953125	1.392691772460938	0.5485855712890625	2.857525390625	1.169615859985352	0.4936370849609375	2.863814453125	1.0742109375	0.5202244873046875	2.919197265625	0.9795814552307129	0.5396995849609375	2.92258349609375	1.038074569702149	0.5043492431640625	3.09810986328125	1.727902465820312	0.3769219970703125	3.1914384765625	1.687736328125	0.2872215576171875	3.266853759765625	1.407520294189453	0.2870262451171875	3.188569580078125	1.199306518554688	0.1915704345703125	3.21536083984375	1.096117431640625	0.1843670654296875
100	3.3	3.11286083984375	1.216712524414062	0.431673828125	3.0901787109375	1.398530426025391	0.4127626953125	3.067640869140625	1.542715576171875	0.393064208984375	3.072902099609375	1.76667041015625	0.40100537109375	3.047844970703125	1.729654663085938	0.42473388671875	2.947660888671875	1.672694458007812	0.5169467773437501	2.920728515625	1.390278747558594	0.547322509765625	2.85996630859375	1.163001586914062	0.502611083984375	2.87504150390625	1.065386871337891	0.5139511718749999	2.922420654296875	0.9678331451416016	0.54012451171875	2.915117431640625	1.026796836853027	0.489648681640625	3.09764892578125	1.729585815429687	0.376284423828125	3.18795703125	1.6907041015625	0.282638916015625	3.265806396484375	1.410609039306641	0.2841396484375	3.181858642578125	1.201728881835938	0.193979248046875	3.210957763671875	1.098838928222656	0.1888564453125
101	3.333334	3.105471435546875	1.211732971191406	0.4188009033203125	3.083482177734375	1.393217407226563	0.3983494873046875	3.062831787109375	1.537478637695312	0.3786234130859375	3.066801513671875	1.761242431640625	0.3836304931640625	3.041666015625	1.724459228515625	0.4074920654296875	2.941466064453125	1.669714721679687	0.5007059326171875	2.919516845703125	1.387434295654297	0.5326920166015625	2.85309228515625	1.164701690673828	0.4763956298828125	2.86012060546875	1.067064056396484	0.4929886474609375	2.909833740234375	0.9692261238098144	0.5122078857421875	2.911013916015625	1.028822654724121	0.4771319580078125	3.092030517578125	1.724018188476562	0.3597635498046875	3.1838408203125	1.683911865234375	0.2683883056640625	3.258038818359375	1.403231262207031	0.2673065185546875	3.17391845703125	1.192414154052734	0.1828768310546875	3.207062255859375	1.090926483154297	0.1773848876953125
102	3.366666999999999	3.10293701171875	1.210056671142578	0.4097945556640625	3.08109765625	1.391893249511719	0.3910587158203125	3.05966943359375	1.536184936523437	0.3715086669921875	3.06453173828125	1.760062255859375	0.3783228759765625	3.038816650390625	1.723180480957031	0.4014898681640625	2.936779052734375	1.667930725097656	0.4925743408203125	2.91094482421875	1.385487030029297	0.5221571044921876	2.845580810546875	1.162627914428711	0.4643277587890625	2.8506435546875	1.064112838745117	0.4762750244140625	2.8988095703125	0.9649958152770997	0.4932667236328125	2.9027041015625	1.02637614440918	0.4622633056640625	3.09001806640625	1.722880004882812	0.3545770263671875	3.183783203125	1.683627502441406	0.2646668701171875	3.2638095703125	1.404309295654297	0.2649644775390625	3.178941162109375	1.195888000488281	0.1749635009765625	3.204923828125	1.092120971679688	0.1729615478515625
103	3.399999999999999	3.0998154296875	1.211648773193359	0.40467138671875	3.07695703125	1.393287994384766	0.3864033203125	3.052975830078125	1.5368349609375	0.365122802734375	3.05964013671875	1.760440979003906	0.374213134765625	3.033489501953125	1.723568359375	0.396830078125	2.931071533203125	1.669077575683594	0.487791015625	2.901404541015625	1.386705627441406	0.51225732421875	2.83355908203125	1.164521926879883	0.455329345703125	2.834673828125	1.066586364746094	0.47170947265625	2.88565087890625	0.9678416061401367	0.4799384765625	2.893908203125	1.032949447631836	0.462754150390625	3.084954345703125	1.72331103515625	0.3502724609375	3.178494140625	1.685313537597656	0.2597216796875	3.259052001953125	1.406346984863281	0.261354248046875	3.176410888671875	1.1981201171875	0.16927294921875	3.201311767578125	1.094200912475586	0.1656998291015625
104	3.433333999999999	3.096080078125	1.205520904541016	0.3951768798828125	3.07355810546875	1.387882232666016	0.3778265380859375	3.049630615234375	1.531921264648437	0.3565838623046875	3.0565810546875	1.756146240234375	0.3675294189453125	3.0300712890625	1.719023315429687	0.3896727294921875	2.92383056640625	1.664081420898437	0.4766485595703125	2.8910673828125	1.381068084716797	0.5002747802734375	2.8218173828125	1.160434417724609	0.4362608642578125	2.828525634765625	1.07551872253418	0.4879117431640625	2.8897509765625	0.9879784660339356	0.4549888916015625	2.8975888671875	1.042429672241211	0.4417352294921875	3.082147216796875	1.719046142578125	0.3434664306640625	3.17499267578125	1.682277099609375	0.2510684814453125	3.253633056640625	1.401816375732422	0.2483575439453125	3.17113427734375	1.191407836914062	0.1591304931640625	3.194166259765625	1.086694595336914	0.156087646484375
105	3.466667	3.093619873046875	1.206428588867188	0.390742431640625	3.071862060546875	1.388741851806641	0.374528076171875	3.047958984375	1.532570556640625	0.3531787109375	3.054354736328125	1.756631286621094	0.361447265625	3.027508056640625	1.719789794921875	0.383501953125	2.9209326171875	1.664316528320313	0.469394775390625	2.89091796875	1.381791442871094	0.497541748046875	2.816642578125	1.165245742797852	0.4267431640625	2.84608349609375	1.086286682128906	0.479621826171875	2.87360693359375	0.9914378395080566	0.427572998046875	2.867817626953125	1.031372146606445	0.418306396484375	3.080406494140625	1.719327575683594	0.33838330078125	3.17473876953125	1.681332275390625	0.24827880859375	3.256377685546875	1.402115661621094	0.2486005859375	3.170989990234375	1.194347106933594	0.1568101806640625	3.19106298828125	1.089192764282227	0.153065185546875
106	3.499999999999999	3.0908779296875	1.203885406494141	0.3826669921875	3.06830517578125	1.385608001708984	0.36675830078125	3.044767333984375	1.529323974609375	0.347138916015625	3.05003125	1.75290185546875	0.351398681640625	3.02353759765625	1.716423583984375	0.374150146484375	2.91539013671875	1.67059375	0.4630078125	2.884046875	1.389054138183594	0.49153466796875	2.813710693359375	1.169259811401367	0.429521728515625	2.846313720703125	1.085287902832031	0.47109375	2.84053857421875	0.9968992652893066	0.403656494140625	2.85153564453125	1.032971321105957	0.415799072265625	3.076107421875	1.715431884765625	0.328953369140625	3.171274658203125	1.679559448242188	0.239427734375	3.26109228515625	1.403716522216797	0.238863525390625	3.173640625	1.197888946533203	0.1464278564453125	3.18515966796875	1.091711700439453	0.144344482421875
107	3.533333999999999	3.0822060546875	1.197453521728516	0.37730908203125	3.059873779296875	1.378639739990234	0.359992919921875	3.03831103515625	1.522444885253906	0.341366943359375	3.04226318359375	1.745564392089844	0.3414580078125	3.015523681640625	1.70945751953125	0.364250732421875	2.9041064453125	1.668038208007812	0.4506259765625	2.8713193359375	1.389013916015625	0.492465576171875	2.80012744140625	1.169956024169922	0.430988037109375	2.845658935546875	1.082455062866211	0.4391552734375	2.875046630859375	1.024399551391602	0.349147705078125	2.8909345703125	1.093270751953125	0.37541162109375	3.068977294921875	1.707915100097656	0.320375244140625	3.165922607421875	1.670517517089844	0.23391552734375	3.25578076171875	1.395436279296875	0.229745849609375	3.1609755859375	1.194422149658203	0.13547265625	3.164866455078125	1.088022674560547	0.140061767578125
108	3.566667	3.07367919921875	1.194143402099609	0.3741376953125	3.050906005859375	1.375658996582031	0.357607177734375	3.028583740234375	1.519622680664062	0.339166748046875	3.0334130859375	1.743093872070312	0.337654296875	3.00666015625	1.707193359375	0.36093896484375	2.895413818359375	1.6695302734375	0.449641845703125	2.86708154296875	1.389430603027344	0.490775634765625	2.7876435546875	1.176255477905273	0.418176025390625	2.799998779296875	1.077933731079102	0.41512939453125	2.863443359375	1.02714794921875	0.33915283203125	2.8654501953125	1.07283837890625	0.366264892578125	3.05986572265625	1.70512890625	0.316602783203125	3.157111572265625	1.667903930664063	0.2300517578125	3.2552783203125	1.395183715820312	0.2246270751953125	3.158072265625	1.196407806396484	0.127073486328125	3.152922119140625	1.089867065429688	0.13127880859375
109	3.599999999999999	3.06614794921875	1.196197082519531	0.3717138671875	3.046536376953125	1.377439575195313	0.351454833984375	3.027675537109375	1.521399658203125	0.330903564453125	3.02944970703125	1.744548706054688	0.325969970703125	3.00297607421875	1.708694458007812	0.349488037109375	2.890443359375	1.673775939941406	0.437340087890625	2.8668125	1.395151153564453	0.487641845703125	2.78668408203125	1.185493865966797	0.4071064453125	2.75632080078125	1.094628723144531	0.3821513671875	2.833954833984375	1.031706390380859	0.33361865234375	2.818175537109375	1.054686676025391	0.36344921875	3.0566123046875	1.706688781738281	0.305826904296875	3.154802490234375	1.673041015625	0.2191787109375	3.2567919921875	1.402141845703125	0.215246826171875	3.1594267578125	1.203918975830078	0.117578369140625	3.151460205078125	1.097665649414062	0.120662353515625
110	3.633333999999999	3.057044189453125	1.193125152587891	0.3684293212890625	3.037307373046875	1.373600769042969	0.3478089599609375	3.0179990234375	1.516809448242188	0.3264468994140625	3.017794189453125	1.7390712890625	0.3200491943359375	2.991806396484375	1.703281494140625	0.3437926025390625	2.8791904296875	1.668938598632812	0.4308194580078125	2.856511474609375	1.391117584228516	0.4798436279296875	2.773646728515625	1.191051849365234	0.3822003173828125	2.7533193359375	1.094766983032227	0.3757108154296875	2.792638916015625	1.000657859802246	0.3327620849609375	2.81353271484375	1.060887542724609	0.3550477294921875	3.045124755859375	1.701463012695313	0.3001544189453125	3.143515380859375	1.668935668945313	0.2141158447265625	3.249941650390625	1.401077728271484	0.2047723388671875	3.14957763671875	1.202626007080078	0.1130728759765625	3.1322138671875	1.098154815673828	0.1208177490234375
111	3.666666999999999	3.037840087890625	1.191550659179688	0.359034912109375	3.019108642578125	1.373484619140625	0.34010009765625	2.99958056640625	1.517548217773438	0.31835986328125	3.001189453125	1.741246948242188	0.31343212890625	2.974551513671875	1.705280334472656	0.3368583984375	2.8604521484375	1.669124633789063	0.4227724609375	2.833642578125	1.390268707275391	0.47413427734375	2.74887353515625	1.197207305908203	0.36151220703125	2.73725	1.09884294128418	0.3677333984375	2.768759033203125	0.9993455657958984	0.328876953125	2.79514501953125	1.068787094116211	0.340951416015625	3.028564453125	1.703318969726562	0.293390625	3.127243896484375	1.666403747558594	0.208121337890625	3.234053466796875	1.396830474853516	0.19638720703125	3.136563232421875	1.196722320556641	0.101253173828125	3.100488525390625	1.098341552734375	0.12219287109375
112	3.7	3.015716796875	1.191299133300781	0.3512149658203125	2.995805419921875	1.372387451171875	0.3347388916015625	2.975281982421875	1.515724365234375	0.3142711181640625	2.976507080078125	1.738314636230469	0.3122528076171875	2.94986181640625	1.702189025878906	0.3348502197265625	2.83549169921875	1.664297485351562	0.4183197021484375	2.80229443359375	1.387684020996094	0.4699373779296875	2.7189140625	1.201453979492187	0.3477923583984375	2.71166015625	1.105350891113281	0.3692266845703125	2.755954833984375	1.017302764892578	0.3186295166015625	2.785892578125	1.08771321105957	0.3389156494140625	3.003993408203125	1.700891235351563	0.2920814208984375	3.10376171875	1.663872924804688	0.2092689208984375	3.209515625	1.395835144042969	0.191388671875	3.10301806640625	1.203030059814453	0.0940301513671875	3.081884521484375	1.10186067199707	0.1189114990234375
113	3.733334	2.995449951171875	1.189463012695313	0.3470609130859375	2.97479052734375	1.369853424072266	0.3310765380859375	2.95331396484375	1.512440856933594	0.3100733642578125	2.95593798828125	1.734230346679687	0.3115570068359375	2.92906787109375	1.6980537109375	0.3333963623046875	2.812070068359375	1.664231689453125	0.4140079345703125	2.777	1.388218231201172	0.4619378662109375	2.687373046875	1.210466156005859	0.3333980712890625	2.67344970703125	1.113649383544922	0.3439429931640625	2.73658642578125	1.023659645080566	0.3338026123046875	2.768083984375	1.104618392944336	0.3505225830078125	2.98317529296875	1.697087463378906	0.2909849853515625	3.084930908203125	1.661858215332031	0.21062744140625	3.189163818359375	1.394148071289063	0.1957288818359375	3.054773681640625	1.221444976806641	0.09726708984375	3.03825439453125	1.117840744018555	0.1118917236328125
114	3.766666999999999	2.97230908203125	1.181562881469727	0.340451904296875	2.951822998046875	1.361333801269531	0.322149658203125	2.932203857421875	1.503936798095703	0.301737548828125	2.935396728515625	1.725171264648437	0.306384033203125	2.90845556640625	1.688839721679688	0.327610107421875	2.78884326171875	1.657727905273437	0.40480322265625	2.750530029296875	1.383891418457031	0.458604736328125	2.65252783203125	1.226861175537109	0.311521484375	2.656209716796875	1.12881282043457	0.314274658203125	2.7376494140625	1.099132263183594	0.3822353515625	2.7676376953125	1.149898880004883	0.35617236328125	2.9625107421875	1.688338012695312	0.2853779296875	3.063943603515625	1.655675903320312	0.2040428466796875	3.184083740234375	1.395018005371094	0.2059122314453125	3.06089453125	1.220907745361328	0.0971434326171875	3.0007255859375	1.135449096679688	0.1128348388671875
115	3.8	2.953570068359375	1.177384124755859	0.33820849609375	2.9342275390625	1.358101257324219	0.318873046875	2.916552490234375	1.501767333984375	0.298907958984375	2.920615478515625	1.724126586914063	0.30230517578125	2.89283056640625	1.687860107421875	0.323145751953125	2.76481884765625	1.66344384765625	0.38996923828125	2.723008056640625	1.389952026367188	0.45001416015625	2.63128076171875	1.232937072753906	0.2970625	2.64224462890625	1.135512237548828	0.308027587890625	2.732605712890625	1.123267639160156	0.37079345703125	2.752352783203125	1.1752783203125	0.34856689453125	2.948245361328125	1.686862426757813	0.282138427734375	3.05632177734375	1.659932861328125	0.206330322265625	3.171431396484375	1.395438659667969	0.204033935546875	3.013074951171875	1.256064086914062	0.088283203125	2.969873046875	1.164683853149414	0.12093115234375
116	3.833334	2.929735595703125	1.178766830444336	0.3273475341796875	2.91080859375	1.358699920654297	0.3102330322265625	2.893057861328125	1.501624816894531	0.2911090087890625	2.89719921875	1.722678955078125	0.2963453369140625	2.870048828125	1.686435119628906	0.3173731689453125	2.74500439453125	1.656070739746094	0.3855404052734375	2.700455810546875	1.386901123046875	0.4548487548828125	2.60708642578125	1.242404724121094	0.2929132080078125	2.636908447265625	1.150123611450195	0.2782059326171875	2.71144677734375	1.161088775634766	0.3584503173828125	2.738197265625	1.201782531738281	0.3377166748046875	2.9242021484375	1.685807983398437	0.2753446044921875	3.030319580078125	1.659740600585938	0.1978475341796875	3.156706298828125	1.402624908447266	0.1842467041015625	2.992708740234375	1.266452758789062	0.0755992431640625	2.923117431640625	1.201971221923828	0.122005859375
117	3.866666999999999	2.9278896484375	1.164195678710938	0.3330177001953125	2.91189306640625	1.344479827880859	0.3163709716796875	2.895325927734375	1.487096832275391	0.2940189208984375	2.90683447265625	1.707970458984375	0.2960582275390625	2.87762451171875	1.6730107421875	0.3165067138671875	2.74853955078125	1.647217529296875	0.3788118896484375	2.67680322265625	1.390012329101562	0.4680299072265625	2.606864013671875	1.250205291748047	0.2908392333984375	2.66980126953125	1.186176116943359	0.2513035888671875	2.722294921875	1.182400146484375	0.3479910888671875	2.75062841796875	1.223065216064453	0.3205963134765625	2.9333876953125	1.66986328125	0.2767435302734375	3.043078125	1.636256225585937	0.2075382080078125	3.168647705078125	1.379061096191406	0.1882825927734375	2.974928955078125	1.276615478515625	0.092185791015625	2.8733212890625	1.251481719970703	0.07799389648437501
118	3.899999999999999	2.922965087890625	1.154663940429687	0.332200439453125	2.903676513671875	1.334158233642578	0.3154599609375	2.88351708984375	1.475345520019531	0.289613525390625	2.903537109375	1.695028198242188	0.293658935546875	2.872816162109375	1.661156494140625	0.313407958984375	2.744101806640625	1.636093505859375	0.3759287109375	2.688412109375	1.381935363769531	0.481603759765625	2.58865771484375	1.290530639648438	0.288601806640625	2.623876953125	1.276836395263672	0.1983358154296875	2.62823388671875	1.270736846923828	0.307888671875	2.71941015625	1.297891387939453	0.31983544921875	2.92875927734375	1.656167602539063	0.274388427734375	3.036882080078125	1.613431884765625	0.208476806640625	3.16749365234375	1.359971130371094	0.184488037109375	2.960378173828125	1.280830596923828	0.0961087646484375	2.860383056640625	1.305991821289062	0.07444262695312499
119	3.933333999999999	2.83489794921875	1.137190475463867	0.31742822265625	2.818642333984375	1.318231658935547	0.29870849609375	2.8028916015625	1.460983093261719	0.271975830078125	2.81716015625	1.682772521972656	0.27930322265625	2.7847265625	1.647809020996094	0.294987548828125	2.64691650390625	1.620903930664062	0.336493408203125	2.558028076171875	1.359374328613281	0.398248779296875	2.47915673828125	1.28458740234375	0.187012939453125	2.50776416015625	1.294304260253906	0.093127197265625	2.546520263671875	1.259747985839844	0.1908642578125	2.60140283203125	1.331731781005859	0.2175966796875	2.84576513671875	1.644320861816406	0.263156005859375	2.9629658203125	1.603427856445312	0.2108544921875	3.0843740234375	1.342143890380859	0.19807421875	2.87491845703125	1.281550384521484	0.09644287109374999	2.7854296875	1.327696044921875	0.06268579101562501
120	3.966667	2.78427587890625	1.120567932128906	0.305039306640625	2.7640185546875	1.300015899658203	0.27190185546875	2.750702880859375	1.445486968994141	0.257559326171875	2.770595458984375	1.668023193359375	0.25924169921875	2.735565185546875	1.634295532226563	0.2726513671875	2.5952880859375	1.607455200195313	0.307939697265625	2.54527197265625	1.383427062988281	0.475835205078125	2.49391064453125	1.290440338134766	0.26208349609375	2.53034423828125	1.333848907470703	0.180789306640625	2.60031298828125	1.346831848144531	0.266239501953125	2.617822998046875	1.35657925415039	0.247638427734375	2.79973193359375	1.628134399414062	0.24732861328125	2.917620849609375	1.592241577148438	0.19137158203125	3.03516455078125	1.327726470947266	0.1778212890625	2.817958251953125	1.284675384521484	0.080899169921875	2.73433642578125	1.326301422119141	0.02932568359375
121	3.999999999999999	2.751393798828125	1.115505722045898	0.31016748046875	2.72906982421875	1.294097625732422	0.274533935546875	2.713706298828125	1.439089233398438	0.2585244140625	2.734536865234375	1.661358032226563	0.2622978515625	2.69891455078125	1.627743408203125	0.27421630859375	2.557563720703125	1.602066650390625	0.30542431640625	2.50851513671875	1.380866302490234	0.476980224609375	2.481115234375	1.293790557861328	0.25661181640625	2.48355029296875	1.360347534179688	0.183324462890625	2.5504619140625	1.363374877929687	0.271994873046875	2.577896728515625	1.386376556396484	0.230162109375	2.763880126953125	1.621428955078125	0.251205810546875	2.88366162109375	1.584787475585937	0.200198974609375	2.993322998046875	1.317572509765625	0.179649169921875	2.77749072265625	1.293374969482422	0.07393359375	2.688337158203125	1.341322540283203	0.0404384765625
122	4.033333999999999	2.7027998046875	1.103024322509766	0.314415283203125	2.67483935546875	1.280279022216797	0.2769443359375	2.654144287109375	1.424021636962891	0.2572578125	2.66493603515625	1.646841430664062	0.256639404296875	2.630932373046875	1.611927124023437	0.2693388671875	2.491770263671875	1.581135864257813	0.30486083984375	2.47150341796875	1.365865417480469	0.488913330078125	2.42787353515625	1.330573974609375	0.257292724609375	2.407404296875	1.411629547119141	0.204369873046875	2.487591552734375	1.420262237548828	0.280677734375	2.50360546875	1.427707611083984	0.218857666015625	2.695988037109375	1.608098022460938	0.24621533203125	2.8172861328125	1.576447875976563	0.195763427734375	2.929684326171875	1.309926483154297	0.189439453125	2.7173095703125	1.288047760009766	0.07691162109374999	2.6279296875	1.328007659912109	0.034910888671875
123	4.066667	2.682545166015625	1.107940933227539	0.3061962890625	2.6517021484375	1.284475952148437	0.26806201171875	2.62820361328125	1.427459259033203	0.246636962890625	2.6320556640625	1.650367431640625	0.243344482421875	2.59874853515625	1.614576049804687	0.255325439453125	2.45747021484375	1.588302734375	0.285386474609375	2.417070068359375	1.385856170654297	0.480134521484375	2.38138330078125	1.338788513183594	0.249376953125	2.35323095703125	1.407743133544922	0.1843203125	2.412354736328125	1.429740875244141	0.275616943359375	2.454075439453125	1.431511749267578	0.221505859375	2.664630859375	1.612517333984375	0.23454150390625	2.78725146484375	1.581822875976562	0.18696728515625	2.8979404296875	1.314714660644531	0.182373779296875	2.68650537109375	1.301204162597656	0.06706396484375	2.595903076171875	1.342718780517578	0.029572265625
124	4.099999999999999	2.6663173828125	1.109093475341797	0.30578759765625	2.63547802734375	1.285773803710938	0.26677734375	2.61160107421875	1.428616180419922	0.24317236328125	2.614261474609375	1.651785522460937	0.234348876953125	2.5809951171875	1.61605078125	0.24696875	2.4393193359375	1.594073486328125	0.279750244140625	2.3951669921875	1.401054779052734	0.48376611328125	2.349529296875	1.347555084228516	0.255745361328125	2.32213525390625	1.410873321533203	0.1846494140625	2.380599609375	1.426300872802734	0.277934326171875	2.423906494140625	1.438168243408203	0.2226171875	2.64717333984375	1.613847534179687	0.226741943359375	2.770457275390625	1.581463989257812	0.181374755859375	2.87283447265625	1.310476226806641	0.181611572265625	2.6583056640625	1.313360565185547	0.07044360351562499	2.573273681640625	1.365926300048828	0.03323681640625
125	4.133333999999999	2.65853271484375	1.115752914428711	0.31616748046875	2.6276796875	1.292641296386719	0.278392333984375	2.60348388671875	1.435059753417969	0.252901123046875	2.608078857421875	1.658077392578125	0.242837646484375	2.574441650390625	1.622706115722656	0.25543701171875	2.430955078125	1.60716357421875	0.283485107421875	2.370413330078125	1.370879791259766	0.42937548828125	2.332618408203125	1.339700378417969	0.195916015625	2.296353515625	1.419972412109375	0.15064404296875	2.367759521484375	1.385308044433594	0.228426513671875	2.3967783203125	1.446886657714844	0.2409619140625	2.640708984375	1.619833740234375	0.23566259765625	2.764857177734375	1.593641540527344	0.1888017578125	2.8504267578125	1.317280303955078	0.175879638671875	2.627787841796875	1.320085479736328	0.08218945312500001	2.54585791015625	1.378151611328125	0.046317138671875
126	4.166666999999999	2.649976318359375	1.118648010253906	0.321083984375	2.61944189453125	1.294355010986328	0.27758740234375	2.595155029296875	1.436089691162109	0.248294677734375	2.60028564453125	1.659412109375	0.246626708984375	2.566099365234375	1.623656494140625	0.2564423828125	2.4229248046875	1.59631884765625	0.27616162109375	2.37070068359375	1.387067596435547	0.461458740234375	2.3253935546875	1.360143463134766	0.228703125	2.309517822265625	1.405546173095703	0.14208154296875	2.3779267578125	1.423897125244141	0.22778271484375	2.40029150390625	1.472119720458984	0.23251611328125	2.63319580078125	1.6213740234375	0.239484130859375	2.762998046875	1.599809326171875	0.2079130859375	2.85665966796875	1.328217346191406	0.170472412109375	2.63174365234375	1.320418090820312	0.082405029296875	2.555435791015625	1.386104400634766	0.047146484375
127	4.2	2.651362060546875	1.12191552734375	0.3187900390625	2.622788818359375	1.297116516113281	0.27469287109375	2.600083984375	1.43905224609375	0.2478330078125	2.606051513671875	1.66155615234375	0.249122314453125	2.57185009765625	1.625933227539063	0.258427978515625	2.43016748046875	1.593864379882812	0.277874755859375	2.38989208984375	1.372815002441406	0.450459716796875	2.334494140625	1.375037841796875	0.219219970703125	2.320798828125	1.427910095214844	0.136979736328125	2.384509521484375	1.452880004882813	0.224101806640625	2.409412109375	1.484116821289063	0.226133544921875	2.63869873046875	1.623626220703125	0.2415048828125	2.767865234375	1.600284912109375	0.210672119140625	2.86146826171875	1.329752563476563	0.173426513671875	2.63458935546875	1.324679779052734	0.09288720703125	2.5601474609375	1.38785302734375	0.050851806640625
128	4.233334	2.658857421875	1.117622314453125	0.320535400390625	2.6281474609375	1.291340240478516	0.275443359375	2.6045615234375	1.433191345214844	0.25282470703125	2.60789794921875	1.654746154785156	0.252313720703125	2.57431201171875	1.618962585449219	0.2620107421875	2.4332431640625	1.584765075683594	0.27672998046875	2.381353759765625	1.326168334960937	0.376635009765625	2.3390029296875	1.388202270507813	0.15214990234375	2.300361083984375	1.477851501464844	0.140822021484375	2.37542919921875	1.493381713867187	0.22010400390625	2.389340576171875	1.490658203125	0.22644873046875	2.64080712890625	1.617312377929688	0.244888671875	2.768296142578125	1.599553833007813	0.206856201171875	2.859342041015625	1.330270721435547	0.164650390625	2.629505126953125	1.328540557861328	0.09657080078124999	2.55430224609375	1.392625366210938	0.0586884765625
129	4.266666999999999	2.6678583984375	1.118946868896484	0.3244599609375	2.641830078125	1.291840667724609	0.277829833984375	2.622089111328125	1.434061431884766	0.260193359375	2.62618603515625	1.654226928710937	0.25930224609375	2.59243798828125	1.618801879882813	0.268116943359375	2.45127587890625	1.5883828125	0.28119921875	2.3808896484375	1.325544128417969	0.3484541015625	2.359302001953125	1.397907379150391	0.12565478515625	2.30480615234375	1.478146636962891	0.114214111328125	2.370054443359375	1.496581939697266	0.200321044921875	2.39424072265625	1.486535675048828	0.21522802734375	2.658946533203125	1.616897216796875	0.2528828125	2.787396728515625	1.603338500976562	0.219578125	2.871036376953125	1.334500915527344	0.17169189453125	2.6434443359375	1.335752136230469	0.101319580078125	2.5694365234375	1.403244720458984	0.069281982421875
130	4.3	2.68450634765625	1.119976654052734	0.334127685546875	2.65644384765625	1.291372741699219	0.28860693359375	2.636866943359375	1.432664306640625	0.27259619140625	2.64324755859375	1.6510615234375	0.273147216796875	2.60998828125	1.616189880371094	0.283684326171875	2.47427880859375	1.575774841308594	0.309114013671875	2.36191064453125	1.323755432128906	0.274434326171875	2.29088525390625	1.375645812988281	0.0582254638671875	2.23190869140625	1.445397094726562	0.0258585205078125	2.312197265625	1.486589294433594	0.086540283203125	2.3228583984375	1.47972119140625	0.13442236328125	2.67489013671875	1.613741271972656	0.264485107421875	2.79962451171875	1.602930908203125	0.221578125	2.87775244140625	1.336806213378906	0.16351904296875	2.648342529296875	1.342470855712891	0.1068564453125	2.5745263671875	1.415969421386719	0.1008167724609375
131	4.333334	2.67589990234375	1.088514404296875	0.323924072265625	2.6609140625	1.260499389648438	0.281503662109375	2.65167919921875	1.401612701416016	0.267365966796875	2.66461962890625	1.617554809570313	0.2687744140625	2.630683349609375	1.584008361816406	0.279185302734375	2.49595166015625	1.543535339355469	0.30154150390625	2.374412109375	1.303131958007812	0.2444638671875	2.282390380859375	1.359626586914062	0.0401270751953125	2.2309345703125	1.438794250488281	0.023057861328125	2.296752685546875	1.477758911132812	0.098838623046875	2.33061865234375	1.460251281738281	0.1001845703125	2.6947734375	1.579697387695313	0.25993359375	2.818240234375	1.565736450195312	0.2182998046875	2.879536376953125	1.298841705322266	0.157229248046875	2.65622802734375	1.314545288085938	0.08896020507812499	2.588467041015625	1.392522583007813	0.0901552734375
132	4.366666999999999	2.67137255859375	1.079617942810059	0.3102764892578125	2.654038330078125	1.251404388427734	0.2677261962890625	2.64346484375	1.392444549560547	0.2533758544921875	2.6588046875	1.608016723632812	0.2643978271484375	2.624703125	1.57436083984375	0.2739476318359375	2.4907001953125	1.531775268554687	0.2970172119140625	2.36476904296875	1.2926611328125	0.2437799072265625	2.27097265625	1.358842315673828	0.0431138916015625	2.22337353515625	1.442071075439453	0.0387147216796875	2.301759765625	1.468231140136719	0.107787841796875	2.332666015625	1.449837310791016	0.1072783203125	2.6883701171875	1.570292602539062	0.2532274169921875	2.81049462890625	1.557693115234375	0.2072999267578125	2.87334521484375	1.293202056884766	0.1375823974609375	2.64694921875	1.305094757080078	0.0791885986328125	2.57442724609375	1.378371185302735	0.07205712890625
133	4.399999999999999	2.6783720703125	1.069650299072266	0.3071759033203125	2.65762744140625	1.241126190185547	0.2642525634765625	2.64442626953125	1.382023071289062	0.2494505615234375	2.659608642578125	1.597243469238281	0.2684097900390625	2.625663330078125	1.56315283203125	0.2771585693359375	2.49286962890625	1.516878540039063	0.3008724365234375	2.372468505859375	1.27504296875	0.2459190673828125	2.272836181640625	1.34478076171875	0.0490745849609375	2.226792724609375	1.428956695556641	0.044333251953125	2.29717919921875	1.453875183105469	0.1220821533203125	2.33102587890625	1.435043792724609	0.1154013671875	2.68909814453125	1.5599951171875	0.2554039306640625	2.810775390625	1.550530639648438	0.2072630615234375	2.87938525390625	1.288268341064453	0.13367822265625	2.650396484375	1.284147399902344	0.08419067382812501	2.56965966796875	1.346277404785156	0.06630859375000001
134	4.433333999999999	2.681181640625	1.062029319763184	0.3121220703125	2.66229931640625	1.233492919921875	0.2698837890625	2.64918359375	1.373489013671875	0.250206298828125	2.6651875	1.588334045410156	0.267333740234375	2.6309990234375	1.554579223632813	0.275845947265625	2.496781494140625	1.514002502441406	0.30012646484375	2.3913291015625	1.262695129394531	0.262737548828125	2.290662109375	1.326783508300781	0.065085693359375	2.23266845703125	1.399633575439453	0.0423262939453125	2.3212578125	1.434885192871094	0.092118896484375	2.342091796875	1.431427978515625	0.1237254638671875	2.69461474609375	1.550890441894531	0.255176513671875	2.81719287109375	1.533940673828125	0.212447998046875	2.8867861328125	1.273155853271484	0.13687060546875	2.65883056640625	1.280262634277344	0.08537963867187499	2.580032470703125	1.346604888916016	0.0789097900390625
135	4.466667	2.684099853515625	1.054869491577148	0.3124493408203125	2.66771142578125	1.228160186767578	0.2738638916015625	2.65661328125	1.369311401367187	0.2574627685546875	2.6678125	1.585481079101563	0.2722418212890625	2.63416650390625	1.550950927734375	0.2808978271484375	2.4991533203125	1.511061004638672	0.3051666259765625	2.38971533203125	1.260461151123047	0.2665850830078125	2.30205029296875	1.332782623291016	0.0645732421875	2.23670166015625	1.401192901611328	0.0469725341796875	2.31830078125	1.438297180175781	0.1071834716796875	2.339184814453125	1.438070556640625	0.1317728271484375	2.69827392578125	1.54840966796875	0.2607313232421875	2.820691162109375	1.529379516601562	0.2168638916015625	2.88732177734375	1.265948364257812	0.1437689208984375	2.65946630859375	1.269772338867188	0.08755053710937501	2.59141357421875	1.347572418212891	0.09473278808593751
136	4.499999999999999	2.70332763671875	1.053149810791016	0.31728857421875	2.681966064453125	1.225782257080078	0.27804248046875	2.66699609375	1.366572906494141	0.261396240234375	2.672787353515625	1.582988891601563	0.27625537109375	2.64008056640625	1.547602783203125	0.285103759765625	2.50627978515625	1.503989715576172	0.3098291015625	2.404404296875	1.250196136474609	0.271057373046875	2.31414599609375	1.319954895019531	0.0692379150390625	2.24851904296875	1.38806640625	0.0514202880859375	2.32955224609375	1.427014312744141	0.111264892578125	2.353801025390625	1.431695098876953	0.1188072509765625	2.704113525390625	1.546704223632812	0.26452294921875	2.827019287109375	1.531627563476563	0.22041455078125	2.903670654296875	1.271083312988281	0.1466014404296875	2.6753505859375	1.265922149658203	0.0922281494140625	2.604898681640625	1.341086944580078	0.1034656982421875
137	4.533333999999999	2.7176025390625	1.049847778320312	0.315720947265625	2.693968017578125	1.222668121337891	0.27902490234375	2.67678515625	1.362818450927734	0.25981884765625	2.6794384765625	1.578897277832031	0.2786298828125	2.647386474609375	1.542868469238281	0.287160888671875	2.51455078125	1.494957458496094	0.3085673828125	2.4038076171875	1.246490966796875	0.26134619140625	2.318209716796875	1.323941680908203	0.0604149169921875	2.25414794921875	1.391250793457031	0.035487060546875	2.33444775390625	1.435793273925781	0.09225830078125	2.3543134765625	1.431957092285156	0.125073486328125	2.711171142578125	1.543337463378906	0.265899169921875	2.833098876953125	1.534360656738281	0.217760498046875	2.921354248046875	1.278676086425781	0.1404468994140625	2.6909072265625	1.260986755371094	0.0998466796875	2.61156103515625	1.327050689697266	0.0914642333984375
138	4.566667	2.717421142578125	1.049901641845703	0.3163638916015625	2.69361865234375	1.222718933105469	0.2797384033203125	2.67630517578125	1.362862426757812	0.2605706787109375	2.679212158203125	1.578945434570312	0.2793658447265625	2.64711376953125	1.542954711914063	0.2878912353515625	2.51425146484375	1.495070953369141	0.3092210693359375	2.403501220703125	1.246770202636719	0.2611092529296875	2.318086669921875	1.325024139404297	0.060404052734375	2.2545830078125	1.393047515869141	0.035981201171875	2.3353564453125	1.436452850341797	0.0929664306640625	2.357123291015625	1.434946075439453	0.11856103515625	2.71090673828125	1.543345703125	0.2666461181640625	2.8329072265625	1.53436767578125	0.2186824951171875	2.92154443359375	1.278739898681641	0.1415908203125	2.69116357421875	1.260911743164062	0.1006419677734375	2.611763671875	1.326818542480469	0.0915240478515625
139	4.599999999999999	2.718738525390625	1.051501098632813	0.31334130859375	2.69694384765625	1.224891448974609	0.278105224609375	2.6813037109375	1.365389953613281	0.26001171875	2.68727783203125	1.581309204101562	0.280188232421875	2.65472021484375	1.545705444335937	0.2886279296875	2.52130322265625	1.499496124267578	0.3102919921875	2.406903564453125	1.253027862548828	0.261134521484375	2.321574951171875	1.333711639404297	0.0613270263671875	2.25925341796875	1.403166687011719	0.03786572265625	2.34163671875	1.443538055419922	0.094798583984375	2.363888671875	1.443438629150391	0.1168258056640625	2.71842431640625	1.545355834960938	0.267094482421875	2.84014404296875	1.535173095703125	0.218621337890625	2.92543603515625	1.278987152099609	0.1395213623046875	2.6946689453125	1.264533233642578	0.09927392578124999	2.6161962890625	1.331574645996094	0.090275634765625
140	4.633333999999999	2.7188984375	1.060176940917969	0.309437744140625	2.69812890625	1.235864044189453	0.279233154296875	2.68295849609375	1.377583435058594	0.262758544921875	2.6883447265625	1.59481103515625	0.284716552734375	2.655791259765625	1.558775146484375	0.293255859375	2.522484375	1.509812957763672	0.315883544921875	2.39993505859375	1.267793975830078	0.25515576171875	2.31411279296875	1.352443695068359	0.0553875732421875	2.25061083984375	1.425570495605469	0.053564453125	2.3245361328125	1.458928070068359	0.1259373779296875	2.3569248046875	1.456291656494141	0.1141016845703125	2.7197060546875	1.558842407226563	0.27094091796875	2.8387490234375	1.545320922851563	0.214833251953125	2.9217568359375	1.286200836181641	0.1361085205078125	2.6868349609375	1.279182769775391	0.1118612060546875	2.60858544921875	1.345572875976563	0.09321435546875
141	4.666666999999999	2.71577978515625	1.067626754760742	0.3025626220703125	2.69575537109375	1.245602233886719	0.2778226318359375	2.681046875	1.388829864501953	0.2651202392578125	2.690543212890625	1.608154907226563	0.2797562255859375	2.657085693359375	1.572781982421875	0.2895904541015625	2.521901611328125	1.523265380859375	0.3057379150390625	2.4004755859375	1.275179595947266	0.2595101318359375	2.31440234375	1.362764770507813	0.0590906982421875	2.25139892578125	1.435987396240234	0.045241943359375	2.33534228515625	1.460634490966797	0.1110989990234375	2.3590810546875	1.474036285400391	0.104795654296875	2.72145166015625	1.570887329101562	0.2671268310546875	2.83898876953125	1.55168115234375	0.2073079833984375	2.92155322265625	1.289489593505859	0.130743408203125	2.68505615234375	1.292583831787109	0.1040086669921875	2.6065498046875	1.360713653564453	0.0886771240234375
142	4.7	2.71695947265625	1.083740234375	0.3018599853515625	2.69402880859375	1.263136169433594	0.2763394775390625	2.6773271484375	1.407578552246094	0.2629761962890625	2.69128564453125	1.628738525390625	0.2801793212890625	2.65723779296875	1.593455078125	0.2908509521484375	2.520259765625	1.547884094238281	0.3149105224609375	2.4011103515625	1.293306610107422	0.2827686767578125	2.3120263671875	1.375197601318359	0.07846325683593749	2.26206591796875	1.450787780761719	0.039623779296875	2.3585927734375	1.451539428710938	0.0936568603515625	2.3806630859375	1.485928039550781	0.1056007080078125	2.721384765625	1.590736328125	0.2658602294921875	2.84060107421875	1.573183471679688	0.2058060302734375	2.918693359375	1.306964233398437	0.127541259765625	2.67967431640625	1.311504272460938	0.101681396484375	2.595902099609375	1.376298156738281	0.09455017089843749
143	4.733334	2.726953125	1.095068572998047	0.3028701171875	2.70398095703125	1.276281463623047	0.2799931640625	2.686630859375	1.421726989746094	0.26571240234375	2.69666064453125	1.644673095703125	0.28522412109375	2.663142822265625	1.608355102539063	0.295973876953125	2.52636328125	1.558770141601562	0.320286376953125	2.415960205078125	1.297612396240234	0.290008544921875	2.32760693359375	1.370411987304688	0.07983898925781251	2.280728515625	1.447362152099609	0.0379619140625	2.36843896484375	1.470460968017578	0.102807373046875	2.393541259765625	1.482407440185547	0.0998839111328125	2.727559326171875	1.607105224609375	0.270070068359375	2.8447470703125	1.585300659179687	0.2052144775390625	2.92851611328125	1.317175384521484	0.1310098876953125	2.687751953125	1.321321441650391	0.103587890625	2.6020439453125	1.385243713378906	0.099884521484375
144	4.766666999999999	2.728546875	1.100162460327148	0.3051986083984375	2.70728564453125	1.280972961425781	0.2785203857421875	2.69176806640625	1.426469696044922	0.2634146728515625	2.69695458984375	1.649502807617187	0.2825628662109375	2.66420556640625	1.6125107421875	0.2932674560546875	2.52720703125	1.565908813476562	0.3214962158203125	2.4195087890625	1.303458679199219	0.2940933837890625	2.3444990234375	1.388195495605469	0.0833453369140625	2.30156982421875	1.464123016357422	0.0358572998046875	2.3786943359375	1.481286224365234	0.1144500732421875	2.40890966796875	1.497963653564453	0.0858470458984375	2.728682373046875	1.61259912109375	0.2675758056640625	2.849061767578125	1.5967802734375	0.207116455078125	2.933212890625	1.329974853515625	0.129232421875	2.69277734375	1.334488128662109	0.10008251953125	2.60328076171875	1.392985748291016	0.0984033203125
145	4.8	2.72949853515625	1.106260620117187	0.3011158447265625	2.70803076171875	1.287023254394531	0.2755465087890625	2.69191748046875	1.43219921875	0.2594190673828125	2.697202392578125	1.654918334960938	0.2795982666015625	2.66444287109375	1.617933532714844	0.2900596923828125	2.5265986328125	1.574184020996094	0.3179791259765625	2.418568603515625	1.312123962402344	0.2910648193359375	2.346298583984375	1.391456665039063	0.07754052734375	2.297086669921875	1.464843872070313	0.0324166259765625	2.37421044921875	1.491136840820313	0.108283203125	2.400439697265625	1.507765197753906	0.09725744628906249	2.7289033203125	1.61810107421875	0.2645118408203125	2.849174072265625	1.601725891113281	0.2042828369140625	2.935834716796875	1.335523681640625	0.128169677734375	2.69574267578125	1.343756469726562	0.0989755859375	2.6067255859375	1.402197113037109	0.0904521484375
146	4.833334	2.73225	1.108598327636719	0.3038546142578125	2.71048046875	1.2889931640625	0.2775142822265625	2.694218017578125	1.433941284179687	0.2610694580078125	2.70068310546875	1.656435852050781	0.2804422607421875	2.66784814453125	1.619688049316406	0.2912088623046875	2.5306142578125	1.574894287109375	0.3195611572265625	2.41613330078125	1.317374725341797	0.2813919677734375	2.333598388671875	1.388574462890625	0.06904052734375	2.2855751953125	1.467009216308594	0.0321326904296875	2.360804931640625	1.497505004882812	0.10813525390625	2.390320068359375	1.501169311523437	0.09728100585937501	2.73208056640625	1.619459594726563	0.2653116455078125	2.85089453125	1.604537719726562	0.2022408447265625	2.9370771484375	1.336993438720703	0.1318062744140625	2.698087890625	1.347415161132812	0.09714416503906249	2.6118916015625	1.409768005371094	0.08893212890625
147	4.866666999999999	2.74679736328125	1.108075881958008	0.310728271484375	2.724375732421875	1.288575500488281	0.282912353515625	2.707175048828125	1.433443298339844	0.26404638671875	2.71637939453125	1.6557470703125	0.2892294921875	2.68262548828125	1.619180969238281	0.298125244140625	2.544771728515625	1.572345947265625	0.3213681640625	2.42171923828125	1.322389038085938	0.26128173828125	2.344634033203125	1.386251251220703	0.0440225830078125	2.2999306640625	1.473089111328125	0.026025390625	2.373914306640625	1.502467407226562	0.1040189208984375	2.407462890625	1.48725439453125	0.09628515625	2.7477275390625	1.618590637207031	0.27406787109375	2.86948974609375	1.605007141113281	0.21587451171875	2.950431884765625	1.337248901367188	0.1378541259765625	2.711498291015625	1.342730773925781	0.09834729003906249	2.62961865234375	1.411052886962891	0.0904481201171875
148	4.899999999999999	2.744744140625	1.107014282226563	0.306788330078125	2.7217880859375	1.287456909179687	0.279072998046875	2.7042060546875	1.432283630371094	0.260274169921875	2.71357080078125	1.654619201660156	0.2850595703125	2.6799736328125	1.618037475585937	0.294462646484375	2.542500732421875	1.571084899902344	0.319619384765625	2.41903955078125	1.320871154785156	0.261510498046875	2.33895751953125	1.384278533935547	0.0452115478515625	2.294084228515625	1.471126037597656	0.0277056884765625	2.369330078125	1.500117553710937	0.1046246337890625	2.402670166015625	1.485369934082031	0.09608959960937501	2.74473779296875	1.617470947265625	0.269513916015625	2.865692626953125	1.603910400390625	0.209664306640625	2.94575537109375	1.3361328125	0.130837158203125	2.706294921875	1.341398620605469	0.0946756591796875	2.624287353515625	1.409689208984375	0.0879610595703125
149	4.933333999999999	2.737921142578125	1.097663833618164	0.300258544921875	2.713605712890625	1.278161834716797	0.274107421875	2.69504638671875	1.423020568847656	0.25653466796875	2.704671875	1.645272216796875	0.28196435546875	2.67149755859375	1.608561767578125	0.29231787109375	2.53505419921875	1.561138427734375	0.3218203125	2.410358154296875	1.310849182128906	0.266752685546875	2.3229775390625	1.374968139648437	0.0535101318359375	2.277330322265625	1.461770538330078	0.0378826904296875	2.3550166015625	1.490632293701172	0.1123863525390625	2.388091552734375	1.476009490966797	0.1026849365234375	2.7353984375	1.608273315429688	0.26523046875	2.85433251953125	1.595288940429687	0.2013394775390625	2.9324033203125	1.328063598632812	0.11873095703125	2.691861328125	1.332849914550781	0.0905631103515625	2.609505615234375	1.400951171875	0.086872802734375
150	4.966667	2.73159716796875	1.101071380615234	0.304373291015625	2.707761962890625	1.280103332519531	0.27853515625	2.6909130859375	1.424526031494141	0.2669852294921875	2.70428662109375	1.6450732421875	0.288807861328125	2.67067578125	1.60943505859375	0.299432373046875	2.53372314453125	1.566305541992187	0.326932861328125	2.40939892578125	1.316291931152344	0.28330224609375	2.3514267578125	1.349678771972656	0.0557369384765625	2.32598583984375	1.441487823486328	0.030809814453125	2.41176611328125	1.450572418212891	0.09987792968750001	2.438013916015625	1.436703277587891	0.0985250244140625	2.7341875	1.607586181640625	0.272986328125	2.85032080078125	1.5944287109375	0.2064427490234375	2.91093115234375	1.330755798339844	0.107850341796875	2.672045166015625	1.338196472167969	0.083912109375	2.587271484375	1.401174560546875	0.0933857421875
151	4.999999999999999	2.729923828125	1.076580047607422	0.304125732421875	2.709412109375	1.254921844482422	0.275689697265625	2.696534912109375	1.399462127685547	0.268220947265625	2.706721435546875	1.619606750488281	0.287037109375	2.673337890625	1.583874145507812	0.29714892578125	2.536388671875	1.540655578613281	0.32137890625	2.414001953125	1.2891435546875	0.289390625	2.3844150390625	1.327537292480469	0.0581236572265625	2.36406689453125	1.419966094970703	0.0323031005859375	2.44083642578125	1.434748596191406	0.109802978515625	2.468021484375	1.411951049804687	0.108178955078125	2.7373876953125	1.582386047363281	0.27273779296875	2.8542431640625	1.567791809082031	0.208843994140625	2.91300341796875	1.306190307617187	0.106867919921875	2.6754638671875	1.308296508789063	0.07811279296875	2.5939013671875	1.375249145507813	0.08280566406250001
152	5.033333999999999	2.73527783203125	1.071139205932617	0.3073994140625	2.713607421875	1.247854248046875	0.276844482421875	2.6986005859375	1.390877960205078	0.263634765625	2.70988232421875	1.608857421875	0.289736083984375	2.6762958984375	1.57327587890625	0.298041259765625	2.540114990234375	1.527762573242188	0.31632080078125	2.4176494140625	1.282662048339844	0.259583251953125	2.3432744140625	1.3484248046875	0.0467568359375	2.3043095703125	1.437281646728516	0.0371435546875	2.389022216796875	1.460178314208984	0.1024874267578125	2.41689697265625	1.443190887451172	0.09518212890625	2.74034912109375	1.572131225585938	0.274826171875	2.860484375	1.562381225585938	0.218224609375	2.91663525390625	1.304078918457031	0.11141357421875	2.681283203125	1.302361724853516	0.07730859375	2.602396484375	1.371556915283203	0.0804296875
153	5.066667	2.72158154296875	1.059850158691406	0.3059073486328125	2.70195263671875	1.237059265136719	0.2767481689453125	2.6886904296875	1.380357360839844	0.2645074462890625	2.702560546875	1.598070556640625	0.2917613525390625	2.668619140625	1.562817138671875	0.3000545654296875	2.531809814453125	1.519045654296875	0.3180184326171875	2.402791015625	1.278391387939453	0.2567962646484375	2.327202392578125	1.34606396484375	0.0449700927734375	2.28589697265625	1.433561309814453	0.0328717041015625	2.37240673828125	1.451629577636719	0.09738891601562499	2.401224609375	1.438263488769531	0.0955589599609375	2.73253515625	1.561086120605469	0.2764783935546875	2.8524287109375	1.549821472167969	0.2196116943359375	2.904392822265625	1.290795928955078	0.112350341796875	2.668956298828125	1.29414453125	0.07877209472656251	2.5899658203125	1.363271392822266	0.08106201171874999
154	5.099999999999999	2.71818115234375	1.055772521972656	0.30586767578125	2.697654052734375	1.232478424072266	0.27845654296875	2.6831279296875	1.375096954345703	0.2660048828125	2.696451416015625	1.59252783203125	0.288890869140625	2.66239697265625	1.557603393554687	0.29701513671875	2.525302734375	1.515676147460937	0.31276513671875	2.39625146484375	1.271965911865234	0.2717578125	2.3381484375	1.364317474365234	0.06475146484375	2.2876005859375	1.436582946777344	0.023999267578125	2.393293212890625	1.430966033935547	0.050115234375	2.4131640625	1.467498260498047	0.105283203125	2.72666455078125	1.555351196289062	0.275234130859375	2.8477392578125	1.54226220703125	0.2225662841796875	2.90269970703125	1.282519439697266	0.1215091552734375	2.66854736328125	1.304759613037109	0.0927034912109375	2.58170068359375	1.360549835205078	0.0757647705078125
155	5.133333999999999	2.70820703125	1.063501953125	0.3046856689453125	2.68441455078125	1.239858825683594	0.2786798095703125	2.666474853515625	1.381782440185547	0.2642669677734375	2.6786474609375	1.599210998535156	0.2860579833984375	2.644542724609375	1.564266174316406	0.2936151123046875	2.50768408203125	1.5209296875	0.3061859130859375	2.38416015625	1.273311157226563	0.2741082763671875	2.32502490234375	1.349274291992188	0.0610390625	2.28517822265625	1.419718811035156	0.00744482421875	2.388855224609375	1.401803009033203	0.0356396484375	2.4082705078125	1.446665954589844	0.0983304443359375	2.70924462890625	1.562070068359375	0.2733414306640625	2.830462646484375	1.547218566894531	0.2217586669921875	2.9032021484375	1.287849517822266	0.13230029296875	2.67073583984375	1.304368804931641	0.0905245361328125	2.590950927734375	1.369996826171875	0.07467858886718751
156	5.166666999999999	2.70310888671875	1.064387664794922	0.2969954833984375	2.68093408203125	1.243348907470703	0.2720994873046875	2.66465185546875	1.387500183105469	0.2604820556640625	2.6755166015625	1.6078095703125	0.2809871826171875	2.64126953125	1.5722529296875	0.2890003662109375	2.50279833984375	1.527419311523437	0.2986036376953125	2.38929150390625	1.270468078613281	0.2740989990234375	2.34143310546875	1.327427185058594	0.0494346923828125	2.30718212890625	1.411874938964844	0.012700439453125	2.39357275390625	1.413731292724609	0.081180419921875	2.416258544921875	1.426483612060547	0.0938603515625	2.70670361328125	1.570343505859375	0.2682647705078125	2.82610693359375	1.548923950195312	0.2108983154296875	2.8955517578125	1.280766784667969	0.1346468505859375	2.6617509765625	1.304601959228516	0.0876910400390625	2.59779931640625	1.388740020751953	0.0828870849609375
157	5.2	2.68892041015625	1.08001953125	0.3024700927734375	2.665784423828125	1.259688354492188	0.2788795166015625	2.6482255859375	1.404178527832031	0.2669017333984375	2.65662646484375	1.62569921875	0.2836143798828125	2.62220263671875	1.5899013671875	0.2908616943359375	2.48299462890625	1.545422119140625	0.2992005615234375	2.36729541015625	1.289892059326172	0.2619478759765625	2.3034169921875	1.341032501220703	0.038993896484375	2.2483486328125	1.409734710693359	-0.005386474609375	2.33784814453125	1.432526702880859	0.0555439453125	2.348759765625	1.457853607177734	0.08805932617187499	2.688718017578125	1.588117431640625	0.2729434814453125	2.812757568359375	1.569027099609375	0.2241199951171875	2.88169580078125	1.294670471191406	0.1684071044921875	2.65354736328125	1.319731170654297	0.0965625	2.57868408203125	1.393290557861328	0.080573486328125
158	5.233334	2.67723193359375	1.099025543212891	0.3023197021484375	2.653382080078125	1.279896118164062	0.2808634033203125	2.63503466796875	1.425190338134766	0.2699488525390625	2.64485546875	1.647985229492188	0.2853187255859375	2.609732421875	1.61233349609375	0.2918240966796875	2.4669052734375	1.577081176757813	0.2965587158203125	2.370445556640625	1.310725341796875	0.2699281005859375	2.3293486328125	1.333989410400391	0.03583251953125	2.29032666015625	1.419785888671875	0.0050694580078125	2.36949462890625	1.415300231933594	0.0831112060546875	2.39375244140625	1.435753753662109	0.08913806152343751	2.67711376953125	1.609848022460938	0.2758587646484375	2.803328125	1.591001098632812	0.2305797119140625	2.875305419921875	1.314629638671875	0.1806851806640625	2.647505615234375	1.337329132080078	0.1027384033203125	2.56540869140625	1.399689270019531	0.07503124999999999
159	5.266666999999999	2.6596982421875	1.111776489257813	0.3053721923828125	2.63567041015625	1.292469665527344	0.2788768310546875	2.61744140625	1.438055480957031	0.2663260498046875	2.63044482421875	1.660937866210938	0.2863280029296875	2.594626953125	1.625601196289062	0.2917550048828125	2.452068115234375	1.587409545898438	0.2933450927734375	2.3362587890625	1.330524108886719	0.2485850830078125	2.3078359375	1.349986511230469	0.011607177734375	2.28104638671875	1.439735626220703	-0.0217357177734375	2.3569384765625	1.452801239013672	0.0589862060546875	2.3737177734375	1.446799530029297	0.07862231445312499	2.66232080078125	1.622408081054687	0.2764212646484375	2.788801513671875	1.60171337890625	0.2315782470703125	2.85752392578125	1.323282623291016	0.1839517822265625	2.6281708984375	1.348187194824219	0.109231201171875	2.5548056640625	1.420160552978516	0.0792889404296875
160	5.3	2.643971435546875	1.115001373291016	0.299568359375	2.6189306640625	1.293699859619141	0.270362060546875	2.599876953125	1.437972045898438	0.257034423828125	2.6121376953125	1.658757202148438	0.28121923828125	2.576627197265625	1.62352197265625	0.28564111328125	2.434597900390625	1.587829833984375	0.288204833984375	2.32263427734375	1.329240173339844	0.260590087890625	2.333605712890625	1.364657592773437	0.0258604736328125	2.330375	1.458767639160156	-0.0035810546875	2.39516748046875	1.457574890136719	0.086182373046875	2.402546875	1.445167663574219	0.1100452880859375	2.6439326171875	1.620781066894531	0.27091796875	2.767881103515625	1.5980224609375	0.223221435546875	2.84464599609375	1.325515869140625	0.167756591796875	2.61469775390625	1.357108673095703	0.104217529296875	2.5435517578125	1.433994262695312	0.0865606689453125
161	5.333334	2.6276611328125	1.109115112304687	0.2888062744140625	2.602051025390625	1.286847351074219	0.2547952880859375	2.58209912109375	1.430437622070313	0.2365931396484375	2.591099853515625	1.651063659667969	0.2631817626953125	2.55601416015625	1.615325134277344	0.2667791748046875	2.4142744140625	1.578516540527344	0.2664205322265625	2.354451904296875	1.303961181640625	0.3007601318359375	2.358002197265625	1.404187805175781	0.0853658447265625	2.37432568359375	1.501461669921875	0.08400817871093751	2.45399658203125	1.507857360839844	0.1605872802734375	2.43148828125	1.482003845214844	0.1842535400390625	2.62352294921875	1.613625854492188	0.2529112548828125	2.7514326171875	1.593692077636719	0.2156099853515625	2.835830078125	1.322446868896484	0.1655838623046875	2.6095009765625	1.348297729492188	0.0881375732421875	2.5393916015625	1.426646240234375	0.07306872558593749
162	5.366666999999999	2.6222529296875	1.100310180664062	0.28856982421875	2.597855712890625	1.2760498046875	0.251611328125	2.579171875	1.418728637695313	0.23470068359375	2.5890849609375	1.638021240234375	0.255988525390625	2.554295654296875	1.602759216308594	0.261038330078125	2.415193359375	1.561268859863281	0.2652197265625	2.37849462890625	1.284906555175781	0.29811474609375	2.3575732421875	1.405726257324219	0.096923095703125	2.35262255859375	1.502981384277344	0.106169921875	2.43037353515625	1.511553344726563	0.18317724609375	2.42964501953125	1.493155029296875	0.180283447265625	2.62094921875	1.600596130371094	0.245999755859375	2.74877197265625	1.583668701171875	0.211037353515625	2.8404052734375	1.316269683837891	0.1672626953125	2.61802392578125	1.338581848144531	0.0837373046875	2.530996337890625	1.389632568359375	0.0535191650390625
163	5.399999999999999	2.6121416015625	1.090190155029297	0.2891220703125	2.58783056640625	1.264309692382813	0.247441162109375	2.569955810546875	1.406845336914063	0.23231494140625	2.5786279296875	1.625527404785156	0.253481201171875	2.544245361328125	1.590139038085937	0.258927490234375	2.406689453125	1.546508911132813	0.270542724609375	2.3616943359375	1.271106750488281	0.291875244140625	2.34210009765625	1.401776733398437	0.097665771484375	2.34044775390625	1.498313903808594	0.11138671875	2.41795361328125	1.513434814453125	0.18714794921875	2.4146865234375	1.488212524414062	0.182322021484375	2.61052099609375	1.588432678222656	0.243125	2.7385703125	1.574084594726562	0.209410400390625	2.82798828125	1.306047729492188	0.1709609375	2.6100126953125	1.326949829101562	0.07805615234375	2.523170166015625	1.381773193359375	0.056181396484375
164	5.433333999999999	2.607168701171875	1.075484832763672	0.2846998291015625	2.58373046875	1.249630554199219	0.2457760009765625	2.566886474609375	1.391977386474609	0.2333023681640625	2.574373291015625	1.6100244140625	0.2524649658203125	2.540446044921875	1.57459619140625	0.2586851806640625	2.40321533203125	1.53573779296875	0.2800008544921875	2.3704853515625	1.262313903808594	0.3233939208984375	2.346337890625	1.366891082763672	0.1154857177734375	2.33659521484375	1.463512176513672	0.1178619384765625	2.410898681640625	1.488848358154297	0.1934871826171875	2.41485693359375	1.466407989501953	0.1829547119140625	2.60623388671875	1.573200073242187	0.2419844970703125	2.73314306640625	1.55799072265625	0.2064398193359375	2.8269853515625	1.291739471435547	0.1750220947265625	2.615939697265625	1.323759613037109	0.07218957519531249	2.524628173828125	1.371436981201172	0.0540596923828125
165	5.466667	2.6039345703125	1.066276794433594	0.2858076171875	2.580747802734375	1.238185913085938	0.244306396484375	2.56406298828125	1.379121887207031	0.230489501953125	2.57279052734375	1.59512646484375	0.249908447265625	2.538955078125	1.560207946777344	0.25600244140625	2.402162353515625	1.524193298339844	0.27639599609375	2.359161376953125	1.253856140136719	0.313755859375	2.3360751953125	1.370736511230469	0.114824462890625	2.322572265625	1.465687255859375	0.1231748046875	2.392630859375	1.492094299316406	0.201049560546875	2.400686767578125	1.464234985351562	0.19070458984375	2.6041435546875	1.558462463378906	0.239450439453125	2.73069189453125	1.545444091796875	0.20624658203125	2.815699462890625	1.279932983398437	0.167260009765625	2.60372802734375	1.309780059814453	0.07074609375	2.51375	1.358218200683594	0.0533677978515625
166	5.499999999999999	2.6063603515625	1.053436859130859	0.285282470703125	2.5850029296875	1.226692596435547	0.244735595703125	2.569388671875	1.368275177001953	0.22931640625	2.5758583984375	1.585416015625	0.248574951171875	2.54232958984375	1.549947875976562	0.255064697265625	2.40642431640625	1.509196319580078	0.27720166015625	2.36914599609375	1.236587158203125	0.313989990234375	2.343388671875	1.362656280517578	0.119757080078125	2.339217041015625	1.458536224365234	0.131848388671875	2.41176904296875	1.496490509033203	0.203104736328125	2.40817333984375	1.464951629638672	0.19028466796875	2.60767626953125	1.548931640625	0.23777978515625	2.733874267578125	1.53481982421875	0.2013515625	2.813638671875	1.267384552001953	0.155329345703125	2.59880126953125	1.301777191162109	0.0640693359375	2.5115546875	1.357368682861328	0.0520302734375
167	5.533333999999999	2.6153583984375	1.052061950683594	0.2852867431640625	2.59477685546875	1.226529235839844	0.2470238037109375	2.5798115234375	1.368959045410156	0.2347618408203125	2.5873837890625	1.586640258789062	0.2554871826171875	2.553685546875	1.551142883300781	0.2621512451171875	2.4163720703125	1.513303100585937	0.2837901611328125	2.384662841796875	1.239403533935547	0.3229451904296875	2.358552490234375	1.35861279296875	0.1235877685546875	2.347635009765625	1.454600402832031	0.1327816162109375	2.41819970703125	1.489705017089844	0.2079261474609375	2.4193271484375	1.460042419433594	0.1985206298828125	2.619031494140625	1.549990173339844	0.2440333251953125	2.744142578125	1.53460546875	0.2030936279296875	2.82277294921875	1.266529388427734	0.1533492431640625	2.605373046875	1.300357482910156	0.06605090332031251	2.51842626953125	1.356791564941406	0.052888671875
168	5.566667	2.63289404296875	1.053398208618164	0.28858984375	2.61425830078125	1.229134094238281	0.25280517578125	2.60071630859375	1.372229370117187	0.241904541015625	2.60723974609375	1.590740234375	0.26076220703125	2.57341552734375	1.555102233886719	0.267073486328125	2.43548583984375	1.516603271484375	0.286221923828125	2.391651611328125	1.242422302246094	0.316314208984375	2.378333984375	1.364444091796875	0.11661181640625	2.36271044921875	1.460022033691406	0.126196044921875	2.4280732421875	1.487334899902344	0.20930908203125	2.432589599609375	1.459690063476562	0.203300537109375	2.639318115234375	1.55397705078125	0.250294677734375	2.7632861328125	1.534310119628906	0.206580078125	2.84159716796875	1.266578308105469	0.150290283203125	2.6220986328125	1.308166107177734	0.07004980468749999	2.535903076171875	1.366817504882813	0.059539794921875
169	5.599999999999999	2.64696630859375	1.068192749023438	0.2821876220703125	2.627124755859375	1.245377014160156	0.2485655517578125	2.61255908203125	1.389351928710937	0.2386671142578125	2.6182978515625	1.60939599609375	0.2558800048828125	2.584619140625	1.573396057128906	0.2632601318359375	2.447789306640625	1.529848266601562	0.2859842529296875	2.41638818359375	1.2533994140625	0.3256051025390625	2.3880380859375	1.371030212402344	0.1231312255859375	2.3727392578125	1.467403015136719	0.1313804931640625	2.4439384765625	1.498266296386719	0.2091864013671875	2.45266845703125	1.469731140136719	0.1964652099609375	2.650541015625	1.572504638671875	0.2448919677734375	2.77492626953125	1.5468798828125	0.2029520263671875	2.85202197265625	1.276343811035156	0.1494444580078125	2.628464599609375	1.319909057617187	0.0774847412109375	2.54592822265625	1.382407653808594	0.0575008544921875
170	5.633333999999999	2.656692138671875	1.095603210449219	0.283137939453125	2.6369228515625	1.27363427734375	0.25209912109375	2.621849365234375	1.417924255371094	0.243396240234375	2.626320068359375	1.638783752441406	0.255376953125	2.59251318359375	1.602759094238281	0.26271923828125	2.453205322265625	1.564677185058594	0.28175244140625	2.431970947265625	1.295173278808594	0.3605595703125	2.4114814453125	1.366990539550781	0.136327392578125	2.40795947265625	1.464074462890625	0.122534423828125	2.4866689453125	1.488764038085937	0.19546435546875	2.46707958984375	1.483413391113281	0.204252685546875	2.659053955078125	1.601700378417969	0.2461748046875	2.780655517578125	1.56952490234375	0.199956787109375	2.86350439453125	1.297640563964844	0.16074560546875	2.642542236328125	1.341932434082031	0.080155517578125	2.5604345703125	1.406384765625	0.0638416748046875
171	5.666666999999999	2.663366455078125	1.117815185546875	0.283039794921875	2.641269775390625	1.295723571777344	0.25164111328125	2.624114501953125	1.439943359375	0.2428310546875	2.6207685546875	1.660788940429688	0.2593037109375	2.58858447265625	1.623322814941406	0.267103759765625	2.4514638671875	1.575942443847656	0.281976318359375	2.508365234375	1.360404479980469	0.45455224609375	2.48577294921875	1.382107421875	0.220020751953125	2.42754931640625	1.408781066894531	0.14553125	2.47969482421875	1.491164428710938	0.1969638671875	2.49229931640625	1.510611267089844	0.1880791015625	2.6545439453125	1.625125671386719	0.24814404296875	2.7782919921875	1.60666357421875	0.199715576171875	2.864834716796875	1.335325805664062	0.162318115234375	2.63773291015625	1.366654541015625	0.09263110351562499	2.55992822265625	1.436997497558594	0.0789940185546875
172	5.7	2.679660400390625	1.139186065673828	0.2874554443359375	2.657598876953125	1.318074157714844	0.2551949462890625	2.64047705078125	1.463241302490234	0.2473170166015625	2.635646728515625	1.685503662109375	0.2624161376953125	2.603913818359375	1.647580932617188	0.2716700439453125	2.467388671875	1.597425659179688	0.2909586181640625	2.53948193359375	1.391198883056641	0.4718353271484375	2.51188525390625	1.396007781982422	0.2354398193359375	2.474583984375	1.418823822021484	0.1468084716796875	2.50184716796875	1.509884124755859	0.2039398193359375	2.52083935546875	1.516371459960937	0.1766217041015625	2.669539794921875	1.649847900390625	0.2502508544921875	2.79361962890625	1.633756713867188	0.1996158447265625	2.881743408203125	1.360781036376953	0.1644822998046875	2.649611328125	1.391598541259766	0.1072440185546875	2.5695673828125	1.456718658447266	0.08124267578125
173	5.733334	2.691790771484375	1.146275939941406	0.2899173583984375	2.6675673828125	1.323834411621094	0.2551256103515625	2.64904638671875	1.468424072265625	0.2481207275390625	2.6392080078125	1.689963256835938	0.2612828369140625	2.608642578125	1.651505187988281	0.2713861083984375	2.47801025390625	1.58787353515625	0.2881749267578125	2.56243896484375	1.381852111816406	0.4624749755859375	2.538125	1.381033813476563	0.2264019775390625	2.565833984375	1.445794067382812	0.1575081787109375	2.507240478515625	1.53662744140625	0.1807569580078125	2.545	1.498285095214844	0.1431217041015625	2.673625	1.655114868164063	0.2488936767578125	2.795444580078125	1.635913208007812	0.1950513916015625	2.88589794921875	1.366279296875	0.1489737548828125	2.64890869140625	1.385784423828125	0.1141461181640625	2.605923828125	1.482737609863281	0.1168236083984375
174	5.766666999999999	2.707144775390625	1.149337738037109	0.2953756103515625	2.6828505859375	1.327918975830078	0.2588197021484375	2.6647978515625	1.473586334228516	0.2505238037109375	2.655275634765625	1.69642236328125	0.2687965087890625	2.62466064453125	1.65747509765625	0.2787188720703125	2.49535693359375	1.589572387695313	0.2982703857421875	2.57257373046875	1.385695465087891	0.4815992431640625	2.5480146484375	1.389306304931641	0.2438170166015625	2.575393310546875	1.456779998779297	0.1763668212890625	2.52456689453125	1.555153198242187	0.1884019775390625	2.5491611328125	1.501800079345703	0.1498836669921875	2.6896806640625	1.6615888671875	0.2548997802734375	2.81070263671875	1.637017211914062	0.1989901123046875	2.904044921875	1.366675811767578	0.1495992431640625	2.67183544921875	1.408137542724609	0.0950775146484375	2.631984375	1.498235382080078	0.1364989013671875
175	5.8	2.72223486328125	1.141921569824219	0.2944085693359375	2.70105810546875	1.318836669921875	0.2569500732421875	2.6842333984375	1.463127502441406	0.2477650146484375	2.66731982421875	1.683797668457031	0.2582989501953125	2.63779638671875	1.644615478515625	0.2680648193359375	2.505965576171875	1.586989562988281	0.2922318115234375	2.582524658203125	1.385775207519531	0.4744083251953125	2.54315234375	1.406966735839844	0.2419656982421875	2.5573759765625	1.486204528808594	0.1856053466796875	2.513152099609375	1.586297180175781	0.1992586669921875	2.553842529296875	1.513753784179688	0.1547371826171875	2.702984375	1.649999938964844	0.2471251220703125	2.828425048828125	1.6370654296875	0.2011827392578125	2.9226640625	1.369649719238281	0.1544637451171875	2.696021484375	1.399808532714844	0.0824918212890625	2.64402001953125	1.478748046875	0.1300372314453125
176	5.833334	2.743535400390625	1.124328399658203	0.2948515625	2.723060546875	1.297618988037109	0.25343212890625	2.70572802734375	1.439355499267578	0.240496337890625	2.6895087890625	1.656549682617187	0.25448193359375	2.6595849609375	1.617957885742187	0.261042724609375	2.52804248046875	1.562679321289063	0.2781279296875	2.5891181640625	1.359021087646484	0.456912353515625	2.55499365234375	1.395700836181641	0.22920166015625	2.571658935546875	1.484446380615234	0.194320556640625	2.5466875	1.587128784179688	0.219454345703125	2.58442431640625	1.50544400024414	0.165149658203125	2.72518212890625	1.623262451171875	0.245374267578125	2.85275048828125	1.610962768554687	0.21293212890625	2.95145263671875	1.349859344482422	0.166013671875	2.729209716796875	1.371365081787109	0.08924902343750001	2.6756572265625	1.450453948974609	0.1309638671875
177	5.866666999999999	2.76533642578125	1.105577453613281	0.306815185546875	2.74129638671875	1.278279510498047	0.260820556640625	2.7215009765625	1.420116119384766	0.24425439453125	2.69729345703125	1.637778564453125	0.2582099609375	2.66862451171875	1.597913940429688	0.26480615234375	2.5410966796875	1.532048706054687	0.28146044921875	2.58201708984375	1.305249969482422	0.439291015625	2.552211669921875	1.372070770263672	0.216560791015625	2.582697021484375	1.462066986083984	0.1954677734375	2.5884189453125	1.568283813476563	0.220255126953125	2.60170166015625	1.483475067138672	0.1710439453125	2.73435595703125	1.605623901367188	0.249087890625	2.86246435546875	1.595515625	0.21508056640625	2.98313671875	1.339132537841797	0.188462646484375	2.766921875	1.338384490966797	0.09041650390625	2.702754150390625	1.413944610595703	0.1244189453125
178	5.899999999999999	2.77554296875	1.094335510253906	0.307891357421875	2.75286767578125	1.266819763183594	0.258293212890625	2.73383154296875	1.408849731445313	0.2387900390625	2.713209228515625	1.627523132324219	0.2535810546875	2.683823974609375	1.587990478515625	0.260198974609375	2.55842041015625	1.518267822265625	0.28078076171875	2.600940185546875	1.302041870117188	0.453853515625	2.5622158203125	1.347619140625	0.226405029296875	2.586875732421875	1.437325927734375	0.196773681640625	2.5807646484375	1.544108642578125	0.2205361328125	2.604427734375	1.457748046875	0.170589599609375	2.7498125	1.594688842773437	0.244166015625	2.87890576171875	1.579093688964844	0.21460693359375	2.98969287109375	1.317918029785156	0.182541015625	2.7724833984375	1.324819519042969	0.08511791992187499	2.71072607421875	1.402946472167969	0.118801513671875
179	5.933333999999999	2.789663330078125	1.093792083740234	0.309552978515625	2.76708447265625	1.267424072265625	0.264060791015625	2.7480185546875	1.409881683349609	0.247962890625	2.7237490234375	1.628292114257813	0.261139404296875	2.694823486328125	1.58834619140625	0.267298583984375	2.56668701171875	1.52284326171875	0.2847021484375	2.5926875	1.299124725341797	0.451422119140625	2.5837216796875	1.325795684814453	0.2179228515625	2.60034716796875	1.416350128173828	0.18540087890625	2.543548583984375	1.495436981201172	0.23564697265625	2.6090458984375	1.449589569091797	0.172029052734375	2.761051513671875	1.595974487304687	0.2527255859375	2.8900546875	1.584423950195312	0.22097265625	2.999028564453125	1.322312225341797	0.190266357421875	2.78343994140625	1.326436737060547	0.08913574218750001	2.69168310546875	1.371563446044922	0.06469116210937501
180	5.966667	2.78335205078125	1.086831939697266	0.313099609375	2.761517578125	1.260548767089844	0.267477294921875	2.7429189453125	1.403075164794922	0.25127734375	2.71909033203125	1.621568359375	0.264350341796875	2.690021484375	1.581686645507812	0.270298828125	2.561576171875	1.516520629882812	0.286819091796875	2.58569580078125	1.292494262695312	0.453468017578125	2.57837255859375	1.319450164794922	0.219914306640625	2.59543505859375	1.410015167236328	0.187612060546875	2.53836865234375	1.489021331787109	0.237711669921875	2.60432177734375	1.443242645263672	0.1743349609375	2.756375732421875	1.589157592773438	0.256184326171875	2.885589111328125	1.577301025390625	0.22534228515625	2.99415771484375	1.314898223876953	0.195360595703125	2.77928759765625	1.319572357177734	0.09266625976562499	2.68781103515625	1.364941436767578	0.06757202148437499
181	5.999999999999999	2.777927490234375	1.087289398193359	0.31284375	2.756777099609375	1.262564514160156	0.26833154296875	2.7383388671875	1.406157623291016	0.253231689453125	2.710508056640625	1.625779541015625	0.26235595703125	2.68171923828125	1.585268676757813	0.268038818359375	2.5537138671875	1.516940307617187	0.283192138671875	2.590977294921875	1.301176483154297	0.4609365234375	2.579489013671875	1.315834259033203	0.224968017578125	2.5929091796875	1.405679046630859	0.187483154296875	2.5328447265625	1.484778350830078	0.235400390625	2.594872314453125	1.440143646240234	0.16959326171875	2.7487734375	1.593660522460937	0.255784423828125	2.87949609375	1.577061645507813	0.2303046875	2.995494384765625	1.315512969970703	0.20365673828125	2.7799931640625	1.321762420654297	0.09889257812500001	2.687518798828125	1.360974700927734	0.065622802734375
182	6.033333999999999	2.789261962890625	1.096824768066406	0.307406494140625	2.7708525390625	1.274441802978516	0.26578515625	2.75342041015625	1.419337890625	0.2520771484375	2.72916015625	1.641131286621094	0.25436376953125	2.699095458984375	1.601011047363281	0.259272216796875	2.567696533203125	1.535676147460938	0.2663876953125	2.591367919921875	1.319641357421875	0.449224609375	2.59517138671875	1.332044921875	0.21120751953125	2.61287255859375	1.421871276855469	0.173633544921875	2.56103515625	1.514580383300781	0.2060439453125	2.616796875	1.454267211914062	0.151250244140625	2.76739306640625	1.607951293945312	0.25085498046875	2.89966552734375	1.587971069335937	0.231550048828125	3.0194384765625	1.3245458984375	0.229727783203125	2.813644775390625	1.336480346679688	0.104129638671875	2.724694091796875	1.381049194335938	0.06597583007812501
183	6.066667	2.771775390625	1.114126739501953	0.302343994140625	2.75041796875	1.291963500976562	0.264465576171875	2.73086669921875	1.436678588867188	0.25463427734375	2.7088076171875	1.658327270507812	0.259110107421875	2.67844189453125	1.618515380859375	0.263888916015625	2.5446611328125	1.55867138671875	0.27027392578125	2.584634765625	1.344906616210938	0.452269287109375	2.58622021484375	1.352442565917969	0.214385986328125	2.605040283203125	1.440995544433594	0.1747841796875	2.5673251953125	1.543691223144531	0.192845458984375	2.60611279296875	1.470780334472656	0.145505859375	2.746630859375	1.62486572265625	0.255002685546875	2.877891357421875	1.606677185058594	0.22946337890625	2.992306640625	1.342021911621094	0.24827294921875	2.7996357421875	1.367171691894531	0.105666748046875	2.705726318359375	1.413048583984375	0.08576220703125
184	6.099999999999999	2.75811181640625	1.128385223388672	0.297015869140625	2.7362607421875	1.307811279296875	0.25857958984375	2.715953125	1.453824584960937	0.248946533203125	2.70141162109375	1.677978149414062	0.259622802734375	2.6695185546875	1.638729553222656	0.264087646484375	2.53177734375	1.585005004882813	0.272209716796875	2.5905966796875	1.368397155761719	0.449839599609375	2.58014208984375	1.390008239746094	0.210801513671875	2.58363818359375	1.483323181152344	0.175755126953125	2.549001708984375	1.589594055175781	0.181549560546875	2.594474609375	1.503984741210938	0.140877685546875	2.73832421875	1.64306298828125	0.253794677734375	2.86800927734375	1.61952978515625	0.219392578125	2.9830849609375	1.354049682617188	0.255978515625	2.7974716796875	1.386707580566406	0.10213720703125	2.7238056640625	1.460220336914062	0.128638427734375
185	6.133333999999999	2.7432314453125	1.144429046630859	0.2964814453125	2.7240888671875	1.322631774902344	0.258690673828125	2.7058876953125	1.467601715087891	0.2489189453125	2.694271484375	1.689755126953125	0.262989990234375	2.6621123046875	1.651205444335937	0.266479736328125	2.525576904296875	1.597363891601562	0.267009765625	2.57379736328125	1.390022796630859	0.454576904296875	2.578146484375	1.401612945556641	0.216770263671875	2.589610595703125	1.491374786376953	0.176953125	2.561287353515625	1.59861962890625	0.178911376953125	2.59208349609375	1.516696411132813	0.14385986328125	2.730458984375	1.65476513671875	0.25699609375	2.86023681640625	1.636269897460938	0.224647216796875	2.97199169921875	1.371687591552734	0.257491455078125	2.78827294921875	1.397066558837891	0.103370361328125	2.71736083984375	1.472213043212891	0.12897900390625
186	6.166666999999999	2.729766845703125	1.146119934082031	0.2931640625	2.710505859375	1.325274078369141	0.259341064453125	2.69215234375	1.470552368164062	0.253091796875	2.68498583984375	1.693284484863281	0.26375	2.65199072265625	1.655421508789062	0.267588134765625	2.51560546875	1.601007629394531	0.263342041015625	2.56083837890625	1.386268676757813	0.44357275390625	2.57273388671875	1.4035703125	0.20615625	2.5883466796875	1.49444921875	0.170254638671875	2.564328125	1.602852111816406	0.17151611328125	2.589931640625	1.516549499511719	0.129474609375	2.72052197265625	1.657445129394531	0.258540771484375	2.84922509765625	1.63422607421875	0.224480712890625	2.9639306640625	1.371286804199219	0.262265380859375	2.77828369140625	1.400303955078125	0.110780029296875	2.718188720703125	1.486438293457031	0.1287021484375
187	6.2	2.721568359375	1.141002380371094	0.2912734375	2.703088623046875	1.320072570800781	0.256567626953125	2.68536328125	1.465396850585937	0.249570556640625	2.678970703125	1.6880849609375	0.261611083984375	2.645752197265625	1.650342651367187	0.26462890625	2.507254638671875	1.601393188476563	0.2629296875	2.54885888671875	1.378021667480469	0.43327783203125	2.553934326171875	1.404918640136719	0.19650830078125	2.57532568359375	1.495321350097656	0.162425048828125	2.558313720703125	1.60452734375	0.173131103515625	2.5812197265625	1.518346435546875	0.1260322265625	2.7144375	1.652124694824219	0.25676806640625	2.84374658203125	1.630419311523438	0.2240244140625	2.9509228515625	1.365060119628906	0.26671142578125	2.77670263671875	1.408536804199219	0.1054248046875	2.71288134765625	1.490760009765625	0.128189453125
188	6.233334	2.69566357421875	1.120614105224609	0.2836708984375	2.6791142578125	1.296292022705078	0.24221923828125	2.6632158203125	1.439356964111328	0.225548583984375	2.663875	1.65915771484375	0.24403076171875	2.62980029296875	1.62286962890625	0.24544970703125	2.490789794921875	1.580850341796875	0.2476181640625	2.5098115234375	1.345360931396484	0.39930908203125	2.50637890625	1.408630828857422	0.172341796875	2.54092431640625	1.498110809326172	0.15307421875	2.53826513671875	1.603369873046875	0.184149169921875	2.5558359375	1.52836376953125	0.136713623046875	2.69783203125	1.622630615234375	0.23863037109375	2.82849560546875	1.601358764648438	0.220543212890625	2.93348095703125	1.335718811035156	0.236406494140625	2.750602294921875	1.390290802001953	0.09315478515625	2.696203857421875	1.476191741943359	0.12068798828125
189	6.266666999999999	2.68494921875	1.106948883056641	0.282924072265625	2.670344482421875	1.280816253662109	0.240443115234375	2.6553173828125	1.422905517578125	0.22647509765625	2.6573115234375	1.640916320800781	0.24140234375	2.62316650390625	1.605306945800781	0.24182177734375	2.486526123046875	1.561065185546875	0.233065673828125	2.482457275390625	1.325208953857422	0.380463623046875	2.503476806640625	1.392074890136719	0.157775146484375	2.537607177734375	1.481774780273438	0.14422998046875	2.5249189453125	1.583924621582031	0.179357421875	2.5438876953125	1.521325622558594	0.14180322265625	2.690798828125	1.604336608886719	0.238161865234375	2.8199677734375	1.578344055175781	0.225412353515625	2.906267578125	1.308690063476563	0.21256201171875	2.7177509765625	1.3685673828125	0.08307177734375	2.6659697265625	1.4530263671875	0.115884033203125
190	6.3	2.6765068359375	1.095911163330078	0.287082275390625	2.663963134765625	1.268701934814453	0.242795166015625	2.650593505859375	1.410172119140625	0.227188720703125	2.64881689453125	1.626968505859375	0.24584521484375	2.61534033203125	1.591053955078125	0.24411572265625	2.482538818359375	1.539742736816406	0.2279755859375	2.4548232421875	1.301862609863281	0.367122802734375	2.4919697265625	1.384435668945313	0.153009765625	2.534723388671875	1.4708603515625	0.148769775390625	2.52373583984375	1.567643432617188	0.196117919921875	2.54688818359375	1.50778857421875	0.148080810546875	2.6827890625	1.591058532714844	0.243506591796875	2.8129541015625	1.570719787597656	0.23925146484375	2.89308251953125	1.301214294433594	0.214889404296875	2.70813134765625	1.338490356445313	0.074095458984375	2.647923828125	1.419064575195312	0.100211181640625
191	6.333334	2.67367626953125	1.092900527954102	0.289618896484375	2.663126220703125	1.266254180908203	0.244165283203125	2.65104150390625	1.408313262939453	0.2276943359375	2.65174755859375	1.6260126953125	0.245964599609375	2.617730224609375	1.590334716796875	0.2443564453125	2.482264404296875	1.543876831054688	0.230828125	2.46260693359375	1.304640594482422	0.3712021484375	2.483205078125	1.39143032836914	0.15553076171875	2.52835107421875	1.476932647705078	0.149199951171875	2.4935478515625	1.553137817382813	0.21851123046875	2.54428955078125	1.511382293701172	0.150396728515625	2.6854404296875	1.589572387695313	0.243641357421875	2.817268798828125	1.5794990234375	0.249324462890625	2.880919677734375	1.305949554443359	0.211936279296875	2.70370947265625	1.336106048583984	0.058489501953125	2.631048583984375	1.410943389892578	0.056354736328125
192	6.366666999999999	2.6709375	1.092508758544922	0.28454638671875	2.6599130859375	1.266329772949219	0.239772705078125	2.64789453125	1.408721527099609	0.22398388671875	2.651049072265625	1.626946166992187	0.240107666015625	2.6167080078125	1.591431518554687	0.2407939453125	2.481938232421875	1.540805419921875	0.2346494140625	2.473275146484375	1.303762725830078	0.380689208984375	2.46873681640625	1.394173187255859	0.1651337890625	2.5257666015625	1.471463714599609	0.151167724609375	2.520635498046875	1.551953735351562	0.224368408203125	2.54317138671875	1.507353424072265	0.1483486328125	2.68437646484375	1.590189086914062	0.23620556640625	2.8159404296875	1.5743916015625	0.232436767578125	2.895405029296875	1.302762298583984	0.211025390625	2.709826416015625	1.34202474975586	0.069355224609375	2.63713134765625	1.417107696533203	0.06991943359375
193	6.399999999999999	2.6678974609375	1.084883163452149	0.280506103515625	2.65475048828125	1.258683135986328	0.23494384765625	2.64134912109375	1.401134460449219	0.21848486328125	2.643800537109375	1.619786437988281	0.234230712890625	2.6096650390625	1.584004150390625	0.236272216796875	2.4744892578125	1.533390686035156	0.2344052734375	2.467520751953125	1.305221557617188	0.394900634765625	2.458145263671875	1.375437927246094	0.171662109375	2.509610595703125	1.455261840820313	0.1508212890625	2.5288203125	1.555901672363281	0.18834765625	2.526069580078125	1.491610473632813	0.1492265625	2.677236328125	1.583158752441406	0.22910009765625	2.808732666015625	1.566409240722656	0.2211220703125	2.89336279296875	1.296100830078125	0.1963466796875	2.6977734375	1.334283508300781	0.06774658203125	2.62199267578125	1.405450805664062	0.05534619140625
194	6.433333999999999	2.672975830078125	1.098154937744141	0.288189208984375	2.658630859375	1.273035949707031	0.240259521484375	2.64406884765625	1.416551696777344	0.221889892578125	2.64599755859375	1.637003540039062	0.24175537109375	2.611586669921875	1.600782531738281	0.24290283203125	2.475203369140625	1.549458435058594	0.23999609375	2.4735595703125	1.318319793701172	0.40110205078125	2.463300048828125	1.373211334228515	0.17131494140625	2.500482421875	1.460778686523438	0.147062744140625	2.488359619140625	1.561905456542969	0.189057373046875	2.5099873046875	1.500398742675781	0.146016845703125	2.67986669921875	1.600180297851562	0.236176025390625	2.81169677734375	1.577101013183594	0.2280078125	2.89528466796875	1.303859649658203	0.20031005859375	2.69454638671875	1.342099609375	0.075462158203125	2.618090576171875	1.406633911132813	0.041341064453125
195	6.466667	2.686531005859375	1.116455505371094	0.293579833984375	2.669431640625	1.292728210449219	0.247415283203125	2.6540283203125	1.437281341552734	0.230834228515625	2.659279296875	1.65872607421875	0.254030029296875	2.62427587890625	1.622670288085938	0.255767578125	2.48697900390625	1.5723544921875	0.244649169921875	2.47928955078125	1.305226715087891	0.339244873046875	2.4551494140625	1.384786224365234	0.116310791015625	2.448634765625	1.480897491455078	0.09444458007812501	2.486833984375	1.540962158203125	0.179417236328125	2.52445458984375	1.487299530029297	0.15549755859375	2.69271044921875	1.621374633789062	0.24676513671875	2.823778564453125	1.5955732421875	0.2278896484375	2.90198681640625	1.319835235595703	0.192024658203125	2.6851181640625	1.356666320800781	0.09370947265625	2.6185400390625	1.432824981689453	0.060847412109375
196	6.499999999999999	2.7001708984375	1.132634780883789	0.29812646484375	2.682486572265625	1.309567504882812	0.252131103515625	2.66647607421875	1.454636291503906	0.23605126953125	2.667560302734375	1.67682275390625	0.26029345703125	2.63305859375	1.640019653320313	0.2614873046875	2.493371337890625	1.595478576660156	0.248759765625	2.460333251953125	1.322404327392578	0.321384765625	2.46985302734375	1.399095825195313	0.095460205078125	2.452987548828125	1.495660583496094	0.08069384765625	2.510921875	1.516669616699219	0.1733046875	2.535513671875	1.492921569824219	0.16491650390625	2.7018466796875	1.639966369628906	0.25323486328125	2.832892578125	1.6195927734375	0.2259951171875	2.91581689453125	1.344224456787109	0.189626220703125	2.6914501953125	1.375035400390625	0.104908935546875	2.63031005859375	1.454036926269531	0.06731005859375
197	6.533333999999999	2.7117353515625	1.151674072265625	0.2946259765625	2.6917587890625	1.328321228027344	0.2509970703125	2.673998046875	1.472897888183594	0.2369580078125	2.66781689453125	1.69508544921875	0.251600341796875	2.63489208984375	1.657300964355469	0.255775146484375	2.49900732421875	1.6023837890625	0.250090576171875	2.52331103515625	1.384492248535156	0.429879638671875	2.53620751953125	1.417972534179687	0.19462744140625	2.51170361328125	1.442326049804687	0.102065673828125	2.52608349609375	1.524647766113281	0.17491943359375	2.574194091796875	1.519190124511719	0.13132421875	2.703020751953125	1.659310424804687	0.24472607421875	2.833721435546875	1.641254516601562	0.216473876953125	2.91346044921875	1.366248870849609	0.178059814453125	2.694947021484375	1.405520690917969	0.08434033203125001	2.642810546875	1.469389038085938	0.017116455078125
198	6.566667	2.71489501953125	1.158229095458984	0.305789794921875	2.695027587890625	1.334393402099609	0.260395751953125	2.677482177734375	1.478784790039062	0.244680908203125	2.66851220703125	1.700787963867187	0.259778564453125	2.63633740234375	1.662521911621094	0.265097412109375	2.50168310546875	1.604472839355469	0.264814453125	2.53577197265625	1.393967407226562	0.4515615234375	2.5424326171875	1.418451721191406	0.2150087890625	2.59543798828125	1.459438720703125	0.1424375	2.5669111328125	1.564173828125	0.1648359375	2.59771240234375	1.512923278808594	0.121039306640625	2.703966796875	1.665558166503906	0.251599853515625	2.834724609375	1.651226684570313	0.221694580078125	2.91149951171875	1.376067413330078	0.179136474609375	2.69239501953125	1.424605102539062	0.09149780273437499	2.62535400390625	1.469485534667969	0.022203369140625
199	6.599999999999999	2.72044287109375	1.152660095214844	0.30281005859375	2.69757861328125	1.328049194335938	0.255941650390625	2.6780185546875	1.472014984130859	0.2389248046875	2.66991943359375	1.694030029296875	0.253925048828125	2.63791943359375	1.655824096679688	0.2605185546875	2.50370068359375	1.59702197265625	0.26538623046875	2.54777587890625	1.391405548095703	0.455407958984375	2.54522265625	1.410929046630859	0.218343994140625	2.592047607421875	1.473293548583984	0.157749267578125	2.557702880859375	1.576958740234375	0.176611083984375	2.591614990234375	1.514152954101562	0.131224853515625	2.70499072265625	1.65873974609375	0.244490234375	2.834625244140625	1.647325073242187	0.209031494140625	2.9100390625	1.372004425048828	0.165345703125	2.68723193359375	1.417997161865234	0.0861611328125	2.612413818359375	1.461074615478516	0.024078857421875
200	6.633333999999999	2.72559814453125	1.146008270263672	0.30631103515625	2.7026640625	1.319535736083984	0.25530322265625	2.68361279296875	1.462930358886719	0.2374375	2.67408154296875	1.684033813476562	0.253136474609375	2.64268994140625	1.645684875488281	0.260408935546875	2.50928173828125	1.586984558105469	0.270298828125	2.55896484375	1.381745056152344	0.45780517578125	2.54808203125	1.403124145507813	0.2220009765625	2.5862080078125	1.474708129882813	0.16627392578125	2.55417578125	1.578506408691406	0.1861025390625	2.58903271484375	1.506076354980469	0.13680419921875	2.709070068359375	1.649186645507812	0.242773681640625	2.8378427734375	1.640976318359375	0.205197998046875	2.91882373046875	1.36880615234375	0.158703369140625	2.69243896484375	1.399785949707031	0.08521484375	2.61261376953125	1.452024841308594	0.039114990234375
201	6.666666999999999	2.742634765625	1.130051910400391	0.309952392578125	2.724173828125	1.302596557617187	0.26320068359375	2.70813916015625	1.444353637695313	0.24616259765625	2.692859375	1.662315307617187	0.2556123046875	2.6624248046875	1.623950927734375	0.261922607421875	2.52985107421875	1.568139831542969	0.2687236328125	2.5714716796875	1.362412536621094	0.451577880859375	2.56103662109375	1.404108154296875	0.22192431640625	2.59933447265625	1.479655883789063	0.174649169921875	2.5734814453125	1.581977355957031	0.201294189453125	2.608428955078125	1.507916687011719	0.1484501953125	2.728665283203125	1.628583251953125	0.24827099609375	2.85721435546875	1.618938842773437	0.21773876953125	2.9419453125	1.352374755859375	0.170666259765625	2.7229658203125	1.385016723632813	0.08723071289062501	2.6370712890625	1.435379211425781	0.0557041015625
202	6.7	2.75205517578125	1.114046173095703	0.30505419921875	2.731814697265625	1.2836376953125	0.25305322265625	2.71464208984375	1.423675659179688	0.2314541015625	2.700998046875	1.640398620605469	0.238420166015625	2.6704267578125	1.602579040527344	0.244825927734375	2.537911376953125	1.55019140625	0.257493408203125	2.5423056640625	1.313457336425781	0.400371826171875	2.529249755859375	1.409243225097656	0.18935595703125	2.56898876953125	1.496665649414062	0.18135595703125	2.5556552734375	1.581661865234375	0.246859130859375	2.5912080078125	1.523235473632813	0.175586669921875	2.7363798828125	1.606551147460938	0.231794677734375	2.864684814453125	1.59882177734375	0.20353857421875	2.966614013671875	1.338980346679687	0.164931396484375	2.75107275390625	1.335882690429687	0.07123999023437499	2.67414501953125	1.405408264160156	0.067549072265625
203	6.733334	2.75130078125	1.102044464111328	0.300479248046875	2.732828125	1.271700103759766	0.249734375	2.7174892578125	1.4117197265625	0.229265380859375	2.70380419921875	1.627895629882812	0.23415966796875	2.673484619140625	1.590226989746094	0.241542724609375	2.5439365234375	1.532053771972656	0.255164306640625	2.5615146484375	1.292951507568359	0.391457763671875	2.53523681640625	1.405997253417969	0.191192626953125	2.5674501953125	1.496532287597656	0.190581787109375	2.554445556640625	1.578849182128906	0.259015380859375	2.591402099609375	1.520265197753906	0.180552490234375	2.73898681640625	1.594100769042969	0.227228759765625	2.8676142578125	1.589090087890625	0.2016416015625	2.961985107421875	1.328982543945312	0.152671630859375	2.74689697265625	1.327715576171875	0.05952294921875	2.67107470703125	1.396286865234375	0.07548974609375
204	6.766666999999999	2.752250732421875	1.096666687011719	0.29935107421875	2.735233642578125	1.269408630371094	0.253557861328125	2.72032958984375	1.411204833984375	0.237177734375	2.7063046875	1.629205993652344	0.238789306640625	2.675615234375	1.591306274414062	0.246155029296875	2.5439462890625	1.534265502929688	0.25618017578125	2.564964111328125	1.301283660888672	0.406504150390625	2.538412109375	1.402401062011719	0.197848388671875	2.57552392578125	1.491540466308594	0.1897802734375	2.5543134765625	1.566126403808594	0.265995361328125	2.59817138671875	1.513945739746094	0.172171875	2.74193115234375	1.595068237304687	0.232984619140625	2.8709775390625	1.583211303710938	0.206195556640625	2.9667568359375	1.320857482910156	0.15855615234375	2.75058935546875	1.324602722167969	0.0630986328125	2.663704833984375	1.37982080078125	0.046185302734375
205	6.8	2.75453564453125	1.101540802001953	0.29688916015625	2.7339775390625	1.276168426513672	0.251813232421875	2.7164619140625	1.419373107910156	0.2361845703125	2.7062294921875	1.640010986328125	0.23911279296875	2.67441064453125	1.602208557128906	0.245864990234375	2.5403251953125	1.546144958496094	0.251597900390625	2.55619970703125	1.315956420898438	0.412268798828125	2.545441162109375	1.396730346679687	0.190800048828125	2.58463720703125	1.485348022460937	0.176330078125	2.551712890625	1.561114379882813	0.2488720703125	2.60957275390625	1.5057998046875	0.159061279296875	2.74170556640625	1.604885314941406	0.233513427734375	2.87028515625	1.583710998535156	0.2031337890625	2.9635537109375	1.316230834960938	0.16036962890625	2.74038671875	1.335151977539063	0.07702612304687501	2.65705322265625	1.389280883789062	0.0416171875
206	6.833334	2.74732568359375	1.114060668945313	0.296140380859375	2.7310615234375	1.291909545898438	0.257433349609375	2.71565673828125	1.436807373046875	0.246968017578125	2.702563720703125	1.658796875	0.247761474609375	2.67076806640625	1.620398864746094	0.25369189453125	2.5344443359375	1.566964111328125	0.254284423828125	2.551080078125	1.34784912109375	0.4326953125	2.550844970703125	1.404653686523437	0.20201806640625	2.586770263671875	1.493667541503906	0.17934716796875	2.54143212890625	1.571718933105469	0.243394775390625	2.607017578125	1.513188049316406	0.151125732421875	2.7388857421875	1.623839660644531	0.243712890625	2.86773779296875	1.600303588867187	0.212276123046875	2.96051953125	1.328565490722656	0.185283447265625	2.74163671875	1.354680358886719	0.08892529296875	2.662615234375	1.414857543945312	0.05134521484375
207	6.866666999999999	2.73454345703125	1.130604248046875	0.28205029296875	2.71859716796875	1.309765594482422	0.2468701171875	2.7041552734375	1.455391632080078	0.239585205078125	2.6964873046875	1.678255249023437	0.2437314453125	2.6639931640625	1.640433227539063	0.250738525390625	2.52759716796875	1.586548095703125	0.25843798828125	2.56719580078125	1.377023712158203	0.44585302734375	2.5613486328125	1.397306243896484	0.20851953125	2.577908447265625	1.487105804443359	0.170473876953125	2.519518798828125	1.570781372070313	0.21419140625	2.59161669921875	1.503410675048828	0.133731201171875	2.731818115234375	1.642399658203125	0.2374921875	2.86102001953125	1.625462158203125	0.201820068359375	2.95273974609375	1.351142608642578	0.199087158203125	2.73779541015625	1.36497396850586	0.090335693359375	2.67157666015625	1.447055633544922	0.075420654296875
208	6.899999999999999	2.72715576171875	1.152686279296875	0.2802236328125	2.714347900390625	1.333282470703125	0.246473388671875	2.70255615234375	1.479923034667969	0.240530029296875	2.700126708984375	1.703939453125	0.24683837890625	2.666647216796875	1.666640991210937	0.253775390625	2.5303037109375	1.610195129394531	0.254876708984375	2.580129638671875	1.40081201171875	0.44210498046875	2.5883701171875	1.398631042480469	0.202827880859375	2.60469287109375	1.485625	0.157588134765625	2.562572265625	1.588512817382812	0.16665478515625	2.605778076171875	1.50020166015625	0.11102197265625	2.734728515625	1.66715185546875	0.23996240234375	2.86188037109375	1.643684020996094	0.198585205078125	2.9389794921875	1.363469482421875	0.193874755859375	2.727660400390625	1.411858581542969	0.08529638671875001	2.6880205078125	1.50903173828125	0.106306396484375
209	6.933333999999999	2.71680908203125	1.166255340576172	0.2884520263671875	2.704484130859375	1.346353271484375	0.2564075927734375	2.69389208984375	1.492467437744141	0.2517305908203125	2.700355224609375	1.71540625	0.2576685791015625	2.66579541015625	1.6796123046875	0.2655191650390625	2.530248046875	1.623001098632812	0.2635650634765625	2.59144140625	1.405023162841797	0.4349996337890625	2.597603515625	1.413881134033203	0.1968907470703125	2.601136962890625	1.472590301513672	0.1173096923828125	2.614082763671875	1.57790966796875	0.1500347900390625	2.59331591796875	1.494789398193359	0.08483850097656249	2.733151611328125	1.677459594726562	0.2499832763671875	2.85437158203125	1.642255126953125	0.2016973876953125	2.935109130859375	1.364875885009766	0.1852269287109375	2.725159423828125	1.438968719482422	0.0920015869140625	2.69349560546875	1.535197143554687	0.1250189208984375
210	6.966667	2.7102939453125	1.164045684814453	0.284703369140625	2.69741162109375	1.344838653564453	0.25588525390625	2.68708349609375	1.491182586669922	0.253872802734375	2.69425830078125	1.714380737304688	0.257229736328125	2.6596572265625	1.678744018554688	0.265900146484375	2.52036962890625	1.631688598632812	0.26267041015625	2.5766865234375	1.410954254150391	0.432723388671875	2.5857626953125	1.410308441162109	0.194301025390625	2.59214794921875	1.465391876220703	0.11221923828125	2.638488525390625	1.562726318359375	0.139318115234375	2.588020263671875	1.478706268310547	0.07743603515625	2.72688623046875	1.676213989257813	0.249575439453125	2.847432373046875	1.640455322265625	0.199652587890625	2.931095703125	1.363698303222656	0.18216357421875	2.72303369140625	1.449433929443359	0.094198486328125	2.69049365234375	1.5411357421875	0.137875732421875
211	6.999999999999999	2.708759521484375	1.162086395263672	0.2788114013671875	2.697552734375	1.342067230224609	0.2491402587890625	2.68797509765625	1.487834075927734	0.2466180419921875	2.6944765625	1.710062622070312	0.2523255615234375	2.65995947265625	1.674407348632812	0.2599603271484375	2.52125732421875	1.6275361328125	0.2570579833984375	2.56492041015625	1.415422210693359	0.4393604736328125	2.57331591796875	1.427081939697266	0.2022056884765625	2.59088037109375	1.464786041259766	0.1127645263671875	2.630390625	1.566280029296875	0.1325054931640625	2.577106201171875	1.473947052001953	0.0735953369140625	2.72720166015625	1.672214477539062	0.2449278564453125	2.850692138671875	1.641511962890625	0.2007032470703125	2.9224970703125	1.364253967285156	0.1665596923828125	2.7124677734375	1.444260467529297	0.0806890869140625	2.678143798828125	1.534509155273438	0.1249283447265625
212	7.033333999999999	2.6874521484375	1.138891326904297	0.27228564453125	2.6744775390625	1.315755493164062	0.2382255859375	2.662546630859375	1.459482116699219	0.23176953125	2.67307763671875	1.678845458984375	0.239501708984375	2.63814501953125	1.644221557617187	0.246003662109375	2.50049560546875	1.5996201171875	0.24604150390625	2.533760009765625	1.388637878417969	0.426647216796875	2.53973193359375	1.4067890625	0.192661865234375	2.580708251953125	1.459031555175781	0.1213076171875	2.609138427734375	1.564412048339844	0.128296630859375	2.563708740234375	1.464418151855469	0.0731103515625	2.70483642578125	1.640888977050781	0.232548095703125	2.82744873046875	1.608459228515625	0.192127197265625	2.897603515625	1.334083557128906	0.160142333984375	2.69465087890625	1.421764282226563	0.072731689453125	2.665494384765625	1.513875549316406	0.113704345703125
213	7.066667	2.673724609375	1.113004364013672	0.2632978515625	2.662519775390625	1.287967041015625	0.22600146484375	2.65155419921875	1.430526947021484	0.216490966796875	2.66155419921875	1.648359619140625	0.221756103515625	2.626776611328125	1.614020751953125	0.227793212890625	2.48958642578125	1.57321533203125	0.239698486328125	2.507478271484375	1.353585113525391	0.408597900390625	2.49701171875	1.375213897705078	0.1768134765625	2.5448427734375	1.451050933837891	0.14047314453125	2.56328125	1.556983764648437	0.15543994140625	2.55346826171875	1.468967254638672	0.100987548828125	2.69328076171875	1.610650512695313	0.2160751953125	2.818636962890625	1.579002319335937	0.18883154296875	2.8879609375	1.306598785400391	0.156903564453125	2.68733984375	1.388616180419922	0.063579833984375	2.65289111328125	1.477376129150391	0.10583984375
214	7.099999999999999	2.65784521484375	1.095072875976562	0.2571953125	2.65051318359375	1.269529724121094	0.218373291015625	2.642806640625	1.411914245605469	0.2075693359375	2.65283544921875	1.629270568847656	0.21376806640625	2.61810107421875	1.594988220214844	0.2195439453125	2.4811845703125	1.554266418457031	0.2313154296875	2.49039794921875	1.332669372558594	0.3973779296875	2.4866435546875	1.355729187011719	0.1660087890625	2.532706787109375	1.433150512695313	0.13129150390625	2.536074951171875	1.53895166015625	0.154356201171875	2.53999462890625	1.467597473144531	0.1083837890625	2.68450244140625	1.591653381347656	0.20803564453125	2.8099580078125	1.558466003417969	0.18468017578125	2.88104638671875	1.287995452880859	0.146062744140625	2.678619140625	1.362434997558594	0.051524169921875	2.640993896484375	1.449724548339844	0.093608642578125
215	7.133333999999999	2.65379248046875	1.083636596679687	0.2501923828125	2.6454169921875	1.257602447509766	0.210350830078125	2.637831298828125	1.39977587890625	0.198904541015625	2.648296630859375	1.61684130859375	0.2056494140625	2.6136494140625	1.582633422851563	0.211884033203125	2.47851611328125	1.5365625	0.222445556640625	2.49068896484375	1.31693310546875	0.390383056640625	2.4837021484375	1.353506591796875	0.161112060546875	2.528383544921875	1.433068115234375	0.12991943359375	2.536922119140625	1.538523559570312	0.1526376953125	2.53785791015625	1.4686728515625	0.113254638671875	2.6797666015625	1.579238830566406	0.1992705078125	2.805181884765625	1.54611083984375	0.1764873046875	2.8720322265625	1.274722717285156	0.139163330078125	2.669720947265625	1.357081848144531	0.05190869140625	2.63633056640625	1.444877197265625	0.0961591796875
216	7.166666999999999	2.6531796875	1.079543426513672	0.252416748046875	2.646635498046875	1.255055480957031	0.211240478515625	2.640697265625	1.398618011474609	0.19885498046875	2.6528486328125	1.617738403320312	0.204416015625	2.6177021484375	1.583475219726562	0.21128076171875	2.481698486328125	1.535852172851563	0.222638671875	2.492146484375	1.311114593505859	0.388356689453125	2.4842138671875	1.352449188232422	0.15764013671875	2.531838623046875	1.431836395263672	0.127475341796875	2.5408232421875	1.536865966796875	0.156212158203125	2.54342822265625	1.468991119384766	0.115614990234375	2.68428662109375	1.579519897460937	0.197816162109375	2.81035986328125	1.543862426757812	0.175074462890625	2.87511083984375	1.268726837158203	0.140889404296875	2.67110693359375	1.356214324951172	0.056442626953125	2.6411318359375	1.446789581298828	0.09989965820312501
217	7.2	2.6549833984375	1.084224426269531	0.254201904296875	2.64648291015625	1.261341796875	0.215229248046875	2.63887939453125	1.405922973632812	0.204979248046875	2.65080859375	1.62653271484375	0.206292236328125	2.615534912109375	1.592138366699219	0.21408837890625	2.47939306640625	1.542091796875	0.22520654296875	2.480050537109375	1.314014312744141	0.389718017578125	2.4758662109375	1.353385986328125	0.15703369140625	2.524358642578125	1.433060363769531	0.1269853515625	2.523543212890625	1.536532836914063	0.16418994140625	2.53287744140625	1.472608947753906	0.113269287109375	2.682462890625	1.587993713378906	0.200177001953125	2.805886962890625	1.545122680664063	0.17120556640625	2.8681904296875	1.267426818847656	0.137923583984375	2.6637578125	1.354060485839844	0.0494306640625	2.63256298828125	1.445249694824219	0.092369873046875
218	7.233334	2.66057275390625	1.1017490234375	0.257568603515625	2.650712158203125	1.279302673339844	0.219827880859375	2.64089990234375	1.423975067138672	0.210099609375	2.653964111328125	1.6446904296875	0.21737548828125	2.61832666015625	1.610261840820312	0.22362646484375	2.48143017578125	1.561805419921875	0.234982177734375	2.49746142578125	1.339987884521484	0.4076904296875	2.49119580078125	1.354442749023437	0.171882568359375	2.535040283203125	1.433327484130859	0.133384521484375	2.51512109375	1.534459228515625	0.172092041015625	2.5352451171875	1.473879791259766	0.111466796875	2.68556787109375	1.606093872070312	0.21084228515625	2.81267919921875	1.5732236328125	0.1840244140625	2.8696328125	1.292604064941406	0.165982177734375	2.667046875	1.341001861572266	0.048112060546875	2.607052734375	1.427611724853516	0.055892578125
219	7.266666999999999	2.6628857421875	1.123704895019531	0.252654541015625	2.6506806640625	1.302612640380859	0.21547265625	2.63900048828125	1.448274200439453	0.206411865234375	2.64853125	1.670562255859375	0.21927734375	2.61350830078125	1.635063598632812	0.225975341796875	2.478048828125	1.583381225585938	0.248635498046875	2.520373046875	1.359304534912109	0.4173603515625	2.4895576171875	1.371366241455078	0.1815830078125	2.51562548828125	1.457096893310547	0.139852294921875	2.47381103515625	1.54537451171875	0.192406494140625	2.520603515625	1.489782196044922	0.11783349609375	2.6807724609375	1.632464111328125	0.21044970703125	2.807927001953125	1.599166381835937	0.17966552734375	2.87809716796875	1.318968872070313	0.169226806640625	2.668093017578125	1.361815704345703	0.058805908203125	2.620208251953125	1.455726715087891	0.0734765625
220	7.3	2.66920947265625	1.141018005371094	0.25843310546875	2.658443603515625	1.323077911376953	0.2259658203125	2.64826513671875	1.470583404541016	0.21756396484375	2.65311669921875	1.69582177734375	0.225447998046875	2.61850341796875	1.659326538085938	0.233207763671875	2.48015380859375	1.608278442382812	0.2501123046875	2.5253125	1.401759674072266	0.444131103515625	2.51358447265625	1.386791412353516	0.2040546875	2.53125341796875	1.472037078857422	0.154882568359375	2.47558740234375	1.562738159179688	0.19041796875	2.529212646484375	1.502185211181641	0.125109619140625	2.68651171875	1.657800537109375	0.2172294921875	2.813642822265625	1.629304931640625	0.176337158203125	2.88144482421875	1.345117340087891	0.18718505859375	2.66939404296875	1.374988983154297	0.070487548828125	2.621113525390625	1.468779266357422	0.048992431640625
221	7.333334	2.678244140625	1.154277221679687	0.254221923828125	2.663298828125	1.334315521240234	0.215476318359375	2.65032763671875	1.481119171142578	0.205525146484375	2.65416943359375	1.7057900390625	0.2134892578125	2.620326904296875	1.669161743164063	0.22296923828125	2.484256103515625	1.6163759765625	0.247803955078125	2.52579638671875	1.411343780517578	0.443106201171875	2.506576171875	1.397471649169922	0.20407373046875	2.5293994140625	1.480956146240234	0.154529296875	2.48797802734375	1.580792114257813	0.183513916015625	2.523233154296875	1.510526397705078	0.120521728515625	2.68723828125	1.66808935546875	0.20349609375	2.81377392578125	1.63950927734375	0.161999755859375	2.878988037109375	1.355852630615234	0.144072509765625	2.65691357421875	1.405377960205078	0.058057373046875	2.621529052734375	1.504424652099609	0.07967822265625001
222	7.366666999999999	2.67232763671875	1.156786407470703	0.25739453125	2.658048583984375	1.337475463867188	0.218433837890625	2.6471396484375	1.485055480957031	0.2101865234375	2.652093017578125	1.710577575683594	0.21393701171875	2.618365234375	1.674147583007813	0.225322265625	2.48252783203125	1.618172485351562	0.247282958984375	2.52772802734375	1.41580322265625	0.4459462890625	2.51563720703125	1.398173889160156	0.205876220703125	2.534795654296875	1.482447509765625	0.155441162109375	2.4942216796875	1.58576220703125	0.17241162109375	2.523228271484375	1.508856018066406	0.115939453125	2.684757080078125	1.672433166503906	0.203419921875	2.80638916015625	1.636802917480469	0.1523095703125	2.86251611328125	1.351011901855469	0.124264892578125	2.63724658203125	1.409307067871094	0.050605224609375	2.60341162109375	1.507026245117188	0.080841796875
223	7.399999999999999	2.67717626953125	1.155312255859375	0.256774169921875	2.662032470703125	1.333980255126953	0.21593115234375	2.65112451171875	1.480112213134765	0.204037841796875	2.6543642578125	1.7038466796875	0.208012939453125	2.62148291015625	1.667428833007813	0.22006884765625	2.490580078125	1.605125610351563	0.24646044921875	2.550924560546875	1.403483551025391	0.438401611328125	2.523828125	1.398661224365234	0.20090966796875	2.5387958984375	1.484986602783203	0.154259033203125	2.533091552734375	1.594536865234375	0.1349619140625	2.52700927734375	1.504996368408203	0.109839111328125	2.686794921875	1.666282592773437	0.19671923828125	2.807798828125	1.63261767578125	0.145712158203125	2.868625244140625	1.352019683837891	0.103207763671875	2.646460205078125	1.421459320068359	0.036596435546875	2.6110810546875	1.510308502197266	0.08430688476562501
224	7.433333999999999	2.694177978515625	1.142843414306641	0.2569801025390625	2.676886962890625	1.32021826171875	0.2189642333984375	2.66533740234375	1.465101379394531	0.2090548095703125	2.663276123046875	1.686843139648437	0.2099842529296875	2.632138427734375	1.650157836914063	0.2238077392578125	2.501813720703125	1.593474304199219	0.2573067626953125	2.5513359375	1.372906982421875	0.4263260498046875	2.501079833984375	1.401972839355469	0.1966478271484375	2.52878125	1.487947143554687	0.1577296142578125	2.539663330078125	1.597775695800781	0.1571844482421875	2.526736083984375	1.510549377441406	0.1184874267578125	2.69579931640625	1.650248779296875	0.1978822021484375	2.816718994140625	1.629139526367188	0.1433267822265625	2.8873876953125	1.355031616210937	0.0924964599609375	2.661001708984375	1.409769104003906	0.0350013427734375	2.62188720703125	1.495034606933594	0.08414074707031249
225	7.466667	2.71690283203125	1.122035919189453	0.259345458984375	2.69571923828125	1.297095031738281	0.220818603515625	2.68018359375	1.439954833984375	0.20772216796875	2.6745263671875	1.659526611328125	0.20634814453125	2.6437890625	1.622811706542969	0.219244384765625	2.509649169921875	1.579017395019531	0.250955810546875	2.54854443359375	1.356628173828125	0.415865234375	2.50655126953125	1.409701843261719	0.1911826171875	2.540875244140625	1.495807495117188	0.16120654296875	2.55929150390625	1.603116516113281	0.17103173828125	2.5525205078125	1.513676574707031	0.125787841796875	2.7077548828125	1.623709838867188	0.195939453125	2.827689453125	1.603908996582031	0.141843994140625	2.89394482421875	1.330522186279297	0.096895751953125	2.66857470703125	1.380236267089844	0.04030712890625	2.582442626953125	1.43900634765625	0.0288897705078125
226	7.499999999999999	2.715198974609375	1.096555084228516	0.255160400390625	2.69260791015625	1.272409271240234	0.216760986328125	2.67621484375	1.416035736083984	0.205101318359375	2.66715576171875	1.636598754882812	0.207427734375	2.636970703125	1.59901953125	0.220104736328125	2.5047880859375	1.545327270507812	0.24793115234375	2.54927880859375	1.324444854736328	0.415830322265625	2.506669921875	1.384083343505859	0.191666748046875	2.5353681640625	1.473874359130859	0.1651865234375	2.54560791015625	1.582037963867188	0.18155908203125	2.5428251953125	1.493611602783203	0.127197509765625	2.7009814453125	1.601295288085937	0.196019287109375	2.8202421875	1.58119287109375	0.1389658203125	2.897240478515625	1.310042297363281	0.0887353515625	2.67057275390625	1.350199920654297	0.025112060546875	2.5743818359375	1.392855072021484	0.0185885009765625
227	7.533333999999999	2.714816162109375	1.083439208984375	0.254910888671875	2.69410009765625	1.257356567382812	0.213170166015625	2.6787470703125	1.399867584228516	0.199963623046875	2.673429931640625	1.618903442382813	0.201862060546875	2.642767578125	1.58213671875	0.214313720703125	2.512953125	1.530225219726562	0.24991748046875	2.54842822265625	1.301704925537109	0.4058046875	2.49934521484375	1.367597869873047	0.186622802734375	2.528419921875	1.457162445068359	0.162599853515625	2.54233203125	1.564195190429687	0.1781767578125	2.54579345703125	1.477817535400391	0.1364658203125	2.70647802734375	1.583284545898437	0.190808349609375	2.8269228515625	1.564296875	0.138385498046875	2.89510888671875	1.293582397460938	0.08531884765625	2.672935302734375	1.342145416259766	0.0184725341796875	2.575861083984375	1.380336517333984	0.0102874755859375
228	7.566667	2.72135595703125	1.069581039428711	0.26163525390625	2.7012138671875	1.243859710693359	0.22030322265625	2.6860849609375	1.386597290039063	0.207640869140625	2.6780625	1.605661010742188	0.215162353515625	2.64762939453125	1.5681826171875	0.22617919921875	2.51851708984375	1.511659851074219	0.257696044921875	2.5533330078125	1.288042205810547	0.421183349609375	2.5068759765625	1.348361328125	0.199573486328125	2.531271240234375	1.439319458007813	0.1751669921875	2.5343857421875	1.54653662109375	0.195467041015625	2.5491728515625	1.461145385742187	0.1512529296875	2.71174462890625	1.570698852539063	0.203697021484375	2.8352626953125	1.555779968261719	0.15707666015625	2.893376220703125	1.284495178222656	0.0942314453125	2.6683515625	1.325534606933594	0.03109521484375	2.57659912109375	1.375891784667969	0.035300537109375
229	7.599999999999999	2.721404052734375	1.069588317871094	0.2579388427734375	2.700355712890625	1.245627471923828	0.2197918701171875	2.6848662109375	1.389432495117187	0.2098096923828125	2.679000732421875	1.609973815917969	0.2153460693359375	2.64807373046875	1.57267431640625	0.2269515380859375	2.5188056640625	1.515765197753906	0.2611082763671875	2.56932421875	1.299628356933594	0.4332698974609375	2.51379443359375	1.33985205078125	0.2076961669921875	2.5303486328125	1.430936584472656	0.1759075927734375	2.52132666015625	1.538856201171875	0.1942471923828125	2.544241455078125	1.452105163574219	0.1476395263671875	2.712478759765625	1.574357360839844	0.2039578857421875	2.83642919921875	1.554899841308594	0.1578228759765625	2.896838623046875	1.280871124267578	0.1014346923828125	2.672693115234375	1.329293518066406	0.0349866943359375	2.576391845703125	1.370840515136719	0.0246243896484375
230	7.633333999999999	2.71787939453125	1.070668395996094	0.2558619384765625	2.697818603515625	1.249131988525391	0.2205994873046875	2.68367822265625	1.394566192626953	0.2130875244140625	2.677943115234375	1.617171508789062	0.2171668701171875	2.646963623046875	1.579630126953125	0.2297835693359375	2.51818603515625	1.51842138671875	0.2640648193359375	2.578763671875	1.296369842529297	0.4295548095703125	2.52241455078125	1.330719635009766	0.2009588623046875	2.53982177734375	1.421552703857422	0.1662576904296875	2.5310556640625	1.530811279296875	0.1827738037109375	2.549107421875	1.444360382080078	0.1358494873046875	2.711477783203125	1.581129150390625	0.2052552490234375	2.83345703125	1.554287841796875	0.1542532958984375	2.89833740234375	1.276252624511719	0.1104361572265625	2.67343359375	1.329549530029297	0.0423824462890625	2.5771337890625	1.371644866943359	0.0260477294921875
231	7.666666999999999	2.718048095703125	1.094390747070312	0.2515274658203125	2.6964140625	1.27322265625	0.2175784912109375	2.6805703125	1.418765747070313	0.2111256103515625	2.67722802734375	1.641752075195313	0.2162227783203125	2.64528173828125	1.604453002929688	0.2273802490234375	2.51151513671875	1.551498291015625	0.2569757080078125	2.553235595703125	1.331020568847656	0.4309515380859375	2.51283447265625	1.348209350585937	0.1967225341796875	2.546382080078125	1.430798522949219	0.1537999267578125	2.539191162109375	1.53845361328125	0.1799678955078125	2.5558671875	1.448632690429688	0.1176436767578125	2.71085546875	1.605323364257813	0.2054615478515625	2.83668994140625	1.585623107910156	0.1603402099609375	2.91216748046875	1.307302551269531	0.1371324462890625	2.688931884765625	1.341164123535156	0.0519439697265625	2.59736767578125	1.392027954101563	0.0325211181640625
232	7.7	2.718650390625	1.117067626953125	0.259229736328125	2.69736181640625	1.296613800048828	0.226277587890625	2.681181640625	1.44254638671875	0.220910400390625	2.680097412109375	1.665980346679687	0.23063330078125	2.64748095703125	1.628712585449219	0.240468017578125	2.510385498046875	1.5797822265625	0.2627470703125	2.54700439453125	1.363851501464844	0.44459912109375	2.524522216796875	1.357935180664062	0.206806640625	2.557036376953125	1.438509826660156	0.158951171875	2.5440390625	1.548285705566406	0.172004638671875	2.55816259765625	1.457890258789063	0.11747265625	2.713612548828125	1.62932275390625	0.219680908203125	2.839931640625	1.614796691894531	0.17293017578125	2.9181513671875	1.336796539306641	0.145911376953125	2.6917001953125	1.360189880371094	0.06397924804687501	2.60586669921875	1.421289794921875	0.046466064453125
233	7.733334	2.727810302734375	1.143280792236328	0.26245166015625	2.71362255859375	1.325307098388672	0.23217578125	2.701511962890625	1.472730651855469	0.228931884765625	2.69947314453125	1.697930236816406	0.23085205078125	2.66633544921875	1.66064013671875	0.240685302734375	2.52814208984375	1.6105361328125	0.26025927734375	2.5669150390625	1.395286193847656	0.445576416015625	2.54814794921875	1.387452941894531	0.205834716796875	2.57418017578125	1.471193237304687	0.1580009765625	2.55971728515625	1.582316589355469	0.1606396484375	2.578112548828125	1.483901550292969	0.113033935546875	2.733740966796875	1.660786071777344	0.22251708984375	2.86028564453125	1.638522888183594	0.17666552734375	2.944279296875	1.359478546142578	0.1567568359375	2.71772265625	1.385411499023438	0.07094287109375	2.635929443359375	1.451360534667969	0.047951904296875
234	7.766666999999999	2.72759619140625	1.151626922607422	0.265274169921875	2.71671240234375	1.333436614990234	0.23695556640625	2.70671875	1.480370147705078	0.23196337890625	2.70193994140625	1.7046259765625	0.231834228515625	2.66927734375	1.667172973632812	0.241576171875	2.531484375	1.616360107421875	0.257220703125	2.5828955078125	1.411970062255859	0.449826416015625	2.570179931640625	1.401646820068359	0.2107568359375	2.58787890625	1.487184356689453	0.16313623046875	2.57588916015625	1.597256591796875	0.14886962890625	2.58494140625	1.501356292724609	0.116060546875	2.736611328125	1.66798095703125	0.224263427734375	2.8623662109375	1.648963745117187	0.176457275390625	2.946175048828125	1.370395965576172	0.1742578125	2.72739404296875	1.395798614501953	0.07239892578125	2.655408203125	1.473908477783203	0.05856103515625
235	7.8	2.716701171875	1.154055633544922	0.2619755859375	2.71008154296875	1.335216644287109	0.22986767578125	2.70405810546875	1.482202972412109	0.22526171875	2.702154052734375	1.706223266601563	0.22742333984375	2.6692939453125	1.669132690429687	0.23756591796875	2.534655517578125	1.612176147460938	0.25731298828125	2.58126611328125	1.400149810791016	0.442226318359375	2.56196728515625	1.401786346435547	0.203667724609375	2.5784072265625	1.489493133544922	0.159949462890625	2.57626513671875	1.599203002929688	0.1401357421875	2.577753662109375	1.506627105712891	0.116240234375	2.736122802734375	1.669266967773438	0.218681640625	2.861741943359375	1.6408740234375	0.175891357421875	2.93087353515625	1.361397247314453	0.13664501953125	2.71036181640625	1.413752716064453	0.0507470703125	2.6674091796875	1.503577606201172	0.08991064453125
236	7.833334	2.71084033203125	1.148241424560547	0.264041015625	2.704223876953125	1.328603240966797	0.23275439453125	2.698138671875	1.474858978271484	0.228665771484375	2.70091259765625	1.697748901367187	0.22954833984375	2.66695263671875	1.661609252929688	0.238109375	2.52921630859375	1.611378173828125	0.245038330078125	2.55716748046875	1.400587677001953	0.432890625	2.55489208984375	1.402827667236328	0.194775390625	2.5832685546875	1.487627960205078	0.1526044921875	2.57910400390625	1.59839111328125	0.147861083984375	2.581894775390625	1.504602142333984	0.105642822265625	2.73432177734375	1.660218505859375	0.222822509765625	2.86112841796875	1.632920776367187	0.185312744140625	2.9298896484375	1.354489410400391	0.1489111328125	2.717115234375	1.414381011962891	0.05250634765625	2.6741484375	1.503445587158203	0.091919677734375
237	7.866666999999999	2.703709228515625	1.128721893310547	0.26711376953125	2.6983642578125	1.305875	0.2331259765625	2.69193359375	1.449848022460938	0.22643994140625	2.69929541015625	1.669296020507812	0.230503173828125	2.66461572265625	1.634341003417969	0.236305908203125	2.52895556640625	1.584315612792969	0.234492431640625	2.5452900390625	1.3759462890625	0.42010498046875	2.55309130859375	1.401201538085938	0.1869873046875	2.58124072265625	1.486629455566406	0.149609375	2.58372314453125	1.59580810546875	0.15413330078125	2.585883056640625	1.506266235351562	0.110985595703125	2.73176806640625	1.631684814453125	0.225471435546875	2.8576025390625	1.599938110351562	0.196246826171875	2.92436328125	1.32544775390625	0.15992724609375	2.71512939453125	1.370323120117187	0.056717529296875	2.67329541015625	1.463633666992187	0.080000244140625
238	7.899999999999999	2.69852392578125	1.100194793701172	0.264348876953125	2.693083740234375	1.277244842529297	0.230230224609375	2.6866181640625	1.421150756835937	0.223404052734375	2.6921181640625	1.640555419921875	0.22789501953125	2.657685546875	1.605319641113281	0.23328173828125	2.52103564453125	1.558218078613281	0.234080810546875	2.5407861328125	1.353049987792969	0.42273095703125	2.545515625	1.388339477539063	0.19093359375	2.57974365234375	1.470535766601563	0.15153955078125	2.58451708984375	1.578185302734375	0.169585693359375	2.588267578125	1.486452819824219	0.113479248046875	2.7249384765625	1.603237487792969	0.22313916015625	2.851405029296875	1.571212829589844	0.197402587890625	2.92730615234375	1.299251647949219	0.160919189453125	2.71960888671875	1.347232696533203	0.056236083984375	2.675384521484375	1.437468139648437	0.086099365234375
239	7.933333999999999	2.7177666015625	1.082888214111328	0.266280517578125	2.70588134765625	1.256708801269531	0.231280029296875	2.6947607421875	1.398128601074219	0.22352099609375	2.6950029296875	1.614226867675781	0.23176025390625	2.662027587890625	1.578603820800781	0.23698681640625	2.5271123046875	1.533069152832031	0.236562255859375	2.53308740234375	1.323	0.414336669921875	2.5436181640625	1.377484130859375	0.190071533203125	2.590208984375	1.452451843261719	0.152534423828125	2.5979990234375	1.557323669433594	0.17546337890625	2.60975439453125	1.463907165527344	0.121236328125	2.7281357421875	1.578357788085937	0.225890380859375	2.853624267578125	1.557189636230469	0.1948359375	2.94348876953125	1.293024963378906	0.166484375	2.73788427734375	1.326309936523437	0.059933349609375	2.689494384765625	1.413621337890625	0.08640576171875
240	7.966667	2.71577685546875	1.065649658203125	0.271311767578125	2.70426611328125	1.238100677490234	0.23325537109375	2.693189208984375	1.378777496337891	0.223021484375	2.698154541015625	1.593795654296875	0.234167236328125	2.66433203125	1.559046875	0.237720947265625	2.52969287109375	1.514895263671875	0.23207080078125	2.53378369140625	1.298112701416016	0.399802001953125	2.54670263671875	1.367388397216797	0.180783447265625	2.5966455078125	1.444716766357422	0.155284423828125	2.60580908203125	1.547583984375	0.183982666015625	2.6213994140625	1.458372039794922	0.1311044921875	2.73049658203125	1.557377563476563	0.229006103515625	2.858015869140625	1.54167578125	0.20640234375	2.932682861328125	1.273934509277344	0.178929443359375	2.740955078125	1.295101776123047	0.048253173828125	2.67502294921875	1.373643157958985	0.05613427734375
241	7.999999999999999	2.7129228515625	1.049539093017578	0.276371337890625	2.702172607421875	1.221697998046875	0.24095751953125	2.6908154296875	1.361758941650391	0.23246630859375	2.6951845703125	1.575772583007812	0.242425537109375	2.66137841796875	1.541216552734375	0.24431494140625	2.52754833984375	1.496569549560547	0.24208837890625	2.514724609375	1.272197082519531	0.396651611328125	2.53393408203125	1.353967315673828	0.183689453125	2.5709140625	1.441234405517578	0.176595947265625	2.56548095703125	1.539501708984375	0.217692138671875	2.59380517578125	1.464695526123047	0.161889404296875	2.727591796875	1.539507446289063	0.2393173828125	2.85497509765625	1.518282104492187	0.226189453125	2.936578125	1.254303283691406	0.1962734375	2.74821923828125	1.283499603271484	0.064318603515625	2.6762705078125	1.347175872802734	0.029086181640625
242	8.033334	2.7117275390625	1.052859558105469	0.2690322265625	2.6992080078125	1.225479370117188	0.232041748046875	2.686664794921875	1.366096435546875	0.22263232421875	2.691676513671875	1.581082946777344	0.23451513671875	2.65769287109375	1.546388916015625	0.236908935546875	2.52258740234375	1.503565551757812	0.241729736328125	2.4972275390625	1.273818908691406	0.38912255859375	2.5102607421875	1.364433715820312	0.178033447265625	2.5492353515625	1.451517639160156	0.17331201171875	2.5265498046875	1.536924621582031	0.233984619140625	2.57382177734375	1.472849426269531	0.156570556640625	2.7240986328125	1.544614440917969	0.2302744140625	2.851630615234375	1.522185119628906	0.214382080078125	2.93506787109375	1.257325500488281	0.184228515625	2.740777587890625	1.292457916259766	0.060513916015625	2.66811279296875	1.353795166015625	0.021318115234375
243	8.066666999999999	2.712470458984375	1.058997924804687	0.2722880859375	2.699359130859375	1.233664520263672	0.234850341796875	2.686375	1.375368041992187	0.2188564453125	2.69262548828125	1.592221618652344	0.239957763671875	2.658185546875	1.557126342773437	0.24190087890625	2.5215751953125	1.514595520019531	0.25316162109375	2.50863525390625	1.297578491210937	0.425524658203125	2.497379150390625	1.382253540039063	0.208900390625	2.548009765625	1.463109558105469	0.1932490234375	2.51305078125	1.5214111328125	0.277791748046875	2.561219482421875	1.483189086914062	0.155987548828125	2.7251572265625	1.555446533203125	0.2331357421875	2.8551689453125	1.535666137695312	0.221372802734375	2.93911865234375	1.267805145263672	0.187968505859375	2.7361591796875	1.310467864990234	0.0757568359375	2.663208984375	1.363899780273437	0.024196044921875
244	8.099999999999998	2.70110009765625	1.080340225219727	0.264822265625	2.6883408203125	1.259601959228516	0.233059814453125	2.67703564453125	1.404723815917969	0.22312451171875	2.684974609375	1.625831787109375	0.242395263671875	2.650277587890625	1.590050048828125	0.247852294921875	2.51359033203125	1.542522644042969	0.268876220703125	2.52288330078125	1.313555450439453	0.434400634765625	2.497518798828125	1.387123291015625	0.210265380859375	2.5466552734375	1.469235168457031	0.1868974609375	2.59517138671875	1.568500305175781	0.1836572265625	2.560152587890625	1.487507934570313	0.149895263671875	2.71740478515625	1.588348693847656	0.232681396484375	2.8461572265625	1.561914245605469	0.204011474609375	2.92186279296875	1.284376770019531	0.189708984375	2.71725	1.324223754882813	0.070241943359375	2.6425595703125	1.389133605957031	0.03207373046875
245	8.133333999999998	2.703103759765625	1.101774597167969	0.267489501953125	2.69000830078125	1.281690582275391	0.23208203125	2.67823583984375	1.427612701416016	0.219149658203125	2.68610986328125	1.650118530273438	0.240963623046875	2.6511220703125	1.614022827148438	0.24584619140625	2.51052392578125	1.577815063476562	0.270726318359375	2.53504296875	1.368852569580078	0.46260205078125	2.5015439453125	1.406515228271484	0.228984130859375	2.5487373046875	1.485160430908203	0.191130126953125	2.594668701171875	1.5848115234375	0.17223486328125	2.55673828125	1.497282745361328	0.146954345703125	2.71884033203125	1.612463500976562	0.231	2.85026318359375	1.588836059570312	0.207906982421875	2.920306640625	1.308133239746094	0.186003662109375	2.71292138671875	1.355722686767578	0.0706787109375	2.64120361328125	1.427773162841797	0.03783056640625
246	8.166667	2.6804150390625	1.118767272949219	0.266674560546875	2.66335400390625	1.298730438232422	0.237382568359375	2.64907763671875	1.44397314453125	0.225795654296875	2.6601552734375	1.665615173339844	0.246167236328125	2.62560400390625	1.62990234375	0.2540498046875	2.486652587890625	1.598163391113281	0.288930419921875	2.52042431640625	1.382232727050781	0.469746826171875	2.467161865234375	1.435955383300781	0.244010498046875	2.518940185546875	1.510403625488281	0.204689208984375	2.5797890625	1.595622741699219	0.168122802734375	2.520197021484375	1.523952392578125	0.158074462890625	2.69156494140625	1.627865966796875	0.233635498046875	2.82052294921875	1.615345275878906	0.195744140625	2.89866552734375	1.338814086914063	0.164781982421875	2.67949072265625	1.378232849121094	0.072408935546875	2.605458251953125	1.452486877441406	0.054194580078125
247	8.199999999999999	2.680869140625	1.138645782470703	0.273982177734375	2.666435546875	1.319622863769531	0.2427158203125	2.654345947265625	1.466239532470703	0.235765869140625	2.665878662109375	1.689362915039063	0.2542685546875	2.63122265625	1.653521484375	0.262990234375	2.493273681640625	1.61380712890625	0.29738525390625	2.509227294921875	1.373693939208984	0.450743408203125	2.4571845703125	1.461142913818359	0.23393701171875	2.516900390625	1.533813354492187	0.20168701171875	2.586884765625	1.616186157226562	0.173997802734375	2.52310205078125	1.55212109375	0.1600009765625	2.697276123046875	1.651268310546875	0.241521728515625	2.8260166015625	1.637344116210937	0.200612548828125	2.89088134765625	1.358882904052734	0.1477958984375	2.6642451171875	1.407284271240234	0.076272216796875	2.595545654296875	1.465691741943359	0.0185556640625
248	8.233333999999999	2.680253662109375	1.142711151123047	0.2757021484375	2.6646455078125	1.324670349121094	0.243573974609375	2.65183544921875	1.471929077148437	0.232305908203125	2.66628564453125	1.695811645507812	0.256557861328125	2.631118408203125	1.659909057617188	0.264906005859375	2.492436767578125	1.6172109375	0.296858154296875	2.52119970703125	1.386755676269531	0.465859619140625	2.47237890625	1.454256225585937	0.239639892578125	2.525630615234375	1.531763854980469	0.205378173828125	2.58875732421875	1.618532104492187	0.17221484375	2.528181884765625	1.548697204589844	0.15963623046875	2.69726123046875	1.657465148925781	0.242284912109375	2.82522265625	1.637074401855469	0.198761962890625	2.88688037109375	1.355417358398437	0.148591064453125	2.657012451171875	1.410100646972656	0.087221435546875	2.59389501953125	1.456019409179687	0.01292041015625
249	8.266666999999998	2.6828623046875	1.145248443603516	0.278245361328125	2.66823193359375	1.326853332519531	0.246962890625	2.65622900390625	1.474047973632812	0.241448974609375	2.668712646484375	1.697729858398437	0.26187060546875	2.6336064453125	1.661894226074219	0.269793701171875	2.493675537109375	1.616085693359375	0.28596533203125	2.5316640625	1.392711242675781	0.461038330078125	2.50791943359375	1.439701843261719	0.226549560546875	2.531331787109375	1.5325986328125	0.198668701171875	2.57351025390625	1.626951354980469	0.155607177734375	2.541556396484375	1.55166455078125	0.159703369140625	2.700212890625	1.659425659179687	0.249302734375	2.8276044921875	1.638899108886719	0.205496337890625	2.8902626953125	1.359745727539063	0.1483232421875	2.65985107421875	1.414002258300781	0.091798095703125	2.6026142578125	1.462967407226563	0.01519677734375
250	8.300000000000001	2.684105224609375	1.140827423095703	0.280908203125	2.66858544921875	1.318934234619141	0.24396044921875	2.6566630859375	1.464033294677734	0.23372314453125	2.666380126953125	1.684698486328125	0.257549072265625	2.6322099609375	1.64874853515625	0.265008544921875	2.4920986328125	1.611028564453125	0.28355908203125	2.52892138671875	1.383837738037109	0.447848388671875	2.49769287109375	1.448928314208984	0.22175830078125	2.5459052734375	1.530160522460938	0.193722412109375	2.59690966796875	1.627269775390625	0.179788818359375	2.5548828125	1.54822021484375	0.15314990234375	2.697869140625	1.647479858398437	0.244285888671875	2.82446826171875	1.637920288085938	0.199663818359375	2.891552978515625	1.362231597900391	0.14954248046875	2.6658544921875	1.402048919677734	0.077163818359375	2.6054736328125	1.473955902099609	0.0277713623046875
251	8.333334000000001	2.68833203125	1.120484649658203	0.2785032958984375	2.674484375	1.297470275878906	0.2418365478515625	2.66354736328125	1.441276519775391	0.2276319580078125	2.66915771484375	1.660958740234375	0.2468800048828125	2.635740478515625	1.624841796875	0.2545736083984375	2.49832861328125	1.584153564453125	0.2782398681640625	2.52371337890625	1.339822113037109	0.4142464599609375	2.48565625	1.446298309326172	0.2074796142578125	2.54124169921875	1.524835571289063	0.1897313232421875	2.600731689453125	1.617064819335937	0.1927071533203125	2.55877099609375	1.544501342773438	0.1600142822265625	2.70122314453125	1.624284912109375	0.2348929443359375	2.827891845703125	1.610788452148437	0.1945391845703125	2.896546630859375	1.337923187255859	0.1427479248046875	2.6709921875	1.375933502197266	0.07467907714843749	2.60018603515625	1.443191802978516	0.035171875
252	8.366667	2.68656884765625	1.101333374023437	0.2766219482421875	2.6719677734375	1.277013305664062	0.2399188232421875	2.66116357421875	1.420014007568359	0.2273970947265625	2.671140380859375	1.638109130859375	0.2461312255859375	2.63741943359375	1.602867065429687	0.2543939208984375	2.50092626953125	1.561366943359375	0.2759552001953125	2.527294921875	1.3201826171875	0.4135335693359375	2.49128271484375	1.425805145263672	0.2077484130859375	2.54659228515625	1.503806610107422	0.1903614501953125	2.603148681640625	1.596604736328125	0.1995225830078125	2.566191162109375	1.520504516601562	0.1610618896484375	2.702095458984375	1.601078857421875	0.2337220458984375	2.82598291015625	1.582511352539063	0.1898411865234375	2.89623974609375	1.311995971679687	0.1383656005859375	2.67514453125	1.351225067138672	0.0623751220703125	2.5968701171875	1.411205902099609	0.0273597412109375
253	8.399999999999999	2.696480224609375	1.083511810302734	0.2823203125	2.6812509765625	1.256814727783203	0.242884765625	2.67022412109375	1.398532379150391	0.23139404296875	2.6768623046875	1.61476220703125	0.24939501953125	2.64408056640625	1.579347412109375	0.257942138671875	2.509260986328125	1.536333618164063	0.278040771484375	2.528451171875	1.29318798828125	0.407882080078125	2.4932197265625	1.403621124267578	0.207021484375	2.5465048828125	1.482647430419922	0.193395751953125	2.60014453125	1.575470947265625	0.206794189453125	2.5696357421875	1.500577056884766	0.171681884765625	2.70799609375	1.5785361328125	0.23692041015625	2.83181982421875	1.572251831054687	0.193113037109375	2.906327392578125	1.307182830810547	0.134376708984375	2.67933935546875	1.326238311767578	0.077234619140625	2.60538232421875	1.390889251708984	0.044101806640625
254	8.433333999999999	2.716982666015625	1.063807098388672	0.275980224609375	2.7079736328125	1.23895947265625	0.23384375	2.69985546875	1.382009674072266	0.217577880859375	2.707009765625	1.600599853515625	0.236229736328125	2.67296240234375	1.565088745117188	0.24219140625	2.5355009765625	1.52214453125	0.25440087890625	2.56007958984375	1.299568511962891	0.421480712890625	2.5411064453125	1.349463470458984	0.19314111328125	2.57484814453125	1.436815338134766	0.166509033203125	2.57421240234375	1.542868041992187	0.19272509765625	2.596308349609375	1.455957611083984	0.143005859375	2.73907763671875	1.563684692382812	0.226186279296875	2.8689970703125	1.553001098632813	0.200002197265625	2.940771484375	1.283174896240234	0.14447119140625	2.72547216796875	1.324093475341797	0.053031494140625	2.63995556640625	1.378637542724609	0.026572021484375
255	8.466667000000001	2.72175732421875	1.057987762451172	0.2815380859375	2.71136865234375	1.233945159912109	0.243190673828125	2.70175390625	1.376989715576172	0.227618408203125	2.7094296875	1.59537548828125	0.248500732421875	2.674940673828125	1.560032348632812	0.2526826171875	2.53668115234375	1.518448608398438	0.259531494140625	2.557660400390625	1.293007171630859	0.42325830078125	2.54694873046875	1.343741180419922	0.194550537109375	2.581546875	1.431269866943359	0.16962890625	2.579666015625	1.537158935546875	0.196470703125	2.60349169921875	1.450522857666016	0.146356201171875	2.741676513671875	1.558339477539063	0.239512939453125	2.8718466796875	1.542784423828125	0.217263916015625	2.941303955078125	1.272018524169922	0.163281982421875	2.732107177734375	1.318919952392578	0.06113427734375	2.64843359375	1.374470123291016	0.03109033203125
256	8.5	2.72870556640625	1.069213958740234	0.281626953125	2.718003662109375	1.247960540771484	0.244809326171875	2.7078916015625	1.392797271728516	0.22808154296875	2.715793701171875	1.613650024414063	0.253647705078125	2.68062646484375	1.57788623046875	0.256260986328125	2.541118408203125	1.533325439453125	0.25930029296875	2.55532666015625	1.316292572021484	0.440626708984375	2.55612451171875	1.339744293212891	0.2041220703125	2.5901689453125	1.425914154052734	0.1701845703125	2.578357421875	1.534317993164062	0.1893876953125	2.60504248046875	1.439514129638672	0.130663818359375	2.748589599609375	1.576175537109375	0.2447109375	2.879500244140625	1.554777954101562	0.220950927734375	2.952016845703125	1.279790557861328	0.1722666015625	2.74052587890625	1.329360626220703	0.068640380859375	2.66008447265625	1.383007659912109	0.02461279296875
257	8.533334	2.719302734375	1.091421691894531	0.27294091796875	2.7117939453125	1.272809265136719	0.23621435546875	2.70463720703125	1.41959375	0.21806884765625	2.718833984375	1.643465515136719	0.240076416015625	2.682304931640625	1.608232299804687	0.24378662109375	2.540411865234375	1.565263549804687	0.25060107421875	2.5650751953125	1.36450390625	0.45406591796875	2.564837890625	1.349090087890625	0.213763427734375	2.5924931640625	1.431960266113281	0.165163330078125	2.574037109375	1.542611145019531	0.16442529296875	2.603544921875	1.437914123535156	0.11921435546875	2.750935791015625	1.604488891601562	0.23124755859375	2.88236474609375	1.574489318847656	0.209613525390625	2.9398193359375	1.289319183349609	0.180778564453125	2.73378759765625	1.347881408691406	0.06423876953125	2.6536796875	1.397356079101562	0.01207080078125
258	8.566666999999999	2.72200048828125	1.120905792236328	0.276381591796875	2.714779296875	1.302086975097656	0.24164111328125	2.7072080078125	1.448681274414062	0.22622314453125	2.71766552734375	1.672643249511719	0.24067578125	2.68179296875	1.637086853027344	0.245336181640625	2.53860791015625	1.600334899902344	0.250988037109375	2.558642578125	1.3911884765625	0.444990234375	2.557638427734375	1.395163757324219	0.205005859375	2.590875	1.479327453613281	0.163272705078125	2.59193994140625	1.591083557128906	0.1596474609375	2.600341796875	1.486439208984375	0.11509423828125	2.750335693359375	1.634037292480469	0.233394775390625	2.88334765625	1.617107727050781	0.210100830078125	2.932083984375	1.332028259277344	0.174625	2.720639892578125	1.396596374511719	0.073632568359375	2.64598876953125	1.456442077636719	0.025076904296875
259	8.599999999999998	2.72368017578125	1.150711151123047	0.27558984375	2.7179267578125	1.333201324462891	0.2440712890625	2.712083984375	1.480403839111328	0.228648681640625	2.722494140625	1.705303100585938	0.240888916015625	2.68693603515625	1.669534545898438	0.24777734375	2.54295458984375	1.636417724609375	0.26239013671875	2.573939208984375	1.430640106201172	0.46002685546875	2.55977392578125	1.427874298095703	0.21958447265625	2.58785595703125	1.512217651367187	0.173776123046875	2.59136083984375	1.623525512695313	0.15994384765625	2.589570556640625	1.516445434570312	0.12046240234375	2.7549833984375	1.666616455078125	0.232102783203125	2.88533349609375	1.648351928710937	0.195646728515625	2.93970361328125	1.363442535400391	0.158482421875	2.71742041015625	1.425976715087891	0.0798779296875	2.64591650390625	1.488811065673828	0.029546630859375
260	8.633333999999998	2.72046533203125	1.163515167236328	0.275802978515625	2.711926025390625	1.345977691650391	0.244801513671875	2.704726318359375	1.492727661132812	0.226052734375	2.715376953125	1.717691467285156	0.23662646484375	2.68049755859375	1.681868286132812	0.24617236328125	2.53745654296875	1.650751586914063	0.2708759765625	2.58036767578125	1.439020568847656	0.4597861328125	2.54795556640625	1.445560119628906	0.2212001953125	2.57933251953125	1.528832214355469	0.175579345703125	2.59304638671875	1.639339294433594	0.161716064453125	2.573912353515625	1.53321240234375	0.1198427734375	2.74726025390625	1.679048400878906	0.225701904296875	2.87480322265625	1.661738464355469	0.180034423828125	2.932282470703125	1.377198638916016	0.144858154296875	2.70552978515625	1.433660766601562	0.074930419921875	2.63392578125	1.502926574707031	0.03408349609375
261	8.666667	2.718724609375	1.166665863037109	0.2862822265625	2.70844580078125	1.347858856201172	0.25052490234375	2.700079345703125	1.493357727050781	0.225470703125	2.7159755859375	1.716604553222656	0.24949267578125	2.68026123046875	1.681180358886719	0.256718505859375	2.539896484375	1.637815979003906	0.276339599609375	2.57006396484375	1.4143798828125	0.45313671875	2.5332275390625	1.459127746582031	0.219751220703125	2.5760986328125	1.5421015625	0.184467041015625	2.60542626953125	1.650197326660156	0.186994873046875	2.585594482421875	1.555911682128906	0.142227294921875	2.746944580078125	1.677991271972656	0.236431884765625	2.8774619140625	1.661056335449219	0.200790771484375	2.92391015625	1.378252197265625	0.14519580078125	2.70422509765625	1.445079040527344	0.06411596679687501	2.633803466796875	1.471451782226562	-0.012701416015625
262	8.699999999999999	2.71334814453125	1.151002960205078	0.2850040283203125	2.701171875	1.331688323974609	0.2468822021484375	2.69212353515625	1.478034698486328	0.2271329345703125	2.70506982421875	1.702347045898438	0.2424647216796875	2.67087060546875	1.6664921875	0.2538665771484375	2.5324990234375	1.619902709960938	0.2797874755859375	2.572529052734375	1.388621063232422	0.4443414306640625	2.518757568359375	1.446183929443359	0.2170091552734375	2.55913037109375	1.531186645507812	0.1835133056640625	2.589992431640625	1.638856689453125	0.1877821044921875	2.56569873046875	1.550732177734375	0.1444281005859375	2.7356806640625	1.663894165039062	0.2280565185546875	2.86277490234375	1.651359497070312	0.1800982666015625	2.905992919921875	1.368940826416016	0.1194176025390625	2.67955615234375	1.429576019287109	0.0530140380859375	2.60925927734375	1.470605804443359	-0.01728515625
263	8.733333999999999	2.7176767578125	1.140702392578125	0.29221142578125	2.70608544921875	1.317843963623047	0.248596923828125	2.69685302734375	1.461968872070313	0.2262470703125	2.707068359375	1.683457824707031	0.244230224609375	2.6732509765625	1.647619995117187	0.25394140625	2.53572802734375	1.603325500488281	0.278021240234375	2.57510498046875	1.375060974121094	0.440864013671875	2.530890625	1.431893249511719	0.21438623046875	2.561810791015625	1.521307189941406	0.186389892578125	2.56943505859375	1.629612182617187	0.20806640625	2.573485107421875	1.5407841796875	0.151563720703125	2.738123046875	1.645906433105469	0.2306318359375	2.86634716796875	1.640571350097656	0.1895517578125	2.90499853515625	1.362152770996094	0.124555908203125	2.68261083984375	1.419110717773437	0.05233837890625	2.613059814453125	1.42993359375	-0.0272305908203125
264	8.766666999999998	2.71459130859375	1.122946868896484	0.2918218994140625	2.704393310546875	1.299135345458984	0.2522640380859375	2.69775537109375	1.443126495361328	0.2409095458984375	2.698970703125	1.663182861328125	0.2448360595703125	2.66738623046875	1.627056762695313	0.2577359619140625	2.5328115234375	1.582880615234375	0.2883978271484375	2.580947265625	1.360400299072266	0.4517017822265625	2.535810302734375	1.389189117431641	0.2227474365234375	2.5622177734375	1.475402679443359	0.1853399658203125	2.55437255859375	1.58202685546875	0.2091983642578125	2.56216357421875	1.506855133056641	0.1580621337890625	2.730831298828125	1.626548706054687	0.2326585693359375	2.8536591796875	1.611816528320313	0.1829510498046875	2.895463623046875	1.335825958251953	0.1232698974609375	2.671412841796875	1.386929046630859	0.0609442138671875	2.594607421875	1.385431365966797	-0.0107943115234375
265	8.800000000000001	2.71388037109375	1.112005706787109	0.2879005126953125	2.701615478515625	1.289041442871094	0.2468338623046875	2.693707275390625	1.4339140625	0.2344031982421875	2.69594873046875	1.655279724121094	0.2456292724609375	2.664677734375	1.618551330566406	0.2589522705078125	2.534961669921875	1.564554382324219	0.2984515380859375	2.5944931640625	1.350001373291016	0.4717344970703125	2.5368642578125	1.352176544189453	0.2420601806640625	2.558681640625	1.435009033203125	0.1938067626953125	2.54817333984375	1.544074523925781	0.2066619873046875	2.55163037109375	1.46787109375	0.1655604248046875	2.72726025390625	1.618745666503906	0.2305921630859375	2.84647998046875	1.59770556640625	0.1725191650390625	2.888819580078125	1.320791748046875	0.1079393310546875	2.6616728515625	1.368890258789063	0.0479742431640625	2.589830078125	1.354217712402344	-0.0283731689453125
266	8.833334000000001	2.71045751953125	1.08661865234375	0.2834061279296875	2.6980048828125	1.262152404785156	0.2412767333984375	2.68901513671875	1.405919677734375	0.2279976806640625	2.687095703125	1.626090454101563	0.2309344482421875	2.65629345703125	1.589553466796875	0.2446346435546875	2.528737060546875	1.531705688476563	0.2821165771484375	2.58432080078125	1.316774841308594	0.4532071533203125	2.533884765625	1.306858093261719	0.2236502685546875	2.55852392578125	1.385940795898438	0.1719078369140625	2.51788427734375	1.470355102539062	0.2287716064453125	2.546012451171875	1.42613623046875	0.1491082763671875	2.71925146484375	1.589848510742188	0.2182713623046875	2.83725390625	1.567554077148438	0.1602218017578125	2.896385986328125	1.292263885498047	0.1125142822265625	2.661890869140625	1.319636840820313	0.08071643066406251	2.58232666015625	1.324771057128906	0.0121500244140625
267	8.866667	2.704791748046875	1.079220092773437	0.285588623046875	2.69141064453125	1.254453247070312	0.242966064453125	2.6810009765625	1.397803833007813	0.227374267578125	2.6862685546875	1.617771911621094	0.231248779296875	2.65429931640625	1.58222412109375	0.244767822265625	2.528146484375	1.519984313964844	0.279525390625	2.565837646484375	1.298039245605469	0.44620263671875	2.51772998046875	1.304792175292969	0.21617822265625	2.5576455078125	1.379255004882812	0.16730126953125	2.521025634765625	1.452124206542969	0.240413330078125	2.55219091796875	1.422988952636719	0.146506103515625	2.717212890625	1.580575744628906	0.21845556640625	2.831007080078125	1.551704345703125	0.1553115234375	2.90671142578125	1.278276458740234	0.124254638671875	2.67246240234375	1.320780517578125	0.1248759765625	2.6139287109375	1.309397888183594	0.0383367919921875
268	8.899999999999999	2.6869814453125	1.078794586181641	0.289838623046875	2.67557861328125	1.254477905273438	0.2427412109375	2.666271240234375	1.397935974121094	0.21907177734375	2.678153076171875	1.619100341796875	0.230462646484375	2.64368798828125	1.584026184082031	0.239892333984375	2.510571533203125	1.526685424804687	0.2576728515625	2.51740185546875	1.298612335205078	0.423872314453125	2.50719384765625	1.319867706298828	0.188121826171875	2.55802587890625	1.395224914550781	0.150532470703125	2.51069482421875	1.463614990234375	0.2231005859375	2.56699169921875	1.432426696777344	0.13084326171875	2.70921826171875	1.580952453613281	0.219346435546875	2.829048828125	1.549288696289063	0.16752685546875	2.90095361328125	1.272422119140625	0.137452392578125	2.669991455078125	1.337338806152344	0.140033203125	2.6405078125	1.305651702880859	0.0433699951171875
269	8.933333999999999	2.65562890625	1.08659602355957	0.29662939453125	2.6452080078125	1.265757171630859	0.255750732421875	2.635460205078125	1.412047302246094	0.243236572265625	2.64306982421875	1.635785522460937	0.235921875	2.608229736328125	1.600558654785156	0.24604248046875	2.471176025390625	1.54655810546875	0.253230224609375	2.4895283203125	1.354332397460937	0.462981201171875	2.507376953125	1.328543029785156	0.2257568359375	2.533116455078125	1.40001220703125	0.161732666015625	2.46234326171875	1.48497216796875	0.17589599609375	2.52449169921875	1.42172705078125	0.118774658203125	2.675776611328125	1.5971318359375	0.230352783203125	2.7981796875	1.561249694824219	0.184106201171875	2.87410595703125	1.283553741455078	0.145276611328125	2.645366455078125	1.354226409912109	0.107843994140625	2.63217041015625	1.334951080322266	0.0034583740234375
270	8.966667000000001	2.61155908203125	1.093148132324219	0.283235595703125	2.599330322265625	1.269832641601563	0.235170166015625	2.5876767578125	1.413640960693359	0.20857568359375	2.61058349609375	1.635782836914062	0.209369384765625	2.5729306640625	1.602855834960938	0.21570068359375	2.43119384765625	1.592641357421875	0.253497802734375	2.40254248046875	1.394689605712891	0.455474609375	2.37559375	1.462022613525391	0.2281884765625	2.459306640625	1.478675933837891	0.177931884765625	2.37034814453125	1.5452197265625	0.181433349609375	2.464568359375	1.489031890869141	0.112792236328125	2.640888427734375	1.595269653320313	0.204926513671875	2.77158203125	1.564939453125	0.187640869140625	2.8907421875	1.302751312255859	0.218381103515625	2.68902099609375	1.363414825439453	0.10006982421875	2.66433349609375	1.359796783447266	-0.003619384765625
271	9	2.640318115234375	1.079623992919922	0.312118896484375	2.62096826171875	1.253352111816406	0.254372802734375	2.60522607421875	1.39368994140625	0.2129287109375	2.62354345703125	1.616502563476562	0.22732177734375	2.585925537109375	1.582694702148438	0.227197265625	2.43961279296875	1.565032775878906	0.22088330078125	2.23357666015625	1.367921569824219	0.223780517578125	2.22340283203125	1.520681762695312	0.0398233642578125	2.257510009765625	1.613415588378906	0.0503167724609375	2.1883916015625	1.533411010742188	0.085729248046875	2.29418505859375	1.596798278808594	0.101765625	2.65505517578125	1.576543640136719	0.22485400390625	2.7906611328125	1.571397888183594	0.224916015625	2.9088759765625	1.306235412597656	0.236400390625	2.69343701171875	1.364422882080078	0.1418544921875	2.703912109375	1.342150390625	0.0377381591796875
272	9.033334	2.60272021484375	1.084543365478516	0.305735107421875	2.58086767578125	1.257666931152344	0.24644384765625	2.56329638671875	1.398497039794922	0.2068740234375	2.573732421875	1.6219501953125	0.22293310546875	2.5372314453125	1.586983276367187	0.219986328125	2.39092578125	1.571016967773438	0.207875244140625	2.13559521484375	1.456822692871094	0.15081103515625	2.07920556640625	1.593542724609375	-0.0376904296875	2.094444091796875	1.690985900878906	-0.0247579345703125	2.05829052734375	1.585739929199219	-0.0160650634765625	2.137140625	1.6803291015625	0.023756591796875	2.606576904296875	1.5829287109375	0.222729736328125	2.7417958984375	1.573685668945312	0.23200927734375	2.841810546875	1.302589752197266	0.26527978515625	2.70818896484375	1.38224560546875	0.0790870361328125	2.68890185546875	1.360652496337891	-0.024029052734375
273	9.066666999999999	2.560665771484375	1.072702713012695	0.3163211669921875	2.5324365234375	1.244436492919922	0.2577779541015625	2.5097939453125	1.383512329101563	0.2166163330078125	2.5118232421875	1.605886108398437	0.2384449462890625	2.477046630859375	1.570173095703125	0.2306890869140625	2.334116943359375	1.570466186523438	0.1957808837890625	2.073152587890625	1.564979248046875	0.0828087158203125	1.90491796875	1.623475952148437	-0.0761278076171875	1.856554077148437	1.709980102539062	-0.0767147216796875	1.909605346679687	1.617092529296875	-0.0462872314453125	1.911888061523437	1.743823974609375	-0.0703223876953125	2.545487060546875	1.567909790039062	0.2410953369140625	2.680597412109375	1.566208374023438	0.2331448974609375	2.896569580078125	1.376360748291016	0.2691842041015625	2.9390517578125	1.317192657470703	0.0386805419921875	2.901756103515625	1.384458374023438	-0.035290283203125
274	9.099999999999998	2.52260986328125	1.039034934997559	0.3150184326171875	2.50055078125	1.212845077514648	0.2583575439453125	2.4830048828125	1.351204956054687	0.2112471923828125	2.4953603515625	1.57400439453125	0.2317484130859375	2.459421875	1.54005712890625	0.2210079345703125	2.32597802734375	1.562905151367187	0.1623524169921875	2.0779384765625	1.598187744140625	0.02603173828125	1.869533447265625	1.627766357421875	-0.087985107421875	1.773958984375	1.650596435546875	-0.073081298828125	1.8851640625	1.653322387695312	-0.0810933837890625	1.868828491210937	1.672138671875	0.0434693603515625	2.526568603515625	1.534170654296875	0.2377789306640625	2.66210205078125	1.529153442382813	0.2432430419921875	2.888828857421875	1.366742218017578	0.3249534912109375	3.050224365234375	1.293894744873047	0.1593873291015625	3.04054052734375	1.339998870849609	0.0633028564453125
275	9.133333999999998	2.475473388671875	1.007134864807129	0.3098636474609375	2.461455078125	1.180381103515625	0.2557152099609375	2.450626953125	1.316669372558594	0.2058094482421875	2.460264404296875	1.537643615722656	0.2183944091796875	2.42580224609375	1.50343505859375	0.2064039306640625	2.295765625	1.516140747070313	0.1415325927734375	2.05859130859375	1.581982849121094	0.0039410400390625	1.859302124023438	1.637134094238281	-0.111201904296875	1.778348266601562	1.679537963867187	-0.1473065185546875	1.851108154296875	1.728982421875	-0.0808304443359375	1.832792358398438	1.716279418945313	-0.004833251953125	2.49074853515625	1.49874951171875	0.2282178955078125	2.6229345703125	1.500711303710938	0.2512838134765625	2.808622802734375	1.361206237792969	0.4204398193359375	3.01108544921875	1.299315307617187	0.3080953369140625	3.022822265625	1.300179504394531	0.2029525146484375
276	9.166667	2.47456689453125	1.000677062988281	0.2911756591796875	2.46213037109375	1.170118988037109	0.2314656982421875	2.452208984375	1.302552917480469	0.1758787841796875	2.4583046875	1.521341186523438	0.1868629150390625	2.4247841796875	1.486896270751953	0.175122314453125	2.2959599609375	1.481069549560547	0.1103751220703125	2.036875732421875	1.537586181640625	0.023826416015625	1.8716357421875	1.626184814453125	-0.11638037109375	1.788987915039062	1.663262451171875	-0.1516265869140625	1.86232666015625	1.6928798828125	-0.0765211181640625	1.835430908203125	1.703686401367188	-0.0132020263671875	2.48902001953125	1.483407806396484	0.1969412841796875	2.617373046875	1.489109527587891	0.2303345947265625	2.793418701171875	1.385985412597656	0.4282103271484375	3.005784423828125	1.329285461425781	0.3393604736328125	3.00648486328125	1.301988403320312	0.2383292236328125
277	9.199999999999999	2.47968017578125	0.9945267105102539	0.2891641845703125	2.465351806640625	1.163055801391601	0.2284228515625	2.45351123046875	1.294746704101563	0.172218505859375	2.458583251953125	1.513192932128906	0.1813629150390625	2.42488232421875	1.478517272949219	0.1713807373046875	2.294046875	1.469083984375	0.1119744873046875	2.032418823242188	1.51304248046875	0.0276712646484375	1.866438720703125	1.589387756347656	-0.1179578857421875	1.778669799804687	1.625128051757812	-0.138645751953125	1.866605346679687	1.651359008789063	-0.080106689453125	1.856757934570312	1.688158386230469	-0.0317357177734375	2.48990771484375	1.475612670898438	0.1903206787109375	2.62009716796875	1.481670166015625	0.2140567626953125	2.809937255859375	1.378890899658203	0.3980277099609375	3.02226708984375	1.316482604980469	0.3143736572265625	3.02396240234375	1.285736724853516	0.214575927734375
278	9.233333999999999	2.50199072265625	1.021682373046875	0.264502685546875	2.4760673828125	1.18687109375	0.19262548828125	2.45786279296875	1.326102874755859	0.154488525390625	2.471730224609375	1.546159423828125	0.17542431640625	2.43524267578125	1.512505981445313	0.1693843994140625	2.29114892578125	1.513669555664062	0.1469376220703125	2.024897216796875	1.470764190673828	0.06480261230468751	1.8717470703125	1.532507690429687	-0.10466552734375	1.795089111328125	1.593132934570312	-0.09474914550781249	1.882936889648438	1.619687744140625	-0.0336822509765625	1.903621459960938	1.61255224609375	-0.0021622314453125	2.503281494140625	1.506913970947266	0.1766534423828125	2.636959716796875	1.502370086669922	0.16620068359375	2.788945556640625	1.351489349365234	0.3576370849609375	2.973096435546875	1.20336962890625	0.3181124267578125	3.027136474609375	1.202284637451172	0.22719384765625
279	9.266666999999998	2.53206640625	1.075356903076172	0.2268472900390625	2.496138671875	1.242088562011719	0.1600279541015625	2.47341162109375	1.382736419677734	0.1261544189453125	2.48505517578125	1.605300415039062	0.1307427978515625	2.44907177734375	1.570492919921875	0.13588232421875	2.30487451171875	1.564521606445312	0.1626290283203125	2.05291796875	1.445163909912109	0.10991455078125	1.890218994140625	1.503267974853516	-0.053992431640625	1.814083618164062	1.5641650390625	-0.0375548095703125	1.892614135742188	1.600303466796875	0.0319866943359375	1.923758422851563	1.599178955078125	0.029768310546875	2.517376708984375	1.566504516601563	0.12623681640625	2.6435625	1.5578974609375	0.0789483642578125	2.82016552734375	1.401407867431641	0.2459952392578125	2.96744970703125	1.271402923583984	0.3858643798828125	3.05740234375	1.238869415283203	0.339143798828125
280	9.300000000000001	2.564634765625	1.1004423828125	0.2291422119140625	2.5251181640625	1.27081005859375	0.1729820556640625	2.497208984375	1.41113623046875	0.139905029296875	2.505081298828125	1.63428515625	0.1503411865234375	2.4701884765625	1.598499816894531	0.1573187255859375	2.3267958984375	1.581434753417969	0.185785400390625	2.1056728515625	1.407319885253906	0.1440555419921875	1.952751098632812	1.488167724609375	-0.020579833984375	1.891152954101563	1.564759765625	-0.0075911865234375	1.96761669921875	1.583929870605469	0.0709134521484375	1.998025634765625	1.581488220214844	0.060005615234375	2.537734375	1.596215454101563	0.1420462646484375	2.659665283203125	1.589179443359375	0.083588134765625	2.83895068359375	1.397466491699219	0.2066641845703125	2.98857421875	1.237879974365234	0.3097371826171875	3.079371337890625	1.245089996337891	0.3654088134765625
281	9.333334000000001	2.36606591796875	0.8549444580078125	-1.280619750976562	2.326560302734375	1.033283477783203	-1.27485546875	2.302100341796875	1.177147766113281	-1.281972534179687	2.329783935546875	1.392303253173828	-1.330978881835938	2.295963623046875	1.3566455078125	-1.341260498046875	2.16914892578125	1.332962585449219	-1.410546875	1.956845458984375	1.1458359375	-1.403968017578125	1.771296264648438	1.247604919433594	-1.295973022460938	1.735588745117187	1.336120025634766	-1.320868530273438	1.8302734375	1.341195892333984	-1.3779716796875	1.858783081054687	1.322846435546875	-1.353801513671875	2.3554091796875	1.356315460205078	-1.30635498046875	2.452753173828125	1.355589447021484	-1.213232421875	2.6955146484375	1.218667144775391	-1.287475830078125	2.89895361328125	1.109086273193359	-1.354491455078125	2.9875986328125	1.165929992675781	-1.340677368164062
282	9.366667	2.286992431640625	0.8596602478027344	-1.458356201171875	2.25420263671875	1.038417602539063	-1.448569091796875	2.23290966796875	1.182340850830078	-1.450503662109375	2.25839013671875	1.397233093261719	-1.497692260742187	2.224650390625	1.361666717529297	-1.5075400390625	2.100840576171875	1.331272216796875	-1.578358032226562	1.923052734375	1.113219573974609	-1.560460327148437	1.749976318359375	1.223321258544922	-1.442528076171875	1.7247265625	1.31737109375	-1.455455688476563	1.811533813476562	1.309938018798828	-1.52298828125	1.830304809570312	1.315373321533203	-1.476663696289062	2.2846201171875	1.361266723632812	-1.474121704101562	2.387015869140625	1.353766723632813	-1.387759643554688	2.637576904296875	1.2415341796875	-1.472224853515625	2.8464208984375	1.151578308105469	-1.547752685546875	2.926740966796875	1.220365417480469	-1.54989013671875
283	9.399999999999999	2.153120361328125	0.8775306091308593	-1.686417602539062	2.12485791015625	1.056570465087891	-1.676926635742187	2.10391259765625	1.200116546630859	-1.673585693359375	2.118513427734375	1.415213500976563	-1.72161474609375	2.085849609375	1.378436004638672	-1.729809814453125	1.963498779296875	1.338685211181641	-1.797646118164062	1.836623413085938	1.089408935546875	-1.769264282226563	1.675002319335938	1.206731750488281	-1.643590087890625	1.640986938476563	1.296855255126953	-1.625757690429688	1.698050537109375	1.296316467285156	-1.71971728515625	1.740195678710938	1.303320220947266	-1.671581909179688	2.147187255859375	1.380426422119141	-1.699456665039063	2.2506181640625	1.369329986572266	-1.615313720703125	2.4902177734375	1.256778747558594	-1.724788818359375	2.690388916015625	1.168341339111328	-1.820751953125	2.783589111328125	1.17851806640625	-1.77241357421875
284	9.433333999999999	2.172381103515625	0.8855654754638672	-1.686942626953125	2.145042236328125	1.062410247802734	-1.678431274414063	2.123942138671875	1.203984252929688	-1.673585571289063	2.13908056640625	1.417120452880859	-1.71684521484375	2.1072587890625	1.380861724853516	-1.72660107421875	1.991128662109375	1.340894836425781	-1.800912353515625	1.90748779296875	1.076308990478516	-1.801262573242187	1.742467529296875	1.180424774169922	-1.6740966796875	1.736486694335938	1.272225372314453	-1.644322998046875	1.733488037109375	1.306442291259766	-1.74724658203125	1.755051635742187	1.314592590332031	-1.671622192382813	2.166785888671875	1.382504119873047	-1.69465771484375	2.272650146484375	1.358290069580078	-1.619520263671875	2.48495458984375	1.243904235839844	-1.767119384765625	2.66154736328125	1.158568054199219	-1.898106323242188	2.75170654296875	1.197021545410156	-1.93320458984375
285	9.466667000000001	2.06402587890625	0.8570591125488282	-1.841672241210937	2.0409140625	1.032357177734375	-1.832620239257813	2.022565063476562	1.172537536621094	-1.82580810546875	2.035341674804688	1.383258880615234	-1.868849609375	2.003728515625	1.347315032958984	-1.877490234375	1.887264526367187	1.303726348876953	-1.945764526367187	1.82138818359375	1.038859161376953	-1.91908642578125	1.658762451171875	1.136043365478516	-1.78837255859375	1.633851196289063	1.227302551269531	-1.774852661132813	1.653547729492187	1.241445983886719	-1.87930615234375	1.680665771484375	1.251845001220703	-1.771665405273438	2.063549560546875	1.349135620117188	-1.847855346679687	2.1654921875	1.336187927246094	-1.767403076171875	2.386003173828125	1.213828308105469	-1.887742919921875	2.569852783203125	1.117117950439453	-1.993451293945312	2.635884033203125	1.141204132080078	-2.0685927734375
286	9.5	2.2124345703125	0.9210389556884766	-1.681039184570313	2.185726806640625	1.093254730224609	-1.695565185546875	2.15419384765625	1.228361450195313	-1.678307006835938	2.171662353515625	1.435151550292969	-1.725446533203125	2.140933837890625	1.399588012695312	-1.735416625976562	2.030420532226563	1.358168060302734	-1.810958618164062	1.96133837890625	1.097640380859375	-1.783968627929688	1.7840712890625	1.174110412597656	-1.663896362304687	1.759445678710938	1.264571044921875	-1.652952758789062	1.819838623046875	1.276904083251953	-1.739087646484375	1.790639038085938	1.288171875	-1.628963134765625	2.197564697265625	1.401895965576172	-1.7016650390625	2.29610888671875	1.403553558349609	-1.6185732421875	2.52086376953125	1.271717590332031	-1.70958251953125	2.709808349609375	1.169850128173828	-1.7928193359375	2.783967529296875	1.183415252685547	-1.860975219726563
287	9.533334	2.100446044921875	0.8789374389648438	-1.851439086914062	2.077181640625	1.051079833984375	-1.86500390625	2.050338134765625	1.186575531005859	-1.847031982421875	2.0558662109375	1.393980224609375	-1.8907353515625	2.025579345703125	1.357683074951172	-1.898265014648437	1.908432495117188	1.314917419433594	-1.961027099609375	1.828234497070313	1.060385833740234	-1.920786865234375	1.671897583007812	1.153535858154297	-1.78591162109375	1.634009033203125	1.239604187011719	-1.786732666015625	1.692716674804688	1.262798278808594	-1.871301025390625	1.65949169921875	1.270060485839844	-1.764540649414063	2.085095947265625	1.361325622558594	-1.8706220703125	2.189565185546875	1.349522003173828	-1.796846069335938	2.389533447265625	1.199587097167969	-1.9115263671875	2.557640380859375	1.0803349609375	-2.012203002929688	2.615204345703125	1.080423309326172	-2.095506591796875
288	9.566666999999999	2.097283203125	0.8422812194824219	-1.85767333984375	2.0764482421875	1.014386627197266	-1.871921875	2.051658203125	1.150123016357422	-1.854622314453125	2.061404296875	1.356825012207031	-1.899200561523438	2.030367919921875	1.321210144042969	-1.90642529296875	1.912546142578125	1.279357879638672	-1.968012817382812	1.834697387695313	1.024709625244141	-1.926913208007812	1.68111279296875	1.118460144042969	-1.789940185546875	1.645850708007812	1.205404541015625	-1.786493041992187	1.709527709960937	1.217878234863281	-1.869493286132812	1.670258911132813	1.234005828857422	-1.76276171875	2.089970458984375	1.323696716308594	-1.879100830078125	2.195440673828125	1.310521301269531	-1.807381225585937	2.407662841796875	1.172400146484375	-1.913458862304688	2.585676513671875	1.063589141845703	-2.00786865234375	2.623958740234375	1.053446044921875	-2.10087744140625
289	9.599999999999998	2.703235595703125	1.062880233764648	0.25826123046875	2.677744873046875	1.231438201904297	0.2275706787109375	2.65172900390625	1.361464721679688	0.187668701171875	2.661053466796875	1.571937438964844	0.1944613037109375	2.630343505859375	1.5382646484375	0.2081630859375	2.512664306640625	1.510920532226562	0.2764820556640625	2.44455615234375	1.253045867919922	0.3056036376953125	2.29170263671875	1.325931762695312	0.1571678466796875	2.24600048828125	1.402463500976562	0.1289744873046875	2.307118896484375	1.44753515625	0.2013577880859375	2.260876953125	1.425019409179688	0.0975235595703125	2.689447509765625	1.535961669921875	0.18040478515625	2.80303857421875	1.522504760742188	0.123666259765625	2.972958740234375	1.331769653320312	0.2210469970703125	3.115406005859375	1.174356506347656	0.3043037109375	3.212035888671875	1.184558746337891	0.330605224609375
290	9.633333999999998	2.7092822265625	1.08438786315918	0.2617034912109375	2.683490234375	1.258704193115234	0.2297216796875	2.660785888671875	1.395773895263672	0.195142333984375	2.668265380859375	1.612255187988281	0.21918994140625	2.63539404296875	1.576542785644531	0.2272572021484375	2.50663134765625	1.533024719238281	0.27329443359375	2.4553994140625	1.262101379394531	0.3037943115234375	2.310844482421875	1.363867309570312	0.152278076171875	2.234828125	1.416857299804688	0.1247557373046875	2.28146875	1.478091430664062	0.201181396484375	2.27019384765625	1.457531860351563	0.09311523437499999	2.6992431640625	1.576184753417969	0.20519091796875	2.818715087890625	1.555944702148437	0.15279541015625	2.987319580078125	1.347787628173828	0.2429998779296875	3.051280029296875	1.144712600708008	0.14170654296875	3.151625732421875	1.127011108398438	0.12049267578125
291	9.666667	2.72468212890625	1.088802703857422	0.260469970703125	2.7038359375	1.267313659667969	0.228136474609375	2.6873310546875	1.4102890625	0.20368310546875	2.69681884765625	1.631187683105469	0.2259522705078125	2.6618759765625	1.595546508789063	0.2310250244140625	2.52521533203125	1.552823486328125	0.261164306640625	2.464376953125	1.279181671142578	0.2989141845703125	2.349863525390625	1.378259338378906	0.116076171875	2.2693447265625	1.426622680664063	0.0862066650390625	2.325597900390625	1.480824157714844	0.164502685546875	2.287835693359375	1.462508544921875	0.0511556396484375	2.72898779296875	1.593601623535156	0.215629150390625	2.85288720703125	1.568642822265625	0.16930810546875	2.992374267578125	1.363476898193359	0.3159783935546875	2.869624755859375	1.293592926025391	0.1214425048828125	2.928937744140625	1.257115081787109	0.041358154296875
292	9.699999999999999	2.710521240234375	1.110217803955078	0.2631917724609375	2.691222412109375	1.290205749511719	0.227994873046875	2.67640478515625	1.435337463378906	0.2067391357421875	2.686424072265625	1.657712524414062	0.235191650390625	2.650965087890625	1.621720642089844	0.2389527587890625	2.51058203125	1.585899719238281	0.2679947509765625	2.4603681640625	1.305841552734375	0.2932421875	2.3482900390625	1.422692138671875	0.1164351806640625	2.257548828125	1.447857299804687	0.084191650390625	2.30647021484375	1.507632995605469	0.1648663330078125	2.25163427734375	1.473055603027344	0.049887939453125	2.718910888671875	1.619930053710938	0.2241549072265625	2.847397705078125	1.604506896972656	0.1825386962890625	3.003475341796875	1.379873565673828	0.2819752197265625	2.9505283203125	1.311502655029297	0.05512158203125	3.034376953125	1.304348205566406	-0.01123828125
293	9.733333999999999	2.70911962890625	1.13154768371582	0.2659100341796875	2.696213623046875	1.312622009277344	0.229886474609375	2.68612060546875	1.459237518310547	0.212759521484375	2.69860400390625	1.682343505859375	0.240895263671875	2.662107421875	1.646965209960938	0.2422196044921875	2.5181845703125	1.613734008789062	0.255389404296875	2.470572265625	1.332267913818359	0.281652099609375	2.358647705078125	1.445163543701172	0.1010474853515625	2.2686572265625	1.456215179443359	0.0591199951171875	2.3196767578125	1.519823608398438	0.136033935546875	2.25962353515625	1.471154632568359	0.0224439697265625	2.73115234375	1.643711669921875	0.2324281005859375	2.863229736328125	1.627170654296875	0.202530029296875	3.015656005859375	1.401376159667969	0.3078948974609375	3.00183984375	1.340969512939453	0.072256103515625	3.086373291015625	1.329400451660156	0.006770263671875
294	9.766666999999998	2.70037548828125	1.148089508056641	0.270753662109375	2.68891796875	1.327537658691406	0.2339739990234375	2.6793359375	1.473192687988281	0.2190721435546875	2.689689453125	1.694068115234375	0.2505631103515625	2.653566650390625	1.658900939941406	0.2495333251953125	2.51126904296875	1.621765258789063	0.2497701416015625	2.46829052734375	1.341974212646484	0.2760469970703125	2.372869140625	1.451546691894531	0.0867802734375	2.28588916015625	1.456227233886719	0.0396007080078125	2.3729677734375	1.482295959472656	0.1035909423828125	2.272478271484375	1.468409362792969	0.0041319580078125	2.7224560546875	1.655935913085937	0.2433255615234375	2.8530341796875	1.635641845703125	0.2143138427734375	3.01682470703125	1.419905944824219	0.3169700927734375	3.01726611328125	1.353110687255859	0.084759033203125	3.103341796875	1.347467041015625	0.0220213623046875
295	9.800000000000001	2.69988671875	1.150956283569336	0.267346435546875	2.68817919921875	1.328923400878906	0.228688720703125	2.67787841796875	1.473600646972656	0.212953369140625	2.68797119140625	1.693227661132813	0.24428076171875	2.6519697265625	1.658402221679688	0.2420670166015625	2.510664794921875	1.621846313476563	0.23317529296875	2.46487548828125	1.345241577148438	0.269197265625	2.3839306640625	1.451476989746094	0.073111328125	2.29781640625	1.456911315917969	0.0256046142578125	2.382428466796875	1.498734558105469	0.08312451171875	2.2826845703125	1.468600219726563	-0.00971337890625	2.72062744140625	1.655171142578125	0.238270751953125	2.851493408203125	1.633722534179687	0.215672119140625	3.01426611328125	1.421523712158203	0.322598388671875	3.02527197265625	1.365599029541016	0.0892034912109375	3.10951171875	1.356252593994141	0.0254521484375
296	9.833334000000001	2.7025595703125	1.148405334472656	0.271115966796875	2.690234375	1.324301177978516	0.226822998046875	2.67973046875	1.467957916259766	0.2073955078125	2.69152978515625	1.687293701171875	0.233865966796875	2.655393798828125	1.652838989257813	0.23247021484375	2.51339013671875	1.620860473632812	0.22664501953125	2.45602001953125	1.346954559326172	0.258066650390625	2.38116650390625	1.46040444946289	0.064701171875	2.29475830078125	1.455522613525391	0.0184537353515625	2.37113134765625	1.516923461914062	0.06867358398437499	2.273341796875	1.463900054931641	-0.013470458984375	2.723758544921875	1.649009765625	0.2286412353515625	2.8535009765625	1.6247021484375	0.2054796142578125	3.01255419921875	1.427383148193359	0.34001318359375	3.0255166015625	1.362878723144531	0.1098861083984375	3.09263720703125	1.35491748046875	0.02867822265625
297	9.866667	2.692439453125	1.129635681152344	0.2597135009765625	2.68261865234375	1.304433227539062	0.2121221923828125	2.67406103515625	1.447468353271484	0.189654296875	2.686223388671875	1.66619384765625	0.2171431884765625	2.65006689453125	1.631943359375	0.2151080322265625	2.510080078125	1.594665405273437	0.2029732666015625	2.446839111328125	1.325525604248047	0.253345703125	2.39063916015625	1.431969451904297	0.050508544921875	2.30526171875	1.438470367431641	0.00299609375	2.3931484375	1.481428802490234	0.0530457763671875	2.27895166015625	1.445335601806641	-0.0231612548828125	2.718322265625	1.627899047851562	0.2122154541015625	2.847304931640625	1.600590698242188	0.189779541015625	2.997788330078125	1.398878479003906	0.3263670654296875	3.0033408203125	1.334964263916016	0.09629504394531251	3.069948974609375	1.338765747070312	0.0146514892578125
298	9.899999999999999	2.697871826171875	1.097304656982422	0.2494141845703125	2.689732421875	1.271973236083984	0.2041798095703125	2.68304541015625	1.414667266845703	0.1831356201171875	2.7016416015625	1.633009399414063	0.200160400390625	2.66466943359375	1.599912963867188	0.2000498046875	2.52464990234375	1.56467333984375	0.1901927490234375	2.44129345703125	1.30116372680664	0.2335738525390625	2.40667138671875	1.410925140380859	0.0289071044921875	2.324662841796875	1.422405364990234	-0.02253369140625	2.40580615234375	1.479953582763672	0.0229697265625	2.3136884765625	1.432503204345703	-0.060418701171875	2.732444091796875	1.593788330078125	0.196766845703125	2.85697998046875	1.555603881835937	0.169223388671875	2.98700146484375	1.353189788818359	0.322128173828125	2.89403759765625	1.310182098388672	0.1075413818359375	2.7996923828125	1.331767425537109	0.06691589355468749
299	9.933333999999999	2.68614404296875	1.089848480224609	0.2629134521484375	2.68086572265625	1.264471801757812	0.221270263671875	2.67639208984375	1.405974212646484	0.19735107421875	2.691576904296875	1.623351318359375	0.2141790771484375	2.655269287109375	1.589950134277344	0.21329345703125	2.51550927734375	1.556656494140625	0.2050435791015625	2.405993408203125	1.302329925537109	0.2317464599609375	2.39246923828125	1.337166259765625	0.00127001953125	2.332834716796875	1.378504943847656	-0.06300634765625	2.392052734375	1.423617828369141	0.0163052978515625	2.314248046875	1.375866149902344	-0.0934990234375	2.72279541015625	1.584759216308594	0.211612548828125	2.8514072265625	1.55723095703125	0.19651123046875	2.97252294921875	1.320658874511719	0.295047607421875	2.93278271484375	1.284317535400391	0.064820068359375	2.847618896484375	1.330693206787109	0.0262171630859375
300	9.966667000000001	2.685193115234375	1.073028411865234	0.2457119140625	2.66597119140625	1.247684356689453	0.2006546630859375	2.651837890625	1.38970703125	0.174969482421875	2.668884765625	1.609425170898438	0.18766162109375	2.63234912109375	1.57571630859375	0.1911983642578125	2.4922294921875	1.544369750976562	0.2137796630859375	2.372669677734375	1.290340393066406	0.224763916015625	2.311886962890625	1.360034576416016	0.007828735351562499	2.2475517578125	1.427412261962891	-0.0222867431640625	2.31449072265625	1.475149810791016	0.050587646484375	2.259660400390625	1.452256256103515	-0.05792236328125	2.69995068359375	1.570389770507812	0.1820576171875	2.82803466796875	1.545147216796875	0.1531287841796875	2.958545654296875	1.350707092285156	0.317814453125	2.892574951171875	1.207992797851563	0.138064697265625	2.7913359375	1.178741271972656	0.135236083984375
301	10	2.68156298828125	1.08655436706543	0.2563232421875	2.6515224609375	1.260944152832031	0.2135478515625	2.6301240234375	1.403323059082031	0.1922542724609375	2.644753173828125	1.624044677734375	0.204525634765625	2.6092470703125	1.58956005859375	0.211729248046875	2.473015625	1.5540439453125	0.249931884765625	2.359828125	1.297550659179687	0.28027880859375	2.2372451171875	1.3794404296875	0.0951162109375	2.1730107421875	1.448575958251953	0.0677342529296875	2.253178955078125	1.503656646728516	0.11967138671875	2.212072021484375	1.469820037841797	0.0208739013671875	2.675816650390625	1.585445922851562	0.1953712158203125	2.79722509765625	1.5544091796875	0.14734521484375	2.915813232421875	1.318584533691406	0.260843505859375	2.86818994140625	1.209960632324219	0.0525703125	2.77825537109375	1.15427961730957	0.050257080078125
302	10.033334	2.66040087890625	1.077562530517578	0.2552037353515625	2.63394775390625	1.253305694580078	0.2230662841796875	2.61756201171875	1.395998748779297	0.2083262939453125	2.6166552734375	1.615748291015625	0.2046605224609375	2.586586181640625	1.579880737304687	0.2211365966796875	2.461461181640625	1.541724853515625	0.2830255126953125	2.3292021484375	1.30858447265625	0.3631048583984375	2.190581298828125	1.420668365478515	0.2102957763671875	2.14376025390625	1.471680999755859	0.1416817626953125	2.207586669921875	1.511373687744141	0.2211551513671875	2.17583447265625	1.480112640380859	0.10409521484375	2.6478525390625	1.579032592773438	0.1913558349609375	2.739759765625	1.541425048828125	0.102682861328125	2.87186572265625	1.315148193359375	0.2149129638671875	2.70944677734375	1.301287719726562	0.041818603515625	2.604832275390625	1.308297180175781	0.0466171875
303	10.066667	2.645705078125	1.062277770996094	0.24776123046875	2.610879150390625	1.238811187744141	0.225900634765625	2.587156005859375	1.381250579833984	0.21379833984375	2.59217919921875	1.601739135742188	0.2100634765625	2.56817041015625	1.566565551757813	0.235877197265625	2.47054931640625	1.540280151367188	0.340152587890625	2.3429609375	1.326274322509766	0.46957421875	2.182029296875	1.452856109619141	0.35292529296875	2.1339814453125	1.490336273193359	0.276388427734375	2.19228173828125	1.534950439453125	0.358014892578125	2.1587568359375	1.494992279052734	0.23823193359375	2.61597314453125	1.56404296875	0.18705712890625	2.670301025390625	1.53040234375	0.06971411132812499	2.83124951171875	1.294598327636719	0.08788159179687501	2.60613232421875	1.341968780517578	0.02446142578125	2.5021904296875	1.355499176025391	0.034913330078125
304	10.1	2.6149052734375	1.06069612121582	0.242387451171875	2.5761767578125	1.237538665771484	0.21896533203125	2.548119140625	1.37985400390625	0.20297119140625	2.5485966796875	1.601921752929687	0.2085966796875	2.53288427734375	1.5647890625	0.23842041015625	2.46037158203125	1.544389282226562	0.36379931640625	2.38068408203125	1.338020904541016	0.539894775390625	2.205447021484375	1.435995788574219	0.41335986328125	2.15180224609375	1.450604339599609	0.33202001953125	2.17587939453125	1.499438507080078	0.428244140625	2.1584609375	1.474780548095703	0.298112548828125	2.56598046875	1.565636596679687	0.178044677734375	2.5850107421875	1.544996704101563	0.0464461669921875	2.692324462890625	1.298811614990234	-0.057851318359375	2.48152490234375	1.403025299072266	-0.0082908935546875	2.42875927734375	1.413659515380859	0.08312377929687501
305	10.133334	2.599954833984375	1.018784149169922	0.2548199462890625	2.55808642578125	1.192705505371094	0.2237198486328125	2.5373740234375	1.335739654541016	0.2101793212890625	2.543599853515625	1.556102172851562	0.2251746826171875	2.5323408203125	1.51805859375	0.2554141845703125	2.47900927734375	1.500517608642578	0.3896363525390625	2.4613720703125	1.266523834228516	0.5446739501953125	2.2673046875	1.37029296875	0.4592840576171875	2.238609375	1.342938201904297	0.3696580810546875	2.225270263671875	1.407991821289063	0.4573170166015625	2.22694384765625	1.401236572265625	0.3376888427734375	2.5547822265625	1.521213623046875	0.1907806396484375	2.55387353515625	1.501444885253906	0.05840625	2.51206787109375	1.293755493164062	-0.134569091796875	2.343890625	1.4249970703125	-0.0267110595703125	2.31166650390625	1.454096923828125	0.0694635009765625
306	10.166667	2.6159521484375	1.006393814086914	0.25320556640625	2.572846923828125	1.175339416503906	0.215535400390625	2.54990869140625	1.314768920898437	0.196301025390625	2.55584228515625	1.529839721679688	0.225126220703125	2.5481435546875	1.490392761230469	0.25317041015625	2.49725537109375	1.457418884277344	0.382602783203125	2.53143408203125	1.209036254882812	0.49871337890625	2.33498291015625	1.291175903320313	0.406846435546875	2.297259521484375	1.282591979980469	0.318681640625	2.273383544921875	1.318567565917969	0.417718017578125	2.26285205078125	1.314652099609375	0.295881103515625	2.56359716796875	1.49808056640625	0.188134521484375	2.5347802734375	1.478217590332031	0.061385498046875	2.3932724609375	1.361990356445312	-0.1524521484375	2.2289970703125	1.485867797851562	-0.039237060546875	2.1705546875	1.514236755371094	0.041548828125
307	10.2	2.5898310546875	1.017082626342773	0.24525830078125	2.550550537109375	1.185870910644531	0.20949560546875	2.52713037109375	1.323635894775391	0.18749267578125	2.55725146484375	1.5330625	0.22751806640625	2.5495244140625	1.492878082275391	0.25376611328125	2.5454384765625	1.464900970458984	0.39270458984375	2.515746337890625	1.225698822021484	0.52318408203125	2.29256298828125	1.253995941162109	0.47513330078125	2.26631201171875	1.256590942382813	0.383341064453125	2.22652734375	1.338664672851563	0.439618408203125	2.272810546875	1.317808288574219	0.3662998046875	2.557060302734375	1.503691131591797	0.18833251953125	2.50364990234375	1.501723510742187	0.06934716796875	2.3089365234375	1.484754852294922	-0.1301329345703125	2.10024853515625	1.586872314453125	-0.1471658935546875	2.03628076171875	1.62608251953125	-0.07684033203125
308	10.233334	2.589586181640625	1.00031623840332	0.221627197265625	2.54776953125	1.16893359375	0.187009765625	2.5244521484375	1.30699951171875	0.165820068359375	2.55176318359375	1.518102294921875	0.1998544921875	2.5479375	1.478101867675781	0.22731103515625	2.5411328125	1.479100341796875	0.3690830078125	2.40489794921875	1.289021301269531	0.512595947265625	2.17904931640625	1.244257186889648	0.507809814453125	2.17661669921875	1.185794784545898	0.4321953125	2.1536455078125	1.259895629882813	0.506304443359375	2.19791552734375	1.230694122314453	0.39371533203125	2.54862939453125	1.48805908203125	0.161240966796875	2.483645263671875	1.490538146972656	0.0480087890625	2.240010009765625	1.537744934082031	-0.08073510742187499	2.03442626953125	1.586972473144531	-0.17921044921875	1.944150024414063	1.604018615722656	-0.132762939453125
309	10.266667	2.58390087890625	0.9761116867065429	0.2014775390625	2.547189208984375	1.148738296508789	0.181470458984375	2.525545654296875	1.288545715332031	0.16928662109375	2.531292236328125	1.503124847412109	0.194622802734375	2.53332373046875	1.463965148925781	0.223668701171875	2.5246083984375	1.474189697265625	0.365354248046875	2.34505859375	1.331537353515625	0.51735400390625	2.133927001953125	1.248359680175781	0.560075927734375	2.1376103515625	1.168898345947266	0.50656982421875	2.10561474609375	1.257955444335938	0.5577353515625	2.145170166015625	1.202770324707031	0.45334326171875	2.5294541015625	1.471319915771484	0.15718701171875	2.465712890625	1.476446624755859	0.0429359130859375	2.20296630859375	1.514692260742188	-0.0469779052734375	1.984895263671875	1.544937072753906	-0.125774169921875	1.8846943359375	1.566878479003906	-0.137317138671875
310	10.3	2.55906201171875	0.97020361328125	0.1959141845703125	2.510696044921875	1.137798522949219	0.170707275390625	2.47744140625	1.273499755859375	0.152482421875	2.47811962890625	1.48686557006836	0.1742774658203125	2.485947021484375	1.448591644287109	0.2028868408203125	2.50525341796875	1.444831024169922	0.3427322998046875	2.374441162109375	1.303629425048828	0.5363238525390625	2.16619140625	1.240078521728516	0.6076910400390625	2.150437255859375	1.164423553466797	0.5522174072265625	2.109140625	1.25252946472168	0.5961116943359375	2.1439140625	1.192954330444336	0.4997108154296875	2.472119140625	1.454656524658203	0.1381419677734375	2.387275390625	1.457703216552734	0.0398004150390625	2.11791748046875	1.497717834472656	-0.016937255859375	1.890867797851562	1.545017578125	-0.0239248046875	1.811053833007813	1.542690795898437	-0.0880750732421875
311	10.333334	2.538739990234375	0.9745375137329102	0.190905517578125	2.47739208984375	1.141208862304687	0.1685977783203125	2.42868017578125	1.274588958740234	0.150857666015625	2.43002490234375	1.491860198974609	0.1663480224609375	2.44039306640625	1.453908599853516	0.195854736328125	2.46883349609375	1.439717803955078	0.3357159423828125	2.36747216796875	1.284343444824219	0.5417701416015624	2.17008837890625	1.220200866699219	0.6470223388671875	2.144447998046875	1.147444305419922	0.5888577880859375	2.108273193359375	1.233197692871094	0.6444566650390625	2.1405146484375	1.181484039306641	0.5390010986328125	2.421263671875	1.458033966064453	0.131232177734375	2.3327529296875	1.449545257568359	0.033744140625	2.05140478515625	1.448745391845703	0.0082020263671875	1.818207275390625	1.476030975341797	0.0283726806640625	1.732691650390625	1.472684967041016	-0.030763671875
312	10.366667	2.53462646484375	0.989417121887207	0.19654541015625	2.48303759765625	1.161313659667969	0.1739327392578125	2.43698291015625	1.296901184082031	0.153738525390625	2.4332900390625	1.515611145019531	0.178411865234375	2.440400390625	1.476119873046875	0.2077327880859375	2.452603515625	1.456116760253906	0.3507691650390625	2.337833984375	1.286190002441406	0.5417125244140625	2.1349345703125	1.212919570922852	0.6353414306640625	2.11666748046875	1.137512512207031	0.5760755615234375	2.090316650390625	1.225254592895508	0.6361597900390625	2.1132158203125	1.17560627746582	0.5245516357421875	2.4295185546875	1.482887756347656	0.14071337890625	2.361781982421875	1.467558349609375	0.026885498046875	2.08176806640625	1.440750183105469	-0.0218846435546875	1.846959350585937	1.472944580078125	0.001363037109375	1.757348754882812	1.458407592773437	-0.0516434326171875
313	10.4	2.52187939453125	1.007033172607422	0.2245311279296875	2.47237939453125	1.179899108886719	0.2003311767578125	2.4289189453125	1.316630065917969	0.1790057373046875	2.427919189453125	1.53629736328125	0.201233154296875	2.432599853515625	1.496901580810547	0.2314124755859375	2.455626953125	1.475251190185547	0.373314453125	2.441258544921875	1.224638702392578	0.499675048828125	2.2215849609375	1.145947357177734	0.534139892578125	2.205353515625	1.105841003417969	0.446288330078125	2.15047314453125	1.167622741699219	0.51872265625	2.157878662109375	1.192773345947266	0.4379638671875	2.425703857421875	1.503121124267578	0.1636063232421875	2.364510498046875	1.488245269775391	0.04561767578125	2.08646533203125	1.462221557617188	-0.0177083740234375	1.851924194335937	1.503182647705078	0.001444580078125	1.761226196289063	1.487328094482422	-0.049939208984375
314	10.433334	2.515943359375	1.031592803955078	0.239575927734375	2.471444580078125	1.207364700317383	0.2139267578125	2.4307548828125	1.345943420410156	0.1899998779296875	2.415431640625	1.567773681640625	0.2047125244140625	2.41830126953125	1.529159545898438	0.23683544921875	2.430655029296875	1.507810882568359	0.381479248046875	2.5303017578125	1.287025360107422	0.529061767578125	2.3026083984375	1.273745574951172	0.460826904296875	2.27798291015625	1.231970092773437	0.3747021484375	2.2761259765625	1.285075653076172	0.4720556640625	2.243873046875	1.288035339355469	0.3454521484375	2.41977294921875	1.533218139648437	0.16789501953125	2.38096826171875	1.526218627929687	0.038794921875	2.13651318359375	1.415318756103516	-0.068313720703125	1.915760620117188	1.480336578369141	0.0035299072265625	1.814472412109375	1.476408660888672	-0.02888623046875
315	10.466667	2.53020556640625	1.078208312988281	0.236311767578125	2.474904296875	1.251725494384766	0.2084993896484375	2.4363681640625	1.392914764404297	0.1919957275390625	2.43059228515625	1.61409619140625	0.2281466064453125	2.42581884765625	1.572168518066406	0.2560950927734375	2.394823974609375	1.536138916015625	0.3958526611328125	2.54460595703125	1.322987884521484	0.5123123779296875	2.32812744140625	1.322316741943359	0.4098443603515625	2.26729736328125	1.306739807128906	0.3327437744140625	2.3042900390625	1.324591918945313	0.4364891357421875	2.239912109375	1.312930511474609	0.3059815673828125	2.439377685546875	1.582898864746094	0.1887874755859375	2.409318359375	1.588186889648437	0.0564593505859375	2.25125830078125	1.377122161865235	-0.066055908203125	2.032809692382812	1.458628601074219	0.0007376708984375	1.935789184570313	1.452526153564453	-0.044123779296875
316	10.5	2.570904296875	1.10862907409668	0.239873291015625	2.52054296875	1.282414886474609	0.21226220703125	2.49198388671875	1.425791778564453	0.206087646484375	2.47490478515625	1.646339294433594	0.23210986328125	2.466206298828125	1.605501220703125	0.260131591796875	2.401298583984375	1.561223449707031	0.383966552734375	2.48681787109375	1.344497375488281	0.545495849609375	2.31088818359375	1.355242767333984	0.385643310546875	2.25765673828125	1.377757690429688	0.305525634765625	2.291635498046875	1.359339752197266	0.409425537109375	2.25948388671875	1.402013305664062	0.277072021484375	2.491207275390625	1.614340209960937	0.19638623046875	2.4807490234375	1.611229187011719	0.0619088134765625	2.33833642578125	1.386934692382813	-0.0514765625	2.11198974609375	1.458893188476563	-0.010841552734375	2.04196533203125	1.481856994628906	-0.08754528808593751
317	10.533334	2.58614794921875	1.138476806640625	0.2378575439453125	2.53976025390625	1.313434722900391	0.21428515625	2.5138720703125	1.457040710449219	0.213167236328125	2.49455517578125	1.677039184570313	0.2369881591796875	2.483857666015625	1.6363896484375	0.2643385009765625	2.41703955078125	1.600790893554688	0.3894766845703125	2.48840185546875	1.332085723876953	0.4408851318359375	2.284878173828125	1.387012481689453	0.3319244384765625	2.260934326171875	1.443264953613281	0.2546683349609375	2.2590947265625	1.421928802490234	0.3631273193359375	2.3064453125	1.494831207275391	0.2839974365234375	2.513517578125	1.645039916992188	0.2028065185546875	2.531333740234375	1.644334594726562	0.06944140625	2.469490234375	1.384017333984375	-0.0373360595703125	2.24388427734375	1.449564788818359	0.0131766357421875	2.165845703125	1.476455596923828	-0.0534530029296875
318	10.566667	2.6157158203125	1.133710784912109	0.2434766845703125	2.570666015625	1.308356140136719	0.2153580322265625	2.5433662109375	1.451667114257813	0.2117552490234375	2.5156962890625	1.671417724609375	0.2287567138671875	2.4997001953125	1.630710876464844	0.2532967529296875	2.396890380859375	1.577939697265625	0.3429571533203125	2.48125146484375	1.320987670898437	0.4254493408203125	2.328994140625	1.364302642822266	0.2486480712890625	2.303939697265625	1.45622021484375	0.2235374755859375	2.326705078125	1.479004699707031	0.3293009033203125	2.36278173828125	1.483907958984375	0.2397266845703125	2.54243115234375	1.639594360351563	0.2000391845703125	2.58983984375	1.63343505859375	0.074259765625	2.598908203125	1.367203979492188	-0.0354603271484375	2.378373046875	1.423152770996094	0.041908447265625	2.308998291015625	1.431664489746094	-0.037893798828125
319	10.6	2.639727294921875	1.139597747802734	0.2581405029296875	2.59376708984375	1.314433227539062	0.2213509521484375	2.56490673828125	1.458727233886719	0.2114649658203125	2.550320556640625	1.680334838867187	0.2442801513671875	2.5290185546875	1.638756652832031	0.2639359130859375	2.41786376953125	1.592105041503906	0.3494879150390625	2.47805126953125	1.322204620361328	0.4215006103515625	2.355416015625	1.393733581542969	0.2282003173828125	2.324943359375	1.452732055664062	0.15400341796875	2.40066455078125	1.506828491210938	0.215844970703125	2.370267578125	1.465365539550781	0.1215125732421875	2.57790283203125	1.648538330078125	0.2153851318359375	2.64774609375	1.651201904296875	0.0987325439453125	2.678573486328125	1.380998260498047	-0.0052532958984375	2.443145751953125	1.422050842285156	0.0380435791015625	2.372921875	1.423307739257813	-0.04295849609375
320	10.633334	2.6561982421875	1.124587356567383	0.250734619140625	2.618560546875	1.301903106689453	0.219757080078125	2.594913330078125	1.446921234130859	0.214874755859375	2.57274853515625	1.669091796875	0.22998779296875	2.5503310546875	1.628549194335938	0.25014501953125	2.4316669921875	1.583382568359375	0.324917236328125	2.47528466796875	1.316258666992188	0.413677001953125	2.373544921875	1.380670654296875	0.20714501953125	2.404080322265625	1.462276763916016	0.1596092529296875	2.4282412109375	1.531463500976562	0.243482177734375	2.4418515625	1.474339263916016	0.1488519287109375	2.603767822265625	1.636223510742187	0.2065859375	2.67889892578125	1.626694213867188	0.0941580810546875	2.757070556640625	1.35860107421875	0.0150997314453125	2.519139892578125	1.403243072509766	0.0178592529296875	2.4319326171875	1.461036834716797	-0.0039600830078125
321	10.666667	2.663261474609375	1.110318817138672	0.253591064453125	2.63898291015625	1.288645385742188	0.22554541015625	2.623449951171875	1.433256774902344	0.2184716796875	2.607092041015625	1.653968139648438	0.23069970703125	2.5822099609375	1.614631103515625	0.24907568359375	2.458162841796875	1.568623901367188	0.3106904296875	2.48043310546875	1.29372607421875	0.370137451171875	2.38756103515625	1.384776458740234	0.1722562255859375	2.437268310546875	1.459948150634766	0.1329705810546875	2.44840234375	1.520577514648437	0.224459716796875	2.47914697265625	1.473019012451172	0.1416912841796875	2.63850830078125	1.6203505859375	0.210109130859375	2.7188544921875	1.610774169921875	0.102963623046875	2.809552490234375	1.3467412109375	0.0344105224609375	2.57277734375	1.374921417236328	0.0090234375	2.5084990234375	1.458866790771484	0.0141529541015625
322	10.7	2.70447314453125	1.092891418457031	0.256934814453125	2.679671875	1.270690460205078	0.230275390625	2.664064453125	1.414936157226562	0.229160888671875	2.632853515625	1.633572448730469	0.227680419921875	2.6086279296875	1.593676086425781	0.24522021484375	2.4830693359375	1.543407958984375	0.298662353515625	2.487760498046875	1.282149505615234	0.402343505859375	2.50808349609375	1.337880157470703	0.173976806640625	2.53872412109375	1.428966003417969	0.154999267578125	2.46727880859375	1.478909790039062	0.22196240234375	2.54884619140625	1.44513671875	0.10662841796875	2.66830224609375	1.601360290527344	0.212560302734375	2.7556416015625	1.581755493164062	0.113134033203125	2.862185791015625	1.323156097412109	0.0513212890625	2.628730712890625	1.358712921142578	0.0149481201171875	2.5433564453125	1.411412963867188	-0.0175853271484375
323	10.733334	2.720827880859375	1.082208648681641	0.24197705078125	2.692953369140625	1.25767529296875	0.215214599609375	2.67392041015625	1.400046081542969	0.21466748046875	2.64371240234375	1.616581115722656	0.217082763671875	2.6196552734375	1.576862426757812	0.23382666015625	2.50287109375	1.515480163574219	0.2914462890625	2.5636201171875	1.299195831298828	0.455711181640625	2.505380859375	1.314119842529297	0.2299990234375	2.533747314453125	1.374896514892578	0.15995703125	2.48393798828125	1.453099853515625	0.21692431640625	2.523765625	1.413085876464844	0.131900390625	2.678658203125	1.584847900390625	0.20145068359375	2.7768935546875	1.564292846679687	0.11502978515625	2.878830078125	1.306693542480469	0.054513916015625	2.649307861328125	1.338840240478516	0.007220703125	2.5608388671875	1.370259613037109	-0.0384822998046875
324	10.766667	2.74754345703125	1.07208366394043	0.2449635009765625	2.71551806640625	1.245208129882812	0.2073355712890625	2.69263330078125	1.386939514160156	0.1971014404296875	2.674789794921875	1.604630859375	0.2142208251953125	2.64769775390625	1.565273681640625	0.2270135498046875	2.5262255859375	1.508655151367188	0.2803970947265625	2.525237060546875	1.246469177246094	0.3754029541015625	2.4573779296875	1.280818878173828	0.1540469970703125	2.4636728515625	1.355749816894531	0.0924964599609375	2.518103515625	1.410708923339844	0.1693543701171875	2.544169921875	1.375049194335938	0.1469176025390625	2.708602783203125	1.571963012695313	0.1977235107421875	2.8151376953125	1.5515068359375	0.1212723388671875	2.919545166015625	1.293196197509766	0.065472412109375	2.69223828125	1.324404510498047	0.00600341796875	2.605203125	1.377261505126953	-0.0180428466796875
325	10.8	2.752351806640625	1.069256500244141	0.247064697265625	2.72264306640625	1.243069488525391	0.20890087890625	2.701689208984375	1.385443054199219	0.199196533203125	2.68997412109375	1.603909301757813	0.21758935546875	2.661494140625	1.565204711914062	0.22974560546875	2.53711083984375	1.51035595703125	0.278928955078125	2.5313193359375	1.2482607421875	0.375719970703125	2.4711376953125	1.276955993652344	0.150845458984375	2.45994921875	1.349904052734375	0.0873167724609375	2.52551904296875	1.395096862792969	0.162140869140625	2.5560302734375	1.369980010986328	0.15861865234375	2.7231201171875	1.570295654296875	0.201323486328125	2.83167333984375	1.547155334472656	0.12805859375	2.931575439453125	1.2850419921875	0.07911865234375	2.70737451171875	1.327949981689453	0.01347998046875	2.62196630859375	1.383844177246094	-0.010490234375
326	10.833334	2.76291943359375	1.082558959960938	0.240735595703125	2.7304677734375	1.259726928710938	0.207284912109375	2.707357421875	1.404213439941406	0.201052001953125	2.69895068359375	1.626173278808594	0.22009619140625	2.66926611328125	1.58733203125	0.23206982421875	2.543634521484375	1.528300842285156	0.279812744140625	2.543486572265625	1.262674621582031	0.37962841796875	2.487241943359375	1.285814056396484	0.149361328125	2.4464111328125	1.348911071777344	0.085107666015625	2.520426513671875	1.407945251464844	0.14296826171875	2.548960693359375	1.40092724609375	0.151533935546875	2.73219873046875	1.591522583007813	0.2038349609375	2.84199462890625	1.560383422851563	0.1316455078125	2.94305224609375	1.292428344726563	0.091852783203125	2.719337158203125	1.3373720703125	0.013760009765625	2.62969580078125	1.391332641601563	-0.00592041015625
327	10.866667	2.7760146484375	1.108205749511719	0.2332093505859375	2.74283642578125	1.286494873046875	0.2022354736328125	2.7193271484375	1.4316240234375	0.1980701904296875	2.71032763671875	1.6543212890625	0.2192584228515625	2.6806162109375	1.615130187988281	0.2309246826171875	2.556314697265625	1.555030578613281	0.2825836181640625	2.56174267578125	1.287544189453125	0.3807149658203125	2.508374755859375	1.317318481445312	0.1494757080078125	2.4578984375	1.386849151611328	0.0996964111328125	2.5369794921875	1.436442993164063	0.1605472412109375	2.565435546875	1.433956298828125	0.1460885009765625	2.74380224609375	1.619759460449219	0.2026029052734375	2.854312744140625	1.592414001464844	0.1289039306640625	2.95751953125	1.322355560302734	0.1019451904296875	2.73454638671875	1.377743774414062	0.025272216796875	2.63807275390625	1.415680480957031	-0.00090185546875
328	10.9	2.76311328125	1.133856384277344	0.2278428955078125	2.728856689453125	1.314264587402344	0.1989486083984375	2.7049921875	1.460777008056641	0.1918934326171875	2.70729296875	1.684729736328125	0.2237191162109375	2.67653076171875	1.645858276367187	0.2360072021484375	2.55083251953125	1.585991333007812	0.2889420166015625	2.558377197265625	1.308035797119141	0.3637176513671875	2.48939794921875	1.367502410888672	0.1398675537109375	2.45903857421875	1.443759552001953	0.08216247558593751	2.541579833984375	1.479504119873047	0.1498773193359375	2.561781982421875	1.482584625244141	0.144930908203125	2.73823193359375	1.649305053710937	0.2028724365234375	2.8414580078125	1.619587646484375	0.1177958984375	2.96204150390625	1.352756622314453	0.09948681640625	2.72940869140625	1.396012481689453	0.0370189208984375	2.63568408203125	1.444469696044922	0.0138179931640625
329	10.933334	2.76253759765625	1.150184753417969	0.2260010986328125	2.73311181640625	1.332944702148438	0.2004036865234375	2.71387744140625	1.481091583251953	0.1989307861328125	2.7094931640625	1.707644165039063	0.2181900634765625	2.680019287109375	1.668390258789063	0.2332366943359375	2.5586103515625	1.603766357421875	0.2924427490234375	2.570035888671875	1.32445361328125	0.3675531005859375	2.5037119140625	1.391899139404297	0.1437774658203125	2.464318359375	1.464232330322266	0.0855567626953125	2.55033154296875	1.514852172851562	0.1389422607421875	2.57033447265625	1.510822418212891	0.1319774169921875	2.741396484375	1.671882568359375	0.1987449951171875	2.841989501953125	1.641708984375	0.109600830078125	2.967757080078125	1.374962707519531	0.1054737548828125	2.732016845703125	1.399184844970703	0.039390380859375	2.64596337890625	1.460199249267578	0.0135731201171875
330	10.966667	2.74297119140625	1.176764343261719	0.226731201171875	2.7142197265625	1.357786712646484	0.201622802734375	2.6959501953125	1.504549346923828	0.20033447265625	2.69053369140625	1.729286987304687	0.2125374755859375	2.66180712890625	1.690743286132812	0.229048583984375	2.541140625	1.633830688476563	0.29366455078125	2.55470654296875	1.353670196533203	0.352346435546875	2.493733154296875	1.419995758056641	0.1293446044921875	2.45079150390625	1.500378753662109	0.08853588867187499	2.54222900390625	1.541767333984375	0.138349365234375	2.55861474609375	1.539846801757812	0.1275140380859375	2.7220498046875	1.693482055664063	0.1939295654296875	2.815224365234375	1.659506958007813	0.10032421875	2.9521728515625	1.401699676513672	0.094446044921875	2.714567626953125	1.412297149658203	0.041986328125	2.640759765625	1.488979339599609	0.0267659912109375
331	11	2.735641357421875	1.178103607177734	0.2280545654296875	2.71080419921875	1.357961639404297	0.20573828125	2.695924072265625	1.503447235107422	0.2058587646484375	2.690224609375	1.72584326171875	0.2138446044921875	2.66245654296875	1.687976318359375	0.2317589111328125	2.5414521484375	1.639436645507812	0.298744873046875	2.55976318359375	1.361625335693359	0.3514130859375	2.480728515625	1.431525115966797	0.1382799072265625	2.47571240234375	1.526552612304688	0.111948486328125	2.570384521484375	1.577543090820313	0.13864599609375	2.55838916015625	1.549203735351563	0.1273306884765625	2.7209228515625	1.690175659179687	0.195175048828125	2.810634765625	1.662103393554688	0.098493896484375	2.92941650390625	1.400182708740234	0.07312683105468749	2.69192236328125	1.420172149658203	0.0385400390625	2.63710107421875	1.510454925537109	0.050606689453125
332	11.033334	2.724489990234375	1.175561401367188	0.23062646484375	2.7048076171875	1.355551483154297	0.20876025390625	2.69357763671875	1.500918853759766	0.20793017578125	2.6912080078125	1.722817504882812	0.211489501953125	2.66284619140625	1.685846069335938	0.22991162109375	2.539830078125	1.645341674804687	0.297602783203125	2.54634765625	1.368224029541016	0.35207666015625	2.470436767578125	1.426315399169922	0.1350972900390625	2.4710107421875	1.51871240234375	0.1011507568359375	2.5597021484375	1.577256713867187	0.131283447265625	2.550026611328125	1.543797607421875	0.129166259765625	2.721384521484375	1.686440551757812	0.193776611328125	2.81255224609375	1.65385107421875	0.1005018310546875	2.9084296875	1.384665710449219	0.065875	2.676052734375	1.430209655761719	0.0261734619140625	2.64223681640625	1.524156982421875	0.0617281494140625
333	11.066667	2.716368408203125	1.167153121948242	0.2291322021484375	2.699078125	1.347360931396484	0.2051505126953125	2.69077099609375	1.493113555908203	0.2040494384765625	2.6946171875	1.715267578125	0.2083944091796875	2.665727294921875	1.6789677734375	0.2274974365234375	2.54494384765625	1.642532104492187	0.3016280517578125	2.53373779296875	1.364221466064453	0.3509259033203125	2.461802734375	1.412529205322266	0.129892333984375	2.46404248046875	1.505516571044922	0.0972806396484375	2.54903515625	1.563903686523437	0.137288330078125	2.540078125	1.531443115234375	0.1350126953125	2.7233193359375	1.678098510742188	0.1897144775390625	2.810873779296875	1.64078955078125	0.094512451171875	2.89653466796875	1.368285003662109	0.056141357421875	2.6691201171875	1.43248095703125	0.0118515625	2.637319091796875	1.520895263671875	0.0611944580078125
334	11.1	2.7037802734375	1.150082656860351	0.22402001953125	2.68269580078125	1.328362426757812	0.1971290283203125	2.672943359375	1.473129333496094	0.19440869140625	2.682618896484375	1.693595336914063	0.2043360595703125	2.65396826171875	1.657708862304688	0.223791748046875	2.53662255859375	1.622706298828125	0.302284423828125	2.51028466796875	1.346924743652344	0.35034423828125	2.438253662109375	1.384765716552734	0.12882275390625	2.436919921875	1.47832666015625	0.09977111816406251	2.525273681640625	1.535566528320313	0.1314698486328125	2.515020263671875	1.505479370117187	0.1387325439453125	2.7092373046875	1.656494079589844	0.183387939453125	2.78966552734375	1.620613220214844	0.0826458740234375	2.870078125	1.349496917724609	0.036728759765625	2.645019287109375	1.423513732910156	0.00540576171875	2.6189873046875	1.510044860839844	0.059844482421875
335	11.133334	2.690458740234375	1.112449798583984	0.22130078125	2.672287109375	1.287149780273438	0.190923095703125	2.66443505859375	1.429338836669922	0.18567578125	2.670510009765625	1.645980102539062	0.1947369384765625	2.642798583984375	1.610372680664062	0.213775390625	2.529640380859375	1.581552490234375	0.296021240234375	2.49017138671875	1.310989318847656	0.334357421875	2.419857421875	1.377638275146484	0.12384716796875	2.42296142578125	1.472257598876953	0.1067098388671875	2.514162109375	1.514953735351563	0.1456298828125	2.507924072265625	1.482880645751953	0.139272705078125	2.69734814453125	1.609890014648438	0.1744683837890625	2.781053955078125	1.583975952148438	0.076556884765625	2.8527724609375	1.315155456542969	0.034896484375	2.634663330078125	1.396620544433594	0.0055570068359375	2.6085556640625	1.475980316162109	0.0668048095703125
336	11.166667	2.674773681640625	1.082290176391602	0.2309461669921875	2.66102099609375	1.259908020019531	0.2026810302734375	2.6540712890625	1.403559844970703	0.1921728515625	2.668052490234375	1.622574340820313	0.1877354736328125	2.639010009765625	1.588820983886719	0.209486572265625	2.52723046875	1.562460876464844	0.2972373046875	2.4846767578125	1.292904724121094	0.357164794921875	2.427766357421875	1.353134521484375	0.137793212890625	2.40148193359375	1.436637329101563	0.0951920166015625	2.488946044921875	1.459690979003906	0.1564609375	2.506291015625	1.459213073730469	0.141447998046875	2.6936416015625	1.583912963867188	0.1692271728515625	2.777376708984375	1.556935485839844	0.069527099609375	2.843008056640625	1.282617950439453	0.0309688720703125	2.6232900390625	1.368382232666016	0.0034039306640625	2.600014404296875	1.450883453369141	0.06373974609374999
337	11.2	2.68625927734375	1.058300033569336	0.2337940673828125	2.671030029296875	1.235237091064453	0.20383203125	2.664727783203125	1.378921478271484	0.1970574951171875	2.668496826171875	1.598024291992187	0.193257080078125	2.64106494140625	1.562947509765625	0.2148309326171875	2.5305693359375	1.5235634765625	0.2988861083984375	2.468767822265625	1.253430938720703	0.3310152587890625	2.420537109375	1.325493286132812	0.113523681640625	2.418718505859375	1.421591400146484	0.09898974609375	2.504146728515625	1.434714385986328	0.165536865234375	2.50601171875	1.423288177490234	0.1611268310546875	2.695845703125	1.56070654296875	0.1747142333984375	2.776046630859375	1.526219360351563	0.07469580078125	2.8457177734375	1.254891754150391	0.0264969482421875	2.618294189453125	1.315956481933594	-0.001219482421875	2.5899443359375	1.403207855224609	0.0491632080078125
338	11.233334	2.6897548828125	1.045066543579102	0.23209521484375	2.67822900390625	1.220032135009766	0.20206982421875	2.675087646484375	1.362194732666016	0.19953076171875	2.67566064453125	1.578661376953125	0.196685791015625	2.64903955078125	1.543533447265625	0.21780712890625	2.54103515625	1.511601501464844	0.305182373046875	2.493804443359375	1.248599639892578	0.3724833984375	2.41910888671875	1.293615692138672	0.158281982421875	2.396190185546875	1.384847412109375	0.13902001953125	2.4849091796875	1.408740814208984	0.195298828125	2.49045458984375	1.403416076660156	0.1956669921875	2.70323779296875	1.542275024414062	0.178259521484375	2.786259765625	1.516669067382812	0.08003466796875	2.84613525390625	1.245281463623047	0.040109130859375	2.626621337890625	1.314647064208984	-0.0029365234375	2.542787109375	1.364417938232422	0.0314595947265625
339	11.266667	2.6909404296875	1.042306282043457	0.2269779052734375	2.67971533203125	1.218851791381836	0.1983978271484375	2.676120361328125	1.362033325195313	0.1953905029296875	2.6781240234375	1.580012878417969	0.2012222900390625	2.651390869140625	1.543970703125	0.2214732666015625	2.54266845703125	1.509439147949219	0.3086729736328125	2.51362060546875	1.240589096069336	0.3712733154296875	2.423361328125	1.298969970703125	0.1645924072265625	2.4104951171875	1.392152160644531	0.1420943603515625	2.494537841796875	1.411348449707031	0.2080308837890625	2.5021376953125	1.401572692871094	0.2070860595703125	2.705374755859375	1.543963134765625	0.1807940673828125	2.78440478515625	1.518684936523437	0.078013916015625	2.8485224609375	1.246044235229492	0.038751708984375	2.62542724609375	1.313673583984375	0.0025645751953125	2.528916748046875	1.352701904296875	-0.0001905517578125
340	11.3	2.7043173828125	1.049652221679688	0.22820947265625	2.693025634765625	1.229835510253906	0.202515869140625	2.6893544921875	1.375573913574219	0.2023466796875	2.6846611328125	1.597433898925781	0.2012734375	2.65860107421875	1.56061767578125	0.22307861328125	2.5485673828125	1.514638244628906	0.30751123046875	2.54349951171875	1.237333526611328	0.360995361328125	2.44004736328125	1.318575561523438	0.163763427734375	2.427909423828125	1.414528198242188	0.1455087890625	2.50327294921875	1.429668273925781	0.224815673828125	2.51429931640625	1.419488342285156	0.220072998046875	2.7134755859375	1.560967712402344	0.1816025390625	2.79245166015625	1.526040649414063	0.078586669921875	2.85526123046875	1.247604400634766	0.0417109375	2.62877783203125	1.320652923583984	0.010023193359375	2.53528662109375	1.370519134521484	0.0080943603515625
341	11.333334	2.734197265625	1.079694442749023	0.219684814453125	2.7117685546875	1.258089721679688	0.188685546875	2.6989365234375	1.403304870605469	0.1838291015625	2.6962421875	1.624998291015625	0.1957431640625	2.6697666015625	1.587189575195312	0.2152939453125	2.562103515625	1.529379943847656	0.29554150390625	2.55965478515625	1.251060485839844	0.344541015625	2.456029296875	1.358645751953125	0.160285888671875	2.424154296875	1.450289489746094	0.1771123046875	2.5167373046875	1.469784729003906	0.23420654296875	2.530933349609375	1.448859130859375	0.23391650390625	2.724806640625	1.589464294433594	0.1740380859375	2.808763671875	1.562305358886719	0.0725386962890625	2.87024462890625	1.282606689453125	0.04240478515625	2.6404833984375	1.349614807128906	0.0220120849609375	2.5508837890625	1.406225158691406	0.018846923828125
342	11.366667	2.7590166015625	1.099969131469727	0.22604248046875	2.7408466796875	1.27861376953125	0.19672705078125	2.730959228515625	1.423712677001953	0.194337158203125	2.715775390625	1.644502136230469	0.200977294921875	2.691466796875	1.605837585449219	0.221296142578125	2.58447265625	1.556780151367188	0.30731640625	2.545012939453125	1.278319946289062	0.28924267578125	2.4172822265625	1.365352264404297	0.1101907958984375	2.364681640625	1.445741455078125	0.1305491943359375	2.44693115234375	1.489832153320312	0.1891533203125	2.478185791015625	1.464659606933594	0.17675927734375	2.74629296875	1.610232116699219	0.180246826171875	2.83186767578125	1.5876826171875	0.07946875	2.91160205078125	1.314317810058594	0.0424346923828125	2.68064453125	1.374690063476562	0.0227237548828125	2.583607421875	1.414872009277344	0.0349456787109375
343	11.4	2.77094580078125	1.126255249023437	0.237580322265625	2.75444482421875	1.306392272949219	0.21006005859375	2.74540625	1.452369049072266	0.207557861328125	2.7278017578125	1.67427587890625	0.2126767578125	2.70391748046875	1.635289794921875	0.233573486328125	2.59764306640625	1.597278747558594	0.32714599609375	2.57022021484375	1.316225952148438	0.30301806640625	2.42985400390625	1.398532653808594	0.1295045166015625	2.3844384765625	1.484177825927735	0.1483583984375	2.4693330078125	1.537790588378906	0.195260009765625	2.48682470703125	1.509993041992188	0.19525390625	2.7587138671875	1.639984741210938	0.1918720703125	2.84553076171875	1.627218078613281	0.089443603515625	2.901095703125	1.347094055175781	0.0465953369140625	2.67685400390625	1.35021728515625	-0.0413333740234375	2.597776123046875	1.407531555175781	0.0007242431640625
344	11.433334	2.7929912109375	1.135230316162109	0.2299385986328125	2.76916357421875	1.314590728759766	0.1973297119140625	2.75488427734375	1.460687469482422	0.1899124755859375	2.7325673828125	1.683149291992188	0.1981968994140625	2.709341552734375	1.643191162109375	0.2185753173828125	2.59865087890625	1.590971557617187	0.3005662841796875	2.5989033203125	1.306217224121094	0.2969837646484375	2.492486572265625	1.458223541259766	0.1463250732421875	2.469679931640625	1.546995361328125	0.1843568115234375	2.561341796875	1.568252197265625	0.2439017333984375	2.5648154296875	1.527008544921875	0.2519730224609375	2.76437841796875	1.649646484375	0.1768763427734375	2.8418203125	1.637398315429687	0.06633374023437499	2.9605107421875	1.37370751953125	0.0423477783203125	2.731193603515625	1.434027130126953	-0.0062249755859375	2.636869140625	1.436673553466797	0.043892578125
345	11.466667	2.81416259765625	1.145972137451172	0.2424610595703125	2.787985107421875	1.323186828613281	0.2010045166015625	2.771875244140625	1.468758026123047	0.1884525146484375	2.74709912109375	1.690794555664062	0.2008338623046875	2.724358642578125	1.650210571289062	0.2205252685546875	2.61542724609375	1.592758422851563	0.3013961181640625	2.627720703125	1.308214447021484	0.3016771240234375	2.52340185546875	1.454373260498047	0.1438895263671875	2.500400146484375	1.544585693359375	0.1782681884765625	2.5922294921875	1.566011840820313	0.2375177001953125	2.586447265625	1.539371337890625	0.2453702392578125	2.7792412109375	1.658038940429687	0.1788450927734375	2.8642021484375	1.653498779296875	0.07333642578125001	2.961720947265625	1.381726501464844	0.0442730712890625	2.73066015625	1.449645599365234	0.0198719482421875	2.63283837890625	1.484944305419922	0.0444356689453125
346	11.5	2.8283193359375	1.146233245849609	0.2472789306640625	2.807884765625	1.324243286132813	0.2054942626953125	2.7958583984375	1.470258972167969	0.1924652099609375	2.7659697265625	1.692128356933594	0.1957081298828125	2.74373095703125	1.651805419921875	0.2165555419921875	2.630359375	1.595259887695312	0.2919439697265625	2.64582861328125	1.311643280029297	0.3151805419921875	2.547985107421875	1.43496240234375	0.1350919189453125	2.501063720703125	1.519080383300781	0.1592596435546875	2.587297119140625	1.522352172851563	0.2297633056640625	2.598024658203125	1.518565979003906	0.2349063720703125	2.7992646484375	1.659263916015625	0.1756041259765625	2.888248046875	1.653225524902344	0.0734307861328125	2.97277587890625	1.377635009765625	0.0384342041015625	2.73691015625	1.4284296875	0.0170350341796875	2.651970703125	1.487430969238281	0.0441802978515625
347	11.533334	2.83232568359375	1.150672027587891	0.248407958984375	2.81125244140625	1.326724334716797	0.20931787109375	2.799789306640625	1.47097314453125	0.19789404296875	2.77597021484375	1.690543701171875	0.204322265625	2.753853515625	1.651095703125	0.22537158203125	2.641543701171875	1.599006652832031	0.301786376953125	2.64683984375	1.31907470703125	0.3283447265625	2.55749951171875	1.393673126220703	0.12298828125	2.5426337890625	1.489575073242188	0.1093623046875	2.628640869140625	1.503037475585937	0.17655419921875	2.637028564453125	1.4957294921875	0.1690894775390625	2.807193603515625	1.657514465332031	0.1828935546875	2.88920654296875	1.651418090820313	0.0772996826171875	2.974337646484375	1.381210418701172	0.0342083740234375	2.73792041015625	1.407884704589844	0.0111278076171875	2.66130078125	1.475146240234375	0.038318603515625
348	11.566667	2.845607177734375	1.127559356689453	0.250488037109375	2.824226318359375	1.300087005615234	0.210273193359375	2.81348974609375	1.441737762451172	0.1972530517578125	2.786790283203125	1.657208862304687	0.2005888671875	2.7661025390625	1.61845166015625	0.2223427734375	2.666037353515625	1.574582763671875	0.314567138671875	2.641134521484375	1.300069793701172	0.334945068359375	2.57043359375	1.390161590576172	0.1332054443359375	2.57927734375	1.483812896728516	0.1125435791015625	2.651637939453125	1.503015655517578	0.1904866943359375	2.66060595703125	1.479724517822266	0.1351402587890625	2.817548828125	1.624889404296875	0.1794205322265625	2.899811279296875	1.622399658203125	0.076814453125	2.981672607421875	1.357511505126953	0.0273819580078125	2.74716064453125	1.356605895996094	0.0136572265625	2.68270556640625	1.432051330566406	0.043774658203125
349	11.6	2.860239501953125	1.1108115234375	0.25786865234375	2.833115966796875	1.284496673583984	0.217845703125	2.8177587890625	1.427277801513672	0.205526123046875	2.78834375	1.6440322265625	0.188577392578125	2.76723583984375	1.606719848632812	0.213390625	2.66494921875	1.551731323242187	0.29931396484375	2.64009228515625	1.278619750976562	0.352019287109375	2.56645068359375	1.359977508544922	0.14491064453125	2.55560107421875	1.456517730712891	0.1393079833984375	2.64498046875	1.488896148681641	0.1930341796875	2.65278125	1.459949493408203	0.171622802734375	2.82038134765625	1.610013793945313	0.1710865478515625	2.8979130859375	1.570702880859375	0.070560302734375	2.9980498046875	1.307217254638672	0.031672607421875	2.7644990234375	1.348721588134766	0.02348828125	2.73263818359375	1.430916229248047	0.08011596679687499
350	11.633334	2.872083984375	1.097946472167969	0.2611357421875	2.8521640625	1.273791809082031	0.22432177734375	2.8412431640625	1.41758837890625	0.2150615234375	2.81754150390625	1.635920959472656	0.202602294921875	2.79476025390625	1.598465759277344	0.22593408203125	2.68431103515625	1.546129516601563	0.303650634765625	2.6775791015625	1.274699371337891	0.37200927734375	2.6026025390625	1.316636138916015	0.1532796630859375	2.56312158203125	1.399424926757812	0.120026611328125	2.6465	1.406089538574219	0.19066162109375	2.66984814453125	1.424292114257812	0.17894970703125	2.8493232421875	1.601452758789062	0.1851541748046875	2.92778564453125	1.564202209472656	0.0841083984375	2.992578125	1.288861785888672	0.04700830078125	2.75610302734375	1.306323486328125	0.026900634765625	2.6733671875	1.371051055908203	0.0264071044921875
351	11.666667	2.87157275390625	1.088610504150391	0.26274365234375	2.853705810546875	1.264546630859375	0.226191162109375	2.84395458984375	1.408298095703125	0.217165283203125	2.82716455078125	1.626861633300781	0.201729736328125	2.802642578125	1.590401550292969	0.2247666015625	2.68894091796875	1.544915710449219	0.301833251953125	2.68543212890625	1.272720092773437	0.366131591796875	2.611345458984375	1.290900817871094	0.144109130859375	2.58167919921875	1.374832092285156	0.1044217529296875	2.664474609375	1.398300537109375	0.1719205322265625	2.669890625	1.411677185058594	0.175544921875	2.858357666015625	1.591307373046875	0.18558935546875	2.9387734375	1.554457946777344	0.0861187744140625	2.98781396484375	1.275822357177734	0.0517298583984375	2.753114501953125	1.295954742431641	0.019663330078125	2.690056396484375	1.379756652832031	0.02341455078125
352	11.7	2.871204833984375	1.089756546020508	0.2696689453125	2.85881201171875	1.267559204101562	0.231784912109375	2.85132861328125	1.412725830078125	0.222237060546875	2.834834716796875	1.632261108398438	0.19575	2.80871240234375	1.596396789550781	0.218934814453125	2.691765380859375	1.550327697753906	0.29322216796875	2.690705078125	1.277971221923828	0.367265625	2.624582275390625	1.289019012451172	0.140059814453125	2.60798583984375	1.379368347167969	0.10492919921875	2.695437744140625	1.424066040039063	0.155268798828125	2.6830703125	1.419783752441406	0.158609130859375	2.86741748046875	1.595878723144531	0.1831884765625	2.95534375	1.551891845703125	0.09166979980468749	2.99009375	1.267767700195312	0.06391748046875	2.75726171875	1.321306488037109	0.0422489013671875	2.68423974609375	1.394360534667969	0.0189130859375
353	11.733334	2.8701650390625	1.094223693847656	0.281032470703125	2.860312255859375	1.273623809814453	0.239313232421875	2.85358935546875	1.420427947998047	0.227165283203125	2.84052587890625	1.643032836914063	0.20148876953125	2.812867431640625	1.60689501953125	0.22378466796875	2.690143310546875	1.56165771484375	0.29260302734375	2.6899384765625	1.283860107421875	0.3593564453125	2.6226630859375	1.307412414550781	0.130400390625	2.60338623046875	1.400258758544922	0.100080810546875	2.69219921875	1.437888397216797	0.1564423828125	2.687935546875	1.433592010498047	0.148661376953125	2.873462890625	1.60588671875	0.189607177734375	2.9667041015625	1.559869384765625	0.101998291015625	2.9890224609375	1.271032348632813	0.0733548583984375	2.76391259765625	1.360678588867188	0.057359375	2.673258056640625	1.410147125244141	0.02863525390625
354	11.766667	2.853240478515625	1.097904937744141	0.2910596923828125	2.845022705078125	1.278383972167969	0.2474117431640625	2.8389833984375	1.426284576416016	0.2344644775390625	2.83301708984375	1.649946411132813	0.2013336181640625	2.803160400390625	1.614956176757812	0.2235093994140625	2.67290625	1.5734482421875	0.2825914306640625	2.67957470703125	1.295232482910156	0.3563116455078125	2.624843505859375	1.317089813232422	0.1219766845703125	2.60411767578125	1.409544525146484	0.08901721191406251	2.68930078125	1.449490264892578	0.1508275146484375	2.6848896484375	1.446918792724609	0.1409486083984375	2.86572900390625	1.611341430664063	0.1920848388671875	2.96342431640625	1.56732666015625	0.1067061767578125	2.988390625	1.275650085449219	0.0879844970703125	2.770814453125	1.371921600341797	0.0308330078125	2.680025390625	1.430141876220703	0.0249237060546875
355	11.8	2.82477197265625	1.099476684570313	0.285765380859375	2.814249267578125	1.278234191894531	0.240757568359375	2.805510009765625	1.424766052246094	0.225260009765625	2.805568359375	1.647045104980469	0.1924482421875	2.774204833984375	1.612868286132813	0.212978515625	2.639496826171875	1.581750305175781	0.265639404296875	2.63922265625	1.310823486328125	0.35724169921875	2.59483837890625	1.343640014648438	0.1236376953125	2.56958203125	1.428744201660156	0.0783529052734375	2.656343505859375	1.470535339355469	0.1351993408203125	2.6594267578125	1.468920227050781	0.1233653564453125	2.837700927734375	1.608062866210938	0.184767578125	2.93730029296875	1.567668273925781	0.101266357421875	2.969921142578125	1.278830505371094	0.080648681640625	2.76235009765625	1.397032836914063	0.035611572265625	2.6979677734375	1.482154724121094	0.04669384765625
356	11.833334	2.78514111328125	1.092767242431641	0.2743154296875	2.780336669921875	1.270636077880859	0.236636474609375	2.776327392578125	1.414663360595703	0.21708349609375	2.7818837890625	1.633759765625	0.186197021484375	2.75001953125	1.600713012695313	0.205932861328125	2.617516357421875	1.5683203125	0.2572412109375	2.6065859375	1.303451751708984	0.352598388671875	2.58012841796875	1.329240509033203	0.1190504150390625	2.573374267578125	1.414588287353516	0.0710186767578125	2.6451025390625	1.477565582275391	0.126007568359375	2.6236533203125	1.448316436767578	0.07010205078124999	2.81267822265625	1.594663452148438	0.178652587890625	2.912377197265625	1.5488662109375	0.101595703125	2.95244580078125	1.266042999267578	0.07322705078125	2.7427353515625	1.378687896728516	0.0474036865234375	2.739564697265625	1.47682308959961	0.08654150390625
357	11.866667	2.759986083984375	1.089476745605469	0.2752818603515625	2.7623349609375	1.268286743164063	0.2439017333984375	2.7637275390625	1.412823883056641	0.2306878662109375	2.777376220703125	1.63143310546875	0.2017274169921875	2.74344580078125	1.599264892578125	0.2191065673828125	2.605827880859375	1.570499633789062	0.2564930419921875	2.57693408203125	1.305611419677734	0.3464197998046875	2.56886181640625	1.301240997314453	0.1105635986328125	2.55565869140625	1.375756195068359	0.04830615234375	2.6370419921875	1.421639984130859	0.1063009033203125	2.571732177734375	1.378761077880859	0.010921142578125	2.8074375	1.591587646484375	0.1959464111328125	2.91193994140625	1.546518310546875	0.1255223388671875	2.92208349609375	1.262808044433594	0.086615478515625	2.71078173828125	1.368778717041016	0.0512103271484375	2.6956904296875	1.456828887939453	0.10735546875
358	11.9	2.72465234375	1.081954772949219	0.2613895263671875	2.72885498046875	1.257983032226563	0.2290162353515625	2.7313720703125	1.400983795166016	0.2235965576171875	2.744777587890625	1.617336791992187	0.2017637939453125	2.711049072265625	1.585036560058594	0.2172030029296875	2.57555810546875	1.555786926269531	0.2541527099609375	2.5408125	1.293782287597656	0.3380958251953125	2.5268671875	1.276164642333984	0.1064354248046875	2.538060791015625	1.351287017822266	0.0466973876953125	2.625206298828125	1.381138702392578	0.1039000244140625	2.551833251953125	1.353680908203125	0.0111868896484375	2.77466357421875	1.5783076171875	0.1955587158203125	2.880428466796875	1.532917541503906	0.1309853515625	2.89575390625	1.256792846679688	0.073039306640625	2.66608203125	1.302809692382813	0.046865234375	2.6317451171875	1.38426611328125	0.10173583984375
359	11.933334	2.70114453125	1.058708526611328	0.2636337890625	2.703627197265625	1.23130924987793	0.229598876953125	2.704908203125	1.371780517578125	0.2224892578125	2.713274169921875	1.585017761230469	0.20512060546875	2.68068212890625	1.552217834472656	0.219209228515625	2.545751708984375	1.526139282226562	0.250650634765625	2.52651904296875	1.272815979003906	0.3492802734375	2.50818505859375	1.250798355102539	0.122348388671875	2.53959716796875	1.324066101074219	0.0707432861328125	2.62887158203125	1.345772583007812	0.124728271484375	2.58495654296875	1.316606872558594	0.0495960693359375	2.7436455078125	1.54749169921875	0.1987672119140625	2.850803955078125	1.512210754394531	0.1347913818359375	2.88429248046875	1.242242691040039	0.079087890625	2.65949365234375	1.284163146972656	0.042210693359375	2.6187763671875	1.355670227050781	0.10290380859375
360	11.966667	2.665382568359375	1.04510319519043	0.264205322265625	2.666326904296875	1.219937393188476	0.2350379638671875	2.66595361328125	1.361602478027344	0.2316871337890625	2.6769306640625	1.575954223632813	0.2102296142578125	2.6429267578125	1.543368347167969	0.22261572265625	2.50668212890625	1.504092712402344	0.2308045654296875	2.45964990234375	1.267541870117187	0.36200341796875	2.515379638671875	1.281333312988281	0.1388316650390625	2.583884765625	1.344340087890625	0.1166937255859375	2.6615439453125	1.336894409179687	0.190442626953125	2.613720703125	1.337880615234375	0.0908758544921875	2.70770263671875	1.537888916015625	0.206977294921875	2.81745849609375	1.501197326660156	0.1463172607421875	2.88827734375	1.235338394165039	0.09567724609375	2.66470458984375	1.252923324584961	0.031174072265625	2.613814697265625	1.332579711914063	0.07211621093749999
361	12	2.635232421875	1.055487564086914	0.2575015869140625	2.63336083984375	1.233429260253906	0.2193687744140625	2.63096875	1.377766326904297	0.2012198486328125	2.6494404296875	1.598003295898438	0.186973876953125	2.61258203125	1.56509814453125	0.194637451171875	2.4729423828125	1.525107421875	0.207545166015625	2.374703125	1.288193939208985	0.3245352783203125	2.51606689453125	1.315643310546875	0.1368079833984375	2.532901611328125	1.408492156982422	0.10952294921875	2.54911962890625	1.464754913330078	0.20291064453125	2.5456640625	1.433673004150391	0.0878502197265625	2.6803603515625	1.558252319335938	0.1861527099609375	2.80570263671875	1.524999633789062	0.1517913818359375	2.87551025390625	1.247666961669922	0.125064697265625	2.68422265625	1.251698394775391	-0.019149169921875	2.600619873046875	1.314954772949219	-0.005173583984375
362	12.033334	2.62059033203125	1.047797073364258	0.2655447998046875	2.608521484375	1.225727355957031	0.2187052001953125	2.59887890625	1.367952362060547	0.1811756591796875	2.62650537109375	1.590578918457031	0.1859434814453125	2.587500244140625	1.558318176269531	0.1879744873046875	2.440994140625	1.540939636230469	0.1958936767578125	2.28703857421875	1.308377777099609	0.2574127197265625	2.334437744140625	1.420099426269531	0.050690673828125	2.4139033203125	1.479201477050781	0.040855712890625	2.422347900390625	1.516651611328125	0.1457269287109375	2.4378740234375	1.452929443359375	0.1210704345703125	2.656369140625	1.549224548339844	0.1845091552734375	2.785770751953125	1.516691528320313	0.1586043701171875	2.93073779296875	1.274811065673828	0.2304793701171875	2.7743974609375	1.274778045654297	0.044780517578125	2.68057080078125	1.300091644287109	-0.0003675537109375
363	12.066667	2.5988505859375	1.033712738037109	0.278420166015625	2.58187060546875	1.209778381347656	0.220852294921875	2.56798681640625	1.354197723388672	0.18822021484375	2.58591943359375	1.579518005371094	0.175965087890625	2.54795703125	1.545444396972656	0.1790615234375	2.39897802734375	1.548842651367187	0.175992919921875	2.201974609375	1.339618255615235	0.19679833984375	2.196271484375	1.481645080566406	0.0011534423828125	2.2130283203125	1.579621215820312	0.0152960205078125	2.29694677734375	1.6092607421875	0.08437670898437501	2.269105712890625	1.577552734375	-0.0197265625	2.617850341796875	1.539258850097656	0.17910400390625	2.75273291015625	1.51516943359375	0.17379736328125	2.89887646484375	1.298855102539062	0.30810693359375	2.815400390625	1.280671051025391	0.078602783203125	2.73314208984375	1.303747100830078	0.01236669921875
364	12.1	2.54940087890625	1.076652038574219	0.2564744873046875	2.53519140625	1.250564331054687	0.1941397705078125	2.52312158203125	1.393654479980469	0.1577735595703125	2.53460302734375	1.618051452636719	0.1388624267578125	2.497750244140625	1.583021301269531	0.1413629150390625	2.349611328125	1.591770324707031	0.1367056884765625	2.1096533203125	1.436308502197266	0.1116954345703125	2.12003564453125	1.602777099609375	-0.0621080322265625	2.1186767578125	1.696947204589844	-0.02846240234375	2.183635986328125	1.639802307128906	0.0430157470703125	2.162104248046875	1.720783325195312	-0.042486328125	2.567451904296875	1.579119750976563	0.1447760009765625	2.7012373046875	1.551600891113281	0.1450167236328125	2.82360595703125	1.353714080810547	0.3221798095703125	2.7665	1.275000152587891	0.0984639892578125	2.66332373046875	1.290945434570312	0.07208508300781249
365	12.133334	2.5023544921875	1.068287353515625	0.2411719970703125	2.48793212890625	1.239267333984375	0.1706141357421875	2.475375732421875	1.380928527832031	0.1285028076171875	2.48030810546875	1.605361022949219	0.1044444580078125	2.4444765625	1.569185363769531	0.1067950439453125	2.29688232421875	1.585835754394531	0.1006112060546875	2.030269897460938	1.503514587402344	0.0318721923828125	1.99777783203125	1.708012817382813	-0.0918214111328125	1.943169677734375	1.778127380371094	-0.045677001953125	1.950026611328125	1.80943017578125	0.0620250244140625	2.04250927734375	1.790654663085937	-0.020652587890625	2.51423291015625	1.567607238769531	0.1121990966796875	2.6508623046875	1.5624833984375	0.1152957763671875	2.859935546875	1.390242492675781	0.2264696044921875	2.85906591796875	1.311601165771484	-0.00477099609375	2.779478515625	1.243177093505859	-0.0294495849609375
366	12.166667	2.467546142578125	1.054426361083984	0.24576318359375	2.45633056640625	1.222724334716797	0.167178466796875	2.445116455078125	1.363582305908203	0.120667236328125	2.44470068359375	1.588642333984375	0.0956767578125	2.409792236328125	1.551295776367188	0.0961298828125	2.26188525390625	1.566961547851562	0.085674072265625	1.9917763671875	1.509451568603516	0.003153076171875	1.926372192382813	1.730292114257812	-0.07083056640625	1.854178588867188	1.7744912109375	-0.016778076171875	1.837441650390625	1.782779907226562	0.09436572265625	1.923817749023438	1.799723999023437	0.0347431640625	2.47933642578125	1.551851928710938	0.105623046875	2.61542919921875	1.551541748046875	0.1227568359375	2.83621875	1.390396820068359	0.23014990234375	2.879592041015625	1.319923614501953	-0.000425537109375	2.819841796875	1.236808807373047	-0.035298828125
367	12.2	2.35369482421875	1.017229454040527	0.29568017578125	2.351931640625	1.184918640136719	0.226830078125	2.34919140625	1.32198828125	0.17984130859375	2.37491455078125	1.539838134765625	0.20321826171875	2.33876318359375	1.509131866455078	0.188028076171875	2.21507177734375	1.54299365234375	0.11981201171875	2.0148251953125	1.604171020507812	-0.0672861328125	1.87421533203125	1.66961279296875	-0.2447381591796875	1.78658740234375	1.682418823242188	-0.28634423828125	1.840935180664063	1.7456982421875	-0.214948974609375	1.814880859375	1.716799682617188	-0.134390625	2.401669189453125	1.498450958251953	0.212619873046875	2.530326904296875	1.508799407958984	0.247220947265625	2.79406640625	1.403381439208984	0.2816787109375	2.979054931640625	1.328236480712891	0.150948486328125	2.9596142578125	1.301063751220703	0.05103466796875
368	12.233334	2.333536865234375	1.000245895385742	0.3001728515625	2.331416259765625	1.164786468505859	0.227890380859375	2.3270810546875	1.300584838867187	0.1811416015625	2.33963330078125	1.51831298828125	0.197689697265625	2.307309814453125	1.485532806396484	0.179831787109375	2.18916943359375	1.505773254394531	0.100000244140625	2.0119521484375	1.577079956054688	-0.1025146484375	1.881696655273438	1.64730615234375	-0.2833402099609375	1.803646606445312	1.6870087890625	-0.3250819091796875	1.847894653320312	1.736561767578125	-0.238847900390625	1.832486694335937	1.71489501953125	-0.178943359375	2.36670068359375	1.479068939208984	0.21188232421875	2.492634521484375	1.485463317871094	0.25253369140625	2.71728515625	1.364867126464844	0.376839111328125	2.930029541015625	1.296025634765625	0.299458251953125	2.97311279296875	1.289497833251953	0.20453173828125
369	12.266667	2.327345703125	0.9972261581420898	0.28403173828125	2.3167744140625	1.159775894165039	0.205638671875	2.30641552734375	1.29504931640625	0.155837890625	2.319650634765625	1.514246643066406	0.168968017578125	2.28583349609375	1.480994873046875	0.15422265625	2.159229736328125	1.501763793945313	0.0869775390625	1.958617919921875	1.557795043945313	-0.100165771484375	1.827471923828125	1.624703918457031	-0.2833511962890625	1.736109497070313	1.647711486816406	-0.3087254638671875	1.802313110351563	1.704602600097656	-0.24263134765625	1.791351684570313	1.668312683105469	-0.1623819580078125	2.3481396484375	1.475005310058594	0.18127783203125	2.47829296875	1.483234802246094	0.208661865234375	2.67484423828125	1.342363159179687	0.3600703125	2.88329541015625	1.25121549987793	0.2902099609375	2.928315673828125	1.2599755859375	0.195692626953125
370	12.3	2.33639697265625	0.9959664840698242	0.26479443359375	2.3197333984375	1.157846008300781	0.181736572265625	2.3060224609375	1.295443359375	0.1346865234375	2.32050244140625	1.517079528808594	0.14477587890625	2.284958251953125	1.483350524902344	0.13388330078125	2.14796875	1.498212951660156	0.084433349609375	1.922698974609375	1.537360717773438	-0.08233386230468751	1.777160766601563	1.589375854492188	-0.2626998291015625	1.689252685546875	1.633494384765625	-0.2697984619140625	1.7844951171875	1.66626318359375	-0.22396826171875	1.780613647460938	1.647190124511719	-0.140509033203125	2.350509033203125	1.477523193359375	0.154350830078125	2.48373974609375	1.487811645507813	0.17115771484375	2.655513916015625	1.362490966796875	0.365934326171875	2.8528505859375	1.247056015014648	0.29117333984375	2.88221923828125	1.241436492919922	0.189291015625
371	12.333334	2.1132431640625	0.9987017211914062	0.096055419921875	2.1054296875	1.176933898925781	0.14462548828125	2.1183017578125	1.321059722900391	0.174818603515625	2.20354345703125	1.528787658691406	0.16032861328125	2.198299560546875	1.493528991699219	0.196519775390625	2.22607373046875	1.481522827148438	0.341550537109375	2.195943115234375	1.468562530517578	0.6260631103515625	2.10536083984375	1.613048217773438	0.795470703125	2.14042529296875	1.646005981445313	0.8828984375	2.20193310546875	1.64906005859375	0.7893662109375	2.233103515625	1.6513828125	0.7753178710937501	2.182597900390625	1.494562683105469	0.1285732421875	2.13443505859375	1.514846557617187	0.00269482421875	2.159698974609375	1.341664398193359	-0.230812744140625	1.974613647460937	1.251271453857422	-0.3605234375	1.880744018554688	1.303405212402344	-0.35643505859375
372	12.366667	2.09855078125	1.033320373535156	0.2275418701171875	2.109617919921875	1.199639984130859	0.1512152099609375	2.12051611328125	1.339869262695312	0.1100062255859375	2.1792373046875	1.554192199707031	0.1297791748046875	2.13652978515625	1.528516479492187	0.1224456787109375	1.994773071289063	1.557178466796875	0.09669677734375	1.740032470703125	1.54544921875	-0.0282430419921875	1.696268920898437	1.680938110351562	-0.2193809814453125	1.6275732421875	1.748482299804687	-0.2419664306640625	1.68683056640625	1.768856811523438	-0.150299560546875	1.704912109375	1.784467712402344	-0.1389581298828125	2.2020712890625	1.508975860595703	0.1326864013671875	2.33377880859375	1.478844421386719	0.1297786865234375	2.461128173828125	1.269743835449219	0.2839849853515625	2.573408447265625	1.085597290039062	0.1756492919921875	2.660976806640625	1.084600219726563	0.1149677734375
373	12.4	2.186006591796875	1.060160614013672	0.19608447265625	2.18775341796875	1.227208465576172	0.1207808837890625	2.195552734375	1.367669555664063	0.07990588378906251	2.26598681640625	1.579138000488281	0.08672766113281249	2.221701171875	1.555288696289062	0.08886401367187501	2.078583984375	1.587322814941406	0.0959600830078125	1.801498657226563	1.570857543945313	0.0366580810546875	1.720862915039062	1.700181762695312	-0.1464417724609375	1.675027099609375	1.787792236328125	-0.148818603515625	1.766408325195312	1.76725927734375	-0.089273681640625	1.790008178710937	1.787938781738281	-0.076126220703125	2.2869970703125	1.533034912109375	0.0844951171875	2.41669482421875	1.507979553222656	0.05626953125	2.55791357421875	1.385501159667969	0.276944580078125	2.66001318359375	1.168422271728516	0.3024566650390625	2.60185009765625	1.087155090332031	0.2656673583984375
374	12.433334	2.178087890625	1.062994140625	0.1803648681640625	2.19652880859375	1.232344604492188	0.1210418701171875	2.2174453125	1.372279541015625	0.09316650390625	2.285243896484375	1.58012158203125	0.0733800048828125	2.242333984375	1.556976806640625	0.0822738037109375	2.10434228515625	1.58574853515625	0.114242919921875	1.831445922851562	1.526270751953125	0.10654443359375	1.769065185546875	1.664820434570312	-0.0720823974609375	1.753442626953125	1.755607666015625	-0.1035921630859375	1.801329833984375	1.739905639648438	-0.00665625	1.837978393554687	1.767697143554688	-0.0593311767578125	2.30597705078125	1.534708862304687	0.07313427734375	2.41914013671875	1.498319580078125	0.013544677734375	2.58216552734375	1.370004089355469	0.20850341796875	2.70972802734375	1.215565063476562	0.3360672607421875	2.80260205078125	1.189951293945313	0.2947406005859375
375	12.466667	2.149447998046875	0.109616943359375	-1.119787841796875	2.17026611328125	0.2894210205078125	-1.11168115234375	2.196351318359375	0.4314288330078125	-1.123291381835938	2.273519287109375	0.63484619140625	-1.159096801757812	2.231642333984375	0.6098265991210938	-1.169010375976562	2.1055166015625	0.618658447265625	-1.24036669921875	1.850436767578125	0.5071395263671875	-1.2758916015625	1.741391845703125	0.6767737426757813	-1.154162109375	1.738404663085938	0.7738096923828125	-1.1423837890625	1.824468017578125	0.7569275512695313	-1.208343505859375	1.841386840820312	0.7443762817382813	-1.147931640625	2.290563720703125	0.5920487670898438	-1.13928955078125	2.389710205078125	0.5650009765624999	-1.05398583984375	2.574263671875	0.3564864501953126	-1.119057861328125	2.7292216796875	0.18426171875	-1.175846557617187	2.8304970703125	0.211792724609375	-1.167320068359375
376	12.5	2.2700615234375	1.126187683105469	0.19425830078125	2.28834619140625	1.297709320068359	0.1375904541015625	2.30868994140625	1.43827392578125	0.1076480712890625	2.38338427734375	1.646020263671875	0.09868945312500001	2.3414091796875	1.623227722167969	0.1130736083984375	2.208546875	1.641189819335938	0.1695545654296875	1.985779541015625	1.469683990478516	0.162297119140625	1.878384643554688	1.600132934570313	-0.0025213623046875	1.8819609375	1.6945419921875	-0.028552490234375	1.948947265625	1.70746044921875	0.057695068359375	1.975523193359375	1.676941528320313	0.012698974609375	2.401302734375	1.6000224609375	0.08930639648437499	2.504697265625	1.558733093261719	0.0150269775390625	2.6396708984375	1.324721466064453	0.1105989990234375	2.73098193359375	1.11036572265625	0.16397509765625	2.812392578125	1.066382568359375	0.214683349609375
377	12.533334	2.315219970703125	1.114895690917969	0.17791748046875	2.31954736328125	1.285840270996094	0.1260086669921875	2.33060791015625	1.425545471191406	0.098247802734375	2.397247314453125	1.631887329101563	0.081666748046875	2.3593056640625	1.608213562011719	0.1019278564453125	2.23924169921875	1.618942321777344	0.1792158203125	2.038536743164062	1.430689239501953	0.2092056884765625	1.898325317382813	1.54869775390625	0.0664139404296875	1.898023681640625	1.640280151367187	0.0361485595703125	1.9773134765625	1.635902404785156	0.109693603515625	1.99801220703125	1.612548950195313	0.0539344482421875	2.414108154296875	1.587219604492188	0.06876220703124999	2.5071318359375	1.552073974609375	-0.017634765625	2.692656005859375	1.355798583984375	0.06363183593750001	2.866165283203125	1.224975708007813	0.1537977294921875	2.9604169921875	1.249914123535156	0.11801513671875
378	12.566667	2.3424033203125	1.100652099609375	0.1766224365234375	2.3491748046875	1.268468078613281	0.127882080078125	2.359038330078125	1.404256225585937	0.0960855712890625	2.432052734375	1.603012023925781	0.07472705078125	2.39598681640625	1.581423461914063	0.0980013427734375	2.287995849609375	1.592642578125	0.186591064453125	2.1003603515625	1.399934173583984	0.21875732421875	1.954276733398437	1.516361389160156	0.0891624755859375	1.951116333007813	1.609894897460938	0.0768677978515625	2.02705908203125	1.586597900390625	0.146932373046875	2.05138525390625	1.579137756347656	0.0911239013671875	2.445079833984375	1.558705200195313	0.06024609375	2.52341943359375	1.507030700683594	-0.02813519287109375	2.720550537109375	1.343774505615234	0.0751494140625	2.887594482421875	1.213244903564453	0.1649586181640625	2.981870361328125	1.237742919921875	0.1359569091796875
379	12.6	2.3846640625	1.087962707519531	0.1763912353515625	2.38798486328125	1.261629302978516	0.1411600341796875	2.381648193359375	1.396592834472656	0.09848645019531251	2.44971240234375	1.600640869140625	0.082675537109375	2.414335205078125	1.576913818359375	0.1062667236328125	2.301681396484375	1.559511047363281	0.190968505859375	2.13465087890625	1.341688293457031	0.195486572265625	1.984330322265625	1.482607391357422	0.0923526611328125	1.971784545898438	1.577262329101563	0.0865118408203125	2.05826806640625	1.574543151855469	0.1500433349609375	2.076236083984375	1.554948486328125	0.0893077392578125	2.4637490234375	1.5566865234375	0.066032958984375	2.529622314453125	1.491552795410156	-0.0260927734375	2.71151611328125	1.305739685058594	0.0770247802734375	2.866752197265625	1.155497344970703	0.165187255859375	2.95790283203125	1.142111633300781	0.1191275634765625
380	12.633334	2.39668408203125	1.065877319335937	0.1553864135742188	2.39987060546875	1.238305725097656	0.1234856567382813	2.39509912109375	1.373975341796875	0.0884140625	2.460720458984375	1.57680078125	0.0780753173828125	2.429182373046875	1.551543090820312	0.1043269653320312	2.334473388671875	1.547129455566406	0.2080556030273437	2.178753662109375	1.325806945800781	0.2318766479492188	2.011076416015625	1.457809722900391	0.1515836791992188	2.002460815429687	1.54769140625	0.1231600341796875	2.087726318359375	1.5128798828125	0.1760888061523438	2.10309326171875	1.516816040039062	0.1134791259765625	2.47193896484375	1.534667114257813	0.05674774169921875	2.53611474609375	1.477250640869141	-0.0396826171875	2.7451484375	1.305856170654297	0.01987835693359375	2.918522216796875	1.164043792724609	0.07593896484375	2.99858251953125	1.209383331298828	0.1197932739257812
381	12.666667	1.786259155273437	0.574381103515625	-1.921671752929687	1.802074951171875	0.7458020629882812	-1.898462890625	1.81231005859375	0.8812325439453125	-1.869503662109375	1.879036987304687	1.0802275390625	-1.894658447265625	1.839467407226562	1.055451110839844	-1.904554443359375	1.710205200195313	1.054144226074219	-1.95615478515625	1.57063720703125	0.82904638671875	-1.908754272460937	1.463627075195312	0.9601789855957031	-1.759251708984375	1.460431030273438	1.053870391845703	-1.760658325195313	1.5249970703125	1.025676422119141	-1.838793334960938	1.551540893554687	1.011158752441406	-1.8269267578125	1.89716845703125	1.038797790527344	-1.878350708007813	1.9888017578125	0.9818555297851562	-1.809380981445313	2.17934814453125	0.8328192749023438	-1.938379150390625	2.33332763671875	0.70944189453125	-2.05398876953125	2.383880859375	0.7600202941894532	-2.125241943359375
382	12.7	1.451761474609375	0.632949951171875	-2.203252685546875	1.4731328125	0.8038180847167968	-2.17779931640625	1.489567504882813	0.9385261840820313	-2.146987548828125	1.556955444335937	1.137273162841797	-2.175802734375	1.515591552734375	1.113670471191406	-2.180169189453125	1.379955322265625	1.115243499755859	-2.212644775390625	1.249416259765625	0.8855555725097657	-2.158776123046875	1.167340454101562	1.010515502929688	-1.988892211914062	1.160041259765625	1.104124816894531	-1.985549560546875	1.217118286132812	1.094682830810547	-2.073687255859375	1.24944580078125	1.071751861572266	-2.051806396484375	1.576345825195312	1.09480810546875	-2.1639052734375	1.677467651367188	1.031045806884766	-2.117284912109375	1.838737426757812	0.8962375183105469	-2.2941875	1.966009033203125	0.785462890625	-2.449260009765625	2.001485473632813	0.8429325561523437	-2.52457470703125
383	12.733334	1.582000244140625	0.6747875976562501	-2.132953857421875	1.600944580078125	0.8473550415039063	-2.104906494140625	1.615087890625	0.9835485839843749	-2.07302880859375	1.683776611328125	1.184790466308594	-2.097116943359375	1.642505859375	1.160725921630859	-2.1043203125	1.50852978515625	1.158348388671875	-2.147909912109375	1.383531982421875	0.9211139221191407	-2.100027587890625	1.290064453125	1.052771942138672	-1.938171508789063	1.2634072265625	1.1438076171875	-1.941487915039062	1.324535766601562	1.149380920410156	-2.028531494140625	1.36380810546875	1.135103210449219	-1.973512817382812	1.702781127929688	1.141966125488281	-2.083942626953125	1.805970825195313	1.083416137695312	-2.0317138671875	1.98805517578125	0.9695498046875	-2.207529052734375	2.13198828125	0.8749038391113282	-2.362205078125	2.158053466796875	0.9357097473144531	-2.4401005859375
384	12.766667	1.678798217773438	0.6803553466796874	-2.07802880859375	1.699336181640625	0.8565679016113281	-2.048022216796875	1.715299072265625	0.9968613586425781	-2.020575927734375	1.77584033203125	1.205584106445313	-2.04723193359375	1.734824951171875	1.178932830810547	-2.0543740234375	1.6006103515625	1.166272033691406	-2.105472900390625	1.49615966796875	0.9091914062499999	-2.07956787109375	1.394817626953125	1.052915832519531	-1.925334716796875	1.357396728515625	1.136765411376953	-1.89371435546875	1.418762817382812	1.148501007080078	-1.983000244140625	1.451607177734375	1.155633178710938	-1.969113647460937	1.797311767578125	1.162866546630859	-2.033312377929688	1.90775537109375	1.109271697998047	-1.983106201171875	2.07368994140625	0.9687951049804687	-2.16578125	2.2082744140625	0.8519524841308594	-2.321805908203125	2.229258056640625	0.904188232421875	-2.409923095703125
385	12.8	1.644558227539062	0.7177489624023438	-2.12517529296875	1.666664306640625	0.8957024536132813	-2.0920380859375	1.684400390625	1.038072967529297	-2.066161376953125	1.74464892578125	1.249506317138672	-2.09635986328125	1.702811157226563	1.222486480712891	-2.101799560546875	1.564242309570312	1.215286346435547	-2.147598388671875	1.450791259765625	0.957910400390625	-2.121674560546875	1.34761328125	1.087985870361328	-1.952444702148437	1.311468872070312	1.17704541015625	-1.931240844726563	1.367110473632813	1.17520166015625	-2.026631225585938	1.400153930664062	1.183144744873047	-2.019003295898437	1.766961059570312	1.206249298095703	-2.083015380859375	1.8829716796875	1.152367065429688	-2.041688842773437	2.041199584960938	1.00457568359375	-2.231305908203125	2.1689130859375	0.8827714233398437	-2.39406005859375	2.212313232421875	0.9418690795898438	-2.470578369140625
386	12.833334	1.987334716796875	0.6246190185546875	-1.810047729492188	2.007093017578125	0.8051316833496094	-1.781723388671875	2.02352001953125	0.9497290649414063	-1.76148193359375	2.090537353515625	1.161139404296875	-1.790380859375	2.049228515625	1.134039489746094	-1.80080859375	1.917717895507812	1.12758740234375	-1.866763427734375	1.799159790039063	0.8693382568359375	-1.849664794921875	1.674685180664063	1.007207275390625	-1.699376342773437	1.624924926757813	1.092929016113281	-1.695400512695312	1.689676513671875	1.099391571044922	-1.7857119140625	1.727598754882812	1.111104736328125	-1.732909545898438	2.11037158203125	1.117889404296875	-1.772404052734375	2.217114013671875	1.06138818359375	-1.711022583007813	2.420063232421875	0.9322272338867188	-1.8730888671875	2.5852783203125	0.8265040283203124	-2.014756103515625	2.640745849609375	0.893070556640625	-2.07720703125
387	12.866667	2.15694091796875	0.5709752197265625	-1.597784545898437	2.1790166015625	0.7509787292480469	-1.573649536132812	2.1997275390625	0.8954159545898437	-1.563594970703125	2.269258056640625	1.1047880859375	-1.593526245117187	2.229001953125	1.077538146972656	-1.606305908203125	2.10089599609375	1.074931213378906	-1.677524536132813	1.967807373046875	0.8248698425292968	-1.669614990234375	1.836685791015625	0.9643426513671876	-1.528458618164062	1.789993408203125	1.049737548828125	-1.545143432617188	1.87647216796875	1.036949768066406	-1.61323291015625	1.902997802734375	1.057622802734375	-1.57750732421875	2.28736083984375	1.062300964355469	-1.57277099609375	2.387912841796875	1.005359069824219	-1.503240478515625	2.613010986328125	0.8948125	-1.646361206054687	2.797734130859375	0.80522412109375	-1.772310546875	2.86015673828125	0.877899658203125	-1.818419555664063
388	12.9	2.047531860351563	0.59866064453125	-1.747812866210938	2.07172900390625	0.7776112060546875	-1.725429443359375	2.093578369140625	0.9212830810546875	-1.718930297851563	2.158898681640625	1.131311645507812	-1.744491455078125	2.1177294921875	1.104676879882813	-1.754231567382813	1.984366333007813	1.100770202636719	-1.81302783203125	1.858671020507813	0.8485138549804687	-1.810463745117187	1.740132446289063	0.9814287109374999	-1.654764282226562	1.68898681640625	1.065235412597656	-1.657243530273437	1.776279418945313	1.053309204101563	-1.723451782226562	1.800213012695312	1.083464721679688	-1.692427001953125	2.179088134765625	1.0881064453125	-1.728314453125	2.28138671875	1.022152099609375	-1.671956420898437	2.4963125	0.9273890380859375	-1.837183959960937	2.67165234375	0.852072509765625	-1.98199072265625	2.730578369140625	0.9287931518554687	-2.024699951171875
389	12.933334	2.136185791015625	0.5806914367675782	-1.651148071289062	2.155377685546875	0.7593287658691407	-1.626418212890625	2.1736875	0.9028489990234375	-1.61702734375	2.248216796875	1.107773315429688	-1.651081665039063	2.206289794921875	1.082522766113281	-1.660420532226563	2.07284130859375	1.077142639160156	-1.717692993164063	1.942953369140625	0.8280781860351563	-1.71445947265625	1.823867309570312	0.9491074523925781	-1.55087158203125	1.777828735351562	1.035394348144531	-1.554981567382812	1.85266748046875	1.032984558105469	-1.635348876953125	1.884783081054688	1.040145080566406	-1.612136596679687	2.266140625	1.064749328613281	-1.63245556640625	2.36569384765625	1.004298767089844	-1.566825561523437	2.556992431640625	0.8569013671875	-1.720472412109375	2.71411962890625	0.7379955444335937	-1.855303466796875	2.79135107421875	0.7968763427734376	-1.896252685546875
390	12.966667	2.56277197265625	1.172770568847656	0.1375075073242187	2.5652607421875	1.349252868652344	0.100919189453125	2.5805400390625	1.492242736816406	0.09164019775390625	2.67114453125	1.691523010253906	0.1055587768554687	2.63291552734375	1.667888977050781	0.1263538208007813	2.52086865234375	1.665770263671875	0.2174673461914063	2.3952197265625	1.418863800048828	0.2521611938476562	2.234785888671875	1.537919677734375	0.129684326171875	2.183981201171875	1.619422424316406	0.1452223510742187	2.28470458984375	1.610652465820313	0.186411865234375	2.306884033203125	1.631593383789062	0.1780863647460937	2.6805771484375	1.648664672851563	0.08183563232421875	2.74308154296875	1.596832763671875	-0.02333819580078125	2.902298583984375	1.369173034667969	0.0379197998046875	3.035118408203125	1.179281829833984	0.08903973388671875	3.13864013671875	1.194836181640625	0.08521484375
391	13	2.55499609375	1.1570703125	0.1381594848632813	2.556359375	1.331258697509766	0.1009132080078125	2.570309814453125	1.472330718994141	0.0873529052734375	2.655085205078125	1.671732055664062	0.093837890625	2.618070068359375	1.64815087890625	0.1154922485351562	2.5070078125	1.649257202148438	0.2051387329101562	2.39690966796875	1.406317169189453	0.2757698974609375	2.231516357421875	1.511126831054687	0.1521209106445313	2.172119140625	1.586585266113281	0.1474512939453125	2.26668115234375	1.608846801757812	0.194379638671875	2.2839765625	1.621771789550781	0.1583411865234375	2.66524560546875	1.628870666503906	0.071701171875	2.740212890625	1.582547912597656	-0.02564324951171875	2.92430810546875	1.372502471923828	0.00641943359375	3.07908251953125	1.198575378417969	0.03452410888671875	3.18000048828125	1.187633331298828	0.05483203125
392	13.033334	2.56561328125	1.13801123046875	0.1330975189208984	2.563928466796875	1.311877746582031	0.1035714874267578	2.5772099609375	1.451818695068359	0.09263920593261719	2.660657958984375	1.649550659179687	0.09330436706542969	2.62688623046875	1.625547973632812	0.1184264373779297	2.53136474609375	1.629658264160156	0.2224893951416016	2.401220703125	1.398776763916016	0.288695556640625	2.218135498046875	1.487720794677734	0.1831538238525391	2.182859619140625	1.575794860839844	0.1908910369873047	2.2879931640625	1.563852600097656	0.2055322113037109	2.309220703125	1.573816162109375	0.1905714569091797	2.66819140625	1.607640319824219	0.06944725036621094	2.72966845703125	1.563011535644531	-0.03605250549316406	2.9106279296875	1.351696350097656	-0.02727543640136719	3.06286474609375	1.176583740234375	-0.01896699523925781	3.1628876953125	1.159772583007812	-0.004210433959960938
393	13.066667	2.571594970703125	1.109656188964844	0.1397462158203125	2.577087646484375	1.280865173339844	0.1034700317382812	2.588668212890625	1.418749725341797	0.0822955322265625	2.664517578125	1.617235473632813	0.09818365478515625	2.628057861328125	1.592175048828125	0.1170731201171875	2.516338134765625	1.587035461425781	0.2017871704101563	2.3732294921875	1.364715057373047	0.2622161254882813	2.216908447265625	1.470550964355469	0.1350167846679687	2.185012939453125	1.557524047851563	0.1537212524414062	2.29022412109375	1.550455383300781	0.165000732421875	2.31625	1.542808227539063	0.1683064575195312	2.676996337890625	1.576155639648438	0.07571173095703125	2.76291552734375	1.533519409179688	-0.01065567016601563	2.918806396484375	1.305390289306641	-0.00587786865234375	3.04969677734375	1.115705078125	-0.00093572998046875	3.149572509765625	1.114962463378906	-0.02039947509765625
394	13.1	2.54207275390625	1.081520477294922	0.1516068115234375	2.5581376953125	1.250928070068359	0.1022205810546875	2.5758427734375	1.388793426513672	0.0749158935546875	2.64147509765625	1.593676452636719	0.08938720703125	2.600580078125	1.568939697265625	0.09863330078125	2.468170654296875	1.574616455078125	0.149556640625	2.32302880859375	1.345400817871094	0.1910439453125	2.20976416015625	1.456038299560547	0.023729736328125	2.1652294921875	1.540584594726563	0.027589111328125	2.256380615234375	1.543434387207031	0.0841611328125	2.281295166015625	1.539181030273437	0.08911962890625	2.661173095703125	1.550407531738281	0.07736572265625	2.7772744140625	1.507738159179687	0.035416259765625	2.923458984375	1.28883837890625	0.129846923828125	3.0279873046875	1.08324560546875	0.1647861328125	3.124747802734375	1.061331756591797	0.1923690185546875
395	13.133334	2.54835791015625	1.067547180175781	0.1528073120117187	2.55173046875	1.242465759277344	0.1133173828125	2.5673154296875	1.383883422851563	0.09551391601562501	2.64423974609375	1.587997009277344	0.103039306640625	2.608329345703125	1.562475646972656	0.1251104736328125	2.50650439453125	1.565439270019531	0.226479736328125	2.37769384765625	1.324891143798828	0.2786547241210938	2.18911328125	1.440128723144531	0.204326416015625	2.1681748046875	1.528676635742187	0.2373697509765625	2.271277587890625	1.550567810058594	0.2636485595703125	2.282776611328125	1.523757080078125	0.2164710693359375	2.655945068359375	1.545547485351562	0.08013031005859375	2.74381787109375	1.502272399902344	-0.008665649414062501	2.891153076171875	1.261003204345703	0.005730224609375	3.00201953125	1.052547790527344	0.0030574951171875	3.100773193359375	1.021068908691406	0.01405230712890625
396	13.166667	0.1909690856933594	0.8408193664550782	-2.765205322265625	0.238259765625	1.00832502746582	-2.7212666015625	0.2679986572265625	1.147705093383789	-2.704396484375	0.3032973327636719	1.361105407714844	-2.734994873046875	0.2660993041992187	1.332895874023438	-2.719091064453125	0.1268939971923828	1.336811370849609	-2.68308349609375	-0.01151078796386719	1.098552673339844	-2.645755126953125	-0.03049858093261719	1.196468536376953	-2.43476513671875	-0.04272505950927735	1.288533081054688	-2.40715185546875	-0.0433359375	1.321453491210937	-2.510771728515625	0.01174001312255859	1.292566467285156	-2.49833349609375	0.327947021484375	1.318664978027344	-2.74270458984375	0.44746435546875	1.269217651367188	-2.77065185546875	0.4687168579101563	1.060773132324219	-2.9613583984375	0.4859507141113281	0.8885974578857422	-3.1223271484375	0.49413232421875	0.8740381469726562	-3.225305908203125
397	13.2	-0.7774679565429687	0.9883792037963868	-2.654177978515625	-0.7221259765625	1.153299118041992	-2.615061767578125	-0.689405029296875	1.291214263916016	-2.599983154296875	-0.6605311279296875	1.505321746826172	-2.620080322265625	-0.6957691650390625	1.475598693847656	-2.603512939453125	-0.83036572265625	1.487118041992187	-2.557009033203125	-0.993294677734375	1.268754913330078	-2.511759765625	-0.95236181640625	1.374027709960937	-2.30933984375	-0.9467158203125	1.462636047363281	-2.272216064453125	-0.9623458251953125	1.495736022949219	-2.373814453125	-0.8964495849609375	1.471952239990234	-2.349279541015625	-0.6358384399414062	1.464252105712891	-2.63185205078125	-0.5173450927734375	1.426703399658203	-2.674562744140625	-0.5949917602539062	1.286399017333984	-2.905808837890625	-0.6609758911132813	1.178910354614258	-3.10378076171875	-0.7325713500976563	1.248569549560547	-3.1313271484375
398	13.233334	-1.114595458984375	1.169364654541016	-2.52973193359375	-1.0479013671875	1.329963745117188	-2.487731689453125	-1.00772216796875	1.465970947265625	-2.46923046875	-0.9703805541992188	1.68042138671875	-2.472602294921875	-1.006365844726562	1.650716857910156	-2.45716162109375	-1.1411142578125	1.667733093261719	-2.411320068359375	-1.348100708007812	1.483496490478516	-2.411468505859375	-1.312357177734375	1.560815185546875	-2.19505322265625	-1.299731201171875	1.645711547851562	-2.15081884765625	-1.311431396484375	1.687818298339844	-2.249966552734375	-1.253204223632812	1.670325805664063	-2.20923486328125	-0.9478074951171875	1.639416198730469	-2.4887373046875	-0.8515919189453125	1.571233764648437	-2.547764404296875	-1.00755078125	1.496741119384766	-2.771028564453125	-1.135203369140625	1.444811950683594	-2.962019775390625	-1.195747436523438	1.529300964355469	-2.95978515625
399	13.266667	-1.585046875	1.344879211425781	-2.25423974609375	-1.506278686523437	1.500313232421875	-2.213458984375	-1.457795166015625	1.633465576171875	-2.193732666015625	-1.412021850585937	1.845517761230469	-2.17456103515625	-1.449621215820313	1.815954711914062	-2.1631689453125	-1.585427734375	1.827852355957031	-2.11869482421875	-1.794763061523438	1.6577763671875	-2.18268408203125	-1.756310302734375	1.70351953125	-1.957830200195313	-1.721994384765625	1.779844299316406	-1.909589599609375	-1.769186279296875	1.83378662109375	-1.990902465820312	-1.694693237304687	1.811491821289062	-1.969793334960938	-1.390556640625	1.805386779785156	-2.19410107421875	-1.306470458984375	1.738040588378906	-2.270239013671875	-1.498201416015625	1.715199035644531	-2.47638037109375	-1.656756713867187	1.700050048828125	-2.64998974609375	-1.73089990234375	1.756026611328125	-2.603233154296875
400	13.3	-2.513137451171875	1.545922790527344	-1.026476928710937	-2.42031494140625	1.6943212890625	-1.006577331542969	-2.3640869140625	1.822869140625	-0.9943935546875	-2.296073974609375	2.024694580078125	-0.9699207763671875	-2.327387939453125	1.995239013671875	-0.9476882324218751	-2.430866943359375	1.986107299804687	-0.8521162719726563	-2.651327392578125	1.841347534179687	-0.9221221313476563	-2.535384765625	1.81473583984375	-0.7264157104492187	-2.481824951171875	1.888857482910156	-0.7003736572265625	-2.567361083984375	1.950618225097656	-0.716294921875	-2.471313232421875	1.913762878417969	-0.7460250244140625	-2.288849609375	1.988133361816406	-1.001354858398438	-2.24115185546875	1.924712768554687	-1.104146240234375	-2.4811591796875	1.848833251953125	-1.222221435546875	-2.671093994140625	1.732618408203125	-1.287083618164063	-2.73971484375	1.803106567382812	-1.25872998046875
401	13.333334	-2.626420166015625	1.792175537109375	0.16332568359375	-2.52281591796875	1.932253234863281	0.1650257873535156	-2.458099853515625	2.055515258789063	0.1696273651123047	-2.369820068359375	2.247774658203125	0.1837949371337891	-2.391841064453125	2.217380493164063	0.213506362915039	-2.455368896484375	2.184474853515625	0.3333938598632812	-2.720510986328125	2.160890625	0.2888796691894531	-2.566636474609375	2.003906982421875	0.3435486755371094	-2.496160400390625	2.033349853515625	0.3984147033691406	-2.58640625	2.063640625	0.4439627075195313	-2.57044384765625	2.073880981445313	0.4589951477050781	-2.3788115234375	2.2155	0.1491141357421875	-2.3800703125	2.192445556640625	0.02276885986328125	-2.608654052734375	2.148235473632813	0.1691076354980469	-2.64840625	1.929389282226563	0.2251731109619141	-2.732564697265625	1.945042053222656	0.2792609252929688
402	13.366667	-0.7287198486328125	0.6650838317871094	-2.62534716796875	-0.6951638793945313	0.8338086395263672	-2.597188720703125	-0.6744000244140625	0.9715782775878906	-2.594125	-0.6282568969726563	1.177880432128906	-2.576517822265625	-0.661595458984375	1.148125396728516	-2.559289306640625	-0.7821752319335937	1.109605621337891	-2.500241943359375	-0.8467706298828125	0.9786857604980469	-2.727384521484375	-0.7417040405273437	0.8038689117431641	-2.6286015625	-0.7436755981445312	0.8031071472167969	-2.53453857421875	-0.8434317016601562	0.8169762115478516	-2.566212646484375	-0.8373009033203125	0.8558798522949218	-2.577490966796875	-0.6114954833984375	1.139886077880859	-2.601072265625	-0.5537302856445312	1.076094390869141	-2.696494873046875	-0.7589321899414062	1.259343841552734	-2.69484033203125	-0.9538008422851563	1.377625610351563	-2.66834228515625	-0.9235121459960938	1.453912902832031	-2.6089658203125
403	13.4	-0.4842496337890625	0.6946393127441406	-2.68771240234375	-0.4503131713867187	0.8663164672851562	-2.66889697265625	-0.4327763061523437	1.005892974853516	-2.672069091796875	-0.3730294189453125	1.205860656738281	-2.623908935546875	-0.4007232055664062	1.171699920654297	-2.603799072265625	-0.4604478759765625	1.133528076171875	-2.481874267578125	-0.6457010498046875	0.9681556091308594	-2.5943876953125	-0.5887103881835938	0.7486044311523438	-2.624512451171875	-0.4964483642578125	0.7313901672363281	-2.639213623046875	-0.5618162841796875	0.8087822570800781	-2.67240234375	-0.5481371459960938	0.8712062530517578	-2.64648193359375	-0.3668167724609375	1.17466748046875	-2.660802734375	-0.3243050537109375	1.164945251464844	-2.7829970703125	-0.5588564453125	1.306053588867187	-2.735678466796875	-0.7605016479492187	1.412364715576172	-2.694093505859375	-0.7830975341796875	1.425129638671875	-2.595153564453125
404	13.433334	-1.986076416015625	1.205124420166016	-1.865077270507812	-1.924374877929687	1.367797088623047	-1.84933447265625	-1.892516235351563	1.503709899902344	-1.84521142578125	-1.795725341796875	1.691105102539062	-1.818615112304687	-1.811225708007812	1.655577941894531	-1.7903125	-1.78740966796875	1.683729553222656	-1.655280151367188	-1.930193359375	1.886024719238281	-1.546154541015625	-1.91861474609375	1.797426147460937	-1.337361694335937	-1.850446655273438	1.83213037109375	-1.282234619140625	-1.879405639648438	1.802102966308594	-1.379468627929687	-1.9073623046875	1.899603271484375	-1.40885498046875	-1.814035400390625	1.665601135253906	-1.855380859375	-1.8126435546875	1.720153625488281	-1.972019409179687	-2.00620703125	1.862284973144531	-1.83656689453125	-2.1822880859375	1.9625625	-1.727790649414062	-2.151012451171875	1.953239868164062	-1.6316572265625
405	13.466667	-2.4967646484375	1.314794708251953	-1.040227661132813	-2.426810546875	1.477052612304687	-1.038945434570312	-2.38995068359375	1.6134140625	-1.040423217773438	-2.289654296875	1.803599731445312	-1.037645141601562	-2.300474609375	1.76899755859375	-1.005359497070313	-2.242696533203125	1.779512329101562	-0.8765277099609375	-2.328840087890625	1.884460815429688	-0.6388788452148437	-2.314889892578125	1.765056701660156	-0.4431265869140625	-2.245494384765625	1.79121337890625	-0.3831604919433594	-2.224004150390625	1.789523010253906	-0.4879883422851563	-2.28551513671875	1.877613037109375	-0.50305517578125	-2.3137509765625	1.77627880859375	-1.07027001953125	-2.33298291015625	1.8197666015625	-1.191533447265625	-2.493567626953125	2.007830444335938	-1.062624145507812	-2.701071533203125	2.054478759765625	-0.9683828735351563	-2.67530322265625	2.056354858398437	-0.8689969482421875
406	13.5	-1.553193969726562	0.9006253280639649	-2.2294716796875	-1.489288818359375	1.070127136230469	-2.221043701171875	-1.4540439453125	1.210562057495117	-2.228382568359375	-1.395234497070313	1.423250915527344	-2.23063720703125	-1.410708740234375	1.390371978759766	-2.19655224609375	-1.39927685546875	1.417190155029297	-2.05419970703125	-1.60450439453125	1.44958349609375	-1.865165771484375	-1.75032568359375	1.396267028808594	-1.687754272460938	-1.738791259765625	1.448349395751953	-1.605689086914063	-1.645640991210938	1.418971923828125	-1.655924072265625	-1.688457397460938	1.504454498291016	-1.739144165039062	-1.4012451171875	1.386408813476562	-2.264183837890625	-1.385712280273437	1.417283996582031	-2.39331494140625	-1.608992919921875	1.559783020019531	-2.284895263671875	-1.795013427734375	1.678988647460937	-2.19443115234375	-1.768954833984375	1.694796630859375	-2.093546142578125
407	13.533334	-1.29235498046875	0.7572807312011719	-2.374928466796875	-1.236464233398437	0.931449203491211	-2.363985595703125	-1.206003784179688	1.074587554931641	-2.370630126953125	-1.150589111328125	1.290258178710938	-2.38250634765625	-1.169405883789062	1.259235534667969	-2.347605712890625	-1.173544067382813	1.282779846191406	-2.202736083984375	-1.399236328125	1.264239501953125	-2.03161572265625	-1.563845947265625	1.187596328735351	-1.877404296875	-1.58446044921875	1.233224868774414	-1.792110229492188	-1.4747626953125	1.225165832519531	-1.806909912109375	-1.52151513671875	1.320399078369141	-1.8903203125	-1.152129760742187	1.250508773803711	-2.413962158203125	-1.127379760742188	1.252228652954102	-2.54674072265625	-1.356052368164063	1.41023193359375	-2.466841796875	-1.54593701171875	1.543363159179687	-2.4003779296875	-1.551176391601562	1.548607421875	-2.294144287109375
408	13.566667	-1.633997314453125	0.8660333557128906	-2.152958984375	-1.572032104492187	1.037501968383789	-2.138000244140625	-1.539179931640625	1.180000564575195	-2.1397587890625	-1.475932006835937	1.393145874023437	-2.151016845703125	-1.491660278320313	1.361607696533203	-2.1151845703125	-1.486651611328125	1.369244354248047	-1.968888427734375	-1.688599731445313	1.304176025390625	-1.781074096679687	-1.829160400390625	1.194314437866211	-1.6238056640625	-1.847810180664063	1.226307022094727	-1.53227587890625	-1.73936279296875	1.243478698730469	-1.5174345703125	-1.81130712890625	1.335087463378906	-1.600436889648438	-1.483164794921875	1.354848114013672	-2.183330322265625	-1.47802880859375	1.351983154296875	-2.318050537109375	-1.7066865234375	1.496126617431641	-2.21658056640625	-1.896315673828125	1.618427734375	-2.132411376953125	-1.900951904296875	1.63768505859375	-2.02796044921875
409	13.6	-1.313323974609375	0.855322509765625	-2.361236328125	-1.2679169921875	1.031180130004883	-2.331806640625	-1.24768115234375	1.176709106445313	-2.32484130859375	-1.200282348632812	1.395068389892578	-2.33920556640625	-1.220080688476562	1.364023864746094	-2.3045703125	-1.240468994140625	1.393619689941406	-2.161587646484375	-1.342293090820313	1.250258102416992	-1.937303588867187	-1.169030517578125	1.117929107666016	-1.838884033203125	-1.138541870117187	1.146568084716797	-1.748814208984375	-1.17726953125	1.143729568481445	-1.853268798828125	-1.277746826171875	1.191255615234375	-1.82009619140625	-1.198184814453125	1.354354370117187	-2.369716796875	-1.16265869140625	1.353784271240234	-2.500609619140625	-1.426879150390625	1.455683654785156	-2.4363408203125	-1.646043090820313	1.544115173339844	-2.38321630859375	-1.639281005859375	1.587308532714844	-2.28563427734375
410	13.633334	-1.465968627929688	0.9704315338134766	-2.274626708984375	-1.412832763671875	1.146698394775391	-2.242954833984375	-1.386381469726562	1.293276428222656	-2.232076171875	-1.331912109375	1.513533935546875	-2.24613623046875	-1.353724853515625	1.482701385498047	-2.211385498046875	-1.400834228515625	1.498158782958984	-2.070152099609375	-1.460159423828125	1.287972351074219	-1.880341796875	-1.2749150390625	1.195749145507812	-1.753223266601563	-1.249874267578125	1.239759841918945	-1.666033203125	-1.293041015625	1.277264465332031	-1.763661376953125	-1.352658325195313	1.310630432128906	-1.76012353515625	-1.330140014648437	1.472040283203125	-2.27692529296875	-1.290150146484375	1.470508666992187	-2.4086845703125	-1.57201953125	1.547622680664062	-2.36960888671875	-1.805870361328125	1.616682495117188	-2.337563720703125	-1.793204223632813	1.664225402832031	-2.24079052734375
411	13.666667	-1.767973876953125	1.104883323669434	-2.03653857421875	-1.710599365234375	1.279666687011719	-2.023677734375	-1.680981079101562	1.424031524658203	-2.0276611328125	-1.637356201171875	1.64377001953125	-2.040766235351562	-1.665897216796875	1.613614807128906	-2.011733032226562	-1.744061401367188	1.631738037109375	-1.887654052734375	-1.725320556640625	1.379677947998047	-1.754594604492187	-1.542942504882812	1.330651916503906	-1.606912353515625	-1.524703247070313	1.379399658203125	-1.52207275390625	-1.6002841796875	1.385442108154297	-1.604082763671875	-1.661523803710937	1.395463836669922	-1.585663940429688	-1.625	1.601587219238281	-2.066700927734375	-1.555716064453125	1.574764831542969	-2.180537353515625	-1.8403427734375	1.630163879394531	-2.20554541015625	-2.076482666015625	1.682133850097656	-2.227379150390625	-2.0878984375	1.733671142578125	-2.134112060546875
412	13.7	-1.227290771484375	0.9472069854736328	-2.413769287109375	-1.180418334960937	1.125979766845703	-2.39637158203125	-1.15589697265625	1.272274291992187	-2.400888671875	-1.11490087890625	1.493526428222656	-2.4208251953125	-1.1493857421875	1.464245056152344	-2.397278564453125	-1.260660888671875	1.485818298339844	-2.30096142578125	-1.2762705078125	1.237844757080078	-2.156245849609375	-1.136110107421875	1.21629508972168	-1.96097265625	-1.144268432617187	1.272833679199219	-1.878658935546875	-1.187013061523438	1.300933380126953	-1.978779541015625	-1.173423828125	1.338950347900391	-1.985662231445313	-1.095380859375	1.449804748535156	-2.4394462890625	-0.9927017822265625	1.422923034667969	-2.525811279296875	-1.260126342773437	1.438475158691406	-2.644459228515625	-1.48164892578125	1.460850494384766	-2.745215576171875	-1.521016357421875	1.531336059570312	-2.673659912109375
413	13.733334	-1.332961791992187	1.119243530273438	-2.377671142578125	-1.27919482421875	1.295861419677734	-2.355347900390625	-1.249960205078125	1.441628051757812	-2.3548564453125	-1.196934448242188	1.661221069335937	-2.36830859375	-1.2340712890625	1.633273376464844	-2.34709228515625	-1.363458618164062	1.645965576171875	-2.274279052734375	-1.386542724609375	1.371458984375	-2.1900947265625	-1.27158642578125	1.371914825439453	-1.97740966796875	-1.283828369140625	1.443854370117188	-1.908492431640625	-1.325598266601562	1.469056304931641	-2.01001220703125	-1.315616333007813	1.484463806152344	-2.031232421875	-1.178644287109375	1.616814758300781	-2.386812744140625	-1.062215209960937	1.572892211914062	-2.444317626953125	-1.305026489257813	1.559014831542969	-2.60861328125	-1.504866577148438	1.559764953613281	-2.750043701171875	-1.5489697265625	1.650312622070313	-2.710852294921875
414	13.766667	-0.7959267578125	0.9628574829101563	-2.618656982421875	-0.74677783203125	1.140515487670898	-2.597734130859375	-0.71782080078125	1.285913513183594	-2.601830078125	-0.6573272705078125	1.502301086425781	-2.623806640625	-0.6994278564453125	1.476825805664062	-2.610529052734375	-0.8443741455078125	1.493997100830078	-2.582383056640625	-0.8871522216796875	1.21724055480957	-2.517976806640625	-0.834376220703125	1.275914428710938	-2.29007470703125	-0.8448502807617188	1.367595092773437	-2.251203857421875	-0.875762939453125	1.390915679931641	-2.3566806640625	-0.869952392578125	1.362068969726562	-2.38600390625	-0.63602197265625	1.456286590576172	-2.631854736328125	-0.5109507446289062	1.4026201171875	-2.64519287109375	-0.6869412841796875	1.361521850585937	-2.875550048828125	-0.83036376953125	1.335914184570313	-3.07156884765625	-0.8864465942382812	1.427160339355469	-3.05922705078125
415	13.8	-0.8915172729492188	1.079875610351563	-2.5974794921875	-0.8403572998046875	1.2555517578125	-2.571793212890625	-0.8105613403320312	1.400226623535156	-2.571041748046875	-0.7441002197265625	1.61444140625	-2.5869013671875	-0.7868987426757813	1.589939025878906	-2.574868408203125	-0.9308087158203125	1.612685302734375	-2.548572265625	-1.006235595703125	1.336797943115234	-2.53828173828125	-0.9568524169921875	1.365806488037109	-2.30500146484375	-0.9474069213867188	1.444672180175781	-2.244698486328125	-0.9692213134765625	1.492406768798828	-2.3435361328125	-0.9468295288085937	1.4805859375	-2.36731103515625	-0.7240357666015625	1.568242248535156	-2.5957275390625	-0.6007020874023438	1.510534362792969	-2.5926962890625	-0.734559326171875	1.395676147460938	-2.8249189453125	-0.8449720458984376	1.302614349365234	-3.020669921875	-0.9154788818359375	1.382240875244141	-3.035451171875
416	13.833334	-0.4515682983398437	0.9405515594482422	-2.718303955078125	-0.4051200561523438	1.115231262207031	-2.694560546875	-0.37590380859375	1.258000701904297	-2.69656591796875	-0.3048086547851562	1.467310150146484	-2.7153076171875	-0.3486732482910156	1.444361572265625	-2.70770361328125	-0.4926373291015625	1.467256774902344	-2.698323974609375	-0.5696033325195312	1.195570816040039	-2.698971923828125	-0.5457425537109375	1.233032363891602	-2.46616845703125	-0.5244165039062501	1.316802795410156	-2.4191630859375	-0.5521504516601563	1.340455200195313	-2.523387451171875	-0.5264124755859375	1.332626678466797	-2.543883544921875	-0.2849316101074219	1.421069854736328	-2.7188095703125	-0.1648170776367187	1.363758117675781	-2.70019287109375	-0.2428323364257813	1.271891723632812	-2.96145361328125	-0.3040620727539062	1.202179672241211	-3.1827958984375	-0.3599505004882813	1.288478271484375	-3.208357421875
417	13.866667	-0.4931315002441407	1.023960205078125	-2.71922998046875	-0.4412921142578125	1.192254455566406	-2.689940673828125	-0.408050537109375	1.330899383544922	-2.68359765625	-0.3542637329101562	1.540686889648438	-2.700610107421875	-0.394767333984375	1.515052612304687	-2.69022802734375	-0.5337125244140625	1.51628955078125	-2.6562646484375	-0.647370361328125	1.266516845703125	-2.6902568359375	-0.5750296630859375	1.306793701171875	-2.473447998046875	-0.537298828125	1.390237335205078	-2.44349169921875	-0.5539345092773438	1.420013793945313	-2.546092041015625	-0.5598848876953125	1.394859252929687	-2.56835302734375	-0.3321979370117187	1.497002380371094	-2.707366455078125	-0.2092122192382813	1.450244934082031	-2.7095458984375	-0.2878153076171875	1.299553161621094	-2.93425439453125	-0.3522972412109375	1.17683056640625	-3.124030029296875	-0.4389325866699219	1.230328994750977	-3.14391162109375
418	13.9	0.1716864318847656	0.8593221130371094	-2.761544189453125	0.2134636993408203	1.028822906494141	-2.731350341796875	0.2425959167480469	1.167350250244141	-2.7266640625	0.296441650390625	1.375185791015625	-2.746324951171875	0.2552032165527344	1.349521789550781	-2.7431748046875	0.1133657531738281	1.345134704589844	-2.739290771484375	0.01950105285644531	1.090707244873047	-2.78127783203125	0.03681517028808594	1.133179992675781	-2.55556689453125	0.05369401550292969	1.219822952270508	-2.518799072265625	0.06130075073242187	1.227355407714844	-2.62556689453125	0.06459867858886718	1.21863330078125	-2.648346435546875	0.3196739501953125	1.332026580810547	-2.745049560546875	0.4399416198730469	1.286708129882812	-2.72187109375	0.4261952819824218	1.164677154541016	-2.9730732421875	0.4178561401367187	1.069444702148437	-3.18582177734375	0.3689805297851563	1.147023132324219	-3.232656005859375
419	13.933334	0.69556005859375	0.7838828125	-2.684910888671875	0.7264804077148438	0.9544234924316406	-2.652918701171875	0.7502974243164062	1.093119384765625	-2.645868896484375	0.7992296752929687	1.301355865478516	-2.661526611328125	0.7589837646484375	1.274485321044922	-2.663250732421875	0.6185814819335937	1.260848846435547	-2.66999755859375	0.5220064086914062	1.008623077392578	-2.7098125	0.512389892578125	1.045700775146484	-2.483904296875	0.493287109375	1.109060302734375	-2.41556591796875	0.5418533935546875	1.144238952636719	-2.50387744140625	0.5463465576171875	1.160995056152344	-2.530403564453125	0.8233631591796875	1.259242614746094	-2.65669677734375	0.932568359375	1.196792175292969	-2.62423876953125	0.9675410766601562	1.069633544921875	-2.869155517578125	1.001315673828125	0.9704073791503907	-3.076164794921875	0.9811366577148437	1.053179107666016	-3.13302392578125
420	13.966667	0.8970267333984375	0.7313737487792968	-2.62359423828125	0.9249784545898437	0.9022814636230468	-2.593121826171875	0.947685791015625	1.040880187988281	-2.587119384765625	0.9971754150390625	1.248423889160156	-2.603384521484375	0.9571607666015625	1.221557403564453	-2.60667822265625	0.8173449096679688	1.205839172363281	-2.6141669921875	0.729226318359375	0.9494166564941406	-2.6399765625	0.7179714965820313	0.9975015563964844	-2.416775146484375	0.7089225463867187	1.071730651855469	-2.35833251953125	0.769436767578125	1.087173065185547	-2.44459765625	0.7996744384765625	1.087768035888672	-2.4400185546875	1.020994689941406	1.206505767822266	-2.59677197265625	1.1293623046875	1.146790374755859	-2.55815234375	1.200253173828125	1.018999969482422	-2.794078125	1.26498779296875	0.9212955322265625	-2.993708984375	1.249726440429688	1.002931182861328	-3.053251220703125
421	14	0.800927978515625	0.7777851409912109	-2.66244677734375	0.8305393676757813	0.9497134399414062	-2.6301435546875	0.853705810546875	1.089432373046875	-2.622314453125	0.9003101806640625	1.29975634765625	-2.63679833984375	0.8600781860351563	1.272263702392578	-2.638088134765625	0.718780029296875	1.256941772460938	-2.63470703125	0.6271845092773437	0.9998640747070312	-2.667098388671875	0.636733154296875	1.044770843505859	-2.441052001953125	0.6419914550781251	1.122910766601563	-2.38594140625	0.6981195068359375	1.140642456054688	-2.4758466796875	0.712399169921875	1.131484527587891	-2.497154541015625	0.9251640014648438	1.257596038818359	-2.6328076171875	1.03810205078125	1.196029144287109	-2.609144775390625	1.08532763671875	1.065705749511719	-2.85245166015625	1.128578857421875	0.9634863586425781	-3.057977294921875	1.144088134765625	1.049829925537109	-3.11216259765625
422	14.033334	1.011179016113281	0.755031494140625	-2.5967431640625	1.041118896484375	0.9304116821289062	-2.553086669921875	1.061760498046875	1.074829620361328	-2.54017578125	1.107186279296875	1.290153198242187	-2.57583740234375	1.065851928710938	1.261720092773438	-2.57180908203125	0.9198499145507812	1.246729064941406	-2.569349853515625	0.8377352294921875	0.9834147338867187	-2.636007080078125	0.8535054931640625	1.044878540039063	-2.406452392578125	0.863108642578125	1.137769805908203	-2.373958740234375	0.91929296875	1.140326293945312	-2.46960302734375	0.9133541870117188	1.117573394775391	-2.503896240234375	1.133373291015625	1.247105712890625	-2.570210693359375	1.25712939453125	1.197192504882812	-2.549492919921875	1.3346953125	1.047120056152344	-2.78413671875	1.40118701171875	0.9266716003417969	-2.98222216796875	1.391922119140625	1.007599884033203	-3.05077392578125
423	14.066667	1.406878173828125	0.64528173828125	-2.397379150390625	1.430359375	0.8252076110839843	-2.359311279296875	1.448964111328125	0.972	-2.350655029296875	1.497314208984375	1.189632995605469	-2.385325439453125	1.455787963867188	1.160206115722656	-2.38737646484375	1.309075439453125	1.1473427734375	-2.40685791015625	1.235180297851562	0.8783493957519531	-2.475076416015625	1.222786743164062	0.9617848815917969	-2.249286376953125	1.236662353515625	1.059580780029297	-2.233247802734375	1.30361669921875	1.049367614746094	-2.322814697265625	1.310884155273438	1.038377502441406	-2.326570068359375	1.52309130859375	1.146748901367187	-2.37395458984375	1.642968994140625	1.101386535644531	-2.326524658203125	1.797404052734375	0.9859364013671875	-2.546621826171875	1.930086669921875	0.902420654296875	-2.733696533203125	1.887752563476562	0.9658147583007812	-2.809843017578125
424	14.1	2.051625	0.5129044799804687	-1.84865185546875	2.0662197265625	0.6966138916015625	-1.8167548828125	2.0840029296875	0.845005126953125	-1.812281005859375	2.141699951171875	1.062815612792969	-1.844383544921875	2.1019697265625	1.032580017089844	-1.856532836914063	1.9652822265625	1.019235778808594	-1.916506958007812	1.907161987304687	0.7429855957031251	-1.981567504882813	1.835846435546875	0.8486339416503906	-1.774510498046875	1.846109252929687	0.9485481567382813	-1.764406005859375	1.935927734375	0.9310958251953125	-1.831186767578125	1.94309033203125	0.9254891357421875	-1.826282348632813	2.163193359375	1.020561767578125	-1.823602416992187	2.261478271484375	0.9713239135742188	-1.740398681640625	2.44701416015625	0.8442589721679687	-1.931609375	2.60666259765625	0.748454345703125	-2.0927314453125	2.63035400390625	0.8413452758789063	-2.14395458984375
425	14.133334	2.07018798828125	0.5227544555664063	-1.811299072265625	2.0967705078125	0.7056916198730468	-1.783768310546875	2.123714599609375	0.8526430053710937	-1.781719970703125	2.17565771484375	1.072147705078125	-1.810840087890625	2.136189208984375	1.041356201171875	-1.822273315429688	1.999789916992188	1.028270935058594	-1.882696899414062	1.94339794921875	0.7546823425292969	-1.958701782226562	1.87255810546875	0.8536334228515625	-1.748397705078125	1.881953735351563	0.9525248413085937	-1.73084228515625	1.9676591796875	0.9452535400390625	-1.804431274414062	1.976210693359375	0.9373871459960937	-1.793378662109375	2.198730224609375	1.029951721191406	-1.791797607421875	2.2912841796875	0.960851806640625	-1.716701171875	2.484416015625	0.8573784790039063	-1.914190551757813	2.649731201171875	0.7791666870117188	-2.078797119140625	2.63315625	0.8568859252929688	-2.152839599609375
426	14.166667	2.12733935546875	0.5073496704101563	-1.738499633789063	2.154214599609375	0.6903645935058593	-1.710739135742188	2.182055419921875	0.8372671508789062	-1.7083388671875	2.237045654296875	1.056367065429688	-1.736336181640625	2.1976953125	1.025867065429688	-1.749072021484375	2.063066162109375	1.0147822265625	-1.813999877929688	2.005645751953125	0.7411718139648438	-1.890053100585938	1.930213623046875	0.8440073852539063	-1.6830068359375	1.939056640625	0.9431212158203125	-1.665954833984375	2.028357177734375	0.93898974609375	-1.735545166015625	2.035372314453125	0.9284756469726563	-1.723733764648437	2.259060302734375	1.013998779296875	-1.716333984375	2.34866650390625	0.9452804565429688	-1.637214111328125	2.55054296875	0.8437791748046874	-1.82719677734375	2.723557861328125	0.768192138671875	-1.98528662109375	2.713310546875	0.8494193725585938	-2.05679638671875
427	14.2	2.11701953125	0.5104684143066407	-1.747752319335937	2.14494775390625	0.6926526184082031	-1.7199326171875	2.173693115234375	0.8388598632812501	-1.718073608398438	2.2321796875	1.056118469238281	-1.74691064453125	2.1924111328125	1.026361938476563	-1.759385620117188	2.057932861328125	1.017346557617187	-1.8237451171875	2.01094482421875	0.7465252685546875	-1.912120971679687	1.932957275390625	0.8383639221191406	-1.701865844726562	1.942160888671875	0.9361434326171875	-1.68003955078125	2.030633056640625	0.9398290405273437	-1.750072875976562	2.036376098632812	0.9269422607421876	-1.736796142578125	2.2534404296875	1.013595520019531	-1.726885375976563	2.339810546875	0.9421912231445313	-1.647378173828125	2.53907763671875	0.8355967407226562	-1.835730224609375	2.709742919921875	0.7547581176757813	-1.992441040039062	2.71066455078125	0.8412987670898437	-2.0575908203125
428	14.233334	2.040748779296875	0.551869873046875	-1.839468017578125	2.069668212890625	0.7324894409179687	-1.809629150390625	2.098531494140625	0.877798828125	-1.807174438476562	2.157896728515625	1.093266723632812	-1.8374755859375	2.11745703125	1.064223327636719	-1.8481484375	1.979613891601562	1.059221801757813	-1.903180908203125	1.920373413085938	0.79362451171875	-1.99463330078125	1.858080688476563	0.8794244079589844	-1.778267333984375	1.871666259765625	0.9754113159179687	-1.753592651367188	1.957319213867188	0.9804827880859375	-1.825970947265625	1.96186962890625	0.968846435546875	-1.802947387695313	2.17943408203125	1.05062646484375	-1.818795654296875	2.2693359375	0.9806549072265625	-1.743384887695312	2.45891455078125	0.8683031616210938	-1.935737915039063	2.620833984375	0.7813763427734375	-2.0962412109375	2.62098681640625	0.8666603393554687	-2.16202783203125
429	14.266667	2.129288330078125	0.5802081909179688	-1.729152099609375	2.152719970703125	0.7589281005859375	-1.699804565429688	2.178525146484375	0.9026201782226563	-1.698345458984375	2.24284326171875	1.112214477539063	-1.734716064453125	2.202882568359375	1.083950927734375	-1.745748046875	2.068861328125	1.0809501953125	-1.804418334960938	1.99519384765625	0.8154556274414062	-1.868478759765625	1.936127685546875	0.926796142578125	-1.667276489257812	1.946544677734375	1.024811584472656	-1.667856079101562	2.043600952148438	1.028369567871094	-1.720787109375	2.040591186523438	1.011581359863281	-1.702121704101563	2.262330078125	1.070641479492187	-1.713586669921875	2.35020654296875	1.010739135742188	-1.63105322265625	2.542974365234375	0.8857593383789062	-1.80510791015625	2.70846875	0.7902518310546875	-1.951032470703125	2.7356865234375	0.8803148193359375	-2.000141357421875
430	14.3	2.016277587890625	0.6202463989257813	-1.855262084960938	2.038150512695312	0.7963112182617187	-1.8253203125	2.061421630859375	0.9382500915527344	-1.823701049804688	2.127983642578125	1.142427612304687	-1.866399291992187	2.087494140625	1.1153740234375	-1.874903686523437	1.952911499023438	1.110741638183594	-1.926396240234375	1.87927490234375	0.8507012634277344	-1.994438720703125	1.826776977539063	0.9542013549804688	-1.791343383789062	1.8342802734375	1.051014892578125	-1.789927124023438	1.926816162109375	1.068438354492188	-1.844784057617187	1.92281884765625	1.044807312011719	-1.833706176757812	2.147143310546875	1.101390014648437	-1.845700317382813	2.233476318359375	1.035333984375	-1.76971044921875	2.419721923828125	0.9225404663085938	-1.952001708984375	2.58081494140625	0.8392067260742188	-2.104365478515625	2.58378662109375	0.9227600708007813	-2.1671650390625
431	14.333334	2.06772216796875	0.5872948608398437	-1.77883935546875	2.084731689453125	0.7611959533691406	-1.748635986328125	2.104281005859375	0.9014980773925781	-1.743235229492188	2.174396240234375	1.100538024902344	-1.788300537109375	2.133964599609375	1.074605590820312	-1.796435302734375	2.003265625	1.070753723144531	-1.852031005859375	1.919426025390625	0.8161145935058594	-1.911781494140625	1.866779296875	0.9380576477050782	-1.72336376953125	1.884310546875	1.032006469726563	-1.728491821289063	1.979722290039063	1.041016174316406	-1.776966552734375	1.970163818359375	1.014800537109375	-1.775140747070312	2.192308837890625	1.060040893554687	-1.767147338867187	2.28489794921875	1.002568542480469	-1.69496875	2.466748046875	0.8707005615234376	-1.86189111328125	2.6225634765625	0.7688614501953125	-2.002772216796875	2.60105322265625	0.8198950805664063	-2.0896767578125
432	14.366667	1.912883178710937	0.5980360717773437	-1.942458618164062	1.9327880859375	0.7703592529296874	-1.911451171875	1.953194213867187	0.9096497802734375	-1.906125854492188	2.021483764648437	1.106984558105469	-1.95492724609375	1.980532592773437	1.081687255859375	-1.960120483398438	1.848416137695313	1.074086181640625	-2.00936328125	1.765459106445312	0.8237364501953125	-2.07969970703125	1.71175634765625	0.9300184326171875	-1.883986572265625	1.723042602539063	1.024457672119141	-1.883524536132813	1.815689575195313	1.041496704101563	-1.933698364257812	1.808466918945312	1.016382202148437	-1.928989624023437	2.0403671875	1.066424865722656	-1.935516479492188	2.134991943359375	1.003448364257812	-1.872638427734375	2.30000048828125	0.8703711853027344	-2.0526728515625	2.44382568359375	0.7711748657226563	-2.205300537109375	2.439448486328125	0.8342646179199219	-2.28585009765625
433	14.4	2.037978759765625	0.5552025451660156	-1.797906127929688	2.055173828125	0.7269698181152344	-1.7701123046875	2.07478125	0.8653442077636719	-1.767386596679688	2.1461201171875	1.059270629882813	-1.81815478515625	2.10569677734375	1.034164611816406	-1.824733276367188	1.976869873046875	1.024160888671875	-1.8788837890625	1.89109814453125	0.7720520324707031	-1.928228759765625	1.83560595703125	0.8980398559570313	-1.747345458984375	1.848994750976563	0.9910945434570313	-1.755583618164062	1.941797607421875	1.001267822265625	-1.8055732421875	1.933663330078125	0.976807861328125	-1.800351928710938	2.1635634765625	1.019589538574219	-1.796642822265625	2.252032470703125	0.9551650390624999	-1.72856201171875	2.42616162109375	0.8225010681152344	-1.896584350585937	2.576994140625	0.7219749450683594	-2.038470581054688	2.57897705078125	0.7953629455566407	-2.10872412109375
434	14.433334	2.06635595703125	0.5309725341796875	-1.754065063476562	2.083396484375	0.7028700561523438	-1.727350952148438	2.103161865234375	0.841188720703125	-1.725286987304687	2.176350830078125	1.034249694824219	-1.77643603515625	2.135751708984375	1.009477722167969	-1.7830859375	2.006512939453125	0.9989490966796875	-1.836027221679688	1.919284545898438	0.7489093017578126	-1.89237841796875	1.864810668945313	0.8716924438476563	-1.709088623046875	1.877771240234375	0.964841552734375	-1.716566162109375	1.970510009765625	0.9792687377929687	-1.76554736328125	1.962145141601563	0.9521353149414062	-1.76137841796875	2.19335986328125	0.9945090942382813	-1.754721557617188	2.281162109375	0.9288192749023437	-1.687065307617188	2.45607373046875	0.7871505126953124	-1.846564819335937	2.606900390625	0.6775417175292968	-1.98143896484375	2.63083984375	0.75669384765625	-2.040435546875
435	14.466667	2.106684814453125	0.5204069213867187	-1.700533813476562	2.122608154296875	0.6942559509277344	-1.67460791015625	2.141839111328125	0.8340237426757813	-1.672800659179688	2.21591162109375	1.029532531738281	-1.721975463867188	2.1753115234375	1.004249084472656	-1.729947265625	2.046599731445312	0.99248193359375	-1.787340576171875	1.968559326171875	0.7387692565917969	-1.85272119140625	1.902750244140625	0.8560259399414063	-1.666800903320313	1.913555541992187	0.9505555419921875	-1.6714697265625	2.009188720703125	0.9635064086914062	-1.717438110351563	2.00285693359375	0.9367064819335937	-1.716328857421875	2.23269580078125	0.9894944458007813	-1.699591064453125	2.320630859375	0.9237958984375	-1.629755737304688	2.503754638671875	0.7855311889648438	-1.787673583984375	2.661863525390625	0.6799331359863281	-1.921233154296875	2.685074951171875	0.760903564453125	-1.979758544921875
436	14.5	2.054630859375	0.5748233642578124	-1.787785888671875	2.07267724609375	0.7530656127929687	-1.759248291015625	2.092752685546875	0.8966971435546875	-1.760097290039063	2.163141357421875	1.102650634765625	-1.797047119140625	2.12124560546875	1.076798278808594	-1.804827758789062	1.983046142578125	1.064349365234375	-1.848138427734375	1.898697265625	0.8058218383789062	-1.918914794921875	1.8475478515625	0.9151123962402343	-1.716276733398437	1.857281860351562	1.012526489257813	-1.714478149414062	1.94705126953125	1.010548889160156	-1.777803344726562	1.947783447265625	0.9846890869140625	-1.78298583984375	2.182337646484375	1.059894165039063	-1.779044067382813	2.2826689453125	1.003513061523438	-1.710944091796875	2.4465859375	0.7872542419433594	-1.802266479492187	2.583401123046875	0.6069623718261719	-1.878532470703125	2.6296181640625	0.6513857421875	-1.962231689453125
437	14.533334	2.14538037109375	0.5210926513671875	-1.6671259765625	2.167135986328125	0.7014562072753906	-1.640886108398437	2.190436279296875	0.8463373413085937	-1.640242431640625	2.2653125	1.053964416503906	-1.674594116210937	2.2231083984375	1.028177551269531	-1.684444946289062	2.091213623046875	1.027943420410156	-1.749529907226562	2.01739111328125	0.7563863220214844	-1.79008642578125	1.941565185546875	0.8936244812011719	-1.610193481445312	1.9610185546875	0.9907545776367187	-1.60853955078125	2.048397216796875	0.9659068603515625	-1.672626586914062	2.05239892578125	0.945814208984375	-1.675283569335938	2.283431884765625	1.010572509765625	-1.655372436523437	2.394289306640625	0.982367919921875	-1.583100952148438	2.56300341796875	0.7948696899414063	-1.725598388671875	2.705450439453125	0.6420145874023437	-1.847008911132813	2.735930908203125	0.7102236633300781	-1.92315185546875
438	14.566667	2.192097900390625	0.52257373046875	-1.622851806640625	2.21380908203125	0.7038784790039063	-1.597712890625	2.237197998046875	0.8493667297363281	-1.597336303710938	2.30460693359375	1.061012390136719	-1.628562133789063	2.2630634765625	1.033821655273437	-1.6385244140625	2.13141650390625	1.0350029296875	-1.70546484375	2.069494140625	0.7632266845703125	-1.7672509765625	1.984946044921875	0.8864563293457031	-1.579933471679688	1.994948120117187	0.9854331665039062	-1.580977416992188	2.093550048828125	0.971791259765625	-1.63152001953125	2.096926513671875	0.9506605834960937	-1.6359228515625	2.32453466796875	1.017755737304687	-1.610286865234375	2.43060791015625	0.9752938842773438	-1.536757080078125	2.621454833984375	0.8367815551757812	-1.70710888671875	2.78524755859375	0.7361806640624999	-1.855217895507812	2.7922548828125	0.8176668090820313	-1.924394287109375
439	14.6	2.297139892578125	0.5046118164062501	-1.473575317382813	2.316943115234375	0.6873810424804687	-1.450042602539062	2.339856201171875	0.8337682495117187	-1.449975341796875	2.408010986328125	1.047014831542969	-1.477366943359375	2.36732470703125	1.019267944335938	-1.490311401367187	2.240567138671875	1.019657836914063	-1.56768701171875	2.1932421875	0.7440580749511718	-1.632656494140625	2.09306689453125	0.8675697631835937	-1.451640869140625	2.1049765625	0.9668625488281251	-1.44916943359375	2.2055439453125	0.9513339843749999	-1.496561401367188	2.209390380859375	0.9289863891601562	-1.502915161132812	2.42699072265625	1.003778930664063	-1.45733056640625	2.528622802734375	0.96395068359375	-1.375171875	2.741759033203125	0.8464244995117187	-1.537419677734375	2.923345703125	0.762772216796875	-1.677293701171875	2.941163330078125	0.8540864868164062	-1.731567626953125
440	14.633334	2.29610986328125	0.491611572265625	-1.475032104492187	2.31697802734375	0.6742519226074219	-1.45142724609375	2.340697998046875	0.8205095214843749	-1.451158935546875	2.41001806640625	1.033519226074219	-1.477436401367187	2.369309814453125	1.005990966796875	-1.490772216796875	2.243421630859375	1.007757568359375	-1.569533935546875	2.19455419921875	0.7322780456542969	-1.633861572265625	2.094085205078125	0.8574493713378906	-1.454154663085937	2.10699560546875	0.9566196899414062	-1.451814819335937	2.207912353515625	0.9405927124023438	-1.498287841796875	2.2115751953125	0.9172469482421874	-1.504421875	2.428647216796875	0.9901446533203125	-1.457371459960938	2.529450439453125	0.9508121337890625	-1.3739638671875	2.747782470703125	0.837936279296875	-1.53256103515625	2.93348095703125	0.7581666870117187	-1.669266357421875	2.9468505859375	0.8482523193359375	-1.726773681640625
441	14.666667	2.121730712890625	0.5137911071777344	-1.730152587890625	2.1464404296875	0.6957874450683594	-1.704810302734375	2.17115478515625	0.8419312133789063	-1.70365625	2.23918359375	1.055320007324219	-1.730926025390625	2.19733056640625	1.028235717773438	-1.741389038085938	2.065013427734375	1.032925109863281	-1.808774658203125	2.006970581054687	0.7583842468261719	-1.869880737304688	1.923328857421875	0.8804193115234376	-1.67958984375	1.93799609375	0.9792861938476562	-1.674640380859375	2.032581176757812	0.962535888671875	-1.732804565429688	2.036174194335937	0.94144775390625	-1.737668334960937	2.2592138671875	1.011417907714844	-1.713481201171875	2.364350341796875	0.9706665649414062	-1.636250854492187	2.585464111328125	0.864605712890625	-1.795893310546875	2.772624755859375	0.7901290283203125	-1.933746337890625	2.7809873046875	0.8794006958007813	-1.993499755859375
442	14.7	2.297380615234375	0.5256923828125	-1.5156845703125	2.316096435546875	0.7074259948730468	-1.491471435546875	2.33764892578125	0.8531671142578126	-1.490071655273437	2.40441796875	1.06618408203125	-1.511568969726562	2.364470703125	1.038570190429688	-1.525897827148438	2.24043701171875	1.039061645507813	-1.606032470703125	2.204821533203125	0.7646183776855469	-1.676032958984375	2.086579345703125	0.8599217529296875	-1.490724975585938	2.091471923828125	0.957742431640625	-1.473361694335938	2.18444970703125	0.9261990356445312	-1.526456665039063	2.198007080078125	0.9327872924804688	-1.533449096679687	2.423159423828125	1.022938598632813	-1.492075805664062	2.51747607421875	0.9763009033203125	-1.406142822265625	2.726459716796875	0.8338622436523437	-1.549799072265625	2.904539794921875	0.7245651245117187	-1.673116333007812	2.91601513671875	0.7996156616210938	-1.74865771484375
443	14.733334	1.887222412109375	0.6144312438964844	-2.034580444335937	1.91012255859375	0.7933143005371094	-2.007762084960937	1.93063671875	0.9375977783203125	-2.00499072265625	1.990864868164063	1.149568481445312	-2.030874389648437	1.9490849609375	1.122631469726562	-2.037042602539063	1.811822265625	1.124448547363281	-2.087033203125	1.766081298828125	0.8541561889648437	-2.15491455078125	1.692231201171875	0.9395282592773437	-1.946485961914062	1.7005439453125	1.035349609375	-1.925666259765625	1.779147216796875	1.017746520996094	-2.00120556640625	1.788211181640625	1.01710400390625	-2.008643310546875	2.013136596679688	1.106090698242187	-2.018232055664062	2.123644287109375	1.057345031738281	-1.959279663085937	2.29103662109375	0.9314431762695312	-2.1565947265625	2.434804443359375	0.8414578247070312	-2.3264462890625	2.4582509765625	0.9337986450195312	-2.372822265625
444	14.766667	1.7468505859375	0.68257568359375	-2.17939892578125	1.770414306640625	0.8584662170410156	-2.1488828125	1.7901240234375	1.000942413330078	-2.142969970703125	1.8473740234375	1.211077484130859	-2.16709521484375	1.805867919921875	1.184472625732422	-2.171198974609375	1.66719580078125	1.181829620361328	-2.210956298828125	1.6316474609375	0.9169722900390624	-2.290833740234375	1.5668994140625	0.9815596618652344	-2.07534130859375	1.570502075195312	1.074302429199219	-2.046504638671875	1.6413515625	1.080367492675781	-2.1291953125	1.646652587890625	1.075289001464844	-2.13598681640625	1.870220092773438	1.167930633544922	-2.157101806640625	1.980303466796875	1.111683410644531	-2.108765625	2.11652490234375	0.9759501342773438	-2.31801416015625	2.235014404296875	0.8776991271972656	-2.498302978515625	2.246405029296875	0.9653270874023437	-2.554359375
445	14.8	0.9541917114257813	0.8295597839355469	-2.642004638671875	0.9924208374023438	1.000277374267578	-2.6086328125	1.018050598144531	1.140034332275391	-2.59947509765625	1.072144409179687	1.348108062744141	-2.62690673828125	1.030866455078125	1.322759796142578	-2.619990478515625	0.8882294921875	1.320051147460938	-2.616415283203125	0.82903564453125	1.067808197021484	-2.711142333984375	0.82997021484375	1.103000122070313	-2.482295166015625	0.84205078125	1.190583374023438	-2.444561767578125	0.8841156005859375	1.212471466064453	-2.541449462890625	0.8852208862304688	1.205106658935547	-2.55263720703125	1.095164306640625	1.304523773193359	-2.62681396484375	1.2064931640625	1.237022003173828	-2.60992529296875	1.27857958984375	1.074193939208984	-2.8274130859375	1.340861694335937	0.9459766235351562	-3.013578369140625	1.26612353515625	0.9787889099121094	-3.07722119140625
446	14.833334	0.310909912109375	0.925308837890625	-2.79493212890625	0.36103662109375	1.091805404663086	-2.76537890625	0.3924945373535156	1.2290068359375	-2.75716552734375	0.4441515808105469	1.435044128417969	-2.787931640625	0.4052010803222656	1.410408752441406	-2.772966064453125	0.2683748168945312	1.403117431640625	-2.738359375	0.1879123687744141	1.161978576660156	-2.838419677734375	0.2342018127441406	1.163283294677734	-2.613851318359375	0.2529246520996093	1.243938903808594	-2.566880126953125	0.2747769165039062	1.282473999023438	-2.664084228515625	0.2761663818359375	1.270138305664062	-2.680286376953125	0.4651994018554688	1.391516143798828	-2.79463330078125	0.5723009643554687	1.318562683105469	-2.805124267578125	0.5820230712890625	1.169593658447266	-3.04006787109375	0.5923919677734375	1.056022918701172	-3.242327392578125	0.5270973510742187	1.116127655029297	-3.293611572265625
447	14.866667	-0.7348594970703125	1.149410522460937	-2.707331298828125	-0.6690723266601563	1.310039337158203	-2.687113037109375	-0.6291863403320312	1.443800201416016	-2.6812080078125	-0.5835446166992188	1.649443969726562	-2.710386962890625	-0.6149569702148437	1.624065856933594	-2.684420166015625	-0.7259935302734375	1.609996276855469	-2.60027783203125	-0.8572036132812501	1.38541015625	-2.675207275390625	-0.7315960693359375	1.356124206542969	-2.4881806640625	-0.6930400390625	1.429794799804688	-2.44365478515625	-0.7024821166992188	1.473074401855469	-2.539781005859375	-0.695869384765625	1.464801605224609	-2.55119775390625	-0.5686834716796875	1.606986206054688	-2.72814990234375	-0.4794307861328125	1.531938049316406	-2.78288232421875	-0.5668756103515625	1.396638244628906	-3.0067470703125	-0.6397394409179687	1.292511962890625	-3.198521484375	-0.6896929321289063	1.371966644287109	-3.23732177734375
448	14.9	0.9314300537109375	0.7218219909667969	-2.635919921875	0.9753915405273438	0.8869265441894532	-2.600114501953125	1.005452270507813	1.022555725097656	-2.586780517578125	1.05390673828125	1.228559295654297	-2.605318115234375	1.014637329101562	1.202767333984375	-2.595678466796875	0.881689697265625	1.188481628417969	-2.554609619140625	0.7789362182617188	0.9836245422363281	-2.698104248046875	0.8297205200195312	0.9597744445800781	-2.478200439453125	0.8312882080078124	1.038952178955078	-2.427150146484375	0.8787347412109375	1.082594543457031	-2.51095361328125	0.8981549072265625	1.068696411132813	-2.488861572265625	1.0765595703125	1.186239807128906	-2.610797607421875	1.180900024414063	1.110926666259766	-2.610634765625	1.2506474609375	0.941630859375	-2.816504638671875	1.310990478515625	0.8086735839843751	-2.9939833984375	1.28474560546875	0.8734669494628906	-3.067503662109375
449	14.933334	1.351376220703125	0.5330496215820313	-2.40429638671875	1.389748168945312	0.7037818908691407	-2.3725078125	1.418150146484375	0.8427713623046875	-2.36290380859375	1.463764038085938	1.053601196289063	-2.380633056640625	1.4234765625	1.026253662109375	-2.376549560546875	1.2848134765625	1.001352661132813	-2.3550556640625	1.223238037109375	0.8097713623046875	-2.543203125	1.250343627929688	0.7584052734375	-2.319395751953125	1.247900390625	0.8313345947265625	-2.257021484375	1.307435302734375	0.8991471862792969	-2.315850341796875	1.31309912109375	0.8745381774902343	-2.293180908203125	1.488698974609375	1.011163208007813	-2.38093212890625	1.59968798828125	0.9456315917968749	-2.356942626953125	1.72511767578125	0.7505258483886719	-2.515038330078125	1.831137451171875	0.592462646484375	-2.651423583984375	1.815624755859375	0.6406236572265624	-2.741552734375
450	14.966667	1.439241943359375	0.46467333984375	-2.32266455078125	1.476145874023437	0.6384991149902344	-2.29218603515625	1.50434130859375	0.7795105590820313	-2.282374755859375	1.553420043945313	0.9928514404296875	-2.297042236328125	1.512173828125	0.96544677734375	-2.295888427734375	1.369475830078125	0.9825755004882812	-2.310528564453125	1.184877685546875	0.8005002136230469	-2.414273681640625	1.196119873046875	0.927188720703125	-2.21738916015625	1.250227905273438	1.00794921875	-2.221838623046875	1.348705688476562	1.023738525390625	-2.266303955078125	1.297029541015625	0.9394741821289062	-2.17683154296875	1.578318969726562	0.9496387939453125	-2.29546728515625	1.693896362304687	0.890494140625	-2.267059814453125	1.824763305664062	0.6758395385742187	-2.40035302734375	1.933603759765625	0.495773193359375	-2.51021484375	1.955549682617187	0.5117748413085937	-2.611411865234375
451	15	2.29808984375	0.34289404296875	-1.36140087890625	2.30774853515625	0.5240497436523437	-1.3509716796875	2.320046142578125	0.6687354736328125	-1.355247436523437	2.36459912109375	0.883740478515625	-1.3814404296875	2.32618701171875	0.8532835083007813	-1.390887329101562	2.196548095703125	0.8687552490234375	-1.455341186523438	1.965097534179687	0.7138088989257813	-1.495893798828125	1.9347431640625	0.9189696044921875	-1.382779296875	1.970478637695313	0.9977191162109375	-1.429047241210937	1.987217041015625	1.0993486328125	-1.46782666015625	2.041513671875	0.9848096923828125	-1.395355834960937	2.3889208984375	0.8427700805664062	-1.365348266601563	2.4978955078125	0.804920654296875	-1.2972744140625	2.7070693359375	0.6217960815429687	-1.36770068359375	2.8825869140625	0.47121337890625	-1.4289169921875	2.95952001953125	0.5433771972656249	-1.4238603515625
452	15.033334	2.2648984375	0.2908920288085938	-1.307825439453125	2.26799853515625	0.4742596435546875	-1.30776171875	2.2749794921875	0.6200465393066406	-1.3216640625	2.333810302734375	0.8322781982421875	-1.35777392578125	2.29127490234375	0.80532421875	-1.359479858398438	2.1556796875	0.8456668701171874	-1.399236083984375	1.876577392578125	0.7932167358398438	-1.406009399414063	1.739936157226563	0.9690965576171875	-1.32091943359375	1.76476708984375	1.058893371582031	-1.354356567382812	1.875094970703125	1.066464294433594	-1.343953369140625	1.86771630859375	1.005487609863281	-1.390413696289063	2.357104736328125	0.7886826171875	-1.346246337890625	2.47796533203125	0.760306396484375	-1.292737915039063	2.703334228515625	0.5904831542968749	-1.357129150390625	2.891262451171875	0.4496766357421875	-1.41325	2.96095751953125	0.5277678833007813	-1.4333388671875
453	15.066667	2.44600244140625	1.034100860595703	0.1434281005859375	2.46125732421875	1.208370788574219	0.08544714355468749	2.47511181640625	1.351905639648437	0.0552264404296875	2.547945068359375	1.563829956054688	0.0462169189453125	2.50323828125	1.540196899414062	0.0436741943359375	2.37604931640625	1.613500366210938	0.0276636962890625	2.10030517578125	1.667385498046875	-0.0228477783203125	1.950327514648438	1.778919921875	-0.172751953125	1.854392456054688	1.80228369140625	-0.1848004150390625	1.9278125	1.858563842773437	-0.1223402099609375	1.929247436523438	1.796535766601562	-0.0407689208984375	2.5682041015625	1.517650512695313	0.0538642578125	2.69980517578125	1.484087249755859	0.0570760498046875	2.88795556640625	1.324718078613281	0.2113587646484375	3.07095556640625	1.167125366210938	0.2346527099609375	3.13193212890625	1.226450164794922	0.2997176513671875
454	15.1	2.40023095703125	1.022103210449219	0.158507568359375	2.42720458984375	1.193223907470703	0.09552209472656251	2.449209716796875	1.332856567382813	0.053880859375	2.531070068359375	1.540988220214844	0.0710965576171875	2.486558349609375	1.519848510742188	0.0594154052734375	2.365704345703125	1.588297790527344	0.0091785888671875	2.14259033203125	1.70865380859375	-0.122177001953125	1.954831298828125	1.809823486328125	-0.231433349609375	1.8655673828125	1.849547729492187	-0.2126683349609375	1.975112915039062	1.832352172851563	-0.225627685546875	1.96810205078125	1.854426940917969	-0.1006102294921875	2.54779541015625	1.493468139648437	0.07912878417968749	2.6743447265625	1.457032043457031	0.1125963134765625	2.838561279296875	1.299218780517578	0.29359716796875	3.027076416015625	1.14879296875	0.320483154296875	3.109054931640625	1.19691162109375	0.369873291015625
455	15.133334	2.318984130859375	0.98310400390625	0.164737548828125	2.34881396484375	1.152335693359375	0.102597900390625	2.37271044921875	1.287136871337891	0.051625244140625	2.438064453125	1.499105743408203	0.06730444335937499	2.39705615234375	1.474675262451172	0.051753173828125	2.284716552734375	1.535972778320313	-0.0193848876953125	2.09174755859375	1.672150939941406	-0.175368896484375	1.929093994140625	1.786571411132813	-0.3053160400390625	1.848049194335937	1.840640991210937	-0.320663818359375	1.951556640625	1.807158508300781	-0.3003204345703125	1.928885986328125	1.863275512695313	-0.1924500732421875	2.45650390625	1.453646118164063	0.079588623046875	2.57746875	1.450872650146484	0.138779052734375	2.797617431640625	1.338823699951172	0.28761474609375	3.006404052734375	1.228716918945312	0.334057373046875	3.06704150390625	1.224545227050781	0.42113720703125
456	15.166667	2.273298095703125	0.9662891235351563	0.16439990234375	2.31051416015625	1.135676818847656	0.10789990234375	2.341032958984375	1.26877685546875	0.056751220703125	2.39714599609375	1.482293151855469	0.07978515625	2.35861181640625	1.456687408447266	0.060531494140625	2.24468359375	1.500040924072266	-0.020099365234375	2.082923583984375	1.649305297851563	-0.1972313232421875	1.947035400390625	1.774585876464844	-0.3457877197265625	1.865326904296875	1.825663024902344	-0.3659599609375	1.96459033203125	1.797050231933594	-0.326814453125	1.935050048828125	1.819220458984375	-0.22109423828125	2.415998046875	1.437442413330078	0.0932470703125	2.533197265625	1.433687927246094	0.1590361328125	2.761150146484375	1.342341918945313	0.309250732421875	2.97365380859375	1.2549404296875	0.379003173828125	3.018833984375	1.237013488769531	0.473203857421875
457	15.2	2.30288134765625	0.9508772583007813	0.1664639892578125	2.33715087890625	1.120460571289063	0.1064578857421875	2.3643447265625	1.253974792480469	0.052917236328125	2.428397216796875	1.466676483154297	0.07066369628906249	2.386724609375	1.442125274658203	0.0568143310546875	2.262892578125	1.490145965576172	-0.00555322265625	2.079484375	1.644092468261719	-0.1575992431640625	1.925831176757812	1.77328369140625	-0.2855706787109375	1.8332529296875	1.80607470703125	-0.2966627197265625	1.940798828125	1.795937927246094	-0.271516845703125	1.917413940429687	1.804546997070313	-0.1584388427734375	2.44804052734375	1.421032440185547	0.08062414550781249	2.571999755859375	1.400925598144531	0.1301353759765625	2.734673583984375	1.273485900878906	0.3321881103515625	2.91567138671875	1.139647827148437	0.4184871826171875	3.020791015625	1.156224487304687	0.4192591552734375
[truncated: 48 more columns]
