# Supplementary material for: Simulation of Human Movement in Zero Gravity
Source: Sensors (Basel). 2024 Mar 9;24(6):1770. doi: 10.3390/s24061770 (PMC10976247; doi:10.3390/s24061770)
Supplement: Supplementary file 1 [file sensors-24-01770-s001.zip › supplementary/motion_data/10 Fight/motion_raw.sto]

UNKNOWN
version=1
nRows=457
nColumns=30
inDegrees=no
endheader
time	/jointset/global/yaw/value	/jointset/global/roll/value	/jointset/global/pitch/value	/jointset/global/longitudinal/value	/jointset/global/vertical/value	/jointset/global/lateral/value	/jointset/SpineL/SpineL_LL/value	/jointset/SpineL/SpineL_RR/value	/jointset/SpineL/SpineL_FE/value	/jointset/SpineU/SpineU_FE/value	/jointset/Hip_r/Hip_EF_r/value	/jointset/Hip_r/Hip_RR_r/value	/jointset/Hip_r/Hip_DB_r/value	/jointset/Knee_r/Knee_FE_r/value	/jointset/Hip_l/Hip_EF_l/value	/jointset/Hip_l/Hip_RR_l/value	/jointset/Hip_l/Hip_BD_l/value	/jointset/Knee_l/Knee_FE_l/value	/jointset/Shoulder_r/Shoulder_BD_r/value	/jointset/Shoulder_r/Shoulder_EF_r/value	/jointset/Shoulder_r/Shoulder_RR_r/value	/jointset/Elbow_r/Elbow_EF_r/value	/jointset/Shoulder_l/Shoulder_DB_l/value	/jointset/Shoulder_l/Shoulder_EF_l/value	/jointset/Shoulder_l/Shoulder_RR_l/value	/jointset/Elbow_l/Elbow_EF_l/value	/jointset/Neck/Neck_LL/value	/jointset/Neck/Neck_RR/value	/jointset/Neck/Neck_FE/value
      0.00000000	      2.62544981	     -0.10167552	     -0.33098112	      3.07928029	      1.20372003	      0.49259047	      0.05426237	     -0.01323763	      0.19061591	      0.07399509	      0.35385937	     -0.10283311	      0.03745509	     -0.12717986	      0.42689793	      0.20440025	     -0.09294777	     -0.33631367	      0.11792465	     -0.14852735	     -0.19751073	      0.61236439	     -0.07048558	      0.07522595	      0.22044046	      0.26147839	      0.00000000	      0.00000000	      0.01745329
      0.03333300	      2.60401049	     -0.10737018	     -0.31621766	      3.08451148	      1.20114084	      0.49604166	      0.05326665	     -0.00730593	      0.17277889	      0.05946580	      0.35565119	     -0.08372001	      0.03719853	     -0.15229420	      0.41111731	      0.10524871	     -0.11119070	     -0.31240296	      0.11790255	     -0.14876037	     -0.23599968	      0.77135049	     -0.11514634	      0.07057379	      0.24381814	      0.36767948	      0.00000000	      0.00000000	      0.01745329
      0.06666700	      2.60123151	     -0.12716227	     -0.31029643	      3.08579249	      1.20034926	      0.50012878	      0.07808281	      0.00002415	      0.16264178	      0.08341340	      0.36475622	     -0.05464644	      0.02256058	     -0.20818238	      0.39350468	      0.05578171	     -0.13966754	     -0.26836264	      0.10633401	     -0.14104907	     -0.21814491	      0.68523414	     -0.11688425	      0.06364596	      0.26810974	      0.36150158	      0.00000000	      0.00000000	      0.01745329
      0.10000000	      2.57161126	     -0.11505032	     -0.28833835	      3.08561794	      1.20014476	      0.50224163	      0.06130985	      0.01914624	      0.14491030	      0.07507360	      0.33897886	     -0.03161996	      0.04955212	     -0.21802815	      0.35433259	      0.00749072	     -0.13059801	     -0.22306357	      0.09111321	     -0.14168070	     -0.21630969	      0.77518493	     -0.15874530	      0.05099920	      0.26881286	      0.37677142	      0.00000000	      0.00000000	      0.01745329
      0.13333300	      2.57101018	     -0.11740216	     -0.28144800	      3.08492306	      1.20050951	      0.50537526	      0.06815364	      0.02413320	      0.15453124	      0.07601921	      0.31930759	     -0.02130205	      0.03312351	     -0.24834281	      0.34717855	      0.00009875	     -0.12851660	     -0.22464842	      0.07789666	     -0.15763799	     -0.21142805	      0.74797985	     -0.15944023	      0.03972865	      0.26813276	      0.37192050	      0.00000000	      0.00000000	      0.01745329
      0.16666700	      2.56003095	     -0.12127768	     -0.27268723	      3.08728193	      1.20145714	      0.50334215	      0.06638912	      0.02369194	      0.14868965	      0.09892374	      0.31835139	      0.00589623	      0.03043918	     -0.31181245	      0.33152416	     -0.02221932	     -0.14063582	     -0.20850275	      0.04561879	     -0.13800862	     -0.19919359	      0.68506280	     -0.16790969	      0.01931995	      0.26509575	      0.35242315	      0.00000000	      0.00000000	      0.01745329
      0.20000000	      2.56155879	     -0.12183526	     -0.27565784	      3.08937944	      1.20197161	      0.50577058	      0.06298443	      0.02946458	      0.15181990	      0.10309834	      0.30672298	      0.00703598	      0.02940563	     -0.31448446	      0.33576669	     -0.02279758	     -0.13851862	     -0.20591358	      0.04487920	     -0.13226303	     -0.19785891	      0.68380152	     -0.16292235	      0.01682344	      0.26545781	      0.35274728	      0.00000000	      0.00000000	      0.01745329
      0.23333300	      2.57305929	     -0.11589876	     -0.27398137	      3.09065710	      1.20299150	      0.50537851	      0.05204220	      0.05023782	      0.16052158	      0.11091817	      0.28247503	      0.01733032	      0.03198975	     -0.30059808	      0.32600219	     -0.03257710	     -0.13428059	     -0.18581162	      0.04939317	     -0.15634427	     -0.18742170	      0.64466291	     -0.15848902	      0.01815235	      0.26119969	      0.35509534	      0.00000000	      0.00000000	      0.01745329
      0.26666700	      2.55507155	     -0.11205302	     -0.27235942	      3.09106476	      1.19956234	      0.50277637	      0.06283147	      0.05279346	      0.17276140	      0.12534493	      0.24754353	      0.03364416	      0.04000228	     -0.23015865	      0.30345799	     -0.04895391	     -0.13192650	     -0.14079273	      0.02925761	     -0.14967914	     -0.16253309	      0.62325416	     -0.15674290	     -0.01333716	      0.24736899	      0.33583849	      0.00000000	      0.00000000	      0.01745329
      0.30000000	      2.55648659	     -0.10905414	     -0.27025152	      3.09455268	      1.19872829	      0.50175392	      0.06108792	      0.05522377	      0.17009679	      0.12045418	      0.24686504	      0.03425085	      0.03988009	     -0.22914186	      0.30467334	     -0.04906008	     -0.13441623	     -0.14071819	      0.03125984	     -0.15334274	     -0.16126763	      0.61937308	     -0.15556504	     -0.01801907	      0.24724129	      0.33436620	      0.00000000	      0.00000000	      0.01745329
      0.33333300	      2.55601848	     -0.10463665	     -0.26792623	      3.09943779	      1.19703205	      0.50088286	      0.05839340	      0.05494078	      0.17006288	      0.11835816	      0.24592592	      0.03462937	      0.03925114	     -0.22906451	      0.30500036	     -0.04933717	     -0.13503580	     -0.14088978	      0.03223106	     -0.15602030	     -0.16092048	      0.61797155	     -0.15374258	     -0.01948615	      0.24701917	      0.33355136	      0.00000000	      0.00000000	      0.01745329
      0.36666700	      2.55662254	     -0.06295358	     -0.25932235	      3.10052733	      1.19792062	      0.50149493	      0.00876055	      0.05305555	      0.16679187	      0.12896715	      0.22751590	      0.04439932	      0.08255749	     -0.20011097	      0.28891198	     -0.06868267	     -0.09108727	     -0.12823506	      0.01728053	     -0.15253753	     -0.14344514	      0.58102472	     -0.15916421	     -0.01750732	      0.22792815	      0.29555076	      0.00000000	      0.00000000	      0.01745329
      0.40000000	      2.55786457	     -0.06145510	     -0.25720958	      3.10253091	      1.19781337	      0.50102769	      0.00610100	      0.05462257	      0.16512173	      0.12612126	      0.22612729	      0.04501017	      0.08227780	     -0.20159321	      0.29099352	     -0.06878219	     -0.09286397	     -0.12692389	      0.02226638	     -0.15178555	     -0.14186732	      0.58065683	     -0.15899659	     -0.02210432	      0.22760238	      0.29375981	      0.00000000	      0.00000000	      0.01745329
      0.43333300	      2.54798711	     -0.06453137	     -0.25152782	      3.11276662	      1.19577052	      0.49484739	      0.01480170	      0.04466411	      0.16185152	      0.12891380	      0.22568661	      0.05085701	      0.06675367	     -0.19733429	      0.28095852	     -0.07132516	     -0.10646348	     -0.11081956	      0.02997386	     -0.13140646	     -0.13266135	      0.57835033	     -0.16088280	     -0.03195795	      0.22190524	      0.27941364	      0.00000000	      0.00000000	      0.01745329
      0.46666700	      2.54664152	     -0.06039474	     -0.24810861	      3.11869181	      1.19690209	      0.49038123	      0.00633287	      0.04233236	      0.16516063	      0.13130221	      0.22419276	      0.05160483	      0.06132244	     -0.19701939	      0.27951447	     -0.07134473	     -0.11243280	     -0.11075991	      0.03723292	     -0.12766100	     -0.13075565	      0.57974564	     -0.15765490	     -0.03344968	      0.22178004	      0.27785471	      0.00000000	      0.00000000	      0.01745329
      0.50000000	      2.54631004	     -0.05784313	     -0.24718619	      3.12308679	      1.19608654	      0.48791799	      0.00009133	      0.04153428	      0.16406839	      0.12871901	      0.22173936	      0.05210096	      0.05872898	     -0.19699287	      0.28071573	     -0.07126852	     -0.11608113	     -0.10930738	      0.04090482	     -0.12735841	     -0.12932456	      0.57944672	     -0.15361159	     -0.03715735	      0.22171315	      0.27575867	      0.00000000	      0.00000000	      0.01745329
      0.53333300	      2.54598322	     -0.05710957	     -0.24675205	      3.12352060	      1.19598060	      0.48767272	      0.00013951	      0.04112766	      0.16428926	      0.12855420	      0.22103598	      0.05220412	      0.05864247	     -0.19681628	      0.28062583	     -0.07135752	     -0.11650593	     -0.10899065	      0.04114520	     -0.12767845	     -0.12898912	      0.57914095	     -0.15294601	     -0.03723300	      0.22154376	      0.27534280	      0.00000000	      0.00000000	      0.01745329
      0.56666700	      2.54598322	     -0.05710957	     -0.24675205	      3.12352060	      1.19598060	      0.48767272	      0.00013951	      0.04112766	      0.16428926	      0.12855420	      0.22103598	      0.05220412	      0.05864247	     -0.19681628	      0.28062583	     -0.07135752	     -0.11650593	     -0.10899065	      0.04114520	     -0.12767845	     -0.12898912	      0.57914095	     -0.15294601	     -0.03723300	      0.22154376	      0.27534280	      0.00000000	      0.00000000	      0.01745329
      0.60000000	      2.55512006	     -0.05705048	     -0.23443169	      3.13174999	      1.19744866	      0.48320250	      0.00057434	      0.05497685	      0.17163430	      0.12239321	      0.19448697	      0.05413806	      0.05233973	     -0.16996152	      0.27724508	     -0.07390595	     -0.12423911	     -0.10656058	      0.06393004	     -0.14045261	     -0.11642811	      0.55288782	     -0.12867095	     -0.03265544	      0.21907130	      0.28813686	      0.00000000	      0.00000000	      0.01745329
      0.63333300	      2.55081885	     -0.06030594	     -0.23350363	      3.13378774	      1.19743746	      0.48171216	      0.00166325	      0.05033305	      0.16714966	      0.12201435	      0.18868317	      0.05567963	      0.04453373	     -0.15385349	      0.27619906	     -0.07522099	     -0.13301863	     -0.10314814	      0.05331990	     -0.13163326	     -0.11192366	      0.55105626	     -0.13351749	     -0.03163690	      0.21541657	      0.28889034	      0.00000000	      0.00000000	      0.01745329
      0.66666700	      2.54565031	     -0.07588126	     -0.21184551	      3.13873373	      1.19486437	      0.47446400	      0.02269244	      0.07667109	      0.16541199	      0.09099709	      0.12844484	      0.06111728	      0.01574330	     -0.08118172	      0.26521641	     -0.08309006	     -0.16470158	     -0.10909713	      0.07695128	     -0.14658423	     -0.10587656	      0.60336287	     -0.11256506	     -0.01744345	      0.19886446	      0.25549066	      0.00000000	      0.00000000	      0.01745329
      0.70000000	      2.54502245	     -0.07466752	     -0.21149577	      3.13967537	      1.19500580	      0.47424093	      0.02299638	      0.07576156	      0.16522130	      0.09053682	      0.12879894	      0.06118106	      0.01510265	     -0.08149278	      0.26462316	     -0.08327236	     -0.16472667	     -0.10922521	      0.07794105	     -0.14771617	     -0.10564129	      0.60303325	     -0.11261512	     -0.01675841	      0.19868710	      0.25546810	      0.00000000	      0.00000000	      0.01745329
      0.73333300	      2.54479486	     -0.07458120	     -0.21073451	      3.13997044	      1.19511526	      0.47412074	      0.02295021	      0.07445781	      0.16422374	      0.08864303	      0.12935066	      0.06128659	      0.01521741	     -0.08245274	      0.26356822	     -0.08368911	     -0.16477316	     -0.10938436	      0.08019613	     -0.15020268	     -0.10506653	      0.60229635	     -0.11288994	     -0.01633000	      0.19822246	      0.25493735	      0.00000000	      0.00000000	      0.01745329
      0.76666700	      2.54479486	     -0.07458120	     -0.21073451	      3.13997044	      1.19511526	      0.47412074	      0.02295021	      0.07445781	      0.16422374	      0.08864303	      0.12935066	      0.06128659	      0.01521741	     -0.08245274	      0.26356822	     -0.08368911	     -0.16477316	     -0.10938436	      0.08019613	     -0.15020268	     -0.10506653	      0.60229635	     -0.11288994	     -0.01633000	      0.19822246	      0.25493735	      0.00000000	      0.00000000	      0.01745329
      0.80000000	      2.54489053	     -0.06863215	     -0.20359768	      3.14522574	      1.19383553	      0.47261740	      0.02909733	      0.07526285	      0.17002172	      0.09116234	      0.12427694	      0.06135412	      0.01982479	     -0.08607951	      0.26259128	     -0.08464715	     -0.16502283	     -0.10730808	      0.08466120	     -0.14956154	     -0.10158558	      0.60115010	     -0.09569189	     -0.02035703	      0.19827699	      0.25881211	      0.00000000	      0.00000000	      0.01745329
      0.83333300	      2.54449780	     -0.06803437	     -0.20328741	      3.14521166	      1.19377069	      0.47256850	      0.02977900	      0.07481477	      0.17010870	      0.09128310	      0.12453697	      0.06139332	      0.01941270	     -0.08602481	      0.26224806	     -0.08476772	     -0.16482085	     -0.10725121	      0.08518344	     -0.15000878	     -0.10129241	      0.60093529	     -0.09597544	     -0.02000477	      0.19812357	      0.25917879	      0.00000000	      0.00000000	      0.01745329
      0.86666700	      2.54077527	     -0.06769181	     -0.20328551	      3.14609304	      1.19252807	      0.47253154	      0.03189405	      0.07050940	      0.17017869	      0.08986807	      0.12588637	      0.06144045	      0.01989379	     -0.08518993	      0.25837745	     -0.08572703	     -0.16292640	     -0.10869772	      0.08700256	     -0.15211630	     -0.09997630	      0.60043253	     -0.09092196	     -0.02012540	      0.19809829	      0.26120870	      0.00000000	      0.00000000	      0.01745329
      0.90000000	      2.53741528	     -0.06687543	     -0.20090699	      3.14438595	      1.19247373	      0.47320713	      0.03749580	      0.06719781	      0.17087443	      0.08663640	      0.12179607	      0.06165661	      0.02443501	     -0.08584973	      0.25356825	     -0.08790921	     -0.15926901	     -0.10814442	      0.09689481	     -0.14854653	     -0.09361978	      0.60241582	     -0.08376775	     -0.02843223	      0.19645245	      0.26708951	      0.00000000	      0.00000000	      0.01745329
      0.93333300	      2.53740099	     -0.06684562	     -0.20089504	      3.14440766	      1.19264386	      0.47319223	      0.03752976	      0.06718303	      0.17086534	      0.08663651	      0.12177397	      0.06166095	      0.02441409	     -0.08584893	      0.25356724	     -0.08791625	     -0.15927723	     -0.10811881	      0.09682454	     -0.14854514	     -0.09360964	      0.60242599	     -0.08378484	     -0.02841598	      0.19643291	      0.26714530	      0.00000000	      0.00000000	      0.01745329
      0.96666700	      2.53720067	     -0.06664719	     -0.20079281	      3.14450807	      1.19257326	      0.47315868	      0.03786237	      0.06695234	      0.17063652	      0.08650160	      0.12151909	      0.06171571	      0.02417078	     -0.08582736	      0.25360391	     -0.08799999	     -0.15938467	     -0.10776687	      0.09595410	     -0.14861135	     -0.09347149	      0.60251278	     -0.08400391	     -0.02828729	      0.19618347	      0.26782498	      0.00000000	      0.00000000	      0.01745329
      1.00000000	      2.53720067	     -0.06664719	     -0.20079281	      3.14450807	      1.19257326	      0.47315868	      0.03786237	      0.06695234	      0.17063652	      0.08650160	      0.12151909	      0.06171571	      0.02417078	     -0.08582736	      0.25360391	     -0.08799999	     -0.15938467	     -0.10776687	      0.09595410	     -0.14861135	     -0.09347149	      0.60251278	     -0.08400391	     -0.02828729	      0.19618347	      0.26782498	      0.00000000	      0.00000000	      0.01745329
      1.03333300	      2.53720067	     -0.06664719	     -0.20079281	      3.14450807	      1.19257326	      0.47315868	      0.03786237	      0.06695234	      0.17063652	      0.08650160	      0.12151909	      0.06171571	      0.02417078	     -0.08582736	      0.25360391	     -0.08799999	     -0.15938467	     -0.10776687	      0.09595410	     -0.14861135	     -0.09347149	      0.60251278	     -0.08400391	     -0.02828729	      0.19618347	      0.26782498	      0.00000000	      0.00000000	      0.01745329
      1.06666700	      2.53720067	     -0.06664719	     -0.20079281	      3.14450807	      1.19257326	      0.47315868	      0.03786237	      0.06695234	      0.17063652	      0.08650160	      0.12151909	      0.06171571	      0.02417078	     -0.08582736	      0.25360391	     -0.08799999	     -0.15938467	     -0.10776687	      0.09595410	     -0.14861135	     -0.09347149	      0.60251278	     -0.08400391	     -0.02828729	      0.19618347	      0.26782498	      0.00000000	      0.00000000	      0.01745329
      1.10000000	      2.53720067	     -0.06664719	     -0.20079281	      3.14450807	      1.19257326	      0.47315868	      0.03786237	      0.06695234	      0.17063652	      0.08650160	      0.12151909	      0.06171571	      0.02417078	     -0.08582736	      0.25360391	     -0.08799999	     -0.15938467	     -0.10776687	      0.09595410	     -0.14861135	     -0.09347149	      0.60251278	     -0.08400391	     -0.02828729	      0.19618347	      0.26782498	      0.00000000	      0.00000000	      0.01745329
      1.13333300	      2.53720067	     -0.06664719	     -0.20079281	      3.14450807	      1.19257326	      0.47315868	      0.03786237	      0.06695234	      0.17063652	      0.08650160	      0.12151909	      0.06171571	      0.02417078	     -0.08582736	      0.25360391	     -0.08799999	     -0.15938467	     -0.10776687	      0.09595410	     -0.14861135	     -0.09347149	      0.60251278	     -0.08400391	     -0.02828729	      0.19618347	      0.26782498	      0.00000000	      0.00000000	      0.01745329
      1.16666700	      2.53720067	     -0.06664719	     -0.20079281	      3.14450807	      1.19257326	      0.47315868	      0.03786237	      0.06695234	      0.17063652	      0.08650160	      0.12151909	      0.06171571	      0.02417078	     -0.08582736	      0.25360391	     -0.08799999	     -0.15938467	     -0.10776687	      0.09595410	     -0.14861135	     -0.09347149	      0.60251278	     -0.08400391	     -0.02828729	      0.19618347	      0.26782498	      0.00000000	      0.00000000	      0.01745329
      1.20000000	      2.53720067	     -0.06664719	     -0.20079281	      3.14450807	      1.19257326	      0.47315868	      0.03786237	      0.06695234	      0.17063652	      0.08650160	      0.12151909	      0.06171571	      0.02417078	     -0.08582736	      0.25360391	     -0.08799999	     -0.15938467	     -0.10776687	      0.09595410	     -0.14861135	     -0.09347149	      0.60251278	     -0.08400391	     -0.02828729	      0.19618347	      0.26782498	      0.00000000	      0.00000000	      0.01745329
      1.23333300	      2.53720067	     -0.06664719	     -0.20079281	      3.14450807	      1.19257326	      0.47315868	      0.03786237	      0.06695234	      0.17063652	      0.08650160	      0.12151909	      0.06171571	      0.02417078	     -0.08582736	      0.25360391	     -0.08799999	     -0.15938467	     -0.10776687	      0.09595410	     -0.14861135	     -0.09347149	      0.60251278	     -0.08400391	     -0.02828729	      0.19618347	      0.26782498	      0.00000000	      0.00000000	      0.01745329
      1.26666700	      2.53720067	     -0.06664719	     -0.20079281	      3.14450807	      1.19257326	      0.47315868	      0.03786237	      0.06695234	      0.17063652	      0.08650160	      0.12151909	      0.06171571	      0.02417078	     -0.08582736	      0.25360391	     -0.08799999	     -0.15938467	     -0.10776687	      0.09595410	     -0.14861135	     -0.09347149	      0.60251278	     -0.08400391	     -0.02828729	      0.19618347	      0.26782498	      0.00000000	      0.00000000	      0.01745329
      1.30000000	      2.53720067	     -0.06664719	     -0.20079281	      3.14450807	      1.19257326	      0.47315868	      0.03786237	      0.06695234	      0.17063652	      0.08650160	      0.12151909	      0.06171571	      0.02417078	     -0.08582736	      0.25360391	     -0.08799999	     -0.15938467	     -0.10776687	      0.09595410	     -0.14861135	     -0.09347149	      0.60251278	     -0.08400391	     -0.02828729	      0.19618347	      0.26782498	      0.00000000	      0.00000000	      0.01745329
      1.33333300	      2.53720067	     -0.06664719	     -0.20079281	      3.14450807	      1.19257326	      0.47315868	      0.03786237	      0.06695234	      0.17063652	      0.08650160	      0.12151909	      0.06171571	      0.02417078	     -0.08582736	      0.25360391	     -0.08799999	     -0.15938467	     -0.10776687	      0.09595410	     -0.14861135	     -0.09347149	      0.60251278	     -0.08400391	     -0.02828729	      0.19618347	      0.26782498	      0.00000000	      0.00000000	      0.01745329
      1.36666700	      2.53720067	     -0.06664719	     -0.20079281	      3.14450807	      1.19257326	      0.47315868	      0.03786237	      0.06695234	      0.17063652	      0.08650160	      0.12151909	      0.06171571	      0.02417078	     -0.08582736	      0.25360391	     -0.08799999	     -0.15938467	     -0.10776687	      0.09595410	     -0.14861135	     -0.09347149	      0.60251278	     -0.08400391	     -0.02828729	      0.19618347	      0.26782498	      0.00000000	      0.00000000	      0.01745329
      1.40000000	      2.53720067	     -0.06664719	     -0.20079281	      3.14450807	      1.19257326	      0.47315868	      0.03786237	      0.06695234	      0.17063652	      0.08650160	      0.12151909	      0.06171571	      0.02417078	     -0.08582736	      0.25360391	     -0.08799999	     -0.15938467	     -0.10776687	      0.09595410	     -0.14861135	     -0.09347149	      0.60251278	     -0.08400391	     -0.02828729	      0.19618347	      0.26782498	      0.00000000	      0.00000000	      0.01745329
      1.43333300	      2.53720067	     -0.06664719	     -0.20079281	      3.14450807	      1.19257326	      0.47315868	      0.03786237	      0.06695234	      0.17063652	      0.08650160	      0.12151909	      0.06171571	      0.02417078	     -0.08582736	      0.25360391	     -0.08799999	     -0.15938467	     -0.10776687	      0.09595410	     -0.14861135	     -0.09347149	      0.60251278	     -0.08400391	     -0.02828729	      0.19618347	      0.26782498	      0.00000000	      0.00000000	      0.01745329
      1.46666700	      2.53720067	     -0.06664719	     -0.20079281	      3.14450807	      1.19257326	      0.47315868	      0.03786237	      0.06695234	      0.17063652	      0.08650160	      0.12151909	      0.06171571	      0.02417078	     -0.08582736	      0.25360391	     -0.08799999	     -0.15938467	     -0.10776687	      0.09595410	     -0.14861135	     -0.09347149	      0.60251278	     -0.08400391	     -0.02828729	      0.19618347	      0.26782498	      0.00000000	      0.00000000	      0.01745329
      1.50000000	      2.53720067	     -0.06664719	     -0.20079281	      3.14450807	      1.19257326	      0.47315868	      0.03786237	      0.06695234	      0.17063652	      0.08650160	      0.12151909	      0.06171571	      0.02417078	     -0.08582736	      0.25360391	     -0.08799999	     -0.15938467	     -0.10776687	      0.09595410	     -0.14861135	     -0.09347149	      0.60251278	     -0.08400391	     -0.02828729	      0.19618347	      0.26782498	      0.00000000	      0.00000000	      0.01745329
      1.53333300	      2.53720067	     -0.06664719	     -0.20079281	      3.14450807	      1.19257326	      0.47315868	      0.03786237	      0.06695234	      0.17063652	      0.08650160	      0.12151909	      0.06171571	      0.02417078	     -0.08582736	      0.25360391	     -0.08799999	     -0.15938467	     -0.10776687	      0.09595410	     -0.14861135	     -0.09347149	      0.60251278	     -0.08400391	     -0.02828729	      0.19618347	      0.26782498	      0.00000000	      0.00000000	      0.01745329
      1.56666700	      2.53720067	     -0.06664719	     -0.20079281	      3.14450807	      1.19257326	      0.47315868	      0.03786237	      0.06695234	      0.17063652	      0.08650160	      0.12151909	      0.06171571	      0.02417078	     -0.08582736	      0.25360391	     -0.08799999	     -0.15938467	     -0.10776687	      0.09595410	     -0.14861135	     -0.09347149	      0.60251278	     -0.08400391	     -0.02828729	      0.19618347	      0.26782498	      0.00000000	      0.00000000	      0.01745329
      1.60000000	      2.53720067	     -0.06664719	     -0.20079281	      3.14450807	      1.19257326	      0.47315868	      0.03786237	      0.06695234	      0.17063652	      0.08650160	      0.12151909	      0.06171571	      0.02417078	     -0.08582736	      0.25360391	     -0.08799999	     -0.15938467	     -0.10776687	      0.09595410	     -0.14861135	     -0.09347149	      0.60251278	     -0.08400391	     -0.02828729	      0.19618347	      0.26782498	      0.00000000	      0.00000000	      0.01745329
      1.63333300	      2.53495819	     -0.06683236	     -0.20046691	      3.14471256	      1.19267617	      0.47307572	      0.03805123	      0.06433325	      0.17006951	      0.08590387	      0.12157539	      0.06180249	      0.02392435	     -0.08559658	      0.25331219	     -0.08818634	     -0.15984656	     -0.10731832	      0.09574766	     -0.15061086	     -0.09296361	      0.60198495	     -0.08446997	     -0.02669629	      0.19571864	      0.26945133	      0.00000000	      0.00000000	      0.01745329
      1.66666700	      2.53197055	     -0.06714013	     -0.20006605	      3.14507680	      1.19273490	      0.47294942	      0.03804381	      0.06047757	      0.17006247	      0.08587017	      0.12207877	      0.06189774	      0.02361806	     -0.08518124	      0.25197724	     -0.08854885	     -0.16039186	     -0.10724750	      0.09693542	     -0.15324439	     -0.09209029	      0.60120453	     -0.08532080	     -0.02394825	      0.19513802	      0.27162066	      0.00000000	      0.00000000	      0.01745329
      1.70000000	      2.53255877	     -0.06695645	     -0.20016507	      3.14511871	      1.19274069	      0.47284793	      0.03835919	      0.06055722	      0.16969687	      0.08554570	      0.12155820	      0.06199717	      0.02356176	     -0.08522622	      0.25136923	     -0.08884840	     -0.16063914	     -0.10678942	      0.09703580	     -0.15304654	     -0.09137459	      0.60131262	     -0.08626241	     -0.02425044	      0.19453853	      0.27291462	      0.00000000	      0.00000000	      0.01745329
      1.73333300	      2.53255877	     -0.06695645	     -0.20016507	      3.14511871	      1.19274069	      0.47284793	      0.03835919	      0.06055722	      0.16969687	      0.08554570	      0.12155820	      0.06199717	      0.02356176	     -0.08522622	      0.25136923	     -0.08884840	     -0.16063914	     -0.10678942	      0.09703580	     -0.15304654	     -0.09137459	      0.60131262	     -0.08626241	     -0.02425044	      0.19453853	      0.27291462	      0.00000000	      0.00000000	      0.01745329
      1.76666700	      2.53255877	     -0.06695645	     -0.20016507	      3.14511871	      1.19274069	      0.47284793	      0.03835919	      0.06055722	      0.16969687	      0.08554570	      0.12155820	      0.06199717	      0.02356176	     -0.08522622	      0.25136923	     -0.08884840	     -0.16063914	     -0.10678942	      0.09703580	     -0.15304654	     -0.09137459	      0.60131262	     -0.08626241	     -0.02425044	      0.19453853	      0.27291462	      0.00000000	      0.00000000	      0.01745329
      1.80000000	      2.53255877	     -0.06695645	     -0.20016507	      3.14511871	      1.19274069	      0.47284793	      0.03835919	      0.06055722	      0.16969687	      0.08554570	      0.12155820	      0.06199717	      0.02356176	     -0.08522622	      0.25136923	     -0.08884840	     -0.16063914	     -0.10678942	      0.09703580	     -0.15304654	     -0.09137459	      0.60131262	     -0.08626241	     -0.02425044	      0.19453853	      0.27291462	      0.00000000	      0.00000000	      0.01745329
      1.83333300	      2.53255877	     -0.06695645	     -0.20016507	      3.14511871	      1.19274069	      0.47284793	      0.03835919	      0.06055722	      0.16969687	      0.08554570	      0.12155820	      0.06199717	      0.02356176	     -0.08522622	      0.25136923	     -0.08884840	     -0.16063914	     -0.10678942	      0.09703580	     -0.15304654	     -0.09137459	      0.60131262	     -0.08626241	     -0.02425044	      0.19453853	      0.27291462	      0.00000000	      0.00000000	      0.01745329
      1.86666700	      2.53255877	     -0.06695645	     -0.20016507	      3.14511871	      1.19274069	      0.47284793	      0.03835919	      0.06055722	      0.16969687	      0.08554570	      0.12155820	      0.06199717	      0.02356176	     -0.08522622	      0.25136923	     -0.08884840	     -0.16063914	     -0.10678942	      0.09703580	     -0.15304654	     -0.09137459	      0.60131262	     -0.08626241	     -0.02425044	      0.19453853	      0.27291462	      0.00000000	      0.00000000	      0.01745329
      1.90000000	      2.53255877	     -0.06695645	     -0.20016507	      3.14511871	      1.19274069	      0.47284793	      0.03835919	      0.06055722	      0.16969687	      0.08554570	      0.12155820	      0.06199717	      0.02356176	     -0.08522622	      0.25136923	     -0.08884840	     -0.16063914	     -0.10678942	      0.09703580	     -0.15304654	     -0.09137459	      0.60131262	     -0.08626241	     -0.02425044	      0.19453853	      0.27291462	      0.00000000	      0.00000000	      0.01745329
      1.93333300	      2.53255877	     -0.06695645	     -0.20016507	      3.14511871	      1.19274069	      0.47284793	      0.03835919	      0.06055722	      0.16969687	      0.08554570	      0.12155820	      0.06199717	      0.02356176	     -0.08522622	      0.25136923	     -0.08884840	     -0.16063914	     -0.10678942	      0.09703580	     -0.15304654	     -0.09137459	      0.60131262	     -0.08626241	     -0.02425044	      0.19453853	      0.27291462	      0.00000000	      0.00000000	      0.01745329
      1.96666700	      2.52747200	     -0.06701471	     -0.19498011	      3.15023804	      1.19391870	      0.47529078	      0.04126958	      0.05562006	      0.17418547	      0.09111080	      0.12261509	      0.06205256	      0.02424979	     -0.08431946	      0.25065875	     -0.08914281	     -0.16071159	     -0.10665390	      0.09641603	     -0.14987422	     -0.09047528	      0.60363473	     -0.08650979	     -0.02043482	      0.19409197	      0.27463612	      0.00000000	      0.00000000	      0.01745329
      2.00000000	      2.51842695	     -0.06888189	     -0.19473426	      3.15121776	      1.19389555	      0.47611352	      0.04694208	      0.04707535	      0.16831489	      0.08991355	      0.12586914	      0.06264908	      0.02388694	     -0.08194127	      0.24994267	     -0.09044103	     -0.16256557	     -0.10450354	      0.09385356	     -0.13442327	     -0.08515963	      0.61420099	     -0.08771574	     -0.02836213	      0.19167964	      0.27490565	      0.00000000	      0.00000000	      0.01745329
      2.03333300	      2.51842695	     -0.06888189	     -0.19473426	      3.15121776	      1.19389555	      0.47611352	      0.04694208	      0.04707535	      0.16831489	      0.08991355	      0.12586914	      0.06264908	      0.02388694	     -0.08194127	      0.24994267	     -0.09044103	     -0.16256557	     -0.10450354	      0.09385356	     -0.13442327	     -0.08515963	      0.61420099	     -0.08771574	     -0.02836213	      0.19167964	      0.27490565	      0.00000000	      0.00000000	      0.01745329
      2.06666700	      2.51842695	     -0.06888189	     -0.19473426	      3.15121776	      1.19389555	      0.47611352	      0.04694208	      0.04707535	      0.16831489	      0.08991355	      0.12586914	      0.06264908	      0.02388694	     -0.08194127	      0.24994267	     -0.09044103	     -0.16256557	     -0.10450354	      0.09385356	     -0.13442327	     -0.08515963	      0.61420099	     -0.08771574	     -0.02836213	      0.19167964	      0.27490565	      0.00000000	      0.00000000	      0.01745329
      2.10000000	      2.51842695	     -0.06888189	     -0.19473426	      3.15121776	      1.19389555	      0.47611352	      0.04694208	      0.04707535	      0.16831489	      0.08991355	      0.12586914	      0.06264908	      0.02388694	     -0.08194127	      0.24994267	     -0.09044103	     -0.16256557	     -0.10450354	      0.09385356	     -0.13442327	     -0.08515963	      0.61420099	     -0.08771574	     -0.02836213	      0.19167964	      0.27490565	      0.00000000	      0.00000000	      0.01745329
      2.13333300	      2.51842695	     -0.06888189	     -0.19473426	      3.15121776	      1.19389555	      0.47611352	      0.04694208	      0.04707535	      0.16831489	      0.08991355	      0.12586914	      0.06264908	      0.02388694	     -0.08194127	      0.24994267	     -0.09044103	     -0.16256557	     -0.10450354	      0.09385356	     -0.13442327	     -0.08515963	      0.61420099	     -0.08771574	     -0.02836213	      0.19167964	      0.27490565	      0.00000000	      0.00000000	      0.01745329
      2.16666700	      2.51842695	     -0.06888189	     -0.19473426	      3.15121776	      1.19389555	      0.47611352	      0.04694208	      0.04707535	      0.16831489	      0.08991355	      0.12586914	      0.06264908	      0.02388694	     -0.08194127	      0.24994267	     -0.09044103	     -0.16256557	     -0.10450354	      0.09385356	     -0.13442327	     -0.08515963	      0.61420099	     -0.08771574	     -0.02836213	      0.19167964	      0.27490565	      0.00000000	      0.00000000	      0.01745329
      2.20000000	      2.51842695	     -0.06888189	     -0.19473426	      3.15121776	      1.19389555	      0.47611352	      0.04694208	      0.04707535	      0.16831489	      0.08991355	      0.12586914	      0.06264908	      0.02388694	     -0.08194127	      0.24994267	     -0.09044103	     -0.16256557	     -0.10450354	      0.09385356	     -0.13442327	     -0.08515963	      0.61420099	     -0.08771574	     -0.02836213	      0.19167964	      0.27490565	      0.00000000	      0.00000000	      0.01745329
      2.23333300	      2.51842695	     -0.06888189	     -0.19473426	      3.15121776	      1.19389555	      0.47611352	      0.04694208	      0.04707535	      0.16831489	      0.08991355	      0.12586914	      0.06264908	      0.02388694	     -0.08194127	      0.24994267	     -0.09044103	     -0.16256557	     -0.10450354	      0.09385356	     -0.13442327	     -0.08515963	      0.61420099	     -0.08771574	     -0.02836213	      0.19167964	      0.27490565	      0.00000000	      0.00000000	      0.01745329
      2.26666700	      2.51727875	     -0.06741586	     -0.18992102	      3.15488869	      1.19287883	      0.47712539	      0.04746874	      0.04576979	      0.16884710	      0.08917107	      0.12715297	      0.06271190	      0.02318386	     -0.08152016	      0.25116379	     -0.09030442	     -0.16321370	     -0.10386925	      0.09398955	     -0.13632570	     -0.08487504	      0.61323487	     -0.08762105	     -0.02843401	      0.19152787	      0.27507289	      0.00000000	      0.00000000	      0.01745329
      2.30000000	      2.51497876	     -0.06992535	     -0.18899141	      3.15551715	      1.19284736	      0.47849130	      0.05162773	      0.04143733	      0.16776289	      0.08909191	      0.12931754	      0.06299031	      0.02229844	     -0.08136978	      0.25049440	     -0.09078137	     -0.16401639	     -0.10387386	      0.08113675	     -0.13981705	     -0.08602286	      0.61201610	     -0.08524965	     -0.02505978	      0.19080809	      0.27773689	      0.00000000	      0.00000000	      0.01745329
      2.33333300	      2.51497876	     -0.06992535	     -0.18899141	      3.15551715	      1.19284736	      0.47849130	      0.05162773	      0.04143733	      0.16776289	      0.08909191	      0.12931754	      0.06299031	      0.02229844	     -0.08136978	      0.25049440	     -0.09078137	     -0.16401639	     -0.10387386	      0.08113675	     -0.13981705	     -0.08602286	      0.61201610	     -0.08524965	     -0.02505978	      0.19080809	      0.27773689	      0.00000000	      0.00000000	      0.01745329
      2.36666700	      2.51497876	     -0.06992535	     -0.18899141	      3.15551715	      1.19284736	      0.47849130	      0.05162773	      0.04143733	      0.16776289	      0.08909191	      0.12931754	      0.06299031	      0.02229844	     -0.08136978	      0.25049440	     -0.09078137	     -0.16401639	     -0.10387386	      0.08113675	     -0.13981705	     -0.08602286	      0.61201610	     -0.08524965	     -0.02505978	      0.19080809	      0.27773689	      0.00000000	      0.00000000	      0.01745329
      2.40000000	      2.51497876	     -0.06992535	     -0.18899141	      3.15551715	      1.19284736	      0.47849130	      0.05162773	      0.04143733	      0.16776289	      0.08909191	      0.12931754	      0.06299031	      0.02229844	     -0.08136978	      0.25049440	     -0.09078137	     -0.16401639	     -0.10387386	      0.08113675	     -0.13981705	     -0.08602286	      0.61201610	     -0.08524965	     -0.02505978	      0.19080809	      0.27773689	      0.00000000	      0.00000000	      0.01745329
      2.43333300	      2.51497876	     -0.06992535	     -0.18899141	      3.15551715	      1.19284736	      0.47849130	      0.05162773	      0.04143733	      0.16776289	      0.08909191	      0.12931754	      0.06299031	      0.02229844	     -0.08136978	      0.25049440	     -0.09078137	     -0.16401639	     -0.10387386	      0.08113675	     -0.13981705	     -0.08602286	      0.61201610	     -0.08524965	     -0.02505978	      0.19080809	      0.27773689	      0.00000000	      0.00000000	      0.01745329
      2.46666700	      2.51336586	     -0.06999367	     -0.18815908	      3.15646175	      1.19291950	      0.47886578	      0.05081469	      0.03924559	      0.16572566	      0.08603418	      0.13005296	      0.06312019	      0.02075944	     -0.08144199	      0.25110825	     -0.09081420	     -0.16448243	     -0.10367905	      0.08276399	     -0.14300272	     -0.08521382	      0.61069944	     -0.08629935	     -0.02593672	      0.19044305	      0.27778766	      0.00000000	      0.00000000	      0.01745329
      2.50000000	      2.51052766	     -0.07210162	     -0.18548317	      3.16025694	      1.19293346	      0.48260598	      0.05799847	      0.03336884	      0.15029026	      0.08785155	      0.14631804	      0.06457159	      0.01537266	     -0.09207285	      0.25960649	     -0.09123073	     -0.16702907	     -0.10359678	      0.08903329	     -0.12439863	     -0.08127322	      0.61763505	     -0.08296873	     -0.01964881	      0.18810131	      0.28219375	      0.00000000	      0.00000000	      0.01745329
      2.53333300	      2.51121842	     -0.07272789	     -0.18472105	      3.15996799	      1.19295772	      0.48233650	      0.05947109	      0.03348052	      0.14926272	      0.08559117	      0.14608683	      0.06476121	      0.01559203	     -0.09465290	      0.25917870	     -0.09152123	     -0.16797165	     -0.10486433	      0.08748742	     -0.12599989	     -0.08140763	      0.61701106	     -0.08312277	     -0.02046726	      0.18767894	      0.28235743	      0.00000000	      0.00000000	      0.01745329
      2.56666700	      2.51121842	     -0.07272789	     -0.18472105	      3.15996799	      1.19295772	      0.48233650	      0.05947109	      0.03348052	      0.14926272	      0.08559117	      0.14608683	      0.06476121	      0.01559203	     -0.09465290	      0.25917870	     -0.09152123	     -0.16797165	     -0.10486433	      0.08748742	     -0.12599989	     -0.08140763	      0.61701106	     -0.08312277	     -0.02046726	      0.18767894	      0.28235743	      0.00000000	      0.00000000	      0.01745329
      2.60000000	      2.51121842	     -0.07272789	     -0.18472105	      3.15996799	      1.19295772	      0.48233650	      0.05947109	      0.03348052	      0.14926272	      0.08559117	      0.14608683	      0.06476121	      0.01559203	     -0.09465290	      0.25917870	     -0.09152123	     -0.16797165	     -0.10486433	      0.08748742	     -0.12599989	     -0.08140763	      0.61701106	     -0.08312277	     -0.02046726	      0.18767894	      0.28235743	      0.00000000	      0.00000000	      0.01745329
      2.63333300	      2.51121842	     -0.07272789	     -0.18472105	      3.15996799	      1.19295772	      0.48233650	      0.05947109	      0.03348052	      0.14926272	      0.08559117	      0.14608683	      0.06476121	      0.01559203	     -0.09465290	      0.25917870	     -0.09152123	     -0.16797165	     -0.10486433	      0.08748742	     -0.12599989	     -0.08140763	      0.61701106	     -0.08312277	     -0.02046726	      0.18767894	      0.28235743	      0.00000000	      0.00000000	      0.01745329
      2.66666700	      2.51121842	     -0.07272789	     -0.18472105	      3.15996799	      1.19295772	      0.48233650	      0.05947109	      0.03348052	      0.14926272	      0.08559117	      0.14608683	      0.06476121	      0.01559203	     -0.09465290	      0.25917870	     -0.09152123	     -0.16797165	     -0.10486433	      0.08748742	     -0.12599989	     -0.08140763	      0.61701106	     -0.08312277	     -0.02046726	      0.18767894	      0.28235743	      0.00000000	      0.00000000	      0.01745329
      2.70000000	      2.51121842	     -0.07272789	     -0.18472105	      3.15996799	      1.19295772	      0.48233650	      0.05947109	      0.03348052	      0.14926272	      0.08559117	      0.14608683	      0.06476121	      0.01559203	     -0.09465290	      0.25917870	     -0.09152123	     -0.16797165	     -0.10486433	      0.08748742	     -0.12599989	     -0.08140763	      0.61701106	     -0.08312277	     -0.02046726	      0.18767894	      0.28235743	      0.00000000	      0.00000000	      0.01745329
      2.73333300	      2.50758492	     -0.07235121	     -0.18597249	      3.15929807	      1.19305381	      0.48140870	      0.06042497	      0.02972735	      0.14684668	      0.08329306	      0.14607721	      0.06494879	      0.01479100	     -0.09640890	      0.25953728	     -0.09166476	     -0.16861938	     -0.10541699	      0.08860851	     -0.12953349	     -0.08101300	      0.61568400	     -0.08334119	     -0.01834351	      0.18729740	      0.28328162	      0.00000000	      0.00000000	      0.01745329
      2.76666700	      2.50758492	     -0.07235121	     -0.18597249	      3.15929807	      1.19305381	      0.48140870	      0.06042497	      0.02972735	      0.14684668	      0.08329306	      0.14607721	      0.06494879	      0.01479100	     -0.09640890	      0.25953728	     -0.09166476	     -0.16861938	     -0.10541699	      0.08860851	     -0.12953349	     -0.08101300	      0.61568400	     -0.08334119	     -0.01834351	      0.18729740	      0.28328162	      0.00000000	      0.00000000	      0.01745329
      2.80000000	      2.50758492	     -0.07235121	     -0.18597249	      3.15929807	      1.19305381	      0.48140870	      0.06042497	      0.02972735	      0.14684668	      0.08329306	      0.14607721	      0.06494879	      0.01479100	     -0.09640890	      0.25953728	     -0.09166476	     -0.16861938	     -0.10541699	      0.08860851	     -0.12953349	     -0.08101300	      0.61568400	     -0.08334119	     -0.01834351	      0.18729740	      0.28328162	      0.00000000	      0.00000000	      0.01745329
      2.83333300	      2.47804466	     -0.07678310	     -0.18941030	      3.15299579	      1.19457868	      0.48057237	      0.07267651	      0.02388909	      0.12730639	      0.07107926	      0.15151524	      0.06720349	      0.01823208	     -0.10199493	      0.26180141	     -0.09499135	     -0.17116046	     -0.13076873	      0.10547784	     -0.10903047	     -0.07525967	      0.61518584	     -0.07761161	     -0.04492487	      0.18706634	      0.29829923	      0.00000000	      0.00000000	      0.01745329
      2.86666700	      2.47944206	     -0.07763995	     -0.18954494	      3.15325435	      1.19463513	      0.48005283	      0.07199727	      0.02705015	      0.12663399	      0.07278900	      0.15061591	      0.06777487	      0.01609962	     -0.10389629	      0.26295151	     -0.09533249	     -0.17325341	     -0.13155266	      0.10456388	     -0.10743979	     -0.07565598	      0.61395282	     -0.08246397	     -0.04367550	      0.18612223	      0.30274843	      0.00000000	      0.00000000	      0.01745329
      2.90000000	      2.47939007	     -0.07766766	     -0.18950840	      3.15319121	      1.19450034	      0.47989496	      0.07197426	      0.02701798	      0.12656824	      0.07275493	      0.15068424	      0.06778493	      0.01607275	     -0.10389178	      0.26297795	     -0.09533945	     -0.17328200	     -0.13156703	      0.10454980	     -0.10748986	     -0.07566208	      0.61390524	     -0.08244825	     -0.04364737	      0.18611598	      0.30283283	      0.00000000	      0.00000000	      0.01745329
      2.93333300	      2.47939007	     -0.07766766	     -0.18950840	      3.15319121	      1.19450034	      0.47989496	      0.07197426	      0.02701798	      0.12656824	      0.07275493	      0.15068424	      0.06778493	      0.01607275	     -0.10389178	      0.26297795	     -0.09533945	     -0.17328200	     -0.13156703	      0.10454980	     -0.10748986	     -0.07566208	      0.61390524	     -0.08244825	     -0.04364737	      0.18611598	      0.30283283	      0.00000000	      0.00000000	      0.01745329
      2.96666700	      2.37845259	     -0.11415514	     -0.19183240	      3.14251131	      1.19102123	      0.46995068	      0.09507558	      0.10405868	      0.13415065	      0.04639039	      0.15120411	      0.07957209	     -0.02290386	     -0.10289796	      0.22360632	     -0.10294122	     -0.21152579	     -0.12198142	      0.10341828	     -0.12335893	     -0.05761777	      0.65520456	     -0.07122436	     -0.11774164	      0.16812949	      0.62951426	      0.00000000	      0.00000000	      0.01745329
      3.00000000	      2.37845259	     -0.11415514	     -0.19183240	      3.14251131	      1.19102123	      0.46995068	      0.09507558	      0.10405868	      0.13415065	      0.04639039	      0.15120411	      0.07957209	     -0.02290386	     -0.10289796	      0.22360632	     -0.10294122	     -0.21152579	     -0.12198142	      0.10341828	     -0.12335893	     -0.05761777	      0.65520456	     -0.07122436	     -0.11774164	      0.16812949	      0.62951426	      0.00000000	      0.00000000	      0.01745329
      3.03333300	      2.37776756	     -0.11419844	     -0.19202265	      3.14220980	      1.19105858	      0.46979354	      0.09496668	      0.10355976	      0.13460105	      0.04644516	      0.15136145	      0.07962397	     -0.02213495	     -0.10364826	      0.22278343	     -0.10329645	     -0.21078125	     -0.12207987	      0.10350202	     -0.12367497	     -0.05754070	      0.65489147	     -0.07067164	     -0.11906218	      0.16787753	      0.62923236	      0.00000000	      0.00000000	      0.01745329
      3.06666700	      2.37776756	     -0.11419844	     -0.19202265	      3.14220980	      1.19105858	      0.46979354	      0.09496668	      0.10355976	      0.13460105	      0.04644516	      0.15136145	      0.07962397	     -0.02213495	     -0.10364826	      0.22278343	     -0.10329645	     -0.21078125	     -0.12207987	      0.10350202	     -0.12367497	     -0.05754070	      0.65489147	     -0.07067164	     -0.11906218	      0.16787753	      0.62923236	      0.00000000	      0.00000000	      0.01745329
      3.10000000	      2.35950769	     -0.10104338	     -0.19268726	      3.12480124	      1.18859714	      0.45641340	      0.08229563	      0.09187239	      0.14399888	      0.02590677	      0.13751927	      0.07895606	     -0.01187260	     -0.12018904	      0.19797942	     -0.11107992	     -0.19689266	     -0.13476315	      0.11158541	     -0.13989120	     -0.05825134	      0.65718465	     -0.05329494	     -0.15699739	      0.16964937	      0.61619667	      0.00000000	      0.00000000	      0.01745329
      3.13333300	      2.32567447	     -0.05164589	     -0.19960050	      3.12087251	      1.18599300	      0.45532176	      0.02239263	      0.08513657	      0.13863311	      0.04205824	      0.16810558	      0.07942481	      0.04550393	     -0.15569248	      0.17951867	     -0.12959296	     -0.14005758	     -0.10831864	      0.09945323	     -0.14729616	     -0.08286420	      0.66548396	     -0.07055233	     -0.14288648	      0.14674823	      0.62204966	      0.00000000	      0.00000000	      0.01745329
      3.16666700	      2.32488679	     -0.04950403	     -0.20290737	      3.11852375	      1.18573621	      0.45221851	      0.02311047	      0.08480527	      0.13744823	      0.04222846	      0.16850504	      0.07948239	      0.04480171	     -0.15548941	      0.17849882	     -0.12974533	     -0.14063669	     -0.10864835	      0.09914754	     -0.14754532	     -0.08305974	      0.66503577	     -0.06947977	     -0.14157849	      0.14686325	      0.62271811	      0.00000000	      0.00000000	      0.01745329
      3.20000000	      2.31004640	     -0.04440392	     -0.19983123	      3.10816724	      1.18469801	      0.44475478	      0.03191384	      0.08392523	      0.14706712	      0.03534953	      0.16453502	      0.07992038	      0.05385046	     -0.16858965	      0.16023821	     -0.13384476	     -0.13377406	     -0.11553414	      0.11426386	     -0.15789303	     -0.08294427	      0.67127069	     -0.06392599	     -0.14663044	      0.14560155	      0.62907164	      0.00000000	      0.00000000	      0.01745329
      3.23333300	      2.31004640	     -0.04440392	     -0.19983123	      3.10816724	      1.18469801	      0.44475478	      0.03191384	      0.08392523	      0.14706712	      0.03534953	      0.16453502	      0.07992038	      0.05385046	     -0.16858965	      0.16023821	     -0.13384476	     -0.13377406	     -0.11553414	      0.11426386	     -0.15789303	     -0.08294427	      0.67127069	     -0.06392599	     -0.14663044	      0.14560155	      0.62907164	      0.00000000	      0.00000000	      0.01745329
      3.26666700	      2.27538423	     -0.01433647	     -0.18202849	      3.09632268	      1.18477936	      0.44027142	      0.00388919	      0.10427581	      0.12442461	      0.00955456	      0.17547062	      0.08519670	      0.09950400	     -0.23034511	      0.14387911	     -0.15515850	     -0.09883253	     -0.17295438	      0.13679523	     -0.15798827	     -0.11265090	      0.74102973	     -0.06084537	     -0.14844238	      0.13106171	      0.67805577	      0.00000000	      0.00000000	      0.01745329
      3.30000000	      2.27596852	     -0.01342487	     -0.18176830	      3.09580053	      1.18471023	      0.43979632	      0.00428495	      0.10540801	      0.12407116	      0.00937868	      0.17575998	      0.08529284	      0.09945020	     -0.23025779	      0.14432440	     -0.15531409	     -0.09898565	     -0.17223907	      0.13706472	     -0.15747195	     -0.11287821	      0.74106514	     -0.06113418	     -0.14936245	      0.13088969	      0.67784753	      0.00000000	      0.00000000	      0.01745329
      3.33333300	      2.23798708	     -0.02693363	     -0.18088585	      3.08506500	      1.18341959	      0.42345260	      0.02858410	      0.14067710	      0.12165906	      0.04229150	      0.18662958	      0.10605934	      0.09432813	     -0.26378381	      0.16292962	     -0.17953666	     -0.12039003	     -0.24733761	      0.17618543	     -0.19348036	     -0.14894492	      0.74249868	     -0.03194738	     -0.12832752	      0.10502376	      0.55378835	      0.00000000	      0.00000000	      0.01745329
      3.36666700	      2.22991890	     -0.04803040	     -0.17229372	      3.08172142	      1.17930585	      0.41221827	      0.03901626	      0.16758766	      0.11821792	      0.05607571	      0.15705856	      0.12287528	      0.07383932	     -0.25589764	      0.17219945	     -0.20208726	     -0.15745875	     -0.28115310	      0.17836112	     -0.20479355	     -0.16997499	      0.74753068	     -0.01659208	     -0.13011198	      0.11328683	      0.62120260	      0.00000000	      0.00000000	      0.01745329
      3.40000000	      2.22214159	     -0.06943479	     -0.15473994	      3.08189639	      1.17798862	      0.39941086	      0.05035238	      0.16961474	      0.09638602	      0.07296856	      0.14141804	      0.13549521	      0.04280903	     -0.28567162	      0.21297512	     -0.23411077	     -0.21360877	     -0.38147128	      0.17240099	     -0.21336884	     -0.15452351	      0.72044685	     -0.02616001	     -0.15126096	      0.11013076	      0.67684563	      0.00000000	      0.00000000	      0.01745329
      3.43333300	      2.21660621	     -0.06078297	     -0.14642342	      3.07350719	      1.17637612	      0.39298708	      0.04948573	      0.17948588	      0.09055489	      0.07840655	      0.12305479	      0.13367571	      0.05867292	     -0.28576187	      0.24078279	     -0.24743023	     -0.21266482	     -0.44704921	      0.18839444	     -0.21631800	     -0.16019048	      0.71728234	     -0.00475339	     -0.15374686	      0.11781871	      0.70011537	      0.00000000	      0.00000000	      0.01745329
      3.46666700	      2.20223796	     -0.05569922	     -0.14140612	      3.07046260	      1.17544464	      0.38474304	      0.03359096	      0.19748449	      0.08308561	      0.09479203	      0.10107920	      0.12956641	      0.05957772	     -0.26668293	      0.28644600	     -0.25279033	     -0.24412144	     -0.52861706	      0.17163206	     -0.23194074	     -0.17555300	      0.69952168	     -0.01986207	     -0.15343560	      0.11941509	      0.77893458	      0.00000000	      0.00000000	      0.01745329
      3.50000000	      2.18641045	     -0.04776124	     -0.13313934	      3.06545624	      1.17488718	      0.37819312	      0.02335000	      0.17796096	      0.05834000	      0.10885405	      0.10658891	      0.12096678	      0.06352728	     -0.29649798	      0.33326853	     -0.25927743	     -0.26589694	     -0.61743873	      0.17718485	     -0.21597202	     -0.19177423	      0.73446195	     -0.01896805	     -0.16765393	      0.12144914	      0.77025502	      0.00000000	      0.00000000	      0.01745329
      3.53333300	      2.15970825	     -0.03349779	     -0.11906965	      3.05782930	      1.17190475	      0.37042135	      0.00071204	      0.18406895	      0.02101865	      0.12733827	      0.10418559	      0.11548185	      0.08414241	     -0.33001841	      0.40729636	     -0.25263245	     -0.28854285	     -0.78218475	      0.18575876	     -0.22234314	     -0.22907985	      0.76641387	     -0.03247466	     -0.13673904	      0.12742545	      0.73381294	      0.00000000	      0.00000000	      0.01745329
      3.56666700	      2.17219325	     -0.01663946	     -0.10510459	      3.04904959	      1.17172224	      0.36977375	     -0.00051264	      0.17269819	     -0.02735035	      0.16533924	      0.11299497	      0.09917962	      0.10642431	     -0.38793614	      0.48156468	     -0.25876836	     -0.30159915	     -0.85351484	      0.21873933	     -0.27149794	     -0.30766238	      0.84761810	     -0.03495100	     -0.09498637	      0.14906197	      0.63799780	      0.00000000	      0.00000000	      0.01745329
      3.60000000	      2.16267266	      0.00300763	     -0.09953534	      3.03877010	      1.16950997	      0.36626525	     -0.01482040	      0.14013251	     -0.07205082	      0.20292866	      0.11615531	      0.06396415	      0.13208359	     -0.42640946	      0.54577083	     -0.23381606	     -0.31186003	     -0.90361841	      0.24253918	     -0.29429340	     -0.39215701	      0.94250829	     -0.04651639	     -0.09603695	      0.22457231	      0.60911727	      0.00000000	      0.00000000	      0.01745329
      3.63333300	      2.14715007	     -0.01163406	     -0.09377351	      3.02219161	      1.16978657	      0.35949601	      0.00649914	      0.14866357	     -0.07195494	      0.22546329	      0.10198277	      0.06474427	      0.12900347	     -0.42116458	      0.54046186	     -0.20876034	     -0.33669574	     -0.79264982	      0.27310081	     -0.31893078	     -0.41848720	      0.97288640	     -0.03624773	     -0.12333640	      0.29482811	      0.60337681	      0.00000000	      0.00000000	      0.01745329
      3.66666700	      2.19452209	     -0.03548457	     -0.07759893	      3.01704649	      1.16792874	      0.35261334	      0.03942099	      0.11086643	     -0.15366452	      0.29731313	      0.06010865	      0.05111401	      0.08801324	     -0.41511041	      0.64266934	     -0.23882045	     -0.41497460	     -0.75987214	      0.24474752	     -0.32347465	     -0.39534184	      0.96917581	     -0.07188996	     -0.10709589	      0.29179422	      0.59403198	      0.00000000	      0.00000000	      0.01745329
      3.70000000	      2.20490243	     -0.05858661	     -0.07969040	      2.99918225	      1.16720208	      0.34689724	      0.05538431	      0.12403573	     -0.15587827	      0.31600255	      0.04000739	      0.04953907	      0.07438491	     -0.41050237	      0.63148470	     -0.22622969	     -0.43431972	     -0.57694011	      0.24241189	     -0.35124576	     -0.39553985	      1.00286798	     -0.07201793	     -0.09576868	      0.28042703	      0.63719945	      0.00000000	      0.00000000	      0.01745329
      3.73333300	      2.22204901	     -0.06205321	     -0.07322303	      2.97756288	      1.16402229	      0.34212769	      0.06226600	      0.11119141	     -0.14873298	      0.28231255	      0.00869081	      0.04188567	      0.08545862	     -0.40629174	      0.60724040	     -0.25176504	     -0.43143946	     -0.36608233	      0.26852847	     -0.40148704	     -0.45044395	      1.15368433	     -0.10685152	     -0.10190673	      0.27060299	      0.71274621	      0.00000000	      0.00000000	      0.01745329
      3.76666700	      2.22533633	     -0.05084311	     -0.07240171	      2.95473012	      1.15764016	      0.34169901	      0.04840822	      0.05510043	     -0.15386038	      0.27840141	     -0.01442792	      0.00454378	      0.10971141	     -0.41229359	      0.60208627	     -0.26945970	     -0.42237825	     -0.25230934	      0.29822468	     -0.39906280	     -0.51674326	      1.31797246	     -0.11518903	     -0.12474890	      0.30510358	      0.79665238	      0.00000000	      0.00000000	      0.01745329
      3.80000000	      2.27435723	     -0.05337533	     -0.06510332	      2.92905697	      1.14976614	      0.33783033	      0.06449115	     -0.02939479	     -0.18694890	      0.32596181	     -0.09422835	     -0.12514977	      0.09136652	     -0.37313788	      0.60728979	     -0.28846170	     -0.39979783	     -0.14041406	      0.42443167	     -0.48321001	     -0.66173493	      1.67489266	     -0.17604065	     -0.15784345	      0.53866610	      0.94123216	      0.00000000	      0.00000000	      0.01745329
      3.83333300	      2.25362610	     -0.04923556	     -0.06222961	      2.91679507	      1.15071338	      0.33880066	      0.05915726	     -0.01575786	     -0.21795336	      0.36308985	     -0.09893425	     -0.14307194	      0.10935993	     -0.37013151	      0.60772460	     -0.29394310	     -0.39788284	     -0.16478985	      0.40659095	     -0.41399874	     -0.65084484	      1.80403368	     -0.20179993	     -0.13241335	      0.55108475	      0.97933678	      0.00000000	      0.00000000	      0.01745329
      3.86666700	      2.25362610	     -0.04923556	     -0.06222961	      2.91679507	      1.15071338	      0.33880066	      0.05915726	     -0.01575786	     -0.21795336	      0.36308985	     -0.09893425	     -0.14307194	      0.10935993	     -0.37013151	      0.60772460	     -0.29394310	     -0.39788284	     -0.16478985	      0.40659095	     -0.41399874	     -0.65084484	      1.80403368	     -0.20179993	     -0.13241335	      0.55108475	      0.97933678	      0.00000000	      0.00000000	      0.01745329
      3.90000000	      2.24889293	     -0.05003093	     -0.07337432	      2.91538951	      1.15173432	      0.33833883	      0.04916450	     -0.01378736	     -0.21922264	      0.41024786	     -0.09045076	     -0.14805993	      0.11080958	     -0.35980446	      0.61169237	     -0.29459708	     -0.39417824	     -0.16017694	      0.38210691	     -0.35475023	     -0.64857067	      1.83348043	     -0.18055120	     -0.10614455	      0.56225031	      0.99025474	      0.00000000	      0.00000000	      0.01745329
      3.93333300	      2.22588885	     -0.02172530	      0.02339671	      2.79661932	      1.11257885	      0.32699643	     -0.01195165	     -0.14610853	     -0.32150590	      0.33592930	     -0.19167241	     -0.23688357	      0.20974124	     -0.57814839	      0.63176854	     -0.31098208	     -0.37385366	     -0.44484047	      0.42483599	     -0.33502684	     -0.55256182	      2.03691604	     -0.09052704	     -0.05567953	      0.88904108	      1.42190815	      0.00000000	      0.00000000	      0.01745329
      3.96666700	      2.23416091	     -0.01861371	      0.07548746	      2.76391727	      1.10593797	      0.32519777	     -0.01284749	     -0.15029556	     -0.40700394	      0.35554581	     -0.21881292	     -0.28116424	      0.23167972	     -0.68463822	      0.59453999	     -0.30369826	     -0.34892057	     -0.51803395	      0.44666457	     -0.31829478	     -0.50774757	      1.97776443	     -0.17139167	      0.10855695	      0.85439650	      1.55006118	      0.00000000	      0.00000000	      0.01745329
      4.00000000	      2.22556556	     -0.03278196	      0.08413080	      2.73870627	      1.10741796	      0.32544201	      0.02561881	     -0.15567636	     -0.43675418	      0.43039700	     -0.22787539	     -0.35296174	      0.21614552	     -0.70084874	      0.57011382	     -0.25007177	     -0.33505874	     -0.54097368	      0.35390347	     -0.34554945	     -0.43870913	      1.89894545	     -0.24107888	      0.18879520	      0.58111730	      1.32530831	      0.00000000	      0.00000000	      0.01745329
      4.03333300	      2.20887518	     -0.05902074	      0.14101461	      2.71299424	      1.10814225	      0.32500901	      0.07835554	     -0.11157734	     -0.56986244	      0.48663117	     -0.30366727	     -0.32536712	      0.21120595	     -0.64183341	      0.48513305	     -0.14511091	     -0.31136879	     -0.59629663	      0.22554917	     -0.23678097	     -0.46433308	      1.84214305	     -0.23783771	      0.32503426	      0.09850139	      1.01050757	      0.00000000	      0.00000000	      0.01745329
      4.06666700	      2.18287497	     -0.08595386	      0.13554273	      2.70647946	      1.11427974	      0.32468418	      0.08467418	     -0.09794576	     -0.60991180	      0.50629498	     -0.26512011	     -0.28558021	      0.20742195	     -0.64708179	      0.50995918	     -0.13723144	     -0.34772390	     -0.65567396	      0.07977181	     -0.08629494	     -0.41761105	      1.73469149	     -0.30550354	      0.38295764	      0.12810060	      0.96997187	      0.00000000	      0.00000000	      0.01745329
      4.10000000	      2.16781697	     -0.10464161	      0.11507341	      2.69841695	      1.11913161	      0.32607015	      0.12627149	     -0.04591710	     -0.61249342	      0.53709641	     -0.26881576	     -0.24726389	      0.20379637	     -0.58111920	      0.50855170	     -0.12169185	     -0.35119881	     -0.62156653	     -0.02653177	     -0.02736294	     -0.44849252	      1.59551985	     -0.26732784	      0.42570881	      0.13189980	      0.98365397	      0.00000000	      0.00000000	      0.01745329
      4.13333300	      2.10086817	     -0.12586729	      0.12688016	      2.69269031	      1.12013083	      0.32918518	      0.15580118	     -0.00729944	     -0.65233877	      0.51904590	     -0.24651555	     -0.16712345	      0.22323818	     -0.52749335	      0.49180955	     -0.10520930	     -0.38401260	     -0.64229341	     -0.02445391	      0.04146397	     -0.61091228	      1.62464787	     -0.30641564	      0.42752803	      0.15972654	      1.11546101	      0.00000000	      0.00000000	      0.01745329
      4.16666700	      2.02747818	     -0.18756773	      0.12675054	      2.69057169	      1.12624723	      0.33077637	      0.19747566	     -0.05562206	     -0.67932773	      0.56612622	     -0.31906533	     -0.05123250	      0.20308582	     -0.29909070	      0.50690456	     -0.14782444	     -0.48614541	     -0.62809119	      0.02892499	     -0.02611303	     -0.60690022	      1.70822992	     -0.30093242	      0.29908316	      0.00116429	      1.29084939	      0.00000000	      0.00000000	      0.01745329
      4.20000000	      1.96327536	     -0.18744674	      0.15933487	      2.69124125	      1.12683353	      0.32696258	      0.18735399	     -0.03923765	     -0.70276138	      0.55060741	     -0.18426455	      0.14635293	      0.24680436	     -0.46045460	      0.46329165	     -0.15879935	     -0.51538173	     -0.64710265	      0.09245700	     -0.08155414	     -0.65977180	      1.82880193	     -0.29118505	      0.26923866	     -0.11862584	      1.40168646	      0.00000000	      0.00000000	      0.01745329
      4.23333300	      1.96543497	     -0.18623144	      0.15793453	      2.69160592	      1.12678763	      0.32712693	      0.18218080	     -0.04013299	     -0.70130041	      0.55071892	     -0.18309067	      0.14909636	      0.24623776	     -0.45916394	      0.46493550	     -0.16161114	     -0.51406134	     -0.64541694	      0.09259709	     -0.08431553	     -0.66070456	      1.82896004	     -0.29173546	      0.27215643	     -0.11688929	      1.40258877	      0.00000000	      0.00000000	      0.01745329
      4.26666700	      1.90725930	     -0.16118495	      0.11636152	      2.69552809	      1.12031871	      0.33303497	      0.16278779	      0.02093361	     -0.64953147	      0.56168520	     -0.26833191	      0.16900974	      0.22699250	     -0.16197991	      0.48078700	     -0.15376546	     -0.49755269	     -0.62928274	      0.09744175	     -0.12336984	     -0.64335952	      1.84769502	     -0.23398912	      0.25548988	     -0.17104658	      1.44803817	      0.00000000	      0.00000000	      0.01745329
      4.30000000	      1.90837141	     -0.16115131	      0.11739580	      2.69564431	      1.12015181	      0.33287693	      0.16294743	      0.01977618	     -0.65064318	      0.56134421	     -0.26720710	      0.16897280	      0.22543798	     -0.16107354	      0.48071654	     -0.15416475	     -0.49739433	     -0.62925175	      0.09747726	     -0.12383576	     -0.64302221	      1.84743495	     -0.23396789	      0.25524241	     -0.17094139	      1.44762137	      0.00000000	      0.00000000	      0.01745329
      4.33333300	      1.96482505	     -0.15563503	      0.16734844	      2.70493995	      1.09972667	      0.31944059	      0.11009039	     -0.06778056	     -0.74304008	      0.62626977	     -0.15533629	      0.13242912	      0.08735121	     -0.54813209	      0.47135963	     -0.07153700	     -0.48269299	     -0.74158443	      0.15745287	     -0.15986420	     -0.53494100	      1.87910889	     -0.23659622	      0.17725953	     -0.18104067	      1.61961165	      0.00000000	      0.00000000	      0.01745329
      4.36666700	      1.99309974	     -0.14961008	      0.16666865	      2.70460527	      1.08630786	      0.31457432	      0.12684310	     -0.02625413	     -0.77189524	      0.71142690	     -0.15016313	      0.13247196	      0.07519623	     -0.57004521	      0.49318073	     -0.03636626	     -0.46296504	     -0.80086609	      0.07517353	     -0.02823652	     -0.55954931	      1.79115408	     -0.13661357	      0.19006313	     -0.11644635	      1.58540300	      0.00000000	      0.00000000	      0.01745329
      4.40000000	      2.00100706	     -0.14985631	      0.18661387	      2.70894968	      1.07483786	      0.31142789	      0.13846710	     -0.01162409	     -0.78784767	      0.72723550	     -0.18111164	      0.10737657	      0.12510397	     -0.60228720	      0.51532042	      0.00193894	     -0.45584838	     -0.89416119	      0.02071921	      0.03258162	     -0.55225110	      1.71571226	     -0.09192752	      0.19057227	     -0.06925183	      1.60472125	      0.00000000	      0.00000000	      0.01745329
      4.43333300	      2.00833564	     -0.15287598	      0.20687092	      2.71502757	      1.06995961	      0.31082561	      0.14727276	     -0.02117448	     -0.81169809	      0.73434249	     -0.17763292	      0.09275978	      0.11530336	     -0.65961948	      0.50276480	      0.03764079	     -0.45137777	     -0.90710515	     -0.01141664	      0.03882481	     -0.54129868	      1.60418615	     -0.07389593	      0.20273946	     -0.05792172	      1.59647136	      0.00000000	      0.00000000	      0.01745329
      4.46666700	      2.00583669	     -0.14198898	      0.24948593	      2.72133203	      1.06202327	      0.31302373	      0.12184877	     -0.05653342	     -0.85639532	      0.70670884	     -0.10769051	      0.04085750	      0.10612961	     -0.87611253	      0.45337108	      0.10169676	     -0.42681642	     -0.93968218	     -0.06062780	      0.10811066	     -0.70916987	      1.61197734	     -0.11005398	      0.25792609	     -0.01529196	      1.57205280	      0.00000000	      0.00000000	      0.01745329
      4.50000000	      2.01375400	     -0.12921190	      0.19778685	      2.72257610	      1.04809432	      0.30580218	      0.10155438	     -0.10941611	     -0.66801140	      0.60750624	     -0.40636697	     -0.09258213	      0.23254913	     -0.42618296	      0.53993464	      0.10949245	     -0.42886877	     -1.01345663	     -0.14563483	      0.12539635	     -0.75977788	      1.47079790	     -0.13729770	      0.20926466	      0.00702482	      1.64247650	      0.00000000	      0.00000000	      0.01745329
      4.53333300	      2.00558768	     -0.14551798	      0.20224398	      2.73463286	      1.04140740	      0.30851978	      0.10816091	     -0.13363949	     -0.66460515	      0.55292951	     -0.34697616	     -0.05152978	      0.25518157	     -0.54018420	      0.54402769	      0.17896570	     -0.44090233	     -1.05554043	     -0.16008682	      0.18588905	     -0.79711622	      1.44186725	     -0.17692344	      0.26948048	      0.02418897	      1.71451980	      0.00000000	      0.00000000	      0.01745329
      4.56666700	      2.01509412	     -0.14460989	      0.18676772	      2.73403413	      1.03993277	      0.30751459	      0.10746226	     -0.15166758	     -0.60781907	      0.49775801	     -0.33837684	     -0.00803032	      0.26231517	     -0.52387245	      0.55866567	      0.16724390	     -0.44069505	     -1.03438467	     -0.15465866	      0.20885811	     -0.84123066	      1.43354405	     -0.16694465	      0.28061238	     -0.01923843	      1.69794165	      0.00000000	      0.00000000	      0.01745329
      4.60000000	      1.98099225	     -0.14381865	      0.16771592	      2.74041917	      1.03333510	      0.31039942	      0.10021583	     -0.17071071	     -0.48995135	      0.34300575	     -0.10930061	      0.04837727	      0.28808464	     -0.80709843	      0.60329367	      0.15399518	     -0.47111973	     -1.08431897	     -0.17756032	      0.34382749	     -0.94551745	      1.39313308	     -0.18781580	      0.31521150	     -0.08605456	      1.76024879	      0.00000000	      0.00000000	      0.01745329
      4.63333300	      1.97531791	     -0.14383210	      0.15813458	      2.74037597	      1.04340945	      0.30953234	      0.10037769	     -0.13991020	     -0.48545231	      0.34791300	     -0.07017439	      0.09144252	      0.24663643	     -0.77911806	      0.58809409	      0.13924987	     -0.47263147	     -1.02964824	     -0.18960634	      0.35999756	     -0.92808440	      1.36342083	     -0.14298809	      0.31311117	     -0.07414875	      1.81916684	      0.00000000	      0.00000000	      0.01745329
      4.66666700	      1.97090570	     -0.12835580	      0.13593919	      2.73960080	      1.04904609	      0.30496175	      0.08146034	     -0.08250213	     -0.44398002	      0.33558390	      0.00494977	      0.18831148	      0.28090202	     -0.83158721	      0.59096099	      0.10189648	     -0.47453294	     -0.99501964	     -0.15304011	      0.31011801	     -0.80400838	      1.38035393	     -0.12241312	      0.32988099	     -0.01453431	      1.81755633	      0.00000000	      0.00000000	      0.01745329
      4.70000000	      1.98823146	     -0.11927274	      0.11959174	      2.73288120	      1.06274277	      0.30529929	      0.09850427	     -0.09691418	     -0.41473053	      0.34073761	     -0.01547146	      0.16175741	      0.29393893	     -0.80726441	      0.57768566	      0.07960587	     -0.44657297	     -0.94208078	     -0.16439454	      0.30950921	     -0.81936068	      1.40148771	     -0.07998728	      0.30094072	      0.00468274	      1.81770455	      0.00000000	      0.00000000	      0.01745329
      4.73333300	      2.03517998	     -0.09733052	      0.09327165	      2.72915644	      1.07549597	      0.30201909	      0.06635509	     -0.16345539	     -0.34659864	      0.30331696	     -0.09160369	      0.06030462	      0.29094788	     -0.71317715	      0.57267914	      0.05131265	     -0.40347706	     -0.86471144	     -0.04842230	      0.19635217	     -0.80642231	      1.60852332	     -0.09723787	      0.24252067	     -0.05005710	      1.85101182	      0.00000000	      0.00000000	      0.01745329
      4.76666700	      2.05016436	     -0.13977105	      0.07018070	      2.73427509	      1.08664894	      0.30013334	      0.11431099	     -0.17657561	     -0.31564532	      0.33537552	     -0.13603206	      0.08575287	      0.23717442	     -0.59440035	      0.58759616	      0.06702353	     -0.44509295	     -0.83852854	     -0.00478563	      0.11480570	     -0.72817968	      1.61407210	     -0.08414370	      0.21596717	     -0.00594562	      1.81616740	      0.00000000	      0.00000000	      0.01745329
      4.80000000	      2.06017635	     -0.14662749	      0.06243760	      2.73402385	      1.09429465	      0.29950479	      0.12337716	     -0.19281859	     -0.30819814	      0.33704891	     -0.10160030	      0.09420295	      0.22785764	     -0.61752907	      0.55663540	      0.06350640	     -0.44864655	     -0.76826188	     -0.00146746	      0.10481726	     -0.70348381	      1.61358365	     -0.09648262	      0.21370743	     -0.00117074	      1.83488955	      0.00000000	      0.00000000	      0.01745329
      4.83333300	      2.07490581	     -0.12125953	      0.04022087	      2.73641096	      1.09834630	      0.29976389	      0.09849762	     -0.19521098	     -0.26876916	      0.34260206	     -0.13123061	      0.08355992	      0.22877716	     -0.54375954	      0.56260363	      0.03777191	     -0.42568495	     -0.72017294	     -0.00746879	      0.08385442	     -0.73700657	      1.57129975	     -0.11310280	      0.20650239	      0.00003230	      1.80388231	      0.00000000	      0.00000000	      0.01745329
      4.86666700	      2.13079666	     -0.13211967	      0.03427398	      2.73694800	      1.09713796	      0.29751794	      0.11904899	     -0.21228320	     -0.25780645	      0.31102523	     -0.12982562	      0.11314377	      0.20942255	     -0.56452991	      0.59165091	      0.06258441	     -0.41528494	     -0.74824828	      0.11842616	     -0.19624016	     -0.50631928	      1.87621868	     -0.09107564	      0.23652106	      0.02323793	      1.78261787	      0.00000000	      0.00000000	      0.01745329
      4.90000000	      2.13724289	     -0.13810723	      0.02215237	      2.73814852	      1.09592201	      0.29970022	      0.13313274	     -0.20046445	     -0.26735566	      0.35039650	     -0.11218031	      0.11685765	      0.20748069	     -0.56294944	      0.60498432	      0.07549944	     -0.41169320	     -0.74396844	      0.08980959	     -0.14668660	     -0.52235411	      1.85188887	     -0.08894842	      0.22936210	      0.04524394	      1.76639000	      0.00000000	      0.00000000	      0.01745329
      4.93333300	      2.14612065	     -0.15205596	      0.02305084	      2.74475502	      1.08240269	      0.30278904	      0.13862913	     -0.18340731	     -0.31182460	      0.44829135	     -0.04735787	      0.12181421	      0.21477116	     -0.69706887	      0.65618040	      0.12815363	     -0.41033491	     -0.83659367	     -0.01624917	      0.04534778	     -0.61848029	      1.62558868	     -0.07389694	      0.22135662	      0.10389343	      1.71855776	      0.00000000	      0.00000000	      0.01745329
      4.96666700	      2.12531406	     -0.13603122	      0.02694271	      2.74298181	      1.08151767	      0.30352982	      0.11846743	     -0.21492939	     -0.30782180	      0.42130246	     -0.03189186	      0.10400153	      0.23840934	     -0.72460379	      0.63128909	      0.12786449	     -0.40025509	     -0.82174022	     -0.02622918	      0.09820442	     -0.70803380	      1.60278884	     -0.10045689	      0.19492324	      0.03766347	      1.77584864	      0.00000000	      0.00000000	      0.01745329
      5.00000000	      2.03185302	     -0.11568497	      0.06571777	      2.74894477	      1.05817476	      0.30765315	      0.07946144	     -0.17357627	     -0.32155967	      0.34994568	      0.00301213	      0.17456892	      0.27700680	     -0.73707874	      0.64670978	      0.09365318	     -0.44083524	     -0.92471428	      0.03553066	      0.29510408	     -0.81460752	      1.46209809	     -0.18913762	      0.25220197	      0.01753467	      1.70485001	      0.00000000	      0.00000000	      0.01745329
      5.03333300	      2.03045415	     -0.11467704	      0.06750838	      2.74877295	      1.05750195	      0.30628656	      0.07606108	     -0.17320442	     -0.31523496	      0.33984218	     -0.00327334	      0.17268488	      0.27627102	     -0.73851310	      0.64515107	      0.09420083	     -0.44235387	     -0.93316922	      0.03217824	      0.28554303	     -0.81335459	      1.46127860	     -0.19104521	      0.25569520	      0.00979799	      1.70978657	      0.00000000	      0.00000000	      0.01745329
      5.06666700	      2.04698670	     -0.15968592	      0.10839246	      2.74830354	      1.04671024	      0.30790830	      0.13046805	     -0.21854815	     -0.38924751	      0.35170894	      0.11116564	      0.17342349	      0.20079004	     -0.99945253	      0.64209553	      0.13912369	     -0.47159152	     -0.98695691	     -0.13267873	      0.31770756	     -0.79237173	      1.39077738	     -0.20164902	      0.31846597	      0.01762522	      1.64091808	      0.00000000	      0.00000000	      0.01745329
      5.10000000	      2.03994369	     -0.15743169	      0.10554685	      2.74673996	      1.04635881	      0.30898717	      0.12872516	     -0.21836881	     -0.38703474	      0.35407802	      0.10818854	      0.17674157	      0.19498919	     -1.00082598	      0.64192355	      0.13885857	     -0.46848174	     -0.98777921	     -0.13194678	      0.32010395	     -0.79123462	      1.38917436	     -0.20203107	      0.32018826	      0.01675725	      1.64145168	      0.00000000	      0.00000000	      0.01745329
      5.13333300	      1.98953508	     -0.14502408	      0.08392128	      2.73261631	      1.04537214	      0.30557635	      0.08186792	     -0.22858613	     -0.32158398	      0.27354171	     -0.00312879	      0.05528458	      0.19499413	     -0.86952825	      0.65601911	      0.10736951	     -0.48033379	     -1.01644381	     -0.10210889	      0.32633361	     -0.72532343	      1.40647464	     -0.20487485	      0.29779247	     -0.09004604	      1.75897638	      0.00000000	      0.00000000	      0.01745329
      5.16666700	      1.98697298	     -0.14612191	      0.08389880	      2.73101388	      1.04609382	      0.30571462	      0.08213265	     -0.22982542	     -0.32265734	      0.27177204	      0.00450371	      0.05089880	      0.19650218	     -0.86295148	      0.65513133	      0.10745750	     -0.48215883	     -1.01883412	     -0.10001349	      0.32820175	     -0.72740654	      1.40398393	     -0.20767707	      0.30145822	     -0.09053891	      1.75722608	      0.00000000	      0.00000000	      0.01745329
      5.20000000	      1.92298835	     -0.11364888	      0.04145644	      2.69678270	      1.06896051	      0.30140308	      0.07351247	     -0.19503038	     -0.20480353	      0.21845677	     -0.17538309	      0.00469875	      0.25844179	     -0.45552096	      0.64986583	      0.01723020	     -0.46329099	     -0.98675680	     -0.05827710	      0.21313896	     -0.88392017	      1.41105009	     -0.15791730	      0.23219105	     -0.11927847	      1.75060374	      0.00000000	      0.00000000	      0.01745329
      5.23333300	      1.86875401	     -0.13254659	      0.03677127	      2.68655609	      1.08376751	      0.30403853	      0.07981945	     -0.22296010	     -0.18929617	      0.14948074	     -0.16650064	      0.01592533	      0.25828922	     -0.35982604	      0.65088816	     -0.00980601	     -0.50968723	     -0.98042158	      0.03839187	      0.13866203	     -0.81668488	      1.67305308	     -0.14860989	      0.20792998	     -0.20408647	      1.81451579	      0.00000000	      0.00000000	      0.01745329
      5.26666700	      1.85263762	     -0.15106193	      0.01897405	      2.67607243	      1.09551166	      0.30122987	      0.13615749	     -0.18716216	     -0.15419215	      0.18590634	     -0.15662442	      0.03127044	      0.24655243	     -0.37161579	      0.65186316	     -0.00130293	     -0.52851615	     -0.97723788	     -0.05573452	      0.14577689	     -0.89438557	      1.53384171	     -0.16340120	      0.23358915	     -0.13395140	      1.71435871	      0.00000000	      0.00000000	      0.01745329
      5.30000000	      1.84183487	     -0.15612428	      0.01975934	      2.66848685	      1.10017422	      0.30018559	      0.13407695	     -0.19632376	     -0.14735163	      0.17939047	     -0.11008427	      0.03459414	      0.23515493	     -0.40420792	      0.64001688	     -0.00017187	     -0.53608055	     -0.96468204	     -0.03521366	      0.15247446	     -0.88816178	      1.55151838	     -0.18869467	      0.22624277	     -0.12489196	      1.69691891	      0.00000000	      0.00000000	      0.01745329
      5.33333300	      1.84003625	     -0.15957639	      0.01311235	      2.66719624	      1.09933295	      0.30086131	      0.13500241	     -0.18319374	     -0.14059277	      0.18153564	     -0.10596450	      0.04001696	      0.23439728	     -0.41494674	      0.64698868	      0.00306955	     -0.54222037	     -0.96596436	     -0.05214155	      0.14682271	     -0.89789106	      1.54585617	     -0.18436597	      0.23833108	     -0.11926173	      1.69949702	      0.00000000	      0.00000000	      0.01745329
      5.36666700	      1.75591869	     -0.11191667	     -0.00330522	      2.66595004	      1.08477719	      0.30655942	      0.08523917	     -0.07468440	     -0.08869211	      0.14567147	     -0.07698716	      0.08994990	      0.41745531	     -0.38457573	      0.68684754	     -0.08985186	     -0.57035840	     -1.00146758	     -0.12001518	      0.28409073	     -1.09439203	      1.41760616	     -0.29605737	      0.29804744	     -0.04118615	      1.67449933	      0.00000000	      0.00000000	      0.01745329
      5.40000000	      1.74877509	     -0.11501668	      0.00114961	      2.65798968	      1.07222181	      0.31069412	      0.07261082	     -0.05925879	     -0.10584962	      0.12810036	     -0.01738177	      0.09858302	      0.42942915	     -0.51094408	      0.69782659	     -0.07468789	     -0.56145520	     -1.04812279	     -0.14900220	      0.34042044	     -1.07831605	      1.37628091	     -0.28066758	      0.32022503	     -0.06026335	      1.73436819	      0.00000000	      0.00000000	      0.01745329
      5.43333300	      1.75715047	     -0.10974137	      0.01045939	      2.65248313	      1.05694726	      0.30573890	      0.07710608	     -0.05976344	     -0.09717760	      0.12574229	     -0.02225884	      0.10434283	      0.43514613	     -0.54812417	      0.69849384	     -0.07471871	     -0.55940239	     -1.08076139	     -0.13009498	      0.34864034	     -1.08100041	      1.36376081	     -0.26414559	      0.31224755	     -0.05275492	      1.73631919	      0.00000000	      0.00000000	      0.01745329
      5.46666700	      1.76703610	     -0.13870351	      0.00362739	      2.65201066	      1.04903313	      0.31060394	      0.14246963	     -0.04149097	     -0.11990603	      0.14484131	      0.01898556	      0.12975554	      0.41376584	     -0.60016561	      0.72828396	     -0.01708989	     -0.56533902	     -1.13144047	     -0.24279594	      0.36676766	     -1.07183889	      1.23229423	     -0.22255109	      0.33711605	     -0.02158694	      1.70841433	      0.00000000	      0.00000000	      0.01745329
      5.50000000	      1.76664935	     -0.14310801	      0.00226518	      2.65975802	      1.04001137	      0.31161266	      0.15075986	     -0.04335707	     -0.11919174	      0.15205385	      0.02782441	      0.14507453	      0.40974270	     -0.59804387	      0.73926748	     -0.00309302	     -0.58041688	     -1.14420601	     -0.29015291	      0.37593697	     -1.05761327	      1.20736425	     -0.23157899	      0.33754484	     -0.04260685	      1.68807313	      0.00000000	      0.00000000	      0.01745329
      5.53333300	      1.76259252	     -0.13598264	      0.00326169	      2.67069612	      1.03571370	      0.31287312	      0.12876894	     -0.04679551	     -0.11195249	      0.15575197	      0.02471261	      0.14811089	      0.41600885	     -0.59050607	      0.74142793	      0.00065134	     -0.59118258	     -1.14227940	     -0.23483829	      0.40376474	     -1.02653947	      1.18927833	     -0.24751036	      0.33009775	     -0.06174124	      1.70153807	      0.00000000	      0.00000000	      0.01745329
      5.56666700	      1.74641208	     -0.09583876	      0.00113728	      2.68235077	      1.04102938	      0.31370368	      0.04787835	     -0.04629263	     -0.08822855	      0.10750244	      0.02448700	      0.14667668	      0.44423434	     -0.54388520	      0.70695654	     -0.04219657	     -0.56696377	     -1.07457191	     -0.07263557	      0.40700005	     -1.05245557	      1.31912439	     -0.26264413	      0.31075998	     -0.10244466	      1.78435031	      0.00000000	      0.00000000	      0.01745329
      5.60000000	      1.72013000	     -0.08474325	     -0.00516977	      2.69635875	      1.05532238	      0.30975858	      0.01608467	     -0.02761146	     -0.05263866	      0.05807185	      0.04165782	      0.17279446	      0.44865992	     -0.51826270	      0.67052015	     -0.05720409	     -0.56956894	     -1.01423595	     -0.13063777	      0.37551229	     -0.98021010	      1.27785783	     -0.24004326	      0.29283333	     -0.16222320	      1.85136825	      0.00000000	      0.00000000	      0.01745329
      5.63333300	      1.69787887	     -0.08966666	     -0.01647593	      2.70919055	      1.07864785	      0.31194108	      0.02147218	     -0.01629754	     -0.02857256	      0.04174436	      0.05859846	      0.19031957	      0.43377218	     -0.49033215	      0.62311308	     -0.07241865	     -0.57018139	     -0.90544200	     -0.16739518	      0.36276404	     -1.02107931	      1.34741789	     -0.24291343	      0.27828460	     -0.15178035	      1.86830620	      0.00000000	      0.00000000	      0.01745329
      5.66666700	      1.65173216	     -0.11505145	     -0.02315518	      2.72183733	      1.10560282	      0.31023170	      0.05237479	      0.01998779	      0.02160354	     -0.00196096	      0.06561356	      0.24426873	      0.41057368	     -0.40749980	      0.56804959	     -0.10230580	     -0.60337128	     -0.78533828	     -0.33361218	      0.26796360	     -1.04140781	      1.16138409	     -0.19982639	      0.18342654	     -0.15019175	      1.89585435	      0.00000000	      0.00000000	      0.01745329
      5.70000000	      1.65711068	     -0.07032386	     -0.05608624	      2.72920257	      1.13080364	      0.31019838	     -0.01819676	      0.02761012	      0.06076813	     -0.01834189	      0.04975400	      0.21962060	      0.42448876	     -0.32236501	      0.55332367	     -0.15409897	     -0.55811053	     -0.67311913	     -0.14643176	      0.26654634	     -1.07477853	      1.37270348	     -0.20504436	      0.11192610	     -0.17762933	      1.88745171	      0.00000000	      0.00000000	      0.01745329
      5.73333300	      1.65552963	     -0.05998321	     -0.06071333	      2.73513451	      1.13950827	      0.31252825	     -0.04262043	      0.03822922	      0.06853893	     -0.03456945	      0.05488720	      0.20774245	      0.43096673	     -0.32201532	      0.55162504	     -0.16241113	     -0.54765458	     -0.66051639	     -0.09129199	      0.22838031	     -1.10469833	      1.38749317	     -0.17075396	      0.11385464	     -0.15814133	      1.90046954	      0.00000000	      0.00000000	      0.01745329
      5.76666700	      1.71510901	     -0.05296303	     -0.07133495	      2.75126367	      1.14689032	      0.31184302	     -0.05525087	      0.01184071	      0.08341410	     -0.03918457	      0.05171855	      0.18290826	      0.39299451	     -0.37334642	      0.55155225	     -0.17379329	     -0.53714884	     -0.57216790	     -0.10900200	      0.24517161	     -1.01571058	      1.32603389	     -0.12830429	      0.08759382	     -0.21613402	      1.84899372	      0.00000000	      0.00000000	      0.01745329
      5.80000000	      1.69164684	     -0.06394677	     -0.09133112	      2.76344660	      1.14092385	      0.32149997	     -0.02530349	     -0.03376718	      0.12117540	     -0.08079950	      0.08989483	      0.07767463	      0.35693025	     -0.44888050	      0.55000978	     -0.09869622	     -0.53703998	     -0.58639121	     -0.18828711	      0.27016727	     -0.86979696	      1.29570627	     -0.14767543	      0.08364876	     -0.26881069	      1.82603342	      0.00000000	      0.00000000	      0.01745329
      5.83333300	      1.72025862	     -0.02718825	     -0.10991246	      2.78357873	      1.12399246	      0.31565495	     -0.12001610	     -0.03293459	      0.15708688	     -0.11714699	      0.08151142	      0.07180503	      0.29386312	     -0.42123453	      0.56474304	     -0.12226625	     -0.52018593	     -0.55258563	      0.09427112	      0.14509130	     -0.90622513	      1.67733264	     -0.19634669	      0.10402986	     -0.28315640	      1.83360127	      0.00000000	      0.00000000	      0.01745329
      5.86666700	      1.75478292	     -0.05286371	     -0.10533044	      2.80356119	      1.09920655	      0.32073441	     -0.10051302	     -0.08001395	      0.14086575	     -0.13776912	      0.11317970	      0.04207743	      0.31271796	     -0.58980860	      0.59617564	     -0.08995786	     -0.57287002	     -0.58019836	      0.10551136	      0.08704737	     -0.87253824	      1.67196826	     -0.24585032	      0.15319003	     -0.26054146	      1.81213394	      0.00000000	      0.00000000	      0.01745329
      5.90000000	      1.76236256	     -0.04719796	     -0.11777650	      2.80750113	      1.09080164	      0.32337815	     -0.08572808	     -0.06705490	      0.14470417	     -0.12151885	      0.13562388	      0.02171775	      0.31332855	     -0.62049067	      0.61732184	     -0.07473834	     -0.56320098	     -0.59524143	      0.19403621	      0.12128771	     -0.81696338	      1.63112209	     -0.23057749	      0.14640838	     -0.23384989	      1.79979985	      0.00000000	      0.00000000	      0.01745329
      5.93333300	      1.73626765	     -0.06543640	     -0.10984020	      2.81784040	      1.08167036	      0.33132269	     -0.07111082	     -0.04213679	      0.11417840	     -0.12844161	      0.22359284	      0.04466727	      0.32581759	     -0.75057373	      0.63320412	     -0.04675958	     -0.60154287	     -0.65043879	      0.20696827	      0.15259679	     -0.78778503	      1.67241259	     -0.22939652	      0.18352103	     -0.25309242	      1.80560206	      0.00000000	      0.00000000	      0.01745329
      5.96666700	      1.73904459	     -0.06476052	     -0.12011064	      2.81377129	      1.07453432	      0.33151560	     -0.07781263	     -0.07155979	      0.13705925	     -0.13066022	      0.19738503	      0.00392085	      0.29691995	     -0.72571972	      0.67572183	     -0.04805718	     -0.61043819	     -0.69742149	      0.18699695	      0.14213186	     -0.76637567	      1.70997025	     -0.23348265	      0.16855749	     -0.25676827	      1.80478939	      0.00000000	      0.00000000	      0.01745329
      6.00000000	      1.72583122	     -0.07668394	     -0.11971599	      2.80918848	      1.07793140	      0.33191720	     -0.08059634	     -0.08416272	      0.15050178	     -0.14186968	      0.19046062	      0.00173835	      0.30474643	     -0.70152580	      0.67191232	     -0.05283962	     -0.62696886	     -0.68840881	      0.20464102	      0.10661251	     -0.73917814	      1.69362851	     -0.22515618	      0.15981067	     -0.26476496	      1.81838548	      0.00000000	      0.00000000	      0.01745329
      6.03333300	      1.66341977	     -0.06571866	     -0.14684806	      2.78919652	      1.08760354	      0.32657523	     -0.07939567	     -0.05273951	      0.20317618	     -0.12844087	      0.19556958	      0.04094045	      0.35907169	     -0.57648721	      0.66173884	     -0.12818189	     -0.62540060	     -0.66545128	      0.37234372	     -0.01000400	     -0.29442757	      1.59051931	     -0.18546511	      0.08929562	     -0.28340167	      1.90947148	      0.00000000	      0.00000000	      0.01745329
      6.06666700	      1.63290355	     -0.06482673	     -0.13845365	      2.77516549	      1.10505477	      0.32049044	     -0.07897966	     -0.07277619	      0.21755282	     -0.17277272	      0.16814997	      0.04578662	      0.37374020	     -0.50315453	      0.62900489	     -0.16639741	     -0.61665571	     -0.64325041	      0.39229363	     -0.14840359	     -0.27752404	      1.76739908	     -0.15406775	      0.07787744	     -0.33351512	      1.95389416	      0.00000000	      0.00000000	      0.01745329
      6.10000000	      1.54530562	     -0.06012743	     -0.14096608	      2.75955415	      1.12430621	      0.31920662	     -0.06929933	      0.04270853	      0.20781083	     -0.09655426	      0.24095619	      0.19470144	      0.45480865	     -0.40053476	      0.62053183	     -0.25677896	     -0.63886296	     -0.60171287	      0.32862313	     -0.30165188	     -0.11680607	      1.93275936	     -0.17922502	      0.05833023	     -0.23865260	      1.88119150	      0.00000000	      0.00000000	      0.01745329
      6.13333300	      1.44770791	     -0.03253945	     -0.12980079	      2.74907402	      1.14056931	      0.32135808	     -0.11434855	      0.05605895	      0.17477016	     -0.04545749	      0.36517130	      0.25494802	      0.51864882	     -0.40283603	      0.62378230	     -0.38192858	     -0.66472609	     -0.58461792	      0.37720672	     -0.25303852	     -0.15843444	      1.79845716	     -0.23084272	     -0.01322349	     -0.32393734	      1.90230581	      0.00000000	      0.00000000	      0.01745329
      6.16666700	      1.44813266	     -0.01247985	     -0.12288456	      2.72451295	      1.14188658	      0.31934765	     -0.10955118	      0.00655509	      0.16939233	     -0.05999429	      0.37844969	      0.22331411	      0.55608604	     -0.41131271	      0.62786299	     -0.41740746	     -0.63144917	     -0.62473801	      0.45542790	     -0.24211019	     -0.10497615	      1.88954456	     -0.18586493	     -0.04563121	     -0.34731888	      1.94952435	      0.00000000	      0.00000000	      0.01745329
      6.20000000	      1.45354175	     -0.01298093	     -0.13056562	      2.72002756	      1.13981672	      0.31912773	     -0.11514802	      0.00849294	      0.16976489	     -0.04709851	      0.38013403	      0.22388013	      0.55123389	     -0.41941365	      0.63623362	     -0.41272955	     -0.62774151	     -0.62442469	      0.47169055	     -0.22860747	     -0.10111858	      1.88425590	     -0.21643835	     -0.03469703	     -0.36371139	      1.95267648	      0.00000000	      0.00000000	      0.01745329
      6.23333300	      1.50930008	     -0.00587343	     -0.13027927	      2.69370570	      1.11812800	      0.31359912	     -0.10030391	     -0.01137048	      0.16609680	     -0.02114650	      0.37296862	      0.17533827	      0.58757398	     -0.52338586	      0.70387068	     -0.37662834	     -0.60736174	     -0.78030364	      0.48348239	     -0.17554982	     -0.12050865	      1.74745764	     -0.25430236	      0.04522296	     -0.24809734	      1.91064277	      0.00000000	      0.00000000	      0.01745329
      6.26666700	      1.53598370	     -0.01016228	     -0.13902623	      2.67951623	      1.09884706	      0.31503149	     -0.06729200	     -0.01276358	      0.15750788	     -0.00965659	      0.36696218	      0.13302407	      0.58603876	     -0.59348070	      0.75211521	     -0.30986215	     -0.59460163	     -0.90073996	      0.44636981	     -0.14273018	     -0.11443802	      1.67230926	     -0.28340415	      0.06190256	     -0.23539694	      1.85264883	      0.00000000	      0.00000000	      0.01745329
      6.30000000	      1.56940834	     -0.02123498	     -0.14477320	      2.67383198	      1.08726047	      0.32192025	     -0.02787845	     -0.07703711	      0.15331904	     -0.02607849	      0.37225695	      0.05753566	      0.53434105	     -0.72561126	      0.78981396	     -0.26018691	     -0.58968785	     -0.94358493	      0.37911454	     -0.15090883	     -0.07029395	      1.64073618	     -0.32622081	      0.08583432	     -0.25563783	      1.80518698	      0.00000000	      0.00000000	      0.01745329
      6.33333300	      1.56949989	     -0.02138318	     -0.14463661	      2.67394288	      1.08726134	      0.32160753	     -0.02797027	     -0.07686682	      0.15357440	     -0.02605850	      0.37218491	      0.05744049	      0.53426280	     -0.72555868	      0.78976490	     -0.26009192	     -0.58965201	     -0.94366151	      0.37906577	     -0.15083103	     -0.07026693	      1.64080203	     -0.32608471	      0.08580546	     -0.25561059	      1.80529770	      0.00000000	      0.00000000	      0.01745329
      6.36666700	      1.56526889	     -0.02410005	     -0.15004603	      2.67327727	      1.08718747	      0.32123756	     -0.02472159	     -0.06682352	      0.16684358	     -0.03376937	      0.36515694	      0.04070489	      0.52571549	     -0.71467781	      0.78675251	     -0.24680086	     -0.58453829	     -0.94983159	      0.38730795	     -0.13685878	     -0.06106557	      1.64653663	     -0.31048057	      0.08549615	     -0.24653595	      1.81506518	      0.00000000	      0.00000000	      0.01745329
      6.40000000	      1.63597164	     -0.03761179	     -0.11551052	      2.67666878	      1.07271532	      0.31602819	     -0.03771014	     -0.05098968	      0.16691076	     -0.15915481	      0.20742543	      0.01730832	      0.49712539	     -0.62539083	      0.75780944	     -0.16995538	     -0.56015549	     -0.97835435	      0.44425637	      0.02595938	     -0.14226135	      1.59522324	     -0.28806692	      0.30515114	     -0.21191502	      1.83857445	      0.00000000	      0.00000000	      0.01745329
      6.43333300	      1.62667830	     -0.02667522	     -0.14503025	      2.68286785	      1.08235323	      0.31273343	     -0.07098468	     -0.02809170	      0.20145560	     -0.11574096	      0.25064458	      0.08482604	      0.52505812	     -0.57568956	      0.74574470	     -0.19887079	     -0.54753738	     -0.90287083	      0.39178543	     -0.09650193	     -0.17134489	      1.79001944	     -0.25407913	      0.25543713	     -0.21739043	      1.86619692	      0.00000000	      0.00000000	      0.01745329
      6.46666700	      1.61048978	     -0.03990636	     -0.14452320	      2.69378390	      1.09777509	      0.31096302	     -0.07028821	     -0.00926093	      0.21623988	     -0.14160489	      0.23897530	      0.10565363	      0.50703110	     -0.53742963	      0.68786596	     -0.19652568	     -0.55220549	     -0.81245151	      0.38346515	     -0.12719828	     -0.16758954	      1.88034570	     -0.24592736	      0.20079940	     -0.24286498	      1.90085072	      0.00000000	      0.00000000	      0.01745329
      6.50000000	      1.59102346	     -0.04037214	     -0.15842835	      2.69870881	      1.11501988	      0.30987682	     -0.08577124	      0.02425275	      0.24589292	     -0.15510725	      0.20470917	      0.10139561	      0.48869447	     -0.42672539	      0.64559941	     -0.20215172	     -0.53344439	     -0.73358234	      0.39696975	     -0.21109317	     -0.17320318	      1.77567134	     -0.22786027	      0.16173383	     -0.26332400	      1.95272814	      0.00000000	      0.00000000	      0.01745329
      6.53333300	      1.62619741	     -0.06825535	     -0.19370126	      2.71157173	      1.13470533	      0.31112822	     -0.03955280	      0.05951854	      0.26483625	     -0.12448845	      0.18973969	      0.12047463	      0.43603414	     -0.38061838	      0.66146760	     -0.20010110	     -0.55024437	     -0.64478252	      0.40387978	     -0.13683027	     -0.16605644	      1.61592497	     -0.22566396	      0.10486762	     -0.20569116	      1.95208777	      0.00000000	      0.00000000	      0.01745329
      6.56666700	      1.62504927	     -0.04652051	     -0.17615900	      2.72044671	      1.14013814	      0.31051846	     -0.08146896	      0.02831094	      0.25492087	     -0.16443435	      0.15856781	      0.10947754	      0.44415478	     -0.35957739	      0.63625349	     -0.23593160	     -0.54200394	     -0.60250711	      0.46756337	     -0.22159896	     -0.23954584	      1.98632953	     -0.24569578	      0.09453678	     -0.26109719	      2.00857330	      0.00000000	      0.00000000	      0.01745329
      6.60000000	      1.73705972	     -0.07804145	     -0.23194145	      2.72990038	      1.13664977	      0.30192494	     -0.00054528	      0.03693206	      0.33137552	     -0.14034132	      0.05832652	      0.13081151	      0.38086133	     -0.21957793	      0.68224823	     -0.10211782	     -0.52356532	     -0.59609745	      0.33072356	     -0.31915290	     -0.32970876	      2.03917967	     -0.20324219	      0.09254288	     -0.16046639	      1.95132619	      0.00000000	      0.00000000	      0.01745329
      6.63333300	      1.77744594	     -0.10008693	     -0.24049031	      2.74832797	      1.13127563	      0.31083632	      0.00546960	      0.06507544	      0.30848681	     -0.11386677	      0.08930625	      0.14467365	      0.33655928	     -0.27862514	      0.74786428	     -0.07009415	     -0.53340182	     -0.65433228	      0.32670937	     -0.19842486	     -0.48605393	      1.96023214	     -0.17715839	      0.17860636	     -0.09751487	      1.88285155	      0.00000000	      0.00000000	      0.01745329
      6.66666700	      1.78113662	     -0.11642318	     -0.23382252	      2.76887098	      1.11103135	      0.32013036	      0.03363646	     -0.01094085	      0.28967937	     -0.12406850	      0.15861361	      0.14634132	      0.30515536	     -0.40562047	      0.79849241	     -0.06422793	     -0.57535200	     -0.69412166	      0.36307248	     -0.19103555	     -0.28872240	      2.10938979	     -0.18143392	      0.19507514	     -0.22556769	      1.95629955	      0.00000000	      0.00000000	      0.01745329
      6.70000000	      1.79628716	     -0.13396625	     -0.23496889	      2.78597388	      1.09458384	      0.32325721	      0.04968993	      0.01087968	      0.27875776	     -0.10488686	      0.20495568	      0.16635858	      0.28244511	     -0.51675884	      0.82091643	     -0.01693797	     -0.60822398	     -0.72353391	      0.28142413	     -0.02867539	     -0.27682897	      1.88639472	     -0.21965305	      0.25066154	     -0.13472480	      1.93694507	      0.00000000	      0.00000000	      0.01745329
      6.73333300	      1.68073698	     -0.15941091	     -0.19114103	      2.79140569	      1.07690702	      0.32895742	      0.06651643	      0.14639658	      0.23251845	     -0.15999442	      0.33280304	      0.38687715	      0.39504610	     -0.55828525	      0.76900011	     -0.03142228	     -0.69306112	     -0.74353428	      0.23969959	      0.18624583	     -0.30482930	      1.82998975	     -0.18682553	      0.32871264	     -0.19143906	      1.93867158	      0.00000000	      0.00000000	      0.01745329
      6.76666700	      1.67534721	     -0.14019614	     -0.18761886	      2.79097183	      1.07519729	      0.32740834	      0.03501417	      0.13850022	      0.23703492	     -0.16319471	      0.32915780	      0.38208412	      0.40800207	     -0.53844021	      0.76576483	     -0.04750496	     -0.67828771	     -0.75792538	      0.31560343	      0.20070226	     -0.32149713	      1.85907456	     -0.22135537	      0.32373381	     -0.19377302	      1.92609853	      0.00000000	      0.00000000	      0.01745329
      6.80000000	      1.67256599	     -0.11411458	     -0.17898861	      2.78264418	      1.08062198	      0.31942608	      0.00304976	      0.10431568	      0.24993306	     -0.18741148	      0.30652896	      0.35634268	      0.43018772	     -0.51674456	      0.74537023	     -0.07632960	     -0.65677328	     -0.75207283	      0.28469409	      0.16809217	     -0.29444851	      1.92044273	     -0.17717508	      0.28117733	     -0.20629573	      1.94393444	      0.00000000	      0.00000000	      0.01745329
      6.83333300	      1.63668924	     -0.08553169	     -0.17897003	      2.76895916	      1.09779427	      0.31819291	     -0.03246043	      0.08383577	      0.27597821	     -0.20350936	      0.28566479	      0.32536062	      0.44071777	     -0.42547561	      0.72471702	     -0.10154114	     -0.62368297	     -0.74530816	      0.29251915	      0.02827870	     -0.25705595	      2.01028394	     -0.13829234	      0.21379855	     -0.31833755	      1.92027484	      0.00000000	      0.00000000	      0.01745329
      6.86666700	      1.62661969	     -0.06494786	     -0.17589164	      2.74958367	      1.11106873	      0.31045343	     -0.04029737	      0.06588735	      0.28783954	     -0.19160899	      0.27789011	      0.29644774	      0.47560828	     -0.39088384	      0.71602176	     -0.12850308	     -0.59854732	     -0.74960555	      0.25099722	      0.00692326	     -0.12472563	      2.02062418	     -0.11426951	      0.12524154	     -0.31941205	      1.90799671	      0.00000000	      0.00000000	      0.01745329
      6.90000000	      1.58141392	     -0.02871387	     -0.15248363	      2.74137946	      1.13702038	      0.30782098	     -0.08794780	      0.00712412	      0.27423681	     -0.22053833	      0.28989195	      0.27315034	      0.51038441	     -0.36835140	      0.69347148	     -0.22070593	     -0.59124460	     -0.70965791	      0.31670896	     -0.06783530	     -0.07673146	      1.90436329	     -0.14716453	      0.12048836	     -0.36380491	      1.85157652	      0.00000000	      0.00000000	      0.01745329
      6.93333300	      1.55256237	     -0.00488068	     -0.13532429	      2.73189899	      1.14977055	      0.31033354	     -0.10054891	      0.01158300	      0.23402287	     -0.21612212	      0.32686099	      0.28157359	      0.55142924	     -0.36449543	      0.69065403	     -0.28366850	     -0.58079999	     -0.71876255	      0.37731399	     -0.17225526	     -0.08550712	      1.93525014	     -0.12818277	      0.10976935	     -0.39219703	      1.84732102	      0.00000000	      0.00000000	      0.01745329
      6.96666700	      1.54865800	      0.01148123	     -0.13355564	      2.71739983	      1.15243310	      0.30295731	     -0.08742504	     -0.02906551	      0.23321002	     -0.21078031	      0.34273646	      0.25311311	      0.57834199	     -0.40115338	      0.66647713	     -0.31659985	     -0.55520129	     -0.68977436	      0.42908315	     -0.21250880	     -0.11167682	      1.97561106	     -0.15506968	      0.06075732	     -0.36736835	      1.82493927	      0.00000000	      0.00000000	      0.01745329
      7.00000000	      1.54635895	      0.01478273	     -0.14517903	      2.71590540	      1.15138510	      0.30350904	     -0.09428550	     -0.00774652	      0.22745215	     -0.17286068	      0.35530850	      0.24755262	      0.58041031	     -0.40057041	      0.67578041	     -0.30647910	     -0.54873165	     -0.69815507	      0.41839559	     -0.16956090	     -0.11271865	      1.91531459	     -0.16557037	      0.05079829	     -0.35168084	      1.81986035	      0.00000000	      0.00000000	      0.01745329
      7.03333300	      1.55354247	      0.00124264	     -0.18051485	      2.69366602	      1.13010836	      0.29909256	     -0.08939488	      0.00800280	      0.26154063	     -0.12245730	      0.36959063	      0.20612488	      0.57734313	     -0.41563768	      0.71378327	     -0.25474607	     -0.53596360	     -0.77395810	      0.38812121	     -0.21369749	     -0.08153357	      1.84807390	     -0.17734214	      0.02738439	     -0.29168150	      1.87149024	      0.00000000	      0.00000000	      0.01745329
      7.06666700	      1.57827854	     -0.01192939	     -0.19687923	      2.68380886	      1.10547685	      0.29678980	     -0.06956470	      0.01310971	      0.27575314	     -0.09736007	      0.37735477	      0.17110050	      0.56277384	     -0.50246393	      0.75175155	     -0.22483562	     -0.54082356	     -0.81965843	      0.34776952	     -0.18513142	     -0.05054092	      1.75883756	     -0.18349527	      0.03079361	     -0.27373692	      1.88073004	      0.00000000	      0.00000000	      0.01745329
      7.10000000	      1.59997148	     -0.00906951	     -0.18952724	      2.67716142	      1.08475243	      0.29650053	     -0.06024205	      0.00922552	      0.25886230	     -0.08795541	      0.36404183	      0.14503127	      0.56423207	     -0.55960045	      0.78360657	     -0.21578662	     -0.54451419	     -0.89791223	      0.31794427	     -0.07866230	     -0.04210275	      1.77400016	     -0.23925695	      0.05269807	     -0.23427530	      1.86965984	      0.00000000	      0.00000000	      0.01745329
      7.13333300	      1.64131989	      0.01050728	     -0.17860427	      2.66852814	      1.07325079	      0.29289160	     -0.06268390	     -0.01009727	      0.26209928	     -0.11195057	      0.29421452	      0.08197520	      0.57198464	     -0.58783207	      0.78970663	     -0.21785184	     -0.51457255	     -0.92950969	      0.38838415	     -0.00093021	     -0.12622574	      1.78889020	     -0.25618489	      0.11326930	     -0.17867387	      1.79929871	      0.00000000	      0.00000000	      0.01745329
      7.16666700	      1.63203246	      0.00733446	     -0.16942419	      2.67191752	      1.07268904	      0.29168163	     -0.06312673	     -0.00258136	      0.26306250	     -0.14200340	      0.27172092	      0.07571998	      0.56344660	     -0.55506413	      0.75473265	     -0.21072818	     -0.51370307	     -0.89998902	      0.38960130	     -0.02842830	     -0.13895556	      1.74781058	     -0.25017065	      0.13591439	     -0.19166247	      1.81324257	      0.00000000	      0.00000000	      0.01745329
      7.20000000	      1.63995703	      0.00480346	     -0.16838281	      2.67215749	      1.07710748	      0.28897706	     -0.06798359	      0.02211614	      0.26485365	     -0.16312323	      0.25877355	      0.07859456	      0.56237973	     -0.54764688	      0.74090074	     -0.20631592	     -0.50911689	     -0.89165767	      0.34978762	     -0.04619710	     -0.15626475	      1.74490110	     -0.21303022	      0.12140978	     -0.18715545	      1.83097458	      0.00000000	      0.00000000	      0.01745329
      7.23333300	      1.61686359	     -0.01156185	     -0.17164273	      2.67543670	      1.09215954	      0.28413921	     -0.06628556	      0.06440217	      0.28277881	     -0.16676581	      0.24739489	      0.09794454	      0.54857804	     -0.48283401	      0.66867890	     -0.19186204	     -0.49899949	     -0.79840762	      0.33815959	     -0.13053573	     -0.12888346	      1.81776400	     -0.15835145	      0.08212093	     -0.21056926	      1.89400120	      0.00000000	      0.00000000	      0.01745329
      7.26666700	      1.63669566	     -0.01384703	     -0.17458063	      2.67792283	      1.11440104	      0.27488122	     -0.06777045	      0.09286474	      0.30255383	     -0.16672089	      0.17267051	      0.08147120	      0.51745318	     -0.41865804	      0.60807922	     -0.18335889	     -0.47501871	     -0.69819435	      0.34322157	     -0.21329262	     -0.23159981	      1.91059019	     -0.09524967	      0.02901936	     -0.09682766	      1.92647849	      0.00000000	      0.00000000	      0.01745329
      7.30000000	      1.65161695	     -0.02163746	     -0.18321131	      2.68761673	      1.13710556	      0.27906468	     -0.06000661	      0.07839030	      0.31035942	     -0.16890026	      0.12406913	      0.07152316	      0.46982528	     -0.31742857	      0.61085460	     -0.19080735	     -0.48157422	     -0.64606477	      0.27414152	     -0.24620340	     -0.35236107	      1.93244104	     -0.08671060	      0.01215472	      0.03765651	      1.96845516	      0.00000000	      0.00000000	      0.01745329
      7.33333300	      1.69530036	     -0.05543113	     -0.20327765	      2.69344691	      1.15146811	      0.27435752	     -0.01139426	      0.12877800	      0.31276123	     -0.13122551	      0.10974476	      0.08183328	      0.41423978	     -0.27513783	      0.61762136	     -0.15812499	     -0.49388535	     -0.60010741	      0.22989091	     -0.23319149	     -0.33968039	      1.83684880	     -0.04212476	     -0.00512967	      0.09537121	      2.03048399	      0.00000000	      0.00000000	      0.01745329
      7.36666700	      1.74987767	     -0.09835906	     -0.23437420	      2.70020847	      1.15668795	      0.27652180	      0.04328702	      0.17858812	      0.32187447	     -0.06546908	      0.13711638	      0.10242125	      0.29689252	     -0.24457245	      0.66480986	     -0.09666227	     -0.51559735	     -0.57758413	      0.06473141	     -0.15938512	     -0.37215105	      1.66228908	     -0.00032550	      0.00085660	      0.17543750	      1.97001305	      0.00000000	      0.00000000	      0.01745329
      7.40000000	      1.83651500	     -0.15115698	     -0.30815829	      2.70854032	      1.15663077	      0.27329814	      0.10710409	      0.18227211	      0.42850320	     -0.05722055	      0.16259997	      0.11064404	      0.22132218	     -0.22075812	      0.71224312	      0.08266713	     -0.51748347	     -0.57951041	      0.11890118	     -0.25688698	     -0.36964066	      1.81065152	      0.03367416	     -0.03520265	      0.22582087	      1.94661471	      0.00000000	      0.00000000	      0.01745329
      7.43333300	      1.83464929	     -0.13845939	     -0.25483466	      2.73327156	      1.14250442	      0.28213085	      0.09923631	      0.14176319	      0.33985631	     -0.09665674	      0.20678768	      0.13536282	      0.26021623	     -0.35801006	      0.73622339	      0.03448979	     -0.52989736	     -0.65139873	      0.08836066	      0.04482038	     -0.47543815	      1.65896312	     -0.00389357	      0.06161639	      0.21715689	      1.97410036	      0.00000000	      0.00000000	      0.01745329
      7.46666700	      1.91808316	     -0.15946727	     -0.28888070	      2.74889791	      1.12335731	      0.27919816	      0.15332878	      0.12542851	      0.39161895	     -0.12067289	      0.22880181	      0.14124242	      0.20861138	     -0.44276255	      0.80209120	      0.10633468	     -0.53086585	     -0.68999552	      0.07769072	      0.08862489	     -0.47480367	      1.73803479	      0.00505862	      0.08349513	      0.22100609	      1.90447050	      0.00000000	      0.00000000	      0.01745329
      7.50000000	      1.97384334	     -0.16383922	     -0.31810651	      2.76071071	      1.08550367	      0.27872680	      0.12818418	      0.09328357	      0.41759683	     -0.10105815	      0.32761615	      0.08532158	      0.19962445	     -0.66987061	      0.86558745	      0.19985530	     -0.52789325	     -0.78052493	      0.02378085	      0.16285409	     -0.31782932	      1.89218427	     -0.00110410	      0.13772816	      0.04482432	      1.83814022	      0.00000000	      0.00000000	      0.01745329
      7.53333300	      1.98199026	     -0.18975787	     -0.35090308	      2.76517631	      1.07511095	      0.28365802	      0.16880011	      0.14023150	      0.45000213	     -0.09250246	      0.39630572	      0.12581520	      0.16713344	     -0.71952466	      0.91091252	      0.26835481	     -0.53821249	     -0.83070576	     -0.06553231	      0.21544641	     -0.20231112	      1.56090388	      0.01683637	      0.14890702	      0.07845753	      1.77960144	      0.00000000	      0.00000000	      0.01745329
      7.56666700	      1.98308041	     -0.18254059	     -0.37429515	      2.76802250	      1.06704913	      0.28604315	      0.15515357	      0.13068716	      0.52856009	     -0.18538106	      0.43824697	      0.10481529	      0.17493107	     -0.71261791	      0.93192940	      0.28439485	     -0.52665502	     -0.83025333	     -0.12972321	      0.08304561	     -0.28781136	      1.82295013	      0.05266248	      0.19506956	      0.07285124	      1.78300404	      0.00000000	      0.00000000	      0.01745329
      7.60000000	      1.98308041	     -0.18254059	     -0.37429515	      2.76802250	      1.06704913	      0.28604315	      0.15515357	      0.13068716	      0.52856009	     -0.18538106	      0.43824697	      0.10481529	      0.17493107	     -0.71261791	      0.93192940	      0.28439485	     -0.52665502	     -0.83025333	     -0.12972321	      0.08304561	     -0.28781136	      1.82295013	      0.05266248	      0.19506956	      0.07285124	      1.78300404	      0.00000000	      0.00000000	      0.01745329
      7.63333300	      1.98308041	     -0.18254059	     -0.37429515	      2.76802250	      1.06704913	      0.28604315	      0.15515357	      0.13068716	      0.52856009	     -0.18538106	      0.43824697	      0.10481529	      0.17493107	     -0.71261791	      0.93192940	      0.28439485	     -0.52665502	     -0.83025333	     -0.12972321	      0.08304561	     -0.28781136	      1.82295013	      0.05266248	      0.19506956	      0.07285124	      1.78300404	      0.00000000	      0.00000000	      0.01745329
      7.66666700	      1.91072402	     -0.15181543	     -0.35854838	      2.74543286	      1.08886019	      0.27649856	      0.10352891	      0.08695651	      0.61402923	     -0.28250586	      0.32258703	      0.08027122	      0.23964522	     -0.51852348	      0.84018020	      0.19922335	     -0.51938282	     -0.76165410	     -0.01470545	     -0.04455327	     -0.26078280	      1.96076973	      0.10033619	      0.10261851	      0.03676168	      1.89071954	      0.00000000	      0.00000000	      0.01745329
      7.70000000	      1.86014397	     -0.14567485	     -0.35328582	      2.74156516	      1.11026267	      0.27562788	      0.06858333	      0.08370642	      0.66876971	     -0.38681354	      0.24130302	      0.08163836	      0.25225951	     -0.31966454	      0.80325220	      0.13211652	     -0.53850398	     -0.69069992	      0.03701832	     -0.17445043	     -0.39901924	      2.04346410	      0.06435507	      0.14503538	      0.11307462	      1.93375387	      0.00000000	      0.00000000	      0.01745329
      7.73333300	      1.69107406	     -0.08659139	     -0.29792574	      2.74482383	      1.14281106	      0.28491157	      0.01368938	      0.07877434	      0.58425103	     -0.41595676	      0.26180060	      0.11387610	      0.30592419	     -0.20538726	      0.72764213	     -0.11504660	     -0.56192281	     -0.54836673	      0.12212467	     -0.06366067	     -0.30363674	      1.86190717	     -0.04332883	      0.15305285	      0.01431336	      2.05985866	      0.00000000	      0.00000000	      0.01745329
      7.76666700	      1.65674715	     -0.07900362	     -0.29252987	      2.74184021	      1.15795015	      0.29101117	      0.01706110	      0.09551456	      0.55451438	     -0.37773794	      0.25308314	      0.12162297	      0.31222065	     -0.16383528	      0.71811313	     -0.13488543	     -0.56068047	     -0.54031834	      0.20737213	     -0.10301998	     -0.20558808	      1.85288939	      0.01027067	      0.08573561	     -0.04861384	      2.05843139	      0.00000000	      0.00000000	      0.01745329
      7.80000000	      1.65905573	     -0.07393387	     -0.28390483	      2.73933210	      1.15610319	      0.29116538	      0.01724943	      0.09582752	      0.51578585	     -0.33504319	      0.26950821	      0.12678568	      0.31149626	     -0.23860825	      0.72765819	     -0.13789144	     -0.56271466	     -0.56730668	      0.24878361	     -0.10639703	     -0.21916774	      1.88940366	     -0.04611726	      0.10155973	     -0.01863273	      2.08733721	      0.00000000	      0.00000000	      0.01745329
      7.83333300	      1.64104588	     -0.07059162	     -0.28280853	      2.73411593	      1.14962185	      0.29251598	      0.02119273	      0.08489068	      0.52123342	     -0.32408475	      0.27576603	      0.13083431	      0.29198858	     -0.26134480	      0.73179258	     -0.13544135	     -0.55544829	     -0.59368530	      0.27429705	     -0.10964608	     -0.21172670	      1.88868373	     -0.10231287	      0.10173095	     -0.03395066	      2.06058364	      0.00000000	      0.00000000	      0.01745329
      7.86666700	      1.63264372	     -0.05828580	     -0.26837944	      2.72887398	      1.12741634	      0.28866278	      0.00235696	      0.07258378	      0.52033718	     -0.30856070	      0.24842729	      0.12247851	      0.31475676	     -0.32750799	      0.75249481	     -0.11953635	     -0.55674334	     -0.71270978	      0.28960033	     -0.10150684	     -0.19079279	      1.89632339	     -0.09720064	      0.09182097	     -0.01870406	      2.04455133	      0.00000000	      0.00000000	      0.01745329
      7.90000000	      1.63004294	     -0.05197417	     -0.25323574	      2.73070112	      1.10051258	      0.29163054	      0.00343237	      0.04988365	      0.49601078	     -0.28604644	      0.27975250	      0.12334834	      0.28417064	     -0.39673062	      0.76177870	     -0.11925976	     -0.57223102	     -0.75649858	      0.25755822	     -0.02030666	     -0.15045443	      1.86542051	     -0.16661747	      0.09371410	     -0.04646080	      1.98171905	      0.00000000	      0.00000000	      0.01745329
      7.93333300	      1.51432456	     -0.05859872	     -0.17812536	      2.73685398	      1.06399953	      0.29949187	     -0.00637871	      0.13003015	      0.32896063	     -0.23152223	      0.49649152	      0.30460725	      0.58052057	     -0.57965206	      0.75797845	     -0.21059672	     -0.69314944	     -0.84117697	      0.38261684	      0.09047056	     -0.10569306	      1.85801693	     -0.23701137	      0.14825865	     -0.14370898	      2.04086042	      0.00000000	      0.00000000	      0.01745329
      7.96666700	      1.56036700	     -0.03497125	     -0.17430949	      2.73400476	      1.04620812	      0.29542086	     -0.01411513	      0.11825611	      0.32164147	     -0.21320646	      0.47805379	      0.26704949	      0.61722226	     -0.64220042	      0.79075041	     -0.20666607	     -0.67635363	     -0.89393295	      0.46891430	      0.02202640	     -0.08091650	      1.76251540	     -0.27230878	      0.17033904	     -0.20715396	      1.95565667	      0.00000000	      0.00000000	      0.01745329
      8.00000000	      1.57265112	     -0.02766923	     -0.15234467	      2.73053049	      1.02971594	      0.29581669	     -0.01888826	      0.07940120	      0.31059103	     -0.23318730	      0.46184329	      0.23264984	      0.61919004	     -0.69865390	      0.77998892	     -0.17935696	     -0.67311889	     -0.93492120	      0.46975866	      0.01156781	     -0.11260864	      1.88205844	     -0.30605135	      0.18761472	     -0.14954422	      2.04940382	      0.00000000	      0.00000000	      0.01745329
      8.03333300	      1.57711869	     -0.02136745	     -0.15852654	      2.72904912	      1.02901836	      0.29460051	     -0.03983879	      0.11219308	      0.31052081	     -0.16248937	      0.45693841	      0.23663859	      0.63058494	     -0.66836123	      0.77152767	     -0.17263681	     -0.66246374	     -0.93379680	      0.49471545	      0.14792781	     -0.11497182	      1.88480972	     -0.30871306	      0.19351797	     -0.17929452	      1.95289518	      0.00000000	      0.00000000	      0.01745329
      8.06666700	      1.57832475	     -0.01284605	     -0.14646037	      2.72218092	      1.04206295	      0.29366025	     -0.05231633	      0.09757018	      0.31893457	     -0.22046338	      0.38175317	      0.24447242	      0.62959235	     -0.55524854	      0.72870899	     -0.20172374	     -0.63424705	     -0.87720761	      0.45682553	      0.06668246	     -0.16731086	      1.97950804	     -0.21094069	      0.15804064	     -0.15802819	      2.07836827	      0.00000000	      0.00000000	      0.01745329
      8.10000000	      1.59903923	      0.00435620	     -0.16309031	      2.70862237	      1.05974568	      0.28670474	     -0.06642426	      0.09005737	      0.33585402	     -0.18881374	      0.29585455	      0.21148468	      0.56497764	     -0.45438778	      0.66892289	     -0.20239286	     -0.56022527	     -0.79534901	      0.45088482	      0.07641698	     -0.13441900	      2.10147770	     -0.09119738	      0.10799597	     -0.16486054	      2.15571772	      0.00000000	      0.00000000	      0.01745329
      8.13333300	      1.67610450	     -0.03141696	     -0.12600378	      2.71345377	      1.08611463	      0.28426403	     -0.00981798	      0.04064146	      0.23639937	     -0.10940837	      0.05512187	      0.04243665	      0.43280242	     -0.35904268	      0.59204420	     -0.09679247	     -0.53014151	     -0.73750669	      0.37572480	     -0.15786877	     -0.15944975	      1.96451250	     -0.07190739	      0.07504041	     -0.16024902	      2.17045769	      0.00000000	      0.00000000	      0.01745329
      8.16666700	      1.70126341	     -0.09373610	     -0.12516932	      2.71457404	      1.11490585	      0.28229936	      0.08637458	      0.12341629	      0.25177056	     -0.11107751	      0.07819663	      0.08325116	      0.31957224	     -0.32936678	      0.59339392	     -0.05567174	     -0.56849909	     -0.70421582	      0.03501073	     -0.16663928	     -0.46005966	      1.91374407	     -0.10630669	      0.14673165	     -0.02788379	      1.99644146	      0.00000000	      0.00000000	      0.01745329
      8.20000000	      1.68648319	     -0.08664006	     -0.12845648	      2.71386213	      1.13344910	      0.28037663	      0.05505525	      0.14184277	      0.28247123	     -0.12101394	      0.08538460	      0.08589866	      0.31196187	     -0.30107947	      0.55154518	     -0.06663220	     -0.55489211	     -0.63270306	      0.12064573	     -0.10095030	     -0.61954064	      1.94418290	     -0.11778534	      0.14695081	      0.02463680	      2.00017750	      0.00000000	      0.00000000	      0.01745329
      8.23333300	      1.68627901	     -0.08650143	     -0.12830424	      2.71389578	      1.13363009	      0.28032576	      0.05514251	      0.14177653	      0.28249215	     -0.12104204	      0.08547479	      0.08589457	      0.31188915	     -0.30103779	      0.55168950	     -0.06659560	     -0.55478710	     -0.63266652	      0.12065072	     -0.10079325	     -0.61950799	      1.94409250	     -0.11781914	      0.14704591	      0.02451901	      2.00024285	      0.00000000	      0.00000000	      0.01745329
      8.26666700	      1.68065836	     -0.08635274	     -0.12707168	      2.71719923	      1.13560023	      0.28082048	      0.05072519	      0.13281382	      0.28589771	     -0.12033519	      0.08872339	      0.08500553	      0.31125907	     -0.30008127	      0.54764511	     -0.07041620	     -0.55322500	     -0.63522463	      0.13568997	     -0.10028768	     -0.61341663	      1.94351693	     -0.11715514	      0.15235908	      0.02147677	      2.00483745	      0.00000000	      0.00000000	      0.01745329
      8.30000000	      1.66878941	     -0.09883611	     -0.13364863	      2.72372722	      1.13356706	      0.28688409	      0.07999680	      0.15568379	      0.28728417	     -0.12768860	      0.10824564	      0.08845729	      0.29914775	     -0.33098946	      0.58407875	     -0.06005930	     -0.55751434	     -0.70643034	      0.07616289	      0.05557674	     -0.78104670	      1.87475059	     -0.02888776	      0.15389615	      0.01865765	      2.01697955	      0.00000000	      0.00000000	      0.01745329
      8.33333300	      1.69480234	     -0.10139881	     -0.13941689	      2.73286844	      1.11367694	      0.28811099	      0.09119840	      0.16168379	      0.27150910	     -0.11913551	      0.11172823	      0.08824678	      0.29135641	     -0.36763853	      0.63970291	     -0.03975328	     -0.56830533	     -0.77116479	      0.00419879	      0.09265823	     -0.74236935	      1.79497754	     -0.09716533	      0.17799867	      0.03158424	      1.98090809	      0.00000000	      0.00000000	      0.01745329
      8.36666700	      1.69703880	     -0.09720836	     -0.14495385	      2.73435755	      1.09200913	      0.29473077	      0.10604474	      0.14024030	      0.28420358	     -0.13611365	      0.12453029	      0.07033981	      0.29419537	     -0.38715351	      0.67509604	     -0.00168567	     -0.55732242	     -0.84608468	     -0.08121291	      0.18510324	     -0.69245830	      1.56516710	     -0.07469197	      0.18287017	      0.04010784	      1.93736477	      0.00000000	      0.00000000	      0.01745329
      8.40000000	      1.70422139	     -0.03580013	     -0.13658710	      2.74692734	      1.07463625	      0.29793997	      0.03818031	      0.11139056	      0.28477931	     -0.15707711	      0.05551618	      0.05482181	      0.45372932	     -0.32742388	      0.70688630	     -0.04556280	     -0.53723509	     -0.87005187	     -0.19410475	      0.31933476	     -0.93391951	      1.36047802	     -0.12834962	      0.21692857	      0.00737469	      1.90087961	      0.00000000	      0.00000000	      0.01745329
      8.43333300	      1.70604459	     -0.03466896	     -0.12468767	      2.75103624	      1.05718994	      0.29429140	      0.01434787	      0.07206546	      0.28749602	     -0.20898130	      0.11916567	      0.10964162	      0.47372698	     -0.46506535	      0.70753263	     -0.03524685	     -0.54814019	     -0.90737932	      0.25123931	      0.39687012	     -0.47654715	      1.64285617	     -0.11335066	      0.19279537	     -0.03704595	      1.89315394	      0.00000000	      0.00000000	      0.01745329
      8.46666700	      1.66764452	     -0.03264730	     -0.11825374	      2.75039059	      1.04672662	      0.29151711	     -0.01351764	      0.09142203	      0.29567679	     -0.20699513	      0.23404734	      0.23766414	      0.53820321	     -0.51749124	      0.68790405	     -0.08000281	     -0.58251636	     -0.88201412	      0.29724315	      0.12436339	     -0.37249676	      1.90745291	     -0.16185942	      0.22733904	     -0.05127160	      1.90668510	      0.00000000	      0.00000000	      0.01745329
      8.50000000	      1.62702300	     -0.02502819	     -0.12096981	      2.74276468	      1.05326359	      0.29222678	     -0.01956783	      0.08341297	      0.29729628	     -0.21954227	      0.27240763	      0.24390079	      0.56053878	     -0.50860915	      0.65159202	     -0.09806991	     -0.57298193	     -0.85192068	      0.34559515	      0.06353911	     -0.24477214	      1.85659212	     -0.11475631	      0.17912488	     -0.11101763	      1.97056959	      0.00000000	      0.00000000	      0.01745329
      8.53333300	      1.64665901	      0.02087073	     -0.14316585	      2.73393111	      1.07509186	      0.28959029	     -0.07747221	      0.05420480	      0.29599675	     -0.16180678	      0.14260682	      0.15814500	      0.49419999	     -0.35190233	      0.60952349	     -0.12370619	     -0.48875105	     -0.77197980	      0.38608848	      0.05262202	     -0.19721294	      1.76689568	     -0.11986382	      0.19436653	     -0.16531756	      1.97766738	      0.00000000	      0.00000000	      0.01745329
      8.56666700	      1.65205922	      0.01818763	     -0.12722834	      2.73028693	      1.10291510	      0.28505762	     -0.06022933	      0.08122749	      0.27886373	     -0.15831007	      0.05949929	      0.13388471	      0.47718076	     -0.26904634	      0.53552948	     -0.10752402	     -0.45425818	     -0.71204024	      0.31409222	     -0.14651674	     -0.20677142	      2.03696512	     -0.11371404	      0.23557364	     -0.13476085	      1.96176939	      0.00000000	      0.00000000	      0.01745329
      8.60000000	      1.71788242	     -0.01142708	     -0.12464508	      2.73790672	      1.14009198	      0.29043264	     -0.01783586	      0.01484701	      0.23080513	     -0.14498689	      0.20219919	      0.11573116	      0.39653493	     -0.49973255	      0.55727412	     -0.14734616	     -0.48165753	     -0.59927170	      0.39683196	      0.05198337	     -0.24965886	      2.05355569	     -0.11449241	      0.12657656	     -0.01396189	      2.01170509	      0.00000000	      0.00000000	      0.01745329
      8.63333300	      1.80641849	     -0.02353781	     -0.14698928	      2.73491683	      1.15424924	      0.28959359	      0.01238547	      0.01058918	      0.24635092	     -0.14976515	      0.25216766	      0.09716257	      0.38251429	     -0.58532280	      0.59620545	     -0.14977580	     -0.46784741	     -0.53516762	      0.38829422	      0.02006168	     -0.38879819	      2.06817231	     -0.06065515	      0.13332789	      0.06886648	      2.04618731	      0.00000000	      0.00000000	      0.01745329
      8.66666700	      1.82185277	     -0.00923735	     -0.22717665	      2.73031003	      1.15755030	      0.29335702	      0.01019243	     -0.02667165	      0.38973671	     -0.17301573	      0.33664667	      0.03379938	      0.38054489	     -0.62434903	      0.66464117	     -0.11274156	     -0.42363318	     -0.54424378	      0.28931770	     -0.10800396	     -0.30960290	      1.98417627	     -0.02402100	      0.05634160	      0.00180183	      2.07264946	      0.00000000	      0.00000000	      0.01745329
      8.70000000	      1.89219627	     -0.04218155	     -0.25974747	      2.73538802	      1.15383655	      0.29781716	      0.04160587	      0.05037774	      0.40689379	     -0.14831652	      0.34692551	      0.06139764	      0.34863982	     -0.62309477	      0.73640615	     -0.06353600	     -0.42696356	     -0.58761445	      0.13264422	     -0.04912245	     -0.41760467	      1.70345431	     -0.00544356	      0.08776103	      0.13247232	      1.98556654	      0.00000000	      0.00000000	      0.01745329
      8.73333300	      1.92039848	     -0.06125694	     -0.28939015	      2.74327666	      1.13927793	      0.29963827	      0.06930320	      0.03060169	      0.45680737	     -0.19638588	      0.37222908	      0.06632048	      0.29823066	     -0.66719005	      0.78063758	      0.00204006	     -0.43374698	     -0.65260329	      0.01735469	     -0.06929951	     -0.39194887	      1.83106855	      0.07165913	      0.06636794	      0.17958649	      2.06510760	      0.00000000	      0.00000000	      0.01745329
      8.76666700	      1.96881463	     -0.11074930	     -0.31874910	      2.75031612	      1.11451130	      0.30458141	      0.13409410	      0.07323365	      0.49428419	     -0.22087690	      0.43401468	      0.11894601	      0.26561803	     -0.77255755	      0.87028640	      0.11001410	     -0.45993006	     -0.79215042	     -0.11802548	      0.04615580	     -0.38742229	      1.86032977	      0.06265261	      0.11737889	      0.21911921	      1.95702081	      0.00000000	      0.00000000	      0.01745329
      8.80000000	      1.99284795	     -0.13487273	     -0.35134612	      2.75591447	      1.10442244	      0.30604252	      0.17111267	      0.12014334	      0.53516936	     -0.21293627	      0.44886113	      0.15392146	      0.23397682	     -0.76627152	      0.91372746	      0.16909232	     -0.46915077	     -0.81749227	     -0.21716351	      0.13370849	     -0.38057862	      1.70379212	      0.06753330	      0.11708652	      0.24104819	      1.85983547	      0.00000000	      0.00000000	      0.01745329
      8.83333300	      1.95766506	     -0.14450429	     -0.36275130	      2.75695279	      1.06879225	      0.30670593	      0.10523355	      0.24538470	      0.56023941	     -0.23634289	      0.14338058	      0.16966598	      0.28301650	     -0.28662955	      0.98447740	      0.20565278	     -0.50113765	     -0.96548615	     -0.35238680	      0.22266504	     -0.23079914	      1.50181359	      0.10661408	      0.12021600	      0.19231830	      1.72811650	      0.00000000	      0.00000000	      0.01745329
      8.86666700	      1.82782737	     -0.07765333	     -0.24494829	      2.75504221	      1.05562601	      0.30987197	      0.01083266	      0.31015145	      0.37641630	     -0.25970646	      0.22517017	      0.28186542	      0.44828581	     -0.44443402	      0.86788735	      0.12007380	     -0.52053550	     -0.99112285	     -0.43695790	      0.29922044	     -0.30730485	      1.34343923	      0.03889646	      0.21153903	      0.17166035	      1.65532128	      0.00000000	      0.00000000	      0.01745329
      8.90000000	      1.74474965	     -0.03621822	     -0.27788284	      2.72301450	      1.05662842	      0.31541704	     -0.03344595	      0.28722350	      0.38618365	     -0.23333438	      0.41314495	      0.25795740	      0.54379357	     -0.58397794	      0.92060087	      0.09357881	     -0.49639483	     -1.08980223	     -0.24040155	      0.11134624	     -0.28738134	      1.72637300	      0.00440929	      0.12038264	      0.14154000	      1.80214922	      0.00000000	      0.00000000	      0.01745329
      8.93333300	      1.66075146	     -0.05787274	     -0.26134617	      2.67927957	      1.06324967	      0.31403280	      0.06166367	      0.16393747	      0.37591362	     -0.28880311	      0.42265865	      0.21719491	      0.55374569	     -0.52279733	      0.92767631	      0.07787780	     -0.54988458	     -1.19028607	     -0.40740275	      0.04406538	     -0.22810643	      1.87928456	      0.07999751	      0.09603137	      0.07469463	      2.02422058	      0.00000000	      0.00000000	      0.01745329
      8.96666700	      1.59369031	     -0.10051282	     -0.27581920	      2.64435651	      1.08362977	      0.31364867	      0.13926874	      0.15031782	      0.26464686	     -0.10061358	      0.44798644	      0.15993418	      0.49843240	     -0.48697110	      0.88770886	      0.08954641	     -0.62291827	     -1.08963804	     -0.06799722	     -0.21479796	     -0.27658990	      2.04024991	     -0.27217602	      0.03587334	     -0.08621107	      2.18902787	      0.00000000	      0.00000000	      0.01745329
      9.00000000	      1.60179033	     -0.06469962	     -0.24258225	      2.61668414	      1.08032837	      0.30842356	      0.09832630	      0.13121319	      0.23211927	     -0.12929208	      0.38185190	      0.14417510	      0.56857486	     -0.43196222	      0.85334323	      0.03604730	     -0.62255694	     -0.98582648	      0.26024598	     -0.26163354	     -0.38806448	      2.17663658	     -0.49976493	     -0.01187864	      0.25632208	      2.06803952	      0.00000000	      0.00000000	      0.01745329
      9.03333300	      1.58767167	     -0.10307594	     -0.20832662	      2.59358253	      1.06691388	      0.30923970	      0.15970699	      0.07027424	      0.05524352	      0.06518896	      0.35799871	      0.15269882	      0.55990811	     -0.39957263	      0.78798751	      0.06917990	     -0.68765306	     -0.86500111	      0.50681982	     -0.23645243	     -0.42089747	      2.30450527	     -1.20670810	      0.36268193	     -0.64051127	      1.51737755	      0.00000000	      0.00000000	      0.01745329
      9.06666700	      1.58597606	     -0.08700887	     -0.21369001	      2.55943311	      1.05173686	      0.30081065	      0.04547117	      0.01197793	      0.05496290	      0.11282379	      0.31602596	      0.13638186	      0.61773499	     -0.35076988	      0.75037377	      0.04235224	     -0.68393220	     -0.75590205	      0.71277524	     -0.46356495	     -0.06379719	      2.05362851	     -1.74695759	      0.44307436	     -0.61524090	      0.70347048	      0.00000000	      0.00000000	      0.01745329
      9.10000000	      1.58063239	     -0.10144164	     -0.22738877	      2.53128627	      1.02605119	      0.30195150	      0.06776293	     -0.08780197	      0.03380969	      0.12133982	      0.34253934	      0.08221467	      0.63962447	     -0.44366539	      0.76163483	      0.06666111	     -0.70668038	     -0.79773164	      0.74455746	     -0.53034797	      0.21128004	      1.48438314	     -2.00264367	      0.41746688	     -0.61807913	     -0.04053703	      0.00000000	      0.00000000	      0.01745329
      9.13333300	      1.55949203	     -0.15776745	     -0.27247593	      2.50175359	      1.00901989	      0.30228806	      0.18399900	     -0.20642507	      0.11005053	      0.09691093	      0.28784446	     -0.07121858	      0.56393755	     -0.45181891	      0.82798932	      0.07829513	     -0.75695072	     -0.88143346	      0.29145227	     -0.60879008	      0.68848880	      1.56943937	     -1.92800312	      0.08268873	     -0.46279606	      0.49031505	      0.00000000	      0.00000000	      0.01745329
      9.16666700	      1.63746410	     -0.16929804	     -0.28879728	      2.48232786	      0.99919746	      0.29475592	      0.22420696	     -0.14428979	      0.14535998	      0.01910996	      0.25408326	     -0.07860759	      0.51269427	     -0.52673632	      0.83649880	      0.16034142	     -0.72037554	     -0.92216270	      0.89253958	     -0.45175340	      0.22021519	      1.02251240	     -1.93621874	      0.27719642	     -0.43584281	      0.49016431	      0.00000000	      0.00000000	      0.01745329
      9.20000000	      1.66652893	     -0.08001238	     -0.25921732	      2.47701807	      0.99642221	      0.28824686	      0.03915979	      0.04108835	      0.13558583	      0.02975247	      0.22856017	     -0.02779709	      0.57121530	     -0.56283815	      0.81352149	      0.11613698	     -0.62389931	     -0.90482311	      1.01879789	     -0.33871800	     -0.12555646	      0.79293627	     -1.89751199	      0.67326342	     -0.52334594	      0.52053325	      0.00000000	      0.00000000	      0.01745329
      9.23333300	      1.65378329	     -0.06826106	     -0.28096448	      2.48326507	      1.00080937	      0.28239534	      0.01322936	      0.08684670	      0.21976320	      0.04128735	      0.18429845	     -0.01382799	      0.58603049	     -0.45044198	      0.76873036	      0.11141914	     -0.61516584	     -0.84039368	      0.92446968	     -0.23716103	     -0.12111044	      0.82783242	     -1.62526387	      0.75341643	     -0.52097496	      0.63640496	      0.00000000	      0.00000000	      0.01745329
      9.26666700	      1.65923581	     -0.12036062	     -0.28532566	      2.50714812	      1.01869817	      0.28614257	      0.09310241	      0.00675241	      0.26829575	      0.02870932	      0.20466592	      0.00979009	      0.53940399	     -0.45011074	      0.73288318	      0.14381764	     -0.66357001	     -0.76197829	      1.46285224	     -0.17260946	     -0.39537853	      1.58593129	     -1.35963318	      0.54834277	     -0.47020450	      1.05371065	      0.00000000	      0.00000000	      0.01745329
      9.30000000	      1.66201306	     -0.10545724	     -0.27434995	      2.53707576	      1.04061369	      0.28766587	      0.03679356	      0.04628482	      0.28367706	     -0.01654997	      0.18353942	      0.02499426	      0.54100792	     -0.41513502	      0.67701767	      0.11944044	     -0.65107996	     -0.64807867	      1.44100872	     -0.28782727	     -0.40685130	      1.61296789	     -1.15893251	      0.49827601	     -0.38486567	      1.37037282	      0.00000000	      0.00000000	      0.01745329
      9.33333300	      1.60792677	     -0.13633653	     -0.19534381	      2.57111241	      1.07084664	      0.28279776	      0.07740452	      0.08868979	      0.18232374	     -0.02632576	      0.14918935	      0.05557807	      0.49552114	     -0.36780120	      0.46730076	      0.09995746	     -0.70336746	     -0.46907206	      1.32792604	     -0.32529353	     -0.36864577	      1.84110681	     -0.83217426	      0.31662990	     -0.43330648	      1.82960656	      0.00000000	      0.00000000	      0.01745329
      9.36666700	      1.70851351	     -0.09308748	     -0.14972315	      2.59964093	      1.07346030	      0.27584914	      0.02468290	      0.09035718	      0.13679216	     -0.00771856	      0.04492051	      0.05019597	      0.50461849	     -0.39564121	      0.47786206	      0.09661753	     -0.65183023	     -0.45109221	      0.91243784	     -0.44242746	     -0.03621553	      2.13420032	     -0.67223686	      0.36509871	     -0.27955263	      1.86172663	      0.00000000	      0.00000000	      0.01745329
      9.40000000	      1.72510417	     -0.11630190	     -0.15033114	      2.63032899	      1.08111053	      0.28376681	      0.06297075	      0.20669946	      0.13909064	     -0.06753359	     -0.00410610	      0.08883505	      0.49370259	     -0.26056475	      0.51427098	      0.10032086	     -0.64699021	     -0.50858093	      0.48288006	     -0.24246005	     -0.32873278	      2.47399977	     -0.34851741	      0.32610104	     -0.12737289	      1.98763623	      0.00000000	      0.00000000	      0.01745329
      9.43333300	      1.72665980	     -0.11915766	     -0.14312335	      2.66509238	      1.08267996	      0.28656199	      0.04533707	      0.18758594	      0.14942290	     -0.10787226	     -0.00306487	      0.09161372	      0.48216164	     -0.26303254	      0.53311489	      0.09876169	     -0.63400195	     -0.58801664	      0.32930108	     -0.21453583	     -0.29210497	      2.30348919	     -0.21538424	      0.16011037	     -0.08025277	      1.92740184	      0.00000000	      0.00000000	      0.01745329
      9.46666700	      1.79065382	     -0.14480103	     -0.14798616	      2.69653018	      1.06654108	      0.29403861	      0.08512005	      0.19360904	      0.14461838	     -0.11415761	      0.00058569	      0.12042746	      0.42054062	     -0.31444197	      0.69636211	      0.14723669	     -0.63257956	     -0.80537456	      0.25959305	     -0.14328151	     -0.34659666	      2.36883973	     -0.11697030	      0.12349528	     -0.05717802	      2.01591416	      0.00000000	      0.00000000	      0.01745329
      9.50000000	      1.82443647	     -0.18532996	     -0.18533621	      2.72777850	      1.04977530	      0.29986264	      0.13751612	      0.15343019	      0.21319516	     -0.18269300	      0.11270347	      0.18671279	      0.39828319	     -0.47464620	      0.76140961	      0.26614311	     -0.62987209	     -0.94111001	      0.29619161	     -0.34260135	     -0.34824661	      2.42321656	     -0.03312774	      0.09739578	      0.03284891	      1.77300553	      0.00000000	      0.00000000	      0.01745329
      9.53333300	      1.85469133	     -0.22891604	     -0.21858398	      2.74703002	      1.03402006	      0.30384909	      0.22116880	      0.15960270	      0.26094032	     -0.18051112	      0.14811101	      0.21567610	      0.33913155	     -0.50395508	      0.82662159	      0.31025857	     -0.64219391	     -1.00514682	      0.03594951	     -0.18465284	     -0.23997418	      2.21050086	      0.04451043	      0.02280367	      0.05758002	      1.86896438	      0.00000000	      0.00000000	      0.01745329
      9.56666700	      1.78219693	     -0.25908647	     -0.24509708	      2.77949684	      1.01925345	      0.31183813	      0.20165531	      0.24623844	      0.25575523	     -0.12528486	      0.37557699	      0.38429530	      0.40422445	     -0.66893642	      0.82727043	      0.31814228	     -0.73041722	     -1.01191918	     -0.04613473	     -0.24357862	     -0.07478662	      2.01631213	     -0.00985238	      0.09277096	     -0.03120760	      2.10359009	      0.00000000	      0.00000000	      0.01745329
      9.60000000	      1.78423777	     -0.25749985	     -0.24679664	      2.77958855	      1.01930958	      0.31081362	      0.20030000	      0.25073753	      0.26011380	     -0.11767392	      0.37450576	      0.38432089	      0.40579359	     -0.66879934	      0.82815952	      0.31704249	     -0.72874543	     -1.01309387	     -0.04593882	     -0.23448852	     -0.07554076	      2.01659966	     -0.00786639	      0.09232991	     -0.02822046	      2.10378171	      0.00000000	      0.00000000	      0.01745329
      9.63333300	      1.73302444	     -0.16764525	     -0.25431104	      2.77707367	      1.02884867	      0.29811400	      0.09161903	      0.20700755	      0.31919367	     -0.04626263	      0.41314565	      0.29198369	      0.45590420	     -0.66614717	      0.72930589	      0.27753283	     -0.65715661	     -0.92540160	     -0.27379108	     -0.10528436	     -0.02934225	      2.03349533	     -0.11344903	      0.15078095	     -0.20844297	      1.96269226	      0.00000000	      0.00000000	      0.01745329
      9.66666700	      1.63587824	     -0.10221940	     -0.18797121	      2.76158778	      1.05192184	      0.28726579	      0.02989524	      0.14007182	      0.30017564	     -0.15196545	      0.34095752	      0.17876145	      0.49752060	     -0.59800559	      0.64534076	      0.12016758	     -0.62704389	     -0.88535500	     -0.24698316	      0.03845609	     -0.07316080	      1.87795044	     -0.15993472	      0.14992808	     -0.29701584	      2.03770046	      0.00000000	      0.00000000	      0.01745329
      9.70000000	      1.58143575	     -0.09179415	     -0.17215338	      2.75197278	      1.07947722	      0.28638435	      0.04440395	      0.14403940	      0.26574141	     -0.13490513	      0.35429260	      0.19026118	      0.50643387	     -0.53637897	      0.62152448	      0.07673466	     -0.62711371	     -0.87479608	     -0.15399272	      0.03047992	     -0.14431866	      1.79382811	     -0.15085390	      0.19228346	     -0.24663734	      2.02257134	      0.00000000	      0.00000000	      0.01745329
      9.73333300	      1.52604830	     -0.04653631	     -0.12988250	      2.74284074	      1.10334439	      0.27979091	      0.00324637	      0.04352337	      0.24916052	     -0.19432555	      0.36755440	      0.17106536	      0.53905755	     -0.55280239	      0.53982518	     -0.01638476	     -0.59667939	     -0.80644006	      0.18574808	     -0.04529856	     -0.06004680	      2.02715233	     -0.20561878	      0.11609852	     -0.34875895	      2.00657827	      0.00000000	      0.00000000	      0.01745329
      9.76666700	      1.45653403	     -0.03871922	     -0.12773737	      2.73258953	      1.11609938	      0.28008485	     -0.00975167	      0.05953662	      0.22870991	     -0.18531149	      0.43757734	      0.20628401	      0.54521929	     -0.53264498	      0.49044945	     -0.06126853	     -0.58686514	     -0.72218513	      0.37616705	     -0.20336424	     -0.10743882	      2.07340639	     -0.23248402	      0.13387332	     -0.41615126	      1.97175854	      0.00000000	      0.00000000	      0.01745329
      9.80000000	      1.40132810	     -0.04263786	     -0.14771617	      2.72445902	      1.11828386	      0.28043691	     -0.00131555	      0.05425197	      0.19378416	     -0.08123448	      0.52890090	      0.25076574	      0.55131503	     -0.52879609	      0.52519153	     -0.13016381	     -0.61365776	     -0.68989573	      0.45466656	     -0.18001391	     -0.05157606	      1.88373724	     -0.25309810	      0.02976765	     -0.42599953	      2.01957049	      0.00000000	      0.00000000	      0.01745329
      9.83333300	      1.40355076	     -0.04207674	     -0.14885597	      2.72457493	      1.11754083	      0.27914386	     -0.00247933	      0.05657788	      0.19272371	     -0.08091420	      0.52889192	      0.25104933	      0.55034418	     -0.52925338	      0.52569543	     -0.13006039	     -0.61335639	     -0.68987949	      0.45531256	     -0.17920067	     -0.05194015	      1.88269158	     -0.25265257	      0.02956393	     -0.42618075	      2.01890881	      0.00000000	      0.00000000	      0.01745329
      9.86666700	      1.41750775	     -0.03638730	     -0.18900766	      2.71337420	      1.09661425	      0.27685443	     -0.00440597	      0.07533453	      0.19779666	      0.00036236	      0.57599446	      0.21158251	      0.53726023	     -0.58424244	      0.54411008	     -0.07572767	     -0.58067918	     -0.64812480	      0.52527890	     -0.07958842	      0.02227928	      1.81341321	     -0.27396250	      0.00867384	     -0.38213913	      1.91113811	      0.00000000	      0.00000000	      0.01745329
      9.90000000	      1.45851557	     -0.04114956	     -0.18229554	      2.69906417	      1.05695578	      0.27941455	      0.00680325	      0.06931124	      0.14871451	      0.00286599	      0.53853143	      0.06537187	      0.51900323	     -0.69630557	      0.56716028	      0.06012505	     -0.56330522	     -0.78624464	      0.55302997	     -0.01744853	      0.04400955	      1.89139342	     -0.28535126	      0.11483994	     -0.36156613	      2.00309791	      0.00000000	      0.00000000	      0.01745329
      9.93333300	      1.47239072	     -0.01398956	     -0.16735772	      2.68148938	      1.04340275	      0.28137371	     -0.01392694	      0.04902218	      0.12476694	     -0.01597101	      0.52324696	      0.01655918	      0.55341361	     -0.73888804	      0.61922758	      0.03224593	     -0.54650844	     -0.85693569	      0.69360626	      0.02965566	     -0.04221675	      1.75207117	     -0.36577249	      0.14917865	     -0.27609213	      1.94413286	      0.00000000	      0.00000000	      0.01745329
      9.96666700	      1.51893905	     -0.01767524	     -0.14299925	      2.66690098	      1.02771607	      0.27378805	     -0.02490763	      0.06658532	      0.12509559	     -0.06479400	      0.47219958	      0.04110403	      0.59144924	     -0.73471072	      0.65722491	      0.00447182	     -0.58539208	     -0.90641287	      0.56554848	     -0.00462369	     -0.09087192	      1.78579849	     -0.39796929	      0.15293361	     -0.26414450	      2.05712369	      0.00000000	      0.00000000	      0.01745329
     10.00000000	      1.71783870	     -0.03501302	     -0.16196444	      2.65166779	      1.03232425	      0.26763533	      0.05599080	      0.09057934	      0.14383244	     -0.05581381	      0.33160432	      0.27207535	      0.61392779	     -0.50355962	      0.85425545	     -0.01862634	     -0.61364897	     -0.93765641	      0.16000210	     -0.16035886	     -0.02997036	      2.06453038	     -0.44862549	      0.02166890	     -0.14842425	      2.07421679	      0.00000000	      0.00000000	      0.01745329
     10.03333300	      1.81852452	     -0.05733964	     -0.14393589	      2.62477485	      1.03992729	      0.26849151	      0.04348239	      0.28831018	      0.10454984	     -0.08952531	      0.31596181	      0.31146911	      0.60413120	     -0.57976445	      0.88272455	      0.03816217	     -0.58815902	     -0.96192204	      0.20520850	     -0.22571855	     -0.20392406	      2.11234725	     -0.49456400	      0.08296568	     -0.19034554	      2.18585036	      0.00000000	      0.00000000	      0.01745329
     10.06666700	      2.20388545	     -0.06605326	     -0.11709468	      2.60966794	      1.03829118	      0.23895763	      0.00369077	      0.21779286	      0.08727818	     -0.07235463	     -0.02093382	      0.31952222	      0.40197384	     -0.63987523	      1.12392829	     -0.00309695	     -0.51052342	     -1.08111454	      0.46631402	     -0.20596345	     -0.44184131	      2.13337435	     -0.59657635	     -0.04323091	      0.00791517	      2.28724607	      0.00000000	      0.00000000	      0.01745329
     10.10000000	      2.32259523	     -0.08475022	     -0.11702956	      2.58246547	      1.03562073	      0.23474665	      0.01218056	      0.31787288	      0.06223147	     -0.01103894	     -0.01780554	      0.26304619	      0.36979791	     -0.85853893	      1.15829249	      0.04621569	     -0.42589072	     -1.08449912	      0.45162252	     -0.07967132	     -0.30685712	      2.09966966	     -0.65029197	     -0.05997427	     -0.05098759	      2.30033952	      0.00000000	      0.00000000	      0.01745329
     10.13333300	      2.43095535	     -0.14365164	     -0.17945914	      2.55540693	      1.01773431	      0.22674128	      0.01841893	      0.37802534	      0.19418998	     -0.09457722	     -0.05018497	      0.21133742	      0.24399091	     -0.73197276	      1.24668256	      0.15553726	     -0.37900431	     -1.09940196	      0.86695142	     -0.02492104	     -0.79630591	      2.11757561	     -0.51661183	     -0.21461356	     -0.14701335	      2.60112714	      0.00000000	      0.00000000	      0.01745329
     10.16666700	      2.54962104	     -0.08073707	     -0.31353746	      2.53472736	      1.01248176	      0.22839399	     -0.19320641	      0.42975509	      0.43935471	     -0.19379032	     -0.00709451	      0.02582620	      0.22929929	     -0.67635037	      1.35684919	      0.13482008	     -0.23514353	     -1.07863860	      0.98327116	     -0.42591454	     -0.74991336	      2.22180199	     -0.39208370	     -0.61498961	      0.25016464	      2.26805290	      0.00000000	      0.00000000	      0.01745329
     10.20000000	      2.66326051	     -0.04361886	     -0.39090569	      2.51593459	      0.99483066	      0.22441730	     -0.34798305	      0.53735281	      0.38689395	      0.10214723	     -0.05619231	      0.04810743	      0.23211527	     -0.62337599	      1.48181399	      0.08447043	     -0.16390255	     -1.14716701	      1.54392019	     -0.98410669	      0.35745664	      2.81866182	     -0.36929673	     -0.63903557	      0.03225991	      2.45356563	      0.00000000	      0.00000000	      0.01745329
     10.23333300	      2.67702976	      0.00916091	     -0.39771452	      2.49246876	      0.98149208	      0.22732044	     -0.44992937	      0.52177383	      0.54743803	     -0.14261430	     -0.10758464	      0.01440243	      0.28810833	     -0.58678725	      1.49280345	      0.00540772	     -0.14729681	     -1.17019723	      1.73906832	     -0.57975174	     -0.14496272	      2.38725375	     -0.15270291	     -0.75172496	     -0.10751946	      2.32581607	      0.00000000	      0.00000000	      0.01745329
     10.26666700	      2.78087206	      0.02488792	     -0.47978399	      2.48534989	      0.96913830	      0.22558899	     -0.51996079	      0.50134111	      0.59419867	     -0.09252895	     -0.11335829	     -0.03272340	      0.21664991	     -0.57276810	      1.61597552	     -0.00322816	     -0.07759106	     -1.20902588	      1.79075904	     -0.41368645	     -0.18976417	      2.31791372	     -0.27525140	     -0.85137612	      0.09165977	      2.23156006	      0.00000000	      0.00000000	      0.01745329
     10.30000000	      2.79720104	     -0.02584435	     -0.48766391	      2.48194484	      0.96104454	      0.22974054	     -0.46617951	      0.54710666	      0.60561625	     -0.06464407	     -0.04790226	     -0.03629067	      0.17661554	     -0.65285319	      1.65814419	      0.01140313	     -0.10287763	     -1.25169557	      1.83908947	      0.02212930	     -0.00537031	      1.82856232	     -0.27616938	     -0.84105404	      0.09139281	      2.06394376	      0.00000000	      0.00000000	      0.01745329
     10.33333300	      2.74227914	     -0.04200328	     -0.50956515	      2.48136227	      0.96739206	      0.23428188	     -0.48218189	      0.58541032	      0.59827182	      0.02706983	      0.02424879	     -0.06445422	      0.20734298	     -0.70196741	      1.66469829	      0.00251997	     -0.15495604	     -1.24473285	      1.68946080	      0.78685890	     -0.25656692	      0.76190097	     -0.32523975	     -0.73608777	      0.14055676	      2.01161756	      0.00000000	      0.00000000	      0.01745329
     10.36666700	      2.67913096	     -0.06521126	     -0.45725096	      2.48635836	      0.98729215	      0.24043337	     -0.44288878	      0.66972562	      0.39242401	      0.29304353	     -0.05432432	     -0.01148021	      0.26056762	     -0.53100679	      1.52874254	      0.04190466	     -0.17769413	     -1.13339142	      0.90572255	      0.83960214	      0.74284507	      0.77908925	     -0.29022476	     -0.73190361	      0.31354829	      1.85642127	      0.00000000	      0.00000000	      0.01745329
     10.40000000	      2.68262943	     -0.06377122	     -0.46266472	      2.49234364	      1.00527224	      0.24357120	     -0.40322128	      0.60470761	      0.41934262	      0.22619334	     -0.01036130	     -0.02186561	      0.24717519	     -0.54866161	      1.47794116	      0.04279677	     -0.15656329	     -1.03002590	      0.90428777	      0.79355965	      0.37475363	      0.94059190	     -0.19644915	     -0.62303162	      0.29506713	      1.72156390	      0.00000000	      0.00000000	      0.01745329
     10.43333300	      2.61190080	     -0.08462288	     -0.43125376	      2.51407908	      1.02955085	      0.23787151	     -0.34304545	      0.58230224	      0.39788288	      0.13325379	     -0.01613365	     -0.00111432	      0.25379369	     -0.48965384	      1.36329895	      0.03601280	     -0.22439979	     -0.87905981	      0.64544399	      0.79193681	      0.23206405	      1.19153092	     -0.20291255	     -0.58612631	      0.28366878	      2.03835795	      0.00000000	      0.00000000	      0.01745329
     10.46666700	      2.54956936	     -0.12999876	     -0.41782880	      2.53527412	      1.06879824	      0.24165925	     -0.20730145	      0.52949812	      0.39250957	      0.07495024	      0.02288757	      0.02203884	      0.22827449	     -0.44203590	      1.21789189	      0.03317225	     -0.28589700	     -0.64264298	      0.33009597	      0.73642496	      0.05048515	      1.33271384	     -0.13844881	     -0.42751886	      0.32571328	      1.87782712	      0.00000000	      0.00000000	      0.01745329
     10.50000000	      2.48815353	     -0.19666579	     -0.39884022	      2.55071466	      1.09815496	      0.22845371	     -0.11486185	      0.47579499	      0.43887864	      0.00373123	      0.02478723	      0.11199347	      0.20280869	     -0.39484201	      1.08856521	      0.01288684	     -0.38999242	     -0.41581669	      0.23618162	      0.48788059	     -0.20072680	      1.88464027	     -0.08579146	     -0.34035248	      0.21443004	      2.03754003	      0.00000000	      0.00000000	      0.01745329
     10.53333300	      2.37806372	     -0.23538473	     -0.36343521	      2.57164606	      1.12718346	      0.22327081	     -0.05007790	      0.43031524	      0.43436644	     -0.01620723	      0.01844558	      0.18289573	      0.19468031	     -0.29918706	      0.96461449	     -0.02556336	     -0.49575749	     -0.23834657	      0.12155859	      0.38520889	     -0.39644672	      1.68217379	     -0.13574033	     -0.40568247	      0.27245974	      2.05432954	      0.00000000	      0.00000000	      0.01745329
     10.56666700	      2.32582543	     -0.19946900	     -0.36982891	      2.59539575	      1.14327243	      0.22548638	     -0.06914094	      0.30840929	      0.40323957	      0.07111399	      0.06930287	      0.22753021	      0.23494616	     -0.30403772	      0.95040007	     -0.10085369	     -0.48917983	     -0.21506181	      0.28277356	      0.02329992	     -0.70893195	      1.61114491	     -0.09442724	     -0.51736787	      0.20535473	      2.14772722	      0.00000000	      0.00000000	      0.01745329
     10.60000000	      2.30502639	     -0.18376318	     -0.32430727	      2.62107453	      1.14759586	      0.22927804	     -0.05941087	      0.28015356	      0.34891715	      0.03162419	      0.10914207	      0.23053664	      0.21913843	     -0.44657260	      0.96697269	     -0.05767018	     -0.47101181	     -0.44887299	      0.23984906	     -0.11698193	     -0.56921868	      1.60958695	     -0.05304602	     -0.36366258	      0.22319002	      2.17319815	      0.00000000	      0.00000000	      0.01745329
     10.63333300	      2.30912981	     -0.17023701	     -0.33939418	      2.63808548	      1.14095073	      0.22998721	     -0.03472906	      0.23689158	      0.39199564	     -0.02361141	      0.13854311	      0.22247643	      0.18272012	     -0.50157225	      1.00445633	     -0.01368886	     -0.43563011	     -0.57275377	      0.29850450	     -0.31097760	     -0.56505411	      1.70344141	     -0.02341521	     -0.32881209	      0.21094860	      2.15166088	      0.00000000	      0.00000000	      0.01745329
     10.66666700	      2.35057549	     -0.19384791	     -0.39471210	      2.66530873	      1.11739711	      0.24027836	      0.09225589	      0.14114380	      0.47034899	     -0.04348138	      0.29398759	      0.07416538	      0.02308777	     -0.74445045	      1.04937160	      0.45685309	     -0.27925303	     -0.88866362	      0.19797364	     -0.36390971	     -0.25589701	      1.93753894	      0.06380814	     -0.32727307	      0.16599887	      2.08796683	      0.00000000	      0.00000000	      0.01745329
     10.70000000	      2.18980071	     -0.24679196	     -0.38644659	      2.70039266	      1.09175743	      0.24600946	      0.15932377	      0.17413435	      0.48163761	     -0.04405546	      0.06164325	      0.17094857	      0.13477252	     -0.34892293	      1.10160966	      0.38586208	     -0.40208741	     -1.03617509	      0.10351642	     -0.30063673	     -0.21841451	      2.03786075	      0.09817194	     -0.30418919	      0.16582132	      2.07093726	      0.00000000	      0.00000000	      0.01745329
     10.73333300	      2.17066308	     -0.25592115	     -0.41203756	      2.72325188	      1.08158656	      0.24612808	      0.14846129	      0.20938736	      0.49585084	      0.02232906	      0.15463243	      0.22781185	      0.11521718	     -0.44195390	      1.07119030	      0.50120383	     -0.38903104	     -1.03587900	      0.13171688	     -0.14672069	     -0.24111298	      1.99398893	      0.03811447	     -0.33029423	      0.22532551	      1.85004954	      0.00000000	      0.00000000	      0.01745329
     10.76666700	      1.98679151	     -0.23632889	     -0.30790843	      2.75676680	      1.05426701	      0.25120232	      0.06770942	      0.27956758	      0.37030239	     -0.02651312	      0.28424841	      0.42320387	      0.29479560	     -0.60896279	      0.94906070	      0.40172745	     -0.52288758	     -1.05781331	      0.13951158	     -0.03381287	     -0.39460922	      2.00271487	     -0.00269965	     -0.13354399	      0.29412210	      1.92290835	      0.00000000	      0.00000000	      0.01745329
     10.80000000	      1.97945930	     -0.24367128	     -0.29804171	      2.76498782	      1.05145085	      0.24570975	      0.08164146	      0.27748145	      0.39658031	     -0.05995661	      0.24708461	      0.43907764	      0.27262951	     -0.57950573	      0.91164661	      0.39195961	     -0.54330843	     -1.03966606	      0.04685444	     -0.08644199	     -0.33665906	      1.95219666	      0.00892391	     -0.12991588	      0.23990688	      1.93571258	      0.00000000	      0.00000000	      0.01745329
     10.83333300	      1.96637541	     -0.22561056	     -0.28253106	      2.76669036	      1.05711544	      0.24491069	      0.06845188	      0.25027582	      0.38972708	     -0.08642301	      0.23471728	      0.42006314	      0.29341433	     -0.56168904	      0.88888092	      0.35729273	     -0.54261395	     -1.00907425	      0.05826698	     -0.07413626	     -0.26152099	      2.03131927	      0.04372304	     -0.15861102	      0.20901134	      1.96822572	      0.00000000	      0.00000000	      0.01745329
     10.86666700	      1.94340804	     -0.19413879	     -0.24983316	      2.76670270	      1.08671561	      0.23617808	      0.04147121	      0.26210861	      0.38364285	     -0.09602964	      0.18910878	      0.44814439	      0.31517329	     -0.48186563	      0.80085504	      0.27466100	     -0.55084403	     -0.88920628	      0.05396320	     -0.18058734	     -0.26540910	      1.92868072	      0.01421348	     -0.13871105	      0.18732558	      2.03500150	      0.00000000	      0.00000000	      0.01745329
     10.90000000	      1.97116940	     -0.17838144	     -0.23435449	      2.75215493	      1.11504410	      0.23044841	      0.02846544	      0.28881669	      0.39759799	     -0.10117698	      0.11759130	      0.46691034	      0.30059493	     -0.37917381	      0.78722430	      0.19847102	     -0.52979386	     -0.82911912	      0.00122720	     -0.20508988	     -0.26751464	      1.89199396	      0.04130333	     -0.15796702	      0.19294323	      1.97551137	      0.00000000	      0.00000000	      0.01745329
     10.93333300	      1.96232348	     -0.09643483	     -0.21478698	      2.73115339	      1.13164453	      0.22627013	     -0.04967554	      0.26275910	      0.41008499	     -0.13975491	      0.07211994	      0.39801135	      0.37463053	     -0.29098950	      0.74050677	      0.11982398	     -0.43817542	     -0.77462075	      0.15136259	     -0.20624579	     -0.25870192	      1.96276425	      0.02405307	     -0.20462834	      0.24716782	      1.97012450	      0.00000000	      0.00000000	      0.01745329
     10.96666700	      2.05279498	     -0.12018420	     -0.22925670	      2.72532940	      1.16268157	      0.22544334	     -0.00337435	      0.25503035	      0.41167842	     -0.11121753	      0.03356703	      0.37893542	      0.30258299	     -0.35049066	      0.75200994	      0.14764874	     -0.42064528	     -0.68584888	      0.02607653	     -0.18788748	     -0.26790501	      1.88677924	      0.04443945	     -0.20455421	      0.26204517	      1.96947608	      0.00000000	      0.00000000	      0.01745329
     11.00000000	      2.10218811	     -0.10662090	     -0.21061933	      2.72255910	      1.16764498	      0.22924954	      0.03014846	      0.18181655	      0.35324885	     -0.09747657	      0.00648724	      0.24717647	      0.26807835	     -0.35044653	      0.75281005	      0.18560747	     -0.38318743	     -0.68292362	      0.08905398	     -0.15207335	     -0.38208938	      1.87526593	      0.04133004	     -0.20764389	      0.27991523	      1.99714809	      0.00000000	      0.00000000	      0.01745329
     11.03333300	      2.16172372	     -0.11196456	     -0.20182496	      2.71233139	      1.16533663	      0.22813092	      0.09254055	      0.08877560	      0.35725692	     -0.14704040	      0.08773074	      0.22157171	      0.19971404	     -0.49962196	      0.74166397	      0.17368504	     -0.35942127	     -0.61295391	      0.09438516	     -0.20801514	     -0.31023953	      2.08392399	      0.07984360	     -0.19871289	      0.21773086	      1.99023779	      0.00000000	      0.00000000	      0.01745329
     11.06666700	      2.24326226	     -0.10966138	     -0.25978513	      2.70949819	      1.15953894	      0.22840240	      0.09944487	      0.05960467	      0.44999892	     -0.16444747	      0.11574797	      0.10528516	      0.16217976	     -0.48997822	      0.82130605	      0.27442248	     -0.30615814	     -0.63039018	      0.13991456	     -0.23688050	     -0.32711530	      2.06387511	      0.06138270	     -0.16818407	      0.25802251	      1.89622192	      0.00000000	      0.00000000	      0.01745329
     11.10000000	      2.30832581	     -0.13982159	     -0.28850442	      2.70546063	      1.14433625	      0.22891674	      0.17087885	      0.06096518	      0.47785742	     -0.14130642	      0.19105381	      0.10795949	      0.10411077	     -0.62597020	      0.88111856	      0.31608885	     -0.29539815	     -0.66449627	      0.07698765	     -0.11333622	     -0.34165934	      1.89626343	      0.05026731	     -0.15036300	      0.31349265	      1.83491028	      0.00000000	      0.00000000	      0.01745329
     11.13333300	      2.37956115	     -0.12649051	     -0.28802227	      2.69904789	      1.11215106	      0.23296931	      0.19665280	      0.01332916	      0.46485913	     -0.19106281	      0.33432753	      0.03845193	      0.04675164	     -0.90554182	      0.94977012	      0.36948459	     -0.22199188	     -0.74863327	      0.06395095	     -0.07424056	     -0.28874409	      2.01039763	      0.07826455	     -0.08965091	      0.25803616	      1.84792248	      0.00000000	      0.00000000	      0.01745329
     11.16666700	      2.47701291	     -0.09304331	     -0.38960030	      2.68913323	      1.09319881	      0.23182882	      0.19423315	      0.00990582	      0.75678498	     -0.42876643	      0.37263870	      0.05187559	      0.02240858	     -0.88571095	      1.12893211	      0.47147971	     -0.08836718	     -0.84136207	     -0.03311238	     -0.01449638	     -0.21503845	      1.99839039	      0.07253824	      0.03653184	      0.36614663	      1.82574752	      0.00000000	      0.00000000	      0.01745329
     11.20000000	      2.43347756	     -0.09441663	     -0.41247118	      2.68892432	      1.06614187	      0.23287422	      0.17067576	      0.07368202	      0.79852886	     -0.41978964	      0.15021921	      0.04826079	      0.10095424	     -0.57872719	      1.19305015	      0.43734291	     -0.11090791	     -0.92409337	     -0.03470554	     -0.04285561	     -0.24919180	      1.97178441	      0.06079036	      0.07160966	      0.33413710	      1.72689808	      0.00000000	      0.00000000	      0.01745329
     11.23333300	      2.39105083	     -0.13902042	     -0.33427236	      2.69356795	      1.03956043	      0.22876799	      0.16757735	      0.16837403	      0.68724452	     -0.44385759	      0.08341121	      0.26141730	      0.16200681	     -0.57067104	      1.12028266	      0.45049763	     -0.19396863	     -0.97952927	     -0.07506252	      0.02651186	     -0.19633923	      1.98926066	      0.07329791	      0.21176682	      0.36438293	      1.71921339	      0.00000000	      0.00000000	      0.01745329
     11.26666700	      2.34262918	     -0.11440912	     -0.29283365	      2.69545323	      1.02898584	      0.22173292	      0.10040918	      0.18151042	      0.64065487	     -0.42893050	      0.06826324	      0.27120733	      0.22635942	     -0.60352775	      1.05338669	      0.45177423	     -0.20907121	     -0.97124056	     -0.06721000	      0.08880028	     -0.14619614	      2.05634226	      0.04602918	      0.20936173	      0.30609586	      1.75311822	      0.00000000	      0.00000000	      0.01745329
     11.30000000	      2.32119153	     -0.10497505	     -0.28124120	      2.70792594	      1.03787264	      0.22029279	      0.06611816	      0.18509645	      0.62042141	     -0.41195988	      0.06800732	      0.26844489	      0.22092021	     -0.59169333	      0.98994465	      0.46689809	     -0.23138072	     -0.91097064	     -0.09499192	      0.09842276	     -0.15837782	      2.13858481	      0.00685129	      0.19987153	      0.27349883	      1.74684426	      0.00000000	      0.00000000	      0.01745329
     11.33333300	      2.18661307	     -0.06893465	     -0.17801119	      2.72369633	      1.06196454	      0.21854633	     -0.03541784	      0.31537922	      0.35037528	     -0.16904631	     -0.01969717	      0.21792531	      0.28856987	     -0.52147271	      0.75647808	      0.34067478	     -0.31350518	     -0.76487880	      0.04549661	     -0.07873563	     -0.29404483	      2.01291760	     -0.00964394	      0.10672585	      0.27234497	      1.74669015	      0.00000000	      0.00000000	      0.01745329
     11.36666700	      2.15936937	     -0.06988727	     -0.17499278	      2.73793255	      1.08230803	      0.21693070	     -0.04928367	      0.35166193	      0.32893672	     -0.18571290	     -0.04384297	      0.21657702	      0.27656289	     -0.44045534	      0.67433253	      0.36667712	     -0.33592865	     -0.66861379	      0.12458103	     -0.19123812	     -0.31372988	      2.16335743	      0.00963060	      0.09825810	      0.27044336	      1.85489251	      0.00000000	      0.00000000	      0.01745329
     11.40000000	      2.18289426	     -0.11058628	     -0.19076533	      2.75970488	      1.11818477	      0.22296973	     -0.00668101	      0.33976743	      0.30649328	     -0.16074655	      0.02382681	      0.24745213	      0.15682917	     -0.41196141	      0.65240037	      0.36005867	     -0.38269670	     -0.54246186	      0.02627711	     -0.19061793	     -0.28398720	      2.04001980	      0.03957039	      0.07126613	      0.28345024	      1.85160707	      0.00000000	      0.00000000	      0.01745329
     11.43333300	      2.17141670	     -0.10588950	     -0.18380420	      2.77522185	      1.12905961	      0.22740878	     -0.00375240	      0.33769368	      0.29020503	     -0.17214951	      0.00799494	      0.23476940	      0.19715051	     -0.36280542	      0.62841663	      0.33644758	     -0.38860277	     -0.49938356	      0.07742506	     -0.25976333	     -0.26579963	      2.14036048	      0.05870051	      0.07559509	      0.23896749	      1.85784585	      0.00000000	      0.00000000	      0.01745329
     11.46666700	      2.11579796	     -0.11893671	     -0.23068543	      2.79382904	      1.14355404	      0.23986237	     -0.01505340	      0.38371511	      0.32615286	     -0.12284837	     -0.07280191	      0.26350731	      0.16889775	     -0.14752978	      0.66592602	      0.32720642	     -0.40527832	     -0.53366240	      0.08393739	     -0.29223318	     -0.26363706	      2.09310993	      0.05079769	      0.00789417	      0.26106363	      1.86637384	      0.00000000	      0.00000000	      0.01745329
     11.50000000	      2.25979070	     -0.09798907	     -0.26837893	      2.80962785	      1.14286144	      0.24582862	      0.01135159	      0.25061859	      0.33358931	     -0.10223063	      0.09167263	      0.17472630	      0.17174315	     -0.52868042	      0.81087659	      0.35196272	     -0.29632150	     -0.61318037	      0.14434024	     -0.34407950	     -0.31856643	      2.04125790	      0.06432358	     -0.00052837	      0.33073059	      1.82239604	      0.00000000	      0.00000000	      0.01745329
     11.53333300	      2.27350543	     -0.09641375	     -0.29494781	      2.82179323	      1.14084836	      0.24796099	      0.01704849	      0.24786765	      0.36340352	     -0.05996476	      0.09105965	      0.17222601	      0.15998693	     -0.48477441	      0.83319788	      0.36670128	     -0.27763150	     -0.61583787	      0.06804724	     -0.24497949	     -0.27301759	      1.98731213	      0.05120925	     -0.03222741	      0.31979248	      1.80195064	      0.00000000	      0.00000000	      0.01745329
     11.56666700	      2.39160457	     -0.11254604	     -0.32880281	      2.85021769	      1.11631896	      0.25168391	      0.07259591	      0.13756439	      0.38071736	     -0.08355237	      0.16319977	      0.07055129	      0.06347452	     -0.55672148	      0.95897859	      0.41750986	     -0.22691992	     -0.70730291	      0.01787291	     -0.17027773	     -0.22061963	      1.96909416	      0.05846083	      0.00565745	      0.33562802	      1.81157912	      0.00000000	      0.00000000	      0.01745329
     11.60000000	      2.32755947	     -0.12207635	     -0.36751460	      2.86855957	      1.09834668	      0.25774191	      0.05735867	      0.20823012	      0.43367438	     -0.07179163	      0.02496223	      0.10975027	      0.07571550	     -0.36443680	      1.00139527	      0.45173040	     -0.26477780	     -0.75710539	     -0.03488080	     -0.05952370	     -0.22798606	      1.94213578	      0.03444145	     -0.03038392	      0.30476782	      1.73961395	      0.00000000	      0.00000000	      0.01745329
     11.63333300	      2.32352282	     -0.13323272	     -0.35172056	      2.87842613	      1.07676066	      0.26398411	      0.11185522	      0.18904646	      0.40588375	     -0.08102501	      0.08748045	      0.14211883	      0.08154933	     -0.45866136	      1.01428829	      0.48604984	     -0.27073668	     -0.79082150	     -0.07805952	      0.04292146	     -0.26164421	      1.85331658	      0.06637474	     -0.01959587	      0.37475454	      1.70049386	      0.00000000	      0.00000000	      0.01745329
     11.66666700	      2.18457254	     -0.13033079	     -0.31030519	      2.88060368	      1.06679342	      0.27053599	      0.09981726	      0.27063520	      0.36625517	     -0.12833015	      0.14137020	      0.33697857	      0.20678722	     -0.49478302	      0.95928330	      0.40958079	     -0.35010215	     -0.82302161	     -0.08979392	      0.12015645	     -0.39782094	      1.79844206	      0.08972533	     -0.01364144	      0.40769466	      1.71347169	      0.00000000	      0.00000000	      0.01745329
     11.70000000	      2.06063227	     -0.11989047	     -0.30636259	      2.87269264	      1.07095174	      0.27947090	      0.05355995	      0.34928131	      0.36971194	     -0.14702409	      0.27041148	      0.44928189	      0.33155973	     -0.52272451	      0.93806600	      0.35199465	     -0.39889743	     -0.84799290	     -0.08177798	      0.12958916	     -0.40911969	      1.82460994	      0.12031031	      0.01624100	      0.48672852	      1.71392488	      0.00000000	      0.00000000	      0.01745329
     11.73333300	      1.91917919	     -0.09263237	     -0.32219510	      2.85397518	      1.07961823	      0.29237487	     -0.01292754	      0.45400697	      0.38129493	     -0.14156761	      0.43154671	      0.42919127	      0.45379610	     -0.57501842	      0.96586094	      0.26131774	     -0.43348164	     -0.90473741	      0.00052865	      0.05933967	     -0.54708013	      1.98727405	      0.11008613	     -0.01981145	      0.50898204	      1.75768918	      0.00000000	      0.00000000	      0.01745329
     11.76666700	      1.83983824	     -0.05011539	     -0.32042972	      2.82291659	      1.08426724	      0.29798480	     -0.03277752	      0.45297157	      0.38337522	     -0.17285851	      0.48358425	      0.38435961	      0.55470570	     -0.54436398	      0.97390982	      0.23621775	     -0.40568031	     -0.97429421	      0.05027101	      0.05318081	     -0.53394479	      2.02822423	      0.08046425	     -0.04608974	      0.59939430	      1.77973957	      0.00000000	      0.00000000	      0.01745329
     11.80000000	      1.74974983	     -0.03890504	     -0.33698907	      2.80195865	      1.09485133	      0.29937897	     -0.06441459	      0.46789976	      0.37955751	     -0.13446235	      0.71355173	      0.38526103	      0.66462232	     -0.73921645	      0.97943326	      0.18664234	     -0.44600346	     -0.99538821	      0.06738776	      0.16066472	     -0.56555905	      1.95302266	      0.05399684	     -0.11103405	      0.88184910	      1.72500834	      0.00000000	      0.00000000	      0.01745329
     11.83333300	      1.74740509	     -0.05242271	     -0.33000441	      2.78086787	      1.08787797	      0.29864135	     -0.01643870	      0.43388830	      0.37876565	     -0.14039292	      0.74372110	      0.34633969	      0.65616315	     -0.84429708	      0.98190791	      0.25402718	     -0.45315060	     -1.04302141	      0.02651626	      0.13990564	     -0.51711803	      1.82980918	      0.07321081	     -0.09454997	      0.87878636	      1.72371243	      0.00000000	      0.00000000	      0.01745329
     11.86666700	      1.76156913	     -0.06120385	     -0.33194680	      2.76943743	      1.07645894	      0.29995346	      0.02998133	      0.36675435	      0.37845808	     -0.14268233	      0.75851956	      0.30565978	      0.60228348	     -0.93278432	      0.99248167	      0.32401989	     -0.45808439	     -1.04225431	     -0.00046237	      0.13952900	     -0.50070599	      1.84944897	     -0.00535397	     -0.07200932	      0.82309094	      1.71578924	      0.00000000	      0.00000000	      0.01745329
     11.90000000	      1.81844818	     -0.12075988	     -0.30850732	      2.75302251	      1.04449056	      0.29386796	      0.13144506	      0.35579020	      0.34833092	     -0.13011034	      0.59407997	      0.25499405	      0.48170542	     -0.86581272	      0.93762721	      0.47423184	     -0.48395382	     -1.00626605	     -0.29322948	      0.25836909	     -0.49604814	      1.52168742	      0.12781683	     -0.03615775	      0.45654038	      1.77777791	      0.00000000	      0.00000000	      0.01745329
     11.93333300	      1.75188377	     -0.16753936	     -0.25952130	      2.72634950	      1.01706185	      0.29091252	      0.23736025	      0.28058350	      0.34113756	     -0.28187545	      0.52337328	      0.21883064	      0.44524133	     -0.79995903	      0.83606084	      0.48830358	     -0.56276486	     -1.05092425	     -0.32117778	      0.37863757	     -0.66662625	      1.52265059	      0.14251451	     -0.07685853	      0.48466058	      1.65804705	      0.00000000	      0.00000000	      0.01745329
     11.96666700	      1.71309611	     -0.14257358	     -0.25679588	      2.70272826	      1.01646886	      0.28807589	      0.18950433	      0.15478177	      0.35776275	     -0.33193229	      0.50811804	      0.17600513	      0.47252650	     -0.75487817	      0.81021537	      0.41290973	     -0.56863518	     -1.03973225	     -0.26345606	      0.29347895	     -0.64055382	      1.61431181	      0.07238155	     -0.07020083	      0.49895093	      1.57157263	      0.00000000	      0.00000000	      0.01745329
     12.00000000	      1.66047813	     -0.08826391	     -0.23235943	      2.65799920	      1.02314670	      0.28117771	      0.12358206	      0.07717224	      0.33870303	     -0.34384042	      0.45081232	      0.14840351	      0.55681845	     -0.62423561	      0.76670735	      0.30093428	     -0.55990056	     -1.03931517	     -0.05034971	      0.26613256	     -0.56320767	      1.82838706	      0.17788623	     -0.03279504	      0.45959219	      2.11491072	      0.00000000	      0.00000000	      0.01745329
     12.03333300	      1.60629664	      0.00893654	     -0.20937152	      2.60413144	      1.03389063	      0.28025621	     -0.02770163	     -0.01055973	      0.28563494	     -0.37012682	      0.38123816	      0.10342979	      0.68507446	     -0.49879954	      0.77469976	      0.12593426	     -0.53781652	     -1.04793609	      0.18389431	      0.07655106	     -0.50200183	      2.03378791	      0.28781599	      0.03768393	      0.23486326	      1.81500105	      0.00000000	      0.00000000	      0.01745329
     12.06666700	      1.60435833	      0.00515973	     -0.12152342	      2.56374599	      1.04774707	      0.27547270	      0.02846994	      0.07781468	      0.01366339	     -0.12031136	      0.27069174	      0.14568072	      0.68231043	     -0.41245986	      0.66122092	      0.12551921	     -0.55374531	     -1.01786792	      0.42361156	     -0.26330538	     -0.43104527	      2.19154792	     -0.68601904	      0.36914442	      0.38940883	      1.88503163	      0.00000000	      0.00000000	      0.01745329
     12.10000000	      1.62995138	     -0.03579089	     -0.20131652	      2.51116965	      1.04010976	      0.28502552	      0.08225423	     -0.00953118	     -0.03320037	      0.06853152	      0.26023389	      0.03134396	      0.66805032	     -0.39133062	      0.89883178	      0.05089352	     -0.67300201	     -1.07703875	      0.72537652	     -0.41107368	     -0.32349425	      2.21631476	     -1.44583540	      0.49766541	     -0.51842000	      1.90134678	      0.00000000	      0.00000000	      0.01745329
     12.13333300	      1.62278850	     -0.06409904	     -0.21881945	      2.46474035	      1.01910784	      0.28415504	      0.03803525	     -0.10596064	      0.01379452	      0.09052875	      0.25048574	      0.02925934	      0.67082384	     -0.34842388	      0.88065994	      0.06674572	     -0.70984402	     -0.99656563	      1.66145020	      0.55159808	     -0.22283996	      1.60593899	     -1.88426603	      0.44176946	     -0.70920189	      1.46948074	      0.00000000	      0.00000000	      0.01745329
     12.16666700	      1.62189867	     -0.13740035	     -0.29754894	      2.41735200	      1.00301461	      0.28832136	      0.12174136	     -0.21508902	      0.11420263	      0.12963470	      0.25674006	     -0.04617399	      0.62506385	     -0.40617760	      0.80205937	      0.15808506	     -0.73617601	     -0.87810785	      1.45097260	      0.56729593	     -0.17980786	      1.31366015	     -1.97387688	      0.35749492	     -0.81308835	      1.38976821	      0.00000000	      0.00000000	      0.01745329
     12.20000000	      1.71426214	     -0.16654122	     -0.40333667	      2.37633471	      0.98692442	      0.27951786	      0.26338707	     -0.31510389	      0.26364280	      0.08979990	      0.21877355	     -0.09687915	      0.57024139	     -0.42199656	      0.86099676	      0.26009771	     -0.69848530	     -0.89783753	      0.54836047	     -0.62175467	      0.26969672	      2.03307207	     -1.93695838	      0.29095347	     -0.83952222	      1.54618226	      0.00000000	      0.00000000	      0.01745329
     12.23333300	      1.72347747	     -0.18783698	     -0.41651401	      2.36091881	      0.98670762	      0.27787059	      0.30528623	     -0.32746905	      0.27255041	      0.08206676	      0.25731667	     -0.10129126	      0.50893675	     -0.42609162	      0.88069790	      0.27645860	     -0.70748678	     -0.92103998	      0.50510675	     -0.77484070	      0.30588287	      1.52256199	     -1.88453833	      0.24292746	     -0.81179182	      1.50332517	      0.00000000	      0.00000000	      0.01745329
     12.26666700	      1.73315889	     -0.20180804	     -0.41707681	      2.33295491	      0.98085959	      0.27844249	      0.22390147	     -0.08893072	      0.21629120	      0.05204304	      0.33253272	     -0.07755593	      0.48080722	     -0.53043589	      0.89387444	      0.31786388	     -0.67580807	     -0.97695918	      0.91810283	     -0.65144928	      0.00116411	      1.29711828	     -1.98252187	      0.63803426	     -0.91912675	      1.35793564	      0.00000000	      0.00000000	      0.01745329
     12.30000000	      1.70203171	     -0.27079281	     -0.40826254	      2.32956708	      0.98300363	      0.27725092	      0.25417854	     -0.02832992	      0.22191442	      0.07734401	      0.39530731	      0.01472598	      0.44356364	     -0.50285337	      0.84367684	      0.34363063	     -0.74872720	     -0.99297867	      0.94590728	     -0.27652606	     -0.00742003	      1.24687258	     -1.80346769	      0.72713611	     -0.83198268	      1.35728474	      0.00000000	      0.00000000	      0.01745329
     12.33333300	      3.00429303	     -0.13348521	     -0.23721158	      2.31247357	      1.01011568	      0.23024664	      0.30200319	      0.44401146	      0.46556484	     -0.31378690	      0.82512480	      0.45111350	     -0.33002548	     -0.48947528	      1.24439877	      0.74581933	      0.24850836	     -0.79437869	      1.98467364	      0.97737372	      1.33145968	      0.49593551	     -0.51625116	      0.55581421	      0.36155046	      1.23536077	      0.00000000	      0.00000000	      0.01745329
     12.36666700	      1.47978566	      0.05736542	     -0.56107975	      2.16690078	      1.05577897	      0.25670664	     -0.04357982	      0.24262952	      0.99610942	     -0.80342843	      0.82563246	      0.41402095	     -0.36614126	     -0.93827430	      1.01208211	      0.46686262	      0.07892047	     -1.09012882	      0.22659004	      0.09774950	     -0.54645762	      2.20544153	     -1.33487049	      0.90393165	     -1.05068529	      0.93857128	      0.00000000	      0.00000000	      0.01745329
     12.40000000	      1.72851309	      0.09025428	     -0.38970577	      2.25840155	      1.06030968	      0.24277123	      0.05590072	     -0.08483823	      0.55820416	     -0.28010295	      0.70394669	      0.00665163	     -0.51824507	     -0.61038147	      0.70481821	      0.62039454	     -0.05247723	     -0.82106447	      0.57261059	     -0.12228975	     -0.48144677	      2.31490186	     -0.90292985	      0.49797064	     -0.64031006	      1.26832308	      0.00000000	      0.00000000	      0.01745329
     12.43333300	      1.78489678	      0.13919450	     -0.32942630	      2.28494204	      1.07632046	      0.23045822	      0.03560424	     -0.09513050	      0.53201809	     -0.32340000	      0.62897496	     -0.04380271	     -0.47639287	     -0.48375993	      0.62229697	      0.60398982	     -0.02913342	     -0.69986040	      0.34770435	     -0.31318494	     -0.31661497	      2.19563268	     -0.69875438	      0.45085181	     -0.55453128	      1.39989003	      0.00000000	      0.00000000	      0.01745329
     12.46666700	      1.83957425	      0.21625821	     -0.27729093	      2.31414107	      1.08579240	      0.23042429	     -0.06733187	     -0.08059678	      0.44644017	     -0.26337026	      0.60508098	     -0.06828678	     -0.41583200	     -0.49146682	      0.65621808	      0.47480810	      0.03369045	     -0.67463505	      0.34715753	     -0.03944994	     -0.18067193	      1.64109191	     -0.52815551	      0.48296552	     -0.38837925	      1.44434440	      0.00000000	      0.00000000	      0.01745329
     12.50000000	      1.97293230	      0.20161814	     -0.17093068	      2.38614839	      1.08937006	      0.23081239	     -0.13547909	     -0.13835225	      0.31539384	     -0.36647981	      0.70051464	     -0.10702401	     -0.46300892	     -0.66816220	      0.77890250	      0.33255553	      0.00574367	     -0.89512629	      0.30268024	     -0.07353638	     -0.39234724	      1.94487353	     -0.44642701	      0.58475463	     -0.32457262	      1.62222738	      0.00000000	      0.00000000	      0.01745329
     12.53333300	      2.00094795	      0.23623051	     -0.20088374	      2.41364918	      1.09156079	      0.23621414	     -0.21646798	     -0.08009483	      0.32527437	     -0.35455933	      0.88108272	     -0.01126454	     -0.41473084	     -0.97483417	      0.84611514	      0.11930096	      0.14991199	     -0.97886230	      0.53181957	      0.18465102	     -0.52391998	      1.93108658	     -0.24572140	      0.62987067	     -0.22713988	      1.62409644	      0.00000000	      0.00000000	      0.01745329
     12.56666700	      2.18497776	      0.21589066	     -0.11041290	      2.46755427	      1.06035668	      0.22483592	     -0.21938690	     -0.23662921	      0.23295060	     -0.42015660	      1.08894863	     -0.06069247	     -0.43597259	     -1.38293728	      0.96973190	      0.15055683	      0.10250168	     -1.13851606	      0.36096032	      0.26478394	     -0.72229512	      1.91653236	     -0.27732554	      0.56967320	     -0.17952143	      1.79921953	      0.00000000	      0.00000000	      0.01745329
     12.60000000	      2.23834534	      0.16245091	     -0.08654386	      2.50472377	      1.02627989	      0.21682109	     -0.17041758	     -0.26346610	      0.21716829	     -0.40482203	      1.16676290	     -0.03624551	     -0.45979380	     -1.63920400	      0.99929330	      0.09627369	      0.06383338	     -1.22013269	      0.15769556	      0.45267768	     -0.72377095	      1.91520196	     -0.17285235	      0.57340879	     -0.08497093	      1.80804724	      0.00000000	      0.00000000	      0.01745329
     12.63333300	      2.22224931	      0.16759403	     -0.09052803	      2.52561205	      1.01239551	      0.21831697	     -0.15340739	     -0.22108686	      0.23372609	     -0.41470121	      1.15529436	     -0.00317064	     -0.43246056	     -1.61587950	      1.02788945	      0.14773181	      0.08380134	     -1.23746598	      0.06000699	      0.48904540	     -0.71383643	      1.88429753	     -0.11472059	      0.54871034	     -0.08833782	      1.79302272	      0.00000000	      0.00000000	      0.01745329
     12.66666700	      2.20216297	      0.18406162	     -0.09520090	      2.54791551	      0.99798911	      0.21507447	     -0.18410952	     -0.19804870	      0.26820219	     -0.43360521	      1.12199988	      0.03313003	     -0.41717140	     -1.55606347	      1.02759749	      0.20642061	      0.09773479	     -1.21692600	      0.03259407	      0.45832192	     -0.63639108	      1.85278758	     -0.08588504	      0.52417908	     -0.11382347	      1.83395248	      0.00000000	      0.00000000	      0.01745329
     12.70000000	      2.19388444	      0.19101787	     -0.10521520	      2.57036746	      0.99974532	      0.20787650	     -0.22618542	     -0.15883470	      0.29576111	     -0.43818737	      1.10172641	      0.06372495	     -0.40744419	     -1.50430339	      1.01365115	      0.26317603	      0.10120196	     -1.16736132	      0.00615673	      0.47303195	     -0.61869006	      1.86148994	     -0.05611973	      0.47876531	     -0.07769603	      1.88261012	      0.00000000	      0.00000000	      0.01745329
     12.73333300	      2.17654823	      0.18140477	     -0.11242859	      2.58713095	      1.01270600	      0.19182897	     -0.24968642	     -0.15180209	      0.36820041	     -0.48874782	      1.03475596	      0.08287584	     -0.43292979	     -1.39703633	      0.95168568	      0.33370254	      0.07818501	     -1.08312769	     -0.06129106	      0.37314096	     -0.54299584	      2.16839231	     -0.02543658	      0.42960562	     -0.08009159	      1.96158726	      0.00000000	      0.00000000	      0.01745329
     12.76666700	      2.15145138	      0.16587811	     -0.12315262	      2.60274346	      1.03504421	      0.18899594	     -0.25435653	     -0.10341419	      0.39530122	     -0.48665424	      0.97498275	      0.08254076	     -0.43927406	     -1.30315993	      0.89184192	      0.38267655	      0.05835856	     -0.99447689	      0.14287763	      0.30703208	     -0.58099535	      2.18550417	     -0.09971002	      0.42122701	      0.05100089	      1.98022581	      0.00000000	      0.00000000	      0.01745329
     12.80000000	      2.06724203	      0.16295842	     -0.12317213	      2.61456487	      1.06373458	      0.18467779	     -0.25576413	     -0.05207824	      0.41371144	     -0.46539843	      0.88791815	      0.00934065	     -0.48000265	     -1.15965942	      0.74945831	      0.39428243	     -0.00245596	     -0.83911600	      0.24848090	      0.21954250	     -0.62866790	      2.12931697	     -0.10933209	      0.30072398	      0.04733925	      2.02104717	      0.00000000	      0.00000000	      0.01745329
     12.83333300	      2.03826646	      0.18294423	     -0.10690917	      2.62893362	      1.10234039	      0.18477717	     -0.23122619	     -0.10182461	      0.41747676	     -0.45785495	      0.79881318	     -0.02169599	     -0.46717779	     -0.99788488	      0.64024446	      0.37122033	     -0.02042671	     -0.67393534	      0.42839921	      0.02875231	     -0.53779546	      2.17273712	     -0.04149767	      0.20082837	     -0.09684863	      1.97668652	      0.00000000	      0.00000000	      0.01745329
     12.86666700	      1.95286044	      0.18262019	     -0.14300664	      2.63883169	      1.13067462	      0.19387713	     -0.17763188	     -0.12856788	      0.42710999	     -0.42490220	      0.79503662	     -0.00627836	     -0.48012641	     -0.94007315	      0.60881847	      0.37792178	     -0.04887945	     -0.62157171	      0.38007735	     -0.05173139	     -0.37010040	      2.11833143	      0.00648698	      0.09823139	     -0.16125239	      1.93466656	      0.00000000	      0.00000000	      0.01745329
     12.90000000	      1.88430402	      0.15121643	     -0.19811426	      2.65592343	      1.13956474	      0.19921712	     -0.15187157	     -0.07488616	      0.47458753	     -0.40054045	      0.88171329	      0.04252661	     -0.53506886	     -0.97070403	      0.68109981	      0.35309243	     -0.09916210	     -0.74258221	      0.26865290	      0.02142809	     -0.35013536	      2.12058002	      0.01133424	      0.05978633	     -0.26790587	      1.90264505	      0.00000000	      0.00000000	      0.01745329
     12.93333300	      1.87265206	      0.14664686	     -0.21829383	      2.67087813	      1.13777769	      0.19944110	     -0.14728215	     -0.07053569	      0.48333395	     -0.39967718	      0.89844709	      0.04615845	     -0.55030950	     -0.98879144	      0.69114723	      0.33722221	     -0.09990554	     -0.79208154	      0.39003825	     -0.02008269	     -0.42407999	      2.04450138	     -0.00195573	      0.11550419	     -0.26401699	      1.87544826	      0.00000000	      0.00000000	      0.01745329
     12.96666700	      1.83549668	      0.13918976	     -0.23576862	      2.69270644	      1.12435589	      0.20238378	     -0.14380626	     -0.07877861	      0.48826921	     -0.38326989	      0.92676465	      0.09688009	     -0.57072638	     -1.08220682	      0.71817672	      0.31297646	     -0.13621071	     -0.90360336	      0.45248948	      0.04817567	     -0.50981948	      2.00941954	     -0.06692652	      0.14255808	     -0.26873235	      1.87734499	      0.00000000	      0.00000000	      0.01745329
     13.00000000	      1.86385221	      0.09880190	     -0.27284838	      2.71411726	      1.10467494	      0.20767550	     -0.09901290	     -0.02502136	      0.48750333	     -0.32528592	      0.98522938	      0.14083355	     -0.58780430	     -1.09398879	      0.78649860	      0.34997881	     -0.17664040	     -0.99224764	      0.26987903	      0.32312226	     -0.87301129	      2.03222192	     -0.07168699	      0.15504343	     -0.19985005	      1.81568148	      0.00000000	      0.00000000	      0.01745329
     13.03333300	      1.86793442	      0.08098632	     -0.29787882	      2.72246542	      1.08930531	      0.21156052	     -0.04771698	     -0.01365225	      0.51232839	     -0.31074351	      1.03024550	      0.16661767	     -0.59543309	     -1.14945953	      0.83050307	      0.37719767	     -0.18921448	     -1.03049964	      0.14560628	      0.39177686	     -0.82915941	      1.89937184	     -0.05074956	      0.15845253	     -0.19702039	      1.81279499	      0.00000000	      0.00000000	      0.01745329
     13.06666700	      1.82887220	      0.16041415	     -0.30343617	      2.74296410	      1.05501265	      0.21699662	     -0.17924342	     -0.11931866	      0.53594457	     -0.39720750	      1.05585938	      0.13745270	     -0.55727875	     -1.19438561	      0.78909495	      0.33690465	     -0.12850835	     -0.97819125	     -0.06465768	      0.52214169	     -1.10276005	      1.65667410	     -0.24928196	      0.27597579	     -0.29766769	      1.89665063	      0.00000000	      0.00000000	      0.01745329
     13.10000000	      1.96384462	      0.09971076	     -0.26089606	      2.75140840	      1.02251358	      0.21027288	     -0.07904828	     -0.21347829	      0.47998649	     -0.40006427	      1.00092534	      0.24068347	     -0.56017226	     -1.16070378	      0.79059858	      0.41585922	     -0.18792365	     -1.01139567	     -0.56832452	      0.49009187	     -1.53659131	      1.05160297	     -0.20357012	      0.27235231	     -0.34775890	      1.95459610	      0.00000000	      0.00000000	      0.01745329
     13.13333300	      1.97560662	      0.12115848	     -0.23256380	      2.74405129	      1.01946053	      0.20887851	     -0.11120769	     -0.22878333	      0.47566056	     -0.44996329	      0.98198300	      0.23860430	     -0.54468089	     -1.17189579	      0.76729103	      0.39151115	     -0.19104888	     -1.00452113	     -0.49192176	      0.53377080	     -1.49863666	      1.12694068	     -0.20005763	      0.18738940	     -0.36117975	      1.97391437	      0.00000000	      0.00000000	      0.01745329
     13.16666700	      2.16996347	      0.06759557	     -0.30459233	      2.74409254	      1.01384906	      0.20926579	     -0.08579296	     -0.06308557	      0.52310352	     -0.47263614	      1.01551510	      0.58383240	     -0.35916406	     -1.21422889	      1.02573937	      0.31228131	     -0.28168128	     -1.04105829	     -0.04828062	      0.48125338	     -0.86687251	      2.08756752	     -0.25640948	      0.22383451	     -0.07933396	      2.07375447	      0.00000000	      0.00000000	      0.01745329
     13.20000000	      2.28034717	      0.01474178	     -0.29224143	      2.74115219	      1.01539921	      0.20760691	     -0.10660838	      0.10133612	      0.43744368	     -0.45622048	      0.95565784	      0.76752145	     -0.31302410	     -1.16145833	      1.13439031	      0.26013051	     -0.34703644	     -1.06925662	     -0.11557113	      0.61107824	     -0.74150917	      1.89342339	     -0.43827097	      0.20154735	      0.09857656	      2.17848028	      0.00000000	      0.00000000	      0.01745329
     13.23333300	      2.41872229	     -0.03009030	     -0.30438788	      2.73246974	      1.02010813	      0.20516588	     -0.12822878	      0.36803027	      0.39360643	     -0.28927477	      0.98743245	      0.78657477	     -0.33793444	     -0.98019107	      1.36220989	      0.10902682	     -0.39956451	     -1.17564186	      0.15785571	      0.07767987	     -0.14992714	      2.30012689	     -0.52239720	      0.17081821	     -0.10697076	      2.00001660	      0.00000000	      0.00000000	      0.01745329
     13.26666700	      2.48868849	     -0.07419559	     -0.31832476	      2.71716696	      1.00922571	      0.20734670	     -0.09826358	      0.47944559	      0.35861150	     -0.20621718	      1.07741415	      0.83065581	     -0.30160871	     -1.02624342	      1.48326755	      0.09497787	     -0.40654822	     -1.23756815	      0.45644187	     -0.03890405	     -0.06221833	      2.30149327	     -0.43431439	      0.07437705	     -0.24540105	      2.13765884	      0.00000000	      0.00000000	      0.01745329
     13.30000000	      2.57425981	     -0.04788684	     -0.29992581	      2.70481144	      1.00613478	      0.20113649	     -0.16724895	      0.54581993	      0.33141639	     -0.25102548	      1.04084158	      0.78345802	     -0.30760342	     -0.87719589	      1.45276764	      0.06579215	     -0.34964779	     -1.14427701	      0.63652042	      0.25646476	     -0.03333764	      2.20163760	     -0.33779476	     -0.06284732	     -0.16782914	      2.21743388	      0.00000000	      0.00000000	      0.01745329
     13.33333300	      2.70451570	      0.00065627	     -0.32156546	      2.67072296	      0.98437126	      0.19009584	     -0.23080552	      0.46535322	      0.37667934	     -0.27408874	      1.07163845	      0.64372794	     -0.40617408	     -0.14182999	      1.41659384	     -0.01651225	     -0.25971195	     -1.13158401	      0.78978919	      0.75884117	      0.13294468	      1.74422526	     -0.26116857	     -0.55176950	      0.20400699	      2.00660927	      0.00000000	      0.00000000	      0.01745329
     13.36666700	      2.71212566	      0.00576248	     -0.32495811	      2.65248534	      0.97292688	      0.19310860	     -0.25761637	      0.51615943	      0.36710929	     -0.17404771	      1.08545526	      0.63979506	     -0.33857484	     -0.13835008	      1.43708246	     -0.04610653	     -0.25028451	     -1.14517055	      1.04923621	      0.77312622	      0.35224796	      1.45188113	     -0.02047683	     -0.61300373	     -0.08920936	      2.05879197	      0.00000000	      0.00000000	      0.01745329
     13.40000000	      2.68494432	      0.01944033	     -0.34158397	      2.64268814	      0.96440469	      0.18896438	     -0.24247176	      0.35023973	      0.33799616	     -0.15546071	      1.09503160	      0.61609979	     -0.34419838	     -0.13199920	      1.46539989	     -0.07257497	     -0.28562087	     -1.17257629	      1.12715652	      1.13770250	      0.19580391	      1.61355660	      0.29709783	     -0.49145800	      0.08455539	      2.48557097	      0.00000000	      0.00000000	      0.01745329
     13.43333300	      2.71902841	      0.01037530	     -0.36193453	      2.63240968	      0.94795129	      0.18929964	     -0.24966226	      0.33837446	      0.32055069	     -0.08367002	      1.16704694	      0.63897082	     -0.34567523	     -0.11718974	      1.52497242	     -0.07538041	     -0.27562942	     -1.23673851	      1.14821585	      1.29080837	      0.23955195	      1.65113940	      0.16755498	     -0.48451385	      0.05716410	      2.39783684	      0.00000000	      0.00000000	      0.01745329
     13.46666700	      2.75430468	      0.09684903	     -0.31634680	      2.62565232	      0.94899317	      0.18862121	     -0.29868223	      0.25240475	      0.26742504	     -0.14345771	      1.20174936	      0.60112598	     -0.23436983	     -0.13513088	      1.45299153	     -0.13236800	     -0.19382470	     -1.21674188	      1.19417868	      1.37404530	      0.28067487	      1.74283656	      0.08165776	     -0.28746931	      0.28706658	      2.53509674	      0.00000000	      0.00000000	      0.01745329
     13.50000000	      2.75007447	      0.07830524	     -0.26352024	      2.62227717	      0.95806633	      0.18919171	     -0.23546473	      0.16344805	      0.27041038	     -0.32650156	      1.16744017	      0.52248897	     -0.22211465	     -0.14970291	      1.40284888	     -0.11046948	     -0.18893259	     -1.22310362	      1.08093490	      1.24024247	      0.28554290	      1.36170263	      0.23441286	     -0.19769291	      0.32999852	      2.59399563	      0.00000000	      0.00000000	      0.01745329
     13.53333300	      2.67857929	      0.05850884	     -0.22223595	      2.62221750	      0.96269927	      0.18103197	     -0.25383186	      0.19193555	      0.23571696	     -0.23492339	      1.06533505	      0.40900655	     -0.31416427	     -0.14557980	      1.35075033	     -0.08337615	     -0.23738173	     -1.24651163	      1.19239876	      1.38148794	      0.49094452	      0.75236092	      0.16660878	     -0.37106357	      0.16646870	      2.51598501	      0.00000000	      0.00000000	      0.01745329
     13.56666700	      2.69800677	      0.04121804	     -0.16932025	      2.62301509	      0.97350139	      0.18231331	     -0.20479863	      0.25628305	      0.20759193	     -0.31661521	      1.09258691	      0.40819267	     -0.28332154	     -0.14720343	      1.27857855	     -0.06494630	     -0.21282198	     -1.21700251	      1.14368578	      1.37797576	      0.51931447	      0.74025854	      0.13944733	     -0.24491531	      0.11852582	      2.40284784	      0.00000000	      0.00000000	      0.01745329
     13.60000000	      2.69901920	      0.01369373	     -0.10007196	      2.63478595	      1.00490432	      0.17513365	     -0.11883603	      0.58056945	     -0.06037379	     -0.09125488	      0.99316977	      0.31016542	     -0.35981256	     -0.12477145	      1.13368359	      0.08132278	     -0.15092021	     -1.12026316	      1.09052589	      1.13539370	      0.66771963	      0.67580374	     -0.07797755	     -0.09225636	      0.25032620	      1.84176922	      0.00000000	      0.00000000	      0.01745329
     13.63333300	      2.68786195	      0.05265983	     -0.05210424	      2.64743700	      1.03278777	      0.17393261	     -0.12368830	      0.57180288	     -0.33737660	      0.32016425	      0.95712444	      0.21530479	     -0.33515098	     -0.13440639	      0.99732632	      0.06686101	     -0.11011257	     -0.97190330	      0.70717817	      0.93800328	      0.23005714	      0.85493261	     -0.13532481	     -0.25459405	      0.32183617	      1.87683591	      0.00000000	      0.00000000	      0.01745329
     13.66666700	      2.55802639	      0.01218122	     -0.08682333	      2.66094729	      1.07269800	      0.17561447	     -0.08015464	      0.57918402	     -0.25190527	      0.28249764	      0.81056697	      0.14098775	     -0.43547329	     -0.11786808	      0.87531336	      0.16292034	     -0.16766123	     -0.79856889	      0.35966134	      0.82082798	      0.04026434	      1.05338435	     -0.14039425	     -0.32562903	      0.27838601	      1.87796633	      0.00000000	      0.00000000	      0.01745329
     13.70000000	      2.52945113	     -0.01643662	     -0.15524656	      2.68152916	      1.10926859	      0.17603569	     -0.07061797	      0.42330120	     -0.20799115	      0.47967939	      0.86765885	      0.34547987	     -0.38830014	     -0.71771724	      0.83409255	      0.20814727	     -0.20159462	     -0.62523545	      0.19342050	      0.44151465	     -0.28650327	      1.41230799	     -0.18263121	     -0.56405874	      0.34769926	      1.93552329	      0.00000000	      0.00000000	      0.01745329
     13.73333300	      2.44139099	      0.00645587	     -0.15710880	      2.69714002	      1.12877005	      0.17660122	     -0.10973332	      0.34908341	     -0.15759548	      0.39903779	      0.76763948	      0.43631806	     -0.37467737	     -0.66194609	      0.76989098	      0.18211242	     -0.22430929	     -0.56221512	      0.16093482	      0.29877328	     -0.59581978	      1.72562534	     -0.19002455	     -0.62630227	      0.35382087	      1.99400228	      0.00000000	      0.00000000	      0.01745329
     13.76666700	      2.42937584	      0.00173589	     -0.17535538	      2.71471219	      1.13654951	      0.17275984	     -0.12746768	      0.26147563	     -0.10720368	      0.42675708	      0.75391554	      0.48169649	     -0.37331697	     -0.65276521	      0.78997425	      0.12721368	     -0.24449614	     -0.58340711	      0.25115496	     -0.00225749	     -0.64807365	      1.68396356	     -0.20272798	     -0.72727730	      0.33808866	      1.97047615	      0.00000000	      0.00000000	      0.01745329
     13.80000000	      2.42700764	     -0.00852821	     -0.13047336	      2.73298981	      1.12948935	      0.16911974	     -0.06168158	      0.13003958	     -0.18431909	      0.44366427	      0.77148285	      0.37883756	     -0.38305012	     -0.70145229	      0.78320047	      0.08783588	     -0.25252703	     -0.68458404	      0.21528686	     -0.12282106	     -0.47006584	      1.84982633	     -0.11838192	     -0.50461359	      0.29070563	      1.94030074	      0.00000000	      0.00000000	      0.01745329
     13.83333300	      2.49513593	      0.05328833	      0.01018395	      2.73972527	      1.11191572	      0.16995543	     -0.08394053	      0.01971921	     -0.33907821	      0.34241083	      0.85548779	      0.22018639	     -0.34636692	     -0.94765221	      0.71098339	      0.22437935	     -0.07726945	     -0.86391467	      0.06929808	     -0.11659822	     -0.33708912	      1.94225033	     -0.12361617	     -0.32485082	      0.26815262	      2.00264950	      0.00000000	      0.00000000	      0.01745329
     13.86666700	      2.46643073	      0.04384194	      0.03195292	      2.75575157	      1.09875148	      0.17024286	     -0.05631161	     -0.06808559	     -0.36574567	      0.38253248	      0.85596252	      0.21303554	     -0.36636849	     -1.01061690	      0.72566153	      0.19197142	     -0.07658339	     -0.95563083	     -0.00605929	     -0.07850516	     -0.21064438	      2.03501627	     -0.10370943	     -0.31865185	      0.18632984	      1.93934847	      0.00000000	      0.00000000	      0.01745329
     13.90000000	      2.43610000	      0.04448692	      0.02557204	      2.78624641	      1.07792068	      0.17039185	     -0.07278984	     -0.08059082	     -0.43393977	      0.45685600	      0.88456184	      0.23158440	     -0.37166087	     -1.10224621	      0.76470649	      0.24665458	     -0.03687589	     -1.01737963	     -0.06238371	     -0.07359633	     -0.23602768	      2.02153792	     -0.07242077	     -0.19655107	      0.17827450	      1.86926885	      0.00000000	      0.00000000	      0.01745329
     13.93333300	      2.35514526	      0.01453735	      0.02332521	      2.80085717	      1.06120899	      0.16668115	     -0.03101291	     -0.09159145	     -0.44580949	      0.49536626	      0.86363370	      0.27673250	     -0.42714001	     -1.20811819	      0.76978756	      0.32940903	     -0.06940208	     -1.08700914	     -0.14518989	     -0.07060309	     -0.20606063	      2.10830110	     -0.04392232	     -0.15606268	      0.16078530	      1.84796414	      0.00000000	      0.00000000	      0.01745329
     13.96666700	      2.30825731	      0.01950598	      0.02274407	      2.80327537	      1.06100313	      0.16881399	     -0.02545201	     -0.06659104	     -0.44377611	      0.50981462	      0.82791534	      0.29828776	     -0.43673873	     -1.18514588	      0.74311518	      0.38690510	     -0.05134864	     -1.07021927	     -0.18800943	     -0.04788809	     -0.16297002	      2.08431968	     -0.00828554	     -0.16277578	      0.14430691	      1.83175067	      0.00000000	      0.00000000	      0.01745329
     14.00000000	      2.29092774	      0.01989772	      0.01517407	      2.80900317	      1.06423708	      0.16526914	     -0.02975864	     -0.05981849	     -0.45607829	      0.55654370	      0.80333457	      0.31192078	     -0.44218127	     -1.16663015	      0.72915978	      0.41039452	     -0.04630363	     -1.03832840	     -0.19029218	     -0.04267354	     -0.28089218	      2.23389045	      0.02557986	     -0.11112963	      0.18861767	      1.82087079	      0.00000000	      0.00000000	      0.01745329
     14.03333300	      2.27256098	      0.04017172	      0.03307912	      2.79946564	      1.08531463	      0.15646295	     -0.04430418	     -0.04379273	     -0.43799248	      0.51542884	      0.68536922	      0.29321470	     -0.42692223	     -1.09471659	      0.63531912	      0.43729149	     -0.02008476	     -0.94681371	      0.00431928	     -0.26374865	     -0.40735914	      2.13083414	      0.04318093	     -0.07780254	      0.23908190	      1.83140633	      0.00000000	      0.00000000	      0.01745329
     14.06666700	      2.27663799	      0.03270662	      0.05190520	      2.80032131	      1.10431481	      0.15211955	     -0.05560116	     -0.11323390	     -0.41548574	      0.45755066	      0.62509174	      0.24470832	     -0.45759293	     -1.02517052	      0.57682241	      0.43743931	     -0.03506930	     -0.88744853	      0.03648274	     -0.28740281	     -0.41512802	      2.22936766	      0.06261595	     -0.11718265	      0.21385837	      1.85410115	      0.00000000	      0.00000000	      0.01745329
     14.10000000	      2.29843121	      0.02588482	      0.08697114	      2.79744375	      1.13660121	      0.14339157	     -0.05298712	     -0.21324670	     -0.36594246	      0.35076335	      0.56528770	      0.15425464	     -0.47845073	     -0.89015027	      0.50003215	      0.43274880	     -0.04954698	     -0.80311439	      0.16856365	     -0.47699310	     -0.32070322	      2.14515822	      0.00736367	     -0.08190265	      0.19098352	      1.88217442	      0.00000000	      0.00000000	      0.01745329
     14.13333300	      2.26356356	      0.03170891	      0.07660459	      2.79039213	      1.16540210	      0.14739673	     -0.01810542	     -0.17924086	     -0.38789534	      0.41804204	      0.58972311	      0.11978879	     -0.47561474	     -0.84126080	      0.50155651	      0.47280024	     -0.03575872	     -0.74529775	      0.26034429	     -0.48825588	     -0.53555463	      1.86165091	      0.07601413	     -0.14676365	      0.16385016	      1.76108197	      0.00000000	      0.00000000	      0.01745329
     14.16666700	      2.30513532	      0.00337761	      0.08389594	      2.79134983	      1.17475730	      0.14185551	      0.00203970	     -0.20521360	     -0.40034644	      0.42650129	      0.59571736	      0.09154633	     -0.49715542	     -0.79783512	      0.50452019	      0.50183071	     -0.05449480	     -0.73158614	      0.25038074	     -0.50126157	     -0.51840189	      1.77475911	      0.11372670	     -0.18382162	      0.07706153	      1.82099942	      0.00000000	      0.00000000	      0.01745329
     14.20000000	      2.29943392	      0.00312009	      0.08904366	      2.78960230	      1.17397153	      0.14184240	      0.00190625	     -0.22794217	     -0.39582862	      0.43022935	      0.59644019	      0.08561873	     -0.50025048	     -0.80274780	      0.50174625	      0.50459680	     -0.04867659	     -0.73213357	      0.25938812	     -0.51087799	     -0.52239726	      1.78214372	      0.09823048	     -0.17271865	      0.06916583	      1.81685274	      0.00000000	      0.00000000	      0.01745329
     14.23333300	      2.30491818	     -0.00042978	      0.08335170	      2.79110197	      1.16497563	      0.13868259	      0.00704350	     -0.22381922	     -0.40041231	      0.46603389	      0.60574533	      0.07940101	     -0.50267084	     -0.78359261	      0.52238697	      0.51529090	     -0.04695979	     -0.72595321	      0.22626192	     -0.46279135	     -0.53120343	      1.81074193	      0.06889374	     -0.16650260	      0.05621640	      1.78891970	      0.00000000	      0.00000000	      0.01745329
     14.26666700	      2.32576227	     -0.00132573	      0.09933410	      2.79174825	      1.15318877	      0.13693085	     -0.00362447	     -0.25253416	     -0.42276769	      0.46938010	      0.61034653	      0.02161562	     -0.49712737	     -0.80387697	      0.53707179	      0.52885575	     -0.01989871	     -0.75849701	      0.36609477	     -0.41018588	     -0.73415596	      1.99012355	     -0.01305947	     -0.07815121	      0.06670571	      1.69227292	      0.00000000	      0.00000000	      0.01745329
     14.30000000	      2.28148748	     -0.01835395	      0.10445381	      2.79305335	      1.12229789	      0.13809927	      0.02426389	     -0.25675728	     -0.43705295	      0.50923252	      0.60091016	      0.03982017	     -0.52447392	     -0.86298455	      0.56220711	      0.57035618	     -0.02212999	     -0.85213368	      0.24084595	     -0.32378021	     -0.71035622	      2.02136839	     -0.05316339	     -0.05388196	      0.01769061	      1.69502195	      0.00000000	      0.00000000	      0.01745329
     14.33333300	      2.23307962	      0.00845298	      0.16178513	      2.79711520	      1.07844048	      0.13555139	     -0.05414254	     -0.24960349	     -0.43237392	      0.33550633	      0.50819607	      0.05708469	     -0.54470230	     -0.88627729	      0.53967368	      0.50806906	     -0.04185158	     -0.94142948	      0.10632975	     -0.05684759	     -0.70269361	      1.98706618	     -0.12304215	      0.12971349	     -0.01519267	      1.73971319	      0.00000000	      0.00000000	      0.01745329
     14.36666700	      2.15019081	      0.06656397	      0.16728022	      2.79363974	      1.05454677	      0.13023309	     -0.15121062	     -0.27553221	     -0.36757322	      0.23751092	      0.53715545	      0.05691332	     -0.54011017	     -1.04528758	      0.50333552	      0.41862170	     -0.05377916	     -0.96023594	      0.04695535	      0.13069441	     -0.87241189	      1.80437397	     -0.20721161	      0.13448810	     -0.09545004	      1.75414351	      0.00000000	      0.00000000	      0.01745329
     14.40000000	      2.13205035	      0.10694044	      0.16621542	      2.79928375	      1.04029775	      0.12811025	     -0.20330493	     -0.25514243	     -0.35362677	      0.21603383	      0.58775245	      0.02970202	     -0.54627388	     -1.14913089	      0.50779249	      0.35530258	     -0.06735564	     -0.96737754	     -0.15261285	      0.24874734	     -1.32143366	      1.38748989	     -0.27489468	      0.18065120	     -0.17633321	      1.71972330	      0.00000000	      0.00000000	      0.01745329
     14.43333300	      2.12468812	      0.10735633	      0.17475311	      2.79871758	      1.03582974	      0.12989914	     -0.19654253	     -0.26847719	     -0.36334664	      0.20077325	      0.60193701	      0.03116414	     -0.55522081	     -1.18580121	      0.50837110	      0.33759297	     -0.07448864	     -0.98898182	     -0.13185923	      0.24356692	     -1.32460699	      1.41187296	     -0.27682467	      0.18827196	     -0.22497895	      1.70081245	      0.00000000	      0.00000000	      0.01745329
     14.46666700	      2.11164658	      0.09576204	      0.16806375	      2.79811714	      1.04245876	      0.12698457	     -0.20144697	     -0.28584621	     -0.33244034	      0.13688670	      0.57436444	      0.02484391	     -0.56015414	     -1.14341299	      0.48490637	      0.32151986	     -0.09963068	     -0.96550798	     -0.08761823	      0.21583754	     -1.26870125	      1.45369791	     -0.25058972	      0.17645511	     -0.23846034	      1.76485674	      0.00000000	      0.00000000	      0.01745329
     14.50000000	      2.09647166	      0.08936387	      0.16181791	      2.79327728	      1.05889682	      0.12492632	     -0.19504962	     -0.30300343	     -0.28566326	      0.08814094	      0.55293068	     -0.03081385	     -0.57941440	     -1.08589889	      0.43961139	      0.34470415	     -0.09884814	     -0.90038877	     -0.05004642	      0.20775529	     -1.23026651	      1.48808654	     -0.20642858	      0.13641427	     -0.20582586	      1.83165456	      0.00000000	      0.00000000	      0.01745329
     14.53333300	      2.04488956	      0.08824293	      0.13036705	      2.79280766	      1.08437318	      0.12947305	     -0.15992953	     -0.28874935	     -0.23381046	      0.05318806	      0.53666391	     -0.08013700	     -0.58424290	     -0.96869945	      0.40794720	      0.35288306	     -0.10937102	     -0.82693801	     -0.23857654	      0.21057040	     -1.18240608	      1.40859490	     -0.15250121	      0.08420541	     -0.15851940	      1.92865013	      0.00000000	      0.00000000	      0.01745329
     14.56666700	      2.02396797	      0.11711640	      0.11091660	      2.79854772	      1.11547129	      0.13697914	     -0.19675767	     -0.27993611	     -0.20235513	      0.01775806	      0.54770933	     -0.10634329	     -0.55885546	     -0.87649866	      0.37299133	      0.33091845	     -0.09358799	     -0.69727073	     -0.00373764	      0.20517178	     -1.13544327	      1.57048051	     -0.09458984	      0.02291480	     -0.27025150	      1.93525965	      0.00000000	      0.00000000	      0.01745329
     14.60000000	      2.00061562	      0.11755617	      0.08808660	      2.80278822	      1.13150903	      0.13734160	     -0.20261481	     -0.28021606	     -0.17514001	     -0.00101193	      0.53946978	     -0.14308398	     -0.56357574	     -0.80189849	      0.35834112	      0.32073539	     -0.09962705	     -0.64145208	      0.10951013	      0.17261925	     -1.14066748	      1.60556603	     -0.09932946	      0.00735343	     -0.21477635	      1.93996321	      0.00000000	      0.00000000	      0.01745329
     14.63333300	      1.99730712	      0.10737002	      0.08038646	      2.80842339	      1.15581384	      0.14391705	     -0.16334702	     -0.25992415	     -0.15937601	     -0.03683259	      0.55974572	     -0.18758569	     -0.57350862	     -0.76082242	      0.34302831	      0.32648812	     -0.10813903	     -0.56547033	      0.09221147	      0.08110059	     -0.99170698	      1.49893816	      0.01387408	      0.00623390	     -0.24821556	      1.92589271	      0.00000000	      0.00000000	      0.01745329
     14.66666700	      1.97287158	      0.12360026	      0.06315372	      2.80862167	      1.15577239	      0.14896645	     -0.14195103	     -0.15365879	     -0.14380235	     -0.02249741	      0.56979463	     -0.18508988	     -0.55140794	     -0.79179935	      0.36181188	      0.35304298	     -0.07665884	     -0.57124744	      0.15204967	      0.08190664	     -1.00444177	      1.56900401	      0.02374319	      0.01069242	     -0.14018980	      1.88705764	      0.00000000	      0.00000000	      0.01745329
     14.70000000	      1.91584941	      0.13978568	      0.03159658	      2.81903993	      1.15476249	      0.15843706	     -0.15742792	     -0.07940472	     -0.11583636	     -0.02681171	      0.59521610	     -0.18866070	     -0.53977296	     -0.82573229	      0.38453708	      0.35244448	     -0.05692147	     -0.57971857	      0.40298877	      0.00545378	     -0.74942844	      1.89104826	      0.00670389	      0.04923995	     -0.17301355	      1.85690248	      0.00000000	      0.00000000	      0.01745329
     14.73333300	      1.94705599	      0.11558442	      0.03336287	      2.83237801	      1.12978705	      0.17095577	     -0.11246367	     -0.03394358	     -0.18572130	      0.03488599	      0.65266396	     -0.14064693	     -0.55510133	     -0.91753997	      0.46347126	      0.32201492	     -0.04164290	     -0.69690466	      0.14495115	      0.13818608	     -0.73121738	      1.90292751	      0.02522021	      0.08624387	     -0.12502960	      1.82705178	      0.00000000	      0.00000000	      0.01745329
     14.76666700	      2.06464598	      0.11436541	      0.05254036	      2.84470093	      1.09933049	      0.17311056	     -0.11804360	     -0.04685134	     -0.23664942	      0.08016808	      0.67804024	     -0.13138759	     -0.51564300	     -0.98739211	      0.55919828	      0.32287965	      0.00017326	     -0.81657287	      0.04122647	      0.19603053	     -0.65301887	      1.90519728	      0.03834202	      0.10834722	      0.01161014	      1.78411749	      0.00000000	      0.00000000	      0.01745329
     14.80000000	      2.07113530	      0.10372106	      0.04984414	      2.84605746	      1.07817839	      0.17959555	     -0.06864293	     -0.00810443	     -0.27539243	      0.14823466	      0.68439303	     -0.07160540	     -0.49630502	     -1.03669922	      0.61160539	      0.38155572	      0.01919837	     -0.87886523	     -0.17914933	      0.32550606	     -0.72114792	      1.66358289	      0.07334821	      0.07205562	      0.08729625	      1.69398448	      0.00000000	      0.00000000	      0.01745329
     14.83333300	      2.13978432	      0.10667301	      0.11036901	      2.85623451	      1.05128431	      0.18499689	     -0.09954224	     -0.06217044	     -0.40890891	      0.14664302	      0.64407694	      0.07258110	     -0.46122323	     -1.10583807	      0.67458445	      0.41741835	      0.03944577	     -1.01419069	     -0.29061576	      0.44573424	     -0.84899723	      1.57509977	      0.05784235	      0.09836202	      0.15806774	      1.74402123	      0.00000000	      0.00000000	      0.01745329
     14.86666700	      2.11437112	      0.10158649	      0.11460396	      2.84967755	      1.04141771	      0.18828579	     -0.10111540	     -0.06524779	     -0.45467259	      0.16530988	      0.65009577	      0.07088756	     -0.49318928	     -1.09719000	      0.69769543	      0.44910165	      0.00792890	     -1.06480949	     -0.28601965	      0.45895957	     -0.91395888	      1.48403547	      0.07529911	     -0.01112567	      0.34149076	      1.68315487	      0.00000000	      0.00000000	      0.01745329
     14.90000000	      2.04349315	      0.10385744	      0.12505954	      2.80947988	      1.04111645	      0.18952376	     -0.10239779	     -0.11888843	     -0.45921376	      0.12845987	      0.62198406	      0.06142284	     -0.50222204	     -1.12836572	      0.67632936	      0.44131054	     -0.01964058	     -1.11892822	     -0.16771150	      0.39130571	     -0.77283388	      1.91112010	      0.06955778	      0.04284698	      0.09128515	      1.99389092	      0.00000000	      0.00000000	      0.01745329
     14.93333300	      2.00498660	      0.10967435	      0.11053627	      2.77809079	      1.05242050	      0.18723948	     -0.13883801	     -0.16839498	     -0.42892622	      0.08221697	      0.59545574	      0.03970748	     -0.53702691	     -1.06008585	      0.65260710	      0.41052231	     -0.07786061	     -1.08793209	      0.03248443	      0.26389826	     -0.64048154	      1.95362361	      0.12829554	      0.00008876	      0.13265105	      2.36750524	      0.00000000	      0.00000000	      0.01745329
     14.96666700	      1.94716038	      0.11397015	      0.04438258	      2.74663773	      1.06326533	      0.18226551	     -0.10114079	     -0.17116062	     -0.35892170	      0.12943790	      0.63678857	     -0.00007213	     -0.59815098	     -0.94393173	      0.65955416	      0.36075727	     -0.16734491	     -1.01645198	      0.13451491	      0.17682031	     -0.56867300	      2.06096370	      0.24915452	      0.05838657	      0.29536597	      2.54405120	      0.00000000	      0.00000000	      0.01745329
     15.00000000	      1.77499173	      0.02820683	     -0.10684804	      2.68617949	      1.06208874	      0.19949385	      0.05321861	     -0.14771265	     -0.25709739	      0.30728004	      0.62444215	      0.12414221	     -0.71594136	     -0.84563383	      0.71203323	      0.37271517	     -0.30487086	     -0.99897761	      0.71093979	     -0.01566405	     -0.46426414	      2.35974518	     -0.80883047	      0.16117570	     -0.51753513	      2.01527465	      0.00000000	      0.00000000	      0.01745329
     15.03333300	      1.59706525	      0.14197461	     -0.08708186	      2.65117621	      1.04696662	      0.19526861	     -0.20386064	     -0.12300549	     -0.20055865	      0.12507765	      0.53124686	      0.13281436	     -0.78629333	     -0.83515288	      0.57796832	      0.13678551	     -0.35268551	     -0.85210189	      1.23714267	      0.78303269	     -0.20673609	      1.64321202	     -1.63482497	      0.27964500	     -0.92145118	      1.12955620	      0.00000000	      0.00000000	      0.01745329
     15.06666700	      1.62771178	      0.11456641	     -0.16936808	      2.62524930	      1.02575395	      0.19735988	     -0.12433044	     -0.20698550	     -0.03228386	      0.04424530	      0.63216452	      0.16701302	     -0.76220505	     -0.92661965	      0.66902840	      0.18589133	     -0.39763213	     -0.87214777	     -0.00798515	     -0.75358537	     -0.02836820	      2.07999872	     -1.67538439	      0.16248296	     -0.92971598	      0.90597674	      0.00000000	      0.00000000	      0.01745329
     15.10000000	      1.61022337	      0.07461234	     -0.17090052	      2.61601646	      1.01878988	      0.19907701	     -0.04644561	     -0.26304617	     -0.01460703	      0.02489641	      0.62223198	      0.18451046	     -0.80087966	     -0.94681266	      0.66321741	      0.19133186	     -0.45191184	     -0.88585817	     -0.12468335	     -0.85962091	     -0.03158378	      1.84285320	     -1.69937973	      0.08485454	     -0.97586428	      0.87691228	      0.00000000	      0.00000000	      0.01745329
     15.13333300	      1.74405343	     -0.08416704	     -0.15530469	      2.55732558	      0.97854827	      0.18927438	      0.12747713	     -0.43124592	     -0.05812616	     -0.01322154	      0.76761141	      0.30580753	     -0.90557140	     -1.28039687	      0.78401764	      0.25797097	     -0.55222154	     -1.08199037	      0.04244924	     -0.89110309	     -0.04006739	      2.07257899	     -1.97773553	      0.02925405	     -0.80054388	      0.75679338	      0.00000000	      0.00000000	      0.01745329
     15.16666700	      1.83598370	     -0.10276034	     -0.17990636	      2.53082735	      0.96623675	      0.18896289	      0.19824383	     -0.45575632	     -0.08590474	      0.11822267	      0.90879872	      0.35053707	     -0.85287564	     -1.44269949	      0.84615943	      0.37214599	     -0.48186012	     -1.14479643	      0.05043801	     -1.04169827	     -0.21171330	      1.82801730	     -1.98151780	      0.17352633	     -0.71401355	      0.70304232	      0.00000000	      0.00000000	      0.01745329
     15.20000000	      1.84531890	     -0.10843242	     -0.16860184	      2.51922108	      0.96065968	      0.19262577	      0.19151457	     -0.43508433	     -0.14751478	      0.18398148	      0.93889782	      0.37108770	     -0.83040461	     -1.47661709	      0.85739233	      0.39318259	     -0.46817580	     -1.18029878	      0.27932159	     -0.80430763	      0.01200146	      1.50003406	     -1.91857592	      0.21425857	     -0.66288773	      0.73793464	      0.00000000	      0.00000000	      0.01745329
