# Supplementary material for: Simulation of Human Movement in Zero Gravity
Source: Sensors (Basel). 2024 Mar 9;24(6):1770. doi: 10.3390/s24061770 (PMC10976247; doi:10.3390/s24061770)
Supplement: Supplementary file 1 [file sensors-24-01770-s001.zip › supplementary/motion_data/10 Fight/output.sto]

UNKNOWN
version=1
nRows=324
nColumns=30
inDegrees=no
endheader
time	/jointset/global/yaw/value	/jointset/global/roll/value	/jointset/global/pitch/value	/jointset/global/longitudinal/value	/jointset/global/vertical/value	/jointset/global/lateral/value	/jointset/SpineL/SpineL_LL/value	/jointset/SpineL/SpineL_RR/value	/jointset/SpineL/SpineL_FE/value	/jointset/SpineU/SpineU_FE/value	/jointset/Hip_r/Hip_EF_r/value	/jointset/Hip_r/Hip_RR_r/value	/jointset/Hip_r/Hip_DB_r/value	/jointset/Knee_r/Knee_FE_r/value	/jointset/Hip_l/Hip_EF_l/value	/jointset/Hip_l/Hip_RR_l/value	/jointset/Hip_l/Hip_BD_l/value	/jointset/Knee_l/Knee_FE_l/value	/jointset/Shoulder_r/Shoulder_BD_r/value	/jointset/Shoulder_r/Shoulder_EF_r/value	/jointset/Shoulder_r/Shoulder_RR_r/value	/jointset/Elbow_r/Elbow_EF_r/value	/jointset/Shoulder_l/Shoulder_DB_l/value	/jointset/Shoulder_l/Shoulder_EF_l/value	/jointset/Shoulder_l/Shoulder_RR_l/value	/jointset/Elbow_l/Elbow_EF_l/value	/jointset/Neck/Neck_LL/value	/jointset/Neck/Neck_RR/value	/jointset/Neck/Neck_FE/value
      0.03292367	      2.55738529	     -0.09399298	     -0.32374304	      3.08062612	      1.20161301	      0.50345983	      0.01381577	      0.02355744	      0.24598978	     -0.00123145	      0.38113869	     -0.02182262	      0.06431596	     -0.21360027	      0.39349884	      0.00216924	     -0.10295393	     -0.22804769	      0.05787492	     -0.11397381	     -0.04883422	      0.72533768	     -0.11566668	      0.05385103	     -0.02582483	      0.42523516	      0.01605261	      0.00588798	      0.05608018
      0.06625667	      2.55777364	     -0.09884212	     -0.28324662	      3.07577339	      1.20059195	      0.49565527	      0.01595553	      0.00520543	      0.23168711	     -0.03490183	      0.31217769	      0.00720002	      0.04574426	     -0.19286201	      0.32139879	     -0.02247347	     -0.11946049	     -0.18050712	      0.04218670	     -0.07231605	     -0.04496354	      0.61615402	     -0.16061680	      0.05251381	     -0.00911172	      0.34802916	      0.00580176	      0.00867247	     -0.00921789
      0.09958967	      2.56536820	     -0.12154208	     -0.28096680	      3.07585041	      1.20032901	      0.48840872	      0.03936879	     -0.00174318	      0.24322495	     -0.04525396	      0.30909880	      0.03667614	      0.00120771	     -0.25610904	      0.34185196	     -0.02859677	     -0.16000029	     -0.28084727	      0.03943355	     -0.14959326	     -0.04409185	      0.72410477	     -0.20063935	     -0.02320800	      0.01663292	      0.40092233	     -0.01953919	     -0.01888631	     -0.01963928
      0.13292267	      2.54202111	     -0.10584476	     -0.26063407	      3.07136486	      1.19981166	      0.48381757	     -0.00093703	      0.01156613	      0.23574074	     -0.05830455	      0.28043985	      0.01398337	      0.00340644	     -0.27584708	      0.29136365	     -0.02368021	     -0.14432464	     -0.24228994	      0.01810758	     -0.16486084	     -0.04331105	      0.57222031	     -0.24082300	     -0.05061121	     -0.01539282	      0.30610194	      0.00686692	      0.01149870	      0.03544563
      0.16625567	      2.54035719	     -0.09952809	     -0.26541354	      3.06799590	      1.19978461	      0.48091889	     -0.01693122	      0.02278783	      0.25177028	     -0.05686577	      0.24962509	      0.01540426	     -0.00069314	     -0.20887262	      0.26855593	     -0.02558035	     -0.13515375	     -0.16525115	      0.01752771	     -0.26654667	     -0.04260529	      0.67594618	     -0.24326431	     -0.11419660	     -0.02250555	      0.36871360	      0.00763313	      0.00121282	      0.04857154
      0.19958867	      2.56798357	     -0.10502361	     -0.27264405	      3.06916062	      1.20018133	      0.48070905	     -0.00016788	      0.00374635	      0.25697831	     -0.05429038	      0.24596148	      0.02115122	     -0.01756399	     -0.21380313	      0.30429780	     -0.03183915	     -0.14033681	     -0.20535193	      0.03138192	     -0.25044789	     -0.04144745	      0.55321035	     -0.20760548	     -0.09900127	     -0.01232590	      0.29028743	     -0.01670593	     -0.00768770	      0.02475785
      0.23292167	      2.58098018	     -0.10800500	     -0.26514231	      3.07053165	      1.19983776	      0.48285835	      0.01032323	      0.00106946	      0.24065733	     -0.06292902	      0.25287244	      0.02959991	     -0.02294461	     -0.27911472	      0.31349319	     -0.03459409	     -0.13577246	     -0.20100129	      0.04447751	     -0.23055692	     -0.04026159	      0.63561878	     -0.16050094	     -0.07542789	      0.00890608	      0.36213741	     -0.01475095	      0.00070225	      0.02194907
      0.26625467	      2.58123260	     -0.10106489	     -0.25455806	      3.07047045	      1.19986604	      0.48576838	      0.00226498	      0.00964041	      0.23060026	     -0.07897194	      0.23150907	      0.03102150	     -0.01183121	     -0.24571847	      0.29155038	     -0.03477489	     -0.11570981	     -0.11492200	      0.04089737	     -0.15536127	     -0.03949601	      0.61908121	     -0.12532769	     -0.00671373	      0.00718783	      0.32891409	      0.01758290	      0.00503302	      0.00862713
      0.29958767	      2.58217703	     -0.09783066	     -0.27927680	      3.07444976	      1.20071645	      0.49030227	      0.00205687	      0.01613321	      0.24028771	     -0.05140942	      0.24653771	      0.02780806	     -0.00404311	     -0.18276403	      0.34501485	     -0.03500345	     -0.10353994	     -0.13397328	      0.02809292	     -0.11650900	     -0.03866543	      0.60730945	     -0.11407577	     -0.00573810	      0.01278584	      0.36127007	      0.01056889	     -0.00252750	     -0.01955939
      0.33292067	      2.57439035	     -0.10038216	     -0.29717805	      3.07750390	      1.20127847	      0.49305920	      0.00783139	      0.02888852	      0.24442688	     -0.03176904	      0.26904689	      0.02841776	     -0.00088849	     -0.18045559	      0.38115465	     -0.03339367	     -0.10178664	     -0.14396645	      0.00910113	     -0.10241166	     -0.03845315	      0.65107143	     -0.13124766	     -0.00578567	      0.00841577	      0.33594374	     -0.02099686	      0.00133634	      0.01622654
      0.36625367	      2.57145177	     -0.10251320	     -0.28978003	      3.07580627	      1.20105188	      0.49129979	      0.01325388	      0.01703095	      0.23721501	     -0.02878820	      0.25226063	      0.02893718	      0.00119729	     -0.19424854	      0.35514700	     -0.03174916	     -0.10390558	     -0.08865304	     -0.01340541	     -0.06615151	     -0.03757257	      0.57354720	     -0.17438517	     -0.03221224	      0.01148335	      0.31845413	     -0.00789920	      0.00719168	      0.04784851
      0.39958667	      2.57194992	     -0.11448999	     -0.28080881	      3.07164812	      1.20035420	      0.48701264	      0.02731419	      0.02500194	      0.24621607	     -0.03465112	      0.21701797	      0.02744611	     -0.00739611	     -0.18923188	      0.34652222	     -0.03372479	     -0.12098574	     -0.13830037	     -0.01664788	     -0.12665549	     -0.03736038	      0.66959784	     -0.21114892	     -0.06483134	     -0.01975721	      0.32294915	      0.01639556	     -0.01563463	      0.02350946
      0.43291967	      2.56309150	     -0.11313177	     -0.25044268	      3.06260049	      1.19915007	      0.48225703	      0.02715490	      0.02988975	      0.24590273	     -0.05395282	      0.15255159	      0.02787891	      0.00529601	     -0.18136273	      0.27527327	     -0.03421267	     -0.11950833	     -0.09844258	     -0.01081296	     -0.12633382	     -0.03631232	      0.51649416	     -0.23932861	     -0.08129533	     -0.00522861	      0.28568393	      0.01441546	      0.01866396	     -0.01157434
      0.46625267	      2.58063975	     -0.10453325	     -0.24641050	      3.05639073	      1.19816603	      0.48101669	      0.02800312	      0.02153548	      0.25869970	     -0.06268374	      0.12992614	      0.02638864	      0.02484868	     -0.21471126	      0.26586969	     -0.03555443	     -0.10988523	     -0.13403040	      0.01423638	     -0.22366617	     -0.03591568	      0.65030223	     -0.23413545	     -0.10407698	     -0.01300003	      0.31898512	     -0.01652496	     -0.01504892	      0.00274650
      0.49958567	      2.59276189	     -0.09788750	     -0.23789002	      3.05240674	      1.19781215	      0.48066043	      0.02650412	      0.00588979	      0.25518723	     -0.06548054	      0.10445032	      0.02608744	      0.04004056	     -0.21532637	      0.24929338	     -0.03617679	     -0.10533320	     -0.14057656	      0.03891020	     -0.20181307	     -0.03470229	      0.47526353	     -0.20410384	     -0.08787009	     -0.00811752	      0.26219326	     -0.01097330	      0.00233887	      0.04120122
      0.53291867	      2.58073845	     -0.10718958	     -0.24973536	      3.05250438	      1.19813558	      0.48123378	      0.02974528	      0.03537588	      0.26793952	     -0.05434182	      0.11085251	      0.03072502	      0.03794125	     -0.17904724	      0.24579042	     -0.03332432	     -0.12108744	     -0.09875671	      0.06126967	     -0.26283343	     -0.03448447	      0.62795087	     -0.15477617	     -0.08787074	     -0.01421041	      0.31923782	      0.01400348	      0.00448540	      0.04364973
      0.56625167	      2.59042042	     -0.10451027	     -0.25778068	      3.05616951	      1.19887700	      0.48235919	      0.02624859	      0.01104466	      0.26707341	     -0.04448168	      0.11784197	      0.02598851	      0.03700329	     -0.14330683	      0.27032710	     -0.03596205	     -0.13062437	     -0.11988820	      0.06230027	     -0.17421015	     -0.03347763	      0.48829311	     -0.11689822	     -0.05193993	      0.01771460	      0.26436847	      0.02103919	      0.01125370	      0.02102634
      0.59958467	      2.56969203	     -0.10446647	     -0.26248886	      3.06126257	      1.19927430	      0.48390746	      0.01444656	      0.02948511	      0.25865072	     -0.03783958	      0.15296171	      0.02854492	      0.03560888	     -0.16161203	      0.27826194	     -0.03439866	     -0.14260906	     -0.10577614	      0.04892414	     -0.14939067	     -0.03391981	      0.63693772	     -0.09470781	     -0.03170078	      0.00556570	      0.32338005	     -0.01588741	     -0.01859394	      0.01547525
      0.63291767	      2.56036557	     -0.10142442	     -0.26130128	      3.06608871	      1.19982934	      0.48338783	     -0.00000147	      0.01387155	      0.25094546	     -0.04278088	      0.16211017	      0.02644140	      0.02774268	     -0.13093119	      0.28381381	     -0.03574527	     -0.15443931	     -0.10640355	      0.02281709	     -0.04872838	     -0.03326744	      0.55585889	     -0.10157027	     -0.00193200	      0.01150349	      0.28688665	     -0.01386648	      0.01989072	      0.01355474
      0.66625067	      2.54309128	     -0.10452149	     -0.27020487	      3.07024437	      1.20047474	      0.48206386	     -0.01703283	      0.03153498	      0.25196044	     -0.02899539	      0.17961994	      0.02828851	      0.01159134	     -0.09709280	      0.29416264	     -0.03432513	     -0.17056151	     -0.10774152	      0.00974838	     -0.06391318	     -0.03395583	      0.63301251	     -0.12197231	     -0.01234890	      0.00732530	      0.30481329	      0.01313714	     -0.01985166	      0.00038364
      0.69958367	      2.54550272	     -0.10556912	     -0.27150141	      3.07132661	      1.20077852	      0.47966619	     -0.02058590	      0.01593136	      0.25464282	     -0.03229217	      0.18739997	      0.02767902	     -0.00381916	     -0.10970955	      0.29065298	     -0.03480424	     -0.17892941	     -0.10033458	      0.01725756	     -0.06951779	     -0.03306876	      0.58551153	     -0.14148804	     -0.03473144	     -0.01377758	      0.29059893	      0.01092477	      0.01393155	      0.01009961
      0.73291667	      2.55289090	     -0.10822885	     -0.25788471	      3.06833596	      1.20025703	      0.47668400	     -0.01637783	      0.01962489	      0.24627673	     -0.04274733	      0.16214287	      0.02787183	     -0.01697129	     -0.10217247	      0.26822328	     -0.03536649	     -0.18066307	     -0.10829215	      0.04992726	     -0.12749516	     -0.03275445	      0.58101121	     -0.15006811	     -0.04535427	      0.01221725	      0.26818721	     -0.02129301	     -0.00773799	      0.03057967
      0.76624967	      2.55781761	     -0.10233296	     -0.24665371	      3.06301220	      1.19951197	      0.47523868	     -0.02219141	      0.02444170	      0.25239298	     -0.06359255	      0.13913819	      0.02885889	     -0.01401886	     -0.10576354	      0.24105873	     -0.03515831	     -0.16334296	     -0.10443594	      0.08606767	     -0.19814298	     -0.03211467	      0.58072210	     -0.14436348	     -0.07274858	     -0.01264556	      0.30662747	     -0.01190848	     -0.00457099	      0.03256973
      0.79958267	      2.57356504	     -0.09806483	     -0.23517738	      3.05867065	      1.19883296	      0.47509364	     -0.01908075	      0.01442353	      0.24867836	     -0.07262139	      0.11615357	      0.02771275	     -0.01161433	     -0.11042447	      0.23026368	     -0.03633162	     -0.14484256	     -0.13170285	      0.11429090	     -0.23345935	     -0.03150435	      0.52427686	     -0.12837598	     -0.06841157	      0.00933769	      0.23803508	      0.01335258	      0.01637401	      0.01133756
      0.83291567	      2.57420185	     -0.10579778	     -0.23068771	      3.05656001	      1.19844023	      0.47591360	     -0.00150773	      0.02402546	      0.25148063	     -0.08627118	      0.10842864	      0.02864929	     -0.01842840	     -0.10888955	      0.22064605	     -0.03583519	     -0.13787050	     -0.12320526	      0.12614450	     -0.26578273	     -0.03129493	      0.59955758	     -0.10003910	     -0.08886137	     -0.01199626	      0.31706130	      0.01000267	     -0.01894213	      0.00959492
      0.86624867	      2.57205628	     -0.11138513	     -0.23027039	      3.05787901	      1.19877513	      0.47832387	      0.01514326	      0.01914674	      0.24398001	     -0.08575012	      0.11430753	      0.02814075	     -0.02203724	     -0.10498381	      0.22539037	     -0.03608168	     -0.13039987	     -0.11210219	      0.10920403	     -0.19795257	     -0.03143158	      0.50594638	     -0.08394569	     -0.05985497	      0.01452123	      0.23393724	     -0.00666573	      0.01671755	      0.01485561
      0.89958167	      2.56316151	     -0.11435240	     -0.25029228	      3.06236940	      1.19940323	      0.48252067	      0.02250699	      0.02822074	      0.25005605	     -0.07237018	      0.14959010	      0.02895097	     -0.02049886	     -0.09729181	      0.26476590	     -0.03531857	     -0.12248299	     -0.11846812	      0.07050780	     -0.18571240	     -0.03222020	      0.65217192	     -0.08236474	     -0.07367847	      0.00841425	      0.32109227	     -0.01220814	     -0.00891742	      0.02259218
      0.93291467	      2.55600427	     -0.11091153	     -0.25466828	      3.06603105	      1.19994970	      0.48570381	      0.01985779	      0.02263772	      0.24065611	     -0.06254961	      0.16809136	      0.02914075	     -0.01192246	     -0.10333320	      0.27921133	     -0.03492416	     -0.11158116	     -0.09902271	      0.02238660	     -0.07766034	     -0.03254590	      0.52488450	     -0.09820745	     -0.03120851	      0.00732625	      0.24255187	      0.00648840	     -0.00114929	      0.02129522
      0.96624767	      2.55492698	     -0.11946020	     -0.26505881	      3.06864609	      1.20013558	      0.48702270	      0.03180939	      0.03387977	      0.24344504	     -0.05229588	      0.17700049	      0.02884578	     -0.01708771	     -0.08817621	      0.30402700	     -0.03499042	     -0.11906214	     -0.10700706	      0.00253669	     -0.09509488	     -0.03353118	      0.69719720	     -0.11363138	     -0.03374878	      0.00899940	      0.32609835	      0.01143560	      0.00468601	      0.01021817
      0.99958067	      2.56865568	     -0.11371004	     -0.25730585	      3.06714333	      1.19989427	      0.48660045	      0.03052549	      0.02061895	      0.23821102	     -0.05386538	      0.15708507	      0.02765761	     -0.00679196	     -0.09831313	      0.29595463	     -0.03557265	     -0.11319595	     -0.09806755	      0.00459728	     -0.04705209	     -0.03279106	      0.54344181	     -0.12966661	      0.00144082	     -0.00925314	      0.26017404	      0.01192196	     -0.00125770	     -0.00212883
      1.03291367	      2.57957280	     -0.11162247	     -0.25716706	      3.06356385	      1.19932773	      0.48518609	      0.02905175	      0.03426742	      0.24592505	     -0.05162088	      0.13437308	      0.02991084	      0.00068916	     -0.09778823	      0.29386367	     -0.03385301	     -0.11435131	     -0.11115004	      0.04032014	     -0.13874209	     -0.03304231	      0.66780305	     -0.13538222	     -0.01438044	      0.00141394	      0.32888529	     -0.00214510	     -0.01496040	      0.00288625
      1.06624667	      2.59992988	     -0.10840717	     -0.24636204	      3.05821315	      1.19872240	      0.48181577	      0.02955947	      0.01803662	      0.24990807	     -0.06024944	      0.09258683	      0.02685119	      0.00479345	     -0.10084746	      0.27035858	     -0.03579175	     -0.11977334	     -0.10437258	      0.08317012	     -0.15951435	     -0.03162071	      0.54177527	     -0.13249957	     -0.01394741	      0.00957355	      0.26644256	     -0.00679554	      0.02331602	      0.02174284
      1.09957967	      2.60324001	     -0.11109573	     -0.24298785	      3.05424743	      1.19816671	      0.47839181	      0.02605371	      0.03056740	      0.25789676	     -0.05885704	      0.06931082	      0.02890730	      0.00305805	     -0.11145048	      0.25763440	     -0.03470444	     -0.13615484	     -0.11370731	      0.11731054	     -0.23903883	     -0.03164664	      0.60153501	     -0.11956569	     -0.05251226	     -0.01571900	      0.30921565	      0.00183617	     -0.02385436	      0.03425699
      1.13291267	      2.60601555	     -0.10965224	     -0.23461726	      3.05177844	      1.19786313	      0.47483530	      0.01858354	      0.01658516	      0.26199448	     -0.06763709	      0.04168743	      0.02615671	      0.00221556	     -0.10150680	      0.24413550	     -0.03632609	     -0.15172468	     -0.12634079	      0.12599492	     -0.23252412	     -0.03088424	      0.56515974	     -0.11158920	     -0.06810450	      0.00955975	      0.26486028	      0.01443877	      0.02574749	      0.03610182
      1.16624567	      2.58543875	     -0.11165866	     -0.23087446	      3.05279560	      1.19798640	      0.47301541	      0.00799964	      0.03112635	      0.26046195	     -0.06598015	      0.05031135	      0.02947566	      0.00204743	     -0.13079848	      0.23390502	     -0.03433122	     -0.16970313	     -0.12101022	      0.10717371	     -0.20688214	     -0.03173137	      0.57240649	     -0.10148072	     -0.08543280	     -0.00267424	      0.28477152	      0.00758314	     -0.02222501	      0.02368519
      1.19957867	      2.58156532	     -0.10996150	     -0.23481426	      3.05630646	      1.19842823	      0.47251178	      0.00216726	      0.01527849	      0.26096582	     -0.06761442	      0.05658179	      0.02700616	     -0.00004499	     -0.10285753	      0.24501130	     -0.03580005	     -0.18252342	     -0.12118636	      0.07096471	     -0.15742705	     -0.03191549	      0.62907057	     -0.09485589	     -0.08029027	     -0.00043734	      0.27826291	     -0.01548976	      0.01623050	      0.01676664
      1.23291167	      2.56026040	     -0.10771020	     -0.24503718	      3.06210822	      1.19926911	      0.47458459	     -0.01369702	      0.03135034	      0.25622425	     -0.05372254	      0.09625529	      0.02991066	      0.00324949	     -0.11243935	      0.26284467	     -0.03375259	     -0.18827439	     -0.11263993	      0.03014885	     -0.09331526	     -0.03276388	      0.57391056	     -0.09560409	     -0.05482749	     -0.00239979	      0.27496055	     -0.01351908	     -0.01070968	      0.01145775
      1.26624467	      2.56830716	     -0.10421067	     -0.26099790	      3.06729789	      1.19991206	      0.47697275	     -0.01937674	      0.02039022	      0.25595592	     -0.04487761	      0.12438005	      0.02662182	      0.00219522	     -0.08771232	      0.29356978	     -0.03578952	     -0.18771328	     -0.10399607	      0.01141820	     -0.09252535	     -0.03311903	      0.66901847	     -0.09654556	     -0.03419470	     -0.00419357	      0.31353773	     -0.00001446	      0.00135442	      0.02007838
      1.29957767	      2.57477161	     -0.10818906	     -0.26450871	      3.07037677	      1.20030557	      0.47893925	     -0.01153048	      0.01864804	      0.24587799	     -0.03911211	      0.15015177	      0.02871974	     -0.00424447	     -0.11443948	      0.30586475	     -0.03499825	     -0.18822801	     -0.10051269	      0.02234320	     -0.06820762	     -0.03268722	      0.56943087	     -0.09612383	      0.00915718	      0.00479556	      0.27147643	      0.00289182	      0.00896190	      0.02238719
      1.33291067	      2.58168027	     -0.11419097	     -0.26515052	      3.06918941	      1.20008710	      0.47991311	      0.00252699	      0.03180498	      0.24840953	     -0.04534056	      0.14743363	      0.02847446	     -0.01010995	     -0.08931116	      0.30477181	     -0.03495250	     -0.18309111	     -0.10329353	      0.05979401	     -0.13803844	     -0.03264654	      0.65357825	     -0.09400256	      0.00498870	      0.00493056	      0.34795633	     -0.00858933	     -0.01660110	      0.01607785
      1.36624367	      2.59747277	     -0.10731850	     -0.25149855	      3.06453489	      1.19944712	      0.48055126	      0.01031289	      0.00878867	      0.24175863	     -0.05671598	      0.13236942	      0.02777168	     -0.00057994	     -0.11114970	      0.27944449	     -0.03537506	     -0.15744488	     -0.10192398	      0.09472637	     -0.15074064	     -0.03156145	      0.54462907	     -0.10302485	      0.01231242	      0.01130179	      0.26037552	     -0.01022381	      0.02217234	      0.00317477
      1.39957667	      2.59231143	     -0.10769573	     -0.24367194	      3.05919680	      1.19870839	      0.48054475	      0.01810729	      0.01767850	      0.24836211	     -0.07050312	      0.11631524	      0.02700751	      0.00364201	     -0.09803327	      0.25509301	     -0.03598772	     -0.13825618	     -0.11232781	      0.11845384	     -0.22597008	     -0.03140851	      0.62714094	     -0.11446956	     -0.04636513	      0.00475506	      0.34097374	     -0.00181386	     -0.02515594	      0.00668975
      1.43290967	      2.57037457	     -0.11396521	     -0.23062795	      3.05557482	      1.19840329	      0.48002387	      0.02810594	      0.02803519	      0.24570372	     -0.08157614	      0.10990825	      0.02895968	      0.00110683	     -0.11043065	      0.22551396	     -0.03536003	     -0.12785249	     -0.12188444	      0.11572407	     -0.21467354	     -0.03107836	      0.53291594	     -0.12690741	     -0.06248536	     -0.01394203	      0.23889685	      0.01207441	      0.02833056	      0.02091253
      1.46624267	      2.56191709	     -0.11444617	     -0.23390279	      3.05486485	      1.19834715	      0.48018744	      0.03178291	      0.02443519	      0.25116255	     -0.08170595	      0.11545319	      0.02783468	     -0.00093846	     -0.09862907	      0.22534065	     -0.03622742	     -0.11630476	     -0.13589890	      0.08741708	     -0.22998990	     -0.03190931	      0.61009096	     -0.14048434	     -0.12500051	      0.00539690	      0.31724469	      0.01547839	     -0.02836122	      0.03163309
      1.49957567	      2.54723113	     -0.11171403	     -0.23274424	      3.05617037	      1.19864493	      0.48104994	      0.02772585	      0.02341113	      0.24810800	     -0.08182681	      0.12852404	      0.02866628	     -0.00056946	     -0.10654284	      0.21822586	     -0.03576408	     -0.10549771	     -0.11882628	      0.04222712	     -0.17727600	     -0.03218671	      0.57057007	     -0.14474975	     -0.10437200	     -0.01225578	      0.22378921	      0.00162054	      0.02654523	      0.02808501
      1.53290867	      2.54397869	     -0.11770610	     -0.24225757	      3.06019507	      1.19919444	      0.48203510	      0.03206958	      0.03171582	      0.24875786	     -0.07349903	      0.14734654	      0.02962562	     -0.01405484	     -0.09537658	      0.23659531	     -0.03503362	     -0.11195854	     -0.11641863	      0.00878467	     -0.14975809	     -0.03310653	      0.60642964	     -0.13768828	     -0.10207200	      0.00698143	      0.32381889	     -0.01084645	     -0.02676443	      0.01355710
      1.56624167	      2.56110175	     -0.11544129	     -0.24959378	      3.06434554	      1.19969118	      0.48336641	      0.02879779	      0.01924788	      0.24459773	     -0.06745165	      0.16132710	      0.02819061	     -0.02026418	     -0.10005127	      0.25978653	     -0.03599714	     -0.11438422	     -0.11686818	     -0.00276651	     -0.11412483	     -0.03305643	      0.61541297	     -0.12020903	     -0.02668590	     -0.01143093	      0.25358206	     -0.00214428	      0.01995802	      0.00404958
      1.59957467	      2.57021610	     -0.11357717	     -0.25742960	      3.06704751	      1.20001277	      0.48422544	      0.01934934	      0.02801969	      0.24242524	     -0.05660285	      0.16969082	      0.02977346	     -0.02314006	     -0.09713841	      0.27360444	     -0.03455367	     -0.11918650	     -0.09835968	      0.01531566	     -0.10510802	     -0.03263925	      0.59774647	     -0.10222169	      0.00045491	      0.01035357	      0.34532663	      0.01518220	     -0.01394079	      0.00427857
      1.63290767	      2.59366346	     -0.11593887	     -0.26440223	      3.06792121	      1.20012875	      0.48361691	      0.02437476	      0.02031374	      0.24554786	     -0.04990808	      0.16513953	      0.02769395	     -0.03022395	     -0.09566852	      0.29271199	     -0.03603843	     -0.13225989	     -0.11067340	      0.06033463	     -0.12949686	     -0.03210668	      0.62036454	     -0.07976515	      0.03960157	     -0.00664695	      0.29486714	      0.00496165	      0.00870798	      0.01152316
      1.66624067	      2.60180314	     -0.10909249	     -0.26032441	      3.06502619	      1.19973412	      0.48182461	      0.01484542	      0.01393149	      0.24653896	     -0.04679063	      0.14437447	      0.02848872	     -0.02158263	     -0.10180226	      0.27935900	     -0.03536132	     -0.13499741	     -0.09650620	      0.10021523	     -0.14592863	     -0.03102568	      0.57180825	     -0.08120606	      0.01377177	      0.01400766	      0.32918068	     -0.00756824	     -0.00209198	      0.01826843
      1.69957367	      2.59186551	     -0.10297676	     -0.25063369	      3.06043107	      1.19907732	      0.47883861	     -0.00110018	      0.02618578	      0.25350013	     -0.05428001	      0.11416779	      0.02867942	     -0.00938252	     -0.09868925	      0.26036889	     -0.03557993	     -0.14008433	     -0.11671252	      0.12240977	     -0.18866543	     -0.03090354	      0.61265966	     -0.09735876	     -0.01630600	      0.00235071	      0.30098015	     -0.01065807	     -0.00224882	      0.02332464
      1.73290667	      2.57891419	     -0.09973627	     -0.23553199	      3.05609523	      1.19853040	      0.47454546	     -0.01295028	      0.02222154	      0.25484149	     -0.06216017	      0.08301251	      0.02858341	     -0.00094303	     -0.11018629	      0.22739156	     -0.03577877	     -0.15062066	     -0.11353456	      0.11766988	     -0.17947478	     -0.03067673	      0.55747318	     -0.12466384	     -0.07089675	      0.01004319	      0.28618889	      0.00122762	      0.00538160	      0.02243590
      1.76623967	      2.57208285	     -0.10747189	     -0.23120530	      3.05464537	      1.19834893	      0.47062025	     -0.00850070	      0.02049662	      0.26276467	     -0.06866259	      0.06498962	      0.02826756	     -0.00688793	     -0.10693520	      0.21826845	     -0.03608672	     -0.17443789	     -0.12384864	      0.09632886	     -0.19317296	     -0.03087500	      0.62077960	     -0.13897890	     -0.11618318	     -0.01739078	      0.28731959	      0.00342551	     -0.00901026	      0.02248482
      1.79957267	      2.56350935	     -0.11609772	     -0.22890912	      3.05575543	      1.19853033	      0.46923831	     -0.00051415	      0.02469635	      0.26037568	     -0.06802752	      0.06372459	      0.02883627	     -0.01118901	     -0.11291813	      0.21996382	     -0.03569113	     -0.19417257	     -0.13140856	      0.06377875	     -0.15907012	     -0.03144488	      0.56478017	     -0.14312833	     -0.11695309	      0.00983327	      0.25570414	     -0.00541128	      0.01360254	      0.02558767
      1.83290567	      2.57081231	     -0.11412580	     -0.23807094	      3.05811981	      1.19877149	      0.47159482	      0.00107823	      0.02540638	      0.26084817	     -0.06433928	      0.07610154	      0.02891643	     -0.00233893	     -0.10484204	      0.24044827	     -0.03543317	     -0.19312344	     -0.11998262	      0.03581275	     -0.15865263	     -0.03205928	      0.62354956	     -0.12840868	     -0.10018920	     -0.01757207	      0.30898612	     -0.01385455	     -0.01955185	      0.02991313
      1.86623867	      2.58778968	     -0.10459808	     -0.24850470	      3.06100700	      1.19911289	      0.47663081	     -0.00011322	      0.01387299	      0.25593958	     -0.05662765	      0.09678684	      0.02827244	      0.01637937	     -0.10668860	      0.26670909	     -0.03550448	     -0.17469727	     -0.09973683	      0.02328405	     -0.12830837	     -0.03201079	      0.58532286	     -0.10833390	     -0.03442011	      0.01691017	      0.26627442	     -0.00861868	      0.02242486	      0.02207700
      1.89957167	      2.59690057	     -0.10686836	     -0.26095631	      3.06404485	      1.19937539	      0.48184635	      0.01046283	      0.02880643	      0.25303445	     -0.04746657	      0.12065534	      0.02920899	      0.02343865	     -0.09754127	      0.30016431	     -0.03445619	     -0.16431978	     -0.10729403	      0.03750406	     -0.13764431	     -0.03221062	      0.62126445	     -0.07802116	      0.00333333	      0.00359964	      0.34473648	      0.00157629	     -0.02304433	      0.01210444
      1.93290467	      2.61094968	     -0.11219756	     -0.26272715	      3.06511037	      1.19944811	      0.48525690	      0.03238868	      0.01796229	      0.24627458	     -0.04824247	      0.13199595	      0.02851653	      0.02320439	     -0.10802541	      0.30990182	     -0.03498750	     -0.15521827	     -0.09661812	      0.06538320	     -0.11897380	     -0.03115954	      0.58567527	     -0.06226381	      0.04618565	      0.01325578	      0.29653954	      0.00651235	      0.02448854	      0.00732688
      1.96623767	      2.60852615	     -0.10429655	     -0.26142942	      3.06334185	      1.19915575	      0.48759933	      0.02816885	      0.02056904	      0.24502512	     -0.05020605	      0.13125251	      0.02737897	      0.03671729	     -0.09399395	      0.30641631	     -0.03602289	     -0.13054071	     -0.10351139	      0.08410187	     -0.14107316	     -0.03110010	      0.62136424	     -0.07680048	      0.02478654	      0.01240632	      0.33972842	      0.01524056	     -0.02054887	      0.00741343
      1.99957067	      2.58799172	     -0.10292045	     -0.25337454	      3.06053225	      1.19892958	      0.48704821	      0.02589469	      0.02565403	      0.24582868	     -0.05709583	      0.13114451	      0.02928170	      0.03858646	     -0.10691123	      0.28237771	     -0.03539588	     -0.11795836	     -0.10423647	      0.08985938	     -0.14134495	     -0.03087563	      0.58314799	     -0.11017409	     -0.01006917	      0.00041218	      0.28832766	      0.00779766	      0.01865602	      0.01089919
      2.03290367	      2.57400879	     -0.11392654	     -0.24492410	      3.05813873	      1.19873039	      0.48306120	      0.03668334	      0.02677063	      0.24855537	     -0.06452962	      0.11699736	      0.02849135	      0.01614676	     -0.09465136	      0.25694263	     -0.03619909	     -0.12719154	     -0.11057357	      0.08602551	     -0.16571321	     -0.03096727	      0.61185048	     -0.14312901	     -0.07669305	     -0.00637835	      0.29234986	     -0.00524036	     -0.01372933	      0.01931081
      2.06623667	      2.56141429	     -0.11221871	     -0.23573783	      3.05644411	      1.19855932	      0.47927183	      0.02547976	      0.02031885	      0.25055889	     -0.07411972	      0.11004448	      0.02873497	      0.00377548	     -0.10809381	      0.23294055	     -0.03603832	     -0.12583277	     -0.12009537	      0.06428548	     -0.16663409	     -0.03121009	      0.58645636	     -0.17126732	     -0.11858003	     -0.00829443	      0.26269161	      0.00393883	      0.00397336	      0.02705748
      2.09956967	      2.55533083	     -0.11893278	     -0.23073420	      3.05668123	      1.19863569	      0.47600615	      0.02400434	      0.02745817	      0.25072890	     -0.07853170	      0.10329460	      0.02942145	     -0.01989671	     -0.09863749	      0.22147068	     -0.03555694	     -0.13671406	     -0.13275421	      0.04775136	     -0.18229298	     -0.03172762	      0.60567525	     -0.17006661	     -0.12476765	     -0.01225790	      0.26053388	      0.00651655	      0.00500380	      0.02588631
      2.13290267	      2.56850407	     -0.12169124	     -0.23437255	      3.05881101	      1.19900699	      0.47525955	      0.02537457	      0.02024317	      0.25149777	     -0.07862550	      0.11182941	      0.02878714	     -0.03824763	     -0.10450004	      0.22872932	     -0.03605195	     -0.14340218	     -0.13521860	      0.04200363	     -0.17662711	     -0.03175245	      0.59008284	     -0.14059411	     -0.09710464	     -0.01126635	      0.27886655	     -0.00122140	     -0.01570825	      0.01832100
      2.16623567	      2.58520270	     -0.11149088	     -0.24197447	      3.06120568	      1.19932454	      0.47755132	      0.01389604	      0.01016849	      0.24870446	     -0.07146906	      0.12606416	      0.02854194	     -0.03507017	     -0.10110282	      0.23882877	     -0.03610738	     -0.13193590	     -0.11060147	      0.04595544	     -0.16875397	     -0.03171692	      0.59907622	     -0.09906620	     -0.03801695	     -0.00275103	      0.26980019	     -0.00780081	      0.01312965	      0.01073852
      2.19956867	      2.59277265	     -0.10425449	     -0.25558218	      3.06459311	      1.19974807	      0.48104866	      0.00346665	      0.01519219	      0.24981929	     -0.06091140	      0.15174066	      0.02870593	     -0.02824550	     -0.09803152	      0.26399071	     -0.03579853	     -0.12384378	     -0.10756681	      0.06056667	     -0.15954777	     -0.03163858	      0.61333477	     -0.05871240	      0.00886729	      0.01490940	      0.31167161	     -0.00721298	     -0.00080425	      0.01111754
      2.23290167	      2.59455216	     -0.10547476	     -0.26241892	      3.06747808	      1.20007442	      0.48301640	      0.00361271	      0.01750228	      0.24432335	     -0.04917345	      0.16791853	      0.02879684	     -0.02788880	     -0.09694837	      0.28166626	     -0.03565090	     -0.12902924	     -0.11382282	      0.07868060	     -0.12980772	     -0.03135074	      0.58514233	     -0.03589663	      0.04689585	      0.01705052	      0.29003995	     -0.00195854	     -0.00601442	      0.01559710
      2.26623467	      2.58994831	     -0.11081807	     -0.26552536	      3.06822591	      1.20017963	      0.48265877	      0.01027337	      0.01100276	      0.24640788	     -0.04537248	      0.17232000	      0.02893010	     -0.02965580	     -0.09606285	      0.28040767	     -0.03527193	     -0.14189474	     -0.09748359	      0.09007142	     -0.12180108	     -0.03093020	      0.64306306	     -0.04612635	      0.02858352	      0.01645720	      0.31392579	      0.00114302	      0.01577410	      0.01806114
      2.29956767	      2.57819877	     -0.11295532	     -0.25882673	      3.06672047	      1.20003587	      0.48075692	      0.01085545	      0.00742797	      0.24583030	     -0.04483704	      0.16042647	      0.02853993	     -0.02456938	     -0.09786082	      0.27027656	     -0.03561956	     -0.15253190	     -0.11480084	      0.08485098	     -0.09586177	     -0.03097676	      0.59065055	     -0.08530230	      0.00108080	      0.01291933	      0.26485815	      0.00343173	     -0.00779718	      0.01159460
      2.33290067	      2.55762685	     -0.11412672	     -0.24980443	      3.06311776	      1.19953830	      0.47814508	      0.00874941	      0.01799163	      0.25102152	     -0.05099932	      0.14148308	      0.02893950	     -0.01358790	     -0.09873717	      0.24551208	     -0.03536079	     -0.15957932	     -0.11416536	      0.07104146	     -0.12359052	     -0.03126203	      0.64865046	     -0.13276304	     -0.05804311	      0.00058505	      0.28712192	     -0.00289197	     -0.00916272	      0.01248386
      2.36623367	      2.54925773	     -0.11739720	     -0.23796051	      3.05938997	      1.19905124	      0.47564504	      0.01518393	      0.02044819	      0.25198286	     -0.06059812	      0.11584702	      0.02914147	     -0.00452742	     -0.10127142	      0.22394885	     -0.03532097	     -0.16727331	     -0.11951204	      0.05716790	     -0.12834324	     -0.03137725	      0.58972904	     -0.16590900	     -0.08328097	     -0.00787365	      0.23771684	     -0.01156439	      0.01628788	      0.02131189
      2.39956667	      2.56227359	     -0.12297959	     -0.23781168	      3.05739114	      1.19871492	      0.47500788	      0.03034381	      0.01943700	      0.25563526	     -0.06360527	      0.10152151	      0.02857612	      0.00018534	     -0.10392417	      0.23194560	     -0.03568386	     -0.17532019	     -0.13973973	      0.05271706	     -0.17462868	     -0.03147879	      0.62750750	     -0.17012956	     -0.10165316	     -0.01650404	      0.27329722	     -0.01115589	     -0.01841746	      0.03064820
      2.43289967	      2.57945721	     -0.11446459	     -0.23620974	      3.05570773	      1.19844070	      0.47711053	      0.02862008	      0.01259529	      0.25360817	     -0.06790492	      0.08965284	      0.02818094	      0.02127579	     -0.10550165	      0.23296633	     -0.03576437	     -0.16127212	     -0.11589277	      0.04805362	     -0.18123783	     -0.03138177	      0.58323065	     -0.15366190	     -0.06920124	     -0.01445932	      0.25154409	      0.00776321	      0.00907423	      0.03178443
      2.46623267	      2.59694302	     -0.10970011	     -0.24514368	      3.05689143	      1.19849243	      0.48107989	      0.03124814	      0.01542478	      0.25402775	     -0.06390471	      0.09813959	      0.02821476	      0.03553097	     -0.10817972	      0.25790123	     -0.03540062	     -0.14941149	     -0.10453462	      0.05136220	     -0.19626155	     -0.03123536	      0.61569265	     -0.11702817	     -0.03467633	     -0.00414273	      0.29211628	      0.01509424	      0.00129737	      0.02125729
      2.49956567	      2.61014008	     -0.10849245	     -0.25236568	      3.05999622	      1.19877504	      0.48477652	      0.03635073	      0.01617055	      0.24867094	     -0.06047469	      0.10823503	      0.02713134	      0.03977100	     -0.09905566	      0.28855120	     -0.03591702	     -0.14338034	     -0.10814851	      0.05650698	     -0.16491763	     -0.03092854	      0.59493228	     -0.07897342	      0.00969487	     -0.00118746	      0.29758032	      0.00640157	     -0.00873672	      0.01328794
      2.53289867	      2.60691974	     -0.10518535	     -0.25939929	      3.06383254	      1.19914764	      0.48734431	      0.02987660	      0.01811109	      0.24327728	     -0.05536618	      0.12932622	      0.02808223	      0.04097100	     -0.10475419	      0.30978895	     -0.03493827	     -0.13852683	     -0.09759520	      0.05504491	     -0.12787515	     -0.03048692	      0.62062300	     -0.06496921	      0.02338588	      0.00913895	      0.31710489	      0.00296177	      0.01695094	      0.01050615
      2.56623167	      2.59720471	     -0.11244907	     -0.26311391	      3.06755325	      1.19963180	      0.48654468	      0.02997007	      0.02106043	      0.24019287	     -0.05319306	      0.14136945	      0.02762538	      0.02104015	     -0.09640306	      0.32230421	     -0.03505586	     -0.15223932	     -0.09538571	      0.05100058	     -0.08985712	     -0.03035301	      0.63970083	     -0.07535127	      0.01018281	      0.01472315	      0.32226252	      0.00302756	     -0.00446973	      0.01115353
      2.59956467	      2.58219062	     -0.11947676	     -0.26060105	      3.06956790	      1.19994207	      0.48339209	      0.02568956	      0.02025002	      0.23728569	     -0.05234976	      0.14525636	      0.02786845	     -0.00386916	     -0.09950113	      0.31919670	     -0.03498396	     -0.16828688	     -0.10081690	      0.04307592	     -0.06009248	     -0.02983058	      0.62013256	     -0.10703481	     -0.02932044	      0.01378490	      0.31641578	      0.00646443	     -0.00927202	      0.01067266
      2.63289767	      2.56776540	     -0.12201006	     -0.25337203	      3.06866950	      1.19984250	      0.47914122	      0.01634017	      0.02253768	      0.24021492	     -0.06039209	      0.13625517	      0.02929995	     -0.02412704	     -0.10191872	      0.29631149	     -0.03405277	     -0.17621991	     -0.09413540	      0.04054528	     -0.08073933	     -0.02946891	      0.66704000	     -0.14025989	     -0.07894200	     -0.01454915	      0.32897231	      0.00238949	      0.00797435	      0.01447437
      2.66623067	      2.56300470	     -0.12068394	     -0.23991652	      3.06567615	      1.19951238	      0.47512627	      0.00804738	      0.02303835	      0.23964919	     -0.07183085	      0.11358102	      0.02867859	     -0.03786667	     -0.09991651	      0.26624619	     -0.03528042	     -0.17457078	     -0.10036459	      0.04710306	     -0.09543586	     -0.02861306	      0.59689170	     -0.16353658	     -0.10535405	     -0.00086141	      0.32054568	     -0.00965038	     -0.00340876	      0.01764346
      2.69956367	      2.57110234	     -0.11793281	     -0.23533640	      3.06246121	      1.19911571	      0.47311671	      0.00556268	      0.02067251	      0.24593807	     -0.08052224	      0.10283044	      0.02840494	     -0.04539784	     -0.10727199	      0.24645544	     -0.03607907	     -0.16530196	     -0.10048141	      0.06359854	     -0.16219881	     -0.02788244	      0.64644143	     -0.15956549	     -0.12346439	     -0.01170590	      0.36653136	     -0.01767672	     -0.00753824	      0.01981537
      2.73289667	      2.58227128	     -0.11449535	     -0.22999334	      3.05995987	      1.19890777	      0.47315341	      0.00613417	      0.01225198	      0.24582932	     -0.08705128	      0.09661995	      0.02815791	     -0.04638591	     -0.11200752	      0.22895456	     -0.03663319	     -0.15144429	     -0.09826969	      0.07728918	     -0.17721727	     -0.02651094	      0.57278941	     -0.13505006	     -0.10103380	     -0.01429459	      0.35920807	     -0.00407685	      0.01370578	      0.02152717
      2.76622967	      2.58220014	     -0.11775963	     -0.23383123	      3.05962313	      1.19888430	      0.47521244	      0.01431245	      0.02314395	      0.24837859	     -0.08518656	      0.10948125	      0.02886074	     -0.04723211	     -0.10762044	      0.22622688	     -0.03664805	     -0.14321663	     -0.10131729	      0.08393651	     -0.20885889	     -0.02598475	      0.62578221	     -0.10040277	     -0.08406692	      0.00015955	      0.42826173	      0.00639571	     -0.00912654	      0.02196666
      2.79956267	      2.57582108	     -0.11963240	     -0.23722191	      3.06069036	      1.19917777	      0.47828499	      0.02418378	      0.01834205	      0.24773541	     -0.08364104	      0.13046405	      0.02857036	     -0.04195208	     -0.10437168	      0.22379643	     -0.03731653	     -0.13418769	     -0.09750355	      0.07445567	     -0.16233484	     -0.02509007	      0.57725412	     -0.07439418	     -0.05563132	      0.01516488	      0.43314447	      0.00651828	      0.00740198	      0.02014690
      2.83289567	      2.55297719	     -0.11880290	     -0.24383919	      3.06252484	      1.19940537	      0.48194458	      0.02647755	      0.02309593	      0.24723459	     -0.07447114	      0.16399421	      0.02933887	     -0.02908526	     -0.10635766	      0.22435123	     -0.03739284	     -0.12362993	     -0.09759991	      0.04879833	     -0.12879671	     -0.02524763	      0.63802108	     -0.07060149	     -0.05563260	      0.01672157	      0.47529531	     -0.00023266	      0.00747279	      0.01422693
      2.86622867	      2.52224803	     -0.11944596	     -0.24526195	      3.06369853	      1.19957386	      0.48403004	      0.02661382	      0.02858022	      0.24792965	     -0.07224612	      0.18800225	      0.02977187	     -0.01834027	     -0.09796469	      0.21594216	     -0.03761634	     -0.11918674	     -0.10132356	      0.01540470	     -0.06773979	     -0.02522730	      0.61753153	     -0.09033493	     -0.06767500	      0.01496036	      0.49770420	     -0.00316396	     -0.00982834	      0.01091700
      2.89956167	      2.49945830	     -0.12556368	     -0.24358053	      3.06387225	      1.19953206	      0.48385298	      0.03399737	      0.02709171	      0.24691110	     -0.06819737	      0.20328321	      0.03009701	     -0.01660167	     -0.10238922	      0.19972742	     -0.03809349	     -0.12649187	     -0.10053125	     -0.00546673	     -0.04710905	     -0.02524116	      0.64126337	     -0.11791742	     -0.09492966	      0.00247425	      0.50044080	     -0.00107840	     -0.00008163	      0.00953662
      2.93289467	      2.48191340	     -0.12617035	     -0.23942613	      3.06197837	      1.19925420	      0.48237646	      0.03045370	      0.03180902	      0.25249264	     -0.07323787	      0.20484690	      0.03114509	     -0.00949949	     -0.10230726	      0.17882700	     -0.03817834	     -0.13045086	     -0.10787008	     -0.00545312	     -0.06205172	     -0.02491407	      0.64522185	     -0.14405375	     -0.13127310	     -0.01845610	      0.54180298	      0.01173364	      0.00075138	      0.01522296
      2.96622767	      2.48623343	     -0.12612320	     -0.23046928	      3.05880440	      1.19884674	      0.47993382	      0.03142089	      0.02840411	      0.25257020	     -0.07918939	      0.19019377	      0.03060863	     -0.00348974	     -0.10890745	      0.15984551	     -0.03942660	     -0.13796621	     -0.13212753	      0.02121182	     -0.09757397	     -0.02401882	      0.59815965	     -0.15485466	     -0.13959049	     -0.01643186	      0.52677989	      0.00991274	     -0.00960207	      0.02087866
      2.99956067	      2.49566294	     -0.12427155	     -0.22478180	      3.05516536	      1.19827271	      0.47790155	      0.03032051	      0.03046514	      0.25821774	     -0.08843527	      0.17765071	      0.03132071	      0.00441855	     -0.12601184	      0.14476940	     -0.03976994	     -0.14423397	     -0.14844804	      0.06098314	     -0.17289988	     -0.02342538	      0.62947914	     -0.14304765	     -0.15649853	     -0.01538346	      0.59297383	     -0.00320376	     -0.00088949	      0.02550916
      3.03289367	      2.50844191	     -0.11760493	     -0.21661615	      3.05236760	      1.19785500	      0.47680062	      0.02221842	      0.02833262	      0.25655254	     -0.09540295	      0.16521719	      0.03131822	      0.01571989	     -0.15015467	      0.13540417	     -0.04061121	     -0.14637380	     -0.16986045	      0.09196686	     -0.20237195	     -0.02311340	      0.55455528	     -0.11619945	     -0.13670791	     -0.01139425	      0.56477115	     -0.00769171	      0.00909812	      0.02231602
      3.06622667	      2.51791933	     -0.11726255	     -0.21876957	      3.05242974	      1.19764453	      0.47637040	      0.01883568	      0.02841236	      0.25944581	     -0.09677378	      0.16775466	      0.03147116	      0.01627689	     -0.16736505	      0.14878249	     -0.04119533	     -0.15732404	     -0.20278669	      0.10734502	     -0.24157075	     -0.02376214	      0.62100330	     -0.08019319	     -0.14748408	     -0.00821791	      0.63415806	     -0.00154174	     -0.00320286	      0.01902074
      3.09955967	      2.51357793	     -0.11805704	     -0.21666410	      3.05414750	      1.19788418	      0.47622008	      0.01283113	      0.03089376	      0.25503904	     -0.09910971	      0.16976349	      0.03222882	      0.01339789	     -0.16977101	      0.15531485	     -0.04133449	     -0.16765613	     -0.21437718	      0.09909257	     -0.19609103	     -0.02550051	      0.56438616	     -0.05555710	     -0.13349508	      0.01826073	      0.60360165	      0.00917602	      0.00026634	      0.01903476
      3.13289267	      2.50325763	     -0.11664243	     -0.22820116	      3.05807660	      1.19827133	      0.47764675	      0.00391812	      0.03235087	      0.25773572	     -0.08953604	      0.19602114	      0.03272124	      0.01204484	     -0.18218888	      0.18620796	     -0.04143261	     -0.17316342	     -0.23871114	      0.07580467	     -0.17034579	     -0.02771642	      0.64868322	     -0.04117635	     -0.15673550	      0.00962873	      0.64564880	      0.00711941	      0.00782779	      0.01611378
      3.16622567	      2.49303069	     -0.11260659	     -0.23205341	      3.06132103	      1.19861951	      0.47896794	     -0.00647788	      0.03394402	      0.25379574	     -0.08578971	      0.20924133	      0.03312055	      0.01315731	     -0.18525428	      0.21009784	     -0.04165032	     -0.17286621	     -0.26568952	      0.04998564	     -0.10652392	     -0.02995342	      0.62635081	     -0.04522200	     -0.15868728	      0.01100862	      0.62919236	     -0.00619113	     -0.00599220	      0.01837217
      3.19955867	      2.49289780	     -0.10968722	     -0.23646361	      3.06341974	      1.19869372	      0.47987778	     -0.01241567	      0.03601094	      0.25095886	     -0.08031353	      0.21615606	      0.03360640	      0.01305280	     -0.19273786	      0.23648264	     -0.04174543	     -0.17170181	     -0.29870089	      0.04331204	     -0.09467852	     -0.03221671	      0.67581286	     -0.05902435	     -0.16721567	      0.01398924	      0.64226761	     -0.01631413	     -0.00886366	      0.01635711
      3.23289167	      2.50529463	     -0.10982795	     -0.23740009	      3.06361205	      1.19852569	      0.47985914	     -0.01143972	      0.03617719	      0.24984986	     -0.08042235	      0.21331238	      0.03380956	      0.01031460	     -0.21779086	      0.25725018	     -0.04205878	     -0.17180916	     -0.33031564	      0.06507465	     -0.11325930	     -0.03388016	      0.69071344	     -0.07014438	     -0.16853251	      0.00184172	      0.65573209	     -0.00636126	      0.00602356	      0.01227465
      3.26622467	      2.53271480	     -0.11229774	     -0.23345341	      3.06174299	      1.19804725	      0.47915868	     -0.00203236	      0.03545849	      0.24553310	     -0.08221569	      0.19497322	      0.03369354	      0.00609588	     -0.24692940	      0.27245580	     -0.04258734	     -0.17241080	     -0.36444580	      0.11050250	     -0.16211577	     -0.03525184	      0.66827388	     -0.07192740	     -0.15363553	     -0.01533266	      0.63986931	      0.00561609	     -0.00398956	      0.00999566
      3.29955767	      2.56567923	     -0.11274693	     -0.23160249	      3.05858555	      1.19715097	      0.47890702	      0.00976145	      0.03343471	      0.24608343	     -0.08678721	      0.17355467	      0.03309362	      0.00661709	     -0.27590338	      0.29019131	     -0.04340530	     -0.16803867	     -0.40361060	      0.16252149	     -0.25251041	     -0.03682323	      0.72745616	     -0.06943269	     -0.15715336	     -0.00721912	      0.68710670	      0.00464106	     -0.00580990	      0.01701501
      3.33289067	      2.58672760	     -0.10844252	     -0.22367543	      3.05498078	      1.19631983	      0.47955689	      0.01488049	      0.03427144	      0.24032402	     -0.09110694	      0.14941052	      0.03285910	      0.01701440	     -0.30463389	      0.29704424	     -0.04380029	     -0.15611966	     -0.43541225	      0.19839781	     -0.29143226	     -0.03854545	      0.67999460	     -0.06081197	     -0.14107012	     -0.01507145	      0.64376692	     -0.00210706	      0.01307371	      0.02355045
      3.36622367	      2.60042801	     -0.10479077	     -0.22625876	      3.05375453	      1.19557946	      0.48091513	      0.01806721	      0.03242773	      0.24073623	     -0.08761554	      0.14236623	      0.03172905	      0.02790905	     -0.32887066	      0.32235308	     -0.04448438	     -0.14897428	     -0.47597848	      0.21340218	     -0.33676106	     -0.04055965	      0.78955659	     -0.05511399	     -0.16644405	     -0.00551158	      0.69727667	     -0.00400266	      0.00152029	      0.02408842
      3.39955667	      2.59908481	     -0.10733583	     -0.22330738	      3.05466866	      1.19550498	      0.48162795	      0.02196876	      0.03376668	      0.23292018	     -0.08588338	      0.13418460	      0.03120774	      0.03286984	     -0.33723039	      0.34066177	     -0.04434011	     -0.15578577	     -0.50020229	      0.20518958	     -0.29229791	     -0.04292102	      0.78384612	     -0.05058526	     -0.16141866	     -0.00728125	      0.65226661	      0.00579981	     -0.00631701	      0.02253841
      3.43288967	      2.59269155	     -0.11428488	     -0.23008984	      3.05855422	      1.19559350	      0.48248303	      0.02774480	      0.03567528	      0.22662511	     -0.07240891	      0.14466246	      0.03068801	      0.03295041	     -0.35016503	      0.37494072	     -0.04373256	     -0.17562282	     -0.51643167	      0.18795565	     -0.25637298	     -0.04520749	      0.89420078	     -0.05200034	     -0.18034443	      0.00077793	      0.69261898	      0.01165702	      0.00638535	      0.01560039
      3.46622267	      2.59605240	     -0.11381702	     -0.23548141	      3.06281021	      1.19568404	      0.48349352	      0.02415397	      0.03429802	      0.21629868	     -0.06012050	      0.14851538	      0.02902232	      0.04014793	     -0.35718714	      0.41026179	     -0.04339496	     -0.19229555	     -0.51962114	      0.17318554	     -0.21383187	     -0.04751860	      0.97084683	     -0.06112681	     -0.16278463	      0.01433763	      0.68423248	      0.00856370	     -0.00310905	      0.01401257
      3.49955567	      2.61230165	     -0.11247394	     -0.24042460	      3.06673205	      1.19553422	      0.48402030	      0.02018870	      0.03473448	      0.20200290	     -0.04316077	      0.14298410	      0.02714251	      0.04679599	     -0.36260508	      0.45085229	     -0.04263794	     -0.21145056	     -0.52521890	      0.18290727	     -0.20018304	     -0.04933565	      1.00318716	     -0.06513806	     -0.13395869	     -0.00227239	      0.70292629	     -0.00146203	     -0.01329855	      0.01366791
      3.53288867	      2.64789360	     -0.11172371	     -0.24553928	      3.06923733	      1.19473859	      0.48343035	      0.02101617	      0.03257613	      0.19157412	     -0.03122327	      0.12487799	      0.02391470	      0.04917250	     -0.37533470	      0.49615339	     -0.04237838	     -0.23196927	     -0.53197688	      0.22557531	     -0.25908784	     -0.05082200	      1.12355246	     -0.07201941	     -0.09993847	      0.01139360	      0.75386950	     -0.01172624	      0.00441504	      0.01729968
      3.56622167	      2.68776187	     -0.10323709	     -0.23661878	      3.06871733	      1.19346674	      0.48186130	      0.01130148	      0.02607505	      0.17389394	     -0.02881196	      0.08367303	      0.01718722	      0.05876634	     -0.40183836	      0.51628367	     -0.04236533	     -0.24190908	     -0.51752627	      0.27654201	     -0.30830897	     -0.05197596	      1.11930072	     -0.07940495	     -0.04943088	      0.00678288	      0.74495754	     -0.00103330	      0.00775829	      0.01955891
      3.59955467	      2.71728553	     -0.09974896	     -0.22789520	      3.06735294	      1.19164294	      0.47945111	      0.00597670	      0.02633344	      0.16114839	     -0.02682580	      0.04265809	      0.01038860	      0.06425182	     -0.43649380	      0.53587280	     -0.04145916	     -0.25940552	     -0.51476994	      0.32265794	     -0.38238648	     -0.05293037	      1.21349002	     -0.09220660	     -0.04726734	      0.00661146	      0.82266630	      0.00793525	     -0.00642986	      0.01632550
      3.63288767	      2.73610818	     -0.09944208	     -0.21161366	      3.06528518	      1.18991784	      0.47613820	      0.00510827	      0.01617880	      0.14525730	     -0.03084374	     -0.01252700	     -0.01223266	      0.06585406	     -0.44917309	      0.54598057	     -0.04170522	     -0.28318243	     -0.52009860	      0.34561269	     -0.40347413	     -0.05408637	      1.30771931	     -0.11503791	     -0.04588976	      0.00756362	      0.80138556	      0.00495267	      0.01210805	      0.01357155
      3.66622067	      2.73256228	     -0.09478620	     -0.19879801	      3.06418506	      1.18872449	      0.47382657	     -0.00656496	      0.00891226	      0.13043426	     -0.02681349	     -0.05188866	     -0.01770116	      0.08295987	     -0.46509991	      0.55051687	     -0.04112389	     -0.30348446	     -0.51494736	      0.33013582	     -0.36099390	     -0.05527656	      1.34433639	     -0.14385541	     -0.08468724	     -0.00575008	      0.84331840	      0.00120922	      0.00218170	      0.01029378
      3.69955367	      2.71665713	     -0.09755991	     -0.19466415	      3.06523487	      1.18777531	      0.47246955	     -0.00958454	      0.02691015	      0.11900410	     -0.01312587	     -0.07129358	     -0.02787895	      0.09743863	     -0.47993189	      0.56394966	     -0.03713375	     -0.33103189	     -0.50869597	      0.29527330	     -0.33444952	     -0.05729145	      1.48600312	     -0.16351361	     -0.10013359	     -0.01695865	      0.86172143	     -0.01377058	     -0.01528143	      0.01207907
      3.73288667	      2.72909480	     -0.09977518	     -0.19240608	      3.06696978	      1.18696569	      0.47149457	     -0.00583034	      0.01722609	      0.10329666	      0.00180083	     -0.10331103	     -0.03038902	      0.10131635	     -0.46423024	      0.59025729	     -0.03708178	     -0.34689369	     -0.49548151	      0.25910263	     -0.28640627	     -0.05812565	      1.55422500	     -0.17825273	     -0.08332623	     -0.00579514	      0.88633168	     -0.01231197	      0.01929374	      0.02091337
      3.76621967	      2.75631792	     -0.10087984	     -0.19778258	      3.06961521	      1.18608129	      0.47221610	     -0.00009352	      0.02069909	      0.08947908	      0.02442599	     -0.12017116	     -0.02983830	      0.10103050	     -0.47382614	      0.62861038	     -0.03625617	     -0.34738249	     -0.47732061	      0.24828968	     -0.28247392	     -0.05953372	      1.59563062	     -0.18102260	     -0.02469878	      0.01874486	      0.95044159	      0.00236454	     -0.02526882	      0.02240753
      3.79955267	      2.79907263	     -0.09808727	     -0.19882359	      3.07091307	      1.18470599	      0.47398249	      0.01035909	      0.00923754	      0.07120384	      0.04376974	     -0.14458954	     -0.03207696	      0.09826376	     -0.49263268	      0.65953091	     -0.03643492	     -0.32885536	     -0.45865981	      0.26605453	     -0.30651837	     -0.05956247	      1.68066325	     -0.16914598	      0.06162883	      0.00633467	      0.99902023	      0.00447896	      0.02153495	      0.02138824
      3.83288567	      2.84102986	     -0.09097785	     -0.19067728	      3.06984459	      1.18313998	      0.47564532	      0.01804222	     -0.01319119	      0.05185062	      0.05361502	     -0.18406184	     -0.03470691	      0.09909185	     -0.49694979	      0.66891548	     -0.03668542	     -0.30078203	     -0.45169468	      0.28660910	     -0.31570411	     -0.05991056	      1.71741341	     -0.18230322	      0.13539326	      0.01924450	      1.06102374	      0.00035207	     -0.00513275	      0.01656662
      3.86621867	      2.84670108	     -0.09101679	     -0.18064594	      3.06814438	      1.18215929	      0.47660474	      0.02800777	     -0.02613802	      0.03719692	      0.06437654	     -0.20495473	     -0.03677736	      0.10913603	     -0.51299963	      0.66072473	     -0.03704515	     -0.29412011	     -0.46833081	      0.28401392	     -0.29691280	     -0.05965153	      1.73583975	     -0.22375468	      0.16027444	      0.00343361	      1.11144551	     -0.00699191	     -0.00652565	      0.00591249
      3.89955167	      2.80893236	     -0.09502373	     -0.16556653	      3.06535393	      1.18180338	      0.47676665	      0.03285350	     -0.00801180	      0.02233685	      0.07469694	     -0.21351592	     -0.03588792	      0.13597930	     -0.51913390	      0.62258318	     -0.03484562	     -0.30816577	     -0.48978615	      0.24404247	     -0.27483295	     -0.06051180	      1.80687421	     -0.28243766	      0.15232259	     -0.01128226	      1.11840467	     -0.00629007	      0.01948113	      0.00578016
      3.93288467	      2.77655133	     -0.09921967	     -0.14974411	      3.06160924	      1.18179097	      0.47542901	      0.03628597	     -0.00659240	      0.01163491	      0.07879382	     -0.23292113	     -0.03612136	      0.15358443	     -0.48299505	      0.57687475	     -0.03401323	     -0.32224625	     -0.51353707	      0.17892737	     -0.23914220	     -0.06120260	      1.83607837	     -0.33007889	      0.11191908	     -0.01532498	      1.16598352	      0.00966441	     -0.01161815	      0.01866549
      3.96621767	      2.76269914	     -0.10353411	     -0.14043957	      3.05924052	      1.18202836	      0.47420059	      0.04173327	     -0.01635787	      0.00400714	      0.08706586	     -0.23709911	     -0.03565975	      0.15559355	     -0.47508700	      0.54629562	     -0.03379357	     -0.33019995	     -0.54618872	      0.12521628	     -0.21881172	     -0.06138896	      1.83046181	     -0.33086427	      0.10216366	     -0.02439739	      1.17764542	      0.01820722	     -0.00648752	      0.02624649
      3.99955067	      2.76886706	     -0.09879768	     -0.13346725	      3.05796080	      1.18202803	      0.47410583	      0.03626734	     -0.02473563	     -0.00735173	      0.09736186	     -0.23158846	     -0.03547759	      0.15187041	     -0.50506274	      0.52382773	     -0.03298069	     -0.32087536	     -0.57388101	      0.10371635	     -0.22600282	     -0.06201559	      1.85680141	     -0.29449599	      0.14670540	     -0.00850210	      1.21078163	      0.00817827	      0.01021613	      0.02914262
      4.03288367	      2.78696543	     -0.10112624	     -0.12327674	      3.05756340	      1.18198554	      0.47266312	      0.03604385	     -0.03275285	     -0.02215344	      0.10044850	     -0.23764112	     -0.03495621	      0.12793077	     -0.50557189	      0.50465853	     -0.03411442	     -0.32099105	     -0.59677174	      0.11298966	     -0.21911777	     -0.06188843	      1.85647593	     -0.23776212	      0.22543693	      0.01151728	      1.29355242	     -0.00199303	     -0.00894351	      0.02750047
      4.06621667	      2.78845581	     -0.10535889	     -0.11646039	      3.05872443	      1.18230394	      0.47049832	      0.03112962	     -0.03333788	     -0.03374835	      0.10774762	     -0.23429739	     -0.03330744	      0.10581586	     -0.48691849	      0.48609125	     -0.03311078	     -0.33035489	     -0.61854239	      0.11863682	     -0.17980019	     -0.06181396	      1.81580178	     -0.20858559	      0.30217456	      0.01251245	      1.33974682	     -0.00203983	      0.00434895	      0.01013432
      4.09954967	      2.76935977	     -0.11185620	     -0.11985373	      3.06184551	      1.18287085	      0.46810413	      0.02715417	     -0.03004004	     -0.03889353	      0.12670379	     -0.20623600	     -0.02968990	      0.08961027	     -0.47890168	      0.47900830	     -0.02969885	     -0.34818747	     -0.65343231	      0.09580906	     -0.12985180	     -0.06246505	      1.83185911	     -0.24683524	      0.32767034	      0.01588289	      1.37832276	     -0.00436657	      0.01219349	     -0.00268944
      4.13288267	      2.74270611	     -0.11776775	     -0.11917650	      3.06393955	      1.18343225	      0.46568805	      0.02529605	     -0.03425863	     -0.04527705	      0.13852621	     -0.18649748	     -0.02736934	      0.07919563	     -0.46505852	      0.46537470	     -0.02917003	     -0.36495033	     -0.68964107	      0.04130859	     -0.06463255	     -0.06290082	      1.84152798	     -0.31689025	      0.30368011	      0.00334691	      1.41464308	     -0.01092337	     -0.01242241	      0.01628497
      4.16621567	      2.71105388	     -0.12343058	     -0.11241575	      3.06374516	      1.18388786	      0.46450739	      0.02785504	     -0.02463649	     -0.05155797	      0.14333429	     -0.17719773	     -0.01963995	      0.07872882	     -0.45903217	      0.43892971	     -0.02264129	     -0.37282301	     -0.72299166	     -0.01199552	     -0.01889143	     -0.06352312	      1.79862797	     -0.33259448	      0.26903552	     -0.02654538	      1.41935174	     -0.01284387	     -0.00654049	      0.03725389
      4.19954867	      2.70957362	     -0.12334192	     -0.10789018	      3.06140799	      1.18369999	      0.46507062	      0.03149170	     -0.02740821	     -0.05183282	      0.14323640	     -0.18141541	     -0.00893668	      0.08052033	     -0.46908423	      0.43073161	     -0.01965138	     -0.36247209	     -0.76203178	     -0.03447096	     -0.01794028	     -0.06444445	      1.77691534	     -0.28744148	      0.24138281	     -0.00362843	      1.46432644	     -0.00335859	      0.00534554	      0.03287550
      4.23288167	      2.72789817	     -0.11550776	     -0.09746652	      3.05765319	      1.18281416	      0.46704548	      0.02944090	     -0.03362705	     -0.05471120	      0.12975891	     -0.19988094	     -0.00185481	      0.08847770	     -0.50428170	      0.42807629	     -0.02292883	     -0.33710008	     -0.79736702	     -0.03026220	     -0.02986842	     -0.06494852	      1.76081947	     -0.20121887	      0.25341889	      0.00739335	      1.51381266	      0.00985432	     -0.00912395	      0.02104609
      4.26621467	      2.74369501	     -0.11263529	     -0.08608492	      3.05531644	      1.18187909	      0.46896506	      0.03463996	     -0.03597049	     -0.06081736	      0.11476535	     -0.21509317	      0.01669104	      0.09583213	     -0.54895757	      0.42925037	     -0.01995888	     -0.31862922	     -0.82677612	     -0.02451414	     -0.01969287	     -0.06546323	      1.70171566	     -0.14560299	      0.28368601	      0.02106938	      1.55172942	      0.00643757	      0.00208841	      0.01051453
      4.29954767	      2.74453468	     -0.11093409	     -0.08517957	      3.05577041	      1.18120249	      0.47032878	      0.03810850	     -0.03197667	     -0.06201554	      0.11067195	     -0.21676112	      0.02326886	      0.10535575	     -0.57225561	      0.44326489	     -0.01298595	     -0.30934688	     -0.84659327	     -0.04244027	      0.00427568	     -0.06624853	      1.67144933	     -0.16826515	      0.29699945	      0.01842331	      1.60704422	     -0.00471296	      0.01139296	      0.00566266
      4.33288067	      2.74509721	     -0.10934225	     -0.09595181	      3.05863227	      1.18075975	      0.47092984	      0.03768694	     -0.03325537	     -0.05530438	      0.11351486	     -0.21273620	      0.02294658	      0.11103162	     -0.55974599	      0.47183303	      0.01453275	     -0.30403692	     -0.86266466	     -0.08208870	      0.04081597	     -0.06738960	      1.67429894	     -0.24199043	      0.29627450	      0.00584716	      1.63095783	     -0.00584968	     -0.01125473	      0.01171809
      4.36621367	      2.72933115	     -0.11420270	     -0.10885597	      3.06292626	      1.18068623	      0.47132780	      0.04026770	     -0.02298216	     -0.04979912	      0.12185192	     -0.19173421	      0.02911641	      0.11846093	     -0.56130763	      0.50635822	      0.02217582	     -0.32001478	     -0.87334264	     -0.12042831	      0.09886588	     -0.06789161	      1.63051830	     -0.27955827	      0.27787437	     -0.02989719	      1.64931037	      0.00571283	      0.00075894	      0.02294376
      4.39954667	      2.72966572	     -0.11450792	     -0.11724421	      3.06566310	      1.18037369	      0.47215670	      0.03758360	     -0.02147928	     -0.04669916	      0.12409581	     -0.18136501	      0.02932116	      0.12462047	     -0.57779117	      0.53702399	      0.02944888	     -0.32978007	     -0.87923184	     -0.13121139	      0.14758567	     -0.06912290	      1.60749939	     -0.24620514	      0.26306632	     -0.00618707	      1.68930345	      0.01807989	      0.00710776	      0.03131905
      4.43287967	      2.74577596	     -0.11005301	     -0.11766016	      3.06583798	      1.17962444	      0.47293035	      0.03257513	     -0.03296542	     -0.04371904	      0.11404740	     -0.18828622	      0.02865174	      0.13000420	     -0.60567440	      0.55922452	      0.02770739	     -0.33311542	     -0.88474860	     -0.11488962	      0.17511519	     -0.06924703	      1.61356946	     -0.14338041	      0.25914477	     -0.01924708	      1.71847315	      0.00657575	     -0.00672003	      0.02637983
      4.46621267	      2.74921149	     -0.10623530	     -0.11326474	      3.06488585	      1.17889042	      0.47272765	      0.02528167	     -0.03161899	     -0.03855287	      0.10030645	     -0.19205146	      0.03093426	      0.13997166	     -0.64906925	      0.56327063	      0.03031988	     -0.34141894	     -0.89421020	     -0.09438070	      0.18258030	     -0.06989697	      1.57301254	     -0.07505462	      0.25582724	      0.01819205	      1.73585209	     -0.01201042	     -0.00121555	      0.00583734
      4.49954567	      2.74079259	     -0.10960603	     -0.10938681	      3.06402438	      1.17847440	      0.47045489	      0.02352481	     -0.03445048	     -0.03013926	      0.08583728	     -0.19297992	      0.03127134	      0.14327569	     -0.67577759	      0.55887629	      0.03092409	     -0.36529049	     -0.90727090	     -0.09716428	      0.17115967	     -0.06955678	      1.53866118	     -0.08401206	      0.23655848	      0.01111420	      1.77780090	     -0.01620504	      0.01472776	     -0.00103678
      4.53287867	      2.72757723	     -0.11413556	     -0.10911310	      3.06366321	      1.17840321	      0.46777418	      0.02213373	     -0.03174957	     -0.01860690	      0.07174399	     -0.18929017	      0.03251076	      0.14562669	     -0.67861596	      0.54948023	      0.03472276	     -0.38854433	     -0.91602841	     -0.11172404	      0.13855044	     -0.07114845	      1.56245114	     -0.15400392	      0.23030708	      0.00365350	      1.78041891	     -0.00067966	     -0.01440198	      0.01549975
      4.56621167	      2.71026842	     -0.11737638	     -0.11490949	      3.06429279	      1.17869293	      0.46731452	      0.02400654	     -0.03688229	     -0.00511410	      0.06525799	     -0.16756850	      0.03209165	      0.15394994	     -0.68546881	      0.54350086	      0.03383898	     -0.40130784	     -0.91803303	     -0.12793363	      0.13333145	     -0.07085061	      1.52430974	     -0.21375259	      0.22020473	     -0.02025609	      1.78352401	      0.00881207	      0.00523544	      0.02974338
      4.59954467	      2.69515487	     -0.11810366	     -0.12361832	      3.06495396	      1.17902377	      0.47025292	      0.03043283	     -0.02930967	      0.00541233	      0.06616547	     -0.13493112	      0.03441428	      0.16964066	     -0.69639791	      0.53904954	      0.03631573	     -0.39408710	     -0.91688798	     -0.11633527	      0.13781221	     -0.07149447	      1.51865467	     -0.19839120	      0.23076821	     -0.01622281	      1.80240960	      0.00045612	      0.00277044	      0.02940009
      4.63287767	      2.70053337	     -0.10808043	     -0.13003819	      3.06427967	      1.17913435	      0.47526634	      0.02948495	     -0.04231643	      0.01405775	      0.06105263	     -0.11871874	      0.02905037	      0.18705604	     -0.69253112	      0.53854791	      0.03002170	     -0.36025995	     -0.90812062	     -0.09300779	      0.16347479	     -0.07049991	      1.54130990	     -0.12564219	      0.25481420	     -0.00696082	      1.82696530	     -0.00810025	     -0.00949502	      0.02024125
      4.66621067	      2.69499833	     -0.10360801	     -0.13546115	      3.06428853	      1.17943503	      0.47971220	      0.03175070	     -0.03812503	      0.02086123	      0.05901457	     -0.09287491	      0.02961497	      0.19900014	     -0.70011155	      0.53216773	      0.03236454	     -0.33145849	     -0.90415654	     -0.07037623	      0.19905272	     -0.07083482	      1.53507184	     -0.06073273	      0.27623531	      0.02142036	      1.82167586	     -0.00701096	      0.00160900	      0.00538487
      4.69954367	      2.68756479	     -0.10582894	     -0.14158528	      3.06511038	      1.17998135	      0.48090918	      0.03625765	     -0.04052361	      0.02776116	      0.05941874	     -0.06906545	      0.02939285	      0.19157854	     -0.70621368	      0.52973679	      0.02890832	     -0.32012878	     -0.90624825	     -0.07383216	      0.22137417	     -0.07012291	      1.53176451	     -0.06947375	      0.26382095	      0.01751893	      1.83269482	      0.00598217	      0.00936894	      0.00325523
      4.73287667	      2.68391683	     -0.10744554	     -0.14534434	      3.06556915	      1.18061627	      0.47888430	      0.03348222	     -0.03935308	      0.03659795	      0.05386707	     -0.06063247	      0.02972779	      0.17152663	     -0.69999799	      0.52306472	      0.02997752	     -0.31549134	     -0.90863006	     -0.08909585	      0.20739400	     -0.07081268	      1.56610336	     -0.14445545	      0.24311663	      0.01208824	      1.82075571	      0.01823582	     -0.01618042	      0.01895663
      4.76620967	      2.68380033	     -0.11392047	     -0.14729192	      3.06598413	      1.18126023	      0.47510491	      0.03514519	     -0.03723277	      0.04655577	      0.04631690	     -0.05913373	      0.03204067	      0.13989564	     -0.69997221	      0.51858808	      0.02978651	     -0.32280512	     -0.91367849	     -0.09387864	      0.18397447	     -0.07059104	      1.54377348	     -0.21077499	      0.22093984	     -0.00083385	      1.79789631	      0.00605606	      0.00557240	      0.02938956
      4.79954267	      2.69554700	     -0.11392068	     -0.14929798	      3.06592909	      1.18154071	      0.47235129	      0.02894875	     -0.03459066	      0.05495309	      0.03995408	     -0.06077630	      0.03297400	      0.11378404	     -0.71945048	      0.52132667	      0.02996803	     -0.32139853	     -0.91747604	     -0.07268043	      0.14831236	     -0.07014664	      1.53027972	     -0.20694099	      0.21655920	     -0.02815683	      1.79961414	     -0.00608084	      0.00309747	      0.02595475
      4.83287567	      2.72407812	     -0.11251147	     -0.15068910	      3.06570944	      1.18142529	      0.47067779	      0.02449007	     -0.04143586	      0.06145601	      0.02926451	     -0.07132691	      0.03038288	      0.08835657	     -0.73630704	      0.53585910	      0.02544356	     -0.31770509	     -0.92092557	     -0.03709675	      0.12243210	     -0.07016022	      1.54834514	     -0.15392374	      0.23370340	      0.00638966	      1.80442952	     -0.00967700	     -0.01189941	      0.01787761
      4.86620867	      2.73371411	     -0.10986503	     -0.14987828	      3.06610853	      1.18128686	      0.47069580	      0.01807726	     -0.03953796	      0.06328072	      0.02037162	     -0.07443541	      0.03091900	      0.08299773	     -0.74955295	      0.54426743	      0.02617644	     -0.31483062	     -0.92017947	     -0.01928648	      0.13820076	     -0.07029041	      1.52682299	     -0.09773759	      0.24904144	      0.01932021	      1.78832540	     -0.00585192	      0.01346725	      0.01155520
      4.89954167	      2.72841894	     -0.10951531	     -0.15588354	      3.06806293	      1.18128260	      0.47135667	      0.01631894	     -0.03803501	      0.06721474	      0.02126750	     -0.06675224	      0.03147922	      0.09000214	     -0.73983329	      0.56239930	      0.02577405	     -0.32172640	     -0.92292794	     -0.03345111	      0.17195564	     -0.07078760	      1.52942351	     -0.10129878	      0.24065184	      0.01657532	      1.77796533	     -0.00535656	      0.00300481	      0.00971197
      4.93287467	      2.71515168	     -0.11351142	     -0.16594590	      3.07088581	      1.18129608	      0.47199847	      0.02227555	     -0.03948616	      0.07361166	      0.02544684	     -0.05649284	      0.02943017	      0.10233234	     -0.70528467	      0.58820602	      0.02565109	     -0.34001803	     -0.93313269	     -0.06895408	      0.20741847	     -0.07157890	      1.55725041	     -0.16715350	      0.22227017	      0.01553382	      1.76305339	     -0.00882192	     -0.01253673	      0.01712765
      4.96620767	      2.69430850	     -0.11663536	     -0.17200383	      3.07309752	      1.18112732	      0.47355754	      0.02704435	     -0.03395219	      0.07657247	      0.02840038	     -0.04544407	      0.03008880	      0.12776806	     -0.67848684	      0.60576492	      0.02978227	     -0.35815365	     -0.94398127	     -0.09537506	      0.23778976	     -0.07250604	      1.53561273	     -0.23239254	      0.21907428	     -0.00303207	      1.73368592	     -0.00443896	      0.00903197	      0.02516123
      4.99954067	      2.69062770	     -0.11555724	     -0.17620608	      3.07373149	      1.18057393	      0.47595757	      0.03034597	     -0.03479638	      0.07848881	      0.02950272	     -0.04247158	      0.02950062	      0.15695487	     -0.66903160	      0.62626682	      0.02788316	     -0.36734926	     -0.95212920	     -0.08484976	      0.23259264	     -0.07296405	      1.52612624	     -0.24395953	      0.23889457	     -0.02447322	      1.72765875	      0.00741747	     -0.00272458	      0.02342109
      5.03287367	      2.70234932	     -0.11193001	     -0.17622435	      3.07243789	      1.17970690	      0.47829508	      0.03393180	     -0.04096428	      0.08142233	      0.02306085	     -0.05487651	      0.02536732	      0.18385761	     -0.66809932	      0.64350856	      0.02435929	     -0.36913641	     -0.95912919	     -0.05252163	      0.20210511	     -0.07385868	      1.51944482	     -0.20878651	      0.27583691	      0.00026539	      1.73930231	      0.01183698	     -0.01090581	      0.01491357
      5.06620667	      2.70361133	     -0.10814099	     -0.16945122	      3.07005778	      1.17882809	      0.47980005	      0.03472685	     -0.03884650	      0.08255088	      0.01160421	     -0.07229503	      0.02669678	      0.21303924	     -0.66815064	      0.64373212	      0.02482718	     -0.37342744	     -0.96946486	     -0.04166650	      0.17860544	     -0.07501568	      1.47152030	     -0.16402935	      0.30552224	      0.01726836	      1.73134128	      0.00225759	      0.01619758	      0.00756010
      5.09953967	      2.69709698	     -0.10779921	     -0.16613205	      3.06853568	      1.17817771	      0.47933524	      0.03602556	     -0.04081208	      0.08819813	      0.00210575	     -0.08557212	      0.02613895	      0.23181281	     -0.65559996	      0.64648035	      0.02114622	     -0.39008098	     -0.98715897	     -0.07209759	      0.16366957	     -0.07688877	      1.46049593	     -0.16550620	      0.29783235	      0.01461981	      1.72538628	     -0.00883557	      0.00050747	      0.00898497
      5.13287267	      2.67898564	     -0.11133622	     -0.16684401	      3.06870190	      1.17788329	      0.47746562	      0.03560058	     -0.03953934	      0.09688187	     -0.00463606	     -0.08697759	      0.02735709	      0.24128148	     -0.63261957	      0.64823260	      0.02313327	     -0.41591042	     -1.00744964	     -0.12765803	      0.17232731	     -0.07958079	      1.46429360	     -0.21936666	      0.26528369	      0.01178010	      1.71465732	     -0.00481161	     -0.01163110	      0.01923090
      5.16620567	      2.65876789	     -0.11732739	     -0.16777183	      3.07006395	      1.17791891	      0.47547131	      0.03438293	     -0.03402413	      0.10290439	     -0.00864165	     -0.08439645	      0.03015895	      0.24117888	     -0.60085099	      0.64807178	      0.02583391	     -0.44198905	     -1.02014204	     -0.17081913	      0.21403099	     -0.08209320	      1.43093966	     -0.27166615	      0.24019699	      0.00778839	      1.69044973	      0.01070011	      0.00808291	      0.02665386
      5.19953867	      2.65873656	     -0.11919601	     -0.17461011	      3.07192224	      1.17806353	      0.47499040	      0.03232620	     -0.03401001	      0.11000130	     -0.00794269	     -0.08302164	      0.02997268	      0.23250092	     -0.57014374	      0.66205245	      0.02562476	     -0.44958974	     -1.02107680	     -0.16953044	      0.25501086	     -0.08401213	      1.43372160	     -0.27028521	      0.24143100	     -0.01831373	      1.69236735	      0.01513387	     -0.00375737	      0.02350783
      5.23287167	      2.67248295	     -0.11335129	     -0.18385316	      3.07351182	      1.17825508	      0.47632363	      0.02545603	     -0.03474270	      0.11706885	     -0.00602791	     -0.07896035	      0.03039712	      0.22570140	     -0.55687218	      0.68156767	      0.02076933	     -0.43486726	     -1.01255671	     -0.13449457	      0.29125221	     -0.08598047	      1.42752282	     -0.23471542	      0.27216558	     -0.00964674	      1.71380158	     -0.00148702	     -0.01104232	      0.01360543
      5.26620467	      2.68371627	     -0.10986244	     -0.18912282	      3.07464081	      1.17859431	      0.47731864	      0.02223729	     -0.03346119	      0.12087777	     -0.00594048	     -0.07543520	      0.03142326	      0.21546778	     -0.54811413	      0.69190484	      0.01501263	     -0.41936848	     -1.00555904	     -0.11279948	      0.32095785	     -0.08747967	      1.38101995	     -0.20555064	      0.30842440	      0.02566829	      1.72031286	     -0.01964410	      0.01587439	      0.00809228
      5.29953767	      2.68350344	     -0.11004770	     -0.19270127	      3.07504290	      1.17910918	      0.47683375	      0.02070172	     -0.03284628	      0.12669394	     -0.00843085	     -0.07283968	      0.03178897	      0.20380722	     -0.52575842	      0.69068322	      0.00880745	     -0.41210266	     -1.00510087	     -0.14137227	      0.31877830	     -0.09020305	      1.38228045	     -0.20704745	      0.31536927	      0.00067464	      1.73125572	     -0.00937606	      0.00084512	      0.01454768
      5.33287067	      2.66418837	     -0.11413845	     -0.19304676	      3.07443380	      1.17978879	      0.47550263	      0.02291970	     -0.02921020	      0.13618814	     -0.01565033	     -0.06616126	      0.03339450	      0.19763892	     -0.49963451	      0.67504509	     -0.00427778	     -0.41647895	     -1.00771530	     -0.20895054	      0.30570256	     -0.09340841	      1.36889404	     -0.25418096	      0.28588830	     -0.02070090	      1.73662618	      0.00697953	     -0.00698689	      0.02353539
      5.36620367	      2.63906852	     -0.11875276	     -0.18815656	      3.07249338	      1.18037205	      0.47501315	      0.02988384	     -0.02262711	      0.14376859	     -0.02691771	     -0.05955210	      0.03490990	      0.19963604	     -0.48423382	      0.64404235	     -0.01113292	     -0.41706348	     -1.00688641	     -0.25629539	      0.29411331	     -0.09621853	      1.33658325	     -0.29713989	      0.24890042	     -0.00805948	      1.72096183	      0.00768156	      0.00683762	      0.02589170
      5.39953667	      2.62453616	     -0.11432690	     -0.18348121	      3.06943307	      1.18070560	      0.47693107	      0.03071943	     -0.01997320	      0.15119070	     -0.04162970	     -0.05385788	      0.03492496	      0.21585513	     -0.48157263	      0.61240465	     -0.01437625	     -0.39787803	     -0.99474673	     -0.24583543	      0.28164115	     -0.09775188	      1.34699563	     -0.28476544	      0.22862589	     -0.01561008	      1.73587396	      0.00181806	     -0.00234693	      0.02350099
      5.43286967	      2.62243746	     -0.10924694	     -0.18159668	      3.06717018	      1.18097442	      0.47993486	      0.03247959	     -0.02565254	      0.15753094	     -0.05479577	     -0.04856000	      0.03534849	      0.23239032	     -0.47783587	      0.59743452	     -0.02752921	     -0.38066492	     -0.97527684	     -0.19308416	      0.29104927	     -0.09740512	      1.33101827	     -0.23818105	      0.23167183	     -0.01251238	      1.76859445	     -0.00068278	     -0.00825939	      0.01569152
      5.46620267	      2.62128085	     -0.10672222	     -0.18647671	      3.06739310	      1.18132679	      0.48276829	      0.03250986	     -0.02642848	      0.16385695	     -0.05960218	     -0.03287371	      0.03499951	      0.24515977	     -0.47141422	      0.59522589	     -0.02849095	     -0.37279428	     -0.95242747	     -0.14144429	      0.30429307	     -0.09705534	      1.32378206	     -0.20816577	      0.25432267	      0.02681813	      1.76951791	      0.00500030	      0.00424230	      0.00865947
      5.49953567	      2.60826873	     -0.10684738	     -0.19711319	      3.07003608	      1.18184003	      0.48406609	      0.02888383	     -0.02838033	      0.17120768	     -0.05797638	     -0.00396852	      0.03397122	      0.25492567	     -0.45982525	      0.59925563	     -0.02762874	     -0.38308325	     -0.91956551	     -0.14175912	      0.31381638	     -0.09662078	      1.34640472	     -0.21390457	      0.25295446	     -0.00216569	      1.79490124	      0.01116493	      0.01136601	      0.01413125
      5.53286867	      2.58521586	     -0.11413547	     -0.20527959	      3.07361394	      1.18251624	      0.48290279	      0.02792700	     -0.02246918	      0.17775323	     -0.05806243	      0.02296502	      0.03490662	      0.25492339	     -0.43687306	      0.59746148	     -0.02616347	     -0.41525711	     -0.87757282	     -0.18192240	      0.32165636	     -0.09719306	      1.35830537	     -0.25584585	      0.23475976	     -0.01929215	      1.80783676	      0.00663022	     -0.01195117	      0.02509112
      5.56620167	      2.56690784	     -0.11792834	     -0.20948277	      3.07611263	      1.18304818	      0.48105466	      0.02156558	     -0.01927557	      0.18405176	     -0.06130797	      0.04094216	      0.03519005	      0.25651756	     -0.42636601	      0.59094291	     -0.02495533	     -0.44577436	     -0.83469558	     -0.21236326	      0.31576291	     -0.09698603	      1.37002486	     -0.28876119	      0.20773290	     -0.01083372	      1.79975288	     -0.00071674	     -0.00227708	      0.02590220
      5.59953467	      2.56388076	     -0.11553753	     -0.21093556	      3.07658676	      1.18323638	      0.47987721	      0.01047452	     -0.02083461	      0.19078199	     -0.06989838	      0.04854854	      0.03487709	      0.26363649	     -0.44160298	      0.58900549	     -0.02426132	     -0.46330544	     -0.80545769	     -0.18403316	      0.28947631	     -0.09493907	      1.40412752	     -0.26446839	      0.18230523	     -0.01829138	      1.81523259	     -0.00200171	      0.00673831	      0.01838782
      5.63286767	      2.57440014	     -0.10487928	     -0.20670618	      3.07482581	      1.18312751	      0.47942657	     -0.00863306	     -0.02279976	      0.19442217	     -0.08553880	      0.03805991	      0.03470661	      0.27838715	     -0.46197005	      0.58691784	     -0.02772487	     -0.46414500	     -0.78322301	     -0.10458189	      0.25565941	     -0.09161662	      1.40925508	     -0.20948559	      0.16922887	     -0.00661382	      1.83826292	      0.00380789	     -0.01237929	      0.01186231
      5.66620067	      2.58837929	     -0.09168552	     -0.20462690	      3.07290046	      1.18306651	      0.47913549	     -0.02950665	     -0.02514690	      0.19854941	     -0.09793146	      0.02490878	      0.03381624	      0.29271218	     -0.47751010	      0.58620153	     -0.02984332	     -0.45766992	     -0.75598802	     -0.02558064	      0.20775551	     -0.08731955	      1.42113938	     -0.17592973	      0.15082011	      0.02605003	      1.84406376	      0.00366125	      0.00144225	      0.00920160
      5.69953367	      2.59415578	     -0.09720050	     -0.21062185	      3.07366296	      1.18336256	      0.47733793	     -0.02630006	     -0.02357967	      0.20748481	     -0.10322468	      0.02967119	      0.03400378	      0.28232026	     -0.49059889	      0.59588928	     -0.03035036	     -0.47591220	     -0.72484288	      0.01787191	      0.15878580	     -0.08282943	      1.46722876	     -0.17508399	      0.11532079	      0.00555973	      1.84765687	     -0.01337760	      0.01319318	      0.01452227
      5.73286667	      2.58933652	     -0.09932868	     -0.21636591	      3.07546860	      1.18390141	      0.47577637	     -0.03118841	     -0.01888382	      0.21433628	     -0.10745384	      0.04392675	      0.03374685	      0.27616319	     -0.50133216	      0.59499214	     -0.02895808	     -0.48775670	     -0.68301371	      0.01530431	      0.13800081	     -0.07970773	      1.48510735	     -0.22506996	      0.08507968	      0.00365158	      1.85582399	     -0.01182235	     -0.01247447	      0.02525421
      5.76619967	      2.58457572	     -0.10360862	     -0.22426145	      3.07799597	      1.18438929	      0.47544438	     -0.03037578	     -0.01738224	      0.21999566	     -0.10778757	      0.06358092	      0.03332708	      0.26814948	     -0.50347679	      0.60396344	     -0.02959679	     -0.49627308	     -0.66183734	      0.00612337	      0.13105018	     -0.07620114	      1.52627560	     -0.26652820	      0.06972235	     -0.00373673	      1.85641800	     -0.00052968	     -0.00032229	      0.02697708
      5.79953267	      2.58186466	     -0.10451882	     -0.23442866	      3.07978148	      1.18474172	      0.47787086	     -0.02829934	     -0.00941962	      0.22617142	     -0.10527454	      0.08926995	      0.03270659	      0.26862734	     -0.50639264	      0.61940845	     -0.03094819	     -0.48964153	     -0.66098721	      0.03233695	      0.11799098	     -0.07230196	      1.58896102	     -0.25665462	      0.07962835	     -0.02473251	      1.85616750	      0.00536045	      0.00728979	      0.01627958
      5.83286567	      2.58450051	     -0.09554395	     -0.24239621	      3.07949943	      1.18507048	      0.48244760	     -0.03263093	     -0.00575982	      0.23080972	     -0.10450153	      0.11145729	      0.03099626	      0.28345218	     -0.51327136	      0.62316084	     -0.03288607	     -0.45962965	     -0.64935349	      0.09835209	      0.10338028	     -0.06834064	      1.59346226	     -0.21877001	      0.09406347	     -0.00092108	      1.88005870	      0.00399586	     -0.00631818	      0.00606227
      5.86619867	      2.59351472	     -0.09385475	     -0.25056112	      3.07865903	      1.18541373	      0.48623629	     -0.02226928	     -0.01118185	      0.23588573	     -0.10434547	      0.13121703	      0.02966633	      0.28716721	     -0.52296955	      0.62558473	     -0.03579516	     -0.43595629	     -0.63400244	      0.18360993	      0.06395049	     -0.06383669	      1.62156153	     -0.17590938	      0.09143779	      0.02140480	      1.88945483	     -0.00918896	      0.00047515	      0.00933259
      5.89953167	      2.59585161	     -0.08595615	     -0.25621109	      3.07733311	      1.18572877	      0.48874597	     -0.02494154	     -0.02060096	      0.24135236	     -0.10708233	      0.15333204	      0.02766217	      0.29612859	     -0.54181815	      0.61747847	     -0.03800945	     -0.41075646	     -0.62790887	      0.24086340	      0.00457942	     -0.05981911	      1.66918317	     -0.17484126	      0.07171368	      0.01092944	      1.87740852	     -0.00525186	      0.01113344	      0.02342604
      5.93286467	      2.58565453	     -0.08952623	     -0.25631415	      3.07706250	      1.18608432	      0.48796267	     -0.02403545	     -0.02066940	      0.24489246	     -0.11290422	      0.17363579	      0.02762426	      0.28768571	     -0.54944005	      0.60665392	     -0.03925152	     -0.41303145	     -0.65329158	      0.26020978	     -0.04868458	     -0.05643864	      1.67429545	     -0.22263304	      0.04460490	      0.01421262	      1.87436858	      0.01218324	     -0.00489877	      0.03101792
      5.96619767	      2.56883275	     -0.10195416	     -0.25347935	      3.07789794	      1.18639824	      0.48542171	     -0.01635793	     -0.01604745	      0.24763140	     -0.12096799	      0.19220605	      0.02878683	      0.26650689	     -0.54548912	      0.59435575	     -0.03989140	     -0.43516976	     -0.68635489	      0.25891212	     -0.09153802	     -0.05334855	      1.69268087	     -0.27300266	      0.02395949	      0.00317018	      1.88273951	      0.01437496	     -0.00431821	      0.02404302
      5.99953067	      2.55646199	     -0.09869460	     -0.25239737	      3.07865561	      1.18660964	      0.48513846	     -0.02537332	     -0.01895933	      0.24947755	     -0.12804860	      0.21549017	      0.02850065	      0.26660909	     -0.55224248	      0.57887330	     -0.04066762	     -0.43656304	     -0.69175897	      0.25920264	     -0.12427522	     -0.05007219	      1.73874419	     -0.28983059	      0.02902535	     -0.02714061	      1.87819849	      0.00057885	      0.00776625	      0.01106548
      6.03286367	      2.55816236	     -0.09570344	     -0.25932539	      3.08080346	      1.18685157	      0.48683569	     -0.02890111	     -0.02929168	      0.25062963	     -0.12687793	      0.24379741	      0.02669316	      0.26822156	     -0.55927782	      0.58796273	     -0.04206477	     -0.43703955	     -0.69485028	      0.29101411	     -0.14181343	     -0.04699673	      1.74902553	     -0.26740970	      0.05623314	     -0.00023494	      1.87641078	     -0.01309705	     -0.00413082	      0.00404378
      6.06619667	      2.55603996	     -0.09930419	     -0.27235544	      3.08425185	      1.18698983	      0.48984891	     -0.02627687	     -0.02794669	      0.25090819	     -0.11737981	      0.28057029	      0.02646692	      0.26814509	     -0.55565991	      0.61498184	     -0.04201447	     -0.44723566	     -0.71067858	      0.34790889	     -0.15345306	     -0.04318606	      1.74590180	     -0.21418961	      0.08761188	      0.01661151	      1.89277227	     -0.00881500	     -0.00927961	      0.01281919
      6.09952967	      2.55133316	     -0.09274951	     -0.28403508	      3.08678583	      1.18695852	      0.49329402	     -0.03711730	     -0.02896249	      0.25180334	     -0.11095129	      0.30866795	      0.02426561	      0.28397955	     -0.53768741	      0.63691412	     -0.04166063	     -0.44610187	     -0.71882020	      0.39350171	     -0.16042150	     -0.03944153	      1.77459816	     -0.18964925	      0.10690853	      0.01479752	      1.89986159	      0.00716852	      0.01163382	      0.02859991
      6.13286267	      2.54974431	     -0.09725917	     -0.28925137	      3.08897165	      1.18683276	      0.49400746	     -0.03166050	     -0.02907330	      0.25181644	     -0.10973781	      0.31931235	      0.02447737	      0.28621518	     -0.51820789	      0.65634275	     -0.04196576	     -0.46307024	     -0.72751503	      0.41407501	     -0.16276972	     -0.03668695	      1.79878880	     -0.21853470	      0.10832835	      0.02107412	      1.88213115	      0.00406404	     -0.00063554	      0.02924290
      6.16619567	      2.54483366	     -0.09620207	     -0.28785353	      3.08974924	      1.18643319	      0.49376246	     -0.03397439	     -0.02802976	      0.25146145	     -0.11393730	      0.32643513	      0.02491437	      0.29821414	     -0.53464265	      0.66359947	     -0.04108841	     -0.47395402	     -0.73690284	      0.39539251	     -0.16211680	     -0.03446280	      1.78363358	     -0.28159073	      0.09061172	      0.00571487	      1.88785477	     -0.00601521	     -0.01172019	      0.01425981
      6.19952867	      2.55040021	     -0.09911141	     -0.28241431	      3.08917042	      1.18562727	      0.49273532	     -0.02700361	     -0.02195516	      0.25055852	     -0.12450694	      0.31441886	      0.02738904	      0.30723557	     -0.54927367	      0.67572248	     -0.04060243	     -0.48623790	     -0.75866897	      0.36871381	     -0.18642405	     -0.03355775	      1.80093104	     -0.31809868	      0.08483457	     -0.02129822	      1.89061433	     -0.01629415	      0.00171771	      0.00377656
      6.23286167	      2.57353146	     -0.09379067	     -0.27727958	      3.08683114	      1.18472803	      0.49286940	     -0.02449703	     -0.02058004	      0.25096425	     -0.13883058	      0.27894225	      0.02767795	      0.32604678	     -0.54034300	      0.69320014	     -0.04101490	     -0.47828100	     -0.77483924	      0.35290190	     -0.22093547	     -0.03366338	      1.81352220	     -0.31149994	      0.10304648	     -0.01242682	      1.88819864	     -0.00330506	      0.00065274	      0.00724020
      6.26619467	      2.59718008	     -0.08731439	     -0.27869033	      3.08480982	      1.18404082	      0.49485074	     -0.02046531	     -0.02354444	      0.25413880	     -0.14456114	      0.25241900	      0.02650933	      0.34678314	     -0.53922615	      0.71596584	     -0.04167619	     -0.46143136	     -0.77788815	      0.36044161	     -0.22915414	     -0.03256805	      1.79015042	     -0.26516765	      0.11385007	     -0.00829600	      1.90767108	      0.01364111	     -0.00018974	      0.01563471
      6.29952767	      2.60243739	     -0.09098174	     -0.28611934	      3.08475061	      1.18357906	      0.49755887	     -0.00808424	     -0.00638441	      0.25655460	     -0.13390759	      0.25456239	      0.02844741	      0.35724720	     -0.55524588	      0.73916718	     -0.04092969	     -0.45786967	     -0.77375649	      0.38512062	     -0.22057109	     -0.03210474	      1.80817508	     -0.22402141	      0.12012715	      0.00600118	      1.90695907	      0.00784187	      0.00082905	      0.01674446
      6.33286067	      2.59647617	     -0.09293365	     -0.29200512	      3.08533912	      1.18350467	      0.49941477	     -0.00357173	      0.00812575	      0.26005489	     -0.12545919	      0.25574364	      0.02927455	      0.36442851	     -0.54528862	      0.75074140	     -0.04042770	     -0.45624199	     -0.76180378	      0.39569305	     -0.16970968	     -0.03232478	      1.82727317	     -0.23552834	      0.12446778	      0.02088039	      1.90496756	     -0.00247574	      0.00913171	      0.01694930
      6.36619367	      2.58433570	     -0.09538425	     -0.29510786	      3.08638627	      1.18363417	      0.49943318	     -0.00691492	      0.02598639	      0.26284498	     -0.11846348	      0.24965925	      0.03107362	      0.36290478	     -0.50713008	      0.75631730	     -0.03910554	     -0.46070891	     -0.76207822	      0.37846743	     -0.11306163	     -0.03349417	      1.83205789	     -0.28138190	      0.13760815	      0.00153382	      1.91285072	     -0.00052132	     -0.00565473	      0.01666251
      6.39952667	      2.58813032	     -0.09689461	     -0.30303317	      3.08795684	      1.18384264	      0.49805690	     -0.00993660	      0.02802357	      0.27025462	     -0.10958641	      0.24309354	      0.03224858	      0.35131203	     -0.48728980	      0.77543928	     -0.03818449	     -0.46332619	     -0.77550350	      0.34599806	     -0.09034720	     -0.03493870	      1.85327513	     -0.32018120	      0.15410362	     -0.02485808	      1.92305828	      0.00799726	     -0.00443749	      0.01428180
      6.43285967	      2.60621127	     -0.09847834	     -0.30827008	      3.08859746	      1.18409773	      0.49583195	     -0.00906622	      0.02368855	      0.27714799	     -0.10708465	      0.23378679	      0.03352341	      0.33256458	     -0.50219793	      0.78917714	     -0.03839436	     -0.46176010	     -0.77687156	      0.32215903	     -0.10616317	     -0.03685273	      1.86829879	     -0.31665344	      0.18114311	     -0.00619082	      1.92001917	      0.00927595	      0.00594155	      0.01901154
      6.46619267	      2.61843822	     -0.10062683	     -0.30306562	      3.08714221	      1.18436229	      0.49341811	     -0.00758055	      0.02361178	      0.27812146	     -0.11447116	      0.21621801	      0.03526292	      0.31392664	     -0.51494270	      0.77410080	     -0.03900597	     -0.45937330	     -0.75734848	      0.31764235	     -0.12860333	     -0.03821395	      1.85192581	     -0.26034888	      0.19613187	     -0.00844040	      1.93321309	      0.00053878	      0.00211430	      0.02978092
      6.49952567	      2.61594620	     -0.09832988	     -0.29744929	      3.08472000	      1.18471445	      0.49198808	     -0.01375782	      0.02499358	      0.28426255	     -0.12560795	      0.20380644	      0.03659182	      0.30562402	     -0.50359277	      0.74689763	     -0.03986457	     -0.45345776	     -0.74366071	      0.32546449	     -0.13972062	     -0.03907646	      1.85939156	     -0.20876725	      0.18206233	     -0.01320941	      1.93682698	     -0.00790671	      0.00096638	      0.02709074
      6.53285867	      2.59803885	     -0.09410143	     -0.29706108	      3.08369020	      1.18513731	      0.49156782	     -0.02632723	      0.02475661	      0.29483592	     -0.13324295	      0.21225945	      0.03739430	      0.30456381	     -0.48521153	      0.72896835	     -0.04028720	     -0.45052000	     -0.76251557	      0.33264284	     -0.12243640	     -0.03952024	      1.89124841	     -0.21308298	      0.14791159	      0.00999733	      1.92714690	     -0.00572836	      0.00833391	      0.01436621
      6.56619167	      2.57245856	     -0.10194251	     -0.29745688	      3.08534968	      1.18566615	      0.49073331	     -0.02639359	      0.02516726	      0.30047343	     -0.13988332	      0.23516339	      0.03865582	      0.29017581	     -0.46892555	      0.72091991	     -0.04013681	     -0.46775192	     -0.79281341	      0.33323294	     -0.07314490	     -0.03952158	      1.89640525	     -0.24772709	      0.12184656	      0.01606057	      1.93465653	      0.00041515	      0.00085108	      0.01440710
      6.59952467	      2.55407489	     -0.10797309	     -0.29611603	      3.08812907	      1.18626834	      0.49070261	     -0.02706909	      0.02890974	      0.29271177	     -0.13838056	      0.25776202	      0.04000854	      0.27812451	     -0.45466785	      0.70816409	     -0.03913897	     -0.47944011	     -0.78433880	      0.32098446	     -0.04493284	     -0.04043484	      1.90626006	     -0.27041023	      0.13779100	     -0.01481600	      1.92176924	      0.00363385	     -0.01422466	      0.02377555
      6.63285767	      2.55694581	     -0.10528374	     -0.30631503	      3.09114807	      1.18710712	      0.49250965	     -0.02970033	      0.02123796	      0.29279482	     -0.13241969	      0.28304260	      0.03984968	      0.27748643	     -0.44074535	      0.71255463	     -0.03965937	     -0.47232057	     -0.74334952	      0.30455100	     -0.05838310	     -0.04086387	      1.92759392	     -0.26677647	      0.17608665	     -0.01163831	      1.93037481	     -0.00109222	      0.00421227	      0.02445707
      6.66619067	      2.56733762	     -0.10649139	     -0.32021370	      3.09377784	      1.18779125	      0.49520880	     -0.02181119	      0.01714738	      0.29922267	     -0.12973383	      0.30781077	      0.03996587	      0.27833708	     -0.42833230	      0.73517132	     -0.03998163	     -0.46694519	     -0.72577459	      0.29937834	     -0.08759841	     -0.04090379	      1.91452629	     -0.22646440	      0.21488281	      0.01303565	      1.93761939	     -0.01184407	      0.00510469	      0.01710020
      6.69952367	      2.56947957	     -0.09875431	     -0.31829243	      3.09379349	      1.18759071	      0.49854300	     -0.02371780	      0.01067629	      0.29018391	     -0.13294249	      0.31736461	      0.03984735	      0.29915703	     -0.42353553	      0.74111961	     -0.04073454	     -0.45195466	     -0.74131571	      0.29649147	     -0.09246695	     -0.04067342	      1.89446767	     -0.18686539	      0.22135897	      0.01263562	      1.93241275	     -0.00962256	     -0.00242477	      0.01800874
      6.73285667	      2.55538645	     -0.09458060	     -0.30756001	      3.09195506	      1.18701102	      0.50076317	     -0.02471184	      0.01202754	      0.28574342	     -0.15525113	      0.32062748	      0.04003785	      0.32157668	     -0.42076362	      0.72834094	     -0.04135232	     -0.44695761	     -0.76336947	      0.29734055	     -0.07375770	     -0.04001338	      1.92946774	     -0.18449533	      0.18789434	      0.00915885	      1.92749216	     -0.00122593	      0.00255234	      0.02730398
      6.76618967	      2.53204124	     -0.09932439	     -0.29399351	      3.08958624	      1.18664863	      0.50104857	     -0.01935426	      0.02493277	      0.28789726	     -0.18438952	      0.32022114	      0.04108967	      0.33362146	     -0.41693060	      0.70198033	     -0.04085248	     -0.45767321	     -0.76348200	      0.30035241	     -0.05037811	     -0.03934532	      1.93007590	     -0.21341494	      0.13241068	      0.01952656	      1.91101847	      0.00654717	      0.00120919	      0.02149749
      6.79952267	      2.52578321	     -0.09869083	     -0.28346763	      3.08761933	      1.18622979	      0.50106992	     -0.01683708	      0.02722370	      0.28178468	     -0.19435894	      0.31196007	      0.04154918	      0.34884488	     -0.42046985	      0.68593863	     -0.04056553	     -0.46045937	     -0.74903139	      0.30025356	     -0.05965292	     -0.03819343	      1.90612398	     -0.23599016	      0.08017467	      0.00411728	      1.89602887	      0.01012434	     -0.00911691	     -0.00015831
      6.83285567	      2.54580489	     -0.09367109	     -0.28676480	      3.08725598	      1.18575907	      0.50198555	     -0.01370729	      0.02191483	      0.28416285	     -0.20086275	      0.30366848	      0.04099695	      0.36467474	     -0.43016714	      0.70939459	     -0.04084978	     -0.45414482	     -0.74913870	      0.30046439	     -0.11092199	     -0.03771945	      1.93048182	     -0.23174531	      0.07635544	     -0.01605314	      1.88846745	      0.00458141	     -0.00715127	      0.00008177
      6.86618867	      2.57127464	     -0.08716906	     -0.28848593	      3.08793561	      1.18525855	      0.50332404	     -0.01405292	      0.02016455	      0.27657839	     -0.20119196	      0.28925085	      0.04052792	      0.37859308	     -0.43529389	      0.73982755	     -0.04056032	     -0.44444412	     -0.75587861	      0.29463391	     -0.14958554	     -0.03747578	      1.90151870	     -0.20919237	      0.11500625	     -0.01269726	      1.89393072	      0.00101086	      0.00823229	      0.02120875
      6.89952167	      2.58592115	     -0.08203773	     -0.29386075	      3.08941909	      1.18518175	      0.50474957	     -0.01807303	      0.02263570	      0.27433562	     -0.19664656	      0.28501897	      0.04009271	      0.38825836	     -0.43521381	      0.76428904	     -0.03941263	     -0.43730070	     -0.74741590	      0.28460544	     -0.14850613	     -0.03729307	      1.86030534	     -0.18451366	      0.14995245	      0.00610052	      1.89826279	      0.00109130	      0.00566454	      0.02812398
      6.93285467	      2.58767536	     -0.08146958	     -0.30271138	      3.09110824	      1.18536837	      0.50550697	     -0.01926972	      0.02111792	      0.27727509	     -0.18256984	      0.29107961	      0.03928276	      0.38965211	     -0.43170044	      0.78009505	     -0.03824489	     -0.43856971	     -0.72916642	      0.27638624	     -0.11781322	     -0.03689875	      1.89093311	     -0.17170589	      0.14085781	      0.01412679	      1.89089551	     -0.00170114	      0.00061600	      0.00905828
      6.96618767	      2.57497476	     -0.08243136	     -0.30458537	      3.09149436	      1.18559280	      0.50512549	     -0.02361348	      0.02179835	      0.27820217	     -0.17157248	      0.29524535	      0.03862869	      0.38717763	     -0.42766064	      0.77580813	     -0.03680253	     -0.44500679	     -0.72240637	      0.26784978	     -0.06457497	     -0.03626164	      1.89657376	     -0.17723638	      0.10392796	      0.00915866	      1.87111442	     -0.00086025	      0.00256121	     -0.00348126
      6.99952067	      2.56188912	     -0.08456285	     -0.30104733	      3.09033153	      1.18566263	      0.50354446	     -0.02877601	      0.03101398	      0.27826113	     -0.16713978	      0.29005894	      0.03905510	      0.37965125	     -0.42767230	      0.76280623	     -0.03395730	     -0.45077662	     -0.74114837	      0.26293224	     -0.04086127	     -0.03657072	      1.85918720	     -0.18653530	      0.07253298	      0.01057550	      1.85757212	      0.00334615	     -0.00739551	      0.01004263
      7.03285367	      2.57419016	     -0.08442278	     -0.30148626	      3.08803122	      1.18567033	      0.50107456	     -0.02719986	      0.02474305	      0.28521842	     -0.16522911	      0.26926578	      0.03783785	      0.36654495	     -0.43448553	      0.76011449	     -0.03462508	     -0.44410741	     -0.76252557	      0.26140974	     -0.07802473	     -0.03655473	      1.85691765	     -0.17938579	      0.05601228	      0.00593889	      1.86411484	      0.00059394	     -0.00492495	      0.02798494
      7.06618667	      2.59333864	     -0.08161267	     -0.30284433	      3.08487065	      1.18596111	      0.49861817	     -0.02709819	      0.02225156	      0.29970679	     -0.16898786	      0.24893185	      0.03691026	      0.35274608	     -0.45558644	      0.74677858	     -0.03414588	     -0.42601439	     -0.75836439	      0.25089515	     -0.14352792	     -0.03765740	      1.84426326	     -0.15639777	      0.07190119	     -0.00190850	      1.85947209	     -0.00528525	      0.00304255	      0.02942653
      7.09951967	      2.60455193	     -0.08462665	     -0.30170234	      3.08208721	      1.18657917	      0.49601284	     -0.02134611	      0.02099104	      0.31559684	     -0.17781667	      0.23371501	      0.03602850	      0.33094906	     -0.47348849	      0.72325900	     -0.03340101	     -0.41339713	     -0.74373718	      0.22776853	     -0.16940225	     -0.03864651	      1.78976374	     -0.12860757	      0.09356920	     -0.01765074	      1.86588526	     -0.00760578	      0.00840642	      0.01761749
      7.13285267	      2.60299537	     -0.09298758	     -0.30386834	      3.08098833	      1.18723193	      0.49441936	     -0.01071179	      0.02322028	      0.32709418	     -0.17640789	      0.23346125	      0.03519254	      0.30545150	     -0.47656905	      0.70846139	     -0.03177071	     -0.40776038	     -0.75159482	      0.19752671	     -0.15755449	     -0.04012475	      1.79714542	     -0.11652019	      0.09699089	     -0.00684692	      1.87920982	     -0.00590997	     -0.00078676	      0.00610624
      7.16618567	      2.59054487	     -0.09848358	     -0.31335212	      3.08154301	      1.18814670	      0.49496566	     -0.00374353	      0.02232893	      0.33782369	     -0.16491736	      0.25179284	      0.03341535	      0.28750620	     -0.46690364	      0.70565544	     -0.02995431	     -0.39704453	     -0.77203122	      0.16266967	     -0.10496649	     -0.04114949	      1.81710098	     -0.11748818	      0.08009154	      0.00716599	      1.87023520	      0.00015357	      0.00090422	      0.00765817
      7.19951867	      2.57221137	     -0.10610463	     -0.32683202	      3.08335914	      1.18933917	      0.49685764	      0.00427710	      0.02905923	      0.34129739	     -0.13805436	      0.28124870	      0.03221411	      0.26977267	     -0.45195287	      0.70633708	     -0.02573419	     -0.38635878	     -0.77696565	      0.13398091	     -0.04604993	     -0.04208291	      1.78939609	     -0.11105722	      0.05798133	      0.01393435	      1.85309185	      0.00524651	     -0.00029236	      0.01717977
      7.23285167	      2.57135639	     -0.11646337	     -0.34787325	      3.08564453	      1.19077046	      0.49845332	      0.02055474	      0.03127560	      0.35560684	     -0.11832939	      0.30757142	      0.03039499	      0.24488867	     -0.43767738	      0.71904342	     -0.01924279	     -0.37621736	     -0.75579980	      0.12118014	     -0.02073078	     -0.04280208	      1.78945453	     -0.08517203	      0.05355079	      0.00540509	      1.86551962	      0.00301568	     -0.00803776	      0.03160826
      7.26618467	      2.58735610	     -0.11960705	     -0.35719557	      3.08647571	      1.19151501	      0.49873979	      0.02999568	      0.02925669	      0.36286364	     -0.11356865	      0.31112485	      0.02856874	      0.22560206	     -0.44258040	      0.72508599	     -0.02010266	     -0.36047578	     -0.72779072	      0.11324883	     -0.02903560	     -0.04352135	      1.80310667	     -0.05768496	      0.08805181	      0.00729667	      1.87666938	      0.00194617	     -0.00482677	      0.03999341
      7.29951767	      2.60550705	     -0.11842045	     -0.35349381	      3.08616727	      1.19148986	      0.49738834	      0.02920809	      0.02977534	      0.36417496	     -0.12215846	      0.29914905	      0.02704147	      0.21039014	     -0.46709265	      0.72239240	     -0.00912004	     -0.34474714	     -0.73218556	      0.09517305	     -0.04720947	     -0.04452249	      1.76869026	     -0.04207354	      0.13587980	      0.01780137	      1.87889376	      0.00754317	      0.00580980	      0.02708856
      7.33285067	      2.61912981	     -0.12661137	     -0.35085131	      3.08647890	      1.19142631	      0.49410927	      0.03629929	      0.03236403	      0.37041510	     -0.13470976	      0.28540641	      0.02717385	      0.18298252	     -0.48094862	      0.73198837	      0.00101478	     -0.35145230	     -0.76441284	      0.06699674	     -0.06750445	     -0.04526359	      1.75971225	     -0.03514165	      0.14510894	      0.00394960	      1.90072914	      0.00734400	      0.00497562	      0.00647813
      7.36618367	      2.62523371	     -0.12759937	     -0.34936235	      3.08690022	      1.19160814	      0.49099898	      0.03122094	      0.03069619	      0.37879924	     -0.15226807	      0.27270555	      0.02556421	      0.16586936	     -0.48020451	      0.73378491	      0.01511366	     -0.35608012	     -0.76731336	      0.03056174	     -0.07015313	     -0.04599417	      1.78541879	     -0.04346997	      0.11788516	     -0.01550925	      1.90153140	      0.00543711	     -0.00325745	      0.00730032
      7.39951667	      2.62074944	     -0.13667677	     -0.34794616	      3.08896867	      1.19218924	      0.48810269	      0.03192229	      0.03578981	      0.38448724	     -0.17386474	      0.27091665	      0.02736412	      0.14429358	     -0.48116560	      0.73555995	      0.02160023	     -0.37944805	     -0.74135580	      0.00907010	     -0.03618379	     -0.04635525	      1.78234902	     -0.04881542	      0.07903767	     -0.01470761	      1.87527776	     -0.00075589	      0.00162170	      0.03103952
      7.43284967	      2.62238490	     -0.14352523	     -0.35442610	      3.09315251	      1.19264226	      0.48687234	      0.03126459	      0.03426287	      0.38709054	     -0.18269880	      0.28452680	      0.02554091	      0.12763263	     -0.49366124	      0.76169698	      0.02633083	     -0.40210155	     -0.72305530	      0.01190746	     -0.00014111	     -0.04554071	      1.78420926	     -0.03686584	      0.04392691	     -0.00353117	      1.88638350	     -0.00075063	      0.00154705	      0.03921422
      7.46618267	      2.63438518	     -0.14297163	     -0.36491924	      3.09801487	      1.19273365	      0.48734484	      0.02276133	      0.03584957	      0.38932154	     -0.18738146	      0.29820873	      0.02646123	      0.12303515	     -0.49100161	      0.80962133	      0.02861420	     -0.41362015	     -0.72668096	      0.03476624	      0.00962204	     -0.04531014	      1.81930777	     -0.01101135	      0.05596340	      0.01260658	      1.90026842	      0.00365090	     -0.01246056	      0.02186714
      7.49951567	      2.65281566	     -0.14196238	     -0.36878630	      3.10247387	      1.19262832	      0.48765471	      0.01896271	      0.03307975	      0.38530873	     -0.19935044	      0.29716527	      0.02474103	      0.12094221	     -0.46903925	      0.85428114	      0.02817574	     -0.42296565	     -0.72852725	      0.05590642	      0.01427898	     -0.04449876	      1.81413479	      0.01035677	      0.10962014	      0.01747221	      1.90177229	     -0.00041349	      0.00725035	      0.00556263
      7.53284867	      2.66123167	     -0.14114109	     -0.37429963	      3.10677680	      1.19262598	      0.48832799	      0.01458968	      0.03727304	      0.38037311	     -0.20437385	      0.31168812	      0.02615447	      0.12579553	     -0.47355733	      0.88544083	      0.03165026	     -0.43257493	     -0.70930287	      0.05664051	     -0.00419596	     -0.04436397	      1.81020337	      0.00301940	      0.15496950	      0.00913385	      1.92645324	     -0.01111105	      0.00856151	     -0.00004392
      7.56618167	      2.66634938	     -0.14214740	     -0.38153275	      3.10985996	      1.19273740	      0.48861760	      0.01731958	      0.03222901	      0.38008302	     -0.20806166	      0.32912040	      0.02526009	      0.13244760	     -0.48308050	      0.90853916	      0.03098032	     -0.44487991	     -0.68528477	      0.04391367	     -0.03263308	     -0.04390570	      1.83956359	     -0.03695013	      0.16318048	      0.00387776	      1.93680024	     -0.01712372	     -0.00560713	      0.00887235
      7.59951467	      2.65439935	     -0.15024940	     -0.37921950	      3.11037373	      1.19264115	      0.48872168	      0.02661161	      0.03311780	      0.37804601	     -0.21549357	      0.33432792	      0.02754099	      0.13967038	     -0.46935796	      0.91102611	      0.02990379	     -0.46869908	     -0.68975414	      0.04114405	     -0.04395753	     -0.04345862	      1.84796710	     -0.07550791	      0.13764558	     -0.01076499	      1.91980889	     -0.00481843	      0.00438433	      0.02023114
      7.63284767	      2.62849790	     -0.14747309	     -0.37099727	      3.10782206	      1.19203473	      0.49095235	      0.02200911	      0.03741799	      0.37683487	     -0.22321983	      0.33778295	      0.02947751	      0.16920348	     -0.45576500	      0.88965402	      0.02945244	     -0.47674893	     -0.71378340	      0.06059218	     -0.04298020	     -0.04248858	      1.84949766	     -0.09278581	      0.09482615	     -0.01704237	      1.94126484	      0.01308560	      0.00560346	      0.01833851
      7.66618067	      2.61318113	     -0.13941044	     -0.36129309	      3.10355647	      1.19114579	      0.49420953	      0.02180156	      0.03425278	      0.37581350	     -0.22997357	      0.33610699	      0.02867984	      0.20540080	     -0.45241130	      0.86111294	      0.02366988	     -0.46890310	     -0.73199121	      0.10838246	     -0.04266613	     -0.04126518	      1.88446854	     -0.08315349	      0.08027282	      0.00002495	      1.93261678	      0.00581154	     -0.01106546	      0.00490848
      7.69951367	      2.59821722	     -0.13879438	     -0.35448631	      3.09994757	      1.19050916	      0.49687673	      0.03065554	      0.03556206	      0.37621553	     -0.23133672	      0.34234568	      0.03055217	      0.22954310	     -0.46098062	      0.83105924	      0.01298829	     -0.46828211	     -0.73388672	      0.16198070	     -0.04218038	     -0.04008687	      1.89603997	     -0.06799834	      0.09889897	      0.01612129	      1.94556752	     -0.01162414	      0.00162476	     -0.00244700
      7.73284667	      2.58631825	     -0.13362757	     -0.35270423	      3.09728680	      1.19023791	      0.49857071	      0.02811643	      0.03483267	      0.37794176	     -0.22354006	      0.34921573	      0.03131457	      0.25025309	     -0.45847087	      0.80182928	      0.00308974	     -0.46216164	     -0.72701326	      0.18746330	     -0.05210961	     -0.03962004	      1.88385665	     -0.08133912	      0.14508567	      0.01417536	      1.94569266	     -0.00484979	      0.00777934	      0.00463743
      7.76617967	      2.57653195	     -0.13536948	     -0.35605599	      3.09593233	      1.19018859	      0.49794862	      0.02989259	      0.03114425	      0.38273653	     -0.20864177	      0.35217917	      0.03331645	      0.25259207	     -0.43355950	      0.79478380	     -0.02680198	     -0.47303168	     -0.73826048	      0.18731485	     -0.07165735	     -0.03987354	      1.90730590	     -0.12686942	      0.18171293	     -0.00268751	      1.95699725	      0.01269260	     -0.00453485	      0.01991730
      7.79951267	      2.56309901	     -0.13779428	     -0.35498771	      3.09419874	      1.19004334	      0.49653648	      0.03139765	      0.02823078	      0.38653344	     -0.19846561	      0.35280741	      0.03311548	      0.25025437	     -0.42269435	      0.76726607	     -0.02027064	     -0.47782203	     -0.76461029	      0.18160762	     -0.07538734	     -0.04057393	      1.92407712	     -0.18106887	      0.19883854	     -0.02018384	      1.94843334	      0.01493200	     -0.00216429	      0.03289710
      7.83284567	      2.53837028	     -0.13460377	     -0.34456703	      3.09063562	      1.18961365	      0.49566761	      0.02406576	      0.03132180	      0.38525932	     -0.19348432	      0.35376140	      0.03680830	      0.25772891	     -0.43609484	      0.72314374	     -0.02825915	     -0.47627241	     -0.77621193	      0.19125891	     -0.05785682	     -0.04075490	      1.90795369	     -0.21047260	      0.18524979	     -0.01343191	      1.96072750	     -0.00065447	      0.00813366	      0.03057214
      7.86617867	      2.52972662	     -0.13417036	     -0.33200885	      3.08621202	      1.18910009	      0.49445658	      0.02706609	      0.02873685	      0.38418918	     -0.19587474	      0.33330061	      0.03831912	      0.25950170	     -0.43171787	      0.68557995	     -0.03499506	     -0.47286909	     -0.78119833	      0.23292531	     -0.04554161	     -0.04107339	      1.92717001	     -0.18597186	      0.16464816	     -0.00723603	      1.95589216	     -0.01643994	     -0.00810186	      0.01901015
      7.89951167	      2.52747505	     -0.12550447	     -0.32310385	      3.08245965	      1.18852891	      0.49437349	      0.01569390	      0.02878897	      0.38258044	     -0.19734658	      0.31450746	      0.03846567	      0.27083862	     -0.42956244	      0.66049883	     -0.03471137	     -0.45692905	     -0.78877526	      0.27592694	     -0.04817789	     -0.04190750	      1.93524769	     -0.15090479	      0.15434841	      0.00296837	      1.95599997	      0.00002519	     -0.00938803	      0.01246287
      7.93284467	      2.53137387	     -0.11826419	     -0.31902256	      3.08137171	      1.18813436	      0.49420832	      0.00359008	      0.02900523	      0.37793764	     -0.19636199	      0.30254599	      0.03880006	      0.27763986	     -0.43358374	      0.65946614	     -0.03443849	     -0.44797491	     -0.80212367	      0.29256295	     -0.05236847	     -0.04295087	      1.91130077	     -0.14875477	      0.15786053	      0.02427840	      1.96496533	      0.01877679	      0.01251046	      0.02096474
      7.96617767	      2.54275879	     -0.11618340	     -0.31835783	      3.08273286	      1.18797393	      0.49326164	      0.00056695	      0.02868953	      0.37124061	     -0.19533403	      0.28980827	      0.03946505	      0.27484508	     -0.42801922	      0.67539754	     -0.03469490	     -0.45104891	     -0.80336748	      0.27651429	     -0.05591388	     -0.04507744	      1.92789317	     -0.17733717	      0.17528668	      0.00170062	      1.95870860	      0.00247379	     -0.00293241	      0.03469249
      7.99951067	      2.55048646	     -0.11183182	     -0.31780299	      3.08478058	      1.18799968	      0.49261551	     -0.00602741	      0.02738380	      0.36440746	     -0.19431576	      0.28002473	      0.03992075	      0.27714531	     -0.41900710	      0.68801180	     -0.03490372	     -0.45301849	     -0.77841244	      0.23881204	     -0.03767024	     -0.04704126	      1.92349614	     -0.22328915	      0.18871598	     -0.01998069	      1.96251903	     -0.01772480	     -0.00875811	      0.02946263
      8.03284367	      2.55168290	     -0.10826484	     -0.31547198	      3.08639213	      1.18785809	      0.49306913	     -0.01437289	      0.03335700	      0.35614411	     -0.19277466	      0.27444968	      0.04082357	      0.28559107	     -0.41472814	      0.69729325	     -0.03291945	     -0.45469826	     -0.75513740	      0.21406110	     -0.00782624	     -0.04900083	      1.90527398	     -0.24012437	      0.19486902	     -0.01434418	      1.96894710	     -0.00921918	      0.00836104	      0.01066894
      8.06617667	      2.56262976	     -0.10544370	     -0.31132063	      3.08668228	      1.18727702	      0.49440601	     -0.01396803	      0.03114890	      0.34692944	     -0.19674576	      0.25874437	      0.04029045	      0.29724626	     -0.40839486	      0.71605298	     -0.03330965	     -0.45388028	     -0.75739586	      0.22166985	      0.02028625	     -0.05056208	      1.92118898	     -0.19766990	      0.19224341	     -0.01622450	      1.96246672	      0.00809313	      0.00271735	      0.00405077
      8.09950967	      2.56868778	     -0.09818689	     -0.30325565	      3.08524155	      1.18642920	      0.49656083	     -0.01721121	      0.03269050	      0.33470569	     -0.20171759	      0.24267367	      0.03994677	      0.31968688	     -0.41224326	      0.72211423	     -0.03258124	     -0.44453427	     -0.76476358	      0.23874886	      0.03955578	     -0.05197473	      1.91795962	     -0.13722157	      0.17802115	     -0.00840779	      1.96621086	      0.01292986	     -0.01044867	      0.01281780
      8.13284267	      2.56926546	     -0.08927724	     -0.29366720	      3.08296819	      1.18581559	      0.49782420	     -0.02281443	      0.03361083	      0.32403637	     -0.20481855	      0.22634055	      0.03947714	      0.34334330	     -0.41773195	      0.71100086	     -0.03196668	     -0.43379608	     -0.75454586	      0.23303418	      0.04940423	     -0.05313059	      1.88272088	     -0.11175702	      0.15655827	      0.01992816	      1.96851958	     -0.00115854	      0.00825535	      0.01885281
      8.16617567	      2.57219514	     -0.09320751	     -0.28911280	      3.08178476	      1.18561437	      0.49648437	     -0.01376823	      0.03363375	      0.32419427	     -0.20926266	      0.21060371	      0.03935799	      0.34366327	     -0.41506882	      0.70387281	     -0.03111657	     -0.44202445	     -0.74236246	      0.20079750	      0.04309428	     -0.05479555	      1.88781624	     -0.11601108	      0.14605381	      0.00765220	      1.96575608	     -0.01747957	      0.00522362	      0.01577151
      8.19950867	      2.57487949	     -0.09935889	     -0.28719456	      3.08148883	      1.18556400	      0.49433384	     -0.00619547	      0.03097844	      0.32767860	     -0.21106125	      0.20202849	      0.03897747	      0.33590141	     -0.42135957	      0.69902674	     -0.03001662	     -0.45324016	     -0.74010017	      0.15129890	      0.04032077	     -0.05630474	      1.88993311	     -0.13666660	      0.15558058	     -0.02036355	      1.96839176	     -0.00377289	     -0.01120256	      0.00809538
      8.23284167	      2.57238011	     -0.10252850	     -0.28476021	      3.08102014	      1.18552261	      0.49341363	     -0.00342205	      0.03083012	      0.32831911	     -0.20870983	      0.20081087	      0.03873843	      0.33184656	     -0.43361095	      0.68873333	     -0.02847477	     -0.45540223	     -0.74699435	      0.11319698	      0.05647001	     -0.05739579	      1.86036467	     -0.14419726	      0.18051312	     -0.01144340	      1.96998496	      0.01727776	      0.00423548	      0.00635592
      8.26617467	      2.57087004	     -0.10402105	     -0.28832681	      3.07985204	      1.18564663	      0.49439897	      0.00391168	      0.03043577	      0.33543456	     -0.20447456	      0.20346391	      0.03797303	      0.32971954	     -0.43208287	      0.68105343	     -0.02835407	     -0.44554590	     -0.75262380	      0.10723586	      0.07940797	     -0.05791513	      1.86431174	     -0.10080507	      0.20034864	     -0.01100313	      1.96889068	      0.00640259	      0.00788820	      0.01294924
      8.29950767	      2.56843163	     -0.10046630	     -0.29820224	      3.07798175	      1.18607423	      0.49676308	      0.00796738	      0.02744493	      0.34935794	     -0.19515909	      0.21334522	      0.03645485	      0.33233210	     -0.42783486	      0.67208113	     -0.02963915	     -0.42129588	     -0.74618420	      0.11809425	      0.10453248	     -0.05774188	      1.87428965	     -0.03284746	      0.19582931	     -0.01508705	      1.97065119	     -0.01466973	     -0.00866579	      0.01759111
      8.33284067	      2.55872786	     -0.09741046	     -0.30345491	      3.07599827	      1.18656222	      0.49823614	      0.00620664	      0.02940017	      0.35686489	     -0.18231524	      0.22570329	      0.03580146	      0.33071923	     -0.43708474	      0.65296795	     -0.02933081	     -0.39688457	     -0.74139805	      0.11684849	      0.13017889	     -0.05735892	      1.84996724	      0.00425113	      0.17576640	      0.01370398	      1.97062241	     -0.00936377	     -0.00118428	      0.02095003
      8.36617367	      2.55456021	     -0.10360495	     -0.30372668	      3.07487028	      1.18701938	      0.49682113	      0.01304870	      0.02885939	      0.36187063	     -0.17813813	      0.22681574	      0.03553712	      0.30775285	     -0.44827849	      0.63973699	     -0.02912896	     -0.38815650	     -0.75828995	      0.09171978	      0.14341157	     -0.05690664	      1.85150405	      0.00575302	      0.15880268	      0.01183147	      1.96837265	      0.01020954	      0.00917798	      0.02878794
      8.39950667	      2.55884749	     -0.11150557	     -0.30181209	      3.07440807	      1.18745273	      0.49389016	      0.02157862	      0.02910054	      0.36625395	     -0.18089950	      0.21986991	      0.03585574	      0.27524062	     -0.46184387	      0.63270132	     -0.02841054	     -0.38390094	     -0.78125043	      0.05019348	      0.13328349	     -0.05697125	      1.87370894	     -0.01684143	      0.15665338	     -0.00824063	      1.96880665	      0.01617624	     -0.01001881	      0.03174653
      8.43283967	      2.56618521	     -0.10811664	     -0.30012784	      3.07398453	      1.18791912	      0.49226231	      0.01709822	      0.02747391	      0.36896934	     -0.18372206	      0.21637264	      0.03568923	      0.25640010	     -0.48525082	      0.62580103	     -0.02853372	     -0.36419749	     -0.78429005	      0.01147054	      0.11516139	     -0.05628162	      1.84503262	     -0.03990288	      0.16370161	     -0.01868475	      1.96565405	      0.00189246	     -0.00376003	      0.02230871
      8.46617267	      2.57822105	     -0.10685069	     -0.30430918	      3.07481505	      1.18846203	      0.49216921	      0.01567302	      0.03136345	      0.37072517	     -0.18231735	      0.22015097	      0.03594029	      0.23776128	     -0.50100526	      0.63517001	     -0.02629253	     -0.34617218	     -0.78250487	      0.00475704	      0.08715972	     -0.05557418	      1.83479866	     -0.02833109	      0.17089715	     -0.01011631	      1.96629357	     -0.01359242	      0.00777531	      0.01489105
      8.49950567	      2.59793821	     -0.10749225	     -0.31290882	      3.07716717	      1.18898382	      0.49321644	      0.01938068	      0.02655273	      0.37052761	     -0.18182898	      0.22660234	      0.03469820	      0.21947575	     -0.50266049	      0.66534319	     -0.02753399	     -0.33337527	     -0.78655918	      0.02014560	      0.07191546	     -0.05415747	      1.85024731	      0.00971979	      0.16772573	     -0.01056487	      1.96204342	     -0.00901911	     -0.00016968	      0.02319558
      8.53283867	      2.60208849	     -0.10396966	     -0.32045599	      3.08051600	      1.18944171	      0.49565020	      0.01235958	      0.02915401	      0.36560863	     -0.18135561	      0.24820920	      0.03424786	      0.21698545	     -0.51265584	      0.69408597	     -0.02446460	     -0.32039390	     -0.78960534	      0.02605454	      0.08160045	     -0.05274883	      1.83358262	      0.02122449	      0.15270205	      0.00182995	      1.95637370	      0.01034383	     -0.00375029	      0.03443675
      8.56617167	      2.59870783	     -0.10240867	     -0.32695569	      3.08465375	      1.18984540	      0.49764489	      0.00758060	      0.03223090	      0.35887885	     -0.17994119	      0.27245319	      0.03408463	      0.21847257	     -0.51508488	      0.72363288	     -0.01838273	     -0.31847173	     -0.79415450	      0.00873810	      0.09577194	     -0.05161511	      1.82369292	     -0.01639872	      0.12904880	      0.02325480	      1.94986441	      0.01090728	      0.00876171	      0.02852524
      8.59950467	      2.59952593	     -0.10690454	     -0.33053710	      3.08894047	      1.19005035	      0.49803743	      0.01331165	      0.03272012	      0.35170112	     -0.18344432	      0.28548804	      0.03404587	      0.21528421	     -0.50257573	      0.75599176	     -0.01501951	     -0.33327969	     -0.80268368	     -0.02017299	      0.08951743	     -0.05036568	      1.84627190	     -0.07688811	      0.11714694	      0.00296293	      1.93100641	     -0.00887430	     -0.00126559	      0.01361737
      8.63283767	      2.60602366	     -0.10952968	     -0.32832105	      3.09245888	      1.18984272	      0.49798561	      0.01705620	      0.03091767	      0.33841815	     -0.18959141	      0.29112046	      0.03325030	      0.21952690	     -0.50546810	      0.77886047	      0.00207320	     -0.34707902	     -0.81059294	     -0.03854177	      0.05925529	     -0.04906621	      1.82778438	     -0.14440769	      0.12848921	     -0.00805400	      1.91054177	     -0.01398302	     -0.01075776	      0.00509873
      8.66617067	      2.61382996	     -0.11112410	     -0.32251362	      3.09499951	      1.18921090	      0.49851955	      0.01916491	      0.03421933	      0.31670765	     -0.18860988	      0.29571094	      0.03331050	      0.23356385	     -0.52659630	      0.79572702	      0.02330094	     -0.36019554	     -0.81993022	     -0.02784183	     -0.00021716	     -0.04783875	      1.79205340	     -0.19472802	      0.15805958	     -0.01577706	      1.85648793	      0.00152089	      0.00559046	      0.00669505
      8.69950367	      2.62714305	     -0.11129515	     -0.31730341	      3.09627393	      1.18824536	      0.49940162	      0.02594228	      0.02806136	      0.29543590	     -0.18486925	      0.28971824	      0.03231562	      0.25470668	     -0.52973544	      0.82185500	      0.01626424	     -0.37729251	     -0.82979726	      0.00614971	     -0.07123053	     -0.04587798	      1.79202096	     -0.23591908	      0.17737833	     -0.01115217	      1.80300362	      0.01052767	      0.00919214	      0.01628091
      8.73283667	      2.62872602	     -0.10742868	     -0.31387997	      3.09647258	      1.18723057	      0.50109279	      0.02687202	      0.02580548	      0.28494432	     -0.18739347	      0.28594722	      0.03053913	      0.28754025	     -0.51744828	      0.83557233	      0.02329093	     -0.38942378	     -0.84036560	      0.04451507	     -0.11868923	     -0.04385920	      1.78214688	     -0.29652381	      0.18249441	      0.01107064	      1.75801336	      0.00488500	     -0.00796562	      0.02221683
      8.76616967	      2.61022912	     -0.10632509	     -0.30775460	      3.09677646	      1.18616149	      0.50256950	      0.02510263	      0.03130469	      0.27229766	     -0.18334487	      0.29374399	      0.03104078	      0.32138605	     -0.51050469	      0.83659432	      0.02717984	     -0.41362010	     -0.85275981	      0.07481762	     -0.13118295	     -0.04175738	      1.75362477	     -0.38294094	      0.17419154	      0.01558086	      1.68691554	     -0.00776920	      0.00529094	      0.01238843
      8.79950267	      2.59770839	     -0.11127971	     -0.30538788	      3.09786133	      1.18505154	      0.50257375	      0.03058487	      0.03019011	      0.26428708	     -0.17566660	      0.30002128	      0.02978688	      0.34118951	     -0.50236677	      0.84252387	      0.03079035	     -0.44577781	     -0.86515890	      0.10222686	     -0.13924378	     -0.03975453	      1.76981486	     -0.48778099	      0.17181706	      0.01381118	      1.59489381	     -0.01045812	      0.00481589	     -0.00055265
      8.83283567	      2.59685422	     -0.11120735	     -0.30565920	      3.09881403	      1.18382660	      0.50199416	      0.02802640	      0.02586554	      0.25546983	     -0.16002893	      0.29730983	      0.02804478	      0.35913658	     -0.49155091	      0.84889316	      0.03288000	     -0.46657783	     -0.86746432	      0.13306003	     -0.16530218	     -0.03788797	      1.77515185	     -0.60154639	      0.19036911	      0.01417546	      1.53664406	      0.00974579	     -0.01599241	     -0.00024506
      8.86616867	      2.60586203	     -0.11553884	     -0.30997577	      3.09950479	      1.18275325	      0.50081170	      0.03236554	      0.02987150	      0.24781967	     -0.13326243	      0.28771644	      0.02883078	      0.36485501	     -0.47809424	      0.85894235	      0.03483165	     -0.48440647	     -0.86516327	      0.18302320	     -0.22072618	     -0.03616188	      1.73811582	     -0.69558454	      0.24274728	     -0.00103334	      1.47068580	      0.01665030	      0.00111736	      0.00614084
      8.89950167	      2.62873893	     -0.10967204	     -0.31884358	      3.09857328	      1.18156954	      0.49999992	      0.03110344	      0.02349973	      0.25007727	     -0.10718523	      0.26825872	      0.02628394	      0.37530932	     -0.47242999	      0.86843775	      0.03479716	     -0.47879638	     -0.85765414	      0.24856000	     -0.29226294	     -0.03385414	      1.72112560	     -0.78405457	      0.30694915	     -0.01044938	      1.40593798	     -0.00178963	      0.01131366	      0.01451784
      8.93283467	      2.64375091	     -0.10734403	     -0.31442468	      3.09542376	      1.17999632	      0.49777731	      0.03244886	      0.01648651	      0.24982893	     -0.09864347	      0.23416687	      0.02468205	      0.37767478	     -0.47242182	      0.85101569	      0.03427177	     -0.47761649	     -0.85726886	      0.32634472	     -0.33301639	     -0.03094401	      1.72722786	     -0.87927846	      0.35208256	     -0.01807004	      1.37011751	     -0.01746633	     -0.00374022	      0.03141064
      8.96616767	      2.63211942	     -0.11357344	     -0.29827240	      3.09087889	      1.17848258	      0.49435472	      0.03333289	      0.02529838	      0.24590305	     -0.09551714	      0.20495071	      0.02681029	      0.37229876	     -0.47717100	      0.80129303	      0.03481962	     -0.49307528	     -0.86493620	      0.40238850	     -0.33491059	     -0.02812931	      1.71724758	     -0.97798089	      0.37055764	     -0.00624851	      1.30880531	     -0.00506837	     -0.00169896	      0.02737932
      8.99950067	      2.61427895	     -0.11745183	     -0.28666406	      3.08588156	      1.17749001	      0.49128886	      0.03229409	      0.02818839	      0.24891069	     -0.08659294	      0.18162932	      0.02746909	      0.36837012	     -0.47181871	      0.74719732	      0.03475020	     -0.50209555	     -0.86995538	      0.46483826	     -0.32784689	     -0.02445847	      1.72340332	     -1.04393581	      0.35236631	     -0.01376073	      1.24971689	      0.01234623	      0.01133579	      0.00247643
      9.03283367	      2.60925993	     -0.11798444	     -0.28296748	      3.08141389	      1.17691704	      0.48891952	      0.03251511	      0.02939805	      0.25577617	     -0.07547621	      0.15737500	      0.02708525	      0.36278915	     -0.45481088	      0.70940806	      0.03409887	     -0.49918762	     -0.87061755	      0.51266938	     -0.35093760	     -0.02317903	      1.75130280	     -1.07742843	      0.34377531	     -0.01589972	      1.21438956	      0.00971284	     -0.01476376	      0.00025832
      9.06616667	      2.61732726	     -0.11631256	     -0.28128949	      3.07843786	      1.17660881	      0.48709867	      0.03193923	      0.02754232	      0.25756564	     -0.06791862	      0.13635583	      0.02563604	      0.35442568	     -0.45196920	      0.68693408	      0.03320511	     -0.49010248	     -0.86472508	      0.54445628	     -0.38425339	     -0.02276523	      1.73007314	     -1.10093898	      0.36243014	     -0.00789451	      1.20724505	     -0.00254023	     -0.00122005	      0.03351648
      9.09949967	      2.63092016	     -0.11847605	     -0.28206374	      3.07754950	      1.17647165	      0.48559845	      0.03473812	      0.02903267	      0.25715420	     -0.06036523	      0.12727643	      0.02619232	      0.33977170	     -0.46319329	      0.67849621	      0.03323590	     -0.48694162	     -0.85200581	      0.56925413	     -0.42328742	     -0.02465800	      1.72223811	     -1.11087115	      0.40601039	     -0.01367202	      1.21117910	     -0.01117894	      0.01265844	      0.05035014
      9.13283267	      2.64026816	     -0.11809156	     -0.28054349	      3.07739029	      1.17640265	      0.48468826	      0.03390850	      0.02123946	      0.25630465	     -0.05838372	      0.11906742	      0.02367793	      0.33052315	     -0.45863218	      0.66889485	      0.03192060	     -0.48458382	     -0.82828415	      0.59045300	     -0.42920281	     -0.02531306	      1.76076430	     -1.11709759	      0.42738984	     -0.02005252	      1.25101622	     -0.00235829	     -0.00279125	      0.02737042
      9.16616567	      2.62425731	     -0.12348248	     -0.27306748	      3.07789371	      1.17668191	      0.48474251	      0.03549910	      0.02714471	      0.25154906	     -0.06559130	      0.12533875	      0.02440073	      0.32719396	     -0.44129034	      0.64617723	      0.03257802	     -0.49551410	     -0.80826355	      0.61165080	     -0.38700944	     -0.02626855	      1.78629989	     -1.10211615	      0.42628694	     -0.01877641	      1.27694105	      0.00613020	     -0.00233913	      0.00568229
      9.19949867	      2.59886133	     -0.12491178	     -0.27075414	      3.07929569	      1.17737337	      0.48666690	      0.03328016	      0.03360009	      0.24743631	     -0.07049492	      0.15161457	      0.02538182	      0.33533353	     -0.43019300	      0.63304376	      0.03464421	     -0.50419360	     -0.80151353	      0.62187214	     -0.33570343	     -0.02714562	      1.80524671	     -1.04609715	      0.39462343	     -0.01844596	      1.31493807	      0.00391928	      0.00981230	      0.00487350
      9.23283167	      2.59067889	     -0.12275340	     -0.27600939	      3.08120595	      1.17830133	      0.48870942	      0.03108245	      0.03115065	      0.24683459	     -0.07408577	      0.17526556	      0.02382165	      0.34290685	     -0.41848238	      0.64368773	      0.03423294	     -0.51030217	     -0.79776800	      0.61048896	     -0.32864928	     -0.02876139	      1.85687226	     -0.95319279	      0.36108040	     -0.01066721	      1.36955242	     -0.00423858	     -0.01044756	      0.02448859
      9.26616467	      2.59101684	     -0.12292630	     -0.27702951	      3.08289756	      1.17928851	      0.48899843	      0.02892706	      0.02921538	      0.24449486	     -0.08444422	      0.18863049	      0.02394704	      0.34391994	     -0.41479182	      0.64989730	      0.03423392	     -0.52339946	     -0.77787969	      0.56913078	     -0.34937574	     -0.03104324	      1.87633403	     -0.84979852	      0.34105507	     -0.00263088	      1.43680519	     -0.00174846	     -0.00381544	      0.04122307
      9.29949767	      2.58855103	     -0.12775909	     -0.27212000	      3.08437111	      1.18004480	      0.48765248	      0.02819616	      0.03108333	      0.24167874	     -0.09997439	      0.20105777	      0.02702735	      0.33926544	     -0.43129373	      0.64404500	      0.03552554	     -0.54658982	     -0.75078105	      0.50875041	     -0.36781232	     -0.03350875	      1.88124363	     -0.76353192	      0.32359883	      0.02403950	      1.52017946	      0.00719600	      0.01490048	      0.02733932
      9.33283067	      2.58338670	     -0.13115213	     -0.26450962	      3.08550621	      1.18034158	      0.48643306	      0.02799479	      0.02638458	      0.23834479	     -0.11794932	      0.21125819	      0.02829548	      0.33794257	     -0.45112341	      0.63847691	      0.03491802	     -0.56861476	     -0.74306320	      0.44898470	     -0.36206206	     -0.03512316	      1.93808391	     -0.68240310	      0.29750071	      0.00196150	      1.60220576	      0.00579282	     -0.00564244	      0.00170352
      9.36616367	      2.56447507	     -0.13041188	     -0.26088340	      3.08648848	      1.18072648	      0.48708389	      0.02155229	      0.02687327	      0.23929714	     -0.13179661	      0.23285860	      0.03018312	      0.34700181	     -0.45785351	      0.63262596	      0.03503160	     -0.58212524	     -0.75752308	      0.39901852	     -0.32025058	     -0.03541793	      1.94112004	     -0.60929347	      0.26498897	     -0.01853364	      1.67197007	     -0.00367529	     -0.00540254	     -0.00944042
      9.39949667	      2.54364282	     -0.13312167	     -0.26747173	      3.08786806	      1.18131679	      0.48920267	      0.02162328	      0.03544192	      0.24375204	     -0.13082471	      0.26479882	      0.03322996	      0.35324083	     -0.45037427	      0.63540197	      0.03679986	     -0.59215241	     -0.77199850	      0.36355844	     -0.28808718	     -0.03613539	      1.96320286	     -0.52645552	      0.23268445	     -0.00516563	      1.73848179	     -0.01583106	      0.00764358	      0.00509316
      9.43282967	      2.53732835	     -0.12844918	     -0.28198964	      3.08874578	      1.18224701	      0.49210628	      0.01707096	      0.02829263	      0.25371315	     -0.12137556	      0.29598346	      0.03298854	      0.36444139	     -0.45321158	      0.64405810	      0.03459153	     -0.58301899	     -0.75660267	      0.32152505	     -0.26374843	     -0.03507615	      1.95294256	     -0.43469429	      0.20163159	      0.01617996	      1.81421739	     -0.00571384	     -0.00183173	      0.02237709
      9.46616267	      2.53250976	     -0.13080971	     -0.29169853	      3.08895415	      1.18301679	      0.49395502	      0.02191010	      0.03144874	      0.26307202	     -0.11705922	      0.32416704	      0.03516219	      0.36530069	     -0.47897207	      0.64130286	      0.03459336	     -0.57693285	     -0.73649994	      0.26950436	     -0.25742733	     -0.03584744	      1.97029990	     -0.33297449	      0.19689962	      0.00884521	      1.87336374	      0.00571143	     -0.00847566	      0.03255792
      9.49949567	      2.52895870	     -0.13291884	     -0.29227028	      3.08782701	      1.18330824	      0.49468671	      0.02927708	      0.03039540	      0.26895791	     -0.12045056	      0.33740526	      0.03691829	      0.36379088	     -0.50886904	      0.63269109	      0.03273935	     -0.56746017	     -0.74568168	      0.20701758	     -0.24724877	     -0.03592427	      1.97398995	     -0.26180308	      0.19752232	      0.00245312	      1.93999549	      0.00603295	      0.01274296	      0.02534834
      9.53282867	      2.52508837	     -0.12625853	     -0.29027624	      3.08538208	      1.18335720	      0.49572807	      0.02724193	      0.03080155	      0.27641099	     -0.12593484	      0.34282299	      0.03844799	      0.37148987	     -0.52826883	      0.62336028	      0.03114114	     -0.54235053	     -0.78301567	      0.14771183	     -0.24465457	     -0.03665546	      1.96653589	     -0.23722139	      0.19910959	      0.02152371	      1.95013496	     -0.00240514	     -0.00437804	      0.00469522
      9.56616167	      2.51618241	     -0.12480275	     -0.29345308	      3.08333024	      1.18366041	      0.49694548	      0.03321741	      0.02622366	      0.28769079	     -0.12886180	      0.35649731	      0.03939757	      0.37119644	     -0.54181282	      0.61868667	      0.02567396	     -0.52157050	     -0.81592253	      0.11966088	     -0.24088215	     -0.03536058	      1.98067983	     -0.22379430	      0.16384508	     -0.00765870	      1.96801054	     -0.01218987	     -0.00216111	      0.00043333
      9.59949467	      2.49759564	     -0.12324140	     -0.30257831	      3.08197481	      1.18441130	      0.49939581	      0.03178549	      0.03622551	      0.30270738	     -0.12992997	      0.39004748	      0.04140902	      0.37119104	     -0.56364268	      0.60663989	      0.02923052	     -0.49595746	     -0.82029364	      0.12570273	     -0.24238092	     -0.03491160	      1.97697036	     -0.20796803	      0.12426234	     -0.01961743	      1.96742706	     -0.00013507	      0.00270822	      0.01936126
      9.63282767	      2.49595131	     -0.12072301	     -0.31588893	      3.08178319	      1.18533966	      0.50196376	      0.03327726	      0.02820894	      0.31663643	     -0.12855174	      0.41528182	      0.04109417	      0.36680128	     -0.57692339	      0.61803463	      0.02161060	     -0.47223327	     -0.81266488	      0.15605957	     -0.23988102	     -0.03267483	      1.97637614	     -0.18261374	      0.08964317	     -0.00220201	      1.97167444	      0.01778726	      0.00092388	      0.03902805
      9.66616067	      2.49766252	     -0.11791447	     -0.32856464	      3.08280529	      1.18596598	      0.50477761	      0.03171881	      0.03114519	      0.32608572	     -0.12400820	      0.43883564	      0.04140154	      0.36096085	     -0.58755872	      0.64065253	      0.02326922	     -0.45050226	     -0.82756433	      0.18761501	     -0.24447898	     -0.03197345	      1.98087422	     -0.15212091	      0.08607042	      0.02190523	      1.98629508	      0.01209250	     -0.01117893	      0.03359867
      9.69949367	      2.50297614	     -0.11139516	     -0.33248196	      3.08448887	      1.18610475	      0.50685428	      0.02476930	      0.02940587	      0.32356823	     -0.12190137	      0.45012432	      0.04133653	      0.35745156	     -0.59997754	      0.66835005	      0.02021353	     -0.43194882	     -0.86053545	      0.20631785	     -0.23533758	     -0.03155301	      1.97762960	     -0.13534918	      0.10088845	      0.00596211	      1.98231934	     -0.00650956	      0.00746669	      0.01609720
      9.73282667	      2.51114133	     -0.11044813	     -0.33163898	      3.08712462	      1.18605618	      0.50725739	      0.02128938	      0.02896425	      0.31280456	     -0.12095947	      0.45105266	      0.04157106	      0.34482129	     -0.61208746	      0.69719995	      0.01814760	     -0.42730804	     -0.89049032	      0.22464612	     -0.22460507	     -0.03168243	      1.97740193	     -0.15550635	      0.10486988	      0.01008469	      1.99457184	     -0.01303954	      0.00304282	      0.00780802
      9.76615967	      2.52093577	     -0.10847297	     -0.33659354	      3.08998321	      1.18620358	      0.50759474	      0.01496369	      0.02756827	      0.30876598	     -0.12075051	      0.45506118	      0.04086989	      0.33471804	     -0.62717372	      0.73081607	      0.02094521	     -0.42220324	     -0.90022084	      0.26190777	     -0.22242600	     -0.03206308	      1.97829155	     -0.19917503	      0.07471737	      0.01497687	      1.99529222	     -0.00035785	     -0.01063853	      0.01214161
      9.79949267	      2.52801864	     -0.10467123	     -0.34648721	      3.09213828	      1.18627187	      0.50892779	      0.00719201	      0.03009373	      0.31094597	     -0.11973337	      0.46124791	      0.04052710	      0.33235790	     -0.63770507	      0.77400080	      0.01745436	     -0.41472938	     -0.90360912	      0.33303595	     -0.22918254	     -0.03154836	      1.97413601	     -0.23265570	      0.00927935	     -0.00661824	      1.99342213	      0.01078191	      0.00387379	      0.02228434
      9.83282567	      2.54345769	     -0.09509764	     -0.35131337	      3.09280115	      1.18556317	      0.51110318	     -0.00232876	      0.03512929	      0.30800435	     -0.12196327	      0.44692105	      0.03882313	      0.34130642	     -0.63706262	      0.82008952	      0.02325302	     -0.39329921	     -0.92424853	      0.43076448	     -0.24093097	     -0.03098252	      1.97118506	     -0.24830720	     -0.05458456	     -0.01918854	      1.99986342	      0.00638927	      0.00002542	      0.03044967
      9.86615867	      2.56870102	     -0.07789708	     -0.34585811	      3.09248957	      1.18400880	      0.51322994	     -0.01706783	      0.03545472	      0.29466453	     -0.12849211	      0.40852212	      0.03671766	      0.35908934	     -0.63927007	      0.87227261	      0.01254880	     -0.36343924	     -0.95876937	      0.52678348	     -0.23679972	     -0.03104451	      1.96801824	     -0.26070698	     -0.09830621	     -0.00189043	      1.99911088	     -0.00333312	     -0.00860936	      0.02558948
      9.89949167	      2.59593380	     -0.07105379	     -0.34283299	      3.09382093	      1.18245125	      0.51382542	     -0.02273275	      0.03983372	      0.28691163	     -0.13680357	      0.36930504	      0.03553068	      0.35768153	     -0.65417541	      0.93337043	      0.01427884	     -0.34474025	     -0.99436083	      0.60490787	     -0.21066964	     -0.03195905	      1.96370552	     -0.26986285	     -0.13273184	      0.01326692	      2.00566075	     -0.00507744	      0.00386342	      0.00697422
      9.93282467	      2.62566523	     -0.07166871	     -0.35038451	      3.09740532	      1.18140495	      0.51288113	     -0.02382771	      0.04207110	      0.28606896	     -0.13329276	      0.33676205	      0.03361817	      0.33686778	     -0.67084791	      1.00822734	      0.02051840	     -0.33422708	     -1.00481274	      0.65872731	     -0.17078786	     -0.03316138	      1.95978871	     -0.28431494	     -0.18015304	      0.01238138	      2.00491968	      0.00624528	      0.00685720	     -0.00923487
      9.96615767	      2.65588111	     -0.06969987	     -0.36526839	      3.10165531	      1.18058495	      0.51136780	     -0.03128259	      0.04442705	      0.28679424	     -0.11786496	      0.30306912	      0.03247887	      0.31150965	     -0.66775761	      1.09057114	      0.01732254	     -0.32050771	     -0.99139453	      0.70308296	     -0.13113155	     -0.03465743	      1.95388098	     -0.31055950	     -0.24083278	      0.00473405	      2.00520759	      0.01505458	     -0.01022717	      0.00273844
      9.99949067	      2.68865122	     -0.06967286	     -0.38343701	      3.10508687	      1.17934174	      0.50937296	     -0.03366735	      0.04840065	      0.29771094	     -0.10811658	      0.26029214	      0.03049221	      0.27888504	     -0.64362500	      1.17681262	      0.02417296	     -0.30067843	     -0.98955977	      0.77046962	     -0.09176793	     -0.03551049	      1.94358767	     -0.33421576	     -0.30112683	     -0.00573265	      2.00526544	     -0.00035491	     -0.00133494	      0.02663054
     10.03282367	      2.72100356	     -0.06395445	     -0.39420340	      3.10640766	      1.17694026	      0.50756014	     -0.04078092	      0.05122074	      0.30615140	     -0.10062372	      0.20817250	      0.02833953	      0.25254839	     -0.63477130	      1.25788426	      0.02117594	     -0.27277884	     -1.01178367	      0.85818853	     -0.05160961	     -0.03543287	      1.92710279	     -0.34693418	     -0.35815356	     -0.02110724	      2.00372124	     -0.01779846	      0.01027354	      0.03151917
     10.06615667	      2.75274851	     -0.06154990	     -0.39732101	      3.10608554	      1.17376311	      0.50491959	     -0.04411656	      0.05316281	      0.31523805	     -0.09972191	      0.15033477	      0.02602630	      0.22125506	     -0.64895804	      1.32590530	      0.02203361	     -0.24629358	     -1.04048727	      0.94393181	     -0.00414065	     -0.03540893	      1.88585562	     -0.34711750	     -0.41310540	     -0.01239845	      2.00454912	     -0.00846895	     -0.00500635	      0.01270826
     10.09948967	      2.77555135	     -0.06349566	     -0.39564844	      3.10476054	      1.17080277	      0.50162188	     -0.04540059	      0.05686480	      0.32218722	     -0.09892481	      0.09113596	      0.02596595	      0.18885089	     -0.66166595	      1.37363961	      0.02069291	     -0.23099571	     -1.04284621	      0.99360468	      0.04967006	     -0.03533843	      1.83556747	     -0.32761432	     -0.47264972	     -0.01696841	      1.99766291	      0.01205574	     -0.00202510	     -0.00503205
     10.13282267	      2.79345064	     -0.06469743	     -0.39885726	      3.10305764	      1.16876362	      0.49830073	     -0.04780460	      0.05927424	      0.33666838	     -0.09895603	      0.03469324	      0.02267735	      0.16048975	     -0.64885153	      1.40672390	      0.02359709	     -0.21875377	     -1.01056060	      0.99810385	      0.09420845	     -0.03616388	      1.81153219	     -0.31117801	     -0.53135510	     -0.00191235	      1.99671419	      0.01271278	      0.00992967	      0.00223785
     10.16615567	      2.80370134	     -0.06813375	     -0.40682881	      3.10162739	      1.16741308	      0.49555012	     -0.04647740	      0.06163484	      0.35348518	     -0.09090602	     -0.00931654	      0.02208879	      0.13970776	     -0.62624456	      1.43707794	      0.02304631	     -0.21655729	     -0.97822297	      0.97576277	      0.13934779	     -0.03680078	      1.76317658	     -0.29602212	     -0.58296579	      0.01138244	      1.99039677	     -0.01055030	      0.00115243	      0.01875156
     10.19948867	      2.80625691	     -0.06898371	     -0.41160717	      3.10006545	      1.16602679	      0.49398594	     -0.04824523	      0.06246891	      0.36387191	     -0.07905051	     -0.04407159	      0.02017898	      0.13343207	     -0.61674113	      1.46217070	      0.02657531	     -0.21764448	     -0.97585406	      0.95146814	      0.18436979	     -0.03706282	      1.70010821	     -0.28210927	     -0.61137778	      0.01237944	      1.98750523	     -0.01950004	     -0.00595093	      0.03319162
     10.23282167	      2.80888374	     -0.07087866	     -0.41167033	      3.09833257	      1.16457872	      0.49306293	     -0.04602939	      0.06187380	      0.36950344	     -0.07128434	     -0.07535698	      0.01976505	      0.13235598	     -0.61047617	      1.47988924	      0.02657954	     -0.22143289	     -0.98770891	      0.94655788	      0.21419070	     -0.03697796	      1.68172982	     -0.26775283	     -0.60574641	      0.00503544	      1.98359619	     -0.00218020	      0.00296205	      0.03518116
     10.26615467	      2.80551636	     -0.07103029	     -0.41258722	      3.09705662	      1.16411555	      0.49316213	     -0.04565257	      0.06072605	      0.37616594	     -0.06374853	     -0.09360988	      0.01843717	      0.14059315	     -0.60117775	      1.47978378	      0.02854323	     -0.22733976	     -0.96926455	      0.94025317	      0.24275102	     -0.03658237	      1.64855952	     -0.25613790	     -0.58830560	     -0.00035684	      1.97964871	      0.01601221	      0.00770889	      0.01810922
     10.29948767	      2.79307299	     -0.07376862	     -0.41456256	      3.09653536	      1.16503176	      0.49343742	     -0.04316845	      0.06088923	      0.38086258	     -0.05447473	     -0.09698519	      0.02133526	      0.15290039	     -0.57935339	      1.46058227	      0.02982754	     -0.24290323	     -0.91398196	      0.90459050	      0.27127243	     -0.03631174	      1.60029833	     -0.23673177	     -0.58158121	     -0.01767906	      1.97853389	      0.01034389	     -0.00157545	      0.00567392
     10.33282067	      2.77855995	     -0.07750732	     -0.41552289	      3.09612497	      1.16688139	      0.49282425	     -0.04126904	      0.05949953	      0.38366074	     -0.05120192	     -0.09422048	      0.02240257	      0.16043722	     -0.54191147	      1.43025230	      0.03247519	     -0.26198509	     -0.86064453	      0.82814097	      0.27596840	     -0.03733781	      1.60496996	     -0.22106123	     -0.58468446	     -0.01076628	      1.97374153	     -0.00566764	     -0.00367035	      0.02039350
     10.36615367	      2.76114860	     -0.08484538	     -0.41232190	      3.09583968	      1.16904879	      0.49128233	     -0.03892362	      0.05864400	      0.38351947	     -0.05535351	     -0.08112554	      0.02710514	      0.16075879	     -0.51619192	      1.39944772	      0.03441051	     -0.28641806	     -0.85085513	      0.72570796	      0.26857725	     -0.03840955	      1.59663728	     -0.19179477	     -0.58930745	     -0.01331784	      1.97050481	     -0.00859288	      0.00527565	      0.04271223
     10.39948667	      2.75282886	     -0.08985953	     -0.40555248	      3.09547767	      1.17133897	      0.48943545	     -0.03866801	      0.05617584	      0.38114335	     -0.06351342	     -0.06479335	      0.02918818	      0.15101119	     -0.50362375	      1.36343166	      0.03594398	     -0.29885513	     -0.85961454	      0.63227625	      0.23920774	     -0.03945514	      1.57814093	     -0.16068418	     -0.57507135	     -0.00610779	      1.96778762	      0.00125452	     -0.00606496	      0.03519718
     10.43281967	      2.75483982	     -0.09337469	     -0.39740967	      3.09525708	      1.17395007	      0.48780672	     -0.03617332	      0.05430913	      0.37813763	     -0.07790086	     -0.04711303	      0.03178573	      0.13203286	     -0.48991837	      1.31376574	      0.03617591	     -0.29745299	     -0.84000578	      0.56710061	      0.19134097	     -0.04068760	      1.60309742	     -0.13409992	     -0.53530409	      0.01609910	      1.96592347	      0.00410083	     -0.00697187	      0.01344597
     10.46615267	      2.74866407	     -0.09642898	     -0.38976514	      3.09572429	      1.17707356	      0.48710167	     -0.03482693	      0.05420482	      0.37270118	     -0.09096318	     -0.01696651	      0.03469688	      0.11641002	     -0.47871090	      1.24957795	      0.03711998	     -0.29576108	     -0.79112375	      0.50702493	      0.16297102	     -0.04133068	      1.61788349	     -0.10065259	     -0.49638706	      0.00742694	      1.96481795	     -0.00002503	      0.01544623	      0.00045176
     10.49948567	      2.73560381	     -0.10004728	     -0.38793918	      3.09698201	      1.18041847	      0.48680084	     -0.03370997	      0.05250683	      0.36868647	     -0.09594561	      0.02508795	      0.03693434	      0.10195550	     -0.45839528	      1.19195154	      0.03821377	     -0.29653052	     -0.75972476	      0.43461066	      0.14544490	     -0.04220940	      1.63975046	     -0.07847837	     -0.47417003	      0.00063193	      1.96347217	     -0.00579434	     -0.00277106	      0.00533851
     10.53281867	      2.71730076	     -0.10594353	     -0.39202814	      3.09860761	      1.18360997	      0.48664331	     -0.03054325	      0.05058547	      0.36992352	     -0.09572374	      0.07573331	      0.03954567	      0.08709977	     -0.43148558	      1.15044649	      0.03939213	     -0.30127793	     -0.77502929	      0.34755783	      0.12029697	     -0.04330402	      1.69167388	     -0.07043140	     -0.46056977	      0.00783547	      1.96027860	     -0.00758287	     -0.00883885	      0.01998150
     10.56615167	      2.69613610	     -0.10846256	     -0.39153012	      3.09919406	      1.18635302	      0.48700828	     -0.03081212	      0.04894389	      0.36905860	     -0.09748499	      0.12279702	      0.04180587	      0.07929095	     -0.41462844	      1.10056078	      0.04090830	     -0.30121328	     -0.79678310	      0.25724238	      0.08612808	     -0.04423224	      1.72396925	     -0.06247900	     -0.43043882	      0.01030395	      1.95715331	     -0.00304022	      0.01099679	      0.02941726
     10.59948467	      2.68305776	     -0.11141841	     -0.38468666	      3.09821102	      1.18855584	      0.48735565	     -0.02422390	      0.04646153	      0.36596680	     -0.10392758	      0.15798516	      0.04353731	      0.07185827	     -0.41080687	      1.03483751	      0.04143543	     -0.29566461	     -0.78547778	      0.18866691	      0.03192209	     -0.04510942	      1.75198085	     -0.04076449	     -0.37375814	     -0.00125645	      1.95696895	     -0.00223687	     -0.00333955	      0.02117838
     10.63281767	      2.67323980	     -0.11626709	     -0.37642135	      3.09594597	      1.19017461	      0.48780272	     -0.01047732	      0.04286879	      0.36522521	     -0.11125564	      0.18723837	      0.04494225	      0.06722544	     -0.41943646	      0.96481956	      0.04178502	     -0.29070619	     -0.75869905	      0.14513233	     -0.03848852	     -0.04561263	      1.79696223	     -0.01225368	     -0.31203078	     -0.01535247	      1.95594987	     -0.00629802	     -0.00814423	      0.00206329
     10.66615067	      2.65829618	     -0.12530753	     -0.36747352	      3.09299774	      1.19106639	      0.48819163	      0.00930832	      0.03986443	      0.36549330	     -0.11864816	      0.21014359	      0.04634456	      0.06585553	     -0.42562281	      0.90553846	      0.04254329	     -0.29451129	     -0.76519864	      0.11486006	     -0.09944291	     -0.04568711	      1.83063715	      0.00407979	     -0.26736462	     -0.00439833	      1.95464181	     -0.00740943	      0.01433344	     -0.00167049
     10.69948367	      2.64015258	     -0.13393274	     -0.36021139	      3.08974499	      1.19139927	      0.48884314	      0.02919710	      0.03619696	      0.36719740	     -0.12452786	      0.22682481	      0.04720002	      0.07206752	     -0.42226030	      0.86121962	      0.04276552	     -0.30089313	     -0.80289777	      0.08244705	     -0.14134930	     -0.04585918	      1.85850451	      0.00524829	     -0.24507113	      0.02025247	      1.95215279	     -0.00217185	     -0.00278950	      0.01444280
     10.73281667	      2.61346047	     -0.12752573	     -0.35533324	      3.08584649	      1.19142456	      0.49122421	      0.02787247	      0.03338858	      0.37083549	     -0.12503169	      0.24635229	      0.04734086	      0.10437025	     -0.42818273	      0.81629299	      0.04397729	     -0.29096531	     -0.82046901	      0.03390369	     -0.16673809	     -0.04614760	      1.89788797	      0.00492929	     -0.23719294	      0.00235063	      1.94654396	      0.01043363	     -0.01120078	      0.02766237
     10.76614967	      2.59299313	     -0.12656572	     -0.34951527	      3.08247196	      1.19129473	      0.49276944	      0.03498265	      0.03350547	      0.37318230	     -0.12548964	      0.25376022	      0.04747674	      0.12989373	     -0.42842051	      0.77679500	      0.04494356	     -0.28949866	     -0.81332768	     -0.01261006	     -0.17653591	     -0.04623838	      1.94060258	      0.00831739	     -0.21768290	     -0.01847926	      1.94173659	      0.00737388	      0.00910103	      0.02665863
     10.79948267	      2.59140555	     -0.12436215	     -0.34413175	      3.08009039	      1.19097304	      0.49334152	      0.04028307	      0.03195256	      0.37491182	     -0.12772188	      0.24757550	      0.04716909	      0.14961050	     -0.43544011	      0.75465125	      0.04572417	     -0.28870574	     -0.80046489	     -0.04403768	     -0.17989019	     -0.04624674	      1.93852009	      0.00564561	     -0.16958134	     -0.00009925	      1.93959088	      0.00347455	     -0.00717802	      0.01529333
