# Supplementary material for: Simulation of Human Movement in Zero Gravity
Source: Sensors (Basel). 2024 Mar 9;24(6):1770. doi: 10.3390/s24061770 (PMC10976247; doi:10.3390/s24061770)
Supplement: Supplementary file 1 [file sensors-24-01770-s001.zip › supplementary/motion_data/11 HeianSandan/motion.sto]

UNKNOWN
version=1
nRows=457
nColumns=30
inDegrees=no
endheader
time	/jointset/global/yaw/value	/jointset/global/roll/value	/jointset/global/pitch/value	/jointset/global/longitudinal/value	/jointset/global/vertical/value	/jointset/global/lateral/value	/jointset/SpineL/SpineL_LL/value	/jointset/SpineL/SpineL_RR/value	/jointset/SpineL/SpineL_FE/value	/jointset/SpineU/SpineU_FE/value	/jointset/Hip_r/Hip_EF_r/value	/jointset/Hip_r/Hip_RR_r/value	/jointset/Hip_r/Hip_DB_r/value	/jointset/Knee_r/Knee_FE_r/value	/jointset/Hip_l/Hip_EF_l/value	/jointset/Hip_l/Hip_RR_l/value	/jointset/Hip_l/Hip_BD_l/value	/jointset/Knee_l/Knee_FE_l/value	/jointset/Shoulder_r/Shoulder_BD_r/value	/jointset/Shoulder_r/Shoulder_EF_r/value	/jointset/Shoulder_r/Shoulder_RR_r/value	/jointset/Elbow_r/Elbow_EF_r/value	/jointset/Shoulder_l/Shoulder_DB_l/value	/jointset/Shoulder_l/Shoulder_EF_l/value	/jointset/Shoulder_l/Shoulder_RR_l/value	/jointset/Elbow_l/Elbow_EF_l/value	/jointset/Neck/Neck_LL/value	/jointset/Neck/Neck_RR/value	/jointset/Neck/Neck_FE/value
      0.00000000	      2.31409246	     -0.03929650	     -0.23782267	      2.32807981	      1.16784134	      0.39168608	     -0.03098478	     -0.03157761	      0.14637516	     -0.05133752	      0.45577330	      0.14825920	      0.17310919	     -0.41271004	      0.48692512	     -0.08442597	     -0.19034263	     -0.41236412	      0.13871241	     -0.04465134	     -0.42123890	      0.79487876	     -0.05681296	      0.04444630	      0.38306062	      0.60734993	      0.00000000	      0.00000000	      0.01745329
      0.03333300	      2.31798758	     -0.03755639	     -0.23905033	      2.32866146	      1.16807785	      0.39303145	     -0.02963591	     -0.02718169	      0.14577510	     -0.05289796	      0.45648892	      0.14784752	      0.17562246	     -0.41246676	      0.48594140	     -0.08456171	     -0.19241563	     -0.41329353	      0.13925619	     -0.04424031	     -0.42085447	      0.79451829	     -0.05800793	      0.04195558	      0.38249596	      0.60680050	      0.00000000	      0.00000000	      0.01745329
      0.06666700	      2.32619718	     -0.03612417	     -0.23856942	      2.32748475	      1.16812627	      0.39382950	     -0.02762470	     -0.01070345	      0.15227395	     -0.05676688	      0.45115832	      0.14896793	      0.18308862	     -0.41165994	      0.48572113	     -0.08830023	     -0.19383017	     -0.41422476	      0.15167540	     -0.05549213	     -0.41600246	      0.78631127	     -0.05697564	      0.04118814	      0.37699993	      0.61296727	      0.00000000	      0.00000000	      0.01745329
      0.10000000	      2.32892084	     -0.03482395	     -0.23909701	      2.32755644	      1.16820619	      0.39483446	     -0.02612054	     -0.00760947	      0.15289179	     -0.05692635	      0.45167336	      0.14880784	      0.18441127	     -0.41056467	      0.48443508	     -0.08871736	     -0.19514103	     -0.41433216	      0.15122434	     -0.05520980	     -0.41569991	      0.78626743	     -0.05769889	      0.04015087	      0.37624145	      0.61325317	      0.00000000	      0.00000000	      0.01745329
      0.13333300	      2.33309119	     -0.03523855	     -0.24031765	      2.32640251	      1.16811280	      0.39509601	     -0.02391627	      0.00647889	      0.16059514	     -0.05937538	      0.44528476	      0.15178927	      0.18689208	     -0.40074198	      0.48444910	     -0.09395567	     -0.19721569	     -0.40733333	      0.15957480	     -0.06721086	     -0.40927518	      0.77864564	     -0.06010323	      0.04110386	      0.36723535	      0.62168036	      0.00000000	      0.00000000	      0.01745329
      0.16666700	      2.33501620	     -0.03548381	     -0.24072094	      2.32588678	      1.16776765	      0.39556448	     -0.02255268	      0.00951929	      0.16294792	     -0.05746224	      0.44473153	      0.15201104	      0.18808440	     -0.39916342	      0.48353662	     -0.09470562	     -0.19797610	     -0.40680199	      0.15758949	     -0.06480040	     -0.40860439	      0.77948477	     -0.06024968	      0.04022211	      0.36626831	      0.62208227	      0.00000000	      0.00000000	      0.01745329
      0.20000000	      2.33516256	     -0.03521037	     -0.24023032	      2.32501075	      1.16740907	      0.39601122	     -0.02200021	      0.01011217	      0.16348355	     -0.05708662	      0.44451729	      0.15209390	      0.18826382	     -0.39883935	      0.48387572	     -0.09475522	     -0.19816235	     -0.40646067	      0.15719558	     -0.06442440	     -0.40847663	      0.77955335	     -0.06053302	      0.04007918	      0.36603448	      0.62212107	      0.00000000	      0.00000000	      0.01745329
      0.23333300	      2.33541818	     -0.03579758	     -0.24064643	      2.32399210	      1.16708034	      0.39633728	     -0.01824144	      0.01355606	      0.16625779	     -0.05489065	      0.44183001	      0.15266553	      0.19070133	     -0.39711031	      0.48484701	     -0.09537074	     -0.19846098	     -0.40503080	      0.15365539	     -0.06201971	     -0.40801670	      0.77983064	     -0.06171978	      0.03922483	      0.36487292	      0.62219671	      0.00000000	      0.00000000	      0.01745329
      0.26666700	      2.33504540	     -0.03730429	     -0.23989797	      2.32276033	      1.16680998	      0.39648896	     -0.01784253	      0.01388824	      0.16742444	     -0.05401812	      0.44162014	      0.15294008	      0.19093124	     -0.39601870	      0.48509440	     -0.09567970	     -0.19833170	     -0.40462461	      0.15220647	     -0.06141623	     -0.40783413	      0.77975410	     -0.06150147	      0.03917869	      0.36461763	      0.62229412	      0.00000000	      0.00000000	      0.01745329
      0.30000000	      2.31228230	     -0.05132325	     -0.24876390	      2.32206965	      1.16744841	      0.39469570	     -0.00695997	      0.02410171	      0.18931933	     -0.05065983	      0.43289340	      0.17483123	      0.17422202	     -0.34564776	      0.48592766	     -0.11130275	     -0.21846941	     -0.39247422	      0.13261749	     -0.05400280	     -0.38686965	      0.75621613	     -0.06599485	      0.02139127	      0.35029343	      0.61792066	      0.00000000	      0.00000000	      0.01745329
      0.33333300	      2.31225105	     -0.05280605	     -0.24770585	      2.32049242	      1.16720695	      0.39476542	     -0.00601891	      0.02422660	      0.19168267	     -0.04829673	      0.43221834	      0.17500687	      0.17521220	     -0.34593582	      0.48601516	     -0.11179965	     -0.21828205	     -0.39250559	      0.13030301	     -0.05346469	     -0.38708036	      0.75647579	     -0.06482185	      0.02350042	      0.35010079	      0.61887984	      0.00000000	      0.00000000	      0.01745329
      0.36666700	      2.31118325	     -0.05392013	     -0.24778601	      2.31907297	      1.16704986	      0.39482482	     -0.00318990	      0.02385841	      0.19400381	     -0.04611091	      0.43106228	      0.17539031	      0.17681569	     -0.34636959	      0.48584854	     -0.11253361	     -0.21846464	     -0.39278820	      0.12600859	     -0.05432077	     -0.38773642	      0.75600955	     -0.06393794	      0.02692878	      0.34965467	      0.62018230	      0.00000000	      0.00000000	      0.01745329
      0.40000000	      2.31082426	     -0.05569810	     -0.24744748	      2.31803726	      1.16691735	      0.39471185	     -0.00237644	      0.02356824	      0.19478443	     -0.04574873	      0.43094915	      0.17561358	      0.17760579	     -0.34643102	      0.48580352	     -0.11295843	     -0.21857708	     -0.39300760	      0.12387123	     -0.05534824	     -0.38809073	      0.75525010	     -0.06359246	      0.02830800	      0.34943657	      0.62071072	      0.00000000	      0.00000000	      0.01745329
      0.43333300	      2.31059694	     -0.05725282	     -0.24713806	      2.31708755	      1.16669293	      0.39417517	      0.00045240	      0.02409839	      0.19769113	     -0.04450391	      0.42978864	      0.17684642	      0.17874342	     -0.34731713	      0.48496800	     -0.11417464	     -0.22017407	     -0.39417396	      0.11817923	     -0.05747037	     -0.38903793	      0.75233425	     -0.06223463	      0.03133257	      0.34900354	      0.62232079	      0.00000000	      0.00000000	      0.01745329
      0.46666700	      2.31079173	     -0.05778732	     -0.24705072	      2.31636425	      1.16674138	      0.39366494	      0.00047264	      0.02437706	      0.19834955	     -0.04390469	      0.42950875	      0.17701241	      0.17891937	     -0.34750762	      0.48488019	     -0.11431507	     -0.22030435	     -0.39433197	      0.11791420	     -0.05711760	     -0.38901135	      0.75211148	     -0.06217250	      0.03160298	      0.34895970	      0.62252493	      0.00000000	      0.00000000	      0.01745329
      0.50000000	      2.31148395	     -0.05959521	     -0.24655852	      2.31572689	      1.16666302	      0.39280045	      0.00142418	      0.02624931	      0.20255834	     -0.04123291	      0.42716169	      0.17855644	      0.17969526	     -0.34933787	      0.48388610	     -0.11532911	     -0.22193966	     -0.39591842	      0.11646583	     -0.05522238	     -0.38875998	      0.75018099	     -0.06189786	      0.03205558	      0.34878295	      0.62369622	      0.00000000	      0.00000000	      0.01745329
      0.53333300	      2.31149376	     -0.06004565	     -0.24636705	      2.31519908	      1.16656082	      0.39223031	      0.00156128	      0.02640083	      0.20330580	     -0.04064188	      0.42687730	      0.17874305	      0.17989546	     -0.34958441	      0.48372460	     -0.11546511	     -0.22214073	     -0.39617245	      0.11628501	     -0.05485989	     -0.38871245	      0.75003427	     -0.06203409	      0.03226669	      0.34871199	      0.62385755	      0.00000000	      0.00000000	      0.01745329
      0.56666700	      2.30826699	     -0.06502697	     -0.24242804	      2.31409598	      1.16632910	      0.38931140	      0.00549844	      0.02840142	      0.21296908	     -0.04337858	      0.42209886	      0.18683982	      0.17727680	     -0.35741257	      0.47972351	     -0.11986455	     -0.23124186	     -0.40530288	      0.11105125	     -0.05636822	     -0.38820470	      0.74172932	     -0.06753830	      0.02834179	      0.34617822	      0.62597962	      0.00000000	      0.00000000	      0.01745329
      0.60000000	      2.30796857	     -0.06613175	     -0.24204589	      2.31376706	      1.16626372	      0.38890756	      0.00560288	      0.02845537	      0.21437999	     -0.04177444	      0.42184929	      0.18723555	      0.17758743	     -0.35757117	      0.47979825	     -0.12019638	     -0.23145437	     -0.40550996	      0.11081847	     -0.05516479	     -0.38804168	      0.74185813	     -0.06752649	      0.02938592	      0.34590655	      0.62662115	      0.00000000	      0.00000000	      0.01745329
      0.63333300	      2.30794817	     -0.06621584	     -0.24198771	      2.31340264	      1.16629902	      0.38839116	      0.00563372	      0.02845732	      0.21445881	     -0.04165684	      0.42188481	      0.18724610	      0.17763544	     -0.35756391	      0.47983884	     -0.12020829	     -0.23147048	     -0.40551375	      0.11079556	     -0.05508774	     -0.38803489	      0.74187224	     -0.06756248	      0.02948154	      0.34587541	      0.62666229	      0.00000000	      0.00000000	      0.01745329
      0.66666700	      2.30773902	     -0.06731992	     -0.24089424	      2.31306696	      1.16609053	      0.38781696	      0.00634691	      0.02847993	      0.21676475	     -0.03980877	      0.42144353	      0.18751589	      0.17879398	     -0.35787925	      0.47935855	     -0.12053767	     -0.23239473	     -0.40601822	      0.11016717	     -0.05435094	     -0.38806116	      0.74201598	     -0.06853813	      0.03073385	      0.34524723	      0.62717648	      0.00000000	      0.00000000	      0.01745329
      0.70000000	      2.30773654	     -0.06754099	     -0.24049841	      2.31266981	      1.16599292	      0.38720709	      0.00649098	      0.02851128	      0.21736548	     -0.03946405	      0.42139500	      0.18761649	      0.17900619	     -0.35797786	      0.47921663	     -0.12064342	     -0.23271405	     -0.40617168	      0.10996178	     -0.05418364	     -0.38809098	      0.74204548	     -0.06879099	      0.03089680	      0.34506387	      0.62726106	      0.00000000	      0.00000000	      0.01745329
      0.73333300	      2.30782363	     -0.06779504	     -0.23968524	      2.31220211	      1.16586451	      0.38665610	      0.00672363	      0.02859412	      0.21831940	     -0.03894003	      0.42132473	      0.18771048	      0.17930286	     -0.35810778	      0.47900554	     -0.12076394	     -0.23308539	     -0.40634012	      0.10966090	     -0.05394867	     -0.38814477	      0.74212629	     -0.06915143	      0.03103502	      0.34483992	      0.62733737	      0.00000000	      0.00000000	      0.01745329
      0.76666700	      2.30779709	     -0.06827345	     -0.23823985	      2.31157151	      1.16565604	      0.38584524	      0.00803021	      0.02874799	      0.22188950	     -0.03779694	      0.41993815	      0.18830419	      0.18050162	     -0.35923680	      0.47720219	     -0.12144431	     -0.23483253	     -0.40730360	      0.10907183	     -0.05381684	     -0.38828105	      0.74219669	     -0.07177673	      0.03096451	      0.34361392	      0.62730018	      0.00000000	      0.00000000	      0.01745329
      0.80000000	      2.30762280	     -0.06815558	     -0.23762245	      2.31107624	      1.16555308	      0.38540070	      0.00820021	      0.02863725	      0.22233956	     -0.03804945	      0.41980890	      0.18847378	      0.18039160	     -0.35944501	      0.47710968	     -0.12155436	     -0.23507577	     -0.40733552	      0.10932886	     -0.05414758	     -0.38824480	      0.74205663	     -0.07250728	      0.03069775	      0.34330629	      0.62719086	      0.00000000	      0.00000000	      0.01745329
      0.83333300	      2.30613292	     -0.06900490	     -0.23499992	      2.30979958	      1.16544501	      0.38347826	      0.00959371	      0.02766411	      0.22927891	     -0.04098422	      0.41544849	      0.19106367	      0.18014221	     -0.36325675	      0.47201524	     -0.12399578	     -0.23812752	     -0.40844139	      0.11451500	     -0.05763739	     -0.38714977	      0.74068102	     -0.08404370	      0.02638613	      0.33824291	      0.62551064	      0.00000000	      0.00000000	      0.01745329
      0.86666700	      2.30600375	     -0.06895719	     -0.23380622	      2.30940692	      1.16527886	      0.38317771	      0.00985050	      0.02768626	      0.23033415	     -0.04099768	      0.41527190	      0.19135776	      0.18004561	     -0.36346401	      0.47194536	     -0.12424376	     -0.23832391	     -0.40813164	      0.11417203	     -0.05766611	     -0.38723870	      0.74076564	     -0.08432643	      0.02604606	      0.33774365	      0.62551611	      0.00000000	      0.00000000	      0.01745329
      0.90000000	      2.30588194	     -0.06878348	     -0.23363031	      2.30915228	      1.16508951	      0.38296804	      0.01017643	      0.02771485	      0.23083617	     -0.04110001	      0.41499788	      0.19153036	      0.18012102	     -0.36365904	      0.47172562	     -0.12440436	     -0.23849834	     -0.40800268	      0.11410301	     -0.05784106	     -0.38730274	      0.74073502	     -0.08475260	      0.02589947	      0.33740534	      0.62549651	      0.00000000	      0.00000000	      0.01745329
      0.93333300	      2.30485333	     -0.06896272	     -0.23214775	      2.30876691	      1.16499369	      0.38238280	      0.01169106	      0.02720754	      0.23438320	     -0.04200236	      0.41351038	      0.19256698	      0.18094298	     -0.36486309	      0.46954216	     -0.12563971	     -0.23941236	     -0.40743935	      0.11437452	     -0.06006865	     -0.38777069	      0.74006629	     -0.08719715	      0.02537431	      0.33536545	      0.62577676	      0.00000000	      0.00000000	      0.01745329
      0.96666700	      2.30493571	     -0.06914531	     -0.23256326	      2.30890992	      1.16488477	      0.38234038	      0.01149505	      0.02719358	      0.23452984	     -0.04249561	      0.41345867	      0.19276178	      0.18081408	     -0.36498676	      0.46890698	     -0.12591999	     -0.23951142	     -0.40745887	      0.11451967	     -0.06040414	     -0.38783940	      0.73992958	     -0.08725338	      0.02503272	      0.33512851	      0.62579145	      0.00000000	      0.00000000	      0.01745329
      1.00000000	      2.30539757	     -0.06952751	     -0.23173309	      2.30865145	      1.16475493	      0.38174865	      0.01168655	      0.02715887	      0.23790652	     -0.04491219	      0.41373095	      0.19416280	      0.18032397	     -0.36571553	      0.46464079	     -0.12805041	     -0.24023573	     -0.40735892	      0.11660367	     -0.06389370	     -0.38827380	      0.73845461	     -0.09019952	      0.02395790	      0.33244046	      0.62620057	      0.00000000	      0.00000000	      0.01745329
      1.03333300	      2.30540546	     -0.06955400	     -0.23170027	      2.30899822	      1.16480866	      0.38208295	      0.01169028	      0.02719117	      0.23799238	     -0.04493362	      0.41365530	      0.19418792	      0.18035822	     -0.36574973	      0.46460308	     -0.12807832	     -0.24023527	     -0.40734686	      0.11662698	     -0.06392053	     -0.38827835	      0.73844901	     -0.09026147	      0.02391713	      0.33239539	      0.62619350	      0.00000000	      0.00000000	      0.01745329
      1.06666700	      2.30618956	     -0.07023999	     -0.23141952	      2.30904902	      1.16488674	      0.38173771	      0.01145845	      0.02893380	      0.24173925	     -0.04637625	      0.41246856	      0.19579561	      0.18082813	     -0.36656678	      0.46229775	     -0.13014906	     -0.24045325	     -0.40646553	      0.12049629	     -0.06570810	     -0.38802421	      0.73829137	     -0.09780008	      0.02271515	      0.32760688	      0.62527647	      0.00000000	      0.00000000	      0.01745329
      1.10000000	      2.30623077	     -0.07021708	     -0.23142373	      2.30956177	      1.16478550	      0.38205101	      0.01144802	      0.02895945	      0.24179174	     -0.04642699	      0.41247094	      0.19581243	      0.18082825	     -0.36656127	      0.46218447	     -0.13019159	     -0.24046683	     -0.40649139	      0.12050785	     -0.06573759	     -0.38802828	      0.73829689	     -0.09781117	      0.02265272	      0.32756482	      0.62525458	      0.00000000	      0.00000000	      0.01745329
      1.13333300	      2.30667203	     -0.07051316	     -0.23153344	      2.31009005	      1.16471792	      0.38218376	      0.01100329	      0.02908664	      0.24197080	     -0.04662034	      0.41290212	      0.19586518	      0.18073151	     -0.36636306	      0.46148249	     -0.13046890	     -0.24054908	     -0.40668131	      0.12063411	     -0.06564999	     -0.38800288	      0.73844284	     -0.09781120	      0.02229118	      0.32729923	      0.62508034	      0.00000000	      0.00000000	      0.01745329
      1.16666700	      2.30704328	     -0.07024684	     -0.23156604	      2.31044031	      1.16459906	      0.38207004	      0.00893981	      0.02880768	      0.24313714	     -0.04731974	      0.41419588	      0.19636355	      0.18002294	     -0.36569776	      0.45941033	     -0.13157260	     -0.24136915	     -0.40692611	      0.12100118	     -0.06541130	     -0.38790116	      0.73924762	     -0.09662348	      0.02106647	      0.32600984	      0.62437733	      0.00000000	      0.00000000	      0.01745329
      1.20000000	      2.30694118	     -0.07039425	     -0.23151406	      2.31074449	      1.16451640	      0.38226714	      0.00885751	      0.02874834	      0.24323482	     -0.04734905	      0.41413364	      0.19639093	      0.18010106	     -0.36570272	      0.45941729	     -0.13162594	     -0.24132975	     -0.40688392	      0.12096416	     -0.06543513	     -0.38791153	      0.73928859	     -0.09652927	      0.02103322	      0.32594335	      0.62434941	      0.00000000	      0.00000000	      0.01745329
      1.23333300	      2.30505662	     -0.07059098	     -0.23113963	      2.31071267	      1.16428469	      0.38242391	      0.00778637	      0.02757389	      0.24451405	     -0.04765662	      0.41366894	      0.19693714	      0.18067490	     -0.36558176	      0.45965227	     -0.13238389	     -0.24159331	     -0.40588057	      0.12000730	     -0.06551421	     -0.38815959	      0.74009952	     -0.09438636	      0.02078604	      0.32483147	      0.62388984	      0.00000000	      0.00000000	      0.01745329
      1.26666700	      2.30504427	     -0.07054448	     -0.23115867	      2.31086660	      1.16403814	      0.38278849	      0.00779439	      0.02756599	      0.24452687	     -0.04771786	      0.41365479	      0.19695490	      0.18066927	     -0.36557895	      0.45961387	     -0.13241015	     -0.24161623	     -0.40586515	      0.11999335	     -0.06555507	     -0.38816711	      0.74009305	     -0.09438026	      0.02074287	      0.32479651	      0.62385832	      0.00000000	      0.00000000	      0.01745329
      1.30000000	      2.30343140	     -0.07028156	     -0.23114279	      2.31079167	      1.16363193	      0.38312877	      0.00785706	      0.02638814	      0.24424959	     -0.04958846	      0.41385753	      0.19731616	      0.18114735	     -0.36525595	      0.46004439	     -0.13299491	     -0.24180809	     -0.40460959	      0.12093754	     -0.06720048	     -0.38801040	      0.73901313	     -0.09416655	      0.02017248	      0.32362834	      0.62284438	      0.00000000	      0.00000000	      0.01745329
      1.33333300	      2.30340252	     -0.07028272	     -0.23113869	      2.31093966	      1.16330195	      0.38342324	      0.00781139	      0.02635354	      0.24429584	     -0.04961801	      0.41382970	      0.19733731	      0.18114523	     -0.36525633	      0.46001715	     -0.13302042	     -0.24183388	     -0.40457529	      0.12102929	     -0.06722100	     -0.38798086	      0.73897472	     -0.09417877	      0.02013101	      0.32358578	      0.62279340	      0.00000000	      0.00000000	      0.01745329
      1.36666700	      2.30133677	     -0.07020971	     -0.23088794	      2.31074331	      1.16311782	      0.38338598	      0.00461910	      0.02404422	      0.24563375	     -0.05039998	      0.41337316	      0.19813715	      0.18087151	     -0.36491361	      0.45979066	     -0.13384089	     -0.24312116	     -0.40272099	      0.12758797	     -0.06710677	     -0.38577054	      0.73778823	     -0.09515571	      0.01841337	      0.32169146	      0.62023140	      0.00000000	      0.00000000	      0.01745329
      1.40000000	      2.30134468	     -0.07032209	     -0.23087823	      2.31073047	      1.16311060	      0.38373664	      0.00459218	      0.02401906	      0.24568642	     -0.05043259	      0.41336958	      0.19815121	      0.18089859	     -0.36488926	      0.45972601	     -0.13389031	     -0.24310112	     -0.40269456	      0.12764996	     -0.06711504	     -0.38573493	      0.73777648	     -0.09521536	      0.01835154	      0.32162961	      0.62014933	      0.00000000	      0.00000000	      0.01745329
      1.43333300	      2.29882743	     -0.07019875	     -0.23080099	      2.30974877	      1.16300141	      0.38349755	      0.00467878	      0.02097200	      0.24955825	     -0.05234966	      0.41322071	      0.19969473	      0.18190291	     -0.36262405	      0.45627807	     -0.13735373	     -0.24282001	     -0.39926116	      0.13408459	     -0.06756848	     -0.38227184	      0.73694205	     -0.09841706	      0.01481212	      0.31632637	      0.61345959	      0.00000000	      0.00000000	      0.01745329
      1.46666700	      2.29892001	     -0.07129384	     -0.23069357	      2.30936486	      1.16294816	      0.38344806	      0.00447613	      0.02101874	      0.25024653	     -0.05209062	      0.41297702	      0.19986022	      0.18233881	     -0.36246862	      0.45618741	     -0.13773983	     -0.24248358	     -0.39874781	      0.13324290	     -0.06711539	     -0.38220980	      0.73719173	     -0.09782036	      0.01466774	      0.31587965	      0.61295057	      0.00000000	      0.00000000	      0.01745329
      1.50000000	      2.29894094	     -0.07135531	     -0.23069690	      2.30886897	      1.16267478	      0.38338027	      0.00443326	      0.02101318	      0.25027163	     -0.05207029	      0.41300141	      0.19987406	      0.18232731	     -0.36245042	      0.45619920	     -0.13775541	     -0.24250345	     -0.39869700	      0.13317938	     -0.06706956	     -0.38220135	      0.73720439	     -0.09779606	      0.01466617	      0.31584251	      0.61290703	      0.00000000	      0.00000000	      0.01745329
      1.53333300	      2.29916782	     -0.07241743	     -0.23030673	      2.30839445	      1.16238642	      0.38315909	      0.00392727	      0.02083184	      0.25089360	     -0.05196061	      0.41318762	      0.19998407	      0.18276307	     -0.36241218	      0.45598029	     -0.13802360	     -0.24279839	     -0.39819894	      0.13264720	     -0.06671684	     -0.38200282	      0.73711493	     -0.09736164	      0.01441921	      0.31541314	      0.61227751	      0.00000000	      0.00000000	      0.01745329
      1.56666700	      2.29920061	     -0.07254186	     -0.23028278	      2.30797706	      1.16200097	      0.38293796	      0.00387193	      0.02080512	      0.25092649	     -0.05193283	      0.41325167	      0.19998454	      0.18279682	     -0.36240987	      0.45598015	     -0.13803601	     -0.24284428	     -0.39815099	      0.13261565	     -0.06667545	     -0.38197852	      0.73709269	     -0.09735475	      0.01442830	      0.31537472	      0.61223260	      0.00000000	      0.00000000	      0.01745329
      1.60000000	      2.29984361	     -0.07418306	     -0.22949133	      2.30770979	      1.16170760	      0.38253223	      0.00342942	      0.02051871	      0.25185901	     -0.05142776	      0.41386073	      0.19987464	      0.18395020	     -0.36270789	      0.45544408	     -0.13822084	     -0.24377385	     -0.39782063	      0.13261347	     -0.06624816	     -0.38154657	      0.73661377	     -0.09747415	      0.01447489	      0.31491101	      0.61177120	      0.00000000	      0.00000000	      0.01745329
      1.63333300	      2.30237619	     -0.07550040	     -0.22909151	      2.30757548	      1.16124394	      0.38180161	      0.00430934	      0.01982456	      0.25454721	     -0.05007559	      0.41508195	      0.19991357	      0.18766912	     -0.36653560	      0.45360971	     -0.13887205	     -0.24860690	     -0.39612424	      0.13311475	     -0.06425898	     -0.37911846	      0.73346100	     -0.09922283	      0.01422791	      0.31262766	      0.60943962	      0.00000000	      0.00000000	      0.01745329
      1.66666700	      2.30318292	     -0.07724427	     -0.22875993	      2.30757570	      1.16087849	      0.38127293	      0.00440741	      0.01992146	      0.25502826	     -0.04966135	      0.41533475	      0.19989691	      0.18852470	     -0.36763974	      0.45377331	     -0.13913306	     -0.24855016	     -0.39564513	      0.13306884	     -0.06327543	     -0.37847322	      0.73276700	     -0.09970777	      0.01393346	      0.31212904	      0.60880258	      0.00000000	      0.00000000	      0.01745329
      1.70000000	      2.31819014	     -0.08462207	     -0.23304912	      2.30982288	      1.16060694	      0.38150726	      0.02257588	     -0.00644251	      0.25592149	     -0.04454216	      0.44468080	      0.20426442	      0.19079619	     -0.43156351	      0.46129761	     -0.15323081	     -0.26050507	     -0.37803463	      0.11893033	     -0.03108152	     -0.33854789	      0.67131345	     -0.09330349	      0.01311003	      0.28720699	      0.57569654	      0.00000000	      0.00000000	      0.01745329
      1.73333300	      2.31943021	     -0.08605107	     -0.23272629	      2.31041187	      1.16002858	      0.38116694	      0.02221911	     -0.00469640	      0.25723416	     -0.04317024	      0.44341897	      0.20362659	      0.19526465	     -0.43105852	      0.46247999	     -0.15311242	     -0.26217168	     -0.37830961	      0.11806877	     -0.02909388	     -0.33765355	      0.67100791	     -0.09455251	      0.01322101	      0.28607734	      0.57519504	      0.00000000	      0.00000000	      0.01745329
      1.76666700	      2.32042638	     -0.08681601	     -0.23323490	      2.31138709	      1.15927005	      0.38098536	      0.02163110	     -0.00337932	      0.25732379	     -0.04261190	      0.44282683	      0.20251272	      0.20088592	     -0.42998563	      0.46425228	     -0.15293823	     -0.26477274	     -0.37905618	      0.11575896	     -0.02714623	     -0.33645050	      0.66949553	     -0.09424958	      0.01324310	      0.28490962	      0.57377126	      0.00000000	      0.00000000	      0.01745329
      1.80000000	      2.32095563	     -0.08691935	     -0.23445154	      2.31264117	      1.15825762	      0.38106552	      0.01998682	     -0.00244003	      0.25688084	     -0.04134789	      0.44302872	      0.20091931	      0.20710233	     -0.42801121	      0.46742691	     -0.15290694	     -0.26725142	     -0.38085369	      0.11077859	     -0.02404863	     -0.33496917	      0.66489462	     -0.08903529	      0.01431964	      0.28429532	      0.57095809	      0.00000000	      0.00000000	      0.01745329
      1.83333300	      2.31958532	     -0.07324968	     -0.24182126	      2.31464058	      1.15795611	      0.38374541	     -0.00096175	     -0.00342393	      0.26045008	     -0.02897648	      0.45198207	      0.19261427	      0.22313262	     -0.41582179	      0.49694779	     -0.16620411	     -0.25635085	     -0.41998629	      0.08846296	      0.00302816	     -0.30363527	      0.56805042	     -0.08020306	      0.03226453	      0.26852864	      0.50750458	      0.00000000	      0.00000000	      0.01745329
      1.86666700	      2.31910790	     -0.07421215	     -0.24249687	      2.31593578	      1.15731804	      0.38360833	     -0.00240932	     -0.00415783	      0.26073005	     -0.02880265	      0.45164594	      0.19226254	      0.22497309	     -0.41604188	      0.49682026	     -0.16607866	     -0.25830011	     -0.41925323	      0.08713028	      0.00418251	     -0.30324367	      0.56781000	     -0.07676279	      0.03240505	      0.26897079	      0.50744712	      0.00000000	      0.00000000	      0.01745329
      1.90000000	      2.31877987	     -0.07400766	     -0.24200724	      2.31742694	      1.15709651	      0.38371462	     -0.00265149	     -0.00435929	      0.26094037	     -0.02872212	      0.45162815	      0.19222160	      0.22520994	     -0.41598788	      0.49703369	     -0.16601410	     -0.25858760	     -0.41902241	      0.08722553	      0.00435904	     -0.30308670	      0.56768207	     -0.07605388	      0.03247284	      0.26906455	      0.50749911	      0.00000000	      0.00000000	      0.01745329
      1.93333300	      2.31620739	     -0.07360228	     -0.24184673	      2.31878657	      1.15693414	      0.38430926	     -0.00462881	     -0.00580051	      0.26090264	     -0.02858708	      0.45134679	      0.19210498	      0.22665500	     -0.41536663	      0.49803963	     -0.16562179	     -0.26055168	     -0.41778514	      0.08894148	      0.00544669	     -0.30178275	      0.56687636	     -0.07288452	      0.03327155	      0.26939716	      0.50813765	      0.00000000	      0.00000000	      0.01745329
      1.96666700	      2.31613823	     -0.07357917	     -0.24156306	      2.32012687	      1.15678972	      0.38478189	     -0.00457217	     -0.00577619	      0.26096557	     -0.02866851	      0.45138978	      0.19209427	      0.22674092	     -0.41528217	      0.49804596	     -0.16565073	     -0.26047993	     -0.41775139	      0.08904838	      0.00543304	     -0.30171066	      0.56681736	     -0.07284684	      0.03320062	      0.26939016	      0.50813805	      0.00000000	      0.00000000	      0.01745329
      2.00000000	      2.30580546	     -0.07209070	     -0.24169446	      2.32116785	      1.15651284	      0.38723989	     -0.00330011	     -0.00091654	      0.25864852	     -0.03100467	      0.45632843	      0.19377542	      0.23029373	     -0.40476862	      0.49810610	     -0.16834407	     -0.25742492	     -0.41462689	      0.09417706	      0.01624603	     -0.29243855	      0.56372124	     -0.07177416	      0.03417645	      0.26666203	      0.51075373	      0.00000000	      0.00000000	      0.01745329
      2.03333300	      2.30509276	     -0.07216453	     -0.24062836	      2.32243576	      1.15647198	      0.38779008	     -0.00379974	     -0.00091872	      0.25879397	     -0.03163752	      0.45628030	      0.19398760	      0.23037020	     -0.40456973	      0.49838830	     -0.16831156	     -0.25763586	     -0.41441981	      0.09417075	      0.01594207	     -0.29210668	      0.56343768	     -0.07171662	      0.03393975	      0.26650877	      0.51082248	      0.00000000	      0.00000000	      0.01745329
      2.06666700	      2.30379156	     -0.07174125	     -0.23967847	      2.32365904	      1.15644158	      0.38844767	     -0.00410433	     -0.00097418	      0.25885001	     -0.03234774	      0.45625226	      0.19430529	      0.23040735	     -0.40405582	      0.49865919	     -0.16826988	     -0.25793305	     -0.41427073	      0.09469831	      0.01572312	     -0.29160383	      0.56312052	     -0.07192548	      0.03369947	      0.26625880	      0.51094433	      0.00000000	      0.00000000	      0.01745329
      2.10000000	      2.30137249	     -0.07157894	     -0.23867712	      2.32479522	      1.15642577	      0.38928961	     -0.00440628	     -0.00123045	      0.25881759	     -0.03320588	      0.45632142	      0.19476733	      0.23057753	     -0.40283569	      0.49899668	     -0.16826762	     -0.25808276	     -0.41423309	      0.09547053	      0.01569407	     -0.29090866	      0.56287078	     -0.07242579	      0.03341749	      0.26587991	      0.51102294	      0.00000000	      0.00000000	      0.01745329
      2.13333300	      2.28063483	     -0.07109051	     -0.23804509	      2.32558162	      1.15642671	      0.39103128	     -0.00517590	      0.00371333	      0.25967777	     -0.03668609	      0.45914078	      0.20016863	      0.23174828	     -0.38382145	      0.49517145	     -0.17061586	     -0.25778916	     -0.41838012	      0.09439203	      0.02675005	     -0.28478590	      0.56700439	     -0.07847946	      0.02903207	      0.26152328	      0.51045754	      0.00000000	      0.00000000	      0.01745329
      2.16666700	      2.27864298	     -0.07083370	     -0.23662354	      2.32660544	      1.15638343	      0.39204383	     -0.00536451	      0.00337668	      0.26014964	     -0.03705676	      0.45832841	      0.20067348	      0.23159352	     -0.38354304	      0.49622494	     -0.17052212	     -0.25759848	     -0.41791942	      0.09370492	      0.02582097	     -0.28472376	      0.56689030	     -0.07780767	      0.02969160	      0.26139399	      0.51092358	      0.00000000	      0.00000000	      0.01745329
      2.20000000	      2.27473186	     -0.07070793	     -0.23578764	      2.32755451	      1.15636976	      0.39324603	     -0.00532069	      0.00200359	      0.26016144	     -0.03804333	      0.45770202	      0.20133079	      0.23135542	     -0.38222464	      0.49692292	     -0.17057896	     -0.25729992	     -0.41775685	      0.09281279	      0.02403194	     -0.28461434	      0.56705532	     -0.07746634	      0.03085241	      0.26111118	      0.51155837	      0.00000000	      0.00000000	      0.01745329
      2.23333300	      2.24796191	     -0.06949880	     -0.23392762	      2.32826060	      1.15640622	      0.39458904	     -0.00952846	      0.01051638	      0.26346591	     -0.04527050	      0.45630707	      0.20953923	      0.23060534	     -0.35120853	      0.49188191	     -0.17427189	     -0.25798292	     -0.42268987	      0.08500304	      0.02963672	     -0.27977331	      0.58595011	     -0.08474157	      0.02686107	      0.25510268	      0.51437497	      0.00000000	      0.00000000	      0.01745329
      2.26666700	      2.24493421	     -0.06917384	     -0.23333894	      2.32883347	      1.15605019	      0.39558008	     -0.01008217	      0.00981328	      0.26421098	     -0.04540645	      0.45474853	      0.21030896	      0.23053704	     -0.35094251	      0.49288947	     -0.17432445	     -0.25791053	     -0.42208685	      0.08675394	      0.02832364	     -0.27911368	      0.58614298	     -0.08420624	      0.02838268	      0.25477489	      0.51540703	      0.00000000	      0.00000000	      0.01745329
      2.30000000	      2.24256100	     -0.06838260	     -0.23268951	      2.32916333	      1.15530676	      0.39654318	     -0.00858015	      0.01017989	      0.26498497	     -0.04503554	      0.45443605	      0.21075827	      0.23119449	     -0.34942322	      0.49336816	     -0.17448006	     -0.25772236	     -0.42196874	      0.08768969	      0.02804979	     -0.27847007	      0.58671335	     -0.08473957	      0.02979275	      0.25422646	      0.51629605	      0.00000000	      0.00000000	      0.01745329
      2.33333300	      2.23837136	     -0.06840393	     -0.23273994	      2.32938137	      1.15460775	      0.39772018	     -0.00648846	      0.01000630	      0.26489548	     -0.04522925	      0.45427477	      0.21119034	      0.23275884	     -0.34698092	      0.49452666	     -0.17445004	     -0.25745879	     -0.42190144	      0.08912224	      0.02729929	     -0.27748986	      0.58681874	     -0.08558529	      0.03154360	      0.25350400	      0.51723482	      0.00000000	      0.00000000	      0.01745329
      2.36666700	      2.23225230	     -0.06876640	     -0.23337720	      2.32954799	      1.15381573	      0.39914601	     -0.00371025	      0.01167121	      0.26445703	     -0.04538380	      0.45603350	      0.21206232	      0.23518054	     -0.34050771	      0.49553181	     -0.17443157	     -0.25782941	     -0.42297690	      0.09255676	      0.02853374	     -0.27470337	      0.58738728	     -0.08707966	      0.03291349	      0.25197471	      0.51828861	      0.00000000	      0.00000000	      0.01745329
      2.40000000	      2.21251180	     -0.07085617	     -0.23579820	      2.32962130	      1.15297749	      0.40178965	      0.00014907	      0.02676627	      0.26502238	     -0.04692949	      0.46197948	      0.22023426	      0.23516528	     -0.31627186	      0.49960188	     -0.17453153	     -0.25913137	     -0.43099253	      0.09717382	      0.03691040	     -0.26162223	      0.58842517	     -0.08541548	      0.03261181	      0.24573632	      0.52068247	      0.00000000	      0.00000000	      0.01745329
      2.43333300	      2.21001038	     -0.07136309	     -0.23503315	      2.32979039	      1.15217516	      0.40208542	      0.00148071	      0.02706330	      0.26530098	     -0.04821901	      0.46066560	      0.22103149	      0.23662711	     -0.31651405	      0.50122188	     -0.17406888	     -0.26017947	     -0.43076494	      0.09539645	      0.03401867	     -0.26120561	      0.58709512	     -0.08561209	      0.03384318	      0.24511309	      0.52126762	      0.00000000	      0.00000000	      0.01745329
      2.46666700	      2.20973771	     -0.07180019	     -0.23444968	      2.33022155	      1.15159967	      0.40235701	      0.00202989	      0.02724710	      0.26554411	     -0.04829155	      0.46080669	      0.22105717	      0.23728260	     -0.31632998	      0.50138750	     -0.17400444	     -0.26044097	     -0.43081738	      0.09500178	      0.03347822	     -0.26112618	      0.58681378	     -0.08582725	      0.03423580	      0.24495242	      0.52147744	      0.00000000	      0.00000000	      0.01745329
      2.50000000	      2.20755470	     -0.07281620	     -0.23367835	      2.33044630	      1.15119485	      0.40249121	      0.00663242	      0.02849504	      0.26620460	     -0.04841674	      0.46092756	      0.22119420	      0.24227515	     -0.31561137	      0.50226224	     -0.17333008	     -0.26320450	     -0.43118748	      0.09197696	      0.03048551	     -0.26099317	      0.58540410	     -0.08692997	      0.03744754	      0.24411693	      0.52335335	      0.00000000	      0.00000000	      0.01745329
      2.53333300	      2.20744345	     -0.07396426	     -0.23259010	      2.33122880	      1.15091570	      0.40222558	      0.00675231	      0.02913487	      0.26661490	     -0.04829228	      0.46151158	      0.22135562	      0.24313702	     -0.31532770	      0.50262450	     -0.17313640	     -0.26390765	     -0.43137771	      0.09153508	      0.03032112	     -0.26077968	      0.58526421	     -0.08680480	      0.03789714	      0.24397171	      0.52388833	      0.00000000	      0.00000000	      0.01745329
      2.56666700	      2.20627081	     -0.07514860	     -0.23167968	      2.33212596	      1.15040860	      0.40172508	      0.00762246	      0.03069430	      0.26708758	     -0.04808753	      0.46251419	      0.22188954	      0.24666964	     -0.31512825	      0.50363179	     -0.17204094	     -0.26816688	     -0.43181833	      0.09079264	      0.02999043	     -0.26006706	      0.58513829	     -0.08695363	      0.03936645	      0.24354440	      0.52533835	      0.00000000	      0.00000000	      0.01745329
      2.60000000	      2.20620990	     -0.07532144	     -0.23144060	      2.33306517	      1.15034839	      0.40105926	      0.00765063	      0.03076340	      0.26709970	     -0.04813244	      0.46269790	      0.22189930	      0.24683820	     -0.31509553	      0.50371505	     -0.17201323	     -0.26821541	     -0.43184701	      0.09086467	      0.02994280	     -0.26001011	      0.58512673	     -0.08697418	      0.03939161	      0.24352111	      0.52538850	      0.00000000	      0.00000000	      0.01745329
      2.63333300	      2.20579654	     -0.07704120	     -0.22995240	      2.33434284	      1.15019535	      0.40005685	      0.00764835	      0.03269322	      0.26610622	     -0.04987075	      0.46678198	      0.22293564	      0.24983078	     -0.31612234	      0.50433505	     -0.17052578	     -0.27475057	     -0.43297463	      0.09220120	      0.02751209	     -0.25859348	      0.58453694	     -0.09079920	      0.04138037	      0.24215084	      0.52677369	      0.00000000	      0.00000000	      0.01745329
      2.66666700	      2.20601274	     -0.07711876	     -0.22871688	      2.33539426	      1.15011350	      0.39891583	      0.00740023	      0.03345675	      0.26641584	     -0.04978308	      0.46805007	      0.22355303	      0.24921178	     -0.31699575	      0.50465647	     -0.17036859	     -0.27540680	     -0.43334996	      0.09247415	      0.02708477	     -0.25822274	      0.58442640	     -0.09136476	      0.04226084	      0.24178199	      0.52728690	      0.00000000	      0.00000000	      0.01745329
      2.70000000	      2.18122478	     -0.09038377	     -0.22999763	      2.33832961	      1.14934475	      0.39911201	      0.01264218	      0.07480300	      0.26698232	     -0.06038109	      0.52455548	      0.27308803	      0.25162993	     -0.38781248	      0.51968945	     -0.17311552	     -0.29851385	     -0.46147762	      0.09728296	      0.02852583	     -0.23082500	      0.59331341	     -0.08425613	      0.06142902	      0.22515674	      0.53499122	      0.00000000	      0.00000000	      0.01745329
      2.73333300	      2.18389452	     -0.08953494	     -0.22939569	      2.33947723	      1.14951564	      0.39716385	      0.00974107	      0.07612652	      0.26820602	     -0.05951027	      0.52563693	      0.27362201	      0.25139342	     -0.38762320	      0.51888685	     -0.17326410	     -0.30035850	     -0.46126329	      0.09715811	      0.03024448	     -0.23051242	      0.59422498	     -0.08278735	      0.06063601	      0.22518845	      0.53462362	      0.00000000	      0.00000000	      0.01745329
      2.76666700	      2.18707687	     -0.08873522	     -0.22939745	      2.34062897	      1.14976166	      0.39500481	      0.00450610	      0.07754180	      0.26992718	     -0.05776470	      0.52593468	      0.27454815	      0.25088942	     -0.38876188	      0.51825005	     -0.17341781	     -0.30258885	     -0.46079088	      0.09814544	      0.03397252	     -0.22982242	      0.59641586	     -0.08004192	      0.05914766	      0.22541832	      0.53389377	      0.00000000	      0.00000000	      0.01745329
      2.80000000	      2.19036220	     -0.08714960	     -0.22908849	      2.34132731	      1.14996591	      0.39320110	      0.00177894	      0.07950261	      0.27078879	     -0.05704126	      0.52662645	      0.27540234	      0.25115523	     -0.39085503	      0.51875604	     -0.17375835	     -0.30354448	     -0.45983462	      0.09876338	      0.03688741	     -0.22916206	      0.59854740	     -0.07809058	      0.05763125	      0.22539578	      0.53292656	      0.00000000	      0.00000000	      0.01745329
      2.83333300	      2.19296204	     -0.08580554	     -0.22918396	      2.34166455	      1.14997456	      0.39166064	      0.00120185	      0.08119725	      0.27106231	     -0.05673122	      0.52745300	      0.27566017	      0.25138103	     -0.39198649	      0.51863085	     -0.17401639	     -0.30409756	     -0.45957661	      0.09942224	      0.03856885	     -0.22872883	      0.59916201	     -0.07720090	      0.05664178	      0.22537412	      0.53243054	      0.00000000	      0.00000000	      0.01745329
      2.86666700	      2.20817864	     -0.08382753	     -0.23121663	      2.34097199	      1.14971897	      0.39167828	      0.00476888	      0.08232394	      0.27231166	     -0.05759044	      0.54144251	      0.28173066	      0.26323773	     -0.42065770	      0.52416545	     -0.18080201	     -0.30060883	     -0.45474138	      0.11083803	      0.03887693	     -0.21903820	      0.59101318	     -0.06193051	      0.06165810	      0.22410437	      0.52832000	      0.00000000	      0.00000000	      0.01745329
      2.90000000	      2.20959593	     -0.08284799	     -0.23203499	      2.34112561	      1.14983197	      0.39049149	      0.00335039	      0.08312510	      0.27225405	     -0.05765331	      0.54163119	      0.28238208	      0.26294090	     -0.42156827	      0.52418590	     -0.18069797	     -0.30168390	     -0.45481424	      0.11020091	      0.04049945	     -0.21873804	      0.59135016	     -0.06160051	      0.06027109	      0.22412075	      0.52740902	      0.00000000	      0.00000000	      0.01745329
      2.93333300	      2.21200246	     -0.08258490	     -0.23222312	      2.34121904	      1.15014585	      0.38929051	      0.00067313	      0.08404891	      0.27330161	     -0.05678039	      0.54169725	      0.28354183	      0.26265005	     -0.42358467	      0.52432860	     -0.18070868	     -0.30290993	     -0.45502618	      0.10851766	      0.04394775	     -0.21825672	      0.59237883	     -0.06015021	      0.05807119	      0.22439401	      0.52585323	      0.00000000	      0.00000000	      0.01745329
      2.96666700	      2.21408263	     -0.08233790	     -0.23250430	      2.34103926	      1.15063754	      0.38809008	     -0.00173829	      0.08450977	      0.27514119	     -0.05470710	      0.54140465	      0.28464891	      0.26226158	     -0.42558716	      0.52399419	     -0.18092084	     -0.30387457	     -0.45540542	      0.10719442	      0.04862795	     -0.21773465	      0.59472223	     -0.05893437	      0.05609978	      0.22473440	      0.52434883	      0.00000000	      0.00000000	      0.01745329
      3.00000000	      2.21330850	     -0.08146904	     -0.23267696	      2.34095317	      1.15121385	      0.38701607	     -0.00304734	      0.07463917	      0.27590814	     -0.05522915	      0.54516212	      0.28899504	      0.26279828	     -0.43442898	      0.52562121	     -0.18250645	     -0.30552992	     -0.45618349	      0.09983323	      0.05809531	     -0.21540761	      0.60692332	     -0.05963269	      0.04937134	      0.22559733	      0.51623833	      0.00000000	      0.00000000	      0.01745329
      3.03333300	      2.21570488	     -0.08173723	     -0.23329268	      2.34051331	      1.15158521	      0.38620570	     -0.00255720	      0.07536853	      0.27726781	     -0.05350993	      0.54564380	      0.28922858	      0.26349595	     -0.43506783	      0.52441202	     -0.18314874	     -0.30568108	     -0.45679659	      0.09932011	      0.06017624	     -0.21517082	      0.60860597	     -0.06057076	      0.04961969	      0.22544847	      0.51598283	      0.00000000	      0.00000000	      0.01745329
      3.06666700	      2.21712382	     -0.08223897	     -0.23427630	      2.34010171	      1.15202688	      0.38556135	     -0.00304506	      0.07516100	      0.27738862	     -0.05340359	      0.54540850	      0.28984836	      0.26388402	     -0.43633470	      0.52449245	     -0.18349200	     -0.30581937	     -0.45680343	      0.09808615	      0.06122395	     -0.21509930	      0.61040536	     -0.06086348	      0.04920966	      0.22548245	      0.51544564	      0.00000000	      0.00000000	      0.01745329
      3.10000000	      2.21715507	     -0.08227467	     -0.23432112	      2.33950860	      1.15221331	      0.38503804	     -0.00307397	      0.07512591	      0.27733882	     -0.05339197	      0.54546561	      0.28985866	      0.26386231	     -0.43635396	      0.52454600	     -0.18348826	     -0.30582289	     -0.45678458	      0.09802749	      0.06124272	     -0.21510338	      0.61045066	     -0.06086811	      0.04925832	      0.22548325	      0.51545000	      0.00000000	      0.00000000	      0.01745329
      3.13333300	      2.21755099	     -0.08315640	     -0.23531187	      2.33896701	      1.15251043	      0.38439780	     -0.00360547	      0.07449372	      0.27699569	     -0.05374120	      0.54540897	      0.29012172	      0.26390905	     -0.43688567	      0.52432159	     -0.18372642	     -0.30587513	     -0.45687078	      0.09710593	      0.06059409	     -0.21524751	      0.61069980	     -0.06093888	      0.04971806	      0.22550642	      0.51549941	      0.00000000	      0.00000000	      0.01745329
      3.16666700	      2.21759745	     -0.08328848	     -0.23540030	      2.33819589	      1.15288736	      0.38375505	     -0.00367652	      0.07444355	      0.27695451	     -0.05368648	      0.54545898	      0.29013200	      0.26389269	     -0.43691032	      0.52435807	     -0.18373245	     -0.30586910	     -0.45685936	      0.09703374	      0.06059021	     -0.21525898	      0.61072666	     -0.06098898	      0.04984706	      0.22549748	      0.51553098	      0.00000000	      0.00000000	      0.01745329
      3.20000000	      2.22682806	     -0.08405229	     -0.23671942	      2.33892143	      1.15327950	      0.38166192	     -0.00968965	      0.07120835	      0.27776418	     -0.05327126	      0.54412266	      0.29419596	      0.26222094	     -0.44315965	      0.52660837	     -0.18508290	     -0.30850322	     -0.45498477	      0.08972213	      0.05261701	     -0.21667077	      0.61245779	     -0.07271104	      0.05879350	      0.22365642	      0.51679826	      0.00000000	      0.00000000	      0.01745329
      3.23333300	      2.22865773	     -0.08471488	     -0.23780203	      2.33798027	      1.15342057	      0.38112874	     -0.00887422	      0.07187733	      0.27799968	     -0.05260582	      0.54378386	      0.29445305	      0.26377861	     -0.44355730	      0.52695316	     -0.18568107	     -0.30789007	     -0.45498223	      0.08938280	      0.05273982	     -0.21664220	      0.61286785	     -0.07451429	      0.05965595	      0.22337449	      0.51685161	      0.00000000	      0.00000000	      0.01745329
      3.26666700	      2.23033171	     -0.08506866	     -0.23873200	      2.33702949	      1.15344946	      0.38071164	     -0.00706568	      0.07284618	      0.27753201	     -0.05277136	      0.54371543	      0.29466680	      0.26507621	     -0.44371191	      0.52769353	     -0.18615945	     -0.30695097	     -0.45487759	      0.08916778	      0.05158132	     -0.21669612	      0.61235136	     -0.07783428	      0.06084106	      0.22270844	      0.51694517	      0.00000000	      0.00000000	      0.01745329
      3.30000000	      2.23273495	     -0.08526978	     -0.23929349	      2.33626497	      1.15343755	      0.38033529	     -0.00546214	      0.07425083	      0.27689877	     -0.05323581	      0.54374277	      0.29504576	      0.26635993	     -0.44376063	      0.52890301	     -0.18652149	     -0.30629317	     -0.45463372	      0.08887111	      0.04989696	     -0.21678464	      0.61116192	     -0.08177423	      0.06211309	      0.22179370	      0.51696220	      0.00000000	      0.00000000	      0.01745329
      3.33333300	      2.23379826	     -0.08579850	     -0.24013828	      2.33552881	      1.15351530	      0.38010494	     -0.00545638	      0.07479902	      0.27661313	     -0.05334933	      0.54343325	      0.29533398	      0.26689453	     -0.44386079	      0.52925860	     -0.18667231	     -0.30622461	     -0.45461483	      0.08836795	      0.04947120	     -0.21686578	      0.61069426	     -0.08284837	      0.06252131	      0.22145906	      0.51690006	      0.00000000	      0.00000000	      0.01745329
      3.36666700	      2.23616081	     -0.08589381	     -0.24056284	      2.33500016	      1.15353053	      0.37973219	     -0.00503379	      0.07637948	      0.27659746	     -0.05331634	      0.54293173	      0.29590782	      0.26774149	     -0.44387545	      0.53013365	     -0.18683639	     -0.30622937	     -0.45446709	      0.08671866	      0.04923694	     -0.21708932	      0.61012464	     -0.08454123	      0.06280272	      0.22083975	      0.51663892	      0.00000000	      0.00000000	      0.01745329
      3.40000000	      2.23622667	     -0.08605771	     -0.24083928	      2.33439247	      1.15340035	      0.37954436	     -0.00513216	      0.07638061	      0.27653820	     -0.05328878	      0.54285303	      0.29595729	      0.26778521	     -0.44389300	      0.53013985	     -0.18685378	     -0.30625195	     -0.45447864	      0.08663252	      0.04925736	     -0.21709178	      0.61010478	     -0.08457745	      0.06287297	      0.22081446	      0.51663937	      0.00000000	      0.00000000	      0.01745329
      3.43333300	      2.23679388	     -0.08663990	     -0.24221222	      2.33390890	      1.15334146	      0.37925109	     -0.00533376	      0.07671411	      0.27664911	     -0.05284648	      0.54218336	      0.29624057	      0.26826378	     -0.44401810	      0.52990282	     -0.18702857	     -0.30637298	     -0.45465263	      0.08611571	      0.04964087	     -0.21708844	      0.61010989	     -0.08475378	      0.06318966	      0.22068201	      0.51668648	      0.00000000	      0.00000000	      0.01745329
      3.46666700	      2.23838126	     -0.08694862	     -0.24332415	      2.33349502	      1.15306132	      0.37891466	     -0.00520865	      0.07785209	      0.27749721	     -0.05144444	      0.54134990	      0.29677563	      0.26883620	     -0.44403239	      0.52970809	     -0.18730148	     -0.30653884	     -0.45485605	      0.08530131	      0.05085042	     -0.21700915	      0.61030328	     -0.08537535	      0.06385843	      0.22037102	      0.51694450	      0.00000000	      0.00000000	      0.01745329
      3.50000000	      2.23989747	     -0.08729012	     -0.24447286	      2.33309716	      1.15282814	      0.37870447	     -0.00486310	      0.07896363	      0.27752111	     -0.05095319	      0.54093357	      0.29726393	      0.26919911	     -0.44386858	      0.52974173	     -0.18754679	     -0.30651329	     -0.45496567	      0.08476985	      0.05135093	     -0.21691563	      0.61022964	     -0.08630618	      0.06436661	      0.21998518	      0.51724881	      0.00000000	      0.00000000	      0.01745329
      3.53333300	      2.24225907	     -0.08754994	     -0.24570008	      2.33282551	      1.15267000	      0.37861170	     -0.00378933	      0.08070157	      0.27653990	     -0.05156082	      0.54105722	      0.29788696	      0.26955914	     -0.44334590	      0.53018709	     -0.18781313	     -0.30640190	     -0.45494408	      0.08446721	      0.05056723	     -0.21676917	      0.60929259	     -0.08820636	      0.06516873	      0.21920157	      0.51792897	      0.00000000	      0.00000000	      0.01745329
      3.56666700	      2.24543152	     -0.08790476	     -0.24681241	      2.33264477	      1.15255949	      0.37854115	     -0.00321431	      0.08282205	      0.27492662	     -0.05280895	      0.54139916	      0.29895079	      0.26972981	     -0.44268943	      0.53121796	     -0.18792412	     -0.30679227	     -0.45464871	      0.08527791	      0.04867083	     -0.21632729	      0.60720859	     -0.09024052	      0.06661619	      0.21798065	      0.51942460	      0.00000000	      0.00000000	      0.01745329
      3.60000000	      2.24683000	     -0.08782008	     -0.24786380	      2.33218864	      1.15253366	      0.37846926	     -0.00327916	      0.08394347	      0.27463071	     -0.05264913	      0.54109338	      0.29955433	      0.26976512	     -0.44270519	      0.53143393	     -0.18794765	     -0.30717995	     -0.45458258	      0.08577678	      0.04867940	     -0.21609408	      0.60646657	     -0.09030375	      0.06730709	      0.21754695	      0.52029834	      0.00000000	      0.00000000	      0.01745329
      3.63333300	      2.25092863	     -0.08830991	     -0.24851921	      2.33195069	      1.15236628	      0.37849251	     -0.00315169	      0.08760951	      0.27324856	     -0.05272399	      0.54146707	      0.30106651	      0.26984020	     -0.44240765	      0.53351962	     -0.18767830	     -0.30754261	     -0.45371644	      0.08720283	      0.04865073	     -0.21561248	      0.60412485	     -0.08982020	      0.06900941	      0.21629789	      0.52306898	      0.00000000	      0.00000000	      0.01745329
      3.66666700	      2.25098608	     -0.08830765	     -0.24882771	      2.33122796	      1.15210440	      0.37838589	     -0.00315852	      0.08767427	      0.27313562	     -0.05268693	      0.54143659	      0.30113051	      0.26981164	     -0.44243080	      0.53354806	     -0.18766393	     -0.30760355	     -0.45370364	      0.08719090	      0.04870324	     -0.21561484	      0.60408084	     -0.08978044	      0.06912714	      0.21626418	      0.52316097	      0.00000000	      0.00000000	      0.01745329
      3.70000000	      2.25182421	     -0.08840701	     -0.25029386	      2.33064623	      1.15211313	      0.37837527	     -0.00315449	      0.08875981	      0.27261834	     -0.05208349	      0.54127608	      0.30160245	      0.26990718	     -0.44256300	      0.53402725	     -0.18752252	     -0.30785984	     -0.45346269	      0.08690373	      0.04974060	     -0.21573743	      0.60408749	     -0.08904827	      0.06978474	      0.21602502	      0.52390828	      0.00000000	      0.00000000	      0.01745329
      3.73333300	      2.25326901	     -0.08988539	     -0.25243702	      2.33130815	      1.15207839	      0.37927354	     -0.00406976	      0.09134862	      0.26752631	     -0.05015034	      0.54521551	      0.30481467	      0.26808706	     -0.44187152	      0.54035337	     -0.18561269	     -0.30966885	     -0.45077583	      0.08527693	      0.05475419	     -0.21704737	      0.60598362	     -0.08401711	      0.07412676	      0.21417397	      0.52830752	      0.00000000	      0.00000000	      0.01745329
      3.76666700	      2.25368332	     -0.09013393	     -0.25287204	      2.33045751	      1.15202030	      0.37927791	     -0.00416091	      0.09169913	      0.26749639	     -0.04987937	      0.54527215	      0.30492858	      0.26812891	     -0.44190602	      0.54022136	     -0.18561595	     -0.30988434	     -0.45088025	      0.08508416	      0.05536532	     -0.21711937	      0.60630033	     -0.08410723	      0.07403433	      0.21407290	      0.52829614	      0.00000000	      0.00000000	      0.01745329
      3.80000000	      2.25480299	     -0.09097607	     -0.25406596	      2.33027381	      1.15201958	      0.37938725	     -0.00471620	      0.09362413	      0.26606869	     -0.04908640	      0.54607827	      0.30620015	      0.26778112	     -0.44218800	      0.54181916	     -0.18484947	     -0.31159158	     -0.45058027	      0.08201065	      0.05935567	     -0.21829579	      0.60893960	     -0.08386127	      0.07281517	      0.21349182	      0.52788491	      0.00000000	      0.00000000	      0.01745329
      3.83333300	      2.25488703	     -0.09097443	     -0.25408739	      2.32935689	      1.15212321	      0.37938158	     -0.00472462	      0.09368079	      0.26599817	     -0.04906490	      0.54616969	      0.30622202	      0.26769159	     -0.44217392	      0.54187000	     -0.18482136	     -0.31165783	     -0.45056461	      0.08191274	      0.05943978	     -0.21832676	      0.60898619	     -0.08391983	      0.07281876	      0.21347289	      0.52788304	      0.00000000	      0.00000000	      0.01745329
      3.86666700	      2.25281702	     -0.09346251	     -0.25547748	      2.33024226	      1.15248336	      0.37932568	     -0.00400420	      0.09518035	      0.26158338	     -0.04751957	      0.54919107	      0.31069895	      0.26352775	     -0.44279330	      0.54593192	     -0.18283119	     -0.31639544	     -0.44993079	      0.07343873	      0.06726857	     -0.22227461	      0.61642509	     -0.08940604	      0.07053363	      0.21116294	      0.52746545	      0.00000000	      0.00000000	      0.01745329
      3.90000000	      2.25473427	     -0.09398069	     -0.25559514	      2.32949101	      1.15271531	      0.37915856	     -0.00355175	      0.09694429	      0.26178554	     -0.04698477	      0.54997459	      0.31128516	      0.26297143	     -0.44273220	      0.54476081	     -0.18320893	     -0.31703975	     -0.45077677	      0.07319753	      0.06960293	     -0.22265698	      0.61827304	     -0.09108673	      0.06856682	      0.21062022	      0.52697228	      0.00000000	      0.00000000	      0.01745329
      3.93333300	      2.25510606	     -0.09420303	     -0.25589084	      2.32864618	      1.15295551	      0.37899254	     -0.00349146	      0.09739800	      0.26168002	     -0.04697529	      0.54994388	      0.31143157	      0.26289829	     -0.44278181	      0.54464773	     -0.18325773	     -0.31710056	     -0.45088165	      0.07296254	      0.07012062	     -0.22274691	      0.61866769	     -0.09147681	      0.06805196	      0.21051454	      0.52679806	      0.00000000	      0.00000000	      0.01745329
      3.96666700	      2.25539787	     -0.09498024	     -0.25632489	      2.32803044	      1.15311873	      0.37833115	     -0.00282754	      0.09896596	      0.26179868	     -0.04694165	      0.54913408	      0.31306633	      0.26194608	     -0.44324019	      0.54410627	     -0.18348497	     -0.31782574	     -0.45146477	      0.07142365	      0.07266209	     -0.22338852	      0.62158679	     -0.09415166	      0.06445539	      0.20967034	      0.52544885	      0.00000000	      0.00000000	      0.01745329
      4.00000000	      2.25543084	     -0.09500662	     -0.25636363	      2.32721826	      1.15312528	      0.37789121	     -0.00282854	      0.09898483	      0.26177126	     -0.04689111	      0.54920242	      0.31308437	      0.26188117	     -0.44321771	      0.54411506	     -0.18348086	     -0.31785014	     -0.45146670	      0.07138122	      0.07273376	     -0.22340044	      0.62163743	     -0.09419504	      0.06446585	      0.20965405	      0.52544590	      0.00000000	      0.00000000	      0.01745329
      4.03333300	      2.25577269	     -0.09524152	     -0.25690967	      2.32645587	      1.15329359	      0.37730412	     -0.00272402	      0.09927540	      0.26188894	     -0.04664009	      0.54917595	      0.31323944	      0.26177586	     -0.44319767	      0.54359513	     -0.18366071	     -0.31787900	     -0.45171733	      0.07110768	      0.07310479	     -0.22348628	      0.62195087	     -0.09440866	      0.06429267	      0.20956606	      0.52535861	      0.00000000	      0.00000000	      0.01745329
      4.06666700	      2.25610266	     -0.09547297	     -0.25736142	      2.32570451	      1.15346212	      0.37668429	     -0.00255151	      0.09956889	      0.26211622	     -0.04629977	      0.54910742	      0.31340589	      0.26167077	     -0.44317591	      0.54308861	     -0.18385884	     -0.31780856	     -0.45195136	      0.07082117	      0.07341825	     -0.22358607	      0.62225931	     -0.09464754	      0.06423880	      0.20946504	      0.52530212	      0.00000000	      0.00000000	      0.01745329
      4.10000000	      2.25614548	     -0.09553295	     -0.25746449	      2.32493718	      1.15361321	      0.37615098	     -0.00250237	      0.09960204	      0.26212147	     -0.04620788	      0.54914376	      0.31342718	      0.26162881	     -0.44315585	      0.54304782	     -0.18388418	     -0.31777316	     -0.45197388	      0.07076155	      0.07346370	     -0.22360695	      0.62230623	     -0.09471377	      0.06431516	      0.20943913	      0.52531817	      0.00000000	      0.00000000	      0.01745329
      4.13333300	      2.25704846	     -0.09657434	     -0.25860782	      2.32413718	      1.15391327	      0.37560131	      0.00010916	      0.10040517	      0.26343404	     -0.04509412	      0.54888974	      0.31417781	      0.26123530	     -0.44282986	      0.54067182	     -0.18511214	     -0.31619951	     -0.45294193	      0.06914682	      0.07195873	     -0.22435834	      0.62270840	     -0.09688375	      0.06598912	      0.20858135	      0.52576828	      0.00000000	      0.00000000	      0.01745329
      4.16666700	      2.25709025	     -0.09667371	     -0.25865176	      2.32329681	      1.15410349	      0.37524633	      0.00011031	      0.10042542	      0.26340416	     -0.04506183	      0.54892824	      0.31419698	      0.26119508	     -0.44280382	      0.54068694	     -0.18511781	     -0.31617134	     -0.45292709	      0.06910085	      0.07193446	     -0.22438209	      0.62272747	     -0.09695887	      0.06606292	      0.20855013	      0.52578822	      0.00000000	      0.00000000	      0.01745329
      4.20000000	      2.25925789	     -0.09811278	     -0.25963287	      2.32255652	      1.15449758	      0.37472301	      0.00188451	      0.10223284	      0.26399295	     -0.04497351	      0.54854632	      0.31536169	      0.26048245	     -0.44206756	      0.53875627	     -0.18630480	     -0.31428902	     -0.45295426	      0.06776492	      0.06887892	     -0.22571021	      0.62289221	     -0.09993839	      0.06779997	      0.20711708	      0.52646967	      0.00000000	      0.00000000	      0.01745329
      4.23333300	      2.25995265	     -0.09887729	     -0.26041308	      2.32179462	      1.15476858	      0.37447581	      0.00139793	      0.10276714	      0.26371269	     -0.04517325	      0.54828714	      0.31569094	      0.26044015	     -0.44188565	      0.53844215	     -0.18646612	     -0.31415360	     -0.45271554	      0.06768534	      0.06831003	     -0.22618052	      0.62295428	     -0.10021065	      0.06795701	      0.20681073	      0.52658124	      0.00000000	      0.00000000	      0.01745329
      4.26666700	      2.26111261	     -0.09985787	     -0.26123645	      2.32117970	      1.15502586	      0.37421086	      0.00060773	      0.10350673	      0.26332270	     -0.04525258	      0.54840292	      0.31598965	      0.26013400	     -0.44163351	      0.53797378	     -0.18673059	     -0.31382204	     -0.45250375	      0.06766730	      0.06819761	     -0.22680691	      0.62318205	     -0.10036328	      0.06794205	      0.20654286	      0.52656095	      0.00000000	      0.00000000	      0.01745329
      4.30000000	      2.26174615	     -0.10105674	     -0.26196447	      2.32064610	      1.15517365	      0.37390759	     -0.00057142	      0.10364351	      0.26294589	     -0.04496635	      0.54867822	      0.31622560	      0.25979248	     -0.44147039	      0.53770581	     -0.18691147	     -0.31358550	     -0.45222323	      0.06778404	      0.06844773	     -0.22745774	      0.62364364	     -0.10018639	      0.06821158	      0.20638543	      0.52650813	      0.00000000	      0.00000000	      0.01745329
      4.33333300	      2.26316941	     -0.10180916	     -0.26641325	      2.32261507	      1.15525403	      0.37508779	     -0.00534193	      0.10263782	      0.25331233	     -0.03753062	      0.55781134	      0.31836330	      0.25838745	     -0.44097067	      0.54386105	     -0.18614074	     -0.31380600	     -0.44288859	      0.06904597	      0.07088242	     -0.24315941	      0.63500818	     -0.10102722	      0.08003672	      0.20259988	      0.52595124	      0.00000000	      0.00000000	      0.01745329
      4.36666700	      2.26019665	     -0.10347297	     -0.26637405	      2.32203248	      1.15473017	      0.37439880	     -0.00502965	      0.09865389	      0.25433518	     -0.03377098	      0.55925602	      0.31796803	      0.25982984	     -0.44168257	      0.54295484	     -0.18645639	     -0.31449713	     -0.44361911	      0.06961118	      0.07069972	     -0.24489352	      0.63668124	     -0.10008915	      0.08492923	      0.20231412	      0.52722098	      0.00000000	      0.00000000	      0.01745329
      4.40000000	      2.25870372	     -0.10300741	     -0.26670147	      2.32588696	      1.15316180	      0.37722836	     -0.00434256	      0.08589330	      0.22192965	     -0.01413494	      0.58893685	      0.31017158	      0.26971381	     -0.47831538	      0.56251808	     -0.18536906	     -0.31678652	     -0.46111558	      0.07528683	      0.08655790	     -0.27832564	      0.67022828	     -0.10268978	      0.10674448	      0.19735020	      0.52544635	      0.00000000	      0.00000000	      0.01745329
      4.43333300	      2.25576232	     -0.10528553	     -0.26807695	      2.32732375	      1.15142019	      0.37541824	     -0.00381415	      0.08237488	      0.21731729	     -0.00385860	      0.59527930	      0.30664023	      0.27457688	     -0.47936688	      0.56834272	     -0.18357388	     -0.31907515	     -0.46225847	      0.05540116	      0.09395580	     -0.28724438	      0.67564998	     -0.08372384	      0.11839461	      0.20072562	      0.52812261	      0.00000000	      0.00000000	      0.01745329
      4.46666700	      2.25538148	     -0.09737705	     -0.26093711	      2.33454458	      1.14758120	      0.37895441	     -0.00967880	      0.06566195	      0.14909192	      0.05036407	      0.63450481	      0.27143898	      0.29461953	     -0.55435950	      0.61223576	     -0.17898128	     -0.31920527	     -0.53275574	      0.04767912	      0.13911348	     -0.37805480	      0.67239511	     -0.06345374	      0.16500984	      0.22443472	      0.49639592	      0.00000000	      0.00000000	      0.01745329
      4.50000000	      2.24643348	     -0.09704783	     -0.27080272	      2.34219753	      1.14460694	      0.37973323	     -0.01018728	      0.06018634	      0.12046396	      0.08884716	      0.65776169	      0.25598219	      0.30142510	     -0.54668379	      0.63754631	     -0.17136721	     -0.32091536	     -0.52742378	      0.02148974	      0.18474321	     -0.40824186	      0.67586854	     -0.02406925	      0.19857982	      0.24095699	      0.49257876	      0.00000000	      0.00000000	      0.01745329
      4.53333300	      2.24312166	     -0.08907984	     -0.25498615	      2.35219018	      1.13885448	      0.37971179	     -0.01796893	      0.04698120	      0.03514726	      0.16708394	      0.68268246	      0.20882881	      0.31816912	     -0.62288361	      0.67751970	     -0.16448923	     -0.32805396	     -0.60985794	      0.00032166	      0.27776509	     -0.53796416	      0.59491326	      0.03397157	      0.26067003	      0.31305281	      0.38990289	      0.00000000	      0.00000000	      0.01745329
      4.56666700	      2.22630018	     -0.09211043	     -0.20747845	      2.36110612	      1.13363678	      0.37732487	      0.00049572	      0.03614044	     -0.09854248	      0.25161700	      0.64805408	      0.17420271	      0.31709701	     -0.63374162	      0.65123472	     -0.16001811	     -0.34473463	     -0.63171851	     -0.02064307	      0.42272871	     -0.66245119	      0.47048582	      0.10461485	      0.32038190	      0.43735232	      0.27390055	      0.00000000	      0.00000000	      0.01745329
      4.60000000	      2.22253128	     -0.08494946	     -0.22514224	      2.37368586	      1.12934088	      0.37708632	      0.00337549	      0.03882964	     -0.13235195	      0.30069718	      0.67540798	      0.15907703	      0.32799256	     -0.61941387	      0.67998798	     -0.15252980	     -0.34543599	     -0.62136820	     -0.01533095	      0.51743205	     -0.64931663	      0.47118767	      0.18958482	      0.33321330	      0.45351873	      0.28781079	      0.00000000	      0.00000000	      0.01745329
      4.63333300	      2.23068969	     -0.09052757	     -0.19099891	      2.38851364	      1.12331590	      0.37222682	      0.02848640	      0.05862285	     -0.23954238	      0.35589265	      0.67250186	      0.15890080	      0.33307228	     -0.68310201	      0.69617047	     -0.13356611	     -0.37263410	     -0.69678564	     -0.02917231	      0.64716522	     -0.60148109	      0.34842983	      0.31047791	      0.37850488	      0.53392872	      0.23720551	      0.00000000	      0.00000000	      0.01745329
      4.66666700	      2.23643259	     -0.07938528	     -0.20536394	      2.40559559	      1.12015441	      0.36927699	      0.02708911	      0.06739400	     -0.26946312	      0.38808204	      0.68950793	      0.14780924	      0.33967270	     -0.67181060	      0.71920415	     -0.12578795	     -0.37690985	     -0.67907053	     -0.05424220	      0.71402175	     -0.59747251	      0.35345038	      0.41421317	      0.38718795	      0.55770234	      0.25407497	      0.00000000	      0.00000000	      0.01745329
      4.70000000	      2.25008833	     -0.06365361	     -0.10932871	      2.42237112	      1.11682344	      0.35853076	      0.03704509	      0.08150831	     -0.46258001	      0.42039541	      0.59371297	      0.11458428	      0.33881358	     -0.70953965	      0.63904871	     -0.14047260	     -0.39641028	     -0.68029703	     -0.10684288	      0.85527586	     -0.71999387	      0.25392112	      0.38935633	      0.52309479	      1.57015238	      0.53784264	      0.00000000	      0.00000000	      0.01745329
      4.73333300	      2.26793101	     -0.04735989	     -0.12674218	      2.44010738	      1.11326868	      0.35381960	      0.04046324	      0.10558939	     -0.47406723	      0.43977055	      0.62401500	      0.10691862	      0.35406300	     -0.73286418	      0.66617986	     -0.13604080	     -0.40288673	     -0.66929727	     -0.10408151	      0.89427663	     -0.72476594	      0.25178672	      0.47631301	      0.51293315	      1.59192923	      0.60423429	      0.00000000	      0.00000000	      0.01745329
      4.76666700	      2.27784205	     -0.01764068	     -0.17211628	      2.46005580	      1.10651531	      0.34737644	      0.00619953	      0.13989072	     -0.41384254	      0.42369473	      0.72411439	      0.11014312	      0.38571017	     -0.81901857	      0.73957266	     -0.16222680	     -0.42403136	     -0.68507238	     -0.07536821	      0.92721564	     -0.78730015	      0.24861155	      0.45715151	      0.56693020	      1.81738407	      0.83832511	      0.00000000	      0.00000000	      0.01745329
      4.80000000	      2.30145347	      0.01653848	     -0.21561988	      2.47848610	      1.09972696	      0.34233126	     -0.03471198	      0.16491135	     -0.32183463	      0.33184667	      0.80240731	      0.07599091	      0.41274297	     -0.88765615	      0.80036377	     -0.20185555	     -0.43774491	     -0.66383072	      0.03474946	      1.00188553	     -0.86738153	      0.26793713	      0.47389458	      0.65242647	      1.96662086	      0.97533886	      0.00000000	      0.00000000	      0.01745329
      4.83333300	      2.33824929	      0.02549248	     -0.22366469	      2.49495536	      1.09423966	      0.33416930	     -0.03636163	      0.17085875	     -0.31322805	      0.33850552	      0.82850168	      0.06833910	      0.41540790	     -0.94040950	      0.81357889	     -0.19925136	     -0.46642101	     -0.63555551	      0.14557836	      1.03449596	     -0.86683534	      0.21565834	      0.45671515	      0.68156354	      1.95645128	      1.05087486	      0.00000000	      0.00000000	      0.01745329
      4.86666700	      2.35346797	      0.05261612	     -0.23940125	      2.50796062	      1.08560220	      0.32716379	     -0.07881673	      0.17219927	     -0.25518896	      0.25861551	      0.89397617	      0.07839578	      0.45239091	     -0.99805535	      0.83946051	     -0.23318324	     -0.50205569	     -0.62856548	      0.31312554	      1.08113630	     -0.90439739	      0.32109264	      0.36075194	      0.76704721	      1.88972020	      1.25208544	      0.00000000	      0.00000000	      0.01745329
      4.90000000	      2.38231451	      0.07285618	     -0.26676027	      2.51767394	      1.07677214	      0.32251379	     -0.10934491	      0.15670739	     -0.17830231	      0.20739234	      0.96044144	      0.06815526	      0.48211424	     -1.06282128	      0.86621242	     -0.26549350	     -0.53338146	     -0.58470879	      0.50028572	      1.09178335	     -0.93558794	      0.43189102	      0.27906294	      0.77782460	      1.75130999	      1.30378308	      0.00000000	      0.00000000	      0.01745329
      4.93333300	      2.41150572	      0.07635642	     -0.28508747	      2.52413920	      1.06689659	      0.31676618	     -0.12163820	      0.12131232	     -0.11322327	      0.17625026	      1.01048418	      0.07377902	      0.49727086	     -1.11399725	      0.88896842	     -0.28224500	     -0.58195632	     -0.55796197	      0.59722847	      1.07260621	     -0.90309806	      0.55187604	      0.18976629	      0.75472618	      1.61309990	      1.34826999	      0.00000000	      0.00000000	      0.01745329
      4.96666700	      2.43707852	      0.07280423	     -0.28842196	      2.52682314	      1.05599360	      0.31067880	     -0.12664603	      0.07892263	     -0.06406355	      0.14200394	      1.05413108	      0.09065561	      0.51398017	     -1.17942887	      0.89506969	     -0.30253556	     -0.63963411	     -0.52605925	      0.62460137	      1.02501172	     -0.79942003	      0.69775183	      0.09747606	      0.69980262	      1.44508115	      1.45262880	      0.00000000	      0.00000000	      0.01745329
      5.00000000	      2.47010090	      0.07566411	     -0.29667642	      2.52501559	      1.04574914	      0.30713863	     -0.13596112	      0.03110438	      0.00080981	      0.10420249	      1.07945271	      0.09494180	      0.53652453	     -1.20659063	      0.92286494	     -0.33255743	     -0.68656222	     -0.52224027	      0.62737509	      0.89956863	     -0.59485326	      0.91882171	     -0.00044355	      0.59728518	      1.23811429	      1.65795004	      0.00000000	      0.00000000	      0.01745329
      5.03333300	      2.50050222	      0.08094554	     -0.30707630	      2.51970019	      1.03513501	      0.30377293	     -0.15524570	      0.00876054	      0.07824710	      0.04739162	      1.12586836	      0.10610926	      0.57586770	     -1.26026657	      0.96557513	     -0.37608440	     -0.73745185	     -0.51517709	      0.60122351	      0.68588950	     -0.38822138	      1.31196920	     -0.06052229	      0.50743016	      1.08220466	      1.90682127	      0.00000000	      0.00000000	      0.01745329
      5.06666700	      2.52447329	      0.06330912	     -0.29057107	      2.51373980	      1.02455992	      0.29840369	     -0.14069154	     -0.02327221	      0.11255603	     -0.01470939	      1.11920053	      0.12340145	      0.57915496	     -1.28318056	      0.95955605	     -0.37659993	     -0.79038807	     -0.50555926	      0.54645165	      0.53470417	     -0.27190060	      1.65290800	     -0.17792133	      0.43754548	      0.87688702	      2.22017343	      0.00000000	      0.00000000	      0.01745329
      5.10000000	      2.55088532	      0.06424887	     -0.29559676	      2.50474744	      1.01488789	      0.29669319	     -0.15209582	     -0.02690117	      0.15860827	     -0.03829437	      1.14484376	      0.11782818	      0.60276571	     -1.33156233	      0.99544380	     -0.39250910	     -0.82338064	     -0.52537549	      0.48976539	      0.29186108	     -0.18336401	      1.90456829	     -0.24097773	      0.33116655	      0.56873362	      2.47806511	      0.00000000	      0.00000000	      0.01745329
      5.13333300	      2.56903245	      0.06350692	     -0.32793786	      2.49661518	      1.00869423	      0.29448425	     -0.16635314	     -0.02528033	      0.22291292	      0.00317092	      1.18372396	      0.12106333	      0.61734446	     -1.34557693	      1.06308771	     -0.41329132	     -0.85692606	     -0.53856229	      0.39730966	     -0.01055615	     -0.21136132	      2.02956973	     -0.31579138	      0.22587166	     -0.01448260	      2.64885633	      0.00000000	      0.00000000	      0.01745329
      5.16666700	      2.58455247	      0.04353377	     -0.34070696	      2.48664695	      1.00249006	      0.29205737	     -0.14916025	      0.00577888	      0.26708293	      0.01976444	      1.19780894	      0.13775813	      0.62235656	     -1.36716055	      1.08757660	     -0.38851564	     -0.88267653	     -0.56097476	      0.29972214	     -0.33143663	     -0.19853023	      2.18553114	     -0.36440831	      0.17628054	     -0.65553903	      2.58370369	      0.00000000	      0.00000000	      0.01745329
      5.20000000	      2.58100608	      0.03396176	     -0.34497136	      2.47611727	      0.99826451	      0.29070992	     -0.12840062	     -0.01427535	      0.31045327	      0.00713192	      1.19453337	      0.13303740	      0.62143716	     -1.37958716	      1.09429770	     -0.38389597	     -0.90164526	     -0.57555401	      0.19020201	     -0.58461347	     -0.24820489	      2.19082159	     -0.42575770	      0.10409609	     -1.14553928	      2.36889541	      0.00000000	      0.00000000	      0.01745329
      5.23333300	      2.57749037	      0.02087211	     -0.34843278	      2.46774183	      0.99566992	      0.28910128	     -0.09510372	     -0.06461177	      0.35137346	     -0.01435566	      1.18433654	      0.14225860	      0.61574493	     -1.37932549	      1.10093539	     -0.37253334	     -0.91528704	     -0.58408653	      0.13448195	     -0.77471821	     -0.25413086	      2.12668247	     -0.49098504	     -0.00256996	     -1.40227562	      2.12816440	      0.00000000	      0.00000000	      0.01745329
      5.26666700	      2.56996268	      0.01133333	     -0.34533471	      2.45981072	      0.99497631	      0.28784097	     -0.07250500	     -0.09716021	      0.38463359	     -0.03787433	      1.16305420	      0.15316981	      0.61544046	     -1.36368245	      1.09531799	     -0.36363230	     -0.92339787	     -0.59439619	      0.13219725	     -0.89038978	     -0.21637061	      2.08536116	     -0.53039545	     -0.09281008	     -1.51008994	      1.95094697	      0.00000000	      0.00000000	      0.01745329
      5.30000000	      2.55945526	      0.00475916	     -0.35396266	      2.45364973	      0.99537020	      0.28789624	     -0.04961896	     -0.12784785	      0.41675843	     -0.03427820	      1.15927831	      0.15510442	      0.61396231	     -1.35618288	      1.08920812	     -0.35671878	     -0.92268231	     -0.59256656	      0.16181308	     -0.97108546	     -0.14048747	      2.11848871	     -0.53116557	     -0.20505903	     -1.58760643	      1.87129100	      0.00000000	      0.00000000	      0.01745329
      5.33333300	      2.55624831	      0.00178375	     -0.34766383	      2.44829656	      0.99590072	      0.28709464	     -0.05040733	     -0.12943465	      0.43304020	     -0.04683098	      1.14122700	      0.16285489	      0.62103593	     -1.35560236	      1.08221360	     -0.35581927	     -0.92489777	     -0.59902107	      0.18579813	     -1.01374239	     -0.12006761	      2.11955961	     -0.53373605	     -0.24147979	     -1.59838128	      1.86216553	      0.00000000	      0.00000000	      0.01745329
      5.36666700	      2.55486362	     -0.00736099	     -0.36743396	      2.44650302	      0.99873206	      0.28872133	     -0.02850205	     -0.13398446	      0.45729256	     -0.02535428	      1.14568929	      0.17591708	      0.61141457	     -1.32518733	      1.08257991	     -0.33792160	     -0.91341704	     -0.59466040	      0.21135784	     -1.03692601	     -0.10044213	      2.08334954	     -0.51693432	     -0.30968940	     -1.58675654	      1.85190414	      0.00000000	      0.00000000	      0.01745329
      5.40000000	      2.55714727	     -0.01021314	     -0.36947011	      2.44278583	      0.99934415	      0.28899932	     -0.02039911	     -0.12819758	      0.47162066	     -0.01993886	      1.13826215	      0.17977565	      0.61641676	     -1.32563479	      1.08096030	     -0.33347735	     -0.91336091	     -0.59887400	      0.23112004	     -1.05094563	     -0.09161536	      2.03008945	     -0.51726983	     -0.31708871	     -1.58130985	      1.85411444	      0.00000000	      0.00000000	      0.01745329
      5.43333300	      2.56286218	     -0.01975559	     -0.38622791	      2.44382853	      1.00258314	      0.29071793	     -0.01120365	     -0.11921677	      0.48272716	      0.00093959	      1.14122867	      0.20010988	      0.60514836	     -1.29766259	      1.08813437	     -0.31551748	     -0.90330608	     -0.59486781	      0.22961590	     -1.05034226	     -0.10047932	      1.91642982	     -0.51648206	     -0.32379630	     -1.56035742	      1.86700624	      0.00000000	      0.00000000	      0.01745329
      5.46666700	      2.56703124	     -0.02354836	     -0.39354684	      2.44294810	      1.00488055	      0.29258196	     -0.00552957	     -0.10980498	      0.48947858	      0.01437551	      1.13748102	      0.20788749	      0.60207170	     -1.27953302	      1.08885905	     -0.30920810	     -0.89652985	     -0.59214995	      0.22932315	     -1.05085100	     -0.10185309	      1.86395152	     -0.50677582	     -0.32295438	     -1.54692210	      1.87398567	      0.00000000	      0.00000000	      0.01745329
      5.50000000	      2.56898803	     -0.02644068	     -0.39838625	      2.44333300	      1.00652640	      0.29439561	     -0.00433324	     -0.10314309	      0.49180315	      0.02672243	      1.13675786	      0.21475034	      0.59899606	     -1.26590397	      1.08881666	     -0.30536637	     -0.89236727	     -0.58772725	      0.23612510	     -1.04059271	     -0.09458033	      1.84219315	     -0.51171254	     -0.31820977	     -1.53891039	      1.88007282	      0.00000000	      0.00000000	      0.01745329
      5.53333300	      2.56949818	     -0.02788964	     -0.40154084	      2.44365306	      1.00847267	      0.29625286	     -0.00635074	     -0.09555467	      0.49295021	      0.03527360	      1.13294164	      0.22164210	      0.59630084	     -1.25175397	      1.08765635	     -0.30384871	     -0.88693836	     -0.58278187	      0.24383783	     -1.03377742	     -0.08175932	      1.83199769	     -0.51097841	     -0.31721094	     -1.53557837	      1.88652653	      0.00000000	      0.00000000	      0.01745329
      5.56666700	      2.56812480	     -0.02867848	     -0.40238677	      2.44429568	      1.01021996	      0.29801340	     -0.00913254	     -0.09243104	      0.49314590	      0.04310770	      1.13041096	      0.22650539	      0.59343383	     -1.23978770	      1.08505003	     -0.30361925	     -0.88342979	     -0.57687475	      0.25536374	     -1.02427328	     -0.06110239	      1.84042479	     -0.51243221	     -0.31792236	     -1.53447724	      1.89152805	      0.00000000	      0.00000000	      0.01745329
      5.60000000	      2.56573795	     -0.02919049	     -0.40521196	      2.44510862	      1.01180942	      0.29974903	     -0.00963416	     -0.08973949	      0.49575247	      0.05487480	      1.12935269	      0.23076986	      0.59113085	     -1.23203427	      1.08386246	     -0.30345420	     -0.87970806	     -0.57212128	      0.25964540	     -1.00928653	     -0.04660340	      1.83795694	     -0.50847390	     -0.31589865	     -1.53115411	      1.89009055	      0.00000000	      0.00000000	      0.01745329
      5.63333300	      2.56331187	     -0.03082671	     -0.40937850	      2.44738614	      1.01332546	      0.30229864	     -0.00942334	     -0.08492952	      0.49252426	      0.06414357	      1.13167064	      0.23667486	      0.58686550	     -1.21669932	      1.08277546	     -0.30053103	     -0.87442384	     -0.56184028	      0.25345028	     -0.99219189	     -0.03189193	      1.82176931	     -0.50193395	     -0.31304219	     -1.52446275	      1.88486394	      0.00000000	      0.00000000	      0.01745329
      5.66666700	      2.56287512	     -0.03123912	     -0.40902881	      2.44845902	      1.01408612	      0.30326180	     -0.01017554	     -0.08493679	      0.49267561	      0.06418756	      1.13113630	      0.23710544	      0.58685372	     -1.21675135	      1.08308511	     -0.30019161	     -0.87412554	     -0.56147301	      0.25301286	     -0.99219078	     -0.03186979	      1.82178351	     -0.50170739	     -0.31306489	     -1.52442686	      1.88473597	      0.00000000	      0.00000000	      0.01745329
      5.70000000	      2.56123895	     -0.03103390	     -0.40370902	      2.45140555	      1.01558539	      0.30313152	     -0.02586850	     -0.07187822	      0.48318497	      0.06353814	      1.11799669	      0.25103872	      0.58044340	     -1.19130379	      1.06355355	     -0.30034254	     -0.86704338	     -0.53162965	      0.21123962	     -0.99034101	     -0.01541689	      1.81741177	     -0.50875305	     -0.28438726	     -1.50836401	      1.88152268	      0.00000000	      0.00000000	      0.01745329
      5.73333300	      2.56253418	     -0.02976051	     -0.40485874	      2.45422426	      1.01637406	      0.30448570	     -0.02876725	     -0.06839665	      0.47799090	      0.06181366	      1.12072306	      0.24852806	      0.57697038	     -1.19444579	      1.06465756	     -0.29903646	     -0.86270522	     -0.52948530	      0.19364670	     -0.99066955	     -0.02192932	      1.81005981	     -0.49714042	     -0.27827099	     -1.50197933	      1.87832385	      0.00000000	      0.00000000	      0.01745329
      5.76666700	      2.57053140	     -0.02552374	     -0.40634741	      2.45893613	      1.01733366	      0.30624237	     -0.04220855	     -0.05888010	      0.46748606	      0.06054020	      1.12196069	      0.23939141	      0.57036436	     -1.19308711	      1.06618516	     -0.29805967	     -0.85230287	     -0.51782187	      0.18534497	     -0.99361973	     -0.02763553	      1.78030848	     -0.49693228	     -0.23876994	     -1.46507516	      1.86326549	      0.00000000	      0.00000000	      0.01745329
      5.80000000	      2.57844890	     -0.01634426	     -0.39963048	      2.46146680	      1.01775134	      0.30699731	     -0.06853789	     -0.03783647	      0.45649187	      0.04581178	      1.11306123	      0.23121287	      0.57093626	     -1.19258846	      1.05830186	     -0.30682559	     -0.83997693	     -0.50542314	      0.18564837	     -1.01205425	     -0.03483913	      1.77101634	     -0.50838712	     -0.19368154	     -1.39635911	      1.84318460	      0.00000000	      0.00000000	      0.01745329
      5.83333300	      2.58743703	     -0.01342158	     -0.40503431	      2.46640334	      1.01843309	      0.30960125	     -0.07744280	     -0.02986173	      0.44303850	      0.04390129	      1.11915281	      0.22392382	      0.56398194	     -1.18893623	      1.06601785	     -0.30528201	     -0.83110705	     -0.49611770	      0.20020905	     -1.01250371	     -0.03169303	      1.76006985	     -0.52013968	     -0.17164096	     -1.37334690	      1.84076656	      0.00000000	      0.00000000	      0.01745329
      5.86666700	      2.61023679	     -0.01055653	     -0.41104597	      2.47116595	      1.01969761	      0.31192835	     -0.09252289	     -0.01634810	      0.42990754	      0.04673544	      1.11561486	      0.21626970	      0.55564516	     -1.18771394	      1.08310405	     -0.30358644	     -0.81773558	     -0.48515951	      0.19977936	     -1.01767970	     -0.04909256	      1.73975720	     -0.54321888	     -0.12677324	     -1.33223545	      1.84131867	      0.00000000	      0.00000000	      0.01745329
      5.90000000	      2.62911753	     -0.00913632	     -0.42054044	      2.47443570	      1.02082069	      0.31695471	     -0.09912712	      0.00317018	      0.41297782	      0.05419853	      1.12111622	      0.21364320	      0.55193537	     -1.18009762	      1.10258122	     -0.30067822	     -0.80457061	     -0.48184333	      0.19609489	     -0.99964214	     -0.06301499	      1.72422796	     -0.56655773	     -0.09877459	     -1.30878037	      1.84214885	      0.00000000	      0.00000000	      0.01745329
      5.93333300	      2.66539775	     -0.00406880	     -0.42394795	      2.47470232	      1.02226789	      0.32149465	     -0.12385006	      0.03450696	      0.39409951	      0.07562781	      1.10976140	      0.21789341	      0.56190499	     -1.17912476	      1.14309390	     -0.30507940	     -0.79223326	     -0.50531176	      0.18344238	     -0.94253576	     -0.11445576	      1.63441597	     -0.60864565	     -0.02878921	     -1.24311675	      1.82584854	      0.00000000	      0.00000000	      0.01745329
      5.96666700	      2.69635165	     -0.00088560	     -0.42802014	      2.47438055	      1.02348931	      0.32967617	     -0.13900922	      0.06411646	      0.36428481	      0.09796466	      1.10104326	      0.21967771	      0.57161804	     -1.16490162	      1.18314677	     -0.31276575	     -0.77862358	     -0.53125429	      0.17868818	     -0.85045492	     -0.16622104	      1.59526619	     -0.65486104	      0.02633399	     -1.19629934	      1.79908908	      0.00000000	      0.00000000	      0.01745329
      6.00000000	      2.73253991	      0.00409063	     -0.42729681	      2.47075098	      1.02503545	      0.34003913	     -0.15246141	      0.09727429	      0.33492077	      0.11136537	      1.07824018	      0.21959730	      0.58550254	     -1.14577080	      1.22650794	     -0.32498045	     -0.76105570	     -0.57515576	      0.19877862	     -0.76452043	     -0.23852996	      1.54582828	     -0.69416640	      0.09411970	     -1.14540407	      1.76053128	      0.00000000	      0.00000000	      0.01745329
      6.03333300	      2.76945523	      0.00320043	     -0.42515629	      2.46453265	      1.02711870	      0.35250629	     -0.15943651	      0.13030337	      0.31178950	      0.12891518	      1.05076464	      0.22692882	      0.60071879	     -1.12033466	      1.26459001	     -0.33349168	     -0.74706334	     -0.62714540	      0.23845427	     -0.66848297	     -0.33360240	      1.44142329	     -0.72283886	      0.17951822	     -1.08789272	      1.72105680	      0.00000000	      0.00000000	      0.01745329
      6.06666700	      2.80909963	     -0.00554259	     -0.41968058	      2.45513649	      1.02948543	      0.36770237	     -0.14986699	      0.16676367	      0.28781264	      0.14008377	      1.01001440	      0.23792114	      0.60918268	     -1.08365609	      1.29062730	     -0.33115755	     -0.72482724	     -0.67930382	      0.27272996	     -0.56587967	     -0.40981065	      1.31043820	     -0.75527106	      0.26871067	     -1.03203141	      1.68413956	      0.00000000	      0.00000000	      0.01745329
      6.10000000	      2.86647890	     -0.01942852	     -0.42625191	      2.44521097	      1.03268022	      0.38326007	     -0.13500951	      0.18955443	      0.27143754	      0.17826277	      0.95859443	      0.24910563	      0.59771480	     -1.03491357	      1.32272314	     -0.30802910	     -0.69091785	     -0.73650610	      0.25108734	     -0.46643838	     -0.44206159	      1.14017386	     -0.79329608	      0.38974202	     -0.96762945	      1.64579712	      0.00000000	      0.00000000	      0.01745329
      6.13333300	      2.91679459	     -0.03895424	     -0.40590566	      2.43042529	      1.03696914	      0.40322626	     -0.10227050	      0.24420171	      0.24419761	      0.17826384	      0.87760250	      0.26371091	      0.58245544	     -0.97689356	      1.29028953	     -0.26217512	     -0.63961754	     -0.77882997	      0.19406100	     -0.30451717	     -0.44156740	      0.86716990	     -0.78329766	      0.55512896	     -0.87196859	      1.54839959	      0.00000000	      0.00000000	      0.01745329
      6.16666700	      2.98932011	     -0.05155839	     -0.39215139	      2.41540245	      1.04093090	      0.42327858	     -0.07667248	      0.27543260	      0.21635955	      0.17827925	      0.77928888	      0.24596234	      0.54535134	     -0.92805587	      1.26864811	     -0.21554162	     -0.57187899	     -0.81937497	      0.12440378	     -0.15745566	     -0.41900966	      0.66883335	     -0.77078123	      0.75028951	     -0.76380286	      1.45988151	      0.00000000	      0.00000000	      0.01745329
      6.20000000	      3.06530150	     -0.05962511	     -0.37825523	      2.39705017	      1.04569410	      0.44282159	     -0.05974069	      0.29349984	      0.19928183	      0.16486499	      0.68307283	      0.20758524	      0.49577721	     -0.90717690	      1.24058616	     -0.18132403	     -0.50673372	     -0.84814987	      0.03891855	     -0.01521885	     -0.40727947	      0.52499543	     -0.73190511	      0.93959216	     -0.61389152	      1.39359672	      0.00000000	      0.00000000	      0.01745329
      6.23333300	      3.13342141	     -0.07145154	     -0.36155470	      2.38186061	      1.05140309	      0.46556932	     -0.01754643	      0.32461605	      0.16986425	      0.12645281	      0.60637466	      0.14942121	      0.43200837	     -0.89177196	      1.19150218	     -0.12098844	     -0.42975682	     -0.85644353	     -0.04291361	      0.18296447	     -0.40500959	      0.33013886	     -0.62414259	      1.12554771	     -0.41170382	      1.33168324	      0.00000000	      0.00000000	      0.01745329
      6.26666700	      3.23049017	     -0.11311817	     -0.33408427	      2.36318084	      1.05626474	      0.48271070	      0.08206805	      0.32053173	      0.14288537	      0.05654615	      0.54371406	      0.13591997	      0.33596798	     -0.92739564	      1.15456523	     -0.05482388	     -0.38957553	     -0.87638524	     -0.14138325	      0.39043732	     -0.44414684	      0.18867574	     -0.36690027	      1.25461448	     -0.03673616	      1.34950805	      0.00000000	      0.00000000	      0.01745329
      6.30000000	      3.32510359	     -0.11807212	     -0.34136652	      2.34724647	      1.06490586	      0.50095043	      0.10030536	      0.33757783	      0.10009561	      0.15001128	      0.53411479	      0.10723710	      0.26080276	     -0.93507030	      1.12694449	     -0.00356747	     -0.31468686	     -0.86088685	     -0.18602456	      0.42634252	     -0.58839058	      0.26010047	      0.18130209	      1.21201770	      0.68833490	      1.38865987	      0.00000000	      0.00000000	      0.01745329
      6.33333300	      3.37627880	     -0.08959090	     -0.28838267	      2.32996508	      1.07150609	      0.51986206	      0.09326618	      0.34610614	     -0.02032827	      0.23153902	      0.52909459	      0.06683844	      0.22518051	     -1.00759537	      1.02931341	      0.01804578	     -0.23860709	     -0.84892118	     -0.23660346	      0.49861578	     -0.69024370	      0.37236906	      0.36451468	      1.11016252	      1.04202340	      1.47718424	      0.00000000	      0.00000000	      0.01745329
      6.36666700	      3.42863822	     -0.07641797	     -0.25753816	      2.31425123	      1.07827322	      0.53459999	      0.09898345	      0.33284395	     -0.07506795	      0.24647148	      0.55432219	      0.06256867	      0.17258598	     -1.04426381	      0.96701778	     -0.00676209	     -0.20144912	     -0.82548407	     -0.27023293	      0.56269911	     -0.75379051	      0.60270983	      0.35882018	      1.00277402	      1.16368011	      1.60913110	      0.00000000	      0.00000000	      0.01745329
      6.40000000	      3.48053595	     -0.05894544	     -0.23416572	      2.30048883	      1.08376877	      0.54719652	      0.09444095	      0.31416154	     -0.09347846	      0.21467545	      0.59609119	      0.04964978	      0.11379248	     -1.06924474	      0.90409333	     -0.02022312	     -0.15770884	     -0.78866162	     -0.30088854	      0.64391191	     -0.78174783	      0.87657259	      0.29421512	      0.88606883	      1.17810215	      1.70995890	      0.00000000	      0.00000000	      0.01745329
      6.43333300	      3.52566978	     -0.03689641	     -0.20804984	      2.28617174	      1.08804273	      0.56140712	      0.09169666	      0.30264768	     -0.10337984	      0.17650226	      0.62144741	      0.06139940	      0.07930900	     -1.04811975	      0.84216338	     -0.02336721	     -0.10512095	     -0.77946527	     -0.28551312	      0.70936823	     -0.78516605	      1.17526532	      0.14394064	      0.74096267	      1.15478095	      1.71838950	      0.00000000	      0.00000000	      0.01745329
      6.46666700	      3.57961165	     -0.01607178	     -0.18734420	      2.27233548	      1.09143830	      0.57240340	      0.08391606	      0.26860285	     -0.10521462	      0.15083035	      0.64116579	      0.07537855	      0.04367319	     -1.00617271	      0.78665309	     -0.02149982	     -0.05385267	     -0.76020655	     -0.26569314	      0.76113284	     -0.74153939	      1.41581399	     -0.01746778	      0.56721560	      1.11750230	      1.59068311	      0.00000000	      0.00000000	      0.01745329
      6.50000000	      3.62307246	      0.00809593	     -0.17023545	      2.25943662	      1.09341185	      0.58183633	      0.06456312	      0.22217285	     -0.09717470	      0.11570413	      0.65046864	      0.05952231	      0.00967833	     -0.93927514	      0.74300969	     -0.03710003	     -0.00943520	     -0.75189114	     -0.24483468	      0.80414322	     -0.66739772	      1.63395198	     -0.13531711	      0.41851785	      0.98962279	      1.47592231	      0.00000000	      0.00000000	      0.01745329
      6.53333300	      3.66070576	      0.02839699	     -0.15352694	      2.24596210	      1.09365140	      0.59040425	      0.03811854	      0.17274658	     -0.08028816	      0.08604673	      0.64971928	      0.04375299	     -0.01751099	     -0.87569702	      0.70485384	     -0.04653060	      0.02608688	     -0.75003173	     -0.17659658	      0.83006760	     -0.47315039	      1.78082171	     -0.20086821	      0.29305087	      0.76226623	      1.46270938	      0.00000000	      0.00000000	      0.01745329
      6.56666700	      3.69093862	      0.04612057	     -0.14370621	      2.23370850	      1.09303693	      0.59869697	      0.01578900	      0.12553575	     -0.06507271	      0.08153759	      0.64938561	      0.01851429	     -0.03729157	     -0.82213709	      0.68389628	     -0.05361602	      0.05156411	     -0.75688547	     -0.12658558	      0.84138475	     -0.24168147	      1.79857465	     -0.22854405	      0.19057684	      0.57818120	      1.40852064	      0.00000000	      0.00000000	      0.01745329
      6.60000000	      3.71388018	      0.06117089	     -0.13609067	      2.22231438	      1.09190966	      0.60677689	     -0.00027293	      0.08835453	     -0.05606487	      0.10109095	      0.64812109	     -0.01507192	     -0.05062176	     -0.78959321	      0.67364516	     -0.06418055	      0.06689092	     -0.77490352	     -0.10513709	      0.85833386	     -0.06362621	      1.66800217	     -0.23074292	      0.13218766	      0.48430479	      1.21883112	      0.00000000	      0.00000000	      0.01745329
      6.63333300	      3.72921121	      0.05834456	     -0.12442595	      2.21149771	      1.09112248	      0.61241386	      0.00334707	      0.07477950	     -0.06380327	      0.13624522	      0.64093963	     -0.04096934	     -0.07569257	     -0.77396873	      0.66474009	     -0.05749790	      0.05821105	     -0.78650236	     -0.05634150	      0.88579069	      0.02581653	      1.47817774	     -0.18563527	      0.14858711	      0.41984036	      0.91992657	      0.00000000	      0.00000000	      0.01745329
      6.66666700	      3.74186605	      0.05830562	     -0.10708241	      2.20179269	      1.08880792	      0.61769598	     -0.00118546	      0.07025296	     -0.08159113	      0.16829082	      0.62745178	     -0.06135215	     -0.09015381	     -0.77861766	      0.65580675	     -0.06461489	      0.04683755	     -0.81533572	     -0.03274959	      0.92484512	      0.07383268	      1.24208428	     -0.13482821	      0.21184888	      0.38457511	      0.67059165	      0.00000000	      0.00000000	      0.01745329
      6.70000000	      3.74718677	      0.06051148	     -0.08357340	      2.19249492	      1.08596774	      0.62280983	     -0.01369542	      0.07354310	     -0.10521679	      0.18661062	      0.60503394	     -0.07669105	     -0.09973124	     -0.79314155	      0.64000815	     -0.07801219	      0.03564287	     -0.84993600	     -0.00845148	      0.95267013	      0.09955571	      1.03738919	     -0.08969888	      0.29385744	      0.33707752	      0.48500384	      0.00000000	      0.00000000	      0.01745329
      6.73333300	      3.75445639	      0.06785730	     -0.07447691	      2.18463184	      1.08343755	      0.62684718	     -0.03544489	      0.06931250	     -0.11127370	      0.19805835	      0.59180059	     -0.08668166	     -0.09717600	     -0.80589291	      0.64576780	     -0.09118566	      0.03104388	     -0.89882129	      0.00595166	      0.94572540	      0.10634949	      0.97483588	     -0.08807296	      0.33436313	      0.31731961	      0.46524583	      0.00000000	      0.00000000	      0.01745329
      6.76666700	      3.75513098	      0.06722680	     -0.07415507	      2.17956081	      1.08204836	      0.63045974	     -0.04007962	      0.06939104	     -0.10701593	      0.20709036	      0.58758184	     -0.08703920	     -0.09884348	     -0.81215055	      0.64406046	     -0.09159883	      0.02848691	     -0.90381051	      0.00250951	      0.93964917	      0.10084816	      0.96699370	     -0.07663823	      0.35598980	      0.31422594	      0.47065082	      0.00000000	      0.00000000	      0.01745329
      6.80000000	      3.74383946	      0.07079880	     -0.06435719	      2.17504726	      1.08040090	      0.63483907	     -0.04747264	      0.07464808	     -0.11467954	      0.20873628	      0.58066273	     -0.08963271	     -0.09710670	     -0.84135839	      0.64159547	     -0.09390789	      0.02976091	     -0.94208056	     -0.01885572	      0.95050249	      0.06301361	      0.97912458	     -0.06857595	      0.37579225	      0.29047230	      0.46400600	      0.00000000	      0.00000000	      0.01745329
      6.83333300	      3.72911575	      0.07073363	     -0.06074069	      2.17161893	      1.08010019	      0.63744370	     -0.05103666	      0.07873435	     -0.12491852	      0.21028801	      0.57608242	     -0.09536129	     -0.10142739	     -0.85090672	      0.63394277	     -0.08877898	      0.03004727	     -0.94517396	     -0.07539153	      0.96580675	     -0.02080513	      1.05441023	     -0.04879693	      0.39173420	      0.25678955	      0.45055928	      0.00000000	      0.00000000	      0.01745329
      6.86666700	      3.71526412	      0.07477374	     -0.06442468	      2.16929977	      1.08008618	      0.64077826	     -0.05819986	      0.08534490	     -0.13350852	      0.22581658	      0.57687153	     -0.10188901	     -0.09855587	     -0.85601243	      0.63490825	     -0.08121549	      0.03877848	     -0.95304471	     -0.14227778	      0.98034206	     -0.11463908	      1.13101936	     -0.00425535	      0.39523107	      0.23966453	      0.41240613	      0.00000000	      0.00000000	      0.01745329
      6.90000000	      3.70254661	      0.08126770	     -0.06955904	      2.16683197	      1.08061716	      0.64303902	     -0.07296351	      0.08739350	     -0.14643059	      0.25335932	      0.58141937	     -0.11168058	     -0.09847922	     -0.86225605	      0.63519074	     -0.07383678	      0.04772633	     -0.95275904	     -0.24861036	      0.96398068	     -0.24677855	      1.20223841	      0.06714815	      0.40833348	      0.23141033	      0.36518792	      0.00000000	      0.00000000	      0.01745329
      6.93333300	      3.69123132	      0.08667633	     -0.07495646	      2.16531021	      1.08211615	      0.64547468	     -0.08218705	      0.09111075	     -0.15860156	      0.27732887	      0.58313840	     -0.11930082	     -0.09521681	     -0.86127998	      0.63573996	     -0.06681441	      0.05664474	     -0.94739057	     -0.35087732	      0.93115576	     -0.35877953	      1.26934463	      0.16155001	      0.41738956	      0.24607881	      0.38804566	      0.00000000	      0.00000000	      0.01745329
      6.96666700	      3.69109960	      0.08432930	     -0.06006553	      2.16154919	      1.08415693	      0.64848142	     -0.07549588	      0.07854587	     -0.18502429	      0.27188948	      0.56075029	     -0.12865103	     -0.10221011	     -0.85515310	      0.61558576	     -0.06088336	      0.05817489	     -0.94333624	     -0.45187759	      0.91339401	     -0.48106323	      1.36746754	      0.22126722	      0.39051580	      0.36295293	      0.68148152	      0.00000000	      0.00000000	      0.01745329
      7.00000000	      3.68107763	      0.08300434	     -0.05557524	      2.15811647	      1.08653582	      0.65160770	     -0.07091241	      0.09195494	     -0.19116877	      0.26914456	      0.54865294	     -0.11708191	     -0.09764852	     -0.84989384	      0.60706171	     -0.03743155	      0.06545882	     -0.93950505	     -0.47919136	      0.86919279	     -0.55255955	      1.51427578	      0.24847373	      0.38788395	      0.52267064	      1.06915803	      0.00000000	      0.00000000	      0.01745329
      7.03333300	      3.67415625	      0.08783463	     -0.05627159	      2.15668402	      1.08900072	      0.65183885	     -0.08493656	      0.09556474	     -0.19620619	      0.26321934	      0.54655500	     -0.11062408	     -0.09167977	     -0.83997016	      0.60604072	     -0.01984976	      0.07412710	     -0.92395097	     -0.47323720	      0.81825381	     -0.58170746	      1.61649677	      0.24450227	      0.42953761	      0.62199321	      1.49479405	      0.00000000	      0.00000000	      0.01745329
      7.06666700	      3.67129180	      0.09436913	     -0.05571248	      2.15571562	      1.09183500	      0.65439047	     -0.08933975	      0.09557657	     -0.19072201	      0.24146117	      0.53911080	     -0.10998927	     -0.07846155	     -0.83026496	      0.60011336	     -0.00650181	      0.09002577	     -0.90393882	     -0.43910564	      0.74595021	     -0.60923694	      1.69992197	      0.22437051	      0.46644977	      0.62327905	      1.79372269	      0.00000000	      0.00000000	      0.01745329
      7.10000000	      3.67092325	      0.09530472	     -0.05055147	      2.15309812	      1.09386050	      0.65668310	     -0.09005543	      0.10693266	     -0.17651967	      0.20168235	      0.52569359	     -0.10294541	     -0.07048722	     -0.82408548	      0.59047810	      0.01663485	      0.10148083	     -0.89142309	     -0.36320081	      0.67914889	     -0.61331720	      1.80482634	      0.17676758	      0.48810480	      0.54777320	      1.98803656	      0.00000000	      0.00000000	      0.01745329
      7.13333300	      3.67445533	      0.09535256	     -0.05361841	      2.15054083	      1.09476466	      0.65790983	     -0.09246063	      0.11961188	     -0.16057734	      0.17710363	      0.52048235	     -0.09144902	     -0.06405442	     -0.81942114	      0.59275999	      0.04811296	      0.11330461	     -0.88468516	     -0.28356710	      0.60024924	     -0.62157049	      1.88580006	      0.11139124	      0.50697571	      0.42709230	      2.08273917	      0.00000000	      0.00000000	      0.01745329
      7.16666700	      3.68094842	      0.09159960	     -0.05588449	      2.14720064	      1.09402695	      0.65773570	     -0.09568658	      0.14460579	     -0.15579005	      0.17533833	      0.51713241	     -0.07955524	     -0.06590711	     -0.82204677	      0.59848452	      0.07257291	      0.11599141	     -0.89094704	     -0.23387520	      0.54621232	     -0.64932807	      1.88423895	      0.05473330	      0.54405670	      0.35112038	      2.07874142	      0.00000000	      0.00000000	      0.01745329
      7.20000000	      3.68948911	      0.09045887	     -0.06578328	      2.14468936	      1.09297090	      0.65936250	     -0.09316842	      0.13924600	     -0.14604602	      0.18721971	      0.52373717	     -0.07161256	     -0.06087697	     -0.82876101	      0.61146545	      0.11070714	      0.13329341	     -0.89870380	     -0.22468112	      0.49501512	     -0.71963637	      1.75771055	      0.01702618	      0.55940216	      0.26875275	      2.04688136	      0.00000000	      0.00000000	      0.01745329
      7.23333300	      3.70037661	      0.08480925	     -0.07087386	      2.14201764	      1.09137222	      0.65832229	     -0.08938296	      0.14158742	     -0.14858394	      0.19449660	      0.52522000	     -0.06239994	     -0.06692281	     -0.82777434	      0.62148369	      0.13129655	      0.13190128	     -0.90931055	     -0.13876344	      0.42445778	     -0.71401372	      1.56308192	     -0.02094695	      0.62360143	      0.23564551	      1.96167028	      0.00000000	      0.00000000	      0.01745329
      7.26666700	      3.72044161	      0.09054101	     -0.07612338	      2.13813563	      1.09098049	      0.65813442	     -0.10687190	      0.11843857	     -0.13410869	      0.18854032	      0.52032052	     -0.06411913	     -0.06383858	     -0.81666959	      0.62534772	      0.15001648	      0.14335931	     -0.90532927	     -0.04796085	      0.35064978	     -0.65047356	      1.11266251	     -0.06173615	      0.69326582	      0.19666047	      1.82667398	      0.00000000	      0.00000000	      0.01745329
      7.30000000	      3.72622644	      0.07357824	     -0.08257793	      2.13487514	      1.08831639	      0.65558602	     -0.09109399	      0.12664729	     -0.14018678	      0.22266053	      0.53329052	     -0.04967547	     -0.08604304	     -0.83559359	      0.64225460	      0.17631994	      0.13063697	     -0.93587234	      0.00912320	      0.33762027	     -0.55512335	      0.67615258	     -0.08659397	      0.75577090	      0.18786765	      1.62395741	      0.00000000	      0.00000000	      0.01745329
      7.33333300	      3.73762865	      0.07264453	     -0.08802201	      2.13304317	      1.08650085	      0.65505973	     -0.09078730	      0.11583383	     -0.13897639	      0.23292637	      0.53506701	     -0.05883099	     -0.09198103	     -0.82861282	      0.64975123	      0.18498209	      0.13264287	     -0.94079946	      0.03256930	      0.38579641	     -0.44470944	      0.40244233	     -0.12816342	      0.79582099	      0.17362251	      1.51663772	      0.00000000	      0.00000000	      0.01745329
      7.36666700	      3.74242749	      0.07405321	     -0.09430440	      2.13230799	      1.08539286	      0.65597384	     -0.09206847	      0.11781603	     -0.14032765	      0.23785013	      0.53819564	     -0.06168449	     -0.09020351	     -0.82674103	      0.65412185	      0.18305383	      0.13597096	     -0.93863357	      0.07263462	      0.39932062	     -0.42607373	      0.38072503	     -0.14423612	      0.80785099	      0.16067869	      1.51588952	      0.00000000	      0.00000000	      0.01745329
      7.40000000	      3.74828189	      0.07471512	     -0.09637537	      2.13018555	      1.08412049	      0.65578448	     -0.09994759	      0.12198489	     -0.13993958	      0.24113304	      0.53881158	     -0.06082384	     -0.09440357	     -0.82717261	      0.65529554	      0.18468432	      0.13376802	     -0.94037983	      0.08076779	      0.41041027	     -0.42039723	      0.37654361	     -0.14927156	      0.80691120	      0.15699239	      1.51484017	      0.00000000	      0.00000000	      0.01745329
      7.43333300	      3.74791103	      0.07342492	     -0.09621041	      2.13071627	      1.08164329	      0.65504444	     -0.09632838	      0.11931026	     -0.14114675	      0.21819191	      0.55453064	     -0.07598101	     -0.10455071	     -0.85326842	      0.67244522	      0.19143793	      0.13818340	     -0.97371281	      0.04826949	      0.48577053	     -0.33202868	      0.27051204	     -0.19414634	      0.81732059	      0.11998704	      1.54130789	      0.00000000	      0.00000000	      0.01745329
      7.46666700	      3.75331618	      0.07429471	     -0.09773504	      2.13059564	      1.08123338	      0.65601382	     -0.09849163	      0.12339427	     -0.14340550	      0.21480380	      0.55687081	     -0.07647251	     -0.10463041	     -0.85008283	      0.67554033	      0.18950257	      0.13859106	     -0.96883333	      0.05009547	      0.49802109	     -0.32839927	      0.27286755	     -0.19288160	      0.80606494	      0.12148243	      1.54133518	      0.00000000	      0.00000000	      0.01745329
      7.50000000	      3.75774163	      0.07584744	     -0.10275272	      2.13205340	      1.08116124	      0.65912314	     -0.09439457	      0.13046481	     -0.13684773	      0.20099976	      0.56398962	     -0.08059631	     -0.09965887	     -0.85031857	      0.68149325	      0.18820065	      0.14489880	     -0.96282230	      0.05379480	      0.51749634	     -0.30602875	      0.26208884	     -0.17485931	      0.78911854	      0.12683571	      1.58285626	      0.00000000	      0.00000000	      0.01745329
      7.53333300	      3.75812708	      0.07633735	     -0.10368170	      2.13411556	      1.08098956	      0.66123049	     -0.09247602	      0.13829070	     -0.13817777	      0.19562174	      0.57170477	     -0.08014251	     -0.09805664	     -0.85142855	      0.68920196	      0.19125491	      0.14850382	     -0.96347898	      0.05381573	      0.53537541	     -0.29768118	      0.26369509	     -0.17379744	      0.76954511	      0.12588751	      1.58913345	      0.00000000	      0.00000000	      0.01745329
      7.56666700	      3.76049573	      0.07751786	     -0.10246973	      2.13610639	      1.08125206	      0.66301215	     -0.09650933	      0.14477561	     -0.14270684	      0.18663379	      0.57696434	     -0.07909541	     -0.09888250	     -0.85308358	      0.69448679	      0.19394408	      0.14994106	     -0.96342816	      0.06069021	      0.54872173	     -0.29311790	      0.26655031	     -0.17668759	      0.74428762	      0.12475829	      1.58678735	      0.00000000	      0.00000000	      0.01745329
      7.60000000	      3.74701234	      0.07339389	     -0.10785841	      2.13958360	      1.08147622	      0.66776324	     -0.08082642	      0.14542926	     -0.12872634	      0.16772243	      0.59718513	     -0.07539507	     -0.09709876	     -0.87354883	      0.70702339	      0.21747902	      0.16211322	     -0.96597590	      0.06707729	      0.55878491	     -0.26520384	      0.26978250	     -0.20372209	      0.68650211	      0.09919416	      1.59031336	      0.00000000	      0.00000000	      0.01745329
      7.63333300	      3.75281472	      0.07210554	     -0.11899333	      2.14641447	      1.08110628	      0.66937855	     -0.07390362	      0.13030268	     -0.12778764	      0.16070170	      0.62678869	     -0.07534270	     -0.09188697	     -0.88538149	      0.73416050	      0.21549329	      0.16912926	     -0.97054049	      0.07215959	      0.57424993	     -0.23919644	      0.27028976	     -0.20640337	      0.67364908	      0.10821575	      1.62347235	      0.00000000	      0.00000000	      0.01745329
      7.66666700	      3.74889390	      0.06998630	     -0.12773923	      2.15306119	      1.08054257	      0.67044553	     -0.06642902	      0.12661723	     -0.13740527	      0.16559905	      0.64832650	     -0.06972126	     -0.08711701	     -0.89480938	      0.75079047	      0.21521823	      0.17338792	     -0.96908295	      0.06402992	      0.58184563	     -0.23171139	      0.26809571	     -0.19873914	      0.69289977	      0.11419818	      1.64609680	      0.00000000	      0.00000000	      0.01745329
      7.70000000	      3.74030157	      0.06645447	     -0.13302950	      2.16032684	      1.07989656	      0.67314643	     -0.05307533	      0.11752281	     -0.14829632	      0.16354755	      0.66336911	     -0.06906663	     -0.07769446	     -0.91106924	      0.76001403	      0.20764313	      0.18224233	     -0.96899959	      0.06260593	      0.59048194	     -0.22751688	      0.27027726	     -0.19740285	      0.69011443	      0.11598949	      1.63843441	      0.00000000	      0.00000000	      0.01745329
      7.73333300	      3.73778838	      0.06525381	     -0.13919126	      2.16941485	      1.07824899	      0.67358966	     -0.04535325	      0.08604292	     -0.16408794	      0.16585291	      0.70081711	     -0.05773467	     -0.06446110	     -0.98658136	      0.77553424	      0.18553039	      0.18567050	     -0.97613315	      0.05532495	      0.60290027	     -0.21338213	      0.27765261	     -0.20006145	      0.67406891	      0.08889787	      1.53809990	      0.00000000	      0.00000000	      0.01745329
      7.76666700	      3.73953089	      0.06514548	     -0.15527911	      2.18073488	      1.07638950	      0.67215411	     -0.04180353	      0.05718028	     -0.18149933	      0.18188031	      0.73812195	     -0.04678492	     -0.04124739	     -1.05885949	      0.79787966	      0.15151271	      0.19089693	     -0.97958251	      0.01624513	      0.61485585	     -0.19853347	      0.27166871	     -0.16021421	      0.70225370	      0.09253011	      1.42360939	      0.00000000	      0.00000000	      0.01745329
      7.80000000	      3.73224231	      0.07478642	     -0.17602520	      2.19487467	      1.07365719	      0.67289381	     -0.04299658	      0.06104415	     -0.20272296	      0.20762899	      0.76716897	     -0.03684993	      0.00802221	     -1.14311385	      0.82721647	      0.10812577	      0.20939203	     -0.98709347	     -0.03206924	      0.64149217	     -0.17176186	      0.21575855	     -0.05622186	      0.77081064	      0.19422803	      1.34025630	      0.00000000	      0.00000000	      0.01745329
      7.83333300	      3.71548272	      0.06859379	     -0.19685308	      2.20772986	      1.07097425	      0.67031812	     -0.03451847	      0.04895823	     -0.23194715	      0.23265379	      0.78125817	     -0.04636056	      0.03104161	     -1.22606283	      0.85134715	      0.07938131	      0.20168670	     -0.98752861	     -0.12326847	      0.66593244	     -0.15938219	      0.21237780	      0.02685130	      0.82327205	      0.32208677	      1.32087467	      0.00000000	      0.00000000	      0.01745329
      7.86666700	      3.68429845	      0.05440893	     -0.22065865	      2.21886124	      1.06873682	      0.66770870	     -0.02160195	      0.02413753	     -0.24876445	      0.25030440	      0.76249694	     -0.05241052	      0.05075123	     -1.27451075	      0.88081580	      0.06921911	      0.17721490	     -0.98289345	     -0.25132354	      0.67203643	     -0.16647056	      0.22174558	      0.09197014	      0.82982322	      0.42068566	      1.31883067	      0.00000000	      0.00000000	      0.01745329
      7.90000000	      3.64723220	      0.04602987	     -0.24218673	      2.23382039	      1.06581862	      0.66679414	     -0.01051459	      0.05770275	     -0.29634711	      0.30683347	      0.74462601	     -0.06547476	      0.10026841	     -1.33963188	      0.92127346	     -0.00419464	      0.13320179	     -1.01746734	     -0.30567789	      0.66179729	     -0.16174786	      0.19551993	      0.22901804	      0.85109828	      0.66276397	      1.24931012	      0.00000000	      0.00000000	      0.01745329
      7.93333300	      3.57009363	      0.02877511	     -0.25710463	      2.24430111	      1.06426112	      0.66612196	     -0.00809319	      0.12088550	     -0.34053205	      0.36648755	      0.68116920	     -0.10364500	      0.12545418	     -1.33289013	      0.94106433	     -0.07653201	      0.05714666	     -1.02724533	     -0.40278389	      0.62324249	     -0.18157865	      0.17324481	      0.36254370	      0.83888559	      0.80740081	      1.11331642	      0.00000000	      0.00000000	      0.01745329
      7.96666700	      3.52296557	      0.00877762	     -0.28340400	      2.25404161	      1.06139189	      0.66528779	      0.00590757	      0.12585522	     -0.34497801	      0.38426756	      0.61473117	     -0.11206868	      0.17214917	     -1.30366446	      0.98228889	     -0.08078075	      0.01284386	     -1.02979671	     -0.53810100	      0.57483085	     -0.19901683	      0.15456638	      0.40989506	      0.81797621	      0.85193877	      1.10595740	      0.00000000	      0.00000000	      0.01745329
      8.00000000	      3.37197055	     -0.03382083	     -0.25081688	      2.26217765	      1.06033699	      0.66613226	      0.03388521	      0.25188363	     -0.46435282	      0.47952727	      0.50415608	     -0.21091875	      0.17882031	     -1.22793599	      0.97857281	     -0.19609435	     -0.13781912	     -1.06829209	     -0.65331634	      0.55556253	     -0.28615586	      0.02027319	      0.46113838	      0.81793510	      0.96565297	      1.01685221	      0.00000000	      0.00000000	      0.01745329
      8.03333300	      3.31257258	     -0.05574885	     -0.26858224	      2.27042254	      1.05763213	      0.66495386	      0.04150576	      0.24430155	     -0.44599842	      0.48994993	      0.42419360	     -0.19261442	      0.24310945	     -1.12042234	      1.02386646	     -0.20455185	     -0.18926348	     -1.08527735	     -0.79342323	      0.49347763	     -0.29064671	      0.01229411	      0.43907522	      0.81189452	      0.99061861	      0.99577556	      0.00000000	      0.00000000	      0.01745329
      8.06666700	      3.23438613	     -0.07920256	     -0.27225489	      2.27527190	      1.05461642	      0.66698289	      0.07040359	      0.21646558	     -0.41491126	      0.49349441	      0.33681302	     -0.15261913	      0.31813251	     -0.96624607	      1.06691626	     -0.25962523	     -0.26624477	     -1.12490622	     -0.89803759	      0.44264589	     -0.29765577	      0.00167598	      0.30976715	      0.81488524	      1.04758503	      0.96423594	      0.00000000	      0.00000000	      0.01745329
      8.10000000	      3.13760684	     -0.09735378	     -0.26758739	      2.28033240	      1.05132221	      0.66402689	      0.06985725	      0.18635391	     -0.39184807	      0.48657399	      0.28989010	     -0.09088574	      0.38498445	     -0.83310085	      1.10407703	     -0.29933910	     -0.34815515	     -1.14581931	     -0.94764539	      0.40674158	     -0.30163588	      0.00126862	      0.11948930	      0.85623944	      1.13324423	      1.04096562	      0.00000000	      0.00000000	      0.01745329
      8.13333300	      3.03506698	     -0.10830822	     -0.25898277	      2.28361639	      1.04829364	      0.66235392	      0.06452693	      0.17282557	     -0.35333509	      0.46783380	      0.26073733	     -0.01793167	      0.44837147	     -0.68289830	      1.13024743	     -0.32413043	     -0.40950593	     -1.16979549	     -0.90509248	      0.38445288	     -0.30808195	      0.02209861	     -0.07554743	      0.85660941	      1.16827304	      1.10343399	      0.00000000	      0.00000000	      0.01745329
      8.16666700	      2.93223641	     -0.12916350	     -0.29422969	      2.28852982	      1.04369107	      0.66187617	      0.03811196	      0.19708178	     -0.22997825	      0.41736600	      0.38421408	      0.14181817	      0.52242753	     -0.61332675	      1.19767045	     -0.31259974	     -0.46038159	     -1.19546258	     -0.54643859	      0.38663533	     -1.57580069	      0.90770365	     -0.24121380	      0.80494001	      1.18367074	      1.21400538	      0.00000000	      0.00000000	      0.01745329
      8.20000000	      2.82640425	     -0.14142090	     -0.27039305	      2.28808838	      1.04083051	      0.65708786	      0.05679827	      0.19222977	     -0.18719516	      0.35634550	      0.40527069	      0.22213469	      0.55426373	     -0.51341509	      1.20251392	     -0.32472287	     -0.52975935	     -1.21744547	     -0.52659267	      0.31829276	     -1.51528652	      0.93048244	     -0.43676987	      0.65773228	      1.05709420	      1.36849109	      0.00000000	      0.00000000	      0.01745329
      8.23333300	      2.71351011	     -0.13054874	     -0.25781289	      2.28938523	      1.03971661	      0.65377139	      0.04603621	      0.16382303	     -0.12827633	      0.28775888	      0.46996238	      0.25303479	      0.59384439	     -0.47392887	      1.18942091	     -0.32978345	     -0.55902543	     -1.21544482	     -0.42655614	      0.25314519	     -1.42683809	      1.15976363	     -0.57326919	      0.41940388	      0.89818754	      1.48192247	      0.00000000	      0.00000000	      0.01745329
      8.26666700	      2.61415949	     -0.10065265	     -0.25050708	      2.28778769	      1.03930069	      0.64913925	      0.01248307	      0.10783662	     -0.05861064	      0.20973421	      0.53322140	      0.25867502	      0.63683346	     -0.46104330	      1.16780040	     -0.36476860	     -0.58376803	     -1.20314747	     -0.21737897	      0.21183200	     -1.29373764	      1.66895216	     -0.63946395	      0.13154507	      0.75063531	      1.57799502	      0.00000000	      0.00000000	      0.01745329
      8.30000000	      2.51170119	     -0.09999385	     -0.29380057	      2.28910463	      1.03843506	      0.64630792	      0.01597474	      0.07136398	      0.04109251	      0.20304623	      0.68751274	      0.29200083	      0.65721333	     -0.47504860	      1.20254362	     -0.34254745	     -0.61988451	     -1.23448884	      0.03641830	      0.11780487	     -0.97190211	      2.07344865	     -0.58403675	     -0.24216026	      0.58087898	      1.67992274	      0.00000000	      0.00000000	      0.01745329
      8.33333300	      2.43568931	     -0.09618255	     -0.33971633	      2.29108960	      1.03739267	      0.64331027	      0.02443106	      0.04164278	      0.12799554	      0.21884169	      0.81266582	      0.31940393	      0.66688656	     -0.47580800	      1.22855025	     -0.33907508	     -0.64899105	     -1.22674118	      0.23705620	      0.09401968	     -0.50754764	      2.41214511	     -0.51781772	     -0.55317800	      0.49493617	      1.74567122	      0.00000000	      0.00000000	      0.01745329
      8.36666700	      2.38236672	     -0.07565675	     -0.37000496	      2.29128157	      1.03590355	      0.64010971	      0.01050346	      0.02318938	      0.18344506	      0.25100992	      0.89143254	      0.30430637	      0.67973955	     -0.49083519	      1.22657953	     -0.34676940	     -0.65598392	     -1.22375962	      0.37077283	      0.06924045	      0.05534781	      2.55370780	     -0.43389990	     -0.79889639	      0.41927556	      1.79150835	      0.00000000	      0.00000000	      0.01745329
      8.40000000	      2.34077409	     -0.06651247	     -0.38853726	      2.29118518	      1.03464935	      0.63745805	      0.00860701	      0.02304025	      0.24125235	      0.24268625	      0.95215567	      0.31316556	      0.68518308	     -0.48739719	      1.21426800	     -0.34583340	     -0.66312059	     -1.22438800	      0.44931472	      0.05684478	      0.52935113	      2.51359080	     -0.33296875	     -0.94482899	      0.34839119	      1.79473010	      0.00000000	      0.00000000	      0.01745329
      8.43333300	      2.31925609	     -0.06267193	     -0.39910779	      2.29085837	      1.03448496	      0.63470700	      0.01496581	      0.02255920	      0.29274443	      0.22578175	      0.98141031	      0.31281650	      0.68339862	     -0.49019582	      1.19605302	     -0.34214535	     -0.66049486	     -1.21809003	      0.47650146	      0.00872392	      0.77711712	      2.39395841	     -0.26848887	     -1.02077093	      0.30009732	      1.78845968	      0.00000000	      0.00000000	      0.01745329
      8.46666700	      2.30430483	     -0.06061365	     -0.39534935	      2.28975016	      1.03449308	      0.63409678	      0.02204332	      0.02603501	      0.31546159	      0.20998434	      0.98950876	      0.31098088	      0.68415074	     -0.49574245	      1.17411903	     -0.34920789	     -0.65521628	     -1.20332182	      0.50704970	     -0.05876037	      0.87491338	      2.16404504	     -0.25537772	     -1.03840464	      0.28305570	      1.79004318	      0.00000000	      0.00000000	      0.01745329
      8.50000000	      2.29813261	     -0.06071116	     -0.39496376	      2.28973847	      1.03590466	      0.63268114	      0.01155632	      0.03080974	      0.33127524	      0.20305399	      0.99199893	      0.31402488	      0.68405401	     -0.49937387	      1.16115426	     -0.34969597	     -0.65104948	     -1.19114061	      0.53266994	     -0.12177973	      0.96572249	      1.79851964	     -0.27717510	     -1.03766187	      0.25648685	      1.79477073	      0.00000000	      0.00000000	      0.01745329
      8.53333300	      2.29389540	     -0.06005528	     -0.39476666	      2.28891961	      1.03639907	      0.63277141	      0.00516003	      0.03314836	      0.34062700	      0.20423321	      0.99385887	      0.31340874	      0.68901901	     -0.50280460	      1.15131019	     -0.35709039	     -0.64460982	     -1.17682940	      0.60070846	     -0.12623776	      1.02429100	      1.52508114	     -0.30711422	     -1.03668668	      0.24248533	      1.79320425	      0.00000000	      0.00000000	      0.01745329
      8.56666700	      2.29367724	     -0.06187085	     -0.39031918	      2.28823161	      1.03625949	      0.63323225	      0.01078916	      0.02558934	      0.34643698	      0.20057811	      0.99269999	      0.31669343	      0.69276281	     -0.50928925	      1.14167436	     -0.36151038	     -0.63926558	     -1.16841958	      0.64946180	     -0.10300550	      1.05022085	      1.40687052	     -0.32616548	     -1.03412272	      0.24667353	      1.79374655	      0.00000000	      0.00000000	      0.01745329
      8.60000000	      2.29509325	     -0.06399953	     -0.38810244	      2.28781799	      1.03567031	      0.63337715	      0.01483768	      0.02224788	      0.34969872	      0.19940946	      0.99095035	      0.31706160	      0.69640197	     -0.51186642	      1.13746387	     -0.36308628	     -0.63975084	     -1.16560365	      0.66821387	     -0.09866869	      1.05793968	      1.39970847	     -0.33664892	     -1.03395607	      0.24463213	      1.79401847	      0.00000000	      0.00000000	      0.01745329
      8.63333300	      2.29562756	     -0.06608461	     -0.38768389	      2.28809658	      1.03576628	      0.63366130	      0.01334508	      0.02165498	      0.35040306	      0.19990362	      0.99087701	      0.31703219	      0.69664414	     -0.51209905	      1.13697820	     -0.36333265	     -0.63986846	     -1.16546200	      0.66944528	     -0.09842468	      1.05836352	      1.39976234	     -0.33617842	     -1.03364782	      0.24517264	      1.79415589	      0.00000000	      0.00000000	      0.01745329
      8.66666700	      2.30344906	     -0.06677767	     -0.38594926	      2.28566796	      1.03503204	      0.63386703	      0.01897048	      0.02546444	      0.35468776	      0.19850907	      0.98779318	      0.31596042	      0.70507976	     -0.52126005	      1.13106712	     -0.36872090	     -0.63933187	     -1.15765805	      0.69328609	     -0.10141326	      1.07085059	      1.39801967	     -0.32401567	     -1.03481687	      0.25949934	      1.80062845	      0.00000000	      0.00000000	      0.01745329
      8.70000000	      2.30912673	     -0.06690520	     -0.38576704	      2.28504599	      1.03416204	      0.63418465	      0.02033602	      0.02975888	      0.35376847	      0.19674153	      0.98897725	      0.31512371	      0.71032643	     -0.52785580	      1.12991889	     -0.36736111	     -0.63618325	     -1.15426276	      0.71359368	     -0.10138049	      1.08117977	      1.40089920	     -0.32254815	     -1.03447999	      0.26562584	      1.80187767	      0.00000000	      0.00000000	      0.01745329
      8.73333300	      2.31173847	     -0.06624982	     -0.38539272	      2.28482083	      1.03356673	      0.63360985	      0.01753331	      0.03482425	      0.35449698	      0.19747291	      0.98760137	      0.31561403	      0.71345491	     -0.53032877	      1.13084393	     -0.36581786	     -0.63524691	     -1.15359791	      0.72034508	     -0.09849516	      1.08337435	      1.40186499	     -0.32171318	     -1.03572619	      0.26707775	      1.80109313	      0.00000000	      0.00000000	      0.01745329
      8.76666700	      2.31258386	     -0.06372708	     -0.38547833	      2.28246220	      1.03179550	      0.63436302	      0.02525954	      0.04390832	      0.35362211	      0.19869796	      0.99314784	      0.31025539	      0.72304653	     -0.53617088	      1.12744051	     -0.36680907	     -0.62939148	     -1.15668953	      0.75077483	     -0.09105403	      1.09525505	      1.39823224	     -0.32517361	     -1.03864135	      0.26805093	      1.80000063	      0.00000000	      0.00000000	      0.01745329
      8.80000000	      2.31164472	     -0.06200360	     -0.38568163	      2.28106894	      1.03031855	      0.63531339	      0.03168714	      0.05271251	      0.35027970	      0.20249929	      1.00088989	      0.30592193	      0.73235406	     -0.54351321	      1.12750858	     -0.36423449	     -0.62274934	     -1.15962486	      0.77585097	     -0.07821656	      1.10554060	      1.38651235	     -0.33250671	     -1.03635173	      0.26629980	      1.80093719	      0.00000000	      0.00000000	      0.01745329
      8.83333300	      2.30826670	     -0.05969708	     -0.38445928	      2.28005800	      1.02837421	      0.63647577	      0.03654258	      0.05832998	      0.34364850	      0.20432954	      1.01405520	      0.30330429	      0.74100307	     -0.55596016	      1.12593104	     -0.35985277	     -0.61644695	     -1.16676142	      0.79674986	     -0.06306922	      1.11860380	      1.36930898	     -0.33912719	     -1.03432217	      0.26504841	      1.79779675	      0.00000000	      0.00000000	      0.01745329
      8.86666700	      2.30638978	     -0.05938683	     -0.38430918	      2.27972282	      1.02749543	      0.63611283	      0.03964342	      0.05953420	      0.34213541	      0.20403524	      1.01581740	      0.30196165	      0.74476141	     -0.55717019	      1.12646995	     -0.35884863	     -0.61580900	     -1.16714393	      0.79684653	     -0.06122664	      1.11957162	      1.36810562	     -0.34016389	     -1.03359574	      0.26453233	      1.79653635	      0.00000000	      0.00000000	      0.01745329
      8.90000000	      2.29633994	     -0.05557962	     -0.38169557	      2.27998964	      1.02590365	      0.63724408	      0.04306785	      0.06383508	      0.33244882	      0.20392069	      1.03347654	      0.29986813	      0.75339788	     -0.56993946	      1.12297307	     -0.35817799	     -0.61109030	     -1.17344233	      0.81209922	     -0.04460893	      1.12333007	      1.37394264	     -0.34516025	     -1.02409256	      0.26019505	      1.78258486	      0.00000000	      0.00000000	      0.01745329
      8.93333300	      2.29112392	     -0.05415351	     -0.38191136	      2.28149163	      1.02590425	      0.63548513	      0.04403261	      0.05849515	      0.33208576	      0.20412407	      1.03591158	      0.29936687	      0.75309765	     -0.57035480	      1.12088317	     -0.35768709	     -0.61276349	     -1.17352622	      0.81404698	     -0.04627279	      1.12451754	      1.37491017	     -0.34412574	     -1.02180882	      0.26054751	      1.78213090	      0.00000000	      0.00000000	      0.01745329
      8.96666700	      2.26384798	     -0.04886926	     -0.37629124	      2.28372294	      1.02579428	      0.63660980	      0.04290796	      0.07062840	      0.31468645	      0.19901477	      1.06968513	      0.29727279	      0.76047402	     -0.58806046	      1.10402146	     -0.36336913	     -0.60747465	     -1.16636720	      0.83267042	     -0.03972300	      1.11956542	      1.38897265	     -0.32080979	     -0.99163163	      0.26738626	      1.77008941	      0.00000000	      0.00000000	      0.01745329
      9.00000000	      2.22922930	     -0.04175603	     -0.36181809	      2.28696441	      1.02712372	      0.63253388	      0.02716328	      0.08488915	      0.29911812	      0.18369999	      1.10142508	      0.31011323	      0.76922369	     -0.60840570	      1.07056058	     -0.37601324	     -0.61365798	     -1.15197223	      0.84201257	     -0.04893893	      1.10892437	      1.38021015	     -0.30131624	     -0.94706202	      0.26876756	      1.74634197	      0.00000000	      0.00000000	      0.01745329
      9.03333300	      2.20060857	     -0.03520143	     -0.36258424	      2.29369277	      1.02982426	      0.62809153	      0.01781736	      0.07547839	      0.29019285	      0.18790604	      1.12125702	      0.31287399	      0.76114356	     -0.60789074	      1.05600315	     -0.38099703	     -0.61364718	     -1.13784344	      0.86521586	     -0.04181465	      1.10714416	      1.38572341	     -0.27139569	     -0.91435084	      0.28736370	      1.74314003	      0.00000000	      0.00000000	      0.01745329
      9.06666700	      2.14442535	     -0.03002003	     -0.35483355	      2.30071922	      1.03383854	      0.62077408	      0.00749389	      0.07770752	      0.27554402	      0.18654028	      1.15461677	      0.32512411	      0.74926192	     -0.61746408	      1.00935095	     -0.38704865	     -0.61640815	     -1.10443787	      0.92517626	     -0.00449299	      1.10792702	      1.39030542	     -0.23903664	     -0.85702918	      0.32094122	      1.71943508	      0.00000000	      0.00000000	      0.01745329
      9.10000000	      2.08620847	     -0.02748763	     -0.34873602	      2.31137763	      1.03949344	      0.61096326	     -0.00142175	      0.07039496	      0.26059075	      0.19015752	      1.17955982	      0.34626679	      0.72669824	     -0.62194115	      0.95963969	     -0.38826676	     -0.61732034	     -1.06750735	      0.98723133	      0.06225473	      1.10148650	      1.38027091	     -0.21180125	     -0.78068768	      0.36384853	      1.72412322	      0.00000000	      0.00000000	      0.01745329
      9.13333300	      2.01818920	     -0.02709907	     -0.34481283	      2.32477423	      1.04631116	      0.59882179	     -0.00660467	      0.05615780	      0.24765008	      0.19145241	      1.20072387	      0.37211695	      0.69236564	     -0.62476947	      0.89713456	     -0.38226698	     -0.61150381	     -1.02168988	      1.05741395	      0.17728516	      1.06608899	      1.35016116	     -0.19500308	     -0.69977269	      0.42190248	      1.73254075	      0.00000000	      0.00000000	      0.01745329
      9.16666700	      1.95096285	     -0.03133326	     -0.32774264	      2.34133928	      1.05472070	      0.58187585	     -0.00460662	      0.01485459	      0.23853064	      0.17027555	      1.19148518	      0.40640352	      0.64623483	     -0.62682055	      0.80906788	     -0.36982224	     -0.60637071	     -0.96696102	      1.09613842	      0.37042688	      1.01240054	      1.27363297	     -0.18516925	     -0.58404970	      0.51612344	      1.71109911	      0.00000000	      0.00000000	      0.01745329
      9.20000000	      1.87761002	     -0.03733477	     -0.32842517	      2.35896441	      1.06350637	      0.56453960	      0.00896759	     -0.02190811	      0.24694496	      0.16043250	      1.18660171	      0.43380899	      0.58988902	     -0.62499050	      0.72211781	     -0.33969511	     -0.58250804	     -0.91794201	      1.11053946	      0.56671299	      0.92043892	      1.29122421	     -0.16209528	     -0.48163368	      0.59833517	      1.72222518	      0.00000000	      0.00000000	      0.01745329
      9.23333300	      1.80758556	     -0.04387388	     -0.32821837	      2.37873739	      1.07321066	      0.54593929	      0.02231092	     -0.06703508	      0.26410220	      0.12888291	      1.16219779	      0.45899626	      0.52092132	     -0.61560536	      0.62736928	     -0.29256144	     -0.54008201	     -0.87232447	      1.07853035	      0.75935209	      0.76874713	      1.33234427	     -0.13136013	     -0.34220991	      0.65277639	      1.74932248	      0.00000000	      0.00000000	      0.01745329
      9.26666700	      1.73816877	     -0.04840013	     -0.32562640	      2.39971806	      1.08271925	      0.52658925	      0.02550979	     -0.10168049	      0.29289778	      0.06737626	      1.12269281	      0.46787804	      0.44909714	     -0.60429784	      0.53415897	     -0.21417948	     -0.48754594	     -0.84396203	      1.00671740	      0.92750062	      0.54969959	      1.40621800	     -0.07364919	     -0.16409669	      0.64104217	      1.72591773	      0.00000000	      0.00000000	      0.01745329
      9.30000000	      1.67353713	     -0.05166859	     -0.32405875	      2.42004258	      1.09292224	      0.50713493	      0.02731272	     -0.12984373	      0.34369177	     -0.03271031	      1.06280886	      0.44756672	      0.36674297	     -0.58144759	      0.45102342	     -0.10183989	     -0.41143273	     -0.83248672	      0.87360617	      1.05964630	      0.28022271	      1.50025409	     -0.00459494	      0.04810887	      0.58945505	      1.61059575	      0.00000000	      0.00000000	      0.01745329
      9.33333300	      1.58631327	     -0.02258043	     -0.36775388	      2.43829895	      1.10502596	      0.49106618	     -0.01399536	     -0.16493217	      0.45793985	     -0.12065098	      1.04211802	      0.31950584	      0.27816244	     -0.55209028	      0.45692478	     -0.02633072	     -0.30122934	     -0.84285812	      0.53735635	      1.09870361	     -0.17770893	      1.61395458	      0.02165871	      0.22689225	      0.60433937	      1.51061267	      0.00000000	      0.00000000	      0.01745329
      9.36666700	      1.52764850	     -0.04180948	     -0.35692521	      2.45793310	      1.11375164	      0.47479588	     -0.00528739	     -0.17249358	      0.47121966	     -0.18809910	      0.99454683	      0.32257003	      0.20810942	     -0.54941748	      0.46998582	      0.04639470	     -0.25306064	     -0.90606747	      0.33811804	      1.02754080	     -0.44791595	      1.75732934	      0.11091727	      0.42600926	      0.60617393	      1.34500521	      0.00000000	      0.00000000	      0.01745329
      9.40000000	      1.46308930	     -0.04166295	     -0.35243820	      2.47387668	      1.12295586	      0.45912943	     -0.00600412	     -0.20273128	      0.47311169	     -0.20051994	      0.94837765	      0.30287709	      0.15486527	     -0.52035271	      0.52618526	      0.07125768	     -0.18372311	     -0.97525546	      0.19852855	      0.87168084	     -0.61878660	      1.76298454	      0.16160845	      0.54762127	      0.62499024	      1.27627349	      0.00000000	      0.00000000	      0.01745329
      9.43333300	      1.40300305	     -0.04333693	     -0.34427225	      2.48926281	      1.13180103	      0.44366897	     -0.00817524	     -0.23728582	      0.46994373	     -0.18784314	      0.89799139	      0.27725681	      0.10549241	     -0.49859149	      0.59825829	      0.07317792	     -0.12109941	     -1.03311684	      0.11891936	      0.70578147	     -0.55004871	      1.61821339	      0.19756626	      0.62848504	      0.60336766	      1.27398901	      0.00000000	      0.00000000	      0.01745329
      9.46666700	      1.34447871	     -0.04997093	     -0.33309560	      2.50137865	      1.14075442	      0.43036251	     -0.00766604	     -0.25054454	      0.45406335	     -0.17622934	      0.85175373	      0.24463739	      0.06258624	     -0.47255018	      0.67061792	      0.06307812	     -0.06896944	     -1.05089385	      0.11062613	      0.57118441	     -0.44703326	      1.55281373	      0.22175008	      0.71234058	      0.54746075	      1.30683758	      0.00000000	      0.00000000	      0.01745329
      9.50000000	      1.28529754	     -0.06117384	     -0.31644459	      2.51275237	      1.14990100	      0.41556416	     -0.02067215	     -0.22766126	      0.44301154	     -0.18121509	      0.79922942	      0.20950699	      0.01904063	     -0.44527827	      0.72128192	      0.05108335	     -0.03072548	     -1.02944376	      0.16451430	      0.40776687	     -0.41697557	      1.52628607	      0.25317185	      0.78731578	      0.48222897	      1.38623428	      0.00000000	      0.00000000	      0.01745329
      9.53333300	      1.24021223	     -0.08425829	     -0.31263070	      2.52309804	      1.15886712	      0.40367197	     -0.02624987	     -0.17790471	      0.43262613	     -0.16999040	      0.77417466	      0.18929163	     -0.02461373	     -0.44130154	      0.77295715	      0.05005600	     -0.01640014	     -0.96651738	      0.20146349	      0.26043272	     -0.45323616	      1.28710110	      0.29844347	      0.86442726	      0.45510755	      1.47589380	      0.00000000	      0.00000000	      0.01745329
      9.56666700	      1.12670605	     -0.08211525	     -0.27199694	      2.53150462	      1.16665010	      0.39029714	     -0.07205698	     -0.12223682	      0.37861380	     -0.10147168	      0.74514243	      0.05489194	     -0.07989323	     -0.45813152	      0.75883509	     -0.06346760	     -0.03949346	     -0.87910482	      0.13159639	      0.27894741	     -0.51134367	      0.99661963	      0.16317091	      0.90838408	      0.22778648	      1.58027336	      0.00000000	      0.00000000	      0.01745329
      9.60000000	      1.09410901	     -0.09708402	     -0.25721076	      2.53774792	      1.17241690	      0.37612480	     -0.06663799	     -0.08048239	      0.36648119	     -0.07147011	      0.73948676	      0.04171716	     -0.10182700	     -0.50207237	      0.75629924	     -0.03559590	     -0.02450366	     -0.78505926	      0.11858487	      0.31637372	     -0.47107443	      0.98853507	      0.15709735	      0.95124786	      0.08643629	      1.58729982	      0.00000000	      0.00000000	      0.01745329
      9.63333300	      1.04912894	     -0.08257891	     -0.21664812	      2.54312039	      1.17601318	      0.36298242	     -0.08995275	     -0.07756782	      0.31667829	     -0.04023512	      0.72396549	     -0.02050895	     -0.11159670	     -0.55011921	      0.71594347	     -0.06995956	     -0.01117296	     -0.70635641	      0.02851496	      0.42488847	     -0.48973298	      0.75385697	     -0.01006403	      0.97579121	     -0.14295558	      1.60199686	      0.00000000	      0.00000000	      0.01745329
      9.66666700	      1.03761251	     -0.09207528	     -0.21002592	      2.54801642	      1.17796115	      0.35201940	     -0.08103559	     -0.05610543	      0.31204915	     -0.02554389	      0.73182525	     -0.00682177	     -0.12183822	     -0.59253713	      0.71141453	     -0.05640421	     -0.00923709	     -0.65847005	      0.05339135	      0.42208453	     -0.49764781	      0.72316282	     -0.01783579	      0.99360821	     -0.20950438	      1.54271170	      0.00000000	      0.00000000	      0.01745329
      9.70000000	      1.02152870	     -0.08950162	     -0.19348278	      2.55311896	      1.17834885	      0.33975401	     -0.08178115	     -0.05324305	      0.31250777	     -0.02834185	      0.72797433	      0.00558976	     -0.12144901	     -0.64195134	      0.69190024	     -0.05370245	     -0.00180726	     -0.64396057	      0.07625276	      0.41327805	     -0.50968450	      0.71368347	     -0.04849899	      0.99171215	     -0.24294160	      1.50293722	      0.00000000	      0.00000000	      0.01745329
      9.73333300	      1.01373815	     -0.08684360	     -0.18849916	      2.55733196	      1.17738746	      0.33227888	     -0.08239446	     -0.06180861	      0.31152453	     -0.03547444	      0.72610800	      0.00847383	     -0.12575094	     -0.65244858	      0.68671193	     -0.05532436	      0.00235315	     -0.64564473	      0.09464730	      0.39310497	     -0.51226520	      0.70193623	     -0.05404532	      0.99743888	     -0.24545933	      1.49909112	      0.00000000	      0.00000000	      0.01745329
      9.76666700	      1.00948475	     -0.07288450	     -0.16705566	      2.55942625	      1.17408953	      0.32564931	     -0.09016560	     -0.07219453	      0.28865858	     -0.03933818	      0.72785286	      0.02079163	     -0.11177921	     -0.71749034	      0.66054238	     -0.06674808	      0.01602097	     -0.64692705	      0.12372533	      0.38675817	     -0.55165353	      0.73073379	     -0.07267545	      1.00051349	     -0.22981887	      1.42748658	      0.00000000	      0.00000000	      0.01745329
      9.80000000	      0.99567179	     -0.06548083	     -0.15884169	      2.56090937	      1.17129581	      0.32041275	     -0.08387704	     -0.08995233	      0.29129704	     -0.05014805	      0.71870980	      0.01639817	     -0.11110279	     -0.72465378	      0.64864046	     -0.07041626	      0.02379954	     -0.66019087	      0.12584682	      0.38659928	     -0.55242393	      0.74706779	     -0.06542903	      0.97801739	     -0.21747393	      1.41713236	      0.00000000	      0.00000000	      0.01745329
      9.83333300	      0.98423662	     -0.06113470	     -0.15522197	      2.56081565	      1.16758081	      0.31746198	     -0.06982640	     -0.10589519	      0.28898266	     -0.05572363	      0.71487425	      0.01134452	     -0.11170595	     -0.72974128	      0.64316629	     -0.07297460	      0.02986784	     -0.66919396	      0.10494402	      0.39669380	     -0.55571338	      0.76397468	     -0.05433477	      0.96308097	     -0.19043899	      1.40648362	      0.00000000	      0.00000000	      0.01745329
      9.86666700	      1.00367523	     -0.06895205	     -0.14339866	      2.56132596	      1.16297758	      0.31635280	     -0.05637393	     -0.12094781	      0.25970853	     -0.05736029	      0.70237642	     -0.01720811	     -0.12547843	     -0.73409727	      0.64259214	     -0.06693369	      0.02978489	     -0.70263207	      0.08513569	      0.41103040	     -0.53955852	      0.78031750	      0.03179761	      0.97665469	     -0.01251882	      1.39619081	      0.00000000	      0.00000000	      0.01745329
      9.90000000	      0.98677756	     -0.07900969	     -0.12009069	      2.56134060	      1.15808802	      0.31471738	     -0.04547874	     -0.08803481	      0.20937878	     -0.03927487	      0.66866011	      0.00074784	     -0.13211448	     -0.73116251	      0.62196156	     -0.02802924	      0.02973068	     -0.71936036	      0.01630070	      0.38173195	     -0.39186798	      0.89437473	      0.19217085	      0.98792032	      0.17937101	      1.34862513	      0.00000000	      0.00000000	      0.01745329
      9.93333300	      0.97005614	     -0.08164280	     -0.12562604	      2.55910763	      1.15371094	      0.31503307	     -0.02650157	     -0.10724797	      0.20026670	     -0.02556210	      0.67208223	      0.00602791	     -0.13127350	     -0.73472956	      0.62578460	     -0.02958403	      0.02772042	     -0.72371617	     -0.06779255	      0.37551640	     -0.40239512	      0.86528828	      0.19595540	      0.95975955	      0.31343320	      1.41108904	      0.00000000	      0.00000000	      0.01745329
      9.96666700	      0.95404729	     -0.08723917	     -0.13645712	      2.55551443	      1.14866888	      0.31506567	     -0.00367709	     -0.10852071	      0.18632001	     -0.00980725	      0.67657927	      0.02034904	     -0.12911163	     -0.73904585	      0.63766021	     -0.02270403	      0.02585598	     -0.73237484	     -0.14252315	      0.34755875	     -0.41844392	      0.72536203	      0.23241336	      0.92656676	      0.49322250	      1.49742119	      0.00000000	      0.00000000	      0.01745329
     10.00000000	      0.93748736	     -0.09793252	     -0.14979184	      2.55074413	      1.14283711	      0.31499660	      0.02644799	     -0.09764389	      0.16760205	      0.01366563	      0.68603080	      0.04299889	     -0.12693347	     -0.74645185	      0.65471156	     -0.00834017	      0.02285243	     -0.74655537	     -0.22118265	      0.34173494	     -0.44055954	      0.59413359	      0.26996113	      0.88334784	      0.65693216	      1.56346962	      0.00000000	      0.00000000	      0.01745329
     10.03333300	      0.92089538	     -0.10617732	     -0.15440589	      2.54733407	      1.13790995	      0.31404485	      0.04790843	     -0.08979954	      0.15031090	      0.01788225	      0.68535854	      0.06484753	     -0.12536469	     -0.75588733	      0.66031196	      0.00629729	      0.02031766	     -0.75971259	     -0.29306429	      0.35603415	     -0.49315084	      0.69588562	      0.23139530	      0.83920827	      0.74277379	      1.60813241	      0.00000000	      0.00000000	      0.01745329
     10.06666700	      0.90768141	     -0.11155902	     -0.15754244	      2.54246781	      1.13380743	      0.31097528	      0.06836669	     -0.08241719	      0.13102294	      0.01468237	      0.68240881	      0.07999359	     -0.11739547	     -0.76099469	      0.65845522	      0.01368237	      0.02450823	     -0.76245634	     -0.28386198	      0.37789160	     -0.62066754	      1.01581689	      0.14854399	      0.77411351	      0.74427804	      1.62170553	      0.00000000	      0.00000000	      0.01745329
     10.10000000	      0.89351803	     -0.11431951	     -0.15806314	      2.54131768	      1.13192089	      0.30901673	      0.06541052	     -0.07977881	      0.12512810	      0.00152143	      0.67557060	      0.09210941	     -0.11874768	     -0.76392392	      0.65059112	      0.02117933	      0.02087737	     -0.75671092	     -0.23371798	      0.38911127	     -0.66366396	      1.19830348	      0.06929240	      0.71493188	      0.72825476	      1.65743240	      0.00000000	      0.00000000	      0.01745329
     10.13333300	      0.87812766	     -0.10924658	     -0.15633577	      2.53766297	      1.13079046	      0.30473762	      0.06744753	     -0.09068779	      0.12021596	     -0.02371967	      0.67204239	      0.09078068	     -0.10879478	     -0.76851670	      0.63865228	      0.01458789	      0.02820518	     -0.74365056	     -0.13043305	      0.39791282	     -0.65094496	      1.50110693	      0.01706660	      0.66421776	      0.67730619	      1.81796722	      0.00000000	      0.00000000	      0.01745329
     10.16666700	      0.87123364	     -0.10860436	     -0.16054239	      2.53532734	      1.13035039	      0.30148783	      0.07309737	     -0.09640211	      0.12126756	     -0.02198195	      0.67640233	      0.09209505	     -0.10553172	     -0.77795636	      0.63531153	      0.01132428	      0.02829660	     -0.73428446	     -0.07023559	      0.46758766	     -0.57866914	      1.81496134	     -0.00782523	      0.61204569	      0.64020368	      1.98095231	      0.00000000	      0.00000000	      0.01745329
     10.20000000	      0.87117459	     -0.10987351	     -0.16284106	      2.53294805	      1.13030283	      0.29808672	      0.07811733	     -0.08066781	      0.12296656	     -0.01739260	      0.67880333	      0.09548829	     -0.10238138	     -0.78468596	      0.63498350	      0.01111409	      0.03204034	     -0.73173528	      0.01616685	      0.49766576	     -0.51155064	      1.82113373	     -0.01248717	      0.56645313	      0.67205296	      2.06122459	      0.00000000	      0.00000000	      0.01745329
     10.23333300	      0.87488689	     -0.11190568	     -0.16315074	      2.53126389	      1.13025828	      0.29545650	      0.08316134	     -0.06169085	      0.12396854	     -0.01673616	      0.68181435	      0.10000879	     -0.10162169	     -0.79179293	      0.63338639	      0.01140046	      0.03199949	     -0.72850668	      0.08637629	      0.54154481	     -0.44875249	      1.81622627	     -0.06176129	      0.48458980	      0.68052770	      2.08504943	      0.00000000	      0.00000000	      0.01745329
     10.26666700	      0.88012260	     -0.11446046	     -0.16643160	      2.53027397	      1.13019318	      0.29392933	      0.09240426	     -0.06401194	      0.12606190	     -0.00137991	      0.69131489	      0.09848562	     -0.10535103	     -0.80256364	      0.63444528	      0.00411318	      0.02722483	     -0.72453592	      0.08777207	      0.66084886	     -0.31794690	      1.93497615	     -0.14921002	      0.34614067	      0.61695942	      2.05458034	      0.00000000	      0.00000000	      0.01745329
     10.30000000	      0.89106688	     -0.10978840	     -0.16353650	      2.52971871	      1.12926610	      0.29265495	      0.08664312	     -0.07199721	      0.12568582	      0.00426526	      0.69837237	      0.08892411	     -0.10424686	     -0.81698294	      0.63645549	     -0.01061434	      0.02884468	     -0.73468065	      0.12685592	      0.69545079	     -0.22586524	      1.88368728	     -0.20888445	      0.24141161	      0.54961546	      1.89462603	      0.00000000	      0.00000000	      0.01745329
     10.33333300	      0.90227076	     -0.10099373	     -0.15914072	      2.52905062	      1.12871792	      0.29070030	      0.07691201	     -0.08425261	      0.12662696	      0.01240107	      0.70491206	      0.07418544	     -0.09897405	     -0.83855488	      0.63659402	     -0.03042541	      0.03381488	     -0.74934641	      0.15732026	      0.66656824	     -0.20580128	      1.68281043	     -0.20970246	      0.18746119	      0.52620261	      1.54028000	      0.00000000	      0.00000000	      0.01745329
     10.36666700	      0.90812814	     -0.10157508	     -0.15820942	      2.52961383	      1.12871078	      0.28910523	      0.08171031	     -0.10148019	      0.12711452	      0.05319344	      0.70918094	      0.06923964	     -0.10307696	     -0.84970200	      0.63380327	     -0.04598748	      0.02831118	     -0.74886453	      0.11932018	      0.71523512	     -0.17374900	      1.59423242	     -0.15542236	      0.19094246	      0.50245529	      1.08288078	      0.00000000	      0.00000000	      0.01745329
     10.40000000	      0.91745582	     -0.11481676	     -0.14009183	      2.52975510	      1.12730883	      0.28865085	      0.08955160	     -0.09404423	      0.09822520	      0.06564633	      0.68578303	      0.08206861	     -0.11483084	     -0.83909171	      0.61740771	     -0.04430687	      0.01444890	     -0.74565350	      0.12211684	      0.76694496	     -0.17407908	      1.49224552	     -0.04885972	      0.31062836	      0.44987100	      0.64984625	      0.00000000	      0.00000000	      0.01745329
     10.43333300	      0.91369841	     -0.09937874	     -0.13242665	      2.53099404	      1.12396464	      0.28939209	      0.05006307	     -0.09704870	      0.07901710	      0.08943652	      0.69816951	      0.08373462	     -0.10923844	     -0.87545050	      0.63817307	     -0.05345096	      0.02087707	     -0.80563233	      0.06642494	      0.75863767	     -0.26946032	      1.34660107	     -0.01551712	      0.38291533	      0.41418522	      0.43843408	      0.00000000	      0.00000000	      0.01745329
     10.46666700	      0.92532974	     -0.09718363	     -0.12997496	      2.53107466	      1.12247942	      0.28921027	      0.04018699	     -0.11263483	      0.06831156	      0.10481794	      0.70093726	      0.08002270	     -0.11098042	     -0.88588473	      0.62692653	     -0.06305382	      0.02024802	     -0.78401662	      0.04393396	      0.74878932	     -0.27560020	      1.21765579	      0.01993323	      0.43409798	      0.38100913	      0.33436896	      0.00000000	      0.00000000	      0.01745329
     10.50000000	      0.92080430	     -0.09530282	     -0.12940322	      2.53078992	      1.12123844	      0.28790048	      0.04110069	     -0.11749240	      0.06485429	      0.10290666	      0.70114263	      0.08280102	     -0.11381839	     -0.88672186	      0.62789705	     -0.06377845	      0.02211544	     -0.78753204	      0.04261823	      0.73047413	     -0.27703079	      1.20602017	      0.02477722	      0.45349138	      0.37778441	      0.33734852	      0.00000000	      0.00000000	      0.01745329
     10.53333300	      0.92365813	     -0.09296658	     -0.12518038	      2.53291936	      1.12016308	      0.28779414	      0.02525507	     -0.11969094	      0.06004830	      0.10343543	      0.69508445	      0.09329101	     -0.11734039	     -0.89459272	      0.62881953	     -0.06265589	      0.01647064	     -0.80287736	      0.05350457	      0.72087536	     -0.24338820	      1.15654306	      0.02595412	      0.47013076	      0.36535175	      0.33393990	      0.00000000	      0.00000000	      0.01745329
     10.56666700	      0.92165998	     -0.09137181	     -0.12098293	      2.53140648	      1.11889740	      0.28596924	      0.02909008	     -0.11814025	      0.04839997	      0.10539217	      0.69175987	      0.10599110	     -0.11087714	     -0.89817289	      0.62857668	     -0.06352875	      0.02170477	     -0.81157436	      0.05634411	      0.73498345	     -0.20094392	      1.13076929	      0.03556363	      0.47637154	      0.35198978	      0.33314116	      0.00000000	      0.00000000	      0.01745329
     10.60000000	      0.92041250	     -0.08964790	     -0.12281209	      2.53253794	      1.11848448	      0.28431681	      0.02834170	     -0.11971115	      0.04961579	      0.10772298	      0.69031352	      0.10694890	     -0.11266161	     -0.89887996	      0.62738273	     -0.06319310	      0.02129382	     -0.81219804	      0.05666252	      0.73619396	     -0.20002224	      1.13148350	      0.03582565	      0.47848606	      0.35160357	      0.33395699	      0.00000000	      0.00000000	      0.01745329
     10.63333300	      0.91954652	     -0.08808779	     -0.12546888	      2.53420588	      1.11813017	      0.28247601	      0.02657388	     -0.12100714	      0.05137656	      0.11174175	      0.68865438	      0.10805645	     -0.11461218	     -0.89966661	      0.62604701	     -0.06269805	      0.02041689	     -0.81308684	      0.05692892	      0.73925810	     -0.19885660	      1.13315675	      0.03705657	      0.48151900	      0.35135566	      0.33583956	      0.00000000	      0.00000000	      0.01745329
     10.66666700	      0.92450118	     -0.08772432	     -0.12786715	      2.53535651	      1.11779623	      0.28305044	      0.02244763	     -0.11670889	      0.04125445	      0.11288501	      0.69071429	      0.11362593	     -0.11838611	     -0.89967356	      0.63144052	     -0.06120008	      0.01754537	     -0.81659978	      0.05794206	      0.73787687	     -0.19601648	      1.14099570	      0.04745034	      0.49876644	      0.35046176	      0.35574415	      0.00000000	      0.00000000	      0.01745329
     10.70000000	      0.92926888	     -0.09205632	     -0.11439948	      2.53700868	      1.11650593	      0.28192966	      0.02737863	     -0.11033060	      0.00863580	      0.09651942	      0.67394387	      0.12287467	     -0.12185600	     -0.90383930	      0.63013325	     -0.05395844	      0.01095422	     -0.85044145	      0.07702481	      0.74793475	     -0.18224591	      1.22379569	      0.04542835	      0.50945471	      0.34493884	      0.43272240	      0.00000000	      0.00000000	      0.01745329
     10.73333300	      0.93430356	     -0.09137315	     -0.11658250	      2.53844279	      1.11651896	      0.28048478	      0.02755787	     -0.10565528	      0.00901413	      0.09845728	      0.67245720	      0.12267459	     -0.12238481	     -0.90366463	      0.62827363	     -0.05339963	      0.01007280	     -0.85039275	      0.07532654	      0.74942845	     -0.18454763	      1.22626926	      0.04517203	      0.51117906	      0.34467240	      0.43413016	      0.00000000	      0.00000000	      0.01745329
     10.76666700	      0.93592161	     -0.09413419	     -0.10953884	      2.54073123	      1.11691967	      0.27965599	      0.03231648	     -0.10567947	     -0.01088812	      0.09089117	      0.65693386	      0.11664429	     -0.13111318	     -0.89076686	      0.61712696	     -0.04739158	      0.00504240	     -0.84843418	      0.06163980	      0.75151567	     -0.22952786	      1.29929874	      0.03332250	      0.51872761	      0.34176864	      0.45294273	      0.00000000	      0.00000000	      0.01745329
     10.80000000	      0.94244861	     -0.09362119	     -0.11078573	      2.54211557	      1.11714240	      0.27870664	      0.03259530	     -0.09928096	     -0.01263885	      0.09033600	      0.65627763	      0.11640394	     -0.13110416	     -0.89061622	      0.61588404	     -0.04695552	      0.00409332	     -0.84885708	      0.06074453	      0.75070918	     -0.23309034	      1.29970783	      0.03265047	      0.51998935	      0.34150916	      0.45435925	      0.00000000	      0.00000000	      0.01745329
     10.83333300	      0.93877508	     -0.09281828	     -0.09692590	      2.54454946	      1.11750794	      0.27725718	      0.02930363	     -0.09518025	     -0.03689331	      0.08355889	      0.63629734	      0.11600868	     -0.13263304	     -0.88451475	      0.59923652	     -0.04323535	      0.00148033	     -0.85233883	      0.05995542	      0.75502370	     -0.29621964	      1.34776178	      0.02028362	      0.53082180	      0.34054696	      0.47385313	      0.00000000	      0.00000000	      0.01745329
     10.86666700	      0.94175390	     -0.09289257	     -0.09754609	      2.54605349	      1.11761092	      0.27632312	      0.02891807	     -0.09246033	     -0.03546739	      0.08678356	      0.63493443	      0.11593323	     -0.13240082	     -0.88482196	      0.59687790	     -0.04297706	      0.00076127	     -0.85263634	      0.05923724	      0.75725347	     -0.29769125	      1.34948933	      0.01956684	      0.53328277	      0.34023893	      0.47553924	      0.00000000	      0.00000000	      0.01745329
     10.90000000	      0.94331304	     -0.09275955	     -0.09478830	      2.54771691	      1.11806545	      0.27623562	      0.02600041	     -0.08848370	     -0.04459127	      0.08521998	      0.63140185	      0.11973736	     -0.13114749	     -0.88476159	      0.59263570	     -0.04152746	     -0.00123876	     -0.85023234	      0.05959677	      0.75285009	     -0.31078615	      1.35728548	      0.01908766	      0.54557371	      0.33962825	      0.48767190	      0.00000000	      0.00000000	      0.01745329
     10.93333300	      0.94492886	     -0.09183422	     -0.09572841	      2.54958315	      1.11803209	      0.27514610	      0.02600061	     -0.08635113	     -0.04367672	      0.08757353	      0.62984075	      0.12014427	     -0.13049338	     -0.88513340	      0.59031126	     -0.04130373	     -0.00142763	     -0.85071759	      0.05983461	      0.75551137	     -0.31128297	      1.35838949	      0.01805601	      0.54663251	      0.33936183	      0.48904475	      0.00000000	      0.00000000	      0.01745329
     10.96666700	      0.93283785	     -0.08081589	     -0.06446192	      2.54945414	      1.11761413	      0.27249328	      0.01007064	     -0.07158953	     -0.09737980	      0.08066851	      0.59787926	      0.15833447	     -0.10129770	     -0.89358705	      0.55301069	     -0.03954620	      0.01420828	     -0.84297184	      0.09660769	      0.78631973	     -0.31548557	      1.38248668	      0.00782776	      0.56197316	      0.33670921	      0.55005462	      0.00000000	      0.00000000	      0.01745329
     11.00000000	      0.93288887	     -0.08056478	     -0.06495032	      2.55104344	      1.11756707	      0.27151060	      0.01009230	     -0.07158313	     -0.09763039	      0.08069881	      0.59780784	      0.15831879	     -0.10131105	     -0.89361957	      0.55289954	     -0.03952222	      0.01415067	     -0.84300225	      0.09657475	      0.78645309	     -0.31542231	      1.38242760	      0.00788998	      0.56197719	      0.33672206	      0.55003734	      0.00000000	      0.00000000	      0.01745329
     11.03333300	      0.93653808	     -0.07973621	     -0.06649286	      2.55314846	      1.11745335	      0.27072044	      0.00887077	     -0.06885418	     -0.09726733	      0.08254130	      0.59613200	      0.15830508	     -0.10133520	     -0.89439282	      0.55041312	     -0.03904997	      0.01340385	     -0.84383720	      0.09586084	      0.78918647	     -0.31491813	      1.38178316	      0.00856918	      0.56102123	      0.33691656	      0.54973750	      0.00000000	      0.00000000	      0.01745329
     11.06666700	      0.93912943	     -0.07973711	     -0.06636732	      2.55481109	      1.11724524	      0.26982723	      0.00806961	     -0.06655768	     -0.09812841	      0.08263364	      0.59524529	      0.15852192	     -0.10091325	     -0.89500463	      0.54905321	     -0.03873206	      0.01348528	     -0.84447782	      0.09551379	      0.79026223	     -0.31457692	      1.38049267	      0.00940679	      0.55948857	      0.33723604	      0.54928887	      0.00000000	      0.00000000	      0.01745329
     11.10000000	      0.94083377	     -0.07966209	     -0.06592647	      2.55602642	      1.11691563	      0.26888199	      0.00822487	     -0.06467184	     -0.10042353	      0.08063751	      0.59469632	      0.15874180	     -0.10007154	     -0.89572099	      0.54802579	     -0.03838046	      0.01397432	     -0.84540317	      0.09575365	      0.78882022	     -0.31455652	      1.37817325	      0.00990016	      0.55761681	      0.33753317	      0.54859494	      0.00000000	      0.00000000	      0.01745329
     11.13333300	      0.94110025	     -0.08011402	     -0.06584338	      2.55708908	      1.11633569	      0.26792104	      0.00807789	     -0.06435140	     -0.10071278	      0.08039792	      0.59454660	      0.15869301	     -0.09976654	     -0.89589748	      0.54773413	     -0.03831480	      0.01417107	     -0.84569167	      0.09580464	      0.78881864	     -0.31445373	      1.37788157	      0.00986883	      0.55703642	      0.33758091	      0.54832979	      0.00000000	      0.00000000	      0.01745329
     11.16666700	      0.94307738	     -0.08033229	     -0.06389179	      2.55854204	      1.11603010	      0.26661332	      0.00884558	     -0.06266067	     -0.10239791	      0.07738970	      0.59342972	      0.15783824	     -0.09832156	     -0.89734691	      0.54539145	     -0.03767273	      0.01507150	     -0.84836016	      0.09647196	      0.78760707	     -0.31338367	      1.37598326	      0.00893111	      0.55158104	      0.33782039	      0.54606351	      0.00000000	      0.00000000	      0.01745329
     11.20000000	      0.94456140	     -0.08006795	     -0.05506325	      2.56048491	      1.11501486	      0.26212102	      0.01106267	     -0.06647753	     -0.10283214	      0.07752023	      0.58189938	      0.14971124	     -0.09686191	     -0.90582444	      0.53465088	     -0.03353568	      0.02079166	     -0.86139104	      0.09781493	      0.78399767	     -0.30676614	      1.36916525	      0.00922845	      0.53926233	      0.33912250	      0.53915888	      0.00000000	      0.00000000	      0.01745329
     11.23333300	      0.94799752	     -0.08042070	     -0.05509952	      2.56166383	      1.11455034	      0.26132298	      0.01186325	     -0.06388025	     -0.10484763	      0.07680536	      0.58195743	      0.14841006	     -0.09677796	     -0.90580165	      0.53460013	     -0.03311400	      0.02129294	     -0.86191659	      0.09728896	      0.78432074	     -0.30640229	      1.36859067	      0.00797315	      0.53759632	      0.33891466	      0.53795828	      0.00000000	      0.00000000	      0.01745329
     11.26666700	      0.96976274	     -0.08514427	     -0.03836739	      2.56416834	      1.11385923	      0.26005269	      0.01576370	     -0.08408497	     -0.14010931	      0.10152012	      0.56912745	      0.09356006	     -0.11968143	     -0.90700814	      0.52705785	     -0.00895022	      0.02645740	     -0.88306575	      0.08133129	      0.77722980	     -0.27939239	      1.34497084	      0.00624171	      0.53640564	      0.33541426	      0.50732878	      0.00000000	      0.00000000	      0.01745329
     11.30000000	      0.96979421	     -0.08544810	     -0.03884429	      2.56502303	      1.11353553	      0.25902867	      0.01597022	     -0.08391947	     -0.14060289	      0.10147315	      0.56894300	      0.09338800	     -0.11957457	     -0.90701868	      0.52694303	     -0.00893808	      0.02667566	     -0.88311626	      0.08134367	      0.77758366	     -0.27917429	      1.34512369	      0.00581141	      0.53582191	      0.33534121	      0.50694821	      0.00000000	      0.00000000	      0.01745329
     11.33333300	      0.96936640	     -0.08585246	     -0.03713100	      2.56586312	      1.11304047	      0.25744122	      0.02081395	     -0.08506126	     -0.14182444	      0.10286300	      0.56619427	      0.08939756	     -0.11830319	     -0.90740283	      0.52495136	     -0.00848940	      0.02801404	     -0.88522722	      0.08240717	      0.78096019	     -0.27471468	      1.34721836	     -0.00056730	      0.52900144	      0.33413049	      0.50264187	      0.00000000	      0.00000000	      0.01745329
     11.36666700	      0.96925969	     -0.08590054	     -0.03729002	      2.56681260	      1.11269887	      0.25677197	      0.02084820	     -0.08516127	     -0.14196439	      0.10287675	      0.56621825	      0.08934085	     -0.11826829	     -0.90738240	      0.52496622	     -0.00849336	      0.02804653	     -0.88524540	      0.08242949	      0.78095485	     -0.27466548	      1.34721175	     -0.00057270	      0.52903593	      0.33412389	      0.50263795	      0.00000000	      0.00000000	      0.01745329
     11.40000000	      0.97120007	     -0.08876936	     -0.03239323	      2.56852152	      1.11230877	      0.25479566	      0.02565269	     -0.09052672	     -0.14682738	      0.10663330	      0.55996850	      0.07856663	     -0.12105813	     -0.90898236	      0.52019589	     -0.00681971	      0.02660995	     -0.89559998	      0.08581876	      0.77836886	     -0.26550733	      1.34830755	     -0.00818476	      0.52228033	      0.33210441	      0.49891141	      0.00000000	      0.00000000	      0.01745329
     11.43333300	      0.97123924	     -0.08883095	     -0.03272983	      2.56960249	      1.11173914	      0.25398392	      0.02565149	     -0.09046078	     -0.14706999	      0.10661556	      0.55997891	      0.07853222	     -0.12103113	     -0.90896914	      0.52022999	     -0.00681872	      0.02661260	     -0.89560755	      0.08581028	      0.77837848	     -0.26551105	      1.34827732	     -0.00816970	      0.52232828	      0.33209945	      0.49891555	      0.00000000	      0.00000000	      0.01745329
     11.46666700	      0.97488602	     -0.08975604	     -0.03409649	      2.57148362	      1.11154954	      0.25365606	      0.02541080	     -0.08695058	     -0.14812015	      0.10762925	      0.55910625	      0.07784637	     -0.12057634	     -0.90949659	      0.51988034	     -0.00631913	      0.02529425	     -0.89671679	      0.08535669	      0.77900959	     -0.26589647	      1.34805105	     -0.00894078	      0.52241519	      0.33177093	      0.49860164	      0.00000000	      0.00000000	      0.01745329
     11.50000000	      0.97842653	     -0.08989360	     -0.03448675	      2.57363936	      1.11101667	      0.25320134	      0.02515282	     -0.08340562	     -0.14881456	      0.10962191	      0.55823797	      0.07747391	     -0.12007896	     -0.91045673	      0.51983972	     -0.00556267	      0.02304090	     -0.89833133	      0.08485537	      0.77980655	     -0.26635899	      1.34775786	     -0.01008584	      0.52329142	      0.33121498	      0.49809565	      0.00000000	      0.00000000	      0.01745329
     11.53333300	      0.98052402	     -0.08993891	     -0.03396539	      2.57587924	      1.11038396	      0.25292410	      0.02382120	     -0.08094137	     -0.15074044	      0.11314782	      0.55743698	      0.07815751	     -0.12053427	     -0.91282030	      0.52049692	     -0.00458052	      0.01945581	     -0.90184077	      0.08439619	      0.77990153	     -0.26691405	      1.34682851	     -0.01122395	      0.52627561	      0.33017705	      0.49722453	      0.00000000	      0.00000000	      0.01745329
     11.56666700	      0.98219706	     -0.09369316	     -0.02878425	      2.57886565	      1.11001213	      0.25448869	      0.01805457	     -0.07580353	     -0.16840659	      0.12396902	      0.55714803	      0.08545281	     -0.12587624	     -0.92634004	      0.52488145	     -0.00372620	      0.00936880	     -0.92155122	      0.08426901	      0.77441854	     -0.27037007	      1.33559754	     -0.01160144	      0.53894737	      0.32557726	      0.49162507	      0.00000000	      0.00000000	      0.01745329
     11.60000000	      0.98275176	     -0.09319822	     -0.02929036	      2.58036036	      1.10971176	      0.25410525	      0.01855120	     -0.07516208	     -0.16893999	      0.12403215	      0.55695827	      0.08543048	     -0.12575039	     -0.92655165	      0.52477052	     -0.00375609	      0.00927206	     -0.92183740	      0.08423291	      0.77478148	     -0.27037700	      1.33541508	     -0.01173019	      0.53857847	      0.32550106	      0.49131678	      0.00000000	      0.00000000	      0.01745329
     11.63333300	      0.98346700	     -0.09264451	     -0.02970602	      2.58165403	      1.10941952	      0.25415894	      0.01884724	     -0.07439428	     -0.16964825	      0.12381043	      0.55675378	      0.08543661	     -0.12571531	     -0.92686304	      0.52475437	     -0.00368783	      0.00896381	     -0.92215794	      0.08422709	      0.77507212	     -0.27039317	      1.33511322	     -0.01189781	      0.53789565	      0.32543851	      0.49085261	      0.00000000	      0.00000000	      0.01745329
     11.66666700	      0.98672554	     -0.09220414	     -0.02810661	      2.58355381	      1.10935164	      0.25461502	      0.01771620	     -0.07127523	     -0.17139429	      0.12400766	      0.55538416	      0.08564209	     -0.12630125	     -0.92907926	      0.52488295	     -0.00289911	      0.00652841	     -0.92433983	      0.08418605	      0.77772213	     -0.27026667	      1.33407631	     -0.01312153	      0.53336830	      0.32503874	      0.48728938	      0.00000000	      0.00000000	      0.01745329
     11.70000000	      0.98650314	     -0.09162020	     -0.02801461	      2.58426547	      1.10944261	      0.25491885	      0.01766214	     -0.07153316	     -0.17145026	      0.12426101	      0.55507125	      0.08573748	     -0.12665526	     -0.92941361	      0.52470486	     -0.00274142	      0.00616540	     -0.92473590	      0.08420465	      0.77796783	     -0.27022430	      1.33406940	     -0.01315739	      0.53308579	      0.32499122	      0.48684892	      0.00000000	      0.00000000	      0.01745329
     11.73333300	      0.98641429	     -0.09146621	     -0.02797496	      2.58495085	      1.10955460	      0.25537513	      0.01771102	     -0.07160882	     -0.17147280	      0.12426619	      0.55501767	      0.08574401	     -0.12669202	     -0.92946649	      0.52468579	     -0.00272486	      0.00614640	     -0.92479625	      0.08421152	      0.77797038	     -0.27022595	      1.33406481	     -0.01312747	      0.53302609	      0.32499219	      0.48678042	      0.00000000	      0.00000000	      0.01745329
     11.76666700	      0.98664169	     -0.09066579	     -0.02794901	      2.58580485	      1.10983586	      0.25569104	      0.01774145	     -0.07140976	     -0.17176626	      0.12408813	      0.55463110	      0.08593966	     -0.12738102	     -0.92976402	      0.52456141	     -0.00251621	      0.00576881	     -0.92515348	      0.08409048	      0.77760575	     -0.27050213	      1.33381423	     -0.01288075	      0.53281855	      0.32502337	      0.48651178	      0.00000000	      0.00000000	      0.01745329
     11.80000000	      0.99114301	     -0.09100222	     -0.02691490	      2.58830103	      1.10998056	      0.25604820	      0.01569557	     -0.06679188	     -0.17004568	      0.12711654	      0.55147088	      0.08706250	     -0.13137665	     -0.93118346	      0.52298509	     -0.00153690	      0.00443853	     -0.92714677	      0.08199265	      0.77798079	     -0.27307364	      1.33220334	     -0.00955926	      0.53368798	      0.32551752	      0.48651742	      0.00000000	      0.00000000	      0.01745329
     11.83333300	      0.99097629	     -0.09088027	     -0.02681774	      2.58952967	      1.11082395	      0.25611597	      0.01573642	     -0.06690486	     -0.16998195	      0.12728399	      0.55146874	      0.08708310	     -0.13140021	     -0.93117773	      0.52301032	     -0.00152810	      0.00445298	     -0.92716984	      0.08198205	      0.77809785	     -0.27304160	      1.33217095	     -0.00942323	      0.53373892	      0.32553864	      0.48652689	      0.00000000	      0.00000000	      0.01745329
     11.86666700	      0.97656338	     -0.10782534	     -0.01506626	      2.59110901	      1.11104191	      0.25668840	      0.03921665	     -0.05723855	     -0.19371862	      0.15725454	      0.53224010	      0.09786078	     -0.14995893	     -0.91746694	      0.51539141	      0.00821141	     -0.01258584	     -0.93815416	      0.07285775	      0.79607893	     -0.24015647	      1.27825860	      0.00431580	      0.52330138	      0.32495132	      0.46753805	      0.00000000	      0.00000000	      0.01745329
     11.90000000	      0.97367147	     -0.10722763	     -0.01350891	      2.59200817	      1.11160610	      0.25746765	      0.03698382	     -0.06145309	     -0.19558580	      0.15639912	      0.53149562	      0.09868154	     -0.15253343	     -0.91728920	      0.51495681	      0.00848878	     -0.01458860	     -0.93801584	      0.07428556	      0.79409043	     -0.24047234	      1.27861237	      0.00496835	      0.52233245	      0.32492496	      0.46643072	      0.00000000	      0.00000000	      0.01745329
     11.93333300	      0.97060594	     -0.10731185	     -0.01187895	      2.59266128	      1.11205175	      0.25836077	      0.03466826	     -0.06567418	     -0.19651154	      0.15565598	      0.53024940	      0.09927902	     -0.15451895	     -0.91700280	      0.51395197	      0.00869449	     -0.01634674	     -0.93803509	      0.07592224	      0.79227324	     -0.24165335	      1.28038252	      0.00541638	      0.52090714	      0.32498027	      0.46483084	      0.00000000	      0.00000000	      0.01745329
     11.96666700	      0.97066247	     -0.11354470	      0.00069768	      2.59530007	      1.11343498	      0.25757463	      0.04104901	     -0.07670467	     -0.21550282	      0.16588139	      0.50492950	      0.09832605	     -0.16628478	     -0.90053235	      0.49459538	      0.00483509	     -0.02836667	     -0.93348193	      0.09390612	      0.77712803	     -0.29003034	      1.33075012	      0.00603691	      0.51877896	      0.32592689	      0.44351649	      0.00000000	      0.00000000	      0.01745329
     12.00000000	      0.97266065	     -0.11294972	      0.00204449	      2.59558420	      1.11424061	      0.25931481	      0.03874306	     -0.07440133	     -0.22081478	      0.17030266	      0.50180989	      0.09892904	     -0.17034973	     -0.89833600	      0.49434434	      0.00657405	     -0.03165686	     -0.93219370	      0.09573799	      0.76909014	     -0.29647958	      1.32827252	      0.02061661	      0.52916494	      0.32878308	      0.45372535	      0.00000000	      0.00000000	      0.01745329
     12.03333300	      0.97332486	     -0.11215331	      0.00293470	      2.59519916	      1.11546027	      0.26058672	      0.03962634	     -0.07212129	     -0.22659898	      0.17342314	      0.49577688	      0.09725278	     -0.17537692	     -0.89273530	      0.49317302	      0.00841998	     -0.03261371	     -0.93026697	      0.10156199	      0.76057659	     -0.29975694	      1.32394044	      0.03291305	      0.53570515	      0.33286383	      0.46947713	      0.00000000	      0.00000000	      0.01745329
     12.06666700	      0.97235594	     -0.10901672	      0.00058563	      2.59446210	      1.11693035	      0.26141561	      0.03971623	     -0.07307281	     -0.22704523	      0.17399719	      0.49387476	      0.09718542	     -0.17706044	     -0.89275420	      0.49304191	      0.00887719	     -0.03337054	     -0.93007801	      0.10207281	      0.76084627	     -0.29936991	      1.32357281	      0.03423781	      0.53598013	      0.33330246	      0.47061557	      0.00000000	      0.00000000	      0.01745329
     12.10000000	      0.96927671	     -0.12517672	      0.01510350	      2.59612067	      1.12006344	      0.26289284	      0.05661454	     -0.06105882	     -0.26680888	      0.20039542	      0.45333595	      0.05562365	     -0.22498289	     -0.83436652	      0.47115215	      0.03097102	     -0.05098412	     -0.91874214	      0.12883915	      0.76535583	     -0.25586660	      1.30335807	      0.04328353	      0.50519299	      0.37068241	      0.55906477	      0.00000000	      0.00000000	      0.01745329
     12.13333300	      0.97209668	     -0.12032965	      0.01010545	      2.59305914	      1.12255344	      0.26687864	      0.05762187	     -0.06346262	     -0.28684444	      0.21539039	      0.45285759	      0.04700792	     -0.23296939	     -0.81993764	      0.47744457	      0.02622666	     -0.05444825	     -0.90824831	      0.12254367	      0.77866360	     -0.24341663	      1.29769720	      0.05527932	      0.50714139	      0.38085695	      0.56452647	      0.00000000	      0.00000000	      0.01745329
     12.16666700	      0.95240055	     -0.12560692	      0.10794756	      2.59720422	      1.13030146	      0.26599129	      0.05833337	     -0.03623953	     -0.50754799	      0.37228229	      0.34706403	     -0.05578077	     -0.29519400	     -0.77126843	      0.35832546	     -0.01674646	     -0.09279045	     -0.88265190	      0.12264279	      0.73582830	     -0.18401475	      1.23733237	      0.04177043	      0.49368931	      0.52868377	      0.55473821	      0.00000000	      0.00000000	      0.01745329
     12.20000000	      0.96400331	     -0.11568377	      0.09582900	      2.59461289	      1.13441781	      0.27023519	      0.05010577	     -0.02314762	     -0.51131150	      0.37825155	      0.33985378	     -0.05831669	     -0.29358156	     -0.72953802	      0.36246609	     -0.01942774	     -0.09097234	     -0.85476055	      0.10524538	      0.73037439	     -0.14228153	      1.19004953	      0.06352930	      0.49772263	      0.53201257	      0.57081120	      0.00000000	      0.00000000	      0.01745329
     12.23333300	      0.98835514	     -0.11027794	      0.08781077	      2.59394381	      1.13819403	      0.27406202	      0.04967244	      0.00003200	     -0.51646716	      0.38802875	      0.33839309	     -0.06181788	     -0.29758088	     -0.70959131	      0.36732758	     -0.02297402	     -0.09264527	     -0.84505039	      0.04498181	      0.74841280	     -0.16331984	      1.20272213	      0.10172660	      0.50809840	      0.54408677	      0.57967701	      0.00000000	      0.00000000	      0.01745329
     12.26666700	      1.01941220	     -0.10516239	      0.07986715	      2.59630022	      1.14265535	      0.27927012	      0.04623560	      0.03258489	     -0.53473561	      0.41145538	      0.33445622	     -0.06853109	     -0.30371626	     -0.67259282	      0.37087446	     -0.03801618	     -0.10698993	     -0.83692213	     -0.09037826	      0.80149224	     -0.29637630	      1.27999289	      0.12539909	      0.51796869	      0.57933878	      0.56718080	      0.00000000	      0.00000000	      0.01745329
     12.30000000	      1.05483334	     -0.10245078	      0.09097604	      2.59810888	      1.14737596	      0.28240881	      0.05138357	      0.04814204	     -0.58012979	      0.44509137	      0.31619140	     -0.07567160	     -0.29951684	     -0.64707164	      0.35188041	     -0.09310763	     -0.13262401	     -0.82691587	     -0.19984913	      0.86239997	     -0.51689264	      1.21984937	      0.13554672	      0.52153281	      0.65826092	      0.56432053	      0.00000000	      0.00000000	      0.01745329
     12.33333300	      1.09412908	     -0.09401737	      0.08208538	      2.59968070	      1.15143468	      0.28783652	      0.04775291	      0.08520013	     -0.59449823	      0.45696394	      0.32104761	     -0.07330246	     -0.28047944	     -0.62150364	      0.35325220	     -0.10443723	     -0.13987433	     -0.82846066	     -0.24364731	      0.85247679	     -0.61146470	      1.25261718	      0.17676628	      0.52601576	      0.67704331	      0.55110466	      0.00000000	      0.00000000	      0.01745329
     12.36666700	      1.13595320	     -0.08710763	      0.08357997	      2.60437137	      1.15564510	      0.29088620	      0.02750781	      0.08567819	     -0.59699492	      0.45526958	      0.31248691	     -0.06569982	     -0.25910667	     -0.60557842	      0.33741400	     -0.13494711	     -0.16292845	     -0.83453984	     -0.25853170	      0.81680887	     -0.71555697	      1.28803755	      0.17420376	      0.52698720	      0.69326854	      0.51618406	      0.00000000	      0.00000000	      0.01745329
     12.40000000	      1.18178009	     -0.08198470	      0.08922471	      2.60868292	      1.15956233	      0.29447040	      0.00914492	      0.07657954	     -0.59257033	      0.43237559	      0.30349391	     -0.05605269	     -0.23311274	     -0.59345535	      0.31543214	     -0.16215536	     -0.19146923	     -0.83537482	     -0.24057713	      0.76400723	     -0.76920969	      1.31224006	      0.16565500	      0.53230460	      0.70446540	      0.50743454	      0.00000000	      0.00000000	      0.01745329
     12.43333300	      1.24830159	     -0.07156106	      0.08763640	      2.61163421	      1.16397732	      0.29750099	     -0.01248884	      0.06045588	     -0.58149751	      0.40028152	      0.29249636	     -0.03423201	     -0.19092454	     -0.56674602	      0.29840093	     -0.19899131	     -0.21679502	     -0.82272453	     -0.19415501	      0.69085632	     -0.83776130	      1.36027247	      0.15772862	      0.54105158	      0.72661546	      0.51041936	      0.00000000	      0.00000000	      0.01745329
     12.46666700	      1.32156217	     -0.06213821	      0.07383174	      2.61416309	      1.16752142	      0.30167068	     -0.02845591	      0.07141639	     -0.57935246	      0.40101840	      0.29504918	      0.00105853	     -0.15195264	     -0.54773197	      0.29747334	     -0.21356407	     -0.23580360	     -0.81150781	     -0.18888711	      0.66958564	     -0.94919622	      1.45337544	      0.17286774	      0.54101043	      0.76603343	      0.51736352	      0.00000000	      0.00000000	      0.01745329
     12.50000000	      1.41666998	     -0.05282309	      0.06071326	      2.61483092	      1.17072726	      0.30424672	     -0.03581359	      0.06589928	     -0.58079659	      0.40985736	      0.29582552	      0.06035016	     -0.10610797	     -0.53258961	      0.29779709	     -0.21786244	     -0.24960275	     -0.79823367	     -0.17438136	      0.65327264	     -1.05807594	      1.47653625	      0.19055844	      0.53650278	      0.84234997	      0.53041421	      0.00000000	      0.00000000	      0.01745329
     12.53333300	      1.48566142	     -0.04664938	      0.05836947	      2.61392645	      1.17347592	      0.30491205	     -0.03171499	      0.08054781	     -0.57725451	      0.39460915	      0.29054171	      0.06851505	     -0.07540091	     -0.52643018	      0.28770140	     -0.22194090	     -0.26646714	     -0.78523546	     -0.15602551	      0.61657844	     -1.08296264	      1.45606085	      0.21422813	      0.52742731	      0.86962912	      0.55314359	      0.00000000	      0.00000000	      0.01745329
     12.56666700	      1.59874648	     -0.03815995	      0.04117817	      2.61345616	      1.17760272	      0.30724905	     -0.04341432	      0.04973004	     -0.56566900	      0.38652054	      0.28001465	      0.12150483	     -0.03955158	     -0.48036763	      0.29483007	     -0.22667961	     -0.27660514	     -0.73366465	     -0.11816660	      0.56035293	     -1.07123478	      1.47787125	      0.18608611	      0.52297173	      0.96838731	      0.63744717	      0.00000000	      0.00000000	      0.01745329
     12.60000000	      1.65989067	     -0.03214186	      0.04291111	      2.60788226	      1.18063844	      0.30679905	     -0.02822744	      0.06538224	     -0.55315445	      0.36686502	      0.26898885	      0.13212249	     -0.01327608	     -0.47490108	      0.28592575	     -0.22867804	     -0.28107999	     -0.72495367	     -0.06427131	      0.52771893	     -1.06095688	      1.46313992	      0.19197282	      0.49486873	      1.00557526	      0.68820508	      0.00000000	      0.00000000	      0.01745329
     12.63333300	      1.75172748	     -0.02673012	      0.02365415	      2.60487109	      1.18474705	      0.30870737	     -0.02836250	      0.05112887	     -0.53153087	      0.35305574	      0.25818371	      0.16927182	      0.00611495	     -0.42285580	      0.29703595	     -0.23092421	     -0.28197484	     -0.66766027	     -0.00754173	      0.45302906	     -1.00752894	      1.49606538	      0.14729394	      0.48135410	      1.08715486	      0.77451801	      0.00000000	      0.00000000	      0.01745329
     12.66666700	      1.80159504	     -0.02145597	      0.02490821	      2.59782233	      1.18786012	      0.30896757	     -0.02060253	      0.06231916	     -0.52156035	      0.34004278	      0.24732371	      0.17529770	      0.02510139	     -0.41617301	      0.29273108	     -0.23647325	     -0.27839977	     -0.65890824	      0.05938853	      0.42461584	     -0.98822329	      1.46450618	      0.12879195	      0.45176466	      1.10777792	      0.77896053	      0.00000000	      0.00000000	      0.01745329
     12.70000000	      1.87907218	     -0.01656599	      0.00751099	      2.59168346	      1.19198487	      0.31003208	     -0.01857349	      0.05030132	     -0.49708534	      0.34275150	      0.23462236	      0.19576595	      0.03908444	     -0.36520602	      0.29646638	     -0.24193629	     -0.26627082	     -0.59865839	      0.09861179	      0.36232322	     -0.94094284	      1.43262705	      0.10026679	      0.42369795	      1.14060341	      0.76629352	      0.00000000	      0.00000000	      0.01745329
     12.73333300	      1.92774284	     -0.01559287	      0.00580935	      2.58245350	      1.19482645	      0.31122335	      0.00096272	      0.07383591	     -0.49032797	      0.33908628	      0.22549301	      0.19996875	      0.05124450	     -0.35527367	      0.29360404	     -0.24436829	     -0.25609770	     -0.58527737	      0.13516498	      0.34130046	     -0.93033526	      1.36615056	      0.09241736	      0.39754905	      1.14584545	      0.76623303	      0.00000000	      0.00000000	      0.01745329
     12.76666700	      1.97909565	     -0.01833827	      0.00003650	      2.57363651	      1.19773641	      0.31120079	      0.01432624	      0.07578687	     -0.46771557	      0.33475328	      0.21097664	      0.20387575	      0.05402912	     -0.32965228	      0.27985212	     -0.25006817	     -0.24671444	     -0.54077484	      0.14600759	      0.30169633	     -0.91142215	      1.31703676	      0.06641480	      0.36589256	      1.14030034	      0.77083549	      0.00000000	      0.00000000	      0.01745329
     12.80000000	      2.03779128	     -0.01813426	     -0.01495281	      2.56436712	      1.20026728	      0.31240833	      0.02103750	      0.04685338	     -0.43810703	      0.34031215	      0.19625950	      0.20642127	      0.05961979	     -0.28004314	      0.26731773	     -0.25592080	     -0.22910098	     -0.47441226	      0.13632066	      0.23698376	     -0.87415427	      1.30067101	      0.02190501	      0.31983954	      1.11421803	      0.80408459	      0.00000000	      0.00000000	      0.01745329
     12.83333300	      2.07052348	     -0.02197647	     -0.01040570	      2.55397694	      1.20142898	      0.31312002	      0.03203478	      0.05294947	     -0.42700058	      0.32585112	      0.18434594	      0.20646329	      0.06196114	     -0.28201720	      0.25257717	     -0.25991794	     -0.22113751	     -0.46604213	      0.15824370	      0.19441950	     -0.87338892	      1.27298944	      0.00102232	      0.29038564	      1.11102827	      0.81997750	      0.00000000	      0.00000000	      0.01745329
     12.86666700	      2.12880643	     -0.02566029	     -0.02963588	      2.54500087	      1.20262195	      0.31448521	      0.04183334	      0.00861432	     -0.39951902	      0.35451429	      0.17670993	      0.20163795	      0.06085527	     -0.24579402	      0.23727514	     -0.26423471	     -0.20509156	     -0.38641037	      0.15060879	      0.12627884	     -0.83549163	      1.22306919	     -0.05431899	      0.21302337	      1.10190665	      0.86477210	      0.00000000	      0.00000000	      0.01745329
     12.90000000	      2.16136039	     -0.02408508	     -0.02619593	      2.53370947	      1.20213743	      0.31460335	      0.04414352	     -0.00317799	     -0.38416283	      0.35176134	      0.16441966	      0.19763327	      0.06838546	     -0.24999978	      0.21807100	     -0.27078389	     -0.19168253	     -0.37747095	      0.17785167	      0.07737958	     -0.82858267	      1.21525218	     -0.08833151	      0.16575888	      1.08937892	      0.84575125	      0.00000000	      0.00000000	      0.01745329
     12.93333300	      2.20486571	     -0.02072696	     -0.02921098	      2.52398085	      1.20140406	      0.31464224	      0.04108620	     -0.02399198	     -0.36215447	      0.35895400	      0.15443742	      0.18999017	      0.07504647	     -0.24561618	      0.19590368	     -0.27921746	     -0.17506745	     -0.34043536	      0.19594019	      0.00989548	     -0.82760228	      1.22153134	     -0.12366940	      0.11845240	      1.05823391	      0.78846923	      0.00000000	      0.00000000	      0.01745329
     12.96666700	      2.25935884	     -0.01290381	     -0.04189877	      2.51442228	      1.20109940	      0.31739595	      0.03575820	     -0.05167027	     -0.33973844	      0.38903891	      0.14934960	      0.17622563	      0.08726080	     -0.22499745	      0.18027023	     -0.28750735	     -0.14832070	     -0.28685091	      0.22771854	     -0.06885565	     -0.82743868	      1.22116228	     -0.13208201	      0.05598328	      1.00610179	      0.70354190	      0.00000000	      0.00000000	      0.01745329
     13.00000000	      2.28338763	     -0.01645337	     -0.03561695	      2.50638732	      1.19913688	      0.31700585	      0.03844851	     -0.04550062	     -0.32629901	      0.38135979	      0.13577677	      0.17451618	      0.08739347	     -0.23288271	      0.16105085	     -0.28957308	     -0.14631077	     -0.29031712	      0.25592537	     -0.10475514	     -0.82809748	      1.19630435	     -0.15142077	      0.02342309	      0.99379438	      0.67903418	      0.00000000	      0.00000000	      0.01745329
     13.03333300	      2.32541538	     -0.01765103	     -0.04276218	      2.49968454	      1.19833335	      0.31769921	      0.03786501	     -0.06101411	     -0.30878257	      0.41040323	      0.11962012	      0.16622307	      0.08753216	     -0.20981129	      0.14342041	     -0.29246802	     -0.13455762	     -0.24678257	      0.26449030	     -0.15844539	     -0.83609909	      1.09328623	     -0.13759680	     -0.02837791	      0.96678557	      0.58650657	      0.00000000	      0.00000000	      0.01745329
     13.06666700	      2.36168450	     -0.01571440	     -0.03947372	      2.49263282	      1.19657540	      0.31778736	      0.03359375	     -0.06601397	     -0.29903226	      0.42439556	      0.09585407	      0.16085053	      0.09350115	     -0.19549532	      0.12302823	     -0.29494821	     -0.12440778	     -0.23290721	      0.26977996	     -0.21024672	     -0.85408826	      0.98787892	     -0.11978656	     -0.05771167	      0.94191966	      0.50080908	      0.00000000	      0.00000000	      0.01745329
     13.10000000	      2.39684793	     -0.01476505	     -0.03471346	      2.48660331	      1.19489287	      0.31744544	      0.02881714	     -0.06664515	     -0.29103167	      0.43472850	      0.06934100	      0.15851136	      0.09658970	     -0.18063511	      0.09998584	     -0.29713221	     -0.11617175	     -0.21069486	      0.26691663	     -0.24826660	     -0.85822396	      0.89161150	     -0.10416580	     -0.07070028	      0.91473561	      0.40918932	      0.00000000	      0.00000000	      0.01745329
     13.13333300	      2.42668303	     -0.01639742	     -0.02528143	      2.48060272	      1.19337004	      0.31655622	      0.02679790	     -0.06540875	     -0.28560792	      0.44653330	      0.03740004	      0.15884744	      0.09723133	     -0.16116004	      0.07296529	     -0.29841287	     -0.11122453	     -0.18959603	      0.25176645	     -0.26351759	     -0.84517712	      0.77357148	     -0.09062564	     -0.07566729	      0.87869311	      0.31166709	      0.00000000	      0.00000000	      0.01745329
     13.16666700	      2.45361039	     -0.01852668	     -0.01657638	      2.47414608	      1.19131798	      0.31570953	      0.03046466	     -0.04790962	     -0.27274532	      0.44223017	      0.01475641	      0.16021808	      0.09890880	     -0.16509666	      0.05488250	     -0.29972164	     -0.11059209	     -0.18810428	      0.25690074	     -0.28331683	     -0.84273761	      0.72683859	     -0.09473669	     -0.07425074	      0.86600918	      0.29212048	      0.00000000	      0.00000000	      0.01745329
     13.20000000	      2.47710147	     -0.02047807	     -0.01003521	      2.46986267	      1.19121944	      0.31550138	      0.02726779	     -0.04844043	     -0.26572574	      0.45125222	     -0.02205033	      0.16164524	      0.09487503	     -0.11847359	      0.02701447	     -0.30058213	     -0.10613796	     -0.14347353	      0.21870064	     -0.26803862	     -0.81385938	      0.57077671	     -0.09264785	     -0.06732800	      0.81927517	      0.21243661	      0.00000000	      0.00000000	      0.01745329
     13.23333300	      2.49875525	     -0.02185274	      0.00035359	      2.46524911	      1.18980495	      0.31411697	      0.02240643	     -0.03469531	     -0.25525503	      0.44311884	     -0.04340382	      0.16336036	      0.09313805	     -0.12406743	      0.01275931	     -0.30147704	     -0.10948301	     -0.14263357	      0.20593080	     -0.28155544	     -0.81174483	      0.54165678	     -0.10512537	     -0.05913358	      0.80667104	      0.20774096	      0.00000000	      0.00000000	      0.01745329
     13.26666700	      2.52046187	     -0.01868800	      0.01339033	      2.46078822	      1.18938373	      0.31423429	      0.01118492	     -0.04119523	     -0.25120864	      0.42597986	     -0.08843248	      0.16436597	      0.09417954	     -0.07645663	     -0.02035726	     -0.30493458	     -0.10075325	     -0.10568147	      0.17089070	     -0.25162746	     -0.78046945	      0.42508775	     -0.11421321	     -0.04804989	      0.75825727	      0.20041877	      0.00000000	      0.00000000	      0.01745329
     13.30000000	      2.52717436	     -0.02151740	      0.02098720	      2.45728426	      1.18841938	      0.31376406	      0.00707879	     -0.03599987	     -0.24190401	      0.42134248	     -0.10104512	      0.16556997	      0.09223236	     -0.08446914	     -0.02937406	     -0.30542306	     -0.10518480	     -0.10994125	      0.16905437	     -0.25734550	     -0.77923196	      0.41971033	     -0.12426388	     -0.05178993	      0.75338080	      0.20035649	      0.00000000	      0.00000000	      0.01745329
     13.33333300	      2.53121018	     -0.02339502	      0.02238571	      2.45570738	      1.18766711	      0.31571377	      0.00685919	     -0.03217081	     -0.23770170	      0.42430119	     -0.10405969	      0.16575658	      0.09296467	     -0.08548115	     -0.03113851	     -0.30551793	     -0.10590649	     -0.11030711	      0.17015230	     -0.25418537	     -0.77844047	      0.41900164	     -0.12716434	     -0.05245890	      0.75261710	      0.20024526	      0.00000000	      0.00000000	      0.01745329
     13.36666700	      2.53542898	     -0.02575490	      0.02787524	      2.45255801	      1.18674059	      0.31550718	      0.00394218	     -0.02760568	     -0.22839568	      0.42199328	     -0.11676026	      0.16685488	      0.08949216	     -0.08886094	     -0.03823470	     -0.30574666	     -0.10957627	     -0.11106856	      0.17975317	     -0.25816192	     -0.77481508	      0.40726328	     -0.13839544	     -0.05689682	      0.74898380	      0.20045029	      0.00000000	      0.00000000	      0.01745329
     13.40000000	      2.53857445	     -0.03089169	      0.03612759	      2.44860531	      1.18566985	      0.31426836	      0.00581944	     -0.02446706	     -0.21582715	      0.41709778	     -0.13480546	      0.16834262	      0.08367909	     -0.08878856	     -0.05195184	     -0.30616622	     -0.11551900	     -0.11067383	      0.17919052	     -0.26534443	     -0.76820271	      0.38535649	     -0.14512920	     -0.06410699	      0.74214377	      0.20529916	      0.00000000	      0.00000000	      0.01745329
     13.43333300	      2.53863357	     -0.03276286	      0.03764392	      2.44754868	      1.18476697	      0.31603047	      0.00608774	     -0.02441247	     -0.21325997	      0.41904084	     -0.13632635	      0.16841435	      0.08397042	     -0.08839822	     -0.05316075	     -0.30619059	     -0.11618075	     -0.11045018	      0.17879832	     -0.26445487	     -0.76739105	      0.38366129	     -0.14594655	     -0.06337383	      0.74136939	      0.20608794	      0.00000000	      0.00000000	      0.01745329
     13.46666700	      2.52780128	     -0.05512723	      0.05164953	      2.44390159	      1.18429487	      0.31230958	      0.03152872	     -0.02604918	     -0.20737610	      0.41028683	     -0.17724257	      0.17188593	      0.05713885	     -0.04934449	     -0.08412420	     -0.30470133	     -0.13927765	     -0.08179554	      0.15275711	     -0.24478367	     -0.72560942	      0.29024782	     -0.14685300	     -0.08642533	      0.70236771	      0.23817438	      0.00000000	      0.00000000	      0.01745329
     13.50000000	      2.52848014	     -0.05683095	      0.05362301	      2.44270596	      1.18314949	      0.31375676	      0.03072253	     -0.02561162	     -0.20602780	      0.41142132	     -0.17728911	      0.17189278	      0.05720404	     -0.04952686	     -0.08458368	     -0.30478927	     -0.13897713	     -0.08218733	      0.15316913	     -0.24343901	     -0.72513506	      0.29044799	     -0.14796513	     -0.08663790	      0.70181980	      0.23801864	      0.00000000	      0.00000000	      0.01745329
     13.53333300	      2.52775079	     -0.05838220	      0.05562302	      2.44118141	      1.18218148	      0.31463141	      0.02939722	     -0.02638354	     -0.20284655	      0.41351103	     -0.17939723	      0.17200205	      0.05726941	     -0.05109732	     -0.08776028	     -0.30511284	     -0.14014852	     -0.08410631	      0.15312780	     -0.24061007	     -0.72373934	      0.29114875	     -0.14886792	     -0.08793700	      0.70035091	      0.23786998	      0.00000000	      0.00000000	      0.01745329
     13.56666700	      2.52388295	     -0.06068016	      0.05866974	      2.43969204	      1.18126399	      0.31514588	      0.02710576	     -0.02970128	     -0.20114408	      0.41295047	     -0.18136683	      0.17212433	      0.05695716	     -0.05275120	     -0.09084824	     -0.30539566	     -0.14155857	     -0.08610107	      0.15314183	     -0.24021276	     -0.72213440	      0.29102647	     -0.14744606	     -0.09013972	      0.69875852	      0.23829566	      0.00000000	      0.00000000	      0.01745329
     13.60000000	      2.52003046	     -0.06275554	      0.06126403	      2.43830292	      1.18029380	      0.31562549	      0.02597574	     -0.03257980	     -0.19940769	      0.41282376	     -0.18359318	      0.17225453	      0.05668192	     -0.05438765	     -0.09433809	     -0.30572110	     -0.14285079	     -0.08811715	      0.15301355	     -0.23938296	     -0.72039281	      0.29040343	     -0.14528993	     -0.09193256	      0.69709877	      0.23956665	      0.00000000	      0.00000000	      0.01745329
     13.63333300	      2.51625043	     -0.06489448	      0.06340848	      2.43711853	      1.17930583	      0.31606910	      0.02471941	     -0.03461639	     -0.19847711	      0.41276159	     -0.18563997	      0.17238037	      0.05618442	     -0.05566788	     -0.09692145	     -0.30590689	     -0.14416358	     -0.08942021	      0.15236527	     -0.23795718	     -0.71871183	      0.28910499	     -0.14212512	     -0.09353067	      0.69561855	      0.24159739	      0.00000000	      0.00000000	      0.01745329
     13.66666700	      2.51239306	     -0.06703826	      0.06517649	      2.43614760	      1.17822757	      0.31640149	      0.02349309	     -0.03583625	     -0.19795563	      0.41332352	     -0.18761902	      0.17250882	      0.05552393	     -0.05664305	     -0.09940020	     -0.30601951	     -0.14588665	     -0.09041137	      0.15074625	     -0.23510062	     -0.71687405	      0.28682585	     -0.13805075	     -0.09529611	      0.69415604	      0.24439455	      0.00000000	      0.00000000	      0.01745329
     13.70000000	      2.45788132	     -0.08897884	      0.10353322	      2.43663785	      1.17788628	      0.31355531	      0.05126535	     -0.01113900	     -0.25431270	      0.41099781	     -0.21496907	      0.17485558	      0.03678542	     -0.06137515	     -0.14705534	     -0.30747740	     -0.16749260	     -0.08402850	      0.12253633	     -0.16837820	     -0.65790270	      0.17118014	     -0.14434757	     -0.11277107	      0.62552125	      0.32581693	      0.00000000	      0.00000000	      0.01745329
     13.73333300	      2.45548430	     -0.08946687	      0.10436936	      2.43648675	      1.17723025	      0.31365492	      0.04849914	     -0.01332056	     -0.25392513	      0.41156117	     -0.21606287	      0.17485101	      0.03706725	     -0.06182159	     -0.14740783	     -0.30755856	     -0.16733933	     -0.08392418	      0.12434487	     -0.16977665	     -0.65755298	      0.17047640	     -0.14260181	     -0.11136398	      0.62482725	      0.32676057	      0.00000000	      0.00000000	      0.01745329
     13.76666700	      2.43958614	     -0.04603992	      0.16727224	      2.43022898	      1.17768419	      0.31387100	     -0.00904396	      0.00625486	     -0.35539166	      0.43652704	     -0.28113873	      0.17298198	      0.08939822	     -0.04909366	     -0.25035441	     -0.32752637	     -0.10787738	     -0.04976097	      0.10017654	     -0.15456708	     -0.59101349	      0.14345253	     -0.15196031	     -0.12733649	      0.46488179	      0.41032619	      0.00000000	      0.00000000	      0.01745329
     13.80000000	      2.43551591	     -0.04757676	      0.16796710	      2.43066981	      1.17756491	      0.31407410	     -0.00907553	      0.00271047	     -0.35697124	      0.43715047	     -0.28074298	      0.17303230	      0.08809722	     -0.04910430	     -0.25068872	     -0.32752253	     -0.10853356	     -0.04992270	      0.10347360	     -0.15516667	     -0.59030524	      0.14286623	     -0.14795266	     -0.12697474	      0.46433134	      0.41102290	      0.00000000	      0.00000000	      0.01745329
     13.83333300	      2.42899558	     -0.05292441	      0.17134887	      2.43029554	      1.17773609	      0.31495640	      0.00280999	     -0.00073820	     -0.36303711	      0.44070129	     -0.28222057	      0.17343079	      0.08558434	     -0.05039741	     -0.25382849	     -0.32766336	     -0.11132191	     -0.05194144	      0.11468050	     -0.15082879	     -0.58634998	      0.14203259	     -0.13165571	     -0.13387881	      0.46104858	      0.41445459	      0.00000000	      0.00000000	      0.01745329
     13.86666700	      2.42627074	     -0.05376207	      0.17217528	      2.43095303	      1.17795016	      0.31462422	      0.00124563	     -0.00207976	     -0.36362503	      0.44071543	     -0.28272443	      0.17353072	      0.08433296	     -0.05072476	     -0.25337681	     -0.32757025	     -0.11207120	     -0.05164286	      0.11568071	     -0.15230079	     -0.58603866	      0.14135954	     -0.13079498	     -0.13302936	      0.46059995	      0.41519298	      0.00000000	      0.00000000	      0.01745329
     13.90000000	      2.42407356	     -0.05431446	      0.17293590	      2.43148496	      1.17816930	      0.31441623	      0.00005215	     -0.00272734	     -0.36459261	      0.44054923	     -0.28287774	      0.17362268	      0.08285372	     -0.05090185	     -0.25371030	     -0.32753268	     -0.11323638	     -0.05174918	      0.11566967	     -0.15358840	     -0.58562725	      0.14066090	     -0.12756073	     -0.13284935	      0.46030261	      0.41652729	      0.00000000	      0.00000000	      0.01745329
     13.93333300	      2.42323592	     -0.05534834	      0.17435592	      2.43184731	      1.17851879	      0.31430756	     -0.00039801	     -0.00143053	     -0.36576122	      0.44056671	     -0.28320976	      0.17373199	      0.08153774	     -0.05112292	     -0.25393283	     -0.32749025	     -0.11430840	     -0.05195931	      0.11414165	     -0.15355973	     -0.58505051	      0.14023771	     -0.12214810	     -0.13405277	      0.46010268	      0.41823224	      0.00000000	      0.00000000	      0.01745329
     13.96666700	      2.42323336	     -0.05514688	      0.17439014	      2.43218469	      1.17871019	      0.31429845	     -0.00024945	     -0.00116697	     -0.36591815	      0.44060870	     -0.28332659	      0.17374971	      0.08138603	     -0.05117771	     -0.25397961	     -0.32748458	     -0.11448550	     -0.05199002	      0.11394507	     -0.15339674	     -0.58497504	      0.14021289	     -0.12156884	     -0.13427171	      0.46007105	      0.41837748	      0.00000000	      0.00000000	      0.01745329
     14.00000000	      2.42257831	     -0.05565669	      0.17506100	      2.43247218	      1.17888152	      0.31433665	     -0.00021975	      0.00158366	     -0.36822278	      0.44133176	     -0.28405881	      0.17389579	      0.08007284	     -0.05151674	     -0.25364475	     -0.32737116	     -0.11583886	     -0.05207469	      0.11139317	     -0.15089703	     -0.58412399	      0.14002140	     -0.11498804	     -0.13652399	      0.45971929	      0.41934905	      0.00000000	      0.00000000	      0.01745329
     14.03333300	      2.42249534	     -0.05539759	      0.17588493	      2.43269277	      1.17898319	      0.31450669	      0.00009692	      0.00190847	     -0.36848860	      0.44156153	     -0.28378139	      0.17389727	      0.07978959	     -0.05140581	     -0.25346275	     -0.32734170	     -0.11601406	     -0.05202416	      0.11121598	     -0.15054055	     -0.58397180	      0.13990784	     -0.11469738	     -0.13671433	      0.45953029	      0.41930196	      0.00000000	      0.00000000	      0.01745329
     14.06666700	      2.42248697	     -0.05538694	      0.17591264	      2.43291462	      1.17911146	      0.31474910	      0.00010524	      0.00194863	     -0.36851582	      0.44157264	     -0.28379410	      0.17389956	      0.07976688	     -0.05140950	     -0.25346444	     -0.32733997	     -0.11604561	     -0.05202229	      0.11117250	     -0.15049784	     -0.58395817	      0.13990440	     -0.11466020	     -0.13674888	      0.45951402	      0.41928361	      0.00000000	      0.00000000	      0.01745329
     14.10000000	      2.42250115	     -0.05536277	      0.17597617	      2.43325319	      1.17921242	      0.31509580	      0.00011249	      0.00201341	     -0.36854674	      0.44157917	     -0.28379653	      0.17390147	      0.07973511	     -0.05140639	     -0.25344814	     -0.32733601	     -0.11608334	     -0.05200796	      0.11108669	     -0.15042850	     -0.58394481	      0.13991595	     -0.11461243	     -0.13681136	      0.45949876	      0.41924721	      0.00000000	      0.00000000	      0.01745329
     14.13333300	      2.41854289	     -0.05626095	      0.17604428	      2.43557602	      1.17952345	      0.31574262	     -0.00158001	      0.00431783	     -0.37684961	      0.44569871	     -0.28073354	      0.17390296	      0.07688281	     -0.04970362	     -0.24925564	     -0.32673979	     -0.11909178	     -0.04990406	      0.10203875	     -0.14156213	     -0.58205244	      0.14110479	     -0.11172015	     -0.13634116	      0.45640495	      0.41459530	      0.00000000	      0.00000000	      0.01745329
     14.16666700	      2.41907670	     -0.05641158	      0.17646021	      2.43657754	      1.17964866	      0.31633910	     -0.00061799	      0.00678342	     -0.38113218	      0.44728794	     -0.28005732	      0.17393687	      0.07634782	     -0.04977978	     -0.24835567	     -0.32666600	     -0.11956402	     -0.05015011	      0.10224261	     -0.13655616	     -0.58057688	      0.14096338	     -0.11398159	     -0.13820677	      0.45382745	      0.40985955	      0.00000000	      0.00000000	      0.01745329
     14.20000000	      2.42084169	     -0.05648959	      0.17643053	      2.43728832	      1.17960001	      0.31690705	      0.00044268	      0.00855855	     -0.38303848	      0.44744420	     -0.27917565	      0.17389808	      0.07648320	     -0.04950245	     -0.24847175	     -0.32668946	     -0.11975946	     -0.05041152	      0.10081119	     -0.13401130	     -0.58014311	      0.14169926	     -0.11399879	     -0.14011048	      0.45312558	      0.40778931	      0.00000000	      0.00000000	      0.01745329
     14.23333300	      2.42118165	     -0.05640768	      0.17650540	      2.43793213	      1.17939163	      0.31739072	      0.00063907	      0.00890831	     -0.38346771	      0.44733094	     -0.27905049	      0.17389387	      0.07645846	     -0.04946055	     -0.24833675	     -0.32667963	     -0.11975944	     -0.05038779	      0.10075479	     -0.13361276	     -0.58006650	      0.14182824	     -0.11423266	     -0.14054443	      0.45298564	      0.40737082	      0.00000000	      0.00000000	      0.01745329
     14.26666700	      2.42155247	     -0.05626142	      0.17682695	      2.43856841	      1.17949596	      0.31783160	      0.00088359	      0.00925816	     -0.38392596	      0.44722577	     -0.27878582	      0.17388298	      0.07637958	     -0.04935460	     -0.24800805	     -0.32665420	     -0.11969243	     -0.05029479	      0.10099420	     -0.13322501	     -0.57997506	      0.14198009	     -0.11489446	     -0.14087756	      0.45277653	      0.40695410	      0.00000000	      0.00000000	      0.01745329
     14.30000000	      2.42180592	     -0.05622540	      0.17625264	      2.43980987	      1.17970056	      0.31853498	      0.00198582	      0.00962562	     -0.38825362	      0.44895553	     -0.27702359	      0.17381635	      0.07592159	     -0.04864947	     -0.24489792	     -0.32643304	     -0.11915475	     -0.04974426	      0.10533480	     -0.13004998	     -0.57889443	      0.14447545	     -0.12408770	     -0.13848907	      0.44983360	      0.40475156	      0.00000000	      0.00000000	      0.01745329
     14.33333300	      2.42010453	     -0.05632911	      0.17615179	      2.44251681	      1.18004476	      0.31970090	     -0.00050736	      0.00663951	     -0.39991328	      0.45268762	     -0.27136504	      0.17364099	      0.07432198	     -0.04792230	     -0.23936523	     -0.32608961	     -0.12131431	     -0.05179374	      0.10439769	     -0.12614172	     -0.57578903	      0.15985330	     -0.13277835	     -0.12945919	      0.44222509	      0.40406971	      0.00000000	      0.00000000	      0.01745329
     14.36666700	      2.41857010	     -0.05600985	      0.17710457	      2.44286981	      1.18037088	      0.32001120	     -0.00080744	      0.00503662	     -0.40114211	      0.45130206	     -0.27219799	      0.17370177	      0.07431454	     -0.04875297	     -0.23812369	     -0.32603592	     -0.12086500	     -0.05216656	      0.10505962	     -0.12873584	     -0.57544584	      0.16084452	     -0.13314096	     -0.12883105	      0.44143354	      0.40420596	      0.00000000	      0.00000000	      0.01745329
     14.40000000	      2.41752406	     -0.05561761	      0.17797045	      2.44340709	      1.18058950	      0.32027835	     -0.00062941	      0.00289063	     -0.40367419	      0.44866928	     -0.27162811	      0.17369573	      0.07437574	     -0.04930423	     -0.23776047	     -0.32610021	     -0.12070597	     -0.05354644	      0.10597403	     -0.13347853	     -0.57489474	      0.16264219	     -0.13581017	     -0.12769603	      0.43978457	      0.40405244	      0.00000000	      0.00000000	      0.01745329
     14.43333300	      2.41680571	     -0.05537918	      0.17855518	      2.44391663	      1.18086179	      0.32035572	     -0.00175938	      0.00170280	     -0.40580631	      0.44685623	     -0.27136401	      0.17371504	      0.07402112	     -0.04985817	     -0.23683105	     -0.32608228	     -0.12071775	     -0.05440807	      0.10680763	     -0.13643400	     -0.57438385	      0.16453367	     -0.13689787	     -0.12726774	      0.43853219	      0.40370940	      0.00000000	      0.00000000	      0.01745329
     14.46666700	      2.41649912	     -0.05546589	      0.17786624	      2.44430107	      1.18094209	      0.32027827	     -0.00286764	      0.00130430	     -0.40675504	      0.44651023	     -0.27139230	      0.17373011	      0.07389033	     -0.05013642	     -0.23671759	     -0.32609687	     -0.12092431	     -0.05489963	      0.10721034	     -0.13706726	     -0.57412268	      0.16561023	     -0.13658883	     -0.12707785	      0.43804170	      0.40352793	      0.00000000	      0.00000000	      0.01745329
     14.50000000	      2.41616584	     -0.05542592	      0.17784705	      2.44446615	      1.18122811	      0.31996006	     -0.00354419	      0.00099747	     -0.40708115	      0.44649146	     -0.27125810	      0.17372947	      0.07376203	     -0.05016143	     -0.23651756	     -0.32608501	     -0.12099952	     -0.05499415	      0.10744798	     -0.13724033	     -0.57402144	      0.16600116	     -0.13612011	     -0.12691024	      0.43789691	      0.40349088	      0.00000000	      0.00000000	      0.01745329
     14.53333300	      2.41895853	     -0.04812862	      0.17766342	      2.44558152	      1.18179021	      0.32323754	     -0.01286782	     -0.00651122	     -0.42989725	      0.45906553	     -0.26162016	      0.17334327	      0.08435500	     -0.05613177	     -0.22494302	     -0.32695948	     -0.11366984	     -0.07419110	      0.12103858	     -0.14448186	     -0.56044287	      0.22050500	     -0.12896910	     -0.11634779	      0.41096550	      0.38822882	      0.00000000	      0.00000000	      0.01745329
     14.56666700	      2.41750904	     -0.04864398	      0.17806263	      2.44548055	      1.18222472	      0.32258592	     -0.01610376	     -0.00706668	     -0.42951961	      0.45896900	     -0.26270580	      0.17347372	      0.08339960	     -0.05702298	     -0.22528297	     -0.32694388	     -0.11483318	     -0.07436871	      0.12074033	     -0.14722457	     -0.55985763	      0.22092432	     -0.12515598	     -0.11592051	      0.41039788	      0.38883091	      0.00000000	      0.00000000	      0.01745329
     14.60000000	      2.41526710	     -0.04871931	      0.17806066	      2.44530185	      1.18271212	      0.32219376	     -0.01836154	     -0.00876886	     -0.42964806	      0.45879612	     -0.26282989	      0.17350517	      0.08301648	     -0.05717868	     -0.22549007	     -0.32694396	     -0.11542257	     -0.07440947	      0.12180553	     -0.15006105	     -0.55941452	      0.22060079	     -0.12243129	     -0.11434313	      0.41000051	      0.38983358	      0.00000000	      0.00000000	      0.01745329
     14.63333300	      2.41399932	     -0.04881161	      0.17773433	      2.44495685	      1.18319313	      0.32201432	     -0.01985713	     -0.00962078	     -0.42967004	      0.45914648	     -0.26262556	      0.17349074	      0.08325934	     -0.05701552	     -0.22589544	     -0.32700178	     -0.11554007	     -0.07448676	      0.12346704	     -0.15243516	     -0.55871885	      0.22050492	     -0.11879426	     -0.11262717	      0.40948442	      0.39146235	      0.00000000	      0.00000000	      0.01745329
     14.66666700	      2.41325077	     -0.04850217	      0.17719768	      2.44436292	      1.18341774	      0.32191700	     -0.02115864	     -0.00956149	     -0.42964391	      0.46030985	     -0.26228512	      0.17345738	      0.08372704	     -0.05657187	     -0.22576465	     -0.32704152	     -0.11519294	     -0.07423133	      0.12566364	     -0.15358535	     -0.55774204	      0.22099252	     -0.11345773	     -0.11087050	      0.40900918	      0.39393751	      0.00000000	      0.00000000	      0.01745329
     14.70000000	      2.41322308	     -0.04827052	      0.17542772	      2.44381010	      1.18377390	      0.32211893	     -0.02238187	     -0.00815433	     -0.43029315	      0.46175211	     -0.26175811	      0.17340392	      0.08448829	     -0.05582105	     -0.22518441	     -0.32707314	     -0.11437915	     -0.07370574	      0.12831940	     -0.15306929	     -0.55643931	      0.22234437	     -0.10684498	     -0.10977286	      0.40857003	      0.39711309	      0.00000000	      0.00000000	      0.01745329
     14.73333300	      2.41320330	     -0.04825921	      0.17534805	      2.44319984	      1.18415959	      0.32166779	     -0.02237435	     -0.00814634	     -0.43035949	      0.46177566	     -0.26169826	      0.17340007	      0.08449488	     -0.05579210	     -0.22512044	     -0.32706919	     -0.11434956	     -0.07368063	      0.12834302	     -0.15304248	     -0.55642123	      0.22237165	     -0.10677421	     -0.10971685	      0.40856044	      0.39717157	      0.00000000	      0.00000000	      0.01745329
     14.76666700	      2.41250726	     -0.04750275	      0.17288697	      2.44257305	      1.18441183	      0.32298080	     -0.01980783	     -0.00590286	     -0.43413805	      0.46266120	     -0.25778082	      0.17310154	      0.08722790	     -0.05305729	     -0.22243039	     -0.32708107	     -0.11112334	     -0.07234760	      0.13092807	     -0.15310120	     -0.55391826	      0.22608422	     -0.09548771	     -0.10723967	      0.40749316	      0.40539838	      0.00000000	      0.00000000	      0.01745329
     14.80000000	      2.41166638	     -0.04751242	      0.17176618	      2.44193132	      1.18475991	      0.32266380	     -0.02004463	     -0.00598437	     -0.43490267	      0.46212655	     -0.25798064	      0.17313444	      0.08712563	     -0.05321466	     -0.22222709	     -0.32706917	     -0.11107234	     -0.07229312	      0.13156405	     -0.15376819	     -0.55363448	      0.22638447	     -0.09563658	     -0.10716477	      0.40723399	      0.40596083	      0.00000000	      0.00000000	      0.01745329
     14.83333300	      2.41162250	     -0.04756168	      0.17165467	      2.44124266	      1.18493126	      0.32223087	     -0.02010628	     -0.00597410	     -0.43498768	      0.46212342	     -0.25792909	      0.17313283	      0.08709873	     -0.05320183	     -0.22217871	     -0.32706556	     -0.11106196	     -0.07227971	      0.13159248	     -0.15374232	     -0.55361500	      0.22643181	     -0.09560528	     -0.10714178	      0.40722573	      0.40600349	      0.00000000	      0.00000000	      0.01745329
     14.86666700	      2.41130418	     -0.04799449	      0.17010978	      2.44059010	      1.18498166	      0.32183591	     -0.02089918	     -0.00567298	     -0.43610219	      0.46127208	     -0.25787088	      0.17315254	      0.08676611	     -0.05324879	     -0.22229833	     -0.32708124	     -0.11107302	     -0.07238572	      0.13207456	     -0.15366696	     -0.55335492	      0.22703977	     -0.09472891	     -0.10797092	      0.40727169	      0.40628413	      0.00000000	      0.00000000	      0.01745329
     14.90000000	      2.41159630	     -0.04813204	      0.16896900	      2.43981933	      1.18498176	      0.32149642	     -0.02107517	     -0.00467614	     -0.43759256	      0.45994157	     -0.25744708	      0.17315959	      0.08627835	     -0.05318144	     -0.22222844	     -0.32709002	     -0.11092173	     -0.07246932	      0.13241321	     -0.15309048	     -0.55295685	      0.22814024	     -0.09342661	     -0.10995597	      0.40741982	      0.40650329	      0.00000000	      0.00000000	      0.01745329
     14.93333300	      2.41212426	     -0.04842580	      0.16781899	      2.43880958	      1.18494065	      0.32118883	     -0.02052161	     -0.00356612	     -0.43858231	      0.45919072	     -0.25738097	      0.17317813	      0.08614156	     -0.05324522	     -0.22227697	     -0.32711015	     -0.11071584	     -0.07259629	      0.13240676	     -0.15222059	     -0.55259448	      0.22917598	     -0.09273371	     -0.11162892	      0.40750919	      0.40665560	      0.00000000	      0.00000000	      0.01745329
     14.96666700	      2.41279307	     -0.04881417	      0.16666166	      2.43751784	      1.18504274	      0.32098914	     -0.01930727	     -0.00226181	     -0.43917445	      0.45896872	     -0.25747325	      0.17321068	      0.08602799	     -0.05338652	     -0.22241680	     -0.32713558	     -0.11048533	     -0.07272719	      0.13227141	     -0.15110092	     -0.55217076	      0.23027472	     -0.09314382	     -0.11290722	      0.40740157	      0.40682484	      0.00000000	      0.00000000	      0.01745329
     15.00000000	      2.41360596	     -0.04927205	      0.16541823	      2.43609507	      1.18493494	      0.32062496	     -0.01735274	     -0.00079806	     -0.43947244	      0.45927531	     -0.25762340	      0.17325153	      0.08590843	     -0.05356139	     -0.22262096	     -0.32715892	     -0.11027579	     -0.07281044	      0.13204111	     -0.14990501	     -0.55170418	      0.23132042	     -0.09540644	     -0.11351150	      0.40692673	      0.40689880	      0.00000000	      0.00000000	      0.01745329
     15.03333300	      2.41139507	     -0.05147636	      0.16425162	      2.43569505	      1.18483906	      0.31951217	     -0.01474084	      0.00273901	     -0.44139171	      0.46004667	     -0.25678699	      0.17349018	      0.08216726	     -0.05408503	     -0.22122970	     -0.32678588	     -0.11293914	     -0.07132545	      0.13136722	     -0.14762981	     -0.54900695	      0.23531308	     -0.10574803	     -0.11386851	      0.40377468	      0.40730808	      0.00000000	      0.00000000	      0.01745329
     15.06666700	      2.41313549	     -0.05171906	      0.16232264	      2.43442219	      1.18431831	      0.31889657	     -0.01327261	      0.00475756	     -0.44191971	      0.46032669	     -0.25676727	      0.17350939	      0.08218405	     -0.05421596	     -0.22203801	     -0.32683214	     -0.11341332	     -0.07159619	      0.12988117	     -0.14580728	     -0.54869659	      0.23635387	     -0.10632131	     -0.11508963	      0.40344336	      0.40695429	      0.00000000	      0.00000000	      0.01745329
     15.10000000	      2.41475547	     -0.05214753	      0.16098207	      2.43350836	      1.18405818	      0.31812281	     -0.01221015	      0.00710013	     -0.44303780	      0.45994648	     -0.25683984	      0.17355958	      0.08169483	     -0.05448832	     -0.22181308	     -0.32678369	     -0.11373417	     -0.07141695	      0.12838023	     -0.14403482	     -0.54831687	      0.23732221	     -0.10734432	     -0.11703272	      0.40297901	      0.40611326	      0.00000000	      0.00000000	      0.01745329
     15.13333300	      2.41509268	     -0.05259453	      0.15960694	      2.43277545	      1.18396808	      0.31723750	     -0.01223071	      0.00807647	     -0.44402152	      0.45949373	     -0.25708384	      0.17361280	      0.08120889	     -0.05480155	     -0.22160613	     -0.32673512	     -0.11413468	     -0.07126310	      0.12784681	     -0.14343481	     -0.54805040	      0.23760933	     -0.10804461	     -0.11790890	      0.40263713	      0.40560564	      0.00000000	      0.00000000	      0.01745329
     15.16666700	      2.41514965	     -0.05306442	      0.15825837	      2.43200066	      1.18378912	      0.31633358	     -0.01226927	      0.00870370	     -0.44482600	      0.45927649	     -0.25739707	      0.17367276	      0.08070017	     -0.05518186	     -0.22138676	     -0.32668724	     -0.11452290	     -0.07110718	      0.12755313	     -0.14321281	     -0.54778501	      0.23760126	     -0.10914313	     -0.11814207	      0.40220059	      0.40526082	      0.00000000	      0.00000000	      0.01745329
     15.20000000	      2.41482844	     -0.05561507	      0.15707768	      2.43233260	      1.18350917	      0.31469107	     -0.01233551	      0.01140120	     -0.44709948	      0.46150847	     -0.25651225	      0.17404159	      0.07541764	     -0.05745207	     -0.21905030	     -0.32617429	     -0.11912589	     -0.06940860	      0.12602765	     -0.14438967	     -0.54518541	      0.23463529	     -0.11946007	     -0.11408138	      0.39740229	      0.40447428	      0.00000000	      0.00000000	      0.01745329
