# Supplementary material for: Simulation of Human Movement in Zero Gravity
Source: Sensors (Basel). 2024 Mar 9;24(6):1770. doi: 10.3390/s24061770 (PMC10976247; doi:10.3390/s24061770)
Supplement: Supplementary file 1 [file sensors-24-01770-s001.zip › supplementary/motion_data/11 HeianSandan/motion.trc]

PathFileType	4	(X/Y/Z)	sample.trc
DataRate	CameraRate	NumFrames	NumMarkers	Units	OrigDataRate	OrigDataStartFrame	OrigNumFrames
0.033333333333333333	0.033333333333333333	457	32	m	0.033333333333333333	1	457
Frame#	Time	PELVIS			SPINE_NAVEL			SPINE_CHEST			NECK			CLAVICLE_LEFT			SHOULDER_LEFT			ELBOW_LEFT			WRIST_LEFT			HAND_LEFT			HANDTIP_LEFT			THUMB_LEFT			CLAVICLE_RIGHT			SHOULDER_RIGHT			ELBOW_RIGHT			WRIST_RIGHT			HAND_RIGHT
		X1	Y1	Z1	X2	Y2	Z2	X3	Y3	Z3	X4	Y4	Z4	X5	Y5	Z5	X6	Y6	Z6	X7	Y7	Z7	X8	Y8	Z8	X9	Y9	Z9	X10	Y10	Z10	X11	Y11	Z11	X12	Y12	Z12	X13	Y13	Z13	X14	Y14	Z14	X15	Y15	Z15	X16	Y16	Z16
1	0	2.322049708368618	1.188300554097943	0.384059808286718	2.296211925557691	1.364833895233135	0.3689180051658764	2.275087099731488	1.505849968839334	0.3568207356563709	2.251168881190893	1.722462270888838	0.3521986832375429	2.230245937712158	1.684769818232943	0.3756099015639784	2.125545640825607	1.637657180943178	0.4612955773702632	2.123715152579721	1.360543546509436	0.4908825963714847	2.092984579357254	1.156245236099587	0.3800747834690264	2.07460019148349	1.068165133430074	0.3545754441264147	2.073656212664819	0.9796109589882959	0.342141610086524	2.154364615005604	1.047213696846854	0.3615164416599985	2.281283110335555	1.688742521970918	0.3319918241586188	2.37146798960576	1.664132510773549	0.2408382007458326	2.473305732715354	1.402527527929732	0.2181707461462578	2.378359105415934	1.201893279475944	0.1452702407780054	2.342788883556486	1.113049830955932	0.1539117272827273
2	0.03333300000000072	2.321722975074066	1.188193806379471	0.3843051004483262	2.296034690374855	1.364841270354845	0.3695175627897805	2.274891320465787	1.505912665730104	0.3574112094378805	2.251937593211828	1.722704437810216	0.3527275007626106	2.231019384689691	1.685093789002694	0.3764244833590005	2.12736824388886	1.639195598108626	0.4640123354831924	2.127585048215366	1.363041122721523	0.4947864153740764	2.093282193354267	1.159954394471928	0.3864530218537971	2.097393444523668	1.07443202961724	0.3680249882124556	2.122924971478227	0.986415345670931	0.35576850081427	2.157852823464445	1.051853903743567	0.3660683586804269	2.281739154493374	1.688841299559841	0.3322442428779011	2.37122996377351	1.66416489559889	0.2397486086771808	2.472799684653121	1.402819358461923	0.2167337555860222	2.379789612755018	1.200011404024004	0.1468156175018142	2.345273543067811	1.113542479829595	0.150210587594249
3	0.0666670000000007	2.321390163778378	1.188080754953434	0.3845657405234991	2.295849669563523	1.364843283723717	0.3701223294932427	2.274701949114958	1.505972337988019	0.3580232546917074	2.252664569919784	1.722942318016277	0.3532894819793176	2.231747330017514	1.685408594568552	0.3772521662329802	2.129067383964211	1.640637237626982	0.4665833576195799	2.130978075557668	1.365231752305329	0.4985089926163009	2.092424062085368	1.163284172525688	0.3920771674488148	2.1174437357726	1.08085956331497	0.3817042232066108	2.17665992087442	0.9986779595690453	0.3752455606911358	2.163471520141349	1.056037519874069	0.3710222228623843	2.282170546547697	1.688940824230769	0.3325455736533686	2.371028216651506	1.664147194669978	0.2388414217770503	2.472325317987897	1.402898244471428	0.2156647985630228	2.380695865870091	1.198960341731641	0.1473444347442388	2.346966999051887	1.112773773233801	0.149292588313948
4	0.1000000000000005	2.320984208042291	1.187952301888756	0.3848297174119246	2.295602183214229	1.364830926701717	0.3707203485742082	2.27447218430359	1.506020445130264	0.3586592046176365	2.253281498939258	1.723164662899237	0.3539036870463149	2.23235394381671	1.68569857118125	0.3780877437330312	2.130462743483286	1.64188699523547	0.4688340917452534	2.132910889488256	1.366868714699007	0.5016275297300732	2.090111626566921	1.165192701584149	0.3960598999235121	2.124643914765441	1.082610261183565	0.3902488910985893	2.1957429492636	1.000484149097967	0.3850584333497932	2.164273492749182	1.057696095318742	0.3738390741603081	2.282523231623938	1.68903483045308	0.3329338609160797	2.370841008953156	1.66401499019538	0.2382657761762027	2.471807978066899	1.402547018757028	0.214989295152841	2.381059373270322	1.19808788991386	0.1475500007641124	2.348984084123597	1.111292001526134	0.1500801243138093
5	0.1333330000000004	2.32047205967185	1.187810929429035	0.3850714075929137	2.295249336086821	1.364805050006881	0.3712880752819829	2.274141373701115	1.506056149928866	0.3592933698035903	2.25372689138865	1.723368224280373	0.3545835111097278	2.232771951513344	1.685956946584272	0.3789271506557476	2.131422482387139	1.642897572804457	0.4706790346766058	2.133281837158482	1.367930333832063	0.5040529718070323	2.08732261639674	1.165953965696449	0.3989429787320662	2.123695985582912	1.08266335311586	0.3950637019724018	2.194176990424329	0.9998243996743735	0.3881566971549855	2.160256979339075	1.056761541790719	0.3753112986053997	2.282742545504024	1.689124108808339	0.3334284973638745	2.370620231234915	1.663752360763214	0.238076312799862	2.470962122453453	1.401732682005174	0.214232623881088	2.380811010273609	1.196587927732861	0.1471314379654251	2.34931220909056	1.108214642357179	0.1507346353407984
6	0.1666670000000003	2.319844393268269	1.187662370472785	0.3852596198243535	2.294760052097501	1.364769354202547	0.3717979183087569	2.273651672499187	1.506081169781936	0.3598953367231328	2.253958398899092	1.723553487993742	0.35534561926651	2.232955474336606	1.686181811211024	0.3797780840726951	2.131872386584626	1.643660640890714	0.4721188753234664	2.132540023648644	1.368491497768675	0.5058055771233085	2.08477293013899	1.166086839196657	0.4010970488026309	2.12058160182604	1.082490960385694	0.3993906114629295	2.188476841943419	0.999068158586183	0.388393397902404	2.155476453302865	1.055785510192877	0.3770140492854587	2.282786051738562	1.689211733732242	0.3340410915551253	2.370314044557127	1.66337666382954	0.2382716116298451	2.469580155690709	1.40049203771146	0.2136065399115399	2.379060989742584	1.195422383208036	0.1460982687981599	2.347552837099894	1.107484731620918	0.1503376466413273
7	0.2000000000000002	2.319098402106979	1.187517806372418	0.3853681905838708	2.294116490387334	1.364733846928427	0.372225701287303	2.272967542142378	1.506104708698685	0.3604350764001576	2.25395968764981	1.723729371034956	0.3562001679447749	2.232886891668334	1.686381177421112	0.3806491166181415	2.131800800372932	1.644202236059841	0.4731999812856081	2.13120847199776	1.368682906641207	0.5068963885615141	2.082943351334169	1.165756870316809	0.4025071221001661	2.118540856940325	1.082597359095382	0.4047668719767746	2.184834281469133	0.9997558486498486	0.3870428587116865	2.154367024429844	1.056523494304441	0.379109617852285	2.282633783806541	1.689307573010803	0.3347714377481407	2.369886355551983	1.662936928462467	0.2388089043059076	2.467675628544628	1.39898021522844	0.213378382040354	2.376190876514345	1.193764765459973	0.1457226365020157	2.343604316640981	1.10601882217443	0.1507256754551383
8	0.233333	2.318235986094303	1.187388736227831	0.3853890868571007	2.29331330989231	1.364709023741939	0.3725661258436866	2.272080044061309	1.506137448998489	0.3609049971181864	2.253740195370709	1.723906469684855	0.3571640403846878	2.232575794929117	1.686566034377776	0.381560246441441	2.131248474224062	1.644568269952754	0.4740161118077194	2.129503812798265	1.368652275010789	0.507409515351234	2.081738668893207	1.165413003554977	0.4030303480261133	2.117787447558641	1.083159914163629	0.4092907222488313	2.182184515189288	1.000292060060723	0.3857787611097023	2.15354114349534	1.056526068766896	0.3801487366837317	2.282290107999163	1.689421926505534	0.3356254291636899	2.369332679768607	1.662502275398927	0.2396582894163632	2.465333687502639	1.397463868062242	0.2135724487477604	2.37310192542316	1.192571529639705	0.1464138779218078	2.339562990539657	1.105566193550524	0.1515746424902448
9	0.266667	2.317258061784921	1.187277447909891	0.3853318299812179	2.292355369169696	1.364695393484889	0.3728349356045389	2.271006001130033	1.506180002769378	0.3613268113514448	2.253328267760983	1.724083865524512	0.358236426323046	2.232052754066228	1.68673755120277	0.3825208939804865	2.13028954943698	1.644804221956905	0.4746637869964782	2.127151825624693	1.368517933131995	0.5074641491911391	2.080193331734802	1.165401177489998	0.4027058314908438	2.116805650339399	1.083930269533206	0.4113960762555908	2.179498232832781	1.000415297365705	0.3853642941895815	2.149726210345338	1.055217724017978	0.3798595013046564	2.281777926858517	1.689552493907983	0.3365978367470361	2.368680826935963	1.662129297519648	0.2407947853282668	2.462358397247129	1.396082376958085	0.214017347128917	2.368817732335095	1.191260239260039	0.1465315590687495	2.335205302431699	1.104077634667933	0.1519909731402353
10	0.3000000000000007	2.31618532678587	1.187177987508643	0.3852033290457174	2.291276386146529	1.364684147268924	0.3730404407312365	2.269806155629126	1.506223120995804	0.3617184682379319	2.252774647092076	1.724248286496101	0.3593752721579589	2.231375497799397	1.686885607904572	0.3835070673277842	2.129051438438124	1.644939405942721	0.4752076944153063	2.124024627628454	1.36833231338948	0.5071373779534545	2.077412789872043	1.165318759316393	0.4017461624758575	2.114071849977969	1.084205143754696	0.4114152428797615	2.175820981576218	0.9997620303989747	0.3855483257366443	2.140377176368235	1.052717056210231	0.3791811698709586	2.281143134967108	1.689684464339325	0.337646332763366	2.367973986879542	1.66184596302366	0.2421283610138514	2.458885779922154	1.394960024820704	0.2149161505281378	2.362837351904062	1.190775717368249	0.1463320828306603	2.329488376804409	1.102930792647696	0.151549012230295
11	0.3333330000000005	2.315071154932321	1.187082874845074	0.3849947254849628	2.290146976027292	1.364665246852313	0.3731684907007796	2.268582059321227	1.506256073169958	0.362069915042493	2.252159382476945	1.724384428874396	0.3605028791301426	2.230633536113882	1.686998814976943	0.3844635731888164	2.127722378292209	1.644993117886752	0.475672076889537	2.120634283476946	1.368129795375772	0.5065821533880086	2.073809499708503	1.165367739662029	0.4002626351775716	2.110104743028771	1.084676107929462	0.4100626946226829	2.17154485470827	0.9994161979345835	0.3847057026949701	2.130678208905065	1.05141792731735	0.3773485042467105	2.280461047060629	1.689800471249242	0.338692054833397	2.367274003555828	1.661651448768728	0.2434907898084638	2.455503432787377	1.394244685489174	0.2161424872419569	2.358082494440337	1.191590602199384	0.147138948663152	2.326428077753431	1.102644777924659	0.1506487461472886
12	0.3666670000000005	2.313971461499834	1.186985126254007	0.384694244933431	2.289042937136201	1.364631249429831	0.3732026193483583	2.267432603994854	1.506271293895748	0.362358673406542	2.251570488569526	1.724482539153592	0.3615403387261655	2.229921496989227	1.687071508009115	0.3853313958656271	2.12648035723067	1.644987232467967	0.4760523526306635	2.117647442276327	1.367960096727155	0.5059653719028593	2.070416055902013	1.165547123276918	0.3985472477214327	2.106573786617143	1.085760834278227	0.408303478631235	2.169234000490766	1.001513418427528	0.382799493773965	2.12498164722872	1.051997788070514	0.3752505170018072	2.27981505224573	1.689887744184878	0.3396546392136592	2.366649228629877	1.661513154109891	0.2447214648860858	2.452511564679165	1.393806795596779	0.217086797462842	2.355822201515742	1.190672656770241	0.1487983851369199	2.325653304127085	1.101696733796204	0.1508460153615379
13	0.4000000000000004	2.312938191265016	1.186877326745778	0.3842911055894926	2.288027211903915	1.364574974982204	0.3731343573613634	2.266427782600422	1.50626101477336	0.3625714233238174	2.251080746528082	1.724534278744586	0.3624425329884137	2.229314623175816	1.687098464825279	0.3860764080657187	2.125448282235795	1.64493981315775	0.4763515844202088	2.115353408991118	1.367863954507701	0.5053994570310395	2.067870031682709	1.166047389572685	0.3967041959311637	2.103987808385915	1.086641452476613	0.4061610096327474	2.168046628286033	1.003088025957032	0.380873160969121	2.121417791172033	1.053261309508392	0.3736680944799475	2.279274204153711	1.689935211311362	0.3404883996420668	2.36617202609143	1.661387809219021	0.2457526670045415	2.45001998930253	1.393423326960198	0.2176401119284818	2.354577081626905	1.189600089698806	0.1505119898221564	2.325286820154371	1.100836691271723	0.1522191490251356
14	0.4333330000000002	2.312003315300581	1.186755997796072	0.383776460477344	2.287133614846848	1.364494110200288	0.3729582403592218	2.265597077454149	1.506222870327881	0.3627004471006438	2.250727083074146	1.724538389890508	0.3631999057122711	2.228851298338761	1.68707989914775	0.3866928700057826	2.124677058630483	1.644861067225847	0.4765863665547323	2.113632279680679	1.367844334583823	0.5049593115757759	2.066031258068258	1.167230132062646	0.3947863129376152	2.101979300825603	1.087684099027888	0.4032348770680917	2.166911090145804	1.004214497451181	0.3790531130830753	2.118816820937604	1.055837013124661	0.3734639114239102	2.278871974974081	1.689939827503291	0.3411808109740662	2.365869879675377	1.661252181799579	0.2465770254422063	2.44791741176269	1.392993958943849	0.2174108769478319	2.352817346368302	1.188537363655479	0.1514326050286693	2.324166976929301	1.099836020152707	0.1542778876420762
15	0.4666670000000002	2.311183764123545	1.18662227898149	0.3831528906024574	2.286373961942116	1.364392051313684	0.3726801293664948	2.264942360454152	1.506161144039569	0.362749981146511	2.250513518096504	1.724501915491227	0.3638325843757773	2.228537074172569	1.687022696217662	0.3871998505561113	2.124156582200696	1.644752858800081	0.4767793866878767	2.11224462956815	1.367854734294362	0.5046734036389631	2.064454105039331	1.16898489304229	0.3931128040691878	2.10027953975328	1.089095306682543	0.3999724834658429	2.165363978422792	1.005400913043905	0.3778242190930688	2.116858822159312	1.060032694159661	0.3745820453807508	2.278610581295515	1.689907843753136	0.3417479372196278	2.365728628484138	1.661107823201078	0.2472268324183093	2.446221294198502	1.392565802276596	0.216211933987646	2.350400095281828	1.18780045323391	0.1503713938842723	2.323380935690939	1.100178123802684	0.156139035921333
16	0.5	2.310491902239629	1.186482192016564	0.3824318075225165	2.285749881923268	1.364277504043806	0.3723112297973873	2.264455157217319	1.506086120453861	0.3627304539715788	2.250424939303453	1.724438720457101	0.3643722551929878	2.228358269499736	1.686939574861117	0.3876249868187602	2.123837018979418	1.644611554671568	0.4769266933418	2.111085116449711	1.367808853796793	0.5043831275160393	2.062934817168833	1.169892685098304	0.3919030976146691	2.099354037004108	1.089616718029367	0.3976725874084677	2.164587883731089	1.005377309945841	0.3772381545940791	2.115454730171419	1.06226215229962	0.3752232004832834	2.278475548639124	1.689853020708524	0.3422185428069996	2.365714541063394	1.660972094054456	0.2477461046087635	2.445086415440213	1.392217427670296	0.2151064263884595	2.347665183914815	1.188382155651341	0.1483515307181368	2.323488021774493	1.101862229699742	0.1574999426065148
17	0.5333330000000007	2.309910328846271	1.186341415561925	0.3816253501579374	2.285240747997237	1.364159281807957	0.3718647702404134	2.264113284866956	1.5060089938719	0.362665505643793	2.250439807150457	1.724363973774433	0.364855092975981	2.228293106010552	1.686844970499572	0.3880012220545152	2.123653930317988	1.644442263123802	0.4770213763267226	2.110146652208241	1.367669115926358	0.5039541943924648	2.061043023989777	1.169823310741511	0.3909703903677799	2.098216778880452	1.08916549862152	0.3962585344820677	2.163411484751327	1.004610778049678	0.3762107528797744	2.11285358247178	1.061516767734463	0.3740776012442563	2.278445544016767	1.689789910339022	0.3426273091249513	2.36579143154329	1.660867157515169	0.2481814741498898	2.444503063827224	1.39202286409293	0.2145814247378039	2.345476454380399	1.189319370611964	0.1469762638067778	2.323711436970531	1.102513404889558	0.1579031742970027
18	0.5666670000000007	2.309398029480288	1.186201807067383	0.380748352458962	2.284810896286508	1.364041992015913	0.3713522591031483	2.263878953597751	1.505935671158111	0.3625636260048808	2.250536620062744	1.724287371173576	0.3653051629967076	2.2283173660421	1.686748455401158	0.3883489586795245	2.123546781746691	1.644257760259959	0.4770545942397742	2.109426044221842	1.367456627878121	0.5034035477951804	2.058475332359914	1.170267034738806	0.3898536889582855	2.09675166635899	1.089864502862809	0.3944587120275353	2.16030972301384	1.004482474854017	0.3748227137141265	2.109137222182412	1.061930489088875	0.3714219750846052	2.278497400592565	1.689727010307979	0.3429968911268441	2.365937482486125	1.660800764225886	0.24857299121158	2.444294487288195	1.391958525094858	0.2144754193400978	2.343619788674308	1.190333129339293	0.1461128537170211	2.323543083683914	1.103302028747622	0.157678853583057
19	0.6000000000000005	2.308908372226952	1.186065302762629	0.3798183830497099	2.284421099839081	1.363929478055256	0.3707824022372239	2.263708327084891	1.505870109855908	0.3624172477549932	2.250692007333576	1.724215905209205	0.3657262334297459	2.22840415444511	1.686657419109584	0.3886685585659182	2.123478788630319	1.644075470435917	0.4770388264781402	2.108967546903447	1.367217577767136	0.5027706370296806	2.055652283082698	1.170987613878061	0.3889340589839126	2.095739019345148	1.09102865607692	0.3924900650866185	2.1572821033459	1.004513412432201	0.3743348811170186	2.107036957190251	1.063810668452484	0.3683106737657192	2.27860567164587	1.68966986516193	0.3433313902414694	2.366138943235606	1.660772383231927	0.2489456663607789	2.444225217956988	1.391984896733619	0.2145862146084228	2.341898275705852	1.191775796834599	0.1455153965105209	2.323705088580256	1.104476283931297	0.1574421876466532
20	0.6333330000000004	2.308395619637094	1.185934129690978	0.3788544242165797	2.284031284276847	1.363825543086848	0.3701696577360917	2.263559010666041	1.505816374330005	0.3622370284369646	2.25088363132959	1.724156372517193	0.3661179491111596	2.228528023433581	1.686579829070721	0.388960691311673	2.123434430340001	1.643913267534444	0.4770180005921502	2.108547086654334	1.366995341251378	0.5020522258440083	2.053434509902195	1.170874480326565	0.3883772449232846	2.095140305869841	1.090849491982961	0.3911429197364489	2.155896817515492	1.00348889072196	0.3742690938992587	2.106460042873553	1.064368090286592	0.3664820423717116	2.278745587053874	1.68962326416782	0.3436326847025986	2.366368770500961	1.660776827684901	0.2493060807875615	2.444058943577048	1.392088243436059	0.2143703998963034	2.340762696781749	1.192389068941532	0.1450414997486327	2.324041676323096	1.104488463152421	0.1571515941512387
21	0.6666670000000003	2.30781944618894	1.185808337672544	0.3778731645252139	2.283609472733892	1.363731051541669	0.369525060126314	2.263394315513677	1.505774475022989	0.3620225329355464	2.251099068037473	1.724110511659876	0.3664811044211538	2.228672466690558	1.686518575493873	0.3892251093324101	2.123404228723723	1.643777939583709	0.477011513979016	2.108104218618244	1.366810229813783	0.5013356472827953	2.051934342402892	1.170556976178532	0.387732230702076	2.094590497791375	1.090385833316265	0.3898384219586104	2.155260942398853	1.002827304735241	0.3733908264782831	2.106159122572226	1.064875092250896	0.3658862014048024	2.278902117752911	1.689587226592477	0.3439024947307649	2.366621795325373	1.66079782734304	0.2496720032496657	2.44372625534773	1.392212170962482	0.2137720340147611	2.339780962115857	1.192625493254847	0.1446466425648733	2.323789146204431	1.105527520220178	0.1567721114090794
22	0.7000000000000002	2.307151239330123	1.185686568183875	0.3768932436899844	2.283138259842881	1.363644614178654	0.3688586431093387	2.263192995313673	1.50574127166157	0.361762934497147	2.251336563119843	1.724075719892463	0.3668125294738127	2.228831420800402	1.686471985616439	0.3894552486246139	2.123385516232746	1.643667849041917	0.4770060725553479	2.107742467472725	1.36667548875196	0.5007729547340209	2.050926911721808	1.170593500376846	0.3869606578718001	2.093819532722761	1.090417371284632	0.388673579870303	2.154604114917956	1.003195496473709	0.372064639049505	2.105404634056288	1.065426661712721	0.3648828869294594	2.279072457119027	1.689558008530279	0.3441394172616964	2.366917618079976	1.660814133108511	0.2500635230544809	2.443319757902415	1.39228286635736	0.2130779662631593	2.338473057185419	1.192969615727568	0.1439389634553419	2.323354871074754	1.106143821281214	0.1555985482452159
23	0.733333	2.306375077630728	1.185565905830579	0.3759380890888463	2.282614076139926	1.363561746318329	0.3681839078786666	2.262953379068018	1.505709714735863	0.3614520649110698	2.251601094123635	1.724043634798746	0.3671025706069212	2.229007898533835	1.686432473787164	0.3896400447552943	2.123388908983972	1.643574728635771	0.4769779992601332	2.107387185585861	1.366607965536641	0.5004558630739336	2.049831939315083	1.17072600234792	0.3866342864647905	2.092368038528392	1.09030718229193	0.3884528167521299	2.152997963632568	1.002873288822349	0.3721312376939431	2.104014787704723	1.065535343127351	0.3647213519601305	2.279261689892874	1.689526881435306	0.3443369865807154	2.367282999740715	1.660806486970044	0.2504842686529849	2.443040839816258	1.392262085943504	0.2126395331086572	2.337102097553561	1.193111015613071	0.1433429766923935	2.323282252516236	1.104967971750548	0.15402667954154
24	0.766667	2.305499690806413	1.185442433713542	0.3750404265290223	2.282051168175478	1.363475560324299	0.3675247841095567	2.262691553996455	1.505669680641926	0.3610967480238129	2.251897247439744	1.724001531057325	0.3673415660305055	2.229208695573297	1.686387522256215	0.3897723485167593	2.123438768502304	1.643482147782323	0.4769248009481206	2.106911012512706	1.366599036515426	0.5003898172426854	2.048013527097064	1.170880005047458	0.3870693622899645	2.089771722082956	1.089589727601974	0.3884613015864742	2.149698752827379	1.001181387870612	0.3726866124064938	2.101725831340921	1.065554057826382	0.3650936951215934	2.279475345748796	1.689481766322787	0.3444884652555919	2.367729317753049	1.660764594171641	0.2509146385475979	2.443076093630248	1.392185656596477	0.2124363845273938	2.33662470346611	1.19342545382863	0.1425000804687888	2.323410193480859	1.104985337011212	0.1520252003475025
25	0.8000000000000007	2.304568600730511	1.185314284434359	0.3742360551954764	2.281485016115783	1.363380365531683	0.366910960831794	2.26243752640283	1.505611895581976	0.3607119733993085	2.252224770976603	1.723936899779625	0.3675207482845062	2.229439743203721	1.686324095325403	0.3898484762624038	2.123562326630099	1.643366944623496	0.4768527255716463	2.10642756810598	1.366601809657457	0.5004763793050231	2.04568191399134	1.171179685151378	0.3878842178278742	2.086754813898323	1.088927590754014	0.3874457048818669	2.146597778553053	1.000679867408552	0.374490548073022	2.101130786441912	1.066590853351924	0.3652596443740166	2.279715356872756	1.689411768499143	0.3445875013532561	2.3682421738659	1.660683149790164	0.25131751401617	2.443343530910323	1.392086616624075	0.2121482978160945	2.337039382341214	1.193629372944101	0.1413102431210507	2.323066875292334	1.105098886445836	0.1499794531711453
26	0.8333330000000005	2.303657459507828	1.185184511005866	0.3735591860454016	2.280964051132237	1.363276929670163	0.3663745296727895	2.262224863657791	1.505535530723633	0.3603261787589504	2.252579100174966	1.723848146570437	0.3676392170991802	2.229704278050129	1.686239716793491	0.3898754961517742	2.123778161227643	1.643219029350144	0.4767804470807981	2.105902089930717	1.366596818070835	0.5006478649284426	2.042918228580342	1.171618741148104	0.3889735216693018	2.083476999151793	1.088386499460201	0.3852098802044042	2.142963824740124	1.001273895301336	0.378686325923235	2.101503427144084	1.069104878202334	0.3654860197736314	2.279980079571899	1.689316568598982	0.3446340746484617	2.368775024221577	1.660566378277336	0.2516401669660315	2.443668841492037	1.391968617091066	0.2115972097947803	2.337288640043	1.19432648215074	0.1397077396723354	2.320859785114727	1.106364769744174	0.1477216861236371
27	0.8666670000000005	2.302878898928042	1.185059044238269	0.3730430998175071	2.280552731947414	1.363170289194515	0.3659523853127298	2.262092271886754	1.50544570319078	0.3599829554926436	2.252952185475001	1.723742009964022	0.3677059636239915	2.230002700174686	1.686139744262962	0.3898713693084467	2.124093270537607	1.643036527331136	0.4767328063099111	2.105325996622092	1.366561909076093	0.5008577470267063	2.040647952710541	1.171492754345888	0.3900428094970588	2.081897407959097	1.087713694398982	0.3828114662033172	2.141142808207282	1.000742932948025	0.3810324700643576	2.101642772851531	1.071202921496329	0.3657791481768014	2.280266125503211	1.689203968124646	0.3446381570392338	2.369265700312408	1.660424655640539	0.251831752525182	2.444026367059305	1.391835124011592	0.2111166463327973	2.337267904790472	1.194499643033078	0.1391026228451409	2.319593609073776	1.105657051262773	0.1465780126410301
28	0.9000000000000004	2.302304059172777	1.184942067984256	0.3726954645885127	2.280287292307526	1.363064856444329	0.3656606510231553	2.262054871659962	1.505347726624011	0.3597140197071612	2.253338111683369	1.723625646731107	0.3677557737486944	2.23033256185329	1.686029715627017	0.3898714044986605	2.124500861662717	1.642820044938557	0.4767473174462816	2.104807168764919	1.366474634168111	0.5011111309733605	2.03955321885726	1.171437302690831	0.390385731237572	2.081652255346333	1.087533208581284	0.3809941943927708	2.139999747424096	1.000074612889006	0.3819885589880432	2.101632966869009	1.072516585767959	0.3660773673831932	2.280570393052027	1.689082168080649	0.3446324496353668	2.369688514936191	1.660270211532394	0.2519171376093531	2.44442440098693	1.391714944104469	0.2106370931182306	2.337339532487714	1.194202576120134	0.1393119765865656	2.319476025256012	1.105153091515482	0.1468280599715595
29	0.9333330000000002	2.301956777823676	1.184835933629029	0.3725022465936376	2.280173759356797	1.362964856825573	0.365494452367333	2.262108550092707	1.505248182332467	0.3595361190811285	2.253736098919522	1.723508391851687	0.3678297212971237	2.230692241852256	1.68591767962738	0.3899133912395653	2.124998411535411	1.642576540970007	0.4768782263095222	2.1044068978541	1.36632438306745	0.5014321709766649	2.03931014963233	1.171963806247461	0.3899426299370243	2.08143157095922	1.088096570264916	0.3798626632961183	2.138422365863881	1.00049885294075	0.382327728503147	2.101310217019865	1.07351862210837	0.3663748828168444	2.280892570756447	1.688960835471178	0.3446534821231177	2.370054829815956	1.660118210459095	0.2519578006846618	2.444934484609186	1.39161238454333	0.2103368723355511	2.337885083126622	1.193942481993065	0.139610346430439	2.319619489641558	1.106123732988219	0.1475966803369843
30	0.9666670000000002	2.301825801802445	1.184745528121534	0.3724472621997391	2.28019666562369	1.362878775009406	0.3654446014271066	2.262235253005223	1.505159298789194	0.359453118125769	2.254147736510853	1.723406595273715	0.3679619806695038	2.231080069056316	1.685819377589375	0.390028796541046	2.125579474529599	1.642324576292739	0.4771669549400138	2.104140073287896	1.366129464988498	0.5017915819795907	2.03904151962259	1.172229743367488	0.3896580623380451	2.080522361049382	1.088076630009618	0.3792327837543092	2.137055115723333	1.000644659027123	0.3822202124143991	2.100042221826276	1.073356960713368	0.366867628230826	2.281232590716637	1.688855567047668	0.3447287617074645	2.370386131390017	1.65999242928886	0.2520066295710898	2.445568907942569	1.391545726106676	0.2103465167908195	2.338682303676486	1.193645625617613	0.1398524244780278	2.320228496503947	1.106063987940656	0.148305370527156
31	1	2.301885828179044	1.184676806832758	0.3725120233214439	2.280336316145281	1.362816478974455	0.3654993549262431	2.262419281555031	1.505094855563016	0.3594602145619138	2.25457295227269	1.723337830925832	0.3681700984982827	2.231492325517985	1.685752015983565	0.3902325439180464	2.126226639327972	1.642083890487573	0.4776150361097094	2.104021155228263	1.365923896101625	0.5021930907194194	2.038168891044085	1.171995569177166	0.3902833391145075	2.078858745893017	1.087345553063744	0.3788641290660323	2.135802532309442	1.000493024261213	0.382244665688597	2.097705497333899	1.072022107867817	0.3665698401494355	2.281589925754048	1.68878308572985	0.3448717777813576	2.370699104785549	1.659916861805726	0.2520874343061671	2.446327787889004	1.391567044670906	0.2105480931656983	2.339660478549042	1.193274654650806	0.1400061212048714	2.321275881373821	1.104988752846976	0.1488652805045155
32	1.033333000000001	2.302103690618283	1.18463457556765	0.3726746565747473	2.28057245421707	1.362786621667746	0.3656442470750535	2.262650352828468	1.505067326924001	0.3595478120453468	2.255005903030486	1.723317718379075	0.3684506700661069	2.231919660841447	1.685730951848247	0.3905184128306505	2.126900804013979	1.641872979498497	0.4781698801645928	2.104115247556163	1.365753032850495	0.5026400142284126	2.036629920062199	1.171648037816251	0.3921206191927145	2.077223378151384	1.08711221241598	0.3789231729298874	2.135193724720288	1.001089487395511	0.3835407294292539	2.096104693749504	1.070572103268263	0.3625348096871925	2.28196095444849	1.688758318181642	0.3450804480763269	2.371000225189257	1.65990987473128	0.2521948039881425	2.447159098348432	1.391734749902343	0.2106982826446061	2.340671815655611	1.193778101383008	0.139788915486636	2.321790342880318	1.105892658160752	0.1489326633468561
33	1.066667000000001	2.302435143823583	1.184614842068761	0.3729073028008956	2.280882243534643	1.362788872947385	0.365860445677968	2.262924529314379	1.505080056407769	0.3597075286085227	2.25543819726	1.723352163300075	0.3687850504957312	2.232349743718088	1.685761770173911	0.3908641592270309	2.127548314050177	1.641695631089008	0.4787322569095727	2.104528132873592	1.365608283225075	0.5030517950271726	2.034936529056933	1.17131011587666	0.3947176339262125	2.075760393807476	1.08747015442331	0.3791969532403429	2.135262718591227	1.00278289385577	0.3852949943823977	2.094670201591304	1.069339428182672	0.3543928387612509	2.282342166096485	1.688786723439964	0.3453433037702589	2.371298014726139	1.65996521001104	0.2523140527250897	2.448012899719302	1.391981434542184	0.2108109148407965	2.341639919303822	1.194614661209303	0.1392701249369283	2.321417489634029	1.107723073042436	0.1487318466949415
34	1.100000000000001	2.302825873045586	1.18460591090338	0.3731778902936749	2.281234941252313	1.362814132864171	0.366128335894151	2.263231151553872	1.505126582662835	0.3599370556386374	2.255849754658886	1.723435875347568	0.3691573097483061	2.232759034174316	1.68583844528386	0.3912483654483231	2.128095011453121	1.641538338079773	0.479194648177183	2.105332403829182	1.365412521761801	0.5032849988535812	2.034531646608909	1.170758304633479	0.396567154702541	2.075458710911532	1.087301954036155	0.3792739138062726	2.137279391888642	1.003543315935593	0.3843254589313462	2.094731412890158	1.068933105107559	0.3502673520060633	2.282719262049004	1.688863356695778	0.3456541891827402	2.371585378397261	1.660058055057168	0.2524504726684703	2.448756708704996	1.392192229644035	0.2110544703448778	2.34213827885229	1.195060451165088	0.1387847674616652	2.320330093321684	1.108387113515939	0.1481555792794541
35	1.133333	2.303219833263524	1.184595003689303	0.3734622988959698	2.281589174793913	1.362850119528117	0.3664306094077154	2.263532860949018	1.505194683873342	0.3602162283228675	2.256212832656106	1.723555966396097	0.3695637084551743	2.233116084854705	1.685947365316574	0.3916596007025889	2.12848526210586	1.641387860992855	0.4795299947668636	2.106184820977937	1.36510826946255	0.5032830038895471	2.035527000731101	1.169692922744629	0.3968612237727817	2.076553203537693	1.086052348481553	0.3790631644541943	2.139946273842422	1.002469726649078	0.3836876266317995	2.097244997223808	1.068166442646842	0.35091479004203	2.283065585484575	1.688976107077816	0.3460124074054411	2.371847963137326	1.660163284758388	0.2526386332362861	2.449320859836938	1.392347397960332	0.2114019121390158	2.34252785753591	1.195591604985971	0.1382933996645042	2.320214176469621	1.109765660152691	0.1474398851892194
36	1.166667	2.303571559739183	1.184571503255476	0.373746215572285	2.281906733780825	1.362884817628333	0.3667521602468205	2.263796162738787	1.505271294767182	0.3605242680304138	2.256514441201815	1.723697444953726	0.3699949674522289	2.23340453772133	1.686073986510623	0.3920856691516919	2.128719111933648	1.641251454774407	0.4797771870177573	2.106781772353725	1.364760459266106	0.5031703050088857	2.03681594104882	1.169024132033147	0.3963241282231415	2.07802985693247	1.085400205344562	0.3787051443692382	2.141766500117772	1.00227672791712	0.3836513333169003	2.097771672330547	1.066890765979509	0.3522157383512143	2.283365756044559	1.689110049345302	0.3464083839835576	2.372096211649499	1.660258363697477	0.2529003947707647	2.4496609918603	1.392399385640589	0.2117831014118935	2.342862728511338	1.195621164848303	0.1381369710450332	2.321055839190237	1.109924118226331	0.1470210061163446
37	1.2	2.30385135206746	1.184527379738558	0.3740210773072854	2.282158091995587	1.362907500261732	0.3670829069537173	2.263997939576648	1.505344044585312	0.3608538905897307	2.256753237335033	1.723845053525258	0.3704514429915423	2.233620357989087	1.686203989528543	0.3925266106831475	2.12882073970059	1.641134380687638	0.4799886602989291	2.107060576591593	1.364417459360534	0.503011292370442	2.037878242784633	1.16854009159465	0.3957037314098615	2.079199318235252	1.084950795056847	0.3782183036426554	2.142636833618342	1.001770681281698	0.3835058804651661	2.097690353010485	1.065420057935574	0.352921850117805	2.283614909420603	1.689249846091056	0.3468401692530426	2.372350580829251	1.66032876484473	0.2532547201388186	2.449805382006084	1.392306241722948	0.2120562770553042	2.342899359273718	1.195740409253887	0.1383251974388986	2.321574667501588	1.109658341105036	0.1466277205411774
38	1.233333	2.304046262953602	1.184456003721433	0.3742828957997161	2.28232544283399	1.362908226048898	0.3674191990579659	2.264125889822626	1.505400900107446	0.3612103008079594	2.256928436691262	1.723983272098224	0.3709440741455342	2.2337616317303	1.686322379599115	0.392993055185813	2.128809613292039	1.641036979098307	0.4802133027402843	2.107073032948949	1.364099168571984	0.5028781695206868	2.038507754583282	1.16818776310105	0.3954256434425982	2.079436167520506	1.084720336644079	0.377273215742384	2.142375554346224	1.001403037128591	0.3831568613036208	2.097548166541431	1.0646772852307	0.3533395040956412	2.283810025507512	1.689380504618819	0.3473164633297923	2.372628726915167	1.660368210140463	0.2537286746781564	2.449883433180027	1.392031718845094	0.2123958698319619	2.343061753358797	1.195667658673055	0.1387349535822241	2.32140387685169	1.108857877996015	0.1467977591802996
39	1.266667	2.304151888135475	1.184354389367567	0.3745259955538205	2.282401487013076	1.362880104541815	0.3677576641909328	2.264178628651593	1.505432173703948	0.3616021805956289	2.257033177928819	1.724097670442159	0.3714841441479532	2.233823667193358	1.686414623938496	0.3934964968784563	2.128701344239733	1.640952671729498	0.4804951256874289	2.106895635508382	1.363797493692184	0.5027555277807312	2.038800319279502	1.167493043213291	0.3955412816026025	2.07861247298265	1.084293462502877	0.3753947344645022	2.140648997567596	1.000291082820423	0.3834478031825289	2.09621043339378	1.063847519809628	0.3530912751372615	2.283943392850538	1.689489161686281	0.3478465752179489	2.37292360209429	1.660383992691421	0.254333110176206	2.450040693626599	1.391618935209932	0.2129888619671102	2.344023747050851	1.194393478336573	0.1391903834217531	2.320738700992165	1.107608205887402	0.1494725440254309
40	1.300000000000001	2.304160786094403	1.184223301723371	0.3747351406532458	2.282382981878901	1.362818510709181	0.3680820552881967	2.264161634961184	1.505428954933816	0.3620244571627912	2.257049632997426	1.724172168283048	0.3720601643028696	2.233795157051565	1.68646416523049	0.3940271845852584	2.128508497094214	1.640866631528715	0.48085369646173	2.106680868261038	1.363508105030702	0.5026017002674497	2.038971716494718	1.166219401597303	0.3960637908677396	2.077298230064807	1.08346702500949	0.3729874429968187	2.137886271271304	0.9978914056204905	0.3843678581039712	2.094052363707029	1.062733976886117	0.3524591500867524	2.283996857808296	1.68956247647077	0.3484187953006523	2.373187659311204	1.660390223347524	0.2550299979396607	2.450398814417404	1.391208626397438	0.2138234994387544	2.345983731736243	1.191381876216614	0.1391137453117321	2.320455314739087	1.101643470338288	0.1547544828182096
41	1.333333000000001	2.304061039686284	1.184067553034836	0.374884972218205	2.282269333514682	1.36272167484015	0.3683602640134636	2.264084865963194	1.505383896458634	0.3624512263477385	2.256952557015372	1.724190307928527	0.3726313946483143	2.233660757463147	1.686454026586136	0.3945477245919039	2.128241610218663	1.640757908364938	0.4812706522241975	2.106608151784501	1.363250522070794	0.5023780266932369	2.039188091264381	1.164967431620112	0.3969410253084704	2.076880773437116	1.082712467924724	0.3720524123774916	2.137448022516617	0.9971619620357857	0.384401988641658	2.09476582801867	1.062551363875031	0.3522028264144027	2.283944662825598	1.689587422429355	0.3489939337783239	2.373336820364492	1.660402284558778	0.2557242346059785	2.451018782673634	1.391028273911852	0.2144999193164567	2.348132591532253	1.19058615694079	0.1376563557202526	2.322276852110678	1.099661532056585	0.158569933136303
42	1.366667000000001	2.303849239196416	1.18389480742465	0.3749577986951769	2.282066336385875	1.362593447692442	0.3685713852988641	2.263955702816571	1.505296985902388	0.3628590273254599	2.256730766465461	1.724146322542635	0.373170002999774	2.233415203477223	1.686378381979183	0.3950315366292005	2.127898874695981	1.640606493962723	0.4816940375242924	2.106450622756621	1.363031885920125	0.5020644488257253	2.039401556704604	1.163754927595644	0.3979086573924552	2.076771786400885	1.081610162950769	0.3719653522241046	2.137725857809788	0.9965326425523326	0.3847577964229613	2.098543810114399	1.062518154221214	0.3524518280717315	2.283774645038804	1.68956014655641	0.3495444501777196	2.373315391284051	1.660428862853333	0.2563511237774535	2.451822402301258	1.391154690792391	0.2149860527028229	2.350078684668627	1.191908690894787	0.1358677063492317	2.324807654751166	1.101220481547921	0.1598550381646695
43	1.4	2.303538790231044	1.183711767062429	0.3749474312141086	2.281782651839383	1.362439989449777	0.3687065029962788	2.263761312370811	1.505172399505168	0.3632137462327616	2.256384259283719	1.724043635054124	0.373661024943766	2.233059229072116	1.686240932741749	0.3954626126200838	2.127462027233239	1.6403971468615	0.4820567398036811	2.106105237829284	1.362834012030481	0.5017595827424617	2.039383553253152	1.163038738127286	0.3987977837933883	2.076778208695758	1.081225336124808	0.3723575788340418	2.137576578338503	0.9953319674248144	0.3852893355343936	2.106191332066747	1.063464963821438	0.3534616037659248	2.283482722884804	1.689483998406079	0.350051082745097	2.373109938239065	1.660476338095599	0.2568886714322771	2.452459831425542	1.391506657504125	0.2156112942854743	2.351710198498902	1.193455061123029	0.1352296913013214	2.325951837780761	1.102911622255799	0.1598690904875977
44	1.433333	2.303163994312651	1.183515469647358	0.374862697870887	2.281436925859468	1.362260678148808	0.3687781660503281	2.263488366405878	1.505009638596591	0.3635035184564924	2.255931432177848	1.723885775287962	0.3741039421269824	2.232608898372204	1.686045832437016	0.3958427903375601	2.126931659446839	1.640114049669038	0.4823318364944038	2.105636121395008	1.362582409444307	0.5015455485754214	2.039123038439836	1.162798173663373	0.3993442001985706	2.076432757913601	1.08125246018558	0.3726688314531693	2.136733256836413	0.9945533406702092	0.3854059519205913	2.107150343178496	1.063201940511625	0.3546397845840095	2.283081063046402	1.689360547350479	0.3505073030463058	2.372746703900351	1.660533729654411	0.2573452074869396	2.452545521515473	1.391855397326171	0.2160529139286102	2.35237004184523	1.19395037966284	0.1349788955165536	2.326126017117289	1.103130641476148	0.1596310829334905
45	1.466667	2.302772440986597	1.183297226870008	0.374719348378153	2.281059733397325	1.362050498435485	0.3688091235364174	2.263142636514142	1.504805322181646	0.3637448553418067	2.255409284152297	1.723675220253943	0.374526384211985	2.232097949579443	1.685795845349858	0.3962022581767702	2.126329123343063	1.639748052790373	0.4825427950653153	2.105096031349943	1.362208311003772	0.501445154609216	2.038784873487535	1.162538235548158	0.3994844476848773	2.07559511802199	1.080935980247558	0.3724963337537286	2.135591693282741	0.9941414701724693	0.3854935886376561	2.099547497326225	1.06098195012721	0.3544165745999487	2.282601194952521	1.689190002032487	0.3509335524378939	2.372271137372693	1.660580281339296	0.2577607621228079	2.451995941213962	1.392020175492855	0.2162071828952656	2.351948250179757	1.194313911039385	0.1344312101380339	2.325889022806392	1.103259654829429	0.1595947365870393
46	1.5	2.302420904116327	1.183046546615233	0.3745376703211571	2.280689324760067	1.361802820982088	0.368823596015142	2.262741618232379	1.504555004189704	0.3639602129883812	2.254860227877307	1.723413606719536	0.374973177813808	2.231565865123241	1.685492110096367	0.3965859398883133	2.125674223523176	1.639301597694951	0.4827400354736124	2.104411377417597	1.361685741863367	0.5015011865694158	2.038477913910459	1.161743052758286	0.3993750290312431	2.074836336389256	1.079890407972926	0.3722293693921305	2.135512080374661	0.9939044447346641	0.3851064483474362	2.097457949661167	1.059998344162932	0.3533745081844867	2.282081369149827	1.68897235706524	0.3513662608265442	2.371722398471209	1.660600990603024	0.2581867665096192	2.450900144053844	1.391969776109052	0.2163009885396501	2.351505526666672	1.193794003288255	0.1339052749312946	2.325295806062793	1.102803932079349	0.1601692805002901
47	1.533333000000001	2.302167604558918	1.182756891298782	0.3743345341983568	2.280371497367525	1.361515810062762	0.3688307231146206	2.262316231451756	1.504260003218629	0.364142155581587	2.254335021858099	1.723108922473781	0.3754597805869651	2.231060358173862	1.685142327666878	0.3970093212216594	2.125004990047972	1.638801101516052	0.4829542864125541	2.103546958695343	1.361093461018373	0.5017217748295481	2.038116888541567	1.160735641735743	0.3990871092816226	2.074259200934498	1.07866459073412	0.3719178324232897	2.136424686652722	0.9944371263180464	0.3839671740462613	2.102967604638531	1.060678280046157	0.3524290785958732	2.281569658152141	1.688713632166815	0.3518138339238538	2.371155982369048	1.660595330204329	0.2586274087344355	2.449425498072562	1.391760468994027	0.2163447250872838	2.351459997688504	1.192464059905902	0.1332855524227682	2.324259079701681	1.10149928480307	0.1610652596966577
48	1.566667000000001	2.302069837660581	1.1824232598721	0.3741282697778674	2.280158615688108	1.361188810141007	0.3688335802677851	2.261912853257868	1.503922853833221	0.3642681300799355	2.253892689109484	1.722769610523188	0.3759793820280067	2.230637495802323	1.684754969166598	0.3974659528784805	2.12438498520008	1.638277415885668	0.4832030590918626	2.102597076447569	1.360545696179893	0.5020822706921805	2.037562575835638	1.160302406751987	0.3986375729977221	2.073724031754618	1.078457709966852	0.3712800605412706	2.136553680691706	0.9950043260035404	0.383001961704314	2.106791490165469	1.061854220121685	0.3511622977668363	2.281124228468779	1.688420294382422	0.3522651814727474	2.370652276101919	1.660562015481287	0.2590644225573068	2.447839059902424	1.391431116508633	0.2162804963725152	2.351771715790589	1.191715941392009	0.1324069219144785	2.323244336145676	1.100997555181707	0.1610456552801762
49	1.600000000000001	2.302174318454274	1.182042949965648	0.3739410689230666	2.280099100251394	1.360821501090861	0.3688412315671143	2.26158734583478	1.503545463216401	0.3643373798999075	2.253585726765134	1.722400993944446	0.3765155076741236	2.230348775113528	1.684335914057256	0.3979424228736598	2.12388718937029	1.637737815701558	0.4834914773188387	2.101615431714521	1.360086446793918	0.5025118914443515	2.036815347033264	1.160348368765869	0.3982635086682589	2.07301676805755	1.0789024864203	0.3704428016311808	2.135879192380369	0.9957143637776594	0.3827364366294417	2.107045565330171	1.062184314870951	0.3498043187730779	2.280799184861026	1.688096083858766	0.3527061335379158	2.370295103815451	1.66049908948445	0.2594903653778048	2.446137012460677	1.390962420905955	0.2159952500051747	2.352154174315729	1.190649819280411	0.1309522030321879	2.321736098136429	1.09888176397592	0.1603259717680833
50	1.633333	2.302513638254753	1.181616641092297	0.3737986576052209	2.280235244982644	1.360414763000949	0.3688670331398463	2.261401549142156	1.503129665895047	0.3643610558636884	2.253463790580508	1.722005507558666	0.3770393195489897	2.230243461366286	1.683888960846063	0.3984145227145266	2.123600497845563	1.637164120736269	0.48380355808297	2.100696951727385	1.359687368619277	0.5028651165080666	2.036083918025048	1.160236184075619	0.3983723199279764	2.072196049504782	1.078908088383212	0.3698236732011347	2.135517250174225	0.9964811704762937	0.382425071887121	2.104670797984503	1.061022377340885	0.3486926280740762	2.280647622557892	1.687742055738179	0.353116035710111	2.370169168177871	1.66040628642992	0.2598877690353981	2.444231803443097	1.390332763648321	0.2153877780091334	2.352122261888605	1.190308679623887	0.129132076293967	2.320471829351393	1.099030178811512	0.160013276439523
51	1.666667	2.303092218223794	1.181150984855391	0.3737289384776815	2.280592523741365	1.359975278180516	0.3689251778111467	2.26140421755897	1.502682756324036	0.3643409236273199	2.253556685215863	1.721589677076353	0.3775186511927062	2.230352453258803	1.683421783611342	0.398853919252975	2.123615133259877	1.63652780206878	0.4841491624892298	2.099997598633727	1.359272357120362	0.5029489263508978	2.035348044448138	1.15975530293286	0.399141980679185	2.071236042207394	1.077797793503736	0.3702409542459009	2.135430299470503	0.9962166759241953	0.3830208387858505	2.101190084231796	1.059540459959814	0.3476203474566838	2.280703467383444	1.687364041033856	0.3534704696325542	2.370315166584075	1.660290717656203	0.2602176526367591	2.441842395249197	1.389502230720013	0.2143966685106996	2.351186681328774	1.189639809254853	0.1262122107842578	2.319405219436484	1.099517887642987	0.1599771904794267
52	1.7	2.303900100762863	1.180657982286591	0.3737555125362717	2.281183840223195	1.359514980395515	0.3690334401515341	2.261630046468601	1.502217269108557	0.3642868455130054	2.253874663656146	1.721164392014363	0.3779420253416991	2.230687273093475	1.682945863319876	0.3992496091123672	2.123990088340392	1.635795913940748	0.48454323804343	2.099567166426365	1.358726214381137	0.5026084621513591	2.034682377659991	1.159009732931176	0.4004330286247677	2.070432907926684	1.077332230696018	0.3708807607441685	2.13502565421105	0.9958139274726643	0.3834470411255342	2.097444129401753	1.059052046830149	0.3465696305931825	2.280982681068813	1.686973047926539	0.3537650505361384	2.370728183034659	1.66015598237458	0.2604573072887308	2.439005983774814	1.388489739871738	0.2133860072868781	2.349661515533781	1.187609961464856	0.1227207320201801	2.318426145992467	1.096860312663616	0.1601102103828579
53	1.733333	2.304917731743005	1.180154443866278	0.3738960505291706	2.282012978650264	1.359050042766608	0.3692138487961924	2.262106107059211	1.501749861273781	0.3642253662059634	2.254413240981195	1.720743504379313	0.3783165346564806	2.231244488921247	1.682475420836719	0.3996065001653739	2.124748042806549	1.634941582076813	0.484990086011062	2.099431445894167	1.357921543773878	0.501718866274344	2.034778180267209	1.157744344262907	0.4017347678709872	2.070369038792657	1.077459511167929	0.3713303498997692	2.135554527416453	0.9963908749429423	0.3832632483452724	2.096150653927803	1.059245942129539	0.3464350457219916	2.281488675541437	1.68658364409355	0.3540155653068838	2.371373124117379	1.659999514355206	0.2606046963656272	2.436246286023934	1.387413488157964	0.212895445363335	2.34876906264363	1.187593228095295	0.1206170651994061	2.319226793155514	1.097480752184077	0.1609065658523529
54	1.766667	2.306103416830323	1.179654339037766	0.3741625123975281	2.283058153907186	1.358593639225707	0.369491308135341	2.262834158128443	1.501294658135272	0.3642048329614677	2.255145926088531	1.7203383973622	0.3786741056339001	2.231997550721631	1.68202187826148	0.3999518660949763	2.125844884256926	1.633956213087194	0.4854982349242269	2.099730117561674	1.356727833941154	0.5003097242034807	2.036426027054371	1.155530674387775	0.4020428541098399	2.071062922802604	1.075960878355414	0.3716804520592566	2.137257845302169	0.9969518807991045	0.3828196536561969	2.106162121615041	1.059641301279088	0.3494401481273072	2.28220326227263	1.686208184147518	0.3542633720001846	2.372175622680914	1.659811377759604	0.2606895156670127	2.433714231129013	1.386283268573416	0.2122025185582209	2.348745596408516	1.186333968994993	0.1201196978981975	2.321528828514093	1.09714479605735	0.1630590890258413
55	1.800000000000001	2.30739066464305	1.179172706906714	0.3745565214316359	2.284266728419317	1.358159177452837	0.3698803760101236	2.263787749100924	1.500866396400206	0.3642821991178557	2.25602785705756	1.719960898910331	0.3790456784193253	2.232900195320306	1.681597859336217	0.4003118964681064	2.127175813484625	1.632872100380356	0.4860575081903192	2.100292421992542	1.355134915986045	0.4985707278267061	2.039581694378695	1.151824826328041	0.4004663627592485	2.072414733554421	1.070920697557856	0.3722770196417134	2.139274865800882	0.9940974809557204	0.3818738404499266	2.118629968198007	1.05868255832878	0.3570982646913074	2.283088611251918	1.685858807166785	0.3545515478576443	2.373062462540972	1.659603598513089	0.2607717887709314	2.431305211768132	1.385164045810735	0.2107309098577477	2.348456446596765	1.181701172556312	0.119911918687598	2.323833401437483	1.0924832873299	0.1664964199984708
56	1.833333000000001	2.308703025469037	1.17872864292117	0.3750545152508031	2.285578915403698	1.357763114036628	0.3703615555553829	2.264943317055683	1.500482937891846	0.3644865581650534	2.257024219004438	1.719624852415184	0.3794297489204611	2.233913969798305	1.681219251421892	0.4006793024843311	2.128621534650214	1.631782438992628	0.4865989504002269	2.101024625144774	1.353397606109536	0.4968645674906227	2.043604426311495	1.147420465801797	0.3972548081434571	2.073602377466098	1.06386688688603	0.3723787109347763	2.139459515407902	0.9877254488899548	0.380028510392061	2.130005447131574	1.057078968831089	0.3683515310504245	2.28411669748847	1.685548834251908	0.3548941000458165	2.374038841342934	1.659419897098657	0.2609157962107669	2.429434386180609	1.384344598276262	0.2087744761284604	2.348027704133927	1.178145692389221	0.1187963592025381	2.323332086376913	1.093418882170112	0.1693864670101435
57	1.866667000000001	2.309989036813604	1.178334338463036	0.3756232225762793	2.286946065506731	1.357413280919815	0.3708953512984764	2.266279092427731	1.500152119062111	0.3648129801626513	2.258124215159991	1.719333299802942	0.3798085341353957	2.23502273518824	1.680891754910951	0.4010315105986939	2.13007999367235	1.630816000878105	0.4870409550852174	2.102289416008822	1.351954394651005	0.4957778256363775	2.04719689743244	1.145666939802696	0.3943382594428451	2.074666449550825	1.061094694241334	0.3717982198760392	2.13905132017097	0.9857914953471832	0.3793544841617161	2.137768296439995	1.05822546981207	0.3748855619109636	2.285278468976684	1.685280276957765	0.3552830500674429	2.375169116460219	1.659292500079397	0.2611671618382021	2.428732270100483	1.384008634841571	0.2073082147006437	2.348832304741007	1.177305797465798	0.1179412216184283	2.321854426927172	1.093715556031112	0.1703862810514022
58	1.9	2.311230116411355	1.177989683691754	0.3762400467491356	2.288330335800739	1.357105734400913	0.3714575816665385	2.267756352829617	1.499869062384634	0.3652582178268322	2.259318654006325	1.719078992446692	0.3801800195642592	2.236213528095407	1.680610240263209	0.4013674300427248	2.131483918476097	1.630051241106259	0.487359493943531	2.103991288752274	1.351002662332725	0.4954859357619792	2.049614397362068	1.146316448204326	0.3927442296655867	2.076857120522829	1.062275799394431	0.3704406109195176	2.140382443475701	0.9869478805633198	0.3794491698812257	2.143006491940751	1.061834974206552	0.3770656702063557	2.286559606707291	1.685044458666493	0.3557154359757874	2.3764807536213	1.659220934849018	0.2615440116331481	2.42936404288741	1.384037948561872	0.2070213700242212	2.351363715162261	1.17796761591394	0.1170805972810785	2.321691111430569	1.09679703047343	0.1700764334605477
59	1.933333	2.312431611379594	1.177684816945843	0.3768990031295135	2.289700785156848	1.35682630250469	0.3720425331699439	2.269314111843453	1.499616157046576	0.3658137496685824	2.260593366339198	1.71884259076677	0.38056322673482	2.237470195431419	1.68035664340489	0.4017093760690837	2.132798529464787	1.62950329509453	0.4875930394068079	2.105764329525407	1.350492771132024	0.4957753871125875	2.050932340268285	1.147535932539117	0.3924232906737803	2.080608957597073	1.064809259046889	0.3688353434990518	2.144421604170904	0.9891298290855172	0.380097639165845	2.147087202965817	1.066293111110653	0.3777114598539018	2.287934296646618	1.684821032664104	0.3561983576455813	2.377940176661848	1.659178878402216	0.2620360667560677	2.430971809674956	1.384170692786557	0.2078110375085078	2.354516446286423	1.179138838612273	0.1163707617722997	2.323385906715896	1.09902660573003	0.1694069125973159
60	1.966667	2.313599636137574	1.17741177713082	0.3776064041873093	2.291034460590161	1.356564412946767	0.3726621322567273	2.270889330366056	1.499378858020617	0.3664693586030749	2.261938691977567	1.718608487253304	0.3810082765306725	2.23877946708707	1.680115893895514	0.4021053843183796	2.134010514966763	1.629153039717261	0.4878035001880619	2.107408766283183	1.350276180014434	0.4963095046208771	2.051688981327255	1.147674132899181	0.3929243510656982	2.084261754849516	1.06579067450314	0.367979875668806	2.149287227109681	0.9903390863404504	0.3813933271242073	2.14980764938751	1.068794505102052	0.3778073424766903	2.289381113624329	1.684593787567449	0.3567648204855099	2.379499657593338	1.6591441708511	0.2626525590270226	2.432954171720827	1.384242962233694	0.208738411699573	2.356918620386287	1.179531327983197	0.1162422209045858	2.324779690135449	1.101002905594993	0.1693867805258431
61	2	2.314749361347603	1.177168134080193	0.3783737913357519	2.292329751968381	1.35631764423347	0.3733401049148959	2.272450947604157	1.499152646718133	0.3672339300533753	2.263355441194264	1.718372738655137	0.3815705661802909	2.240138547767329	1.679884283875246	0.4026080389153176	2.135125912400006	1.628981013893807	0.4880383760365613	2.109104957403377	1.350271541013836	0.4969375046626137	2.052673219909074	1.147229057764448	0.3937162347254924	2.087310720070201	1.065496245499981	0.3678965775857497	2.15310128974735	0.9899513388930031	0.3824521916175623	2.151967728472683	1.069228294393877	0.3780641729939551	2.290894775257985	1.684358092063998	0.3574573302168166	2.381126940122989	1.659113415540361	0.2633980169401793	2.435014940076781	1.384231663996825	0.2093232515414755	2.358578235048812	1.179414990619762	0.1160072020755517	2.325738706076673	1.101037359959048	0.1693065597488251
62	2.033333000000001	2.315894873564894	1.176955292503779	0.3792036905801381	2.293592841114438	1.356088220923311	0.3740888618019547	2.273984678759973	1.498938376088117	0.3681106597348104	2.264836054993749	1.718136662435551	0.382279545530698	2.241538359018679	1.679663015862527	0.4032436328723572	2.136154524054624	1.628962371658691	0.4883141464547696	2.110853221093388	1.350457043428749	0.4976357216425362	2.053901437906617	1.147559039244924	0.3946342707540466	2.089936424094702	1.066138797305487	0.3682006072713699	2.156072738326539	0.9909415850469547	0.3828560716612864	2.154000354045944	1.070000251289582	0.3784694938275804	2.292466530365861	1.684115106562105	0.3582993673643194	2.382799261229395	1.65909568524632	0.2642720524093298	2.437144969222487	1.384231452692368	0.2098122343636838	2.360572404859062	1.179570672075948	0.1157958481330862	2.327054570810168	1.102113725433552	0.1688442981537607
63	2.066667000000001	2.317043889325586	1.176776297933	0.3800923964361571	2.294831376302908	1.355881668382934	0.3749109007330126	2.275479302477876	1.498741036576356	0.3690857310884315	2.266361066867038	1.717906755524688	0.3831393157003595	2.242959286793487	1.679458024218867	0.4040124835700264	2.13710155164553	1.629058708057183	0.4886091450489966	2.11225570839659	1.350784625995156	0.4983317128885424	2.055148648049202	1.148291592245319	0.3956931836750871	2.092347231890524	1.067487417224404	0.3685380719928918	2.157891311083244	0.9926175458188433	0.3836122536112103	2.155857683803712	1.071122482855112	0.378457803264687	2.294078823189667	1.683871399360512	0.3592930109489815	2.384501104852866	1.659101259584082	0.2652800839911402	2.439312166813709	1.384345077732167	0.2103963433597932	2.36272185627293	1.179809725481939	0.1160305328128478	2.328763401948294	1.102073111603167	0.1685266369312937
64	2.100000000000001	2.318195217970635	1.176625034571147	0.381047816596205	2.296050905212271	1.355694704753514	0.3758131644777293	2.276930726663662	1.498557077839578	0.3701440297659362	2.267910528523003	1.717681718200948	0.3841312973209643	2.244381744212082	1.679267354252404	0.4048941695404212	2.137987049842781	1.629216026621789	0.4888976456282637	2.113159101911355	1.351148092678021	0.4988858621071365	2.056484681926027	1.148102538309225	0.3965977488272194	2.095002980775566	1.06761116934765	0.3689265600679957	2.159837998475545	0.9917193902286477	0.3840925316502795	2.157056868314627	1.070048108515508	0.3785651223006055	2.295715412723932	1.683625669393802	0.360422468870702	2.386270369620085	1.659124589711217	0.2664669885927588	2.441549167573682	1.384613676232775	0.2112804949115508	2.364498922417052	1.180188822016286	0.1168292165592705	2.33054243681232	1.102200307392691	0.1689810976636062
65	2.133333	2.319318034045234	1.176478632544993	0.3820788315024224	2.297227582706684	1.355506466839526	0.3767856130251653	2.278316455769638	1.498365701131695	0.371255011914899	2.26945010769189	1.717443431258686	0.3852042758696986	2.245773063437475	1.679072072613419	0.405838981432959	2.138805362549073	1.629393333328601	0.489158378232413	2.113571359338146	1.351516849813571	0.4993194447172081	2.057419359812135	1.147730898139965	0.3972534483753439	2.096723363330527	1.067309559233086	0.3695112695538995	2.160711364363745	0.9907394335285121	0.3846677158550837	2.155839696731116	1.067257959039572	0.3783856378807138	2.297343803987933	1.683359815984826	0.3616419530223062	2.388138835683915	1.659136601690528	0.267859838469547	2.443900030081658	1.385005205725066	0.2126694927032508	2.365508491879041	1.181091113336222	0.1175883050425087	2.331668807143808	1.10255237561561	0.1697025624014091
66	2.166667	2.320379013520538	1.176302635740373	0.3831893643740907	2.298336216308281	1.355283428411526	0.3778128351865704	2.279618701100425	1.498133144595311	0.3723867350218106	2.270944715386249	1.717160308906358	0.386289981190968	2.24710126018998	1.678839417587772	0.4067823239740255	2.139541847512732	1.629553989983016	0.4893633722695693	2.113784451238911	1.351874555080901	0.4997307393263074	2.058109357737346	1.148015275389433	0.397754335507439	2.097687810192748	1.067501471020781	0.3706870936947896	2.161199232948172	0.9909071367071515	0.3852101344237755	2.153734452432654	1.064624012314712	0.3790594153582658	2.298930942246121	1.68304277860019	0.3628913770752648	2.390112337035377	1.659084767930116	0.2694376976889963	2.446600706196543	1.385437866572641	0.2149720828865694	2.366954939697792	1.182472164631013	0.1191734800976677	2.333315304272103	1.10367887001291	0.1710815980202068
67	2.2	2.321343783901977	1.176060556381376	0.3843733295207304	2.299350010419359	1.354989894777436	0.3788778411846896	2.280813638732693	1.497823445128912	0.3735066369104919	2.272352983954936	1.716798568025349	0.3873158447259337	2.248330383982199	1.678534079105552	0.4076584401307871	2.14017296721117	1.629657688171138	0.4894846047974994	2.113944944825428	1.352151075537914	0.5001477277261489	2.058875940213992	1.148574186290344	0.3981131699971671	2.098179905585932	1.067385498687711	0.3720861821286621	2.161572193392277	0.9906333591763384	0.3854496671022939	2.15467095365882	1.06436264941024	0.3809581589573769	2.300435527369729	1.682641650793117	0.3641043383530608	2.392123195939438	1.658903078009084	0.2711118493013984	2.449562442695792	1.385755369357331	0.2179358302618744	2.368991618003419	1.184331396594885	0.1214349720137443	2.3349905333105	1.105444376062621	0.1727645776887174
68	2.233333	2.322190185565605	1.17572146292171	0.3856187425811808	2.30024872179979	1.354595181389089	0.3799667164764245	2.281876142764268	1.497405275421453	0.3745859328852946	2.273640440967158	1.716328303469012	0.388228055196816	2.249431247796998	1.678124509258376	0.4084194539539218	2.140685378136766	1.629669964409848	0.4895237920117769	2.114040897190276	1.352268762850436	0.5005094029732239	2.059487530835356	1.148910829786485	0.3983053085932459	2.098646025755499	1.067009160797211	0.3733462353054867	2.162160274479188	0.9896697633308343	0.3862936756206202	2.156900859519357	1.064746963058485	0.3826619570931871	2.301821235301539	1.68212771161377	0.3652291500128702	2.394084054098114	1.658521156016959	0.272792862386045	2.452449508303581	1.385719230862126	0.2208821188249784	2.371341621255667	1.186376433859814	0.123184922880747	2.335471927762234	1.108186936329264	0.1735536185170156
69	2.266667	2.32290395126173	1.17526673117129	0.3868968114864547	2.301009511188194	1.35407945044133	0.3810512668549406	2.282763336041775	1.496856953930748	0.3755749383770901	2.274786935014837	1.715726925839781	0.3890143661939022	2.250386309257819	1.677586471280945	0.4090524377652885	2.141068060924308	1.629575025861359	0.4895182883914609	2.113950912017782	1.352202851176183	0.5007301693549945	2.059518018806079	1.148879099165586	0.3983979842134767	2.09951858178991	1.067020397033792	0.3742180525464702	2.162354488568501	0.9882862778364725	0.386613690012262	2.157331795510669	1.063589030623106	0.3838176325935567	2.303060328507054	1.681480088130792	0.3662433549532905	2.395907676423857	1.657891442863496	0.2744207318976373	2.454582604853166	1.385123768705451	0.2230971282592002	2.372646689597306	1.18762298933908	0.1232885838443256	2.334261932640104	1.109996320146305	0.1731676967814026
70	2.300000000000001	2.323486825944055	1.174694795565985	0.388164520418551	2.301626968254597	1.353439860076582	0.3821006904923359	2.283456172831103	1.496174469028924	0.3764440707500462	2.275799057275089	1.714988309178446	0.3896909916672274	2.251204981541013	1.676912660281401	0.4095745319336098	2.141332173030564	1.629379061027287	0.4895064691241627	2.113612128019923	1.351995762688481	0.5007284191568904	2.058700864208045	1.148776663082469	0.3983434730238339	2.100234891383396	1.067940182734641	0.3749558982912932	2.161652496841115	0.9871142676639512	0.3863971484897009	2.154670443842365	1.06065747582199	0.3844756477287706	2.304150609638381	1.680694326707449	0.3671479130309406	2.39753065608957	1.657016763942722	0.2759362888714436	2.455646008898039	1.38398216393089	0.2247753966839018	2.37346072546004	1.186228788804111	0.1232507016129723	2.334393859428523	1.107638987177911	0.1732195887264203
71	2.333333000000001	2.323961371433425	1.174022995532526	0.3893743994538525	2.302122161397393	1.35269326713474	0.3830889851039067	2.283976584281879	1.49537507900973	0.3771933527964667	2.276699699817534	1.714127436500194	0.3902738125256336	2.251915343906788	1.676117152378801	0.4100066207326396	2.141505305269108	1.629102883731965	0.4894930550355582	2.113235974227293	1.351718571822011	0.5005399194209534	2.057617649418118	1.148498774184974	0.3983230611296468	2.100668620100023	1.068846954003306	0.3755476425713064	2.161320240660754	0.9868536516438529	0.3861845948654397	2.151109160651792	1.057409545880176	0.3844662818352698	2.305110278697791	1.679787069203952	0.3679478009009766	2.398917768606193	1.655939875227546	0.2772772842955596	2.455974856944246	1.382489496950612	0.2263661174415653	2.375353225251297	1.183920398441206	0.1234618021228465	2.336778115515062	1.105109579385737	0.1732529589095863
72	2.366667000000001	2.324365197791884	1.173280567464196	0.3904885751696625	2.302533150781502	1.351870078527449	0.3840102584838076	2.284374090555894	1.494491740333678	0.3778667004454067	2.277512385000932	1.713176369590962	0.3907891252225276	2.252548854007185	1.675230700951421	0.4103837326385761	2.141610053939079	1.628774848202382	0.4894852362364485	2.112837554199837	1.351443178509772	0.5003671199351359	2.056626855304778	1.148022821799055	0.3985139084568567	2.101034636379208	1.06934687648641	0.3756635363164487	2.161642325587704	0.9875772114460718	0.3858441233996507	2.148826517079421	1.055322989912442	0.3835087770014807	2.305962745064019	1.678792160483439	0.3686636203225987	2.400039208056821	1.654718429688671	0.2784161148261855	2.456065477023739	1.380816454615767	0.2279276323936689	2.377815470259825	1.182805709789543	0.1236303111716323	2.339935013300654	1.10439085315346	0.1732736302900152
73	2.4	2.324753800549977	1.172503112980162	0.3914689612455933	2.302909437676028	1.351006762047132	0.3848464997785881	2.284709137139911	1.493563337868805	0.3784904939008989	2.278263140896212	1.712173123723735	0.3912495337323707	2.253140496733431	1.674289619546895	0.4107264565533382	2.141686465834699	1.628421693819264	0.4894992280186392	2.112308471443842	1.35124344575964	0.5003393489925154	2.055599690327701	1.147254594534748	0.3989998172120726	2.100866522561938	1.069215993344481	0.3752977957569212	2.16155852092645	0.987581428302438	0.3850862392065097	2.148334915079752	1.054731295212165	0.3820749373047638	2.306735188621821	1.677749764811287	0.3693024991990333	2.400895127210793	1.653427260936405	0.2793346527799744	2.456085930169924	1.37909852910353	0.2292992318719011	2.380133459901968	1.180960549380595	0.1238902987062062	2.342769279392576	1.102843575598435	0.1738931949721343
74	2.433333	2.325195251327467	1.171733001690791	0.3922722273957023	2.303308973139685	1.350145628594324	0.3855565581930179	2.285049326737229	1.492633738484623	0.3790535869401068	2.278985652560351	1.711160192169823	0.3916399160316184	2.253731818094006	1.673334991694442	0.4110248654934944	2.141803338433101	1.628064055500619	0.4895334249900985	2.111696655365876	1.351194524683023	0.5004601949729874	2.054641676532877	1.147127209044049	0.3992830888344926	2.099753817615982	1.069199663467745	0.3750626948117343	2.161315480597886	0.9876070758461971	0.3847314989010992	2.14854774587894	1.055562289645467	0.3817099577409414	2.307463245914518	1.676704376723928	0.3698449298837128	2.401544592999116	1.652163275050402	0.2800249158586328	2.456102859621712	1.377571673592257	0.2303615362020268	2.3819650354712	1.177886543759637	0.1251320192655406	2.344198573078162	1.098789431866763	0.1742462007059717
75	2.466667	2.32575366202955	1.171007732621097	0.3928539536962057	2.303794039505928	1.349325858822124	0.3860944549025027	2.285471018817092	1.49174459615088	0.3795331444839304	2.27972873245399	1.710180092023537	0.3919385622147282	2.254375199263348	1.672408220237383	0.411258466045677	2.142045062091647	1.627705143454419	0.4895553384057885	2.111151722834381	1.351298340512459	0.5007022683965967	2.053858474758254	1.148452343033445	0.399090528697873	2.097561251764744	1.070339201831166	0.3754553627701374	2.161419819185285	0.9899212611638717	0.3846583484864224	2.14825815612025	1.057428245483339	0.3821328210451077	2.308199949938261	1.675699470330211	0.370267571065924	2.402104853147148	1.65101263018878	0.2805001712358555	2.456476985037861	1.376385685453111	0.2312327289962939	2.383007655305459	1.176737839658343	0.1271886793961313	2.344405655724768	1.098049693581723	0.1743140385245839
76	2.5	2.326462302688627	1.170355724082381	0.3931851392004899	2.30441254431395	1.348580471572775	0.3864300944381929	2.286036253385061	1.490932518299988	0.3798967923007102	2.280545432094367	1.709272845974377	0.3921503495336796	2.255122207103883	1.671547954884124	0.4114259129904762	2.142490973801523	1.627324238401873	0.4895372076145905	2.11078022242225	1.351422684850695	0.5009509441686665	2.053500582709399	1.150390720428859	0.3983164206342942	2.09528192412004	1.071798213212132	0.3759780044973455	2.161557043993653	0.9929498582156683	0.3839320853009059	2.146951296093917	1.058306679934342	0.3812578512636936	2.30900245632052	1.674775290649114	0.3705700090245213	2.402698672983395	1.650037947297801	0.2808055264182786	2.457277688542387	1.375503318596214	0.2318225989537719	2.382849368554257	1.176295655981541	0.1289780307584298	2.343307603230149	1.095752016333543	0.1739064318716114
77	2.533333000000001	2.327318840509782	1.169791996052315	0.3932516223092453	2.305186723435021	1.347928766037404	0.386537174033991	2.286783988275026	1.490219619135954	0.3800954715110162	2.281464185999212	1.708463801754411	0.3922639723824072	2.256001042285144	1.670777631014898	0.4115096978470181	2.143196214217559	1.626891637497231	0.4894688454416412	2.11070526199501	1.351388219733725	0.5010159001026595	2.053733965584529	1.151112460319377	0.3972633633084208	2.095545463474433	1.072347601118743	0.3759266022214938	2.163127515255489	0.9938670514058896	0.3823204281882299	2.147550774403423	1.058875326397366	0.3799673469233257	2.309902313162705	1.673957887604107	0.3707361159756363	2.403391588424088	1.649282738368201	0.2809421660492524	2.458478227330595	1.374896650923098	0.2321615435330023	2.382641765611571	1.176250404082596	0.1292247323723368	2.342976228582005	1.095356062759467	0.1730994209714196
78	2.566667000000001	2.3282920002974	1.169324045081367	0.3930523808551113	2.306107773083629	1.347381692267912	0.3863974494430113	2.287716874760162	1.489618814170026	0.3800820527965817	2.28248458301786	1.707769499880569	0.3922368804496381	2.257012420306474	1.670113007097773	0.4114687856910441	2.144176540858113	1.626407475630077	0.4893421080509783	2.110866663886231	1.351151606100923	0.5008220451696385	2.054211844642984	1.15073647815322	0.3963575750951817	2.098696983248536	1.072713963699839	0.3752557339085877	2.166347936429124	0.9939768672743949	0.3798110800741722	2.150420241467901	1.060194384325586	0.3777021423691239	2.310898763026784	1.673263367338181	0.3707213478723363	2.404181831351253	1.648777687047864	0.2808462488182872	2.459950018433804	1.374609092144439	0.2322937584471616	2.383115015153757	1.17659475754102	0.1283664659873352	2.344143495521003	1.095493673542173	0.1715825986016318
79	2.600000000000001	2.329323037786002	1.168956419513792	0.3925968228667743	2.307134597815874	1.346947390925577	0.3860010047411259	2.288796035366882	1.489140118683543	0.3798128489806692	2.28357719211406	1.707204980877257	0.3920020006097583	2.258128412340424	1.669569762688578	0.4112451139309947	2.145403518202569	1.625908791894542	0.4891471047424109	2.11114243432946	1.350797346975191	0.5003849842230937	2.054231480339002	1.150456295948352	0.3961245522491068	2.102514129336957	1.074162084821129	0.3744677984503215	2.168253198230132	0.9950622584541546	0.3793012701440584	2.152580911728361	1.062127711973509	0.3738442805682831	2.311958289505674	1.67270464258714	0.3704582395346084	2.405005842148357	1.648545661029919	0.2804016268480108	2.46139987276477	1.374769267049346	0.2320718028093244	2.384369043119533	1.177199572878125	0.1278873383042327	2.346109593338475	1.094175621928965	0.1695012244240091
80	2.633333	2.330372475941085	1.168687106355738	0.3918975201476835	2.308233480415054	1.346627747558081	0.3853464732778757	2.28998012812257	1.488787225239345	0.3792558687882989	2.284723416730453	1.70677998148533	0.3915072914039034	2.259327235849634	1.66915920171212	0.4107936100853938	2.146853629477259	1.62543417711233	0.4888627279959269	2.111765850966657	1.35035647176739	0.4995845265136741	2.053905871124998	1.150279153856266	0.3959585730761427	2.105746670286062	1.075930911015476	0.3735414751045852	2.170069858191142	0.9969186819952254	0.3800707044028839	2.154780728787767	1.064207521827367	0.3692595399723314	2.313058805446248	1.672288077215987	0.3698954842969676	2.405830430428132	1.648565796319906	0.2795168980984043	2.462854141094096	1.375324011691316	0.2313967941243552	2.386505953147907	1.177749568726434	0.1278479832964721	2.348384929249773	1.09346239714664	0.1673319263093856
81	2.666667	2.331411061258087	1.168510123213578	0.3909724538879595	2.309371837829258	1.346417759234062	0.3844439449618119	2.291225982664768	1.488554833631485	0.3784044337513107	2.28591304224858	1.70649223342786	0.3907311400332719	2.260591010873767	1.668881493020583	0.4100931802198294	2.148501080717531	1.62501760569207	0.4884529834897068	2.112774008304516	1.349872493433732	0.4982881297477103	2.053625717491393	1.150094777217135	0.3950555361104608	2.107221124479356	1.076900287551169	0.3722949712197567	2.170796188340582	0.9984199051633765	0.380881787135983	2.155121671667962	1.06478844522888	0.3661607639949137	2.314187860708329	1.672008058265456	0.3690166229103511	2.406656663415933	1.648778062116345	0.2781722562325656	2.46426290147934	1.376095332949858	0.2299354435164063	2.388476891239104	1.177456493541867	0.1275619057565994	2.350005687373204	1.093566934290761	0.1662170825975727
82	2.7	2.33241969828241	1.168415883539027	0.38985547862541	2.310515543795494	1.346305908767427	0.3833215971894552	2.292482481025428	1.488429029762668	0.3772719739866489	2.287125411323732	1.706327997426981	0.389686772410047	2.261890130315328	1.668724812546216	0.4091505024772339	2.150299548171439	1.624692264480516	0.4879080128853663	2.114393399737212	1.349413092810653	0.4965261134015532	2.05431358693132	1.149548285727126	0.3932880949383797	2.108135852839121	1.076372849040907	0.3703600859827021	2.171146025590783	0.9982865431190754	0.3804829239398685	2.154982691279873	1.063633031094259	0.3641505025552136	2.315324446396179	1.671848804526126	0.3678422964213593	2.407497127709699	1.649112882114886	0.2764270200073224	2.465527659702288	1.376949520091058	0.2273386644871065	2.389259168683704	1.177032923250897	0.1254999773012424	2.350806410566036	1.093382489695697	0.1653961695732065
83	2.733333	2.333369154328702	1.168391555609257	0.3885992430108248	2.311613391219286	1.346275674065623	0.3820373618086818	2.293677820218357	1.488389925489715	0.37591731424021	2.288314096513611	1.706265377426211	0.388440272094268	2.263170545296428	1.668668192537178	0.4080220637929502	2.152156501531444	1.62448461699983	0.4872743016473814	2.116636393077552	1.349047225219911	0.4945838837443522	2.056320455933167	1.148797631135884	0.3910424814555064	2.110029963869161	1.075072189725923	0.3682579872644624	2.172960358988236	0.9972388091728882	0.378556215982544	2.157353969624581	1.062883455381259	0.3632509953189129	2.316422215507726	1.67178795528683	0.366445422735585	2.408309298357533	1.649501624786924	0.2743995885774296	2.466586128734473	1.377835223644088	0.2241625231060511	2.389245409187275	1.178447132380942	0.1221890943578592	2.351416200133501	1.094447175159133	0.1630306895244859
84	2.766667	2.334215511166297	1.168422444776311	0.3872693643817352	2.312597741083082	1.346308496132094	0.3806690097642148	2.294723489186511	1.488415895948198	0.3744293066480436	2.289415970617	1.706280252330477	0.3870814793026594	2.264361695131134	1.668688157336935	0.4067878217043997	2.153942537176513	1.624420268415475	0.4866192670884723	2.11921217940027	1.348866079690176	0.492792050289742	2.059136454160898	1.148156742230286	0.389041056058404	2.11234248488667	1.073034553555107	0.3666820593115485	2.176302154965891	0.9961572915335193	0.3763520258478192	2.160964332330618	1.06188886458511	0.3634685529611208	2.317418475937364	1.671801381584192	0.3649241703975399	2.409009065742852	1.649872142953532	0.2722262267097552	2.467081839353838	1.378594603873558	0.220321426351824	2.388184984335679	1.183074354171136	0.1171841270857545	2.351979657164675	1.100513166467182	0.1588033293853362
85	2.800000000000001	2.334892502088755	1.168493546316979	0.3859404431114459	2.31338513251921	1.346386273658505	0.3793134305010086	2.295526003075026	1.488487240806065	0.3729401426063814	2.290347906755682	1.706350066812789	0.3857178621330239	2.265374819614004	1.668762169592407	0.4055461114114937	2.155491156174852	1.624510520992918	0.4860245231396737	2.121382319312845	1.348922957129607	0.4914850196480266	2.061243451737881	1.148161524279526	0.3882002460240284	2.111712007817592	1.070714966511983	0.3660048881578689	2.175974520873737	0.9959201459761353	0.3746048066175232	2.158464554357906	1.058613140983909	0.362250346942708	2.318233453173567	1.671867350294694	0.3634001041996419	2.409491551684555	1.650151278813741	0.2701038444368747	2.46649068478088	1.378911365141957	0.2163373968315038	2.386506572263575	1.184783390189109	0.1125107198387481	2.352327243936181	1.101143613170834	0.1551452167599991
86	2.833333000000001	2.335361323640907	1.168597820722264	0.3846591406754531	2.313930608518163	1.346499515750192	0.3780374780157463	2.296048860934378	1.488594065505155	0.3715630196624229	2.291059990161154	1.706460711074339	0.3844436769476262	2.266156367725617	1.6688755227251	0.4043821153677378	2.156702223815933	1.62473526901774	0.4855243852884253	2.123271901818418	1.349163478651703	0.4906079999024462	2.063059216155541	1.148680493088659	0.3881197224019737	2.109979435447272	1.069649537434316	0.3654957774173975	2.173949654203127	0.9966649739037471	0.3741869849908979	2.157161199625326	1.057631414273856	0.3613608208253938	2.318824727408333	1.671973670896817	0.3619801828585824	2.409725884677888	1.650309939807576	0.2682073705142165	2.464976360118257	1.378706842504479	0.2124652033158403	2.385542991890225	1.183002216193694	0.1081034637011371	2.351900091824199	1.099618400304794	0.1520502808190976
87	2.866667000000001	2.335630765420505	1.168735955559319	0.3834391806126564	2.314237996865593	1.346647927191503	0.3768663179713213	2.296303640321803	1.488736517039858	0.3703514013121678	2.29153364248252	1.706609008988275	0.3833259304146473	2.266687374644616	1.669023172983245	0.4033546034692974	2.157535758696412	1.625055676640872	0.4851006822619033	2.124950099026695	1.349489465917114	0.4898942191309675	2.065402880216737	1.148807967116182	0.387857651701968	2.109833060491384	1.069071056350976	0.3642956893926326	2.173697237070268	0.9964818779134976	0.3749458373726038	2.163322451503505	1.060284992351304	0.3628931330326653	2.319182330609505	1.672120039969421	0.3607348609078066	2.409718220946508	1.650392878879855	0.266611379176999	2.463151519768362	1.37825482599085	0.2089759110011597	2.385196246769061	1.179979093627921	0.103994265633639	2.350439963647772	1.096861657366452	0.149330693985552
88	2.9	2.335729571746606	1.168911992224093	0.3822732854761741	2.314325967269617	1.346835299321368	0.3757860496991258	2.296310218039436	1.488919218084555	0.3692988637991271	2.291752067380212	1.706797797446988	0.3823856727803631	2.266954400034109	1.669205278455234	0.4024793572506717	2.157965696105357	1.625439021455686	0.4847077402160264	2.126016196032175	1.349862151441144	0.4892658933192726	2.067482396342309	1.148698124190386	0.3874129883940209	2.110609441555117	1.068843524586866	0.3634022348849365	2.173959511706322	0.9961670639644051	0.3752078644539592	2.166907028638735	1.061578996768278	0.3638786630413396	2.319296468339823	1.672312500404729	0.3596829889141953	2.409480325230449	1.65049285460395	0.2653131129193335	2.461577250834309	1.378012740667085	0.2065866556621878	2.384439664590476	1.17894286010042	0.1017256393652357	2.349147752770496	1.096217789447647	0.1474000480830973
89	2.933333	2.335693138862522	1.169131046065274	0.3811441764657235	2.314226232043441	1.34706720312342	0.374763835389371	2.296100053282441	1.489148529357361	0.3683598293963377	2.291715404153673	1.707032733022323	0.3816005719804508	2.266962097434388	1.66942541224469	0.4017334807155291	2.15800935282782	1.625858792879695	0.4842896806715679	2.12645139872577	1.350278433673343	0.4886775342280967	2.069274979922499	1.148564899637879	0.3868905808361204	2.111945247414162	1.068864075730421	0.3630138544011473	2.173627880680278	0.995344844720182	0.3742278379230195	2.163539217906284	1.058757111803188	0.3630741312434583	2.31917174450469	1.672559053851044	0.3587975312524219	2.409036336660658	1.650681644484016	0.264249456644204	2.460373966937998	1.378210481824028	0.2046106898964727	2.381959296546265	1.180525240965251	0.09949793469238205	2.347138889463192	1.097048958187244	0.1443159832497525
90	2.966667	2.335559137128002	1.169397152554668	0.3800439977537453	2.313983531786548	1.347348828278335	0.3737793681879836	2.29571966529498	1.489430337662129	0.3674876261720895	2.291443853673135	1.707319991681276	0.3809305360883454	2.266734791183829	1.669688624669597	0.4010802071886845	2.157727046627261	1.626285500341352	0.4837971771098163	2.126461276838819	1.350721321245571	0.4881218635233773	2.070863604711005	1.148584368720676	0.3863848048085735	2.113396606900991	1.069259455848443	0.3625603267315035	2.172219976544102	0.9935303309703856	0.3718567882195052	2.153148286263785	1.05238702988985	0.3606547606523398	2.318831734129269	1.672867040665946	0.3580345551186094	2.408436335720687	1.650990421357485	0.2633546712091085	2.459454452370301	1.378774820042149	0.2024481354984441	2.377384594515207	1.185311270964264	0.09568681808504746	2.34313249924424	1.101428274701668	0.1391037273962147
91	3	2.335363453617698	1.169709909766961	0.3789858204142553	2.313649325325788	1.347681205917181	0.3728419725793926	2.295225520228286	1.489766189784345	0.3666603646417812	2.290970323185496	1.70766213183043	0.3803429012120227	2.266308939822292	1.669997021279737	0.4004926165028265	2.157206395182868	1.626680021202739	0.4832126216651549	2.126225973666397	1.351120259125979	0.487666782213603	2.071601731452938	1.148951542021398	0.3860946693913854	2.113454320383687	1.070342477744331	0.3613972395002868	2.17009028015711	0.9928902556718413	0.3698485261019035	2.142496991750858	1.048015446389593	0.358098112261484	2.318312354623325	1.673239322856016	0.3573592769561767	2.407745646979154	1.651413991406779	0.2625961912424281	2.458745203791898	1.379410910090611	0.2008172398608873	2.372672952583633	1.189266995120366	0.09223130094521301	2.338662669854475	1.105022685814359	0.1352596638832775
92	3.033333000000001	2.335124513226644	1.170059103645636	0.3779839731628288	2.313253765085482	1.348054494810636	0.3719599531496128	2.294652096162629	1.490146184912767	0.3658635529507308	2.290314842926082	1.708049730852357	0.3798266194995276	2.265709483154334	1.670340301463084	0.3999650677944442	2.156520903226432	1.62700246505063	0.482591551304498	2.125866734088107	1.351368344742109	0.4873438045881023	2.071624647884974	1.149168362701315	0.3859592991296369	2.112644294011174	1.071475569889896	0.3598824065398947	2.168240603794485	0.9924706217016481	0.3691127892694704	2.134990322666906	1.046716080330703	0.3565384455846112	2.317632904592336	1.673667214284231	0.3567538780735592	2.406952912342786	1.651941833997036	0.2619245926498176	2.458056057801822	1.379981185786603	0.1998961007047829	2.368736146674828	1.19164171421744	0.09014624725499759	2.335447729207212	1.107699214511922	0.1341063968848667
93	3.066667000000001	2.334837759277389	1.170427974619128	0.377047187629893	2.312803152280459	1.3484510332356	0.37112903773914	2.29401301441193	1.490552056030892	0.3650761131699058	2.289492942302319	1.708464082566663	0.3793762107143278	2.26495578857152	1.670699442741361	0.3994959764558021	2.155735107627858	1.627230887869839	0.4820316703571224	2.125436231937512	1.351409597916609	0.4871183362999254	2.071345027641854	1.149258799390042	0.385589495215501	2.111952920699568	1.071992727142672	0.3589045774905953	2.167249756907093	0.9922004351834181	0.3689025144170254	2.132450777553451	1.0468827214911	0.3563297247174243	2.316804762398113	1.674132375320039	0.3562041051241978	2.406007547241933	1.652564657726303	0.2612663613156523	2.457279066074204	1.380546239664039	0.1994399275107166	2.366237455233171	1.192258921363216	0.08946236407286857	2.333705278919042	1.108447849644802	0.1344201917946999
94	3.100000000000001	2.334490178636611	1.17080048363879	0.3761660772047399	2.31229028549381	1.348852598903727	0.3703202805715844	2.293303480398984	1.490964038193383	0.364251906620471	2.288520262661683	1.70888403446772	0.3789648371789838	2.264064547239678	1.671054532317149	0.3990600881943966	2.154883659532255	1.627370104026687	0.4815692158257984	2.124853317867646	1.351269181491291	0.4868826926073647	2.070873133679043	1.149314313641004	0.3847021686061166	2.11158139860122	1.072141291178656	0.35820166364322	2.166773731434167	0.9920265665810416	0.3686587653432148	2.132864020424783	1.047427749245559	0.3568916461106717	2.315837059821191	1.674612787570517	0.3556768192839368	2.404868531605921	1.653267331956134	0.2605394799907043	2.456349233237906	1.38125846988723	0.1990872224952496	2.365064172932353	1.191732851213948	0.08972820477466385	2.332598532843266	1.108180991611839	0.1351811351969304
95	3.133333	2.334066099647072	1.171160739153916	0.375324084235357	2.311700275956837	1.349239831155913	0.3695008191938414	2.29250649588159	1.491360226560098	0.363347579401974	2.287415242868652	1.709285569715171	0.3785565554505244	2.263052371549201	1.671384482501918	0.3986224640594284	2.153974440140814	1.627445962867042	0.4811923644403412	2.1238774389534	1.351037621456864	0.4865372500224761	2.069807906243108	1.149283979048348	0.3834376550533363	2.110943740832403	1.072342806807638	0.3573074225215365	2.166061753137485	0.991873373903665	0.3683553899291354	2.135387224404424	1.048388260560354	0.3575019916324111	2.314740373185335	1.675082173893337	0.3551344504332059	2.403517154713837	1.65401627918751	0.2596862354843835	2.455175630043188	1.382259345513083	0.1984079811925504	2.364920882003919	1.191533829446199	0.09037731321172095	2.331117146054563	1.108159944857188	0.135130838166951
96	3.166667	2.333565448266608	1.1714880728755	0.3745157457274759	2.311031728348173	1.349588886441875	0.3686640044194448	2.291621323839487	1.491714552614451	0.3623634733636727	2.286213452094783	1.709641826646907	0.3781193818354168	2.261950152034526	1.671666777324966	0.3981552819295341	2.153018328873452	1.627494173690885	0.4808746051593286	2.122348688178803	1.350820554155346	0.4861040276461965	2.067699272488633	1.149123965488587	0.3821415738900441	2.109325510901591	1.072493526209732	0.3563031425209381	2.164889841748494	0.9917326513432134	0.3678003713015142	2.13814914642917	1.0499543033739	0.357413844756237	2.313544627683727	1.675509710647719	0.3545515828458852	2.401997194654403	1.654734058156005	0.258705396630969	2.453715991809404	1.383383074757575	0.1972073085295639	2.364743474202618	1.192087738224308	0.09075714793619578	2.328558685855341	1.109610617996105	0.1345566961486161
97	3.2	2.33300977467943	1.171758434028421	0.373754998568427	2.310305647581715	1.349873368840469	0.3678411946624682	2.290679008371673	1.491999397232042	0.3613623951513071	2.28497289981443	1.709926155020081	0.37763461275705	2.260808904907229	1.671880155100827	0.3976479892720968	2.152046441108125	1.627555417346029	0.4805941235992223	2.120452715518131	1.350737788201106	0.4857510980428597	2.064541208512431	1.14901069898648	0.381637909796886	2.106492468886279	1.072154289438646	0.3562657378735464	2.16427966224429	0.9921031128789253	0.3669049337788702	2.133952686344227	1.05132440455871	0.355872977107105	2.312306560081513	1.675863344333254	0.3539255896017692	2.400433468747572	1.65530724891356	0.2576702305689625	2.452156855071716	1.384140186608644	0.1958958500456889	2.363652530707089	1.192945215706388	0.09010377001703147	2.326346949724039	1.112375851812256	0.1346575008440472
98	3.233333	2.332419062279885	1.171962067122639	0.3730545862362375	2.309542738214301	1.350082824651478	0.3670641702201677	2.289721319588109	1.492205534110499	0.3604272097861297	2.283731328692372	1.710131188539237	0.3770992203446716	2.259663766886394	1.672021275768401	0.3971059845296387	2.151077131595092	1.62766432752943	0.480343680850164	2.118487642785272	1.350875618307244	0.4856195566022021	2.06055373508913	1.149473884485885	0.3824107960882838	2.102643777850222	1.072534980914428	0.3572716430738228	2.163868983374738	0.9933394340417265	0.3650764536021961	2.123597183857252	1.052477210115657	0.3544810118353041	2.311066723543305	1.676131462929622	0.353270047245606	2.398919686177121	1.655681353058236	0.2566688363849366	2.450558178825847	1.384377720299902	0.1948072557987484	2.362418518323312	1.192059481951078	0.09031631004078719	2.323843744819256	1.111882285148777	0.1347737361370608
99	3.266667	2.331804442597998	1.172098108894292	0.3724221398810567	2.308759598710738	1.350217187488401	0.3663589677174112	2.28879258428757	1.492335745559183	0.3596428833150069	2.282518468623288	1.710261808174602	0.376533058378204	2.258543431945284	1.672097711968533	0.3965548103626673	2.150129155805667	1.627827470675029	0.4801175703354908	2.116820505595934	1.35120950209864	0.4855826777139523	2.056862042228683	1.150187717488691	0.3839041171125994	2.099582162157456	1.073668242263798	0.3584594312429066	2.163695077480855	0.995150084324805	0.3641685927089042	2.117799119487746	1.053709102295178	0.3539566228892426	2.309859041784481	1.676315887774384	0.3526173648379171	2.397540881429073	1.655853980498571	0.2558054247581518	2.448819185757167	1.384201273648523	0.1937417353826707	2.361443897760019	1.18998319701294	0.09054832624445028	2.321041789531255	1.109826797198073	0.1344676323788556
100	3.300000000000001	2.331178569714733	1.172170178968461	0.3718574412130554	2.307970062967809	1.350282513635982	0.3657348465509404	2.287910369214784	1.492398352755386	0.3590345637951078	2.281352577673343	1.710328991844061	0.3759655229751921	2.257465036498908	1.67212129309418	0.3960230452969657	2.149219161426304	1.628029702881155	0.4799248884432919	2.115740710919959	1.351637980581967	0.4855038536181583	2.054162461769056	1.150600165566858	0.38571399820568	2.097794198509825	1.074830687378289	0.3593597830547418	2.163239367236498	0.9965661000169747	0.3637236883873796	2.117991156781496	1.055671508012881	0.3544843545808429	2.30870231614494	1.676425919007231	0.3519961062643725	2.396329249144425	1.655861946299179	0.2551281500619684	2.446958840196863	1.383844234517109	0.1929083536990479	2.36057900962053	1.188070761414499	0.0911720291673294	2.318666004944704	1.108819346027221	0.1344771054694133
101	3.333333	2.330561679561888	1.172182465067567	0.3713601611027164	2.307189346927391	1.350286982092662	0.3651931627754831	2.287064981156541	1.492402621820767	0.3585680137559782	2.280239419986115	1.710346163040399	0.3754128572976064	2.256432322895086	1.672104941568598	0.3955215300957658	2.148355647357631	1.628243968637951	0.4797717871472353	2.115161328854941	1.352031061520458	0.4853883689430959	2.052402227171275	1.150680357230343	0.3874004809751797	2.096440850631252	1.075658863298966	0.3595619047755289	2.161986374765635	0.9980900921113848	0.363771213141986	2.121218037473855	1.057994904725265	0.3553109000842077	2.307600210236636	1.676473982791908	0.3514136221739345	2.395267658520791	1.655750479400006	0.2546117842706856	2.445064213741469	1.383464445466927	0.1925411441684581	2.359210104418158	1.187264665747859	0.09199235269390234	2.316672679080604	1.108061845338326	0.1345578052281145
102	3.366667	2.329991898393878	1.172138717175933	0.3709234225783177	2.306443001380532	1.350238680640094	0.3647213550593548	2.286250840304721	1.492357509056567	0.3581875551734086	2.279184577399188	1.710327036979437	0.3748805994834252	2.255449923314895	1.672060924149464	0.3950506745777607	2.147547995803611	1.628446187913751	0.4796527605414289	2.114795099831595	1.352294307247565	0.4853206308930006	2.051504052604324	1.150624766864257	0.388354036947336	2.095393376952819	1.075881181148084	0.3592796697628355	2.160783151419202	0.9987140362438199	0.3638750850309119	2.125187806860492	1.059616472400876	0.3559467474134584	2.306556292443073	1.676473483321184	0.3508633386849328	2.394318175435032	1.655550822689114	0.2541798030075093	2.443392368388874	1.383092608315729	0.1924000513990987	2.357520871699462	1.187382408559482	0.09217112776337842	2.31493656721214	1.108203006191105	0.1343789570388015
103	3.4	2.329500237972591	1.172045175224967	0.3705417242239349	2.305746032743207	1.350146242172819	0.364305931435446	2.285457478028619	1.49227161699887	0.3578538666530192	2.278176941650002	1.710283367560954	0.3743591009264394	2.254509812500927	1.671999520213223	0.3946020594103758	2.146791655620951	1.628623727048103	0.4795687445650176	2.11434642046228	1.352411107976416	0.4853252462968417	2.05097299299447	1.150457850859819	0.3884398587960615	2.094815468654848	1.075570964625508	0.3589610144408038	2.160496865143319	0.9987137154080037	0.3640460375399466	2.128770807949633	1.059967161961857	0.3569112360142202	2.305556665004544	1.676436493383559	0.3503260940029126	2.393415023644532	1.655282671005915	0.2537492208711207	2.442048202937594	1.382719681835398	0.1922915699704189	2.35613532141649	1.187469680433413	0.09185982188257745	2.313989452834114	1.108209034976173	0.1342592304685707
104	3.433333000000001	2.329099997428016	1.171911978292944	0.3702112869716442	2.305099931159683	1.350019769729019	0.3639345729703475	2.284671321638275	1.492153784005517	0.3575452014328181	2.277194734497168	1.710224411752206	0.3738284115373615	2.253595902987396	1.671928888509467	0.3941614912144033	2.14607720479811	1.628770861228938	0.4795255847582328	2.113714447928747	1.352413376504551	0.4854560313967272	2.050149477067171	1.150340825102561	0.3879776595260108	2.094365798353885	1.075256411628601	0.3587873968082899	2.160604383997259	0.9986686685305675	0.3642091038156874	2.129724047781995	1.058979666347338	0.3572425296684734	2.304576180721966	1.676373173596991	0.3497758101368854	2.392479655534375	1.654953778158401	0.253244826551871	2.440893532121435	1.382303786651573	0.1919688294564932	2.354599917970316	1.187274214525155	0.09092792219787985	2.313047408479956	1.108033304758223	0.1343628547295374
105	3.466667000000001	2.328790661462877	1.171753443244961	0.3699359279486057	2.304501978394965	1.34987114228461	0.3636050929911316	2.283886843832774	1.49201316890717	0.3572588942452123	2.276218653179447	1.710156590422865	0.3732641206382687	2.252695236740605	1.671854994315783	0.3937124282035029	2.145407468067369	1.628882019183206	0.4795263783898939	2.113124062403575	1.352352829040562	0.4857886234911846	2.0487303373058	1.150533732852559	0.3876149234431724	2.094032018446946	1.075782733574946	0.3590874987399889	2.160632449597276	0.9988723636059834	0.3644194248480452	2.122622585560991	1.057056582450872	0.3547918750041026	2.303592780944915	1.676291288342043	0.3491864460270746	2.391452103721974	1.654564860252812	0.252610611667142	2.439805737767732	1.381817582451147	0.1912678020780425	2.35257163527685	1.18691312007996	0.08945935868377611	2.311620450275299	1.108157491206462	0.1346601948688153
106	3.5	2.328545512921994	1.171586080307064	0.3697322468851183	2.303938949043957	1.349713261416388	0.363329136227813	2.283096016506721	1.491858889666512	0.3569930927007011	2.275229170616597	1.710084196361805	0.3726259387994252	2.251792680799754	1.671782447828334	0.3932209666523572	2.14478827836056	1.628947492350794	0.4795471317527437	2.112859803786724	1.352276620489094	0.4862915246971268	2.046989300990636	1.150800392497164	0.3879448614399651	2.094359748127633	1.076737312815807	0.3602473521674922	2.161288020190384	0.9996088543976803	0.3649760375853814	2.116955062135626	1.056846883198192	0.3530161826542283	2.302585464017425	1.676196429254648	0.3485228875885745	2.390305507941435	1.654118056637874	0.2518078789748969	2.438804419108186	1.381263564852478	0.1905017773848496	2.350911854998499	1.18628881473829	0.08883181093184767	2.31094004519179	1.107435796927111	0.1351262122442922
107	3.533333000000001	2.328316812466031	1.171426855504934	0.3696182077301003	2.303391726457631	1.349562394923001	0.3631214555794118	2.282293809608721	1.491705775070156	0.3567413396057144	2.274221331199437	1.710018807804693	0.3718988666258819	2.250880748571551	1.671722859216896	0.3926677204291407	2.144219897952899	1.628961693505139	0.4795475809640115	2.113001806213128	1.352211258016087	0.4869121495829832	2.045265809637831	1.151187205922722	0.3890629316755183	2.094877348989371	1.077956421308091	0.3619793224496853	2.161837750336823	1.000596512454432	0.3653900138357901	2.114118240375996	1.057874132043224	0.3526329333477053	2.301551615372448	1.676101172528147	0.3477770473388786	2.389070643566345	1.653631890394359	0.2508552152981198	2.437906237186569	1.380700056332564	0.1897653065970226	2.350587998571795	1.184602463673104	0.08932468289380542	2.310873540676956	1.10599024606099	0.1357660314693271
108	3.566667000000001	2.32804848752412	1.171292312742013	0.3696019849546437	2.302835417643683	1.349437223331257	0.3629947663848835	2.281468130340145	1.491573464060429	0.3564987980596323	2.273198452571356	1.709978631681088	0.3711176452981657	2.249953953554545	1.671693470647245	0.3920709289071216	2.143678654903627	1.628917189185087	0.4794914075687708	2.113392906616137	1.35211904373447	0.4875775935726313	2.044014194038279	1.15152685095219	0.3904870980301091	2.094978170491468	1.078544769212026	0.3636626367989969	2.161907829852979	1.000368764106579	0.3655744051538766	2.113336434994816	1.058279770738105	0.3515978429060906	2.300499208277969	1.676024955073593	0.346987568704597	2.387806719682928	1.653133209641911	0.249850013627157	2.436977187142281	1.380189601141012	0.18888665718243	2.350780444078719	1.183177763403115	0.09003641502596008	2.310930697564421	1.105057083256141	0.136448392674488
109	3.6	2.327721338648225	1.171193209988722	0.3696975154282777	2.30225578265121	1.349352005356385	0.362974175535805	2.280605287401382	1.491479187888044	0.3562877082207656	2.27216417195748	1.709982846893334	0.3703382865439288	2.249007198404621	1.671711918784997	0.3914736215432545	2.143121923767786	1.628817365060787	0.4793672008891054	2.113836063469823	1.351949800696845	0.4881893189411257	2.043230569652866	1.152171856214095	0.3916133944798351	2.094766383278723	1.079256116171956	0.364915212018272	2.161544753370133	1.000513782884114	0.3658462248787843	2.113402373106088	1.058418022306353	0.3486280427189151	2.299436048620501	1.675987691430674	0.3462115962294887	2.386565554584178	1.652648940359938	0.2489031570453628	2.435968126136072	1.379720316808501	0.1875892824713029	2.350376848073326	1.181865246404541	0.09020806916272531	2.310645130963263	1.104089763491042	0.1370371974845503
110	3.633333	2.327354516780582	1.171134381542678	0.3699135256323706	2.301649432024975	1.349315042565506	0.3630756771357293	2.279687822461759	1.49143492935927	0.3561238565969754	2.271118988078341	1.710047475519995	0.3696108376671337	2.248033731944207	1.671792132488174	0.3909162746070997	2.142493846619163	1.6286791462026	0.4791695616734528	2.113976838936091	1.35166638421734	0.4885392299948121	2.042534568236725	1.15234681153945	0.3921620157151126	2.094081938179737	1.079365548109863	0.3650671368374169	2.160209557824194	0.9999343016972952	0.3660453082824798	2.11276641633099	1.058363078305661	0.3467586713273135	2.298365310808579	1.676006014072229	0.3454969279064903	2.385387596278157	1.652216136740943	0.2480964754181662	2.435066758508807	1.379272097850459	0.1861889382137636	2.349109115417119	1.18102839047368	0.09016033522322861	2.309186026670723	1.103845000839614	0.1374032117957498
111	3.666667	2.326989843265199	1.171118911197185	0.3702216771083618	2.301022482370951	1.349330535475928	0.3632708538371593	2.278707653681245	1.49144761188027	0.3559970415665404	2.270056654288726	1.710181325998842	0.3689643931549433	2.247025535428988	1.671940039701295	0.3904214010166875	2.1417550344015	1.628528068924227	0.4789129959590895	2.11374734852024	1.351266090829784	0.488582735900635	2.041722551164005	1.151954059753172	0.3922122298274622	2.092891286455232	1.07889021367603	0.3643651344507225	2.157678680228559	0.9982266927765284	0.366263665744705	2.112068287446168	1.058247806024586	0.3465560791628121	2.297282255184098	1.676090785170495	0.3448666478157925	2.384265595038678	1.651870629305103	0.2474429263590779	2.434437953602849	1.378823855300538	0.1848785589500481	2.346955952033155	1.180063604835331	0.0901322466919364	2.306551114853622	1.103158815360046	0.1376652069240189
112	3.700000000000001	2.326683323817214	1.17114873200422	0.3705569271289141	2.300394203946853	1.349398680004166	0.3634900803411857	2.277680454140857	1.491518787910502	0.3558798404351796	2.268973182295057	1.710384013781271	0.3684178833475326	2.24598204686243	1.672151672098979	0.390002176215043	2.140895743005052	1.628394903694488	0.4786362144093532	2.113332336105168	1.350789928535642	0.4884404311020456	2.041104093337005	1.151409770970216	0.3919399407650034	2.091813685226889	1.078389763438486	0.3637785154864641	2.156029619007145	0.9975484891771378	0.3667139249567487	2.113474004650361	1.058182496580728	0.3479043403347992	2.296184739537283	1.676245544773876	0.3443310701294702	2.383162573655264	1.65165006338204	0.24690819303152	2.434122801472989	1.378415789950235	0.1840812979013715	2.344294721922292	1.180402775249462	0.08988404885169711	2.304009249569551	1.103312897852025	0.1375984540140129
113	3.733333	2.326462014466532	1.171221631821138	0.3708597232870872	2.299777400535192	1.349513630036615	0.3636743659061774	2.27662948572942	1.491642236946115	0.3557533283073792	2.267861885052821	1.710644017832663	0.3679770484944639	2.244902733317852	1.672412555705933	0.3896611649956095	2.139913142242952	1.628301555143653	0.4783745338564142	2.112751638995968	1.350269162596654	0.4882592351911132	2.040979174716844	1.150066304216821	0.3915080213149091	2.090854969450025	1.076673758526813	0.3633055337873808	2.155417970025384	0.9963530425124461	0.3668484691489776	2.112918518264614	1.057191245465635	0.349888373925806	2.295067904572097	1.676463202132773	0.343891100932569	2.382022374451834	1.651586217398856	0.2464441989725497	2.433706185955063	1.378148959653355	0.1837032520317046	2.340968681483128	1.181929934641939	0.0893300827814813	2.300495277847414	1.104819662747231	0.1373322857034761
114	3.766667	2.326308549011685	1.171330849149511	0.3710832743475891	2.299167889480496	1.349664284181677	0.3637770194375208	2.275572560794844	1.491805265175618	0.3555895964112261	2.266727586324857	1.71094137350973	0.3676226229647346	2.24379603347318	1.67270175743263	0.389376987028581	2.138824265223482	1.62827190151128	0.4781424355960424	2.111929819354694	1.349787314393384	0.4882932591369279	2.04115510222137	1.147877883561991	0.3912123064543317	2.089402487424374	1.073432049524103	0.3629496078451816	2.154600544599074	0.9933246108235111	0.3664188000647521	2.10991391014357	1.055042149569936	0.3523190256692666	2.293936311028043	1.676726956645658	0.3435270089738693	2.380836207702944	1.651683023510625	0.2460175235505029	2.432829376396258	1.378057321461664	0.1835162434188745	2.337266062254963	1.183070387402214	0.08897488481053839	2.295980046249322	1.106580951617069	0.1372699633375817
115	3.800000000000001	2.326197220908457	1.171469708986453	0.3711913855688973	2.298562390633469	1.349839394806919	0.3637583033198876	2.274537388308789	1.491995036273253	0.355367347621832	2.265600472785375	1.71125576748553	0.3673210903258319	2.242694623598093	1.673000254318995	0.3891206376450803	2.137690482485164	1.628341944445338	0.4779540456164909	2.111001482174571	1.349528778985508	0.4888381217858213	2.041267138916409	1.146727293933864	0.3915741768179871	2.087394920935904	1.071532434702425	0.3633262441496911	2.15385654802907	0.9921075599022054	0.3662953881345109	2.108148784472962	1.053326911561373	0.3532219513482959	2.292816418103862	1.677017625880737	0.3432045410520265	2.379659493515009	1.651931031813243	0.2456020555457843	2.431370055230648	1.378209694779955	0.183203580318258	2.334228016065794	1.182844159057164	0.08940174909034736	2.293572842758401	1.105950750925989	0.1374407366919055
116	3.833333	2.326062335317673	1.171630529260964	0.3711535628360845	2.297939955611433	1.350029120864332	0.3635854054430777	2.273542478483529	1.492201354215069	0.3550679681127636	2.264518640394249	1.711570756959318	0.3670504561390273	2.241636459135481	1.673293865724091	0.388874046821503	2.136585598232716	1.628527532042647	0.477821598146489	2.110055764624052	1.349596984163484	0.4898319591815529	2.041126953838914	1.146851875600875	0.3927741685051305	2.083938667212568	1.07051860988269	0.3644990513193901	2.152074334650392	0.9923460240771238	0.3677083491935488	2.102367290603997	1.051842129302258	0.3532381003251365	2.291740610911035	1.67731856315609	0.3428988675409329	2.378543436870777	1.652287744957001	0.2451881421753261	2.429500864734387	1.378560364810878	0.1826838082613535	2.331361091932614	1.182577945852644	0.089953688191255	2.293080117711447	1.101424117664838	0.1369006360725427
117	3.866667	2.325793212090072	1.171804503048558	0.370948873405629	2.297261478932634	1.350225233783428	0.363248202296249	2.272588119096942	1.492415882842407	0.3546812344350627	2.263510934498658	1.711873099898605	0.3667887501808073	2.240648320422245	1.673572404128879	0.3886189556795383	2.135573293107118	1.628814363139868	0.4777401721789917	2.109345333019246	1.349973290238103	0.4910439444508211	2.040742594398921	1.147567182823631	0.3953653918160812	2.079540379554442	1.07007257269496	0.3664267503563422	2.148388238347534	0.9910820816531837	0.3683123127876256	2.096231387052541	1.05174765715009	0.3540497911418463	2.290731802304937	1.677615181104438	0.3425880546099668	2.377506455899479	1.652677871129227	0.2447703078139087	2.427588894443802	1.378898402498184	0.1823866978656759	2.327629651557514	1.1840311874979	0.08966812565321143	2.291686575673239	1.099494818123471	0.1355117428923602
118	3.9	2.325333634445414	1.171981843761055	0.3705818911735085	2.296512694903843	1.35041662815243	0.3627622991319833	2.271668071395466	1.492624227693722	0.3541948092671414	2.262589736527109	1.712143927189953	0.3665127900087027	2.239742711921375	1.67381922190038	0.3883360812834786	2.134704997324198	1.629134180870978	0.4776808001530636	2.108673746718471	1.350420053997764	0.4920278005761224	2.040287862974397	1.147446270757364	0.3980889994081256	2.075041118369914	1.068859905244303	0.3678953080527411	2.14485158525237	0.989878599581318	0.3686455472100147	2.090906075507962	1.05207698581355	0.3553310475258968	2.289797094754077	1.677887903209844	0.3422489255892615	2.376541744049027	1.65303714315693	0.2443269628243897	2.425749560794676	1.379097520493897	0.1823660259964267	2.323472790496578	1.186619150689973	0.0883723398971743	2.288450099911181	1.101055252755921	0.1334490015418698
119	3.933333000000001	2.324670918158632	1.172159903538749	0.37007083364919	2.295688859201227	1.350599157117586	0.3621513849808217	2.270765266014318	1.492819274607057	0.3536043290017124	2.261745608258488	1.712374415182495	0.3661929539814094	2.238913038750137	1.674027410122495	0.3880043401790824	2.13399487273383	1.629440780466843	0.4776066909363023	2.107961559912659	1.350796659874753	0.4925987708538083	2.039910246078421	1.147169312957384	0.4000169292338398	2.072018472361029	1.068612547293698	0.3687860390305923	2.142576481316237	0.9893357788811166	0.3696286540386964	2.089069956945024	1.053060279780439	0.3568550817804515	2.288922353451015	1.678126748501785	0.3418519087704188	2.375605802051578	1.653338336776367	0.2438030311449805	2.42395073191307	1.379188324264723	0.1823789803830139	2.320657727391318	1.187092527644282	0.08756392245751325	2.286372340480375	1.100969621930206	0.1323842428862221
120	3.966667000000001	2.323833855878191	1.172336570004422	0.3694534956091599	2.294797954129231	1.350769580287422	0.3614605531533693	2.269857539698757	1.492995067461554	0.3529289654529211	2.260948759047588	1.712560032253857	0.3658080148058287	2.238134054792801	1.674193407756764	0.3876131176267911	2.133420157423525	1.629712563636709	0.4775082462391164	2.10718906543004	1.351037101431755	0.4926977296175971	2.039340110839911	1.146777817015838	0.4010017471450865	2.070206532107786	1.068506234422373	0.3693899967555159	2.141014735358712	0.9887863108263725	0.3709696753590555	2.088503901780654	1.053063891785262	0.3582391216215032	2.288075852131785	1.678326024369192	0.3413780513211818	2.37464421770279	1.653572344801996	0.2431607672127742	2.422226471292677	1.379201780060376	0.1821146760435634	2.318867333065821	1.187172757847093	0.08682625958411277	2.285462007274864	1.100671749469994	0.131436737854517
121	4	2.322885627321435	1.172513863458023	0.368782407459428	2.293869678183408	1.350930404832478	0.3607428440910074	2.268950193481658	1.493153369213405	0.3522074079603657	2.260173434207203	1.712706967626423	0.3653487081553364	2.237384123514141	1.674323441044216	0.3871621341463971	2.132949900305889	1.629958859424949	0.4773784515802588	2.106377827855977	1.351179502919764	0.4923671028927206	2.038517331553714	1.146456129599202	0.401139034379739	2.068279287326682	1.068087796906356	0.3695308921226609	2.138854698564079	0.9882553503504434	0.3715553709601461	2.088154176091095	1.052105079550716	0.3591188221665194	2.287236568468091	1.678490803925846	0.3408240479694578	2.373642294926001	1.653756233136317	0.2423819311084178	2.420703662970275	1.379146594203291	0.1815619013659482	2.31731356439515	1.186960862943696	0.08612400539187134	2.284799053277576	1.099936901638749	0.1306046583951964
122	4.033333000000001	2.321886811865243	1.172698105826155	0.3681008480949059	2.292924321580363	1.351088455370553	0.3600260668044138	2.268047271087296	1.493301494710256	0.3514667777174956	2.259390265809129	1.712827403680055	0.3648193368193705	2.236636516198107	1.674428917702048	0.3866588524661048	2.132535291651068	1.630203204589568	0.4772017724576819	2.105564520375745	1.351320076401234	0.4917395741580523	2.037644216150113	1.146401512402897	0.4007986543604741	2.066756756723119	1.067528048284607	0.3697374327235172	2.137556460718964	0.987048777752574	0.3712886218098955	2.090821130720899	1.051897361267231	0.3595194198013167	2.28638209370317	1.678632752774234	0.340198774966106	2.3725941756572	1.653931413828889	0.2414628505750324	2.419512776461234	1.379089780184675	0.1806929775259301	2.315758503494128	1.187386258878598	0.08554152248244597	2.284431296230748	1.099894910071769	0.1300728175958624
123	4.066667000000001	2.320879296325802	1.172893775932337	0.3674415112990815	2.291967837305324	1.351249051625845	0.3593220222098688	2.267148925143631	1.493446006534253	0.3507349258611155	2.258571599259407	1.712932638660565	0.364248092146188	2.235863441610288	1.674519860083931	0.3861284136006625	2.132121360969271	1.630460509023672	0.4769675379542875	2.10459014364768	1.35152944572196	0.4909354524962322	2.036345895564326	1.146496887759062	0.400254323175205	2.065023140484028	1.067160720774032	0.3697768843763939	2.136228741211261	0.9869268289866913	0.3708449416489007	2.091520508010423	1.052055815773502	0.3606677268734828	2.285493034840631	1.67876308560131	0.339533977204498	2.371513388430371	1.654143560918573	0.2404430248490811	2.418661749560287	1.379038891615722	0.1798182182275105	2.31447883365067	1.187781102577748	0.08516200693151084	2.283954548390568	1.099971312245418	0.1298412406360987
124	4.1	2.319885086535477	1.173100836105315	0.3668397866686846	2.291003060054301	1.351413179373876	0.3586530946811661	2.26625853606217	1.493587697334853	0.3500548948604356	2.257692146821416	1.713026827964397	0.3636849609050664	2.235039351655986	1.674598898406467	0.3856159081664606	2.131669740237319	1.630722671929219	0.4767018310383881	2.103475770973854	1.351817640246493	0.4901153624864275	2.034253308953017	1.14698570806598	0.3995116980815269	2.06320567797264	1.067030414085487	0.3697551735282168	2.134610291783602	0.9870630778427862	0.3703440750478423	2.092879198131071	1.052311542500456	0.3621977939676246	2.284552565971939	1.678886488645005	0.3388822283559394	2.370415124811779	1.654436431390647	0.2393938468283147	2.418032301014144	1.37901484807131	0.1793428764090465	2.313841549392452	1.187643748260097	0.08539590600995615	2.283303279905467	1.100073384484369	0.1301001650723886
125	4.133333	2.318909424815931	1.173311249099366	0.3663398336852352	2.290029294858655	1.351574330452234	0.3580572283019464	2.265376702627839	1.493718132660334	0.3494836506092828	2.256717509128183	1.713104462181287	0.3631822693104988	2.234130721233251	1.674658878995856	0.3851692334428987	2.131126610428831	1.63096258066766	0.4764401123667888	2.102424840692357	1.352155040507717	0.4895150148908253	2.031795330833214	1.147741448466803	0.3990550900266634	2.061574349045951	1.067141087495207	0.370291257000799	2.132353868578697	0.9863208381969661	0.3705362760347027	2.086399625572581	1.052495910469087	0.3631721193500234	2.283535374235877	1.678998248861299	0.3383008448172187	2.369293932299218	1.654853808034324	0.2383972914148487	2.417293909487507	1.379144084464454	0.1791066112316101	2.313311164923705	1.186996165217697	0.08604224013614857	2.282662842805668	1.099721951553513	0.13087961681899
126	4.166667	2.317958398054279	1.173508073700652	0.3659912812091851	2.289046728106548	1.351718314066067	0.3575817302682736	2.264484156144567	1.493819076206291	0.3490587627230138	2.255615092525528	1.713151599340552	0.3627792129300169	2.233102485514418	1.674684956795507	0.3848211737748428	2.130406879009706	1.6311469409955	0.4761846295964541	2.101542061250016	1.352517890917352	0.4891807970693967	2.029521402123217	1.148545457714343	0.3990277224634227	2.060407203764243	1.067466141685966	0.3711594275392064	2.130808992842163	0.9853434444731624	0.3709923373826221	2.08181310056461	1.052077603325324	0.3628326013563532	2.282415781321629	1.679084039075993	0.3378344995981524	2.368124195425092	1.655423608236298	0.2375131609037139	2.416311355165986	1.379577245930158	0.1785524876264976	2.312240156068179	1.187159244124007	0.08646085644281191	2.282674640706513	1.099805547548816	0.131825114782417
127	4.200000000000001	2.3170509781832	1.173662523658416	0.3658425129544934	2.288069124086055	1.351820049504954	0.357275907907361	2.263554349647613	1.493858984782767	0.3487874031658404	2.254370653806103	1.713141874040394	0.3624985089640403	2.231933966013359	1.674650802996128	0.384585195136903	2.129419572884997	1.631229333356188	0.4759060158360769	2.100726561600241	1.352876309110905	0.4890282275558516	2.027708284434034	1.149416724816019	0.3994135914989774	2.058678025586677	1.068649091149758	0.3715493999549822	2.129038036952389	0.9864818909718603	0.371652419827695	2.077511431989413	1.050144667140662	0.3581152153000647	2.28118377735012	1.679115854628353	0.3375105840540527	2.366868916484405	1.656136600141977	0.2367697044135147	2.415279650225782	1.38038492669692	0.1771639436305102	2.311012220478615	1.187362267004652	0.08737349743808069	2.284813709829574	1.100153184378324	0.1340630112397777
128	4.233333	2.316252348707474	1.173735959335268	0.3659245914956322	2.287147803333575	1.351845027140113	0.3571765159815241	2.262571747261877	1.493794193921991	0.3486372611858896	2.252991933072382	1.713037412872733	0.3623360041343844	2.230625489412517	1.674519108349502	0.3844464169072635	2.128085749337623	1.631147881350853	0.4755502342522883	2.099892521964684	1.35317200346689	0.4888923438329301	2.026665984369655	1.150240269847394	0.400127649971365	2.056609598637047	1.070590752634077	0.3717335621171621	2.127316011017091	0.9902047507851083	0.3734194302836121	2.072061026967681	1.047095486537259	0.3488166350872259	2.279849673595047	1.679053462923687	0.3373281026760305	2.365487203253585	1.656945322895838	0.2361627477061809	2.414414385817324	1.381544245191292	0.1746190956685758	2.309547181979168	1.187330688567239	0.0889818345205957	2.288850563452964	1.101547450421333	0.1379054142075891
129	4.266667	2.315678701177776	1.173678057884353	0.3662516673271842	2.286380665883658	1.351747603473197	0.3573158836870555	2.261548279274337	1.493568179964218	0.3485568223324216	2.251523109059743	1.712787839483333	0.3622688115705854	2.229211831850204	1.674241018397861	0.3843695692477052	2.126344434117507	1.630822446334627	0.4750314247734823	2.098777149470112	1.353287066124203	0.4885085696695249	2.026710379878816	1.149810491993411	0.4006489795043237	2.055086746927338	1.070536317357161	0.3717283773001439	2.126217471538397	0.9906465845839612	0.374714997287086	2.068855169658296	1.044795104937421	0.3434777018785052	2.278460219998078	1.678843112737856	0.3372689668406079	2.363972649151153	1.657754098222765	0.2357003356783862	2.413950110614504	1.382868829587021	0.1718169015225538	2.307740732487573	1.188172406855597	0.08989786292658954	2.29051624994903	1.103549307708477	0.1401387467727498
130	4.300000000000001	2.315484610315498	1.173422929083	0.3668102647322556	2.285919126517837	1.351463859319113	0.3577108955919873	2.260566340624924	1.49310478236839	0.3484962235618	2.250074562313603	1.71231857728942	0.3622302904000944	2.227795402304099	1.673746026830518	0.3842824198199641	2.124198559751324	1.630149956176538	0.4741843754212259	2.097064375620263	1.353079343296119	0.4875886770333462	2.026901473189765	1.148582550975136	0.4000977145300628	2.053698245993314	1.068630992195988	0.371166091007442	2.125660761135581	0.9897004769236701	0.374394377516805	2.06547117355036	1.043057257554705	0.341065910820055	2.277127915239447	1.678405954037412	0.3372779009046528	2.362390983391874	1.658412709161167	0.2353681907195267	2.413886762095186	1.384112893427116	0.1697067203006545	2.305859428791877	1.189886508276568	0.09011216700879095	2.289720063350453	1.106585714682686	0.1401331406746612
131	4.333333	2.315879363393575	1.172892367149624	0.3675518147512773	2.285982190399447	1.350913302302008	0.3583457815920807	2.25979979130301	1.492310246528415	0.3483879876072698	2.248832358969178	1.711531164370889	0.3620933579462395	2.226558881451853	1.672941988377703	0.3840611795632187	2.121746669485789	1.629007912348339	0.4727553240463097	2.094397499249807	1.352371333487833	0.4857664051681815	2.025626023757932	1.14804802831855	0.3973447225796971	2.051967005933171	1.066522503900945	0.3695943604586002	2.124880238861806	0.9894273599399576	0.3730055821447306	2.062754107225194	1.041339610766399	0.3380655231234692	2.276040268327095	1.677639198860296	0.3372434404979498	2.360873596461746	1.65872726198126	0.2350787240404511	2.41381557753083	1.385089254987974	0.1689594307778486	2.304855313296261	1.191266664872065	0.08931795571003959	2.287893365253491	1.107558789273013	0.1382905261106994
132	4.366667	2.317117472047764	1.171996208094515	0.3683856880805524	2.286847386124725	1.349999245162102	0.3591540723521303	2.259513228108551	1.491075538634973	0.3481309585562161	2.248053645948389	1.710305973185484	0.3616480725264265	2.225761514995519	1.671717672514867	0.3835095921211149	2.119189139023807	1.627274310396756	0.4704000093842021	2.090694495012156	1.350964520182619	0.4823251321313607	2.022289128892507	1.149015557297434	0.3915399194579904	2.050091754922459	1.065934394136249	0.3660069661913025	2.122567351494429	0.9909703493394897	0.3709348696001112	2.059565065476016	1.040024304846497	0.3332520329209306	2.275455448232629	1.676418896368375	0.3369765953221436	2.359614616074807	1.658447576365397	0.2346413008237681	2.413061534384016	1.385599178206484	0.1692341487885184	2.303850966603949	1.193401565273503	0.0878178275427289	2.28546594348459	1.110427034490171	0.1354249594960565
133	4.4	2.319473990644055	1.170638200650064	0.3691724544186769	2.288829715441294	1.348614709806994	0.3599975263683403	2.260054056864359	1.4892848350644	0.3475767359474602	2.248055186100733	1.708510870764267	0.3605811236875082	2.225727980847433	1.669951401552001	0.3823390557565818	2.116840131901125	1.624850362770319	0.4666955425736039	2.086366285224043	1.348683960100844	0.475887405439118	2.019319473419046	1.149462937224816	0.3821509799963873	2.049624828040264	1.067046105423344	0.3582858351913102	2.119944194422959	0.9924247873319076	0.3677038598333667	2.057955413791986	1.039622156745137	0.3263792783650519	2.275691465204703	1.674608601852041	0.336192401102251	2.358886464667906	1.657272566729846	0.2337546841635924	2.410633832366542	1.38537257267739	0.1686166577326355	2.300113706300246	1.195309977337735	0.08576079503385095	2.283071551538924	1.110658856422367	0.1314096169271183
134	4.433333000000001	2.323217916046766	1.168732085394044	0.3697685587531325	2.292253361217878	1.346660029809354	0.3606908685160961	2.261829400511624	1.486836631526085	0.3465339260001532	2.249204877422466	1.706024931755715	0.3585095901112527	2.226837916145759	1.667534345148042	0.3802006421143382	2.115144814262786	1.621699063473827	0.4612285004741106	2.081775397911041	1.345510376988899	0.4645871034047771	2.018514739216005	1.148636402435013	0.3659068916334713	2.051396002647734	1.068016584223895	0.3428733527199186	2.120805300503439	0.9949678863590017	0.3581098915902802	2.059835482824228	1.038986798198776	0.3132760230523782	2.277115723136843	1.672082639713255	0.3345359254179783	2.359053047992543	1.654924410755007	0.2320328885272062	2.405507002002442	1.384315805073327	0.165140259993831	2.291645752108962	1.196997262100753	0.08395243054536197	2.278691990253382	1.110902112811893	0.1271743941676771
135	4.466667000000001	2.328591311057235	1.166213749499105	0.3700540241727202	2.297417000463868	1.344056027429994	0.3610240605828163	2.265268349474024	1.48366012556992	0.3448021607712993	2.251908239275539	1.702758113925215	0.3550434169936991	2.229510646643635	1.664389778280059	0.3767489309012892	2.114698211999206	1.617896561706568	0.4537681808241017	2.07807650564647	1.341770921684753	0.4468380267550801	2.021605218498777	1.148466909260227	0.3392313661239313	2.057378198309152	1.068893699564502	0.3181801652219028	2.126877885641093	0.9994767556294981	0.3388172746622558	2.067023510420238	1.039418555666764	0.296770017875623	2.280126600918119	1.668745057653727	0.3316330228997552	2.360575172828557	1.651191931823546	0.2290764757254448	2.397004053621474	1.382554349479459	0.1567166737681552	2.277240913086615	1.197738328085577	0.08297535704065054	2.267683851126446	1.110961181911434	0.1245362822700458
136	4.5	2.335800919726024	1.163041840079	0.3699146755403392	2.304552049757275	1.340742673127034	0.360735496196811	2.27076830362946	1.479715418257668	0.3421886208347356	2.256532933605604	1.698651898232433	0.3498299515794172	2.234136868109649	1.660470174250179	0.3716854431784072	2.11615417908332	1.613610401738813	0.4443517692263457	2.076922598583044	1.338023728879916	0.4218329950506308	2.031937651114788	1.146721737624175	0.3020803366890874	2.071249623733569	1.070254644236286	0.2818489317996429	2.138060777174501	1.007240769740206	0.3070722430597985	2.082242382326192	1.043692192036485	0.2789681414684355	2.285076902949647	1.66453340357836	0.3271266000385984	2.363860482435521	1.645974407240936	0.2244727839067748	2.385068504783368	1.380469591341466	0.1414063811136969	2.257317586848094	1.200596866874505	0.07746423161212183	2.247230311614629	1.118830154059598	0.1185673606140531
137	4.533333000000001	2.344971659017915	1.159203989334321	0.3692528277842678	2.313773903494574	1.336684531470209	0.3595366572631069	2.278642804679237	1.4749991065807	0.3385662497440963	2.263345245506952	1.693684417505506	0.3426202298151451	2.241018583778297	1.655760456437003	0.3648234170431215	2.120124893175486	1.609100270618476	0.4333486697018467	2.080248228246061	1.335068396857677	0.3906165694432046	2.051590237104531	1.141738176474049	0.2594366162427859	2.096783943716685	1.071831379779651	0.2400028866331628	2.153185843243611	1.019540793361945	0.2777319363734176	2.107210415096136	1.053440306640973	0.2578957600172371	2.292209947323245	1.659425739023726	0.3207398106910801	2.369106269530608	1.639315487525741	0.2178212818476464	2.37047474602074	1.378510479425333	0.120141693281991	2.236185898167033	1.202879120531082	0.05952355066331439	2.223139023371699	1.12501830961712	0.10071366599698
138	4.566667000000001	2.356177264980302	1.154734131168059	0.3679846509307642	2.325101030336258	1.331889535686998	0.3571434819490757	2.289096926391277	1.469557736827259	0.3338797216804024	2.272462842790863	1.68788502160967	0.3333270343169011	2.250323332563136	1.650289321622795	0.3561349387367214	2.12708033336337	1.604674817948489	0.4213579835876928	2.090082231856769	1.333699595136426	0.356138712469654	2.079363706217904	1.141050421425261	0.2165426072305815	2.132604556859829	1.078210769630363	0.202701548111228	2.178351160654498	1.031078740269857	0.2453314502946302	2.144148509165679	1.074479680373121	0.2290580329576309	2.301616577104836	1.653457836662277	0.3123290451086195	2.376212418056162	1.631441699273872	0.2087677693599407	2.354407451078159	1.377136619104323	0.0952849477089522	2.216043065082201	1.20671127278328	0.02334386596748201	2.193923986692015	1.126962903643543	0.0588189356894798
139	4.6	2.369462083624488	1.149726583851722	0.3660044140290382	2.338489087518358	1.326436631743539	0.3532845464549839	2.302185719649869	1.463508008518679	0.3280237686504012	2.283816296241495	1.681365981670125	0.3220233552416354	2.262035142153269	1.644156520997405	0.3457187599691136	2.137265634632481	1.600629004751633	0.4089841759082921	2.106578547619607	1.334430277014849	0.3216759990931765	2.113891946956323	1.147949765831048	0.178648863447475	2.171794251419656	1.093334491191817	0.1752574812498254	2.210939498365616	1.055527851347613	0.2201311974794845	2.17968427955342	1.107658991201428	0.2045559268812414	2.313206673962036	1.646755281633454	0.3018816583459767	2.384893944818488	1.622811164357596	0.1970748169061283	2.338142396844368	1.376864886615271	0.06829086122897517	2.196801701196634	1.216430608082274	-0.02979282284159711	2.158608028596657	1.129745289455971	-0.00995522897274545
140	4.633333	2.384812177525039	1.144310560151508	0.3631567505937014	2.353814717699257	1.320455552613916	0.3476850103277849	2.317737818473832	1.457000637984942	0.3206716551536389	2.297140380781762	1.674293069667291	0.3088829708395873	2.275926128346063	1.637501642092782	0.3337060570736328	2.150628995073505	1.597099244821191	0.3964887818089777	2.128019089234507	1.336950093673137	0.2891037701679787	2.153947421432673	1.161535637579913	0.1425883780611731	2.211686891006538	1.112222359242501	0.1461491447028292	2.245585658575814	1.083600939094542	0.1852771813350951	2.214139629417952	1.136867730937322	0.1703103322417107	2.326702299664646	1.63950310391644	0.289464740062363	2.394799024308401	1.614029604507137	0.1826212417401225	2.323997288663585	1.377550634716481	0.04222755224045624	2.179064037266337	1.22372748653197	-0.07046205910628178	2.127752398543339	1.140410028172986	-0.07168362321949151
141	4.666667	2.402028253425881	1.138610511468455	0.3594018304261254	2.370753020576172	1.314083202233614	0.3403490871166376	2.335215970761768	1.450168664362957	0.3116322395172291	2.311950331943427	1.666833288830216	0.2943138041010405	2.291522134372618	1.63046125641113	0.3204298349524413	2.166759125235648	1.59411479674675	0.3842895452111302	2.151632119077963	1.340691480995073	0.2604076831723666	2.198154848436385	1.185058840841659	0.1053961560059802	2.250244268767414	1.138463756861384	0.1044341528669691	2.272615223604621	1.115242395692533	0.1259327212338282	2.233411602545908	1.159915773071804	0.1282348022997888	2.341594203002279	1.631884902542134	0.2753798164421757	2.405436159189857	1.605627845395457	0.1657182272495227	2.314150908886931	1.378472614824415	0.01956310760175547	2.163633860217734	1.233243255200653	-0.09082696490023469	2.115472992857523	1.156278007363681	-0.1158225322573939
142	4.700000000000001	2.420667201045403	1.132698420847897	0.3547738461899401	2.388786122890575	1.307413593113191	0.3314980677818381	2.353877697748912	1.443096860548112	0.3009667226083141	2.327634835193245	1.659110000508321	0.2788811920128424	2.308198914802459	1.623129115911748	0.3063706995690024	2.184986554836952	1.591611880312791	0.3728276380953721	2.174004830613149	1.345157499747681	0.2376478645648432	2.2423540835977	1.216291928808607	0.07238736319099162	2.283502309067264	1.168730629565023	0.06238831680471621	2.289974232050901	1.167230523427679	0.05922977141705747	2.239005028217641	1.187613803968826	0.0863297997199803	2.357247393033549	1.624038051103201	0.2601211544664866	2.41625730389248	1.597917583845911	0.146977891067082	2.308531364705542	1.378980380586339	-0.0007181436795013121	2.149320614413321	1.236100235014014	-0.09745785191899017	2.11802913305582	1.160288031275142	-0.1495087883146316
143	4.733333	2.440012006221683	1.126575284510086	0.349274112986556	2.40722608508352	1.300486387858334	0.3214530326196549	2.372875629030982	1.43582571442914	0.2889610557165262	2.343501688773828	1.651201533755142	0.2632936369989112	2.325224634637588	1.615552579165455	0.2921256944057309	2.204401166343137	1.589333907276271	0.3623603137899866	2.192830962246622	1.349702906425914	0.2217223276849759	2.28148920029204	1.245402036562159	0.050866607441972	2.312470261976816	1.191071769300389	0.04062089641388761	2.322597084612411	1.217721443868041	0.03146809635856541	2.256907986002048	1.213883971288002	0.06179936753044235	2.372964448806109	1.616056132555957	0.2443762747812929	2.42683255999126	1.5910586381786	0.1273467782299859	2.306662007763036	1.379228789327358	-0.02126790620624744	2.139261603417171	1.235037769944504	-0.1045431836232312	2.116836620600003	1.18161230686638	-0.1722424796026223
144	4.766667	2.459124495497224	1.120155293981546	0.3429921175011733	2.425306672104263	1.293270864344097	0.3107575508571968	2.391442191478104	1.428346740115768	0.2763147918296278	2.358884126841375	1.643128541542597	0.2484122571264786	2.341871902498233	1.607723597840963	0.2784468568937801	2.224043768874079	1.586776582369402	0.3531147845614999	2.207012638841329	1.353447954388916	0.212247447320966	2.310812518457508	1.266069942162109	0.04059032341773642	2.334776512178052	1.200227226003374	0.03684371743567752	2.350489023372503	1.233444716152792	0.02613358079351731	2.280935622901592	1.22711889914446	0.0552005665084653	2.388105776320276	1.607975822684194	0.2290545916999174	2.436952551888707	1.585029296765171	0.1081089830300279	2.308497785831695	1.379658292050783	-0.04345457499105049	2.136289712051517	1.237294370466484	-0.1177815795280115	2.115855263784986	1.199690658822125	-0.1911486804662043
145	4.800000000000001	2.477069897346573	1.113306513378199	0.3361274013941428	2.442232509548026	1.285680029348476	0.2999664955464438	2.408916810917824	1.420618102615049	0.263913258105918	2.373190075485218	1.634877035572492	0.2351913582429982	2.357483826389245	1.59960135689698	0.2661981312074299	2.243036368931672	1.583380433735418	0.3455039722116248	2.215057157983625	1.35551137975704	0.2089917272542998	2.325600768796593	1.283724125048913	0.03845882100508473	2.34937739825548	1.21015819678136	0.03883358138233034	2.371868973627128	1.241723169855663	0.03001565204933481	2.305288461940597	1.230307128995471	0.05978599070116712	2.402116127772908	1.599797718684971	0.2151658273002784	2.446441805567777	1.579688226741707	0.09061983442278923	2.313582071442815	1.380759000770372	-0.06790454898114075	2.141230390497827	1.238581812144685	-0.1394633440682026	2.121629580106103	1.214074532577035	-0.2102411311112858
146	4.833333	2.492894603916822	1.105912705291507	0.329011432896656	2.457125892695896	1.277624702101552	0.2896370759266799	2.424605232453444	1.41259953528085	0.2526752397061445	2.385902186374554	1.626437893981778	0.2245760080947329	2.371464989718541	1.591158868612994	0.2562549422984613	2.260612207847507	1.578649150966275	0.3401419193897802	2.217541969207519	1.355001143965942	0.2116465045496713	2.326566922800889	1.298867127041389	0.04218756235254278	2.349093873944342	1.22648964497499	0.03917375774404848	2.381937856683884	1.256597307105199	0.02803083943513717	2.318344228474963	1.229962547252299	0.06046593202326453	2.414498575427769	1.591517598643158	0.2037032749517842	2.455169611823982	1.574804474990761	0.07625905413391812	2.320838358586157	1.382998602045886	-0.09187370588547031	2.149755652722552	1.240915503273549	-0.1646013492270556	2.130116361815344	1.224665178580531	-0.2292712516727728
147	4.866667	2.505757184019677	1.097902338815332	0.3220398463333211	2.469168339265784	1.269050651595557	0.2803239863316854	2.437816876647443	1.404263920225336	0.2434176713661491	2.396631083775549	1.61781066905807	0.2172714901139435	2.38333244210311	1.582394420913205	0.2492863187909429	2.276164127527975	1.572250880162574	0.3375560853444945	2.216144237094955	1.350730300015594	0.2198368365778156	2.316811610338656	1.306195771954	0.04797681009169069	2.333252614640343	1.246021566054115	0.03772357268793691	2.383072894693318	1.281390070267336	0.02914553925755779	2.324981356526346	1.233618948392464	0.04881213779786873	2.424866507094342	1.583125709574478	0.1954329381968211	2.463206152206664	1.570030067652208	0.06616498501850879	2.330729028545111	1.385797924700144	-0.1129245892565578	2.159041623482501	1.247441982375067	-0.1840316467154622	2.14077778098125	1.240259393366651	-0.2451126488452411
148	4.9	2.515050385159564	1.089264520972771	0.3155965711525284	2.477751936764803	1.259972073384695	0.2725549388365864	2.447939576817935	1.395622699361009	0.236764704177513	2.405125934074461	1.60903682492464	0.2136678235413495	2.392739606363675	1.573362514335853	0.245686630679791	2.289240743825878	1.564104068657532	0.3381060773508883	2.213891355120198	1.341609885176668	0.2323782740609047	2.304946956763143	1.304138590070631	0.05140074819033109	2.318839320469652	1.257354578274102	0.03193598208177088	2.378557403019118	1.289049649761657	0.02886215187864354	2.333528839962139	1.248432163549909	0.03300977538406057	2.432959035138173	1.574640063592935	0.1908067917067984	2.470633779114705	1.565059479653452	0.0610151228470688	2.344197936786166	1.388030195517719	-0.1289881104398223	2.168176170415194	1.258150966458375	-0.1959951633418025	2.149716194538969	1.256315006549429	-0.2547291170357922
149	4.933333000000001	2.520549202416424	1.08005559555331	0.3099408812015159	2.482617740122343	1.250473934099647	0.266659931502841	2.45459261366213	1.386735223309508	0.2329687529098628	2.411284332296936	1.600200689105773	0.2137379423776153	2.399513243362056	1.564169529713212	0.2454687403965169	2.299621738114927	1.554342782466677	0.3418371780533614	2.21443976745289	1.327406812336631	0.2486918445131059	2.296525468607853	1.298841918548203	0.05356527435734165	2.317509983261104	1.27475987982927	0.01881157877017484	2.373865080868461	1.293199744429692	0.02696850674050644	2.342895902890394	1.273054132591779	0.02331200777709289	2.43866176384042	1.566115313200974	0.1898462945737362	2.477490084647657	1.559670398142402	0.06082907608099971	2.362332699960101	1.387935183785302	-0.137716170990001	2.177640510698252	1.267559855232067	-0.1987662991134329	2.154626166984672	1.263485339332498	-0.2522854232223373
150	4.966667000000001	2.522384516337636	1.070431019063613	0.3051305953107808	2.483839926746612	1.240733060123276	0.2626548031008421	2.45765656763075	1.377736870273433	0.231837320568855	2.415127841266622	1.591443906166804	0.2170398712640983	2.403649825395395	1.554987106437298	0.248258306344941	2.307340687054281	1.543281790018991	0.3484432359760101	2.218606052162627	1.309043907019984	0.2706281526119255	2.291869788945724	1.301060497737571	0.06360808322209296	2.325359594354718	1.311773637039794	0.010642559555733	2.36963342245868	1.307390819183375	0.0292692653601841	2.337107072469372	1.315385715967929	0.01889199595407906	2.441975965513362	1.557662700558169	0.192129904630593	2.483567691712963	1.553782900907545	0.06494786463381896	2.386978350302142	1.383416495264135	-0.1393927553748039	2.190218392499965	1.275759897614068	-0.1927808932415093	2.158623153935285	1.258886697372626	-0.2365943345860336
151	5	2.52095144734468	1.060658435026801	0.3010822055789938	2.481766233314988	1.231026758912095	0.2603445854286817	2.457245290880826	1.368850754456458	0.2328859587174087	2.416780253709724	1.582970304111226	0.2228149182037386	2.405283742418874	1.546057054151559	0.2533810628085698	2.312579755637793	1.531382402408488	0.3572393371025923	2.225120534011704	1.288490741075766	0.2994010190640732	2.288757828936747	1.319146740523195	0.09172754337828629	2.330787014851377	1.345938092989976	0.02862557098856122	2.363642486583609	1.329163758443141	0.04416050809786032	2.318854654630504	1.359965206577464	0.02828995118737721	2.443006783483398	1.549457183591938	0.1969141450767121	2.488527536069726	1.547486952260857	0.07225595505041961	2.420430851534415	1.372658363086274	-0.1345353928589693	2.212366239560025	1.289513563362965	-0.1788017168894244	2.173289978104293	1.267908175144753	-0.2143542702709829
152	5.033333000000001	2.516765787376996	1.051061505188888	0.2976544153337808	2.476890410694055	1.221670628925374	0.2593886010360602	2.453686014036596	1.360343270439249	0.2354871217148151	2.416452528407015	1.575007411232816	0.2301761544575772	2.404659151001807	1.537644551706924	0.260028730854414	2.31555956587531	1.519158930137124	0.3673326170921637	2.231446850428896	1.267724154277191	0.3339056428882056	2.277163436035639	1.347648281105753	0.138909028916908	2.315299397086388	1.382804766282651	0.08005693495965956	2.344155352168966	1.38080524866504	0.08926500024223347	2.30143246168936	1.41097604932433	0.06428010405373608	2.441961174601437	1.541704599147292	0.203328570494101	2.492061498227232	1.54094900530024	0.08151023003213663	2.462686262940612	1.354816653613084	-0.1209803423830062	2.247207466408425	1.314509788105048	-0.1519515460626283	2.200160537662898	1.3270671266716	-0.1830484313409319
153	5.066667000000001	2.510374495392249	1.041993325666883	0.2946793702074437	2.469744890828628	1.212979359765386	0.259280270211102	2.447435125797872	1.352484326935575	0.2388255693729812	2.414469256015152	1.567775730732496	0.2382015041851002	2.402131313389692	1.530001498197623	0.2673185111635613	2.316608411578254	1.507275534683929	0.3778138188637261	2.235442751180919	1.24910669387181	0.3719722830171235	2.253428531017297	1.375471565888772	0.2035616815640507	2.275210548546453	1.429144835634772	0.1643082612950873	2.306295831533439	1.439540579020985	0.161218607111949	2.291926623213431	1.463461804825974	0.1353181072177021	2.439170450007681	1.534612952646954	0.2104637463860048	2.494182263809689	1.534440207954907	0.09154650285301516	2.509158490924256	1.332293878925399	-0.09578724770300132	2.288823103512845	1.344691131840432	-0.119284118000378	2.224297089420283	1.362721378485129	-0.1445772406139132
154	5.1	2.502309462771101	1.033828723983635	0.2920047938213126	2.460837068423325	1.205269072596372	0.2594875453201195	2.438963985396193	1.345548485975048	0.24207861023292	2.411215918042917	1.561495850341682	0.2461419639318581	2.398108481508322	1.523371886724942	0.2744990570153538	2.316172211609416	1.496491914913497	0.3880977356731749	2.236548881805296	1.235204689356135	0.4111019517963415	2.22221724956215	1.396454452279472	0.2826356505168295	2.221413594254362	1.466611068731503	0.2742886413406881	2.25893111349422	1.491032075959425	0.2562157586437508	2.268794554922	1.497124863542337	0.232933535941196	2.435027234526002	1.528399171809387	0.2175680500805072	2.495076469169537	1.528411649239155	0.1015187672928423	2.553918933449092	1.310619316524203	-0.05898316879568505	2.32949212253067	1.343454314363219	-0.09249064431437021	2.249307152139908	1.379652466984762	-0.1107773137602413
155	5.133333	2.493112282151885	1.026888836276415	0.2896028629179206	2.450661232809581	1.19879375511847	0.2597027663373169	2.428766298695908	1.339756941780233	0.2447990833228933	2.40709868498593	1.556333216223029	0.2536166760696267	2.392998454909089	1.51793697263182	0.2811548445058986	2.314210744559773	1.487333156372526	0.3973540590060448	2.234628639802016	1.226975227425896	0.4487972786259111	2.189652420576488	1.4146881145336	0.3741161199260992	2.162707435553092	1.481457196265285	0.4054777178005284	2.196059047195281	1.508040479819154	0.4048175639562115	2.219351193523327	1.507078312124189	0.3749270332705225	2.429972011765875	1.523232721839099	0.2242807322346146	2.495055183182098	1.523296854155875	0.1111946853061167	2.593708711539371	1.295817031926077	-0.01096107505499271	2.363891021377321	1.321690038211883	-0.05871615415262832	2.277519429427128	1.376504129668699	-0.08085042757356213
156	5.166667	2.483396280876594	1.02139890920115	0.2875479703692145	2.439820383102942	1.193716700516797	0.259802604675317	2.417525027198649	1.335250585844056	0.246809902139502	2.402568625489295	1.552371387004941	0.2604154533733983	2.387253039282791	1.513788303175479	0.2870322955842513	2.310457498700375	1.48009680159088	0.4046445692677048	2.229801204027642	1.223862210413133	0.4818880457723653	2.161468273691033	1.426148086232002	0.4663068798430025	2.11928056458737	1.476234667391401	0.5252744225937404	2.136621755953069	1.517069504908572	0.5561699446015909	2.169803975096038	1.492877137408434	0.5246516498568269	2.424532272435342	1.519209494845125	0.2304458033495455	2.494764034488	1.51939902775942	0.1206630216956754	2.629371415650239	1.292136593321639	0.04816434740713548	2.401030055144074	1.304148192331949	-0.01139121169652814	2.311769925133063	1.356911591665535	-0.04470804365295288
157	5.200000000000001	2.473835924710128	1.017437371037852	0.2859424522941388	2.429053152354845	1.190079275887943	0.2598274754223961	2.406148502797909	1.332063640877854	0.248207455942408	2.398106491359985	1.549596219016713	0.266483727597226	2.38138649402846	1.510909507432705	0.2920623261677451	2.304913394996539	1.474840818865848	0.4094909115004334	2.223272045701321	1.22421627177785	0.5089453397045549	2.134905419808052	1.420977751407315	0.5517335676431142	2.087704076622594	1.451786576815217	0.6192443566052858	2.06718448087048	1.489607664944255	0.6928666865369085	2.114748370494566	1.475986236551508	0.6455842742172507	2.419283982689663	1.51633510375152	0.2360641169873869	2.494858249273209	1.516785542458132	0.1300303843005074	2.661230144290091	1.299699809391198	0.1141960456361805	2.446514013921259	1.276385790999471	0.04603172117015426	2.353453470319974	1.307087521115566	0.0100914779086233
158	5.233333	2.465070002629191	1.014941844545581	0.2847932666253278	2.419122948003355	1.187814891025898	0.2598438795642494	2.395618437011699	1.33014006851862	0.2492099691440404	2.394169920705881	1.547923999732633	0.271881642565743	2.375945025389509	1.509204613811742	0.2963424314576275	2.298390375400383	1.471560329038526	0.412337697997205	2.218078785749422	1.226742413568336	0.529819580864364	2.112348073328188	1.404615343167488	0.6229318135732034	2.058400874372343	1.422099301051556	0.6839096877981523	2.003386526027711	1.455237204555272	0.7698997981819977	2.064961826639085	1.46727590383488	0.7288093661040229	2.414747449755743	1.514548936581412	0.2411981538028785	2.49565160137506	1.515324301499846	0.1391165258968426	2.687206918147749	1.314559643716517	0.1734434154974978	2.49357480235134	1.252729761217277	0.0903291944112249	2.396139974707888	1.267241239909448	0.06457638752029753
159	5.266667	2.457578099151661	1.013726382956813	0.2840452702456227	2.410648401959774	1.186757382377728	0.2599453966503717	2.386750385189393	1.329335716406133	0.2501114880734453	2.391080679130268	1.547211941305152	0.2767206704043847	2.371390228842729	1.508513192762221	0.3000832337501356	2.29222646083683	1.470097417989012	0.4142676994979738	2.218059352109226	1.230302817005836	0.5447594076932034	2.10318517974819	1.391206751612784	0.6693700100829216	2.048585461285691	1.409240026609478	0.7228544506324647	1.980462969077884	1.439364529504285	0.7976660751613878	2.049114124360116	1.46313442617339	0.7619078064112419	2.41124473503887	1.513727370500734	0.2459043646067328	2.497051878224267	1.514670942477691	0.1475124978523603	2.70526305029745	1.330308090268478	0.2142912147736405	2.528484025823301	1.244410326735691	0.1075441069685353	2.426130305879687	1.251979988224894	0.09191169203649341
160	5.300000000000001	2.451536378927841	1.013551288857991	0.2836778351955992	2.403864629822904	1.186680490776341	0.2602505509742173	2.379850870406318	1.329439411982423	0.2511638573572448	2.388931774159249	1.547268843871905	0.2810759019324506	2.367936605239841	1.508628405545265	0.303472371118322	2.287328185069461	1.470135622362552	0.4161837779009045	2.223230275578223	1.234182393291801	0.5551463158891669	2.105095914477604	1.382834356327649	0.694415774587481	2.05548331937573	1.410446791009948	0.7452422940780158	1.988216333735587	1.440509060735391	0.8072964567329635	2.045163055532293	1.457667383935164	0.7620151741512583	2.408813912586771	1.513689776010636	0.2501903239538135	2.498609888997562	1.514396961093193	0.1547580121465109	2.716474107441402	1.343114244188261	0.2366227391268144	2.5524176562267	1.250776912342518	0.107198041099407	2.448894168525426	1.253880495490729	0.09566751783150747
161	5.333333	2.446885070116076	1.014165744829976	0.2836827791222332	2.398695184722493	1.18733720237569	0.2608375879557238	2.374801508342932	1.330210497071819	0.2524903768731341	2.387609077448094	1.547885190317113	0.2849153328186197	2.365555678196658	1.509327791349417	0.3065732889994073	2.283995746558945	1.471242275984687	0.4184618638644008	2.229550635306435	1.237996996493168	0.5623251653662866	2.10915705210807	1.380137895966796	0.7055176766970213	2.063969895245537	1.417028708337966	0.756698933846261	1.998022146700972	1.451408212047125	0.8069734749680576	2.046424114257029	1.458145826592996	0.7559384645782303	2.407264174272734	1.514230331660906	0.2539729825100014	2.499673613219388	1.514109486344723	0.1603783750829327	2.721848223559142	1.35090734067588	0.2461683449313112	2.565772414321983	1.257134351901976	0.1092485035461417	2.462593809402323	1.259041779928243	0.09698862798922563
162	5.366667	2.443449474084771	1.015353341377221	0.2840448820297266	2.394910292244087	1.188512313572739	0.2617250991196108	2.371276256807328	1.331438901965655	0.2540922250760771	2.38691254128942	1.548882727789284	0.2882253155063824	2.364084488051621	1.510421457954632	0.3094094641492356	2.282102531162327	1.472954442679785	0.421064909052655	2.23366091177009	1.241314743511101	0.567018542439493	2.111625605179911	1.380545072267663	0.7091820844346948	2.068539055188966	1.420622230884429	0.761447650173679	2.003672604730117	1.455084546938382	0.8080945177003708	2.04992190001514	1.461063815276608	0.7555343260483777	2.406333405874732	1.515172195482932	0.257206968340012	2.499750128521995	1.513674391209086	0.164214619216409	2.722095643017448	1.353548796998423	0.2464480046097022	2.573175770823472	1.250891461264144	0.107755677892	2.470380616404389	1.258332234064151	0.0965922750908154
163	5.4	2.441031379055401	1.016938391845423	0.2847457665692621	2.392270503618292	1.190035972233128	0.2629195711719953	2.368956491932371	1.332963439564797	0.2559624441067767	2.386691630027022	1.550128933500157	0.2910683572926369	2.363363011388323	1.51176806958509	0.3120308049919666	2.281398139938533	1.474895963188702	0.4238424737214783	2.234796651579877	1.243932330964633	0.5699104605039198	2.112704862723213	1.382359206226264	0.710110891105963	2.070066041892554	1.423360066261628	0.7630437790198614	2.006473968803826	1.458894523991606	0.8099441439850034	2.053082459526894	1.464224573743499	0.7587206996001781	2.405840632183854	1.51638200506136	0.2599462789517208	2.498769343482937	1.513145282063343	0.1664945212124017	2.718617516034071	1.352505129027464	0.2435120360945447	2.580293927572144	1.234782825010789	0.1056792907156088	2.479969096538489	1.250885338470831	0.08893387211463208
164	5.433333000000001	2.439424546601882	1.018772429029964	0.2857506611316731	2.39054470242454	1.191770882470061	0.2643944537880993	2.367563085802853	1.334659878459593	0.2580660716855935	2.386845585946344	1.551525262568593	0.2935535438713315	2.363248869213705	1.513261782585776	0.314500436998469	2.281614627949222	1.476840549363538	0.4267178853539901	2.234051084828577	1.245859853888281	0.5717206684600379	2.113384064141837	1.38422424423709	0.7106975262404466	2.070382351111117	1.426183397003412	0.7634444231160574	2.008254295163127	1.463572985436374	0.8099235377115628	2.056416938781811	1.466283758970606	0.7624416530018674	2.405680800369872	1.517759420314579	0.2623016946457442	2.496968076927998	1.512689503133952	0.1676438442503922	2.712976105032318	1.349601419816181	0.2404722797961478	2.586672200921435	1.21664585610987	0.1100126170634954	2.489465603810336	1.245247497355008	0.07378286901505088
165	5.466667000000001	2.438460975000355	1.020723236484224	0.2870150928541068	2.389552424522973	1.193599318473327	0.266090651041855	2.366895353610238	1.336426010711025	0.2603242786403876	2.387318324542659	1.552993179392689	0.2957958033799951	2.363626065771939	1.514816663922116	0.316864385098149	2.282508282198784	1.478678783024627	0.4296617845851309	2.233111191174127	1.247264824702208	0.5731580750175569	2.114105267451618	1.386178261235661	0.711604805146109	2.070046943567577	1.429383328815611	0.7634389490688872	2.009382984097394	1.470469112700356	0.8083645758660245	2.061614042607248	1.469200854763088	0.7654517325840895	2.405818453259555	1.519224557823549	0.2643979878345787	2.49483435176703	1.512539050865199	0.1681872997781258	2.706864956697245	1.34631376615341	0.2362285455049323	2.590093058870069	1.208138598193387	0.1110451132511339	2.494526112214661	1.241161408069451	0.05863926147528296
166	5.5	2.438025261453616	1.022677544039924	0.2884900102569638	2.389167822493349	1.195420310700876	0.2679340034107947	2.366817816365611	1.338174030779602	0.2626387985181219	2.388058816717969	1.554466163623961	0.2978750411858386	2.364383122546896	1.516358607642064	0.3191283464347774	2.283843028550637	1.480337229966524	0.4325816833928303	2.233115335742274	1.248261818793226	0.574578078259956	2.116075631024316	1.387579499777984	0.7132362887158271	2.07110377362325	1.430302697234966	0.7640314381638609	2.01197883361047	1.472266875787706	0.806313036506382	2.067615440895373	1.470723629184745	0.7690251607601589	2.406238536053366	1.520710494738015	0.2663348776661517	2.492952354403937	1.51291504248792	0.1686653454790629	2.701591907453969	1.343455486344391	0.2314070555855796	2.591040887347343	1.203355978191955	0.108366217561929	2.495519909928064	1.235585721035161	0.04864203373345224
167	5.533333000000001	2.438047935682648	1.024550066061505	0.2901206589971332	2.389306221188602	1.197156202711411	0.2698416735678535	2.36723779799355	1.339835143322383	0.2649054893935216	2.389034971781615	1.555891461933451	0.2998447218272288	2.365436894230327	1.517828530128362	0.3212839724207955	2.285443020751148	1.481770973297931	0.4353555588400966	2.233850651281012	1.248982291082496	0.5759895665266679	2.119232673066009	1.389230756433225	0.7156599092248789	2.074400730864116	1.430094388357476	0.7666155266726219	2.017003006595787	1.470469151630989	0.8094532539860124	2.075505922343989	1.472159773305515	0.7730503732722935	2.40694095032834	1.522164579073976	0.2681787746367817	2.491862576146301	1.513979113570247	0.169504252136953	2.697939645383332	1.341243787631316	0.2282981748199845	2.591929705554155	1.205901118529295	0.1023205003054716	2.49604472012062	1.234260321212016	0.04458254053760999
168	5.566667000000001	2.438499458869031	1.026272750173964	0.2918318541980488	2.389907342202863	1.198741595777622	0.2717043563591107	2.368078923258251	1.341348181287077	0.2669974948117684	2.390197790940581	1.557221751095484	0.3016897210221937	2.366709351490077	1.519173064169876	0.3232808820194636	2.287223225601381	1.482950771949735	0.4379031808797498	2.234468800254414	1.249402080406774	0.5771776817221536	2.12118591058643	1.390211498682534	0.7179852347094209	2.076703492615545	1.430197192120406	0.7690921295399448	2.019422211027516	1.469022794120223	0.8127033654343073	2.080214520947859	1.473719274941721	0.7759685381367922	2.407895518192055	1.523540196291788	0.2699156243808262	2.491810234569764	1.515736892976609	0.1708387067083015	2.695793757665625	1.339197918328125	0.227966617020343	2.592743768445016	1.214143293028963	0.09288120965419108	2.497280763574729	1.240677405498423	0.04232343876268064
169	5.6	2.439383412099174	1.027803236212892	0.2935351547557578	2.390922765263401	1.200132165582741	0.2733997696648501	2.369262884017918	1.342668888649139	0.268774766046976	2.391472077286873	1.558425003353234	0.3033133744908859	2.368125829396263	1.520355325846571	0.3250241933302485	2.289179992490805	1.483868702337613	0.4401701171086349	2.234484659736589	1.249431239427512	0.577895286375263	2.121024972478686	1.389112938268119	0.7198063501806209	2.07646646930961	1.430448773889832	0.7704708219252228	2.017620179750204	1.469226971361486	0.8144011681324427	2.080184300316038	1.47532120220763	0.7774796041836235	2.409022837447411	1.524805723731362	0.2714346559846891	2.492591687338318	1.518053632641381	0.1724191123758831	2.694789993072888	1.337614753723899	0.2276177883873922	2.590346661025436	1.210965865948649	0.0823830181184876	2.495139686038897	1.234946270177658	0.038231488530066
170	5.633333	2.440744232000548	1.029130401475542	0.2951585439978116	2.392341657757572	1.201312884473278	0.2748257965883661	2.370751406879406	1.343779319952707	0.2701094701014182	2.392785113085687	1.559490991223426	0.3046180759687847	2.369631292465332	1.521361240894161	0.3264324316143775	2.291389438876186	1.48453858708969	0.4421506078029218	2.234452341299013	1.249052328203123	0.5782418683465533	2.120137417569205	1.387900228118791	0.720814437496939	2.075217324064332	1.431232392809738	0.7707076655092924	2.01491085953505	1.470406562812639	0.814589083841743	2.076295455357611	1.474540552077458	0.7770199269715881	2.410239147709228	1.525952012161224	0.2726147615668496	2.493939609560568	1.520848725583249	0.1739027851071974	2.695238077779234	1.337599038189478	0.2281017852008571	2.587412573786035	1.206498851223032	0.07699252631427579	2.494779367946931	1.224603642946029	0.03636131878688496
171	5.666667	2.442636421399661	1.030263207269154	0.2966662992035979	2.39415582551169	1.202285769052527	0.2759351685058715	2.372498202176647	1.344674070872155	0.2709351741291007	2.394039126419138	1.560419115364458	0.3055139546417528	2.371159512913132	1.522189271343493	0.3274474869665423	2.293962641004313	1.485008871098915	0.4439038175801651	2.234959928037323	1.24828629259957	0.5782671435050271	2.120192842366589	1.386484874187533	0.7214646247126566	2.075292611803498	1.430780150878754	0.7711979035055407	2.015625247730159	1.472503373421723	0.8145137852936903	2.075286840294478	1.471822170538415	0.7777895252914055	2.411426887301399	1.526977889369594	0.2733436977828075	2.495517581707719	1.524057415031444	0.1749165394804389	2.696444036131325	1.339027540968106	0.2291063859395069	2.584081906529323	1.207894434518651	0.0777655007798389	2.494899549660675	1.228438125936169	0.03741903776889131
172	5.700000000000001	2.445129452729636	1.031224003172436	0.2980707612938554	2.396363876707807	1.203065586909976	0.276753056829972	2.374453913990863	1.34535764805464	0.2712716506298778	2.395129100775046	1.561216789075293	0.3059519229390899	2.372643903029231	1.522849597179821	0.328060884488206	2.297025369972379	1.485351220906209	0.4455350144086301	2.236283683588243	1.247284416537466	0.5780991930773937	2.121089361433403	1.384978654940697	0.7218303376424344	2.076640456424755	1.428857090678745	0.7719858715852498	2.016616886718444	1.470490167492011	0.8150049236759797	2.077975457954064	1.469857525112468	0.7796251575470203	2.412455372004998	1.527887344668539	0.2735551960913447	2.496944706740761	1.527587977001605	0.1751054719619319	2.698196965794742	1.341851003564745	0.2310987817896676	2.580230479557415	1.207870659941179	0.0799298359144249	2.495358038130209	1.217988871422333	0.04206726538091086
173	5.733333	2.448263270769674	1.032052473806446	0.2994248034614854	2.398938385141696	1.203685536243084	0.2773658475099283	2.376536845995617	1.345851051043655	0.2712104130167859	2.395927497410281	1.56190364023924	0.305936659301478	2.373997983317974	1.523368607764228	0.3283185446482801	2.300655110824358	1.485655642282755	0.4471572442510876	2.238566907835659	1.246402782963298	0.5779676775347443	2.121142837484976	1.383070396456269	0.721826645849087	2.079249933910875	1.428312024459474	0.7729581721090042	2.018371647486849	1.470836386175956	0.8164708608746845	2.081021327894833	1.469478862112751	0.7804672014857916	2.413165843104407	1.528694095198105	0.273242701092986	2.497767093550352	1.531301886850734	0.174148051537078	2.700651136033391	1.346169030851977	0.2311373255332309	2.578617022084833	1.20376846731244	0.08423046466193987	2.495334053141518	1.209045329915123	0.047752785670307
174	5.766667	2.452004584526976	1.032801517545126	0.3008483960860849	2.401802295354579	1.204194739621144	0.2779618928391531	2.378619608540302	1.346190164618141	0.2709683074672637	2.396273556876963	1.562507510875787	0.3056021250351204	2.375100667019378	1.523783820389395	0.3283876878964164	2.304813964466944	1.486008537502506	0.4489480372104755	2.241706945335272	1.24602545442377	0.5782188913894158	2.118566246342533	1.379198111469891	0.7214014778076522	2.083978902206423	1.430739523676583	0.7742251551144871	2.028660811449319	1.479660192398309	0.8197636900067021	2.083411279696941	1.470675211680026	0.7801362149701414	2.413363842273826	1.529419190869404	0.2725346244271936	2.497457510374301	1.535032160266605	0.1718898126860256	2.703884099227952	1.352198608208251	0.227376146201342	2.581947613192392	1.201343762303353	0.08825827277728721	2.496322135287276	1.207378534985122	0.05040205339096045
175	5.800000000000001	2.456187222875651	1.033525425996247	0.3025508572026226	2.404786761387035	1.204647226914965	0.278871156851379	2.380492874060627	1.346415195797706	0.2709457065804015	2.395956008930712	1.563052475221962	0.3052662894192552	2.375773346091228	1.524131766152282	0.328604239662392	2.30928927493855	1.486471037550952	0.4511983321381229	2.245681257867714	1.246492131242249	0.5795793578004754	2.114763716550124	1.37477062586217	0.7212135626699392	2.094360542296056	1.435447511009284	0.7778704262927328	2.066870915406172	1.488796656462769	0.8345951776604928	2.093567168436492	1.473438241761047	0.783738688366753	2.412802579588312	1.530079417432481	0.2717548219696196	2.495485384009378	1.538597481522838	0.1685466313005806	2.707467160121176	1.359640312579334	0.2189137625314451	2.589158715264723	1.205665501499546	0.08962427521018299	2.499186101257857	1.218219397512688	0.04703079903563881
176	5.833333	2.460467144166054	1.034270668198048	0.3048333497435678	2.407599979880197	1.205092047993293	0.2805590275047295	2.381841685602032	1.346561156728364	0.2717151117374157	2.394705734590683	1.563548526853918	0.3054247830207247	2.375762129721254	1.524437889391064	0.3294534300152732	2.313626726387151	1.487066990641493	0.4542565016863711	2.249572483262512	1.24811362345832	0.5830617040108939	2.112833347262928	1.375122755355128	0.7225097902013595	2.108303123820651	1.440590413800917	0.7844999784313803	2.125727145273584	1.478005087464072	0.8628549501435123	2.113247917826801	1.477748531455449	0.7923428556490566	2.411182298562375	1.53067688609628	0.2714277322658935	2.49134891785648	1.541773745144678	0.1647993381750716	2.709683600834114	1.366904757276366	0.2080763879064947	2.595640367590146	1.207216203466294	0.09001851695971408	2.503382214351488	1.221577288488351	0.04201365452327276
177	5.866667	2.464356383274235	1.035077576218653	0.3080615980209032	2.409846185857605	1.205574751266656	0.2835443545694123	2.382263449566832	1.346662545466232	0.2738782134755516	2.392215009642006	1.564001859803137	0.3066325053551314	2.374757481329535	1.52472524705582	0.3314552858253	2.317193099647727	1.487808377787233	0.458436543852783	2.251967992107129	1.251158196125888	0.589653299642825	2.113574596588037	1.380934734476784	0.7270856420701465	2.118118462125512	1.447691451593489	0.7909702380085302	2.156727329181352	1.478503529141006	0.8778210046772856	2.129866632692077	1.483671232162038	0.800336620682221	2.408168885016249	1.531209129803228	0.2721530367415707	2.484572686076549	1.544326353264627	0.1615612139656568	2.70762986766618	1.371750378420392	0.1971884879657674	2.597263195124658	1.208954713758574	0.09072583976993023	2.507173383087158	1.223173039169415	0.04045205781303889
178	5.9	2.467275125873595	1.035984461906813	0.3126115537964557	2.411065469006798	1.206146725858737	0.2883358612113506	2.381321362266009	1.346769576201386	0.2780122635150529	2.388217980574685	1.564437137528763	0.3094487290412411	2.372484922531814	1.525035882464823	0.3351357698158989	2.319469707852929	1.488734235632587	0.4641397226932755	2.252454278933904	1.255850622422016	0.6003694078215265	2.115831566972053	1.39120914953454	0.736520489060135	2.123080422839405	1.457503314646667	0.800062771137779	2.165113612571328	1.493918736394988	0.8830190059659845	2.145354631722697	1.492358072672423	0.8101520440666302	2.403455355516315	1.531690443982123	0.2745247391551772	2.474669123832839	1.545978892049136	0.159686462025651	2.697887041576369	1.371648527137052	0.1827796988932215	2.585759313557146	1.203451780132416	0.08955966535539348	2.498234295737454	1.216078847385015	0.04668689854266042
179	5.933333000000001	2.468566907619054	1.037041087872239	0.3188236872609799	2.41076082925141	1.206881901611993	0.2953725784164092	2.378603858941226	1.34697046775917	0.2846293772531335	2.382564014824945	1.564921172681481	0.3144123520696803	2.368768081535765	1.525455081896973	0.3409960492460886	2.320127667899026	1.48994946269422	0.4717998517191258	2.251376113554397	1.262367851256714	0.6157584351983397	2.117739362390662	1.402422822021322	0.7510750735670616	2.124545383385114	1.46400610547554	0.8166501250204869	2.164617237139308	1.513919282957854	0.8853296013423253	2.153841013954529	1.502329982306995	0.8230371288208311	2.396841997312694	1.532174666474048	0.2791075117758892	2.461338458798873	1.546447874295877	0.1600180055530027	2.678164107668813	1.364918338039864	0.1639099824259442	2.553548113186731	1.184075137895354	0.08588702896104766	2.463351555329917	1.191398131071878	0.06961070637186614
180	5.966667000000001	2.467673382795787	1.038348608803005	0.3269590546475834	2.408520839119655	1.207913314620879	0.3049684555649118	2.37385307747691	1.347432080649731	0.2941396608220799	2.375246320274425	1.565610791470392	0.3219840270727127	2.363576508868217	1.526157036452096	0.349466364083432	2.319197186844633	1.491685888172795	0.4818671269473208	2.24857746149174	1.27114993410032	0.6356402049632618	2.117536228516754	1.413955112911028	0.7703054966472709	2.123612060142789	1.467376972645356	0.8423007941900381	2.161243952451509	1.530858904919242	0.8882128127982476	2.157474545592177	1.513114047374343	0.8414445261181226	2.388271814335357	1.532803615315602	0.2863730049499633	2.444460393356309	1.545632743253343	0.1632752147776162	2.648866158351973	1.353236423870712	0.1427454892824654	2.504968953991227	1.166614425222822	0.08646996494610941	2.411897583690991	1.155908690677914	0.1115880763853401
181	6	2.464178945070399	1.040058880735464	0.3371542358871967	2.404061703389924	1.20942877674943	0.3172692903333432	2.367007813512993	1.348392487176411	0.3068212299419815	2.366377900426258	1.56674141434964	0.3324945734127138	2.357000572817457	1.527392645744834	0.3608471117076791	2.317002573143304	1.494250005024601	0.4946833343307749	2.243463820568418	1.282764872308756	0.6590739781302692	2.113679464597091	1.425826410631305	0.7913335395721186	2.11796279606645	1.474330692677114	0.868639760752985	2.154574538623605	1.548972883443756	0.8934070623222382	2.144705493469208	1.527125174863446	0.8642237522376929	2.377827053999144	1.533797980623095	0.2966626135272675	2.424145183885298	1.543635145651178	0.170096586150013	2.612304931725149	1.339493733663597	0.1204075602308523	2.462266468493933	1.157190372415603	0.09192455378831042	2.379330976824536	1.134617013220853	0.1474595919528564
182	6.033333000000001	2.457817857490006	1.042333243980516	0.3494950434356366	2.397247441990071	1.211627822494273	0.3323907773410376	2.358161568356229	1.350105684118139	0.3229406100582969	2.35607632355442	1.568571022009527	0.3461948689369175	2.349154311789733	1.529430337579464	0.3753683584595521	2.314003928025378	1.497976597928775	0.5106160660857911	2.23446120995119	1.297814487541492	0.6850785009377551	2.105471514723003	1.440378310375746	0.8120986837198233	2.107706978967196	1.490321315799316	0.8897203233773465	2.140995219814003	1.57133494278225	0.9115358836929346	2.117792695387346	1.543956516425798	0.8859783572243686	2.365617186591529	1.535404777797027	0.3102432988505842	2.400396529007269	1.540739635865936	0.1811486424175842	2.567799430081619	1.324482004428136	0.1024019200042008	2.428116523877152	1.140405539954428	0.1025815234380939	2.361625041873586	1.110858239951755	0.1725009521582579
183	6.066667000000001	2.44855065278202	1.04532296594758	0.3640555572812379	2.388101014226437	1.214688763424149	0.3504230866919447	2.347524721455836	1.352800457334524	0.3427010966829142	2.344451303440615	1.571342344398995	0.3631598856658821	2.340147825173393	1.532519449395463	0.3930958959214527	2.310631478735773	1.503202856427679	0.5298976277788378	2.220181131686316	1.316961036878423	0.7128889562111206	2.09151109240066	1.461078592926731	0.8325551049583809	2.092216583656162	1.516110602556716	0.9076469766288794	2.11660843619494	1.59901146455113	0.9482231347583475	2.095709353882794	1.563330246448202	0.9112587740162307	2.351776334244334	1.53785728258913	0.3272253352913213	2.373355251911448	1.537320124539125	0.1970732620619281	2.514345855631395	1.307542969107176	0.09721593440286468	2.390482256473645	1.12017293008058	0.1125935695335102	2.339383191484962	1.078196675778583	0.1892229305915544
184	6.1	2.436562699775055	1.049144332673801	0.3807950416116784	2.376838303602528	1.218741116886964	0.3712805884631133	2.33542049085023	1.356640086012729	0.3660170054756249	2.331605943761811	1.575231342055798	0.3831358370740643	2.330082869236812	1.536837462127695	0.4137681862904403	2.30711663408411	1.510137300931038	0.5522842790480326	2.199772722956257	1.340452748011477	0.7413978680049048	2.06959023286763	1.49110679233302	0.8525458598903453	2.074376889971246	1.547120567709895	0.9271607032115752	2.080384636777896	1.631336335594165	0.97877667874813	2.072101956849973	1.594564093067287	0.9338171450947937	2.336468591105147	1.541327946462824	0.3474052632536377	2.343293823359137	1.533827282706294	0.2181748588328913	2.452027212837259	1.288676156612377	0.111076647716428	2.341766555574123	1.090160483748988	0.1323174361378315	2.29738360233997	1.041990210847819	0.2093701809811858
185	6.133333	2.422234641910677	1.053843384692617	0.3994158620274054	2.363879828231371	1.223833120708633	0.3944788535301263	2.322303456943121	1.361683880594926	0.3922280077161453	2.317723736079569	1.580299455315121	0.4054743946978933	2.319134056808969	1.542436429181401	0.4367074506997489	2.303641900853302	1.518819092677394	0.5769417197951063	2.174280070979999	1.367369803606135	0.7681420815908317	2.039121763020832	1.524673800196025	0.8682913201142288	2.052489929792801	1.580450434570872	0.9425802390939299	2.03423169216539	1.662204955579894	0.9827528786269366	2.03558108122575	1.631390400920375	0.946737026526302	2.319959990549617	1.545888305203601	0.3701649562087655	2.310688569818105	1.53076619764384	0.2440893711559116	2.383183741663736	1.269883447738324	0.1437471469105753	2.282953904465799	1.054348754755142	0.1722231580722882	2.243548838524743	0.9964994282295619	0.2460849318038301
186	6.166667	2.406101668807477	1.059394596150136	0.419444243642202	2.349735543028228	1.229921665540497	0.4192706739615462	2.30863308675163	1.367877025912125	0.4203159468186013	2.303037243329614	1.586487064584969	0.4293622398792756	2.307501305168075	1.549234948513793	0.46105379303601	2.300318854340569	1.529134728537989	0.60283365333699	2.146483305805622	1.395695178705143	0.7907174632717706	2.002657807710049	1.558282626470593	0.8747212805999742	2.017307638072125	1.617806129618657	0.9458940846798585	1.989107681437348	1.693832102301858	0.9598887752768346	1.989558875184504	1.668731197015622	0.9445056993155398	2.302579063018155	1.551502319695164	0.3946857581615637	2.276408366325809	1.528732245149746	0.2740143380927262	2.311704667968077	1.254905307879299	0.1931885069531386	2.218066845066464	1.033919226279474	0.2304025729678564	2.195081973779249	0.9787349061924643	0.304101720964239
187	6.200000000000001	2.388769608160007	1.06567843472534	0.4403163473707893	2.334848019255957	1.236839538715126	0.444743095036122	2.29473032093463	1.375022150738522	0.4490224819581221	2.287821218129926	1.593588474769283	0.4539152876022509	2.295376056609657	1.556993001821263	0.4858682192819761	2.297024059122838	1.540676285044525	0.6288292221358364	2.118581844678942	1.422411158733433	0.8079004381269113	1.965009992654055	1.591874670738965	0.8692800850689283	1.968675096229893	1.65803580340656	0.9377633312114915	1.953441272263854	1.726991105661352	0.9103995325978861	1.941506354451188	1.707080874880812	0.9247979161014889	2.284701838380112	1.557999722354365	0.4200403902587198	2.241704888106673	1.528165334563759	0.3066917617017762	2.241084023170199	1.246668914252908	0.2552428499246531	2.15445773350812	1.030302579509744	0.3054131057617234	2.153716364164616	0.9753947128729091	0.3767867654571329
188	6.233333	2.370869346290057	1.072484497010012	0.4613524061947743	2.319639061152571	1.244314238285941	0.4698664873747817	2.280880890620394	1.382802943934892	0.4770043250445787	2.272401484677113	1.601273074732108	0.4782156073316888	2.282970723707278	1.565340271792679	0.5101893974001912	2.293516271451586	1.552791261056498	0.6537691653129154	2.093325569668262	1.443763311133897	0.8194211740400448	1.93068044203736	1.617514829760107	0.8469806986298076	1.918617121658097	1.682499046831223	0.9106219251283726	1.932169963910803	1.741518848634371	0.8672435576076318	1.890219104311345	1.735643086103161	0.8722610138413293	2.266763053306637	1.565091655514374	0.4452443252644914	2.208046825626099	1.529166288589481	0.3404664221180663	2.174878086976502	1.245834609013421	0.3276171755484354	2.095948505137325	1.029368155680556	0.4001050417970827	2.11167905649764	0.9643971326388507	0.4690914039993503
189	6.266667	2.353004371339911	1.079559647544072	0.4818324000602389	2.304563268276736	1.252042885889331	0.4936412630242469	2.267438160874098	1.390872890240259	0.5030506695670259	2.257116943059854	1.609182067177641	0.5014406632362177	2.270515052795759	1.573880657123448	0.5331791357013891	2.289589984504571	1.564790992305108	0.6767070418061879	2.073851039303924	1.456413511732447	0.8260143849191783	1.905430998955096	1.62713989235385	0.8078957831779393	1.883630321232067	1.692612576478907	0.8574306095995592	1.917366445051357	1.749334126202747	0.8162206765310319	1.85641417441224	1.745517250268845	0.7981936109940844	2.249219343489277	1.572458565180965	0.4693904969892658	2.176943981552432	1.531708648638143	0.3734908746628619	2.117459412803112	1.252350669607021	0.4058782959317719	2.042833280799256	1.03936738506015	0.5110388397862923	2.063169767508318	0.9651359914085719	0.5842741308754358
190	6.300000000000001	2.335720087141606	1.086609051235325	0.5011451397483769	2.290104866183331	1.25970702887275	0.5152937683498696	2.254801949067446	1.398878904785073	0.5262863570824409	2.242288236171838	1.616961987722797	0.5229184885533582	2.258251221630097	1.582233384997577	0.5541923225171151	2.285172221402842	1.57605416837343	0.6970188516036925	2.063878103922683	1.458414579952003	0.8295348784664401	1.895779382138806	1.618305618789023	0.7623601204902375	1.874081020456637	1.690615743137962	0.7937871517433432	1.916469835329675	1.743192318250805	0.7525328989230029	1.852858467760794	1.733749843531435	0.7233840472290979	2.232491706117851	1.579773472106455	0.4917292778087258	2.149559209831942	1.535713432676056	0.4039534171605213	2.071733162364897	1.265758209012208	0.4774434642347336	1.997240821446096	1.077746796095022	0.6187417617227055	2.017332184330356	1.027257481876307	0.7047645556378195
191	6.333333	2.31929947745379	1.093308830107452	0.518881051455793	2.276459808822728	1.266963179201709	0.5343471794998631	2.2431308488483	1.406460946504397	0.5461927773844484	2.228149135285709	1.624258325443064	0.5421688365323977	2.246357652261076	1.590022184616703	0.5727973362114273	2.280276155918767	1.585974475948079	0.7143530888345534	2.066346168414864	1.449709976692957	0.8323882991588683	1.904508796955723	1.595570924370052	0.7249742083820812	1.886410248968588	1.67528511537542	0.7389662794967573	1.93197987031512	1.713077064966284	0.6889865381421274	1.874584546567085	1.699247726135379	0.6582939795226883	2.216846279120382	1.586700478441486	0.5117240038831545	2.126297935404297	1.540870798927132	0.4305269807745177	2.037480009049825	1.28382631982462	0.5353139782261744	1.961493167918017	1.143993909636654	0.7114937403745073	1.976749392567784	1.118974910425396	0.8056112885281662
192	6.366667	2.303850047994617	1.099341988669769	0.5348296303794513	2.263642267389386	1.273479859876304	0.5506001534423148	2.23236261388328	1.413275393589283	0.5625717497010917	2.214842185829982	1.630741586229112	0.5589023128049467	2.234956619406615	1.596900847575339	0.5887504652763855	2.275090189712563	1.594036551526191	0.728508529097643	2.082215390959198	1.432861181578888	0.8361132071736999	1.925657889474205	1.565804969865078	0.7072910036105015	1.906336352609945	1.643817361855588	0.708794471412835	1.946699214753699	1.671105072281907	0.6540452811462476	1.904219784892747	1.654934231712784	0.6223894293673782	2.202383482859743	1.592920458280643	0.5290650893239518	2.106874543274879	1.546670085889229	0.4525472050340434	2.012143451384562	1.303111105075457	0.5794434543796838	1.936857430672549	1.225641145618724	0.782785893509488	1.946070598165865	1.249694693414986	0.8689512770635461
193	6.4	2.289313820774144	1.104451265157885	0.5489602257105901	2.25155540104803	1.278995781965969	0.5640690895689633	2.222296746716639	1.419051117675734	0.5754522388986762	2.202479918059292	1.63616068627333	0.5729188102096244	2.2241534138376	1.602608386964461	0.6019029204576325	2.269867366723	1.599899209470137	0.739330937786551	2.110290280482556	1.412263550412574	0.8411382868350413	1.950826869116339	1.527540854480122	0.7114117564007421	1.92113599357004	1.593561608680896	0.7058646986978745	1.941941583276905	1.633836427825875	0.657583507014355	1.915533750662903	1.611342391308444	0.6246600346113615	2.189129437102068	1.598183779671577	0.5435688446318863	2.090661446459781	1.552603198047273	0.4697810478504927	1.991978558902974	1.32106901145068	0.6111085723753498	1.922072688351501	1.324560286448318	0.8275559419101761	1.926043438449553	1.38907227107615	0.8886492579363516
194	6.433333000000001	2.275496080310992	1.108478552272836	0.5614182683533512	2.240041270631899	1.283358350941794	0.5750508355576518	2.212695006244171	1.423630502650598	0.5852428644842281	2.191203273145837	1.64038496991884	0.5842666999257492	2.214081978482656	1.607010368439374	0.6123644391960856	2.264885875815419	1.60349551355932	0.7469941977696631	2.149577033725042	1.391458575915296	0.8460681488775434	1.9794609470827	1.461810836977794	0.7315783170835153	1.939441938420813	1.504789878639789	0.7105177702432073	1.947541816608199	1.557091521942398	0.6725541564192496	1.924853028306214	1.543380251869451	0.6458282348678477	2.177120169895797	1.602352967534362	0.555324092121969	2.077106387551251	1.558264895447263	0.48251197663018	1.973428547111729	1.336713118390912	0.6319748248163404	1.911266020224059	1.412010280953254	0.8420298888144622	1.905948074906471	1.492544508255088	0.8728556988034046
195	6.466667000000001	2.262129516343502	1.111386944498075	0.5724354882936034	2.22894968159525	1.286550912433347	0.5840294025472063	2.203380601314575	1.427003663953	0.5926614317443409	2.181122424367135	1.643438294188932	0.5932324487263945	2.204855944349007	1.610136640642647	0.6204968353974306	2.260337472655327	1.605112686541519	0.752037265926805	2.196572472461836	1.373476850954554	0.8499183016783532	2.015195185372415	1.371447601506258	0.7624354942031756	1.97247798723738	1.387618130000179	0.712424277511279	1.98639167112425	1.420573133217725	0.6812654228121917	1.962199827542207	1.449233889666071	0.6646446032768505	2.166377518587284	1.605434379935716	0.5646607359019823	2.065861412711004	1.563357190370236	0.4913633163304436	1.954248970906466	1.349990283932908	0.6423823311293971	1.899724483753547	1.481660970211903	0.832321825485886	1.88746116298721	1.569351592915245	0.8411924072793814
196	6.5	2.24904881858927	1.113244670568689	0.5822228534871722	2.21820615668437	1.288664829833213	0.5915201689204744	2.194240400248001	1.429271568610369	0.5985483074133769	2.172273411790189	1.645453978126464	0.6002488116792176	2.19651616252815	1.612133155494186	0.6268253168933019	2.256267880922563	1.605178049494547	0.75522917604648	2.240753270498394	1.360547599555695	0.8528084105050359	2.050743441036166	1.313250033909744	0.8033671744814764	2.005432135845559	1.330666986267587	0.7410130840618385	2.02899958850833	1.349267679035588	0.7216409870628947	2.012551929600592	1.387785539809367	0.6940256854282097	2.156891005079721	1.60753882078816	0.5720318114042248	2.056754385882839	1.567621886243274	0.497058533127661	1.934170191025633	1.361008146399645	0.6402664492302576	1.882191295117943	1.531142309227498	0.7994143489904956	1.870272047336228	1.624536058185138	0.8012496726881996
197	6.533333000000001	2.236224200304185	1.114143930329233	0.5910075450401691	2.207780981978845	1.289812244335997	0.5980235049287321	2.185196960649273	1.430557712899988	0.60364520649571	2.164586992953859	1.646580263630713	0.6057941094719894	2.189009685771012	1.613161732453514	0.631907566769963	2.252422500447048	1.604066756168328	0.7574654086788525	2.27012990952322	1.352335470071204	0.8545213812722928	2.072929731915316	1.294126066449439	0.8473876669450269	2.018485990905972	1.310861938212765	0.7864734961192562	2.033763652637448	1.342256619013813	0.7768344858520193	2.034131148648177	1.351164330744706	0.73276366664124	2.148577029378501	1.608794048347707	0.5779095558542391	2.049429881430578	1.570821138019352	0.5004890379662922	1.91333893999166	1.370409565837655	0.6309172680387924	1.849132092189553	1.558003822030675	0.7545847374800077	1.846433876891137	1.659228149116163	0.7592809873156816
198	6.566667000000001	2.223829429669433	1.114201118683809	0.5989650810129321	2.19775004291637	1.290120788291957	0.6039166618326905	2.176330929524222	1.43100316611085	0.6084068917507435	2.158079592613774	1.646974028958013	0.6102393114691652	2.182383717691871	1.613390546315496	0.6361406518537446	2.248716808068245	1.602081292300264	0.7593997383149413	2.283685527894593	1.347716538235678	0.8552856362462191	2.092677642674289	1.275244524558273	0.8858946196724593	2.028342869510865	1.283805440975893	0.8408917495432423	2.020890528758053	1.320874909635914	0.8379327609334705	2.041625556361387	1.297584252974405	0.7859212933382577	2.141441892823966	1.609341601596995	0.5826628914944055	2.043495701922289	1.572927259097925	0.5026970354728749	1.892484449439026	1.379676666416378	0.623237104496831	1.801368279872543	1.564116596643112	0.7156767292921815	1.803820421495452	1.666846442657268	0.7221662523655105
199	6.6	2.212227783155222	1.113550353259619	0.6061402982651474	2.188364484069436	1.289734004675741	0.6093213389812262	2.167926869202467	1.430765970473327	0.6129466842226066	2.152831498382692	1.646800099386282	0.6138670672254828	2.176774178393556	1.612994660673811	0.6397694934963373	2.245260390612107	1.599348535586731	0.7614327943548829	2.280454774420287	1.344912653886801	0.8561257560062485	2.109752783885115	1.2356531444951	0.9146773827720585	2.043341563179493	1.220052986123184	0.8957285877243572	2.003131159142085	1.207403087393976	0.8993524724502093	2.039275637484878	1.208215273009915	0.8523261347984478	2.135566947520933	1.609335476294185	0.5865644200123435	2.038685860178783	1.574139698764018	0.5045185050544988	1.872141908413814	1.390501840546659	0.6211169570486287	1.748166937394435	1.559225616501713	0.70038571685243	1.733340092099563	1.669138226698756	0.7052715395266661
200	6.633333	2.20177950287004	1.112345914223156	0.6124919185242815	2.179909913914342	1.288806297403564	0.6141617922543291	2.160309874874133	1.430005101134604	0.6171280272462405	2.148829719032276	1.646203129262402	0.6168974091792387	2.172249252825059	1.612132037698872	0.6429258526431346	2.242213984883556	1.595930470702754	0.7636463329603311	2.262532879849005	1.342654789356172	0.8583277536928362	2.116255941934035	1.19660233037994	0.9335940861151102	2.058982378772012	1.154787990196063	0.9384638354321787	2.005397993105225	1.084362097492506	0.9483868418517472	2.051102782064429	1.127079713640457	0.8953820150632669	2.130951800303214	1.608913862983906	0.5898204682466601	2.034750673219107	1.57470824433169	0.5064972451370523	1.853334511918312	1.402876509330411	0.6247192192485692	1.69958511628292	1.553211175677953	0.7096766620166275	1.65197286065577	1.646782515624777	0.7075894660654116
201	6.666667	2.19270304660749	1.110735296376996	0.618029891454047	2.172539914673063	1.287473851939386	0.6184220172286906	2.153657691594153	1.428850125816661	0.6208761117174495	2.14589130355702	1.645283126604669	0.6196000275091046	2.168704486874073	1.610918023928694	0.6457988156095972	2.239480820530407	1.59189987121065	0.7661701385634052	2.235268654349516	1.339935148020125	0.862886812255513	2.107170077477305	1.170060436852462	0.9478852014628316	2.065453716276877	1.11975185336407	0.9742153284665008	2.02330161285031	1.036842856000111	1.002524589692376	2.071590261356887	1.08705214874842	0.925524620815999	2.127440370081957	1.608173218787538	0.5926789279337138	2.031446790256057	1.574815377070762	0.5089452266451459	1.837251966694361	1.414570539548462	0.632242108320672	1.661686195472073	1.537887789126567	0.7342114694480179	1.582738864533838	1.602255055863775	0.7191022480074802
202	6.700000000000001	2.18505301011625	1.108907755792256	0.6228391140499145	2.166249444083195	1.285905619171529	0.6222194388456436	2.147970361120678	1.427455485243778	0.6243013023801396	2.143689446351799	1.644155191483893	0.6222479910432611	2.165875221698081	1.609490042878376	0.6486230910103805	2.236697274596674	1.587616118404949	0.7692113052340158	2.207539718442673	1.336812189474293	0.8696000672697636	2.087846866511389	1.159048965414599	0.9624368138734536	2.057866634186737	1.107338074305384	1.003972697347859	2.032308228308917	1.02874382329913	1.046725779744232	2.079920502287928	1.078878885454277	0.9515704019045321	2.124745285793516	1.6072215902073	0.5953986849054883	2.028607470538555	1.574697726895282	0.5118479049567036	1.825032457633052	1.423378624397904	0.6385971340324345	1.638213877993675	1.515303832489082	0.7566504231308269	1.544651933027581	1.56098815599116	0.729124296390423
203	6.733333	2.17875438523191	1.107090477485066	0.6270421761154337	2.160914721033847	1.284307685288869	0.6257237813204207	2.14312456774297	1.426012702351126	0.6275773049755875	2.141869760230461	1.642972210048982	0.6249849250764836	2.163449410108396	1.608027239767131	0.6515403637112397	2.233455945862938	1.583642933953838	0.7728617389472807	2.187326889184499	1.333946923418642	0.8769659634851068	2.066467002475792	1.162385195973406	0.9762003118078282	2.044467227992117	1.10644168595175	1.02367259992271	2.030625432191968	1.030509196331884	1.066095614589134	2.076117829757202	1.085229465126448	0.9667170729215783	2.122546790658439	1.606200625894071	0.5981304295404147	2.026088004924748	1.574621052877234	0.5150016541429639	1.817062037304277	1.428989193323815	0.642170423109823	1.627954539749515	1.503654725630624	0.7672781294640452	1.535218821836432	1.555839971069658	0.7339464991883295
204	6.766667	2.1736228722604	1.10548701169489	0.6307663340623825	2.156346044877505	1.282871615061875	0.6290755282901421	2.138946464174981	1.424705423289493	0.6308219059192764	2.140140949264295	1.641891020387109	0.6277846061087421	2.16116296079975	1.606709064574154	0.6545385689492346	2.229439318975694	1.580468827467391	0.7770419301718151	2.174782283826065	1.331882294028402	0.883126059575205	2.049108319695691	1.170602731963923	0.9861894729119727	2.029454630729461	1.111297581771255	1.033876735095716	2.019138732967015	1.035799604243113	1.074923286838603	2.070440725630729	1.093936462334504	0.9759062196751207	2.120570118600857	1.605255129498317	0.60087538208747	2.023714851667813	1.574815410241278	0.5181509323599093	1.812951712009788	1.432672913807034	0.6454592912498558	1.627335976768251	1.504685685360602	0.7718831014821105	1.540135374978014	1.563722203235175	0.7355670936009656
205	6.800000000000001	2.169425878441378	1.104244630010955	0.6341256254334621	2.152339991752631	1.281743142900995	0.6323294945385572	2.135242134986875	1.423677811557122	0.6340191947620339	2.138274262466408	1.641043451933977	0.6305017324506438	2.158801677267369	1.605681546409104	0.6574898318331154	2.224354157150471	1.578399135617578	0.7815845657974539	2.165194057098208	1.330765307699002	0.8867202727688058	2.035439298457138	1.177445508494747	0.9912100130634021	2.014240448963932	1.116825365604506	1.036827982889418	2.010715205320928	1.036714188275344	1.075019002930922	2.056905167291346	1.097515833837904	0.9795922561146539	2.118590646477851	1.604507904783443	0.6035121900906746	2.021242446395398	1.57546243771908	0.5210389787761782	1.811758986609119	1.43599787283946	0.6508523518867438	1.632934334251307	1.514138864207889	0.7770802066592629	1.549096544798872	1.575826399318767	0.7375386866692891
206	6.833333	2.165984736315883	1.103466852843669	0.6372107618694864	2.148762668721825	1.28103338992888	0.6354700523591607	2.131896742195642	1.423046573406148	0.6370529402642138	2.136159823733495	1.640546739826265	0.6329818237362337	2.15626560898404	1.605066083431602	0.6602417874575041	2.21810139162243	1.57754372720799	0.7862778785552829	2.154191536361374	1.330302844681057	0.8868174883632038	2.022113726053712	1.178382464193365	0.9905122136289807	1.996684175234567	1.118453062213103	1.032636714519308	2.00140234123465	1.039000746803412	1.063039219669354	2.03570754791233	1.093122830243833	0.976228101783443	2.116491374707056	1.604072506846353	0.6058993221352785	2.018459429082741	1.576732905522531	0.5235701489369498	1.812771800282651	1.439889910638513	0.6594393121180026	1.643593440892364	1.536686492267346	0.7860304199134877	1.558897238058197	1.597662219425585	0.7442471610790828
207	6.866667	2.163181203031749	1.103225623246697	0.6400847239037051	2.145551413333021	1.280826144665549	0.6384446875707841	2.128879547686219	1.42290483419141	0.6397779666847114	2.13379271157268	1.640501147003074	0.6351498004507988	2.153561989173573	1.604958044548352	0.662695818407128	2.210850983721877	1.577853228559327	0.7908883723966302	2.138910991742672	1.330038133891551	0.882698071699357	2.003308842665604	1.170206239551632	0.9815896580421294	1.974896177309431	1.110879571998016	1.017961227697886	1.988714803951401	1.038106675728825	1.032639940708261	2.00430786500838	1.078827920609299	0.9619859518047342	2.114246818197633	1.604052039713592	0.6079654882654755	2.015212140377763	1.578791785505087	0.5258878103820164	1.815852589407563	1.443961764168636	0.6717081592502931	1.658295993210699	1.56336480425379	0.8001459839254436	1.57239211881538	1.62562927633556	0.7589356516866544
208	6.9	2.160869547073348	1.103558565091897	0.642777299688045	2.142652093457535	1.281169352219769	0.6411916725308811	2.126189169808108	1.423307892392532	0.6420736803067998	2.131219419936296	1.640968559126957	0.6370076860713216	2.150749236426952	1.60540849274727	0.6648160769776901	2.203027028658448	1.579235594468938	0.7951576903834621	2.118811037788341	1.330019967024985	0.8742196153347963	1.971462057149405	1.164347273463331	0.9614113393979726	1.945970837804458	1.104873499004478	0.9882355635438663	1.966254454271207	1.036435771831781	0.9873818675959407	1.965594041950308	1.072717608438133	0.9421732465847712	2.111873564037123	1.604516925946642	0.6097128026369455	2.011409435525528	1.581756188916918	0.5282391730428651	1.821328045053542	1.4466848531892	0.6874614003881184	1.678427724507084	1.583058484374549	0.8188240617239686	1.596719621604918	1.654714252727547	0.7826232115421077
209	6.933333000000001	2.158857745091483	1.104468447187504	0.6453341193237894	2.139989148102579	1.282073594868711	0.6437181414409788	2.123816894627677	1.4242703790395	0.6439192543615412	2.128501409637401	1.641968402218129	0.6386540942187047	2.147894325865197	1.606423246910744	0.6666669294477214	2.195153647968825	1.581672441313598	0.7989842642367178	2.097477705947181	1.331058634607554	0.8631041835880723	1.928490659955383	1.179924642807113	0.9319973130229577	1.904909852182338	1.118807362954435	0.94249085826516	1.921590381335897	1.050854591811968	0.9237809966984102	1.911974045769211	1.092981120611728	0.9200380215060834	2.10940213224426	1.605498191643969	0.6112345832398428	2.007101190104241	1.585650823271083	0.5308342188163305	1.82909869045734	1.446704972619987	0.703414166194319	1.704269912826318	1.595364197989236	0.8328928396736051	1.639290798183688	1.679839723939214	0.8133068227166657
210	6.966667000000001	2.156967510641111	1.105896433196043	0.6477572025417031	2.137494274817089	1.28348907988703	0.6460291747951329	2.121753170330618	1.425746670268728	0.6453408579018008	2.125740260884651	1.643463205908924	0.6402168769689073	2.14509666099807	1.607948156153515	0.668345736499482	2.187871844609198	1.585074887192939	0.8023511047933143	2.079111531820574	1.334273825367091	0.8529601677334454	1.8861428734883	1.234871602416745	0.9006161740176502	1.856076488090411	1.1721428914277	0.8933641258006422	1.861115051289319	1.1022135565135	0.8753378877480391	1.854514521404884	1.15566401126894	0.8886369465186866	2.106898015441104	1.606971408471769	0.6126545333199228	2.002520821763727	1.590310683873248	0.5337851022314524	1.838569860175962	1.443552172193763	0.7163217940725987	1.733889504109495	1.61368723811713	0.8374113776098767	1.699803012633595	1.706132634286714	0.8448411075177995
211	7	2.155069514187965	1.107691527931509	0.6499868214555734	2.135119198112103	1.285267553394207	0.6480964799087443	2.11996818502511	1.427585427593203	0.6463944345687621	2.123044069003126	1.64530622757132	0.6418388918770825	2.142454048178642	1.609817633283495	0.6699674090195973	2.181890597726139	1.589044414040724	0.8052311569009348	2.06662937168005	1.340049067301331	0.8478158752846254	1.860236005600514	1.329805638659988	0.876042704161854	1.811893731822258	1.273760952187753	0.8555119964727067	1.787330800483967	1.194857851938792	0.8554148807986611	1.80106856471891	1.26319585065927	0.8437351570852939	2.104433536087746	1.608805329918087	0.6141138170443415	1.998062296542702	1.595280500326582	0.5370755756984911	1.849058546366143	1.437165141218101	0.7217741448486021	1.761494549088877	1.628629470723964	0.8345398913514018	1.762316095868929	1.724517315928346	0.862824987795524
212	7.033333000000001	2.153133647381607	1.109609458108097	0.651943674971163	2.132841942560382	1.287161485527139	0.6499219573943285	2.118401860952048	1.429529264523514	0.6472366903225711	2.120470481308225	1.647240589647124	0.6436844061500094	2.140020299610243	1.61175872523606	0.6716721394271825	2.177890928782819	1.592983220550816	0.8076264271060526	2.062894626578094	1.347789392118154	0.8489971750767823	1.862063319731167	1.435352739070948	0.8602943180817504	1.79547587569971	1.401642119961576	0.8230199550742245	1.71246058430212	1.321796503440074	0.8227602781057598	1.782437938200138	1.389610027568399	0.776222313036389	2.102029050982012	1.610756633295538	0.6157923678612098	1.994099112763645	1.599886107902619	0.5406349901454528	1.860607017648462	1.427435053058417	0.7178154146666069	1.783998241173086	1.625118878615815	0.8300088781842189	1.807606436491261	1.709122446564753	0.8710993418950077
213	7.066667000000001	2.151095538163242	1.111342407961565	0.6536080635534561	2.130541122789827	1.288855248404728	0.6516105785319555	2.116841382854441	1.431249249552871	0.6481468726736999	2.117907734432656	1.648933003596791	0.6459915262175799	2.137683958885253	1.613425626462922	0.67368571425027	2.176182327558764	1.596132976553172	0.8096537192460214	2.070541808742118	1.355780768078911	0.8565233533089673	1.890856823032328	1.504918753058863	0.860854078236571	1.823463483970988	1.50397296671124	0.811541565179133	1.695086125689629	1.450438524326898	0.7822952195869736	1.828462449616769	1.492117550532562	0.7496007646806192	2.099539482532768	1.61250344448171	0.6179435689537248	1.990652507815605	1.603382647936589	0.5444953073408986	1.872327278166264	1.414036083551051	0.7058994293214718	1.805019842821362	1.602987777286502	0.8241225852136979	1.834675050412606	1.647935296426575	0.874363886445254
214	7.1	2.148836636713251	1.112613726903013	0.6550097887475617	2.128035834938278	1.290063008053995	0.6533146803929935	2.115014550024489	1.432448083442522	0.6494185984142615	2.115146242027849	1.650076996524095	0.6489118353941473	2.135221735848278	1.61450927821256	0.6761881995184424	2.176283096819419	1.597907998704718	0.8115333437643883	2.083971079417557	1.362795866596909	0.8694938512456296	1.92921996010898	1.534573114971934	0.8792522138034637	1.861892301321225	1.553245905712483	0.8332607066469498	1.736100750383972	1.543613926496902	0.7888017459892678	1.870353902461629	1.552916942560591	0.7786219946146612	2.096751843863924	1.613743052138257	0.6207277086080167	1.987558910472933	1.60517715678002	0.5485614479606519	1.882423630193768	1.397681795068281	0.6880006588163967	1.826762800364416	1.582099693556841	0.8113095436755802	1.85875288002783	1.635458069776611	0.8652442753459902
215	7.133333	2.146240822300997	1.113251348778672	0.6561547615166197	2.125174069896822	1.290604556546526	0.6550690566684522	2.112704910217766	1.432939609306483	0.6511196221471578	2.112014398621988	1.650475614944957	0.6522865289163895	2.13243706467746	1.614820850870557	0.6790756529457377	2.177256531560704	1.59811481908198	0.8132773512224343	2.094350906194786	1.368517405981297	0.8860263043541773	1.958400018175261	1.543984043518469	0.907400002074728	1.883405070513442	1.573837177125136	0.8814340361066239	1.784283238444439	1.598452176195679	0.8469973009195539	1.869715200885158	1.586254445190139	0.8407593543858466	2.093509188688198	1.614273004571596	0.6240049451460034	1.984607238701051	1.604989599705473	0.5524565782668335	1.88991249912285	1.380307612851473	0.6700357341376428	1.844491654789653	1.555780891957943	0.8029659144696505	1.875221100753818	1.614549573491805	0.8607395041185747
216	7.166667	2.143253430045606	1.113231912966315	0.6570125612453119	2.121867096648139	1.290449105463047	0.6567716549489632	2.109764554620213	1.432692264171985	0.6530733227806717	2.108458073271662	1.650090229004501	0.6557742455864882	2.129241988719731	1.614331316582005	0.6820521459206863	2.178235039094252	1.597024794566436	0.8147493700729009	2.09796348287146	1.373512125443909	0.9036308292330796	1.972609210553022	1.546385481263042	0.9348698353113623	1.891769501436961	1.576657200533851	0.9290259872635659	1.809029457371908	1.628218895281727	0.9187449864872653	1.863958203767885	1.60558086429323	0.9014790515780081	2.089767239914721	1.614046957496605	0.6274512110123546	1.981534799454246	1.603069688143501	0.5558912201069444	1.894519022482059	1.364690586457202	0.6610298568596624	1.859202800528857	1.536657476543031	0.8172630443646083	1.887054177929937	1.58352223019759	0.8840807268691906
217	7.200000000000001	2.139937328737005	1.112626635039288	0.657534803916619	2.118156261428422	1.289663616257389	0.6582474513202229	2.106175864944078	1.431775571985566	0.6550039558137881	2.104533830461379	1.648989200552579	0.659111763031067	2.12565625765637	1.613113836635417	0.6848799443333063	2.178674910765635	1.595170795109749	0.8159216634303802	2.095460929212815	1.378858830387634	0.921021513297179	1.973762450461837	1.54702942382509	0.9573131761755842	1.89918278724108	1.573107077991017	0.9723131171881164	1.821274017950603	1.635303767388051	0.984800497978932	1.869114882143421	1.60908416919986	0.9483151429569624	2.085600775131113	1.613128756654676	0.6307880088254736	1.978180196491546	1.600010966139851	0.5587441268882064	1.896036715431273	1.351784799810712	0.6551439356457793	1.867114828244376	1.503186525563766	0.8433425902519588	1.88933412289023	1.557603761602467	0.9169584013343656
218	7.233333	2.136451480391051	1.111550135123984	0.6577032464485798	2.114221524739238	1.288365464984747	0.6593501693937631	2.102105864917071	1.430312033135762	0.6566807076311981	2.100394145425241	1.647299442607872	0.6621646750656818	2.121802429975187	1.611299133463338	0.6874423748532348	2.178413069540081	1.593081104926395	0.8168618436554441	2.087889899699963	1.385811682008484	0.9384701355090952	1.961060869367134	1.550063510086295	0.9800497977032712	1.904204808637566	1.572452168900501	1.020174478281838	1.832649665716271	1.6370210187682	1.054891512225376	1.868765483242969	1.610401162441486	1.001306211603021	2.081197405507398	1.611640497262397	0.6338453184407168	1.974649479172507	1.596467674367113	0.5608785890277264	1.893355232331393	1.341732625003854	0.6410919121618984	1.860187557112792	1.420717345524921	0.8502056732623998	1.866797409335851	1.469861916958092	0.927746551701042
219	7.266667	2.133034178563266	1.110136895375363	0.6575508667116573	2.110314586651293	1.286696629820985	0.660034557176042	2.097809710464298	1.428450041305565	0.6580271099275615	2.096235874199621	1.645180764346533	0.6649002452320708	2.117858365426629	1.609052542723632	0.6897283073757282	2.177585019297731	1.59104049173033	0.8176169858301361	2.078040133344443	1.394596058256102	0.9559048186227472	1.937821761872093	1.552114717985352	1.008563964192209	1.901299414567495	1.574083633415325	1.068115106331762	1.842962302249044	1.651333435443075	1.114576866787549	1.86516974253787	1.617378541543615	1.069967793674738	2.076790133507184	1.609733531976343	0.6365613432814202	1.971135351580207	1.592927294941515	0.5623243123102722	1.88544197815006	1.334724928962199	0.6187786861624874	1.82992163277505	1.285677162765668	0.8129724506328503	1.812258827673471	1.250908338301002	0.8945346919771012
220	7.300000000000001	2.129993412227672	1.108511945412371	0.6571536487569094	2.106739452581548	1.284793558452621	0.6603598863195701	2.093633795206904	1.426334692136346	0.6590989858717132	2.092287356903147	1.64279511862196	0.6673266656375259	2.114050647513185	1.606545571959469	0.6917701622894245	2.176491873071057	1.589035785134594	0.8181897316220758	2.069115459273821	1.403632970235962	0.9713254069506495	1.913379379039732	1.54814158407997	1.036692775221725	1.891637442861197	1.572918557764082	1.101808065082275	1.837186022501532	1.657865780334034	1.135748088036846	1.857910056714522	1.623161678631559	1.114987039573889	2.072641530488902	1.60755592161208	0.6389359265570951	1.96787119905738	1.589538484803866	0.5633869772756753	1.873836869821061	1.331053075477691	0.607747661675358	1.786991517843701	1.187669569538642	0.7629900724053478	1.760949009318592	1.095893189824359	0.8428430488820313
221	7.333333	2.127541546879767	1.106819765868719	0.6566775816263578	2.1036943715739	1.282811215451794	0.6605430033845524	2.089831156406229	1.424129477047167	0.6601146542860432	2.088702881340836	1.640321718752931	0.6695860981286202	2.110550809723127	1.6039685330753	0.6937160581163883	2.175427008706619	1.586994172420139	0.8186823445078524	2.065062801792242	1.410832957195405	0.9831221604582665	1.899355572145982	1.545309141367764	1.056151144155823	1.883559838861314	1.575144097229092	1.119251541360164	1.823339235684719	1.659270711572	1.141267386214845	1.847098488815697	1.625002863075447	1.138160084252448	2.068916085346564	1.605272043188668	0.6411223091234791	1.964951930854528	1.58646551004438	0.5645048067747493	1.861719068123808	1.33001008671648	0.6086289724548314	1.751430824262815	1.154922873700931	0.7266999923157105	1.73568608189974	1.066707021046737	0.8032536909839774
222	7.366667	2.125753875200968	1.105196349210342	0.6563453887960546	2.101235221648889	1.280892697498499	0.6608818893895048	2.086495356984734	1.421983082910699	0.6613638590341954	2.085512289210264	1.637920852617992	0.671892384232756	2.107419089461324	1.601492695123224	0.695771599790752	2.174501854146898	1.584952965102844	0.8193048930453837	2.065419027586089	1.41468162494219	0.9908097319945821	1.896839498067534	1.54515438961716	1.066612657407308	1.882178775737778	1.576026563648339	1.126596613118267	1.815082735789554	1.656238869550659	1.14563305103284	1.840701373205215	1.623316281496729	1.143254592955374	2.065632947324227	1.60302880013575	0.6433557991615724	1.96223823056847	1.583869529917503	0.5661155755184937	1.851736158321673	1.33009666494375	0.6133440465387239	1.732976599401383	1.153885617373312	0.7138769809803747	1.729831248983787	1.069791091322877	0.7897653109087011
223	7.4	2.124643463992427	1.103741249197264	0.6563454704718807	2.099374133951107	1.279141777174816	0.6616216667224297	2.083663257222209	1.420000763175549	0.6630886952832244	2.08270698683637	1.63570265319467	0.6744410472011824	2.104675942946993	1.599236939402805	0.6981195084328957	2.173767915173657	1.583020155678798	0.820256770438196	2.067936993401255	1.414769704569022	0.9948492869667941	1.901307404622394	1.544268740019232	1.072138878797016	1.887916334720383	1.573961594090937	1.130717709191698	1.814479507294194	1.644741017678534	1.149472691834563	1.838353089524429	1.615353840088429	1.140977858700296	2.062770601705886	1.600927060667376	0.6458505030310469	1.959585750628596	1.581828355377588	0.5685331640817158	1.844164154045899	1.330321105536232	0.6194644900942106	1.72439782681994	1.156125439678725	0.7160003638928283	1.728097648070333	1.072300083048003	0.793593914350585
224	7.433333000000001	2.124232378813366	1.102521666073042	0.6568159706019739	2.098166305236242	1.277631195440707	0.6629114716208497	2.081426677708595	1.41825582701206	0.6654100143452917	2.080312909157454	1.633741013582253	0.6773190323301282	2.102370100202458	1.597283288648593	0.7008400729526906	2.173296328776505	1.581422425748335	0.8216521604881394	2.071386081480099	1.412013269017274	0.9961158909862083	1.908123255901592	1.540720007152773	1.075643015244457	1.897671741296088	1.572343302291462	1.134755169846284	1.818714669195717	1.625327080844611	1.154555856267109	1.837403612370173	1.603132261572489	1.139164367075545	2.060354006465166	1.599033460323988	0.6487064815585029	1.957026977376238	1.580374952315591	0.5717898659140279	1.838447345712653	1.330460453510919	0.6269062373991984	1.718000645060939	1.156222716209089	0.7236969138065885	1.720455069934178	1.075337493279589	0.8032301226804394
225	7.466667000000001	2.12456937723403	1.101576007978436	0.6578454396595712	2.097722838899803	1.276407263789213	0.6648073288456269	2.079951127756721	1.41679547632107	0.6683196778653	2.078403840656469	1.632080300432616	0.6804968695724758	2.100589600765054	1.595683554617755	0.7039063901294722	2.173159104457351	1.580447398517153	0.8235431485474024	2.075415715599112	1.408085706671966	0.9954147199587029	1.912967412929167	1.533689672854324	1.076975172381567	1.902919368786965	1.572556603664764	1.136143495334816	1.82176261855855	1.618636578368227	1.157079472382412	1.835056010757885	1.595303429732364	1.140339618726129	2.058471322238721	1.597386976444324	0.6518987893304352	1.954791207705314	1.579516830807013	0.5756394394045246	1.83448832058777	1.330805323622398	0.6342970811850563	1.713898809341406	1.156949993140056	0.7317500236403326	1.703928879304119	1.070667794616385	0.8113274363474087
226	7.5	2.12572700317044	1.100898107474771	0.6594431656466934	2.098148456598858	1.275467270150292	0.6672865503406727	2.079362064310568	1.415613765922217	0.6717533792350432	2.077040468711151	1.63070543980342	0.6839314790097204	2.09939743432381	1.594425214813312	0.7072819666506599	2.173368876325756	1.580155713519755	0.8259830172827759	2.081696526822205	1.404130749861358	0.9936677592516248	1.919355560604392	1.529699430593182	1.077330716590931	1.909228211970412	1.57420558121411	1.134412192664675	1.827790189214459	1.622410106968303	1.156303901785116	1.835424246440261	1.593172929107881	1.137365942768172	2.057203304190853	1.595973626816861	0.6553727279546071	1.953118692273003	1.579163826844945	0.5798095280325689	1.832058353683062	1.331589154156813	0.64187709985792	1.712031248752929	1.157709848783286	0.7401055035993157	1.694112715338916	1.070020555106709	0.8182664803870675
227	7.533333000000001	2.127810962983298	1.100438643290418	0.6615301357589447	2.099545972781542	1.274758460792078	0.6702320836590817	2.079740993280755	1.414647983969006	0.6755711772735821	2.076250130681492	1.629537987302554	0.6875615096721517	2.098816654129159	1.593427438312909	0.7109099226514934	2.173807142255852	1.580405379399162	0.8290393189525161	2.090707882576178	1.40049672302344	0.9916317336448687	1.928887841271856	1.523000186108953	1.079228088625472	1.918908477355224	1.570615190538903	1.131723981373612	1.836190351713551	1.623404598899707	1.150932607102612	1.845960935802118	1.591818477188925	1.127205722444027	2.056601542138074	1.594722721809117	0.6590412777042248	1.952207870332178	1.579106372391038	0.5840320130077552	1.830918144609184	1.332687069592903	0.6487228240067414	1.711131974710974	1.158426025232032	0.748376644198009	1.68972413490272	1.073674590166308	0.8259081771920643
228	7.566667000000001	2.130929994137028	1.100106884595505	0.6639304258036811	2.102009919009491	1.274181154010023	0.6734151263336503	2.081132179762044	1.413782645389831	0.6795422776377993	2.076030662502637	1.628440593531423	0.6912976066706037	2.098840857374451	1.592546049651368	0.714692045243277	2.174316656893834	1.580940062132185	0.8326962207181661	2.101101479366077	1.397461192119077	0.990115177436492	1.938967929584861	1.50638731199838	1.082820129503658	1.928158752730365	1.553645089343952	1.131053950210511	1.840051329403032	1.606555245739161	1.137873698562133	1.86428616183137	1.579663067059669	1.122523918865543	2.056684888275856	1.593510671813377	0.6627849299030564	1.952200293733655	1.579043323999523	0.5880643318254724	1.83107485248915	1.333744930786672	0.6530971015487319	1.710969253933572	1.161071527333448	0.7534064657968419	1.686764978572586	1.076839132717787	0.832972200726665
229	7.6	2.135143160642768	1.099777843691087	0.6664065454543732	2.105575313452005	1.273596137223821	0.6765624561533834	2.083499310496165	1.412858690940199	0.6834341474445769	2.076297428015423	1.627227860272542	0.6950803859298923	2.099389177740482	1.591586547627111	0.7185457931589366	2.17470479686884	1.581437100826871	0.8368619386937709	2.11016748856351	1.394928175110286	0.9896297634395715	1.947066429686361	1.484610048739322	1.085226395352193	1.935718015797935	1.526625027971034	1.133301731079752	1.843254561939813	1.568480583421199	1.131229933261446	1.877860902785269	1.55764898065768	1.122121591354519	2.057380989972347	1.592169305787351	0.6665169803857364	1.953052517953494	1.578605589011538	0.5917856474424367	1.832423305703516	1.334117918072733	0.6542926678522514	1.7117052944905	1.164882999377441	0.7520182333853136	1.684157104913297	1.076210254948273	0.8353175949994023
230	7.633333	2.140516037878204	1.099326014523597	0.6686888843327086	2.110240081160659	1.272858107730533	0.6794166617097191	2.086754094520324	1.411710570838557	0.6870759463298773	2.076921668287816	1.625709543771402	0.6989025081256639	2.100344535333456	1.590348249298332	0.7224298340762978	2.174782251700822	1.581526256125309	0.8414546255456609	2.115148405375912	1.392806090842634	0.9911265022423763	1.949694085778245	1.477741431438549	1.084291624323907	1.937340543215242	1.516644063272838	1.132659778276351	1.842161196025736	1.547219131842072	1.133293895519663	1.875867952453716	1.54743938824052	1.120174878441951	2.058560760928209	1.590526280012936	0.6702129914415039	1.954555580421156	1.577411599954684	0.5953033176601842	1.83468473973115	1.333018963844514	0.6553837380465082	1.71372629411555	1.163435744599461	0.7516858538461174	1.684870793669951	1.07411606751203	0.8355881124014632
231	7.666667	2.147146098552473	1.098677224459996	0.6705793859311125	2.115995595945282	1.271870608099262	0.6818249797824218	2.090801489369252	1.410224825809649	0.6903931957297794	2.07776537587195	1.623753972772696	0.7027446465045676	2.101573318659199	1.58869203217829	0.7263168091733875	2.174347382117969	1.58087586432484	0.8464173860221221	2.115540187535768	1.39080119874093	0.9945653400499538	1.946410999428687	1.487100937752947	1.082181683896874	1.931308528749029	1.530862514899985	1.127907501674382	1.834942138506711	1.571127103472888	1.135413542920072	1.856555701743666	1.554254814906775	1.110172263833589	2.060092723671889	1.588463016081997	0.6738427512532088	1.956539486638783	1.57517583381316	0.5986443327282048	1.837917191745796	1.330235877461533	0.6574048863673583	1.717018132239424	1.154095379636314	0.7553899598875632	1.687320417651534	1.074288595022556	0.8357423521481073
232	7.700000000000001	2.15510023503069	1.09782326188829	0.6719795228202159	2.122798005740055	1.27060538281551	0.6837317343026555	2.095538238485831	1.408364069274058	0.6933492977665484	2.07870354095733	1.621315426976373	0.7065220048101097	2.102939777684464	1.586567263070437	0.7301440210634245	2.173199299490661	1.579228657638517	0.8516460868337814	2.112332372718258	1.388445444760437	0.9982808788271909	1.941681498025818	1.476418612380522	1.085567522652114	1.925905200277833	1.521412451354955	1.127136306868786	1.830662512380726	1.569973999423265	1.133169289259689	1.85693426524358	1.545915788001955	1.103009936415108	2.061866822003902	1.585941362337777	0.6773144191670561	1.958943046804793	1.57176259742787	0.6016051765483915	1.842674628085654	1.326381400473564	0.6566345040364183	1.721603860845808	1.148471191617339	0.7531470320230881	1.691622684328446	1.070108544127294	0.834763833221816
233	7.733333	2.164393895321614	1.096735808967055	0.672782317648785	2.130574241059098	1.269021141483633	0.6850534224942505	2.100876157129821	1.406087664217791	0.6958542682395574	2.079660633863913	1.6183570661516	0.7101650509754088	2.104362906996367	1.583926847346069	0.7338337633983947	2.171318802050627	1.57631382002307	0.856926581018596	2.104530579167816	1.385447863456478	1.001028722605755	1.93487526680034	1.440868798700818	1.09408671323915	1.921336179815681	1.479852570591023	1.13133357940678	1.828007590854025	1.517884026388464	1.125975161521765	1.877416769912901	1.515175511625231	1.10079297328181	2.063802095100499	1.582932820209838	0.68056144039725	1.961645493464404	1.567041774404494	0.6042042821896516	1.849274742554204	1.321565176994659	0.6545190044333459	1.728947280277891	1.14683962992286	0.7457142649316805	1.698247542343884	1.060990008982007	0.8325072082837432
234	7.766667	2.17491058192846	1.095352608552756	0.6728840335013382	2.139158911571432	1.26705442277246	0.6856954214027906	2.10668756904951	1.403346890035349	0.697783976717215	2.080617608026368	1.614852132886828	0.7136521759080796	2.105814851095688	1.580724337720747	0.7373260249112943	2.168877312615981	1.571874073769035	0.8619973037005436	2.089575333789114	1.381374978329971	1.002027012378131	1.91707624267131	1.414257148849401	1.097604611329648	1.903886181573416	1.450270527360722	1.130589015330551	1.809590340148333	1.473558063868111	1.111666032497781	1.865367711358651	1.487381063479029	1.104431886120089	2.065846256185409	1.579421448066416	0.6835701886066632	1.964462986959519	1.560921659392406	0.6066946646878492	1.857459684729644	1.315415003770718	0.6591639237770912	1.740711751417982	1.140185781288223	0.7481943579127612	1.707271270069401	1.054585434186385	0.832477198962741
235	7.800000000000001	2.186339788237141	1.093638386748914	0.6723649956709954	2.148250889910029	1.264684304674224	0.6857685734643579	2.112764326955227	1.400155323366694	0.6991790840319082	2.081558554165047	1.61085733759636	0.7170433200657218	2.107241557296218	1.576993320759793	0.7406787401159775	2.165985917735267	1.565834522533838	0.8668037475179037	2.067881209420332	1.375269243025445	1.00007911673312	1.883744519410784	1.411592958578556	1.087465314562642	1.867652258782616	1.458766909421312	1.116355372382691	1.77051808932262	1.491610285499104	1.088401545251328	1.806797394156018	1.475607711041414	1.099816835272541	2.067957903975118	1.575471008329744	0.6863953879099263	1.967299884943979	1.553536461466106	0.6092093071262095	1.86713025929626	1.307797655382558	0.6739940600861584	1.756578043167595	1.124270943755682	0.7676226844653542	1.720160081942711	1.040222770163471	0.8363182179679961
236	7.833333	2.198187452529024	1.091619978580082	0.671536467292239	2.157421262837909	1.261967444091317	0.6856087809105423	2.118809773354393	1.39662485437661	0.7002195291940932	2.082454681670981	1.606548976536533	0.7203233479227962	2.108533055915608	1.572890461521429	0.7439463365725797	2.162496454993194	1.558441894372471	0.8714196665130236	2.044012585682303	1.366140964291607	0.993450902375569	1.847798645551973	1.407670024809261	1.059401211172546	1.827523660520467	1.459511055599425	1.094243803641262	1.735180183249938	1.500848565537996	1.070711390507378	1.756367319169937	1.463253773297383	1.08421103344298	2.070109741833027	1.571254712756752	0.6890121955725917	1.970218150321156	1.54535035760489	0.6113908283462574	1.87885671542381	1.299240265344109	0.6901690329520404	1.774269710265969	1.120029679923373	0.790504093269441	1.736806944488567	1.036618443659679	0.8467154908745768
237	7.866667	2.21000997441761	1.089298374491016	0.6706684249853867	2.166287503609086	1.258943017266897	0.6854940367184216	2.12459684300275	1.392859796284408	0.7010633594221163	2.083372309191857	1.602112993050619	0.7233470149995507	2.109664831267894	1.568585227695646	0.7470598799926776	2.158314142786883	1.550181935070466	0.8758149094039541	2.021520735524231	1.354167893385954	0.9818195253940327	1.815688138980893	1.395921536689098	1.017695906532257	1.789926769061587	1.444503863323102	1.066422469735088	1.708560961348353	1.494148007044551	1.057840895464825	1.719840668720182	1.447194675513892	1.056092427242241	2.072369671635765	1.566946445917079	0.6912926403052513	1.973361343631343	1.536920775971387	0.6128023049731526	1.892759644191741	1.289899273074935	0.703239421783174	1.795282244341705	1.116517376925797	0.8117391343876854	1.761893476359144	1.04143974510135	0.8696953340621471
238	7.9	2.221483637757992	1.086671828668708	0.6699313591074263	2.174596053004463	1.255645828798519	0.6855725628412795	2.130047529779517	1.388955885752008	0.7018116263496386	2.084529115018503	1.597726912213346	0.7258722877005637	2.110759369110716	1.564243591050941	0.7498324070938068	2.153434951029198	1.541733269382169	0.879845909603358	2.002360530689219	1.340518490456869	0.9659804505319326	1.788115286633554	1.379435630401696	0.9746232648410516	1.75836058786118	1.426051626754677	1.031893781802931	1.689517053811934	1.4706717341782	1.021150603804097	1.685130511009004	1.432638028431458	1.017851963423198	2.074956853629773	1.562706483975997	0.6930444600358394	1.977056437141061	1.528897407313956	0.613119297215332	1.908204289496976	1.280426933760358	0.7147708077362117	1.82156840069182	1.106572071180689	0.8336656745751032	1.798842913971907	1.053085577881615	0.906818828777176
239	7.933333000000001	2.232343633471174	1.083768696517867	0.6693646152826174	2.18216692686889	1.252125044676548	0.685814031960584	2.135134962662091	1.385001565516718	0.7024381523464074	2.086227426747112	1.593543873249847	0.7275687724370515	2.112003077293376	1.560008654914473	0.7519718626521379	2.147745046678742	1.533785807396853	0.8833222811818126	1.987639511067578	1.326901912948553	0.9483723055846743	1.766632132340076	1.360940360186275	0.9356872151443795	1.734089184453402	1.416780145304655	0.9864160685096155	1.666259861404199	1.430088824273722	0.9533694901336834	1.649197501159995	1.412086975512002	0.9626757460901191	2.078188506081072	1.558674250374886	0.6939949610842007	1.981872715719246	1.52196702829966	0.6119445496202004	1.924201976381964	1.27212181165646	0.7267227839768716	1.857076940223529	1.100567450990575	0.8642330168317913	1.848234479453354	1.054130491180729	0.9483926673773493
240	7.966667000000001	2.242409519503572	1.080643365031945	0.6688594692005048	2.188907366261421	1.248436980969791	0.6859814788067335	2.139876951517526	1.381063481148697	0.7027376711232612	2.088799748598817	1.589665767813609	0.7279740756044512	2.113596659802527	1.555977026640583	0.753040649859391	2.14103848149731	1.526934285833781	0.8858792961520051	1.976077593653042	1.315459596444685	0.9320648115365054	1.751977302166474	1.343725675807765	0.9009598294145909	1.718401509018204	1.415433095978181	0.9350800704831121	1.643594134991813	1.396258313677713	0.8884474280736422	1.622702607255387	1.386331619755205	0.8839718896337062	2.082436123296886	1.554942524159914	0.6937442611610221	1.988642121234883	1.516719642907148	0.6086711349313624	1.939392455970467	1.266424074904646	0.7385618512751002	1.902193716749321	1.1017068463504	0.9003283825480924	1.90974365402422	1.071478854848101	0.9852766550007762
241	8	2.251544061350612	1.077375655624824	0.6681979900055275	2.194819590093679	1.244661593587036	0.6856384360009108	2.144366841670617	1.377216138141125	0.70224997031117	2.092582677722072	1.586170656348821	0.7265345920485471	2.115749110078818	1.552226362260499	0.7524776335391543	2.133293733577629	1.521483732929231	0.8867579570388978	1.96626723186755	1.307470744506942	0.9188191395821106	1.745158229511983	1.328886538441264	0.8679715621959055	1.715828043275501	1.419549233511942	0.883393093619211	1.632365976768924	1.37608188534906	0.8441650485276804	1.609715812616877	1.364819624018871	0.8272284200261607	2.08809458340397	1.551586082230261	0.6917908159486097	1.998458318612344	1.513548472699703	0.6025609566312686	1.952764679607139	1.264362293413082	0.7476299410961031	1.950016452289173	1.120081177252459	0.9363866028906584	1.972139287223861	1.059949374750712	1.015719940573782
242	8.033333000000001	2.259623185622956	1.074047265339686	0.6671516849098437	2.199959432467663	1.240885095483294	0.6842844550241134	2.148727941606792	1.373532617501631	0.7003702079337178	2.097826205861238	1.583103529020002	0.7227447748008493	2.118613647970879	1.548806118897045	0.7497333846283883	2.124609142406276	1.51738896378453	0.8850274499166741	1.955919746386881	1.302637635927454	0.9085474130296529	1.746108936615412	1.312457469366872	0.8323784234014806	1.716025204251053	1.414150479778894	0.8247387320636956	1.627084114207177	1.370732736127167	0.818874904103111	1.60867951803024	1.353656484057328	0.7992587962956864	2.095477374150397	1.548652802040029	0.6876610404273007	2.012477855780765	1.512572327071431	0.5929328070174651	1.963828748266345	1.265948182303856	0.7474863929039278	1.984078967726265	1.168512265007543	0.9608610133125048	2.010682791296202	1.141565451848771	1.042336157775697
243	8.066667000000001	2.266559253752019	1.07076519453181	0.6655811145732827	2.20442514571896	1.237232498343455	0.6815010892881072	2.153070641798356	1.370124424121212	0.6965253722917807	2.104588995745499	1.580524159263445	0.716282226784892	2.122232842936809	1.545793905887281	0.7443973335327957	2.115216609037096	1.514460752225431	0.8798719854419064	1.941833677793185	1.30001353898257	0.9002480742143141	1.751367902558262	1.291216950986716	0.7902635780389637	1.702772808899275	1.381425449042531	0.751958595142186	1.605646238529483	1.358829839245677	0.7722695109868754	1.612071872975771	1.341406589108184	0.7606142168750313	2.104675654944824	1.546201737900486	0.6810557894695701	2.031469389318944	1.513631309675108	0.5796011305361101	1.973519997956539	1.269747238664013	0.7317521207941371	1.992312683940778	1.232448959876365	0.9633540444266192	2.003859721604107	1.235536258756464	1.044302356039797
244	8.1	2.272316798941581	1.067648525989492	0.6634429084513809	2.208363708887763	1.233845631246671	0.6770228355932019	2.157549020733367	1.367120867709329	0.6903058868858506	2.112798007920217	1.578487290678417	0.7071119255260423	2.126624611042187	1.5432764073177	0.7362902031246176	2.105700153937231	1.512547146074364	0.8708483232348607	1.925584014950058	1.298763938567858	0.8955665879973956	1.761268922066889	1.275982515182915	0.7490919933766265	1.689349719784863	1.328425219802491	0.6834240949114491	1.58665901331649	1.332898009526871	0.6947484249888609	1.636900095806822	1.31600141797274	0.6895075645436307	2.115585538730528	1.544282244410064	0.6719680349669547	2.055525171237017	1.516372846504112	0.5632305005921203	1.984629273081484	1.273787916275845	0.6980032558169775	1.984248549282224	1.261099054800649	0.9334483617771858	1.983454680172629	1.282405938372958	1.012121982237121
245	8.133333	2.27697426738042	1.064775345205021	0.6607340815851319	2.212011881754366	1.23082203481526	0.6707492659858075	2.162436690765535	1.364607762305621	0.6815690639049254	2.122324741525881	1.576989826094418	0.6955107236804734	2.131849096265821	1.541291568299826	0.7255151945487222	2.097035240195731	1.511502677922527	0.8579689827785569	1.915624694637081	1.297914947897994	0.8965745528890803	1.780883792906412	1.258364366355438	0.7194039459627601	1.704442328727346	1.268083030785639	0.6295446453807696	1.609362114424183	1.257033307362631	0.5805011053420801	1.688921229238836	1.277021261768143	0.5957255184663929	2.127992236621453	1.54288275572356	0.6607040914952439	2.084132315928036	1.520228172571027	0.5452050948830237	2.001343238284895	1.276639907760737	0.6562666761922994	1.97265092483474	1.250992250236425	0.8875772125152103	1.960700887357561	1.274488518233421	0.960409676833215
246	8.166667	2.280625546374245	1.06219946122843	0.657467357524217	2.215572806292399	1.228231953783137	0.6627362398750068	2.167965697250343	1.362645824503847	0.6704416967777139	2.132967037210896	1.57601757425884	0.6819900224229458	2.137924755909045	1.539861287584726	0.7124403676662293	2.090031628551434	1.511136164691997	0.8416751331689457	1.918839511536102	1.29663207955242	0.9028181915876394	1.809657782143745	1.240021527807843	0.7094372705157277	1.74791561787112	1.240417563421844	0.6120751067093693	1.660670018833331	1.222178581968558	0.5409159610480714	1.755938709489087	1.253537658938523	0.5582517492124466	2.14158659607336	1.541981321416079	0.6477797743679794	2.116286334872793	1.524668689070497	0.5271482473692737	2.028879478302057	1.278465554994204	0.6207167639909668	1.971360320505795	1.242925034079593	0.8544436681054568	1.944866371004097	1.258519860290615	0.9112047865252509
247	8.200000000000001	2.283304569893525	1.059956593538236	0.6537065919426647	2.2191026737103	1.226115689610796	0.6532338078907424	2.17416329601698	1.361261923669719	0.6573270192601254	2.144409806679073	1.575545593347718	0.6672464696251448	2.144740345537584	1.538985732118869	0.697679115726956	2.085118859591919	1.511443430817639	0.8228342504240101	1.937134085704341	1.295655531258284	0.9116220383015593	1.844153753923942	1.223331462458241	0.7166197732213248	1.801764454195239	1.235575116609531	0.6252370132113708	1.719257504295076	1.21261319525855	0.5650599498087762	1.811208923552137	1.246044636463065	0.5769946706665753	2.15594596160944	1.541548108065238	0.6338635070915051	2.150747152550479	1.529319064654753	0.510496723970846	2.070656572904185	1.279882961360488	0.5886490092588935	1.982034387396642	1.242219828852233	0.8244408258715714	1.939641234857586	1.253173873513297	0.8554976763667899
248	8.233333	2.285052547660595	1.058040395605811	0.6495565234026962	2.222538546397245	1.224451077403955	0.6426272324452309	2.180809731154439	1.36040449038163	0.64277637354177	2.156273617332781	1.575495187874816	0.6520586343265846	2.152077331062607	1.53859751279194	0.6819840963153223	2.082382855118143	1.512465220774268	0.8026012835617247	1.967753122808865	1.296457199961716	0.9192515362909435	1.878783394591447	1.207070432743768	0.7314239059595595	1.842450282016365	1.23308448487233	0.6484219005294947	1.760490924773456	1.201906799241025	0.596193694940777	1.841930535350189	1.244783589957778	0.6119261974622979	2.170583984396548	1.541503811723304	0.6196735104132277	2.186142909063042	1.533808261499745	0.4962861331772038	2.126260516606718	1.281934951087193	0.5472237821109373	2.002269068584753	1.261882668003255	0.7624729400183513	1.948384929242208	1.276985923572289	0.7738814108908617
249	8.266667	2.28606869516828	1.056421394871161	0.6451596366713876	2.225832228848169	1.223173151507132	0.6314027313569199	2.187537479793721	1.359957641828465	0.6274072546560963	2.168209202112919	1.575743900861744	0.6372114703433542	2.159708792016614	1.538575922394586	0.666167257331283	2.081791116135836	1.514188483369981	0.7822746649327845	2.007380648351542	1.300382497784349	0.9231379131368704	1.9132862002483	1.192091773975166	0.7469851243870833	1.872984062941998	1.227187483464342	0.6706995549612187	1.796477848717383	1.194778251171327	0.6129931674641528	1.882249191485176	1.245728490824938	0.6451384156597464	2.185037890837059	1.541726998554334	0.6059054964359355	2.220923891266769	1.537634546389409	0.4850866446106264	2.191871079448996	1.285223848132193	0.4878852534619102	2.037710999867322	1.32165739213536	0.6466311743573888	1.980589317089788	1.389486551169509	0.6541433240256093
250	8.300000000000001	2.286572019549091	1.055060603059952	0.6407237271274013	2.228886069033686	1.222200515283318	0.6201578008596261	2.19388412571123	1.359786057160805	0.6119531011335201	2.179820102169322	1.576156988699443	0.6234471637274838	2.167329394527025	1.538784373810628	0.6510494574427453	2.08296703548133	1.516555369668789	0.7630599683142973	2.053120484360705	1.307897418929136	0.9221883759623908	1.952063515963083	1.183749583837727	0.7580626473192413	1.908564970397179	1.221141691169425	0.6845586726809592	1.844447459000256	1.193765417475529	0.6087753301513963	1.942788673515819	1.237537329219789	0.6626456565281497	2.198819271547734	1.542085026371391	0.5932128803291494	2.253403895931921	1.540242146179958	0.4770128432601031	2.259306753429463	1.289832523807735	0.4211769937925495	2.093004006750972	1.359212761220533	0.5067583429419392	2.038623804099883	1.407053305472954	0.5276760441356364
251	8.333333	2.286765757944318	1.053915593123083	0.6364909548181374	2.231614775613206	1.22146081952754	0.6095715224861835	2.199482052522891	1.359778556011641	0.5973085711618956	2.190733599040637	1.576625400735886	0.6114658220263912	2.174642402447794	1.539110897738299	0.6374611526041506	2.085421809771244	1.519428255449851	0.7460651634902489	2.100918604975734	1.318372989865698	0.9167512456954743	1.996945644964919	1.183019600669803	0.7616863459085356	1.955218094435895	1.219091702199694	0.686267626355665	1.9031637101742	1.201489975652859	0.5965941209251389	2.00681079638957	1.2307838356897	0.6637480238820768	2.211497498086017	1.542472049211244	0.5822161655004441	2.282214015956647	1.541325566626398	0.4718876609771934	2.320134169083786	1.295451892884846	0.3672160680463421	2.169445730804441	1.418886579651183	0.3874956899205004	2.137521707174556	1.488139032566811	0.4088303149771777
252	8.366667	2.286834733658785	1.052932500483674	0.6327746526948906	2.233978659356422	1.22088729615348	0.6004846313802307	2.204166790739082	1.359851923109908	0.5847345049844622	2.200651747357109	1.577064849973454	0.6020764004579656	2.181433487378788	1.539468797786887	0.6264001357933178	2.088798174220623	1.522554251025711	0.7326216819365682	2.145101100562573	1.329805061924382	0.9095340760475512	2.042758448673306	1.183255578521167	0.7614100993388953	2.003965197695963	1.212970877263047	0.683712233897992	1.948942016175971	1.196814758794877	0.5962117802107391	2.048392461154765	1.222206654185176	0.6533178038713341	2.222739956439689	1.542808281442273	0.5736506181090567	2.306350600841229	1.540997943660844	0.4696703054330976	2.368531662455455	1.301398265373999	0.3321144118652796	2.252909509040586	1.471494049048625	0.3146294048708081	2.268878651607762	1.553778797037713	0.3217624882457372
253	8.4	2.286899743894963	1.052104480425976	0.6298320699655006	2.235961565036111	1.220463575021736	0.593530989607911	2.207905841492712	1.359984747579533	0.5752343391158105	2.209388774393804	1.577444881477668	0.5959077542872571	2.18756862574992	1.539821427685518	0.618655740087223	2.092782961291749	1.52570485275667	0.7236560352289431	2.179167882368279	1.340019983461469	0.9040192883331285	2.080297797202511	1.184074138832043	0.7614817241693457	2.043259090430889	1.20360213260976	0.6825472304973058	1.98334734986573	1.179307457763897	0.6009169168505906	2.070632664935509	1.211598147432434	0.640195476952359	2.232361167233213	1.543073777835855	0.5680819824106351	2.325406820936435	1.539710810995644	0.470248451928487	2.40434726566294	1.307283093300698	0.3154853025954986	2.327549324077586	1.496486027505008	0.2757233843773897	2.393184158446976	1.558832466122416	0.2662837108206987
254	8.433333000000001	2.286993874845686	1.051438251945615	0.6277720803245421	2.237549530955882	1.220181134996825	0.5888985211638362	2.210750243889853	1.360167624349877	0.5691379263323749	2.216807582356449	1.577748014361943	0.5929986493632946	2.192938050623376	1.540140824519707	0.6143912590534709	2.09697367898293	1.528696156050976	0.7191117397052182	2.199434627860183	1.347482092612227	0.9018324190504474	2.101270900237215	1.187804432568745	0.7629027970155772	2.063715258391143	1.201505460648173	0.6829784881762891	2.00377819818599	1.17362434249993	0.6013696064849893	2.077391088255309	1.207038275446107	0.6325864357710905	2.240256050766912	1.543265230601269	0.5655164465629413	2.339439625757225	1.53798951219798	0.4729794485470988	2.431554111257312	1.312893050529237	0.3139944833402145	2.387985681287734	1.493651811635566	0.2545636257536877	2.474854878991966	1.537193017404057	0.236426839730028
255	8.466667000000001	2.287043093720329	1.050928690960562	0.6265622557127956	2.23867973271907	1.220021457781582	0.5864207237557895	2.212701681239182	1.360383380468593	0.5661803318982404	2.222752382068398	1.577963544565441	0.5928931314677777	2.197375246495155	1.540402983117138	0.6132155625657293	2.100836111371042	1.531393182060677	0.7182541134275354	2.20583273300678	1.351757454599907	0.9029204527933137	2.103526648439929	1.19223977920168	0.7670011253987311	2.066204198574751	1.2072641500646	0.6868809769428533	2.013530889498841	1.175387002327918	0.6054352937554405	2.077887386823616	1.20734842330992	0.6327073064182828	2.24633041967664	1.543383890401222	0.5655105185136384	2.348697154461166	1.536270686925165	0.4769229057680768	2.453651247454085	1.318705519267514	0.3222211655746048	2.443713373732314	1.470486839772924	0.223334238496164	2.533016178607582	1.512082131183849	0.205315125357566
256	8.5	2.286960114158963	1.050552722603591	0.6260500642919627	2.239294525456186	1.219950476805759	0.5856615320216111	2.213766150533055	1.360603205475345	0.5656776694802408	2.227142309283236	1.578084389015794	0.5948016513863764	2.200753771214453	1.540588771944506	0.6143604083978915	2.103963478358738	1.53366061897975	0.7200293582764169	2.202432738485833	1.353174821896675	0.9063842315669466	2.093976501310464	1.194787540789212	0.77315369617565	2.061563343310281	1.214080671346938	0.6924654367093218	2.027355040788679	1.176092272642895	0.610210858661382	2.075241545028349	1.206853082640942	0.6366017917509053	2.25057841851619	1.543428194765349	0.5673133041347593	2.353620714904445	1.534829352106486	0.4809781153592429	2.471620019984511	1.325530010984684	0.3320096157818725	2.503396970896741	1.436730258821887	0.1706614973655754	2.595817499172765	1.475392473750061	0.1552236565436618
257	8.533333000000001	2.286705089286773	1.050263941778283	0.6259997025685066	2.239399106607086	1.219914280036007	0.5860052410430777	2.214037809212583	1.360783842588828	0.5666984126135286	2.230073301573415	1.578099663126816	0.5977381492750298	2.203092725433343	1.540681215593148	0.6168316405364004	2.106257073424698	1.535389906401322	0.7232339887040985	2.196109797902798	1.352581827155488	0.9107376512993756	2.083908819177241	1.193272825333411	0.7793041090073869	2.060872584722069	1.211556402517151	0.6981232119535554	2.040849821641245	1.165293717560562	0.6226078557794895	2.071748016037854	1.201333733602489	0.6424967382688287	2.253173592625197	1.543383291691309	0.5699946372206469	2.354985878838383	1.533732871489443	0.4840947865755997	2.483996814810219	1.332921124877869	0.3353029141686917	2.551825458226384	1.422847578155896	0.1344641782172425	2.647543018660123	1.45993917924168	0.1178210669773117
258	8.566667000000001	2.286302617529398	1.050004628548897	0.6261981045352056	2.239099755892068	1.219855510908827	0.5868420874080277	2.213749423917716	1.360885301234889	0.5683290183319558	2.231866900769417	1.578004824610089	0.6008156869350141	2.204600468224873	1.540677864548064	0.6196821029197365	2.107890263483788	1.536604163544176	0.726680316406158	2.19062932809701	1.351194887573296	0.9145021221647601	2.078037892937607	1.19126251902731	0.7830382442550694	2.065962122999578	1.206696716144186	0.703019794071338	2.049117606307364	1.160539375059365	0.6353651565381578	2.071036482094359	1.197673152457856	0.6454250190126503	2.254522522914472	1.543231343170388	0.5727455091587297	2.354122585252256	1.532907016953256	0.4859561986096633	2.491001534788002	1.339240931083975	0.3342519822346533	2.576944371995235	1.423718748041634	0.1239239081969214	2.67179230218896	1.464120440328445	0.1082704798268669
259	8.6	2.285769730828622	1.049704215726774	0.6265221932964217	2.238508772068315	1.21971191606488	0.5877625335856428	2.213124598975003	1.36086390374151	0.5699579226116455	2.232883006344343	1.577788373197518	0.603480249757111	2.205527826725994	1.540570267210961	0.6222971397665458	2.109140444765102	1.537420184189042	0.7297197167247791	2.187429861514506	1.349711058103892	0.9171346720246452	2.075812176600096	1.190544101919663	0.7839770666730923	2.07115541852824	1.204275654824696	0.7050402216651274	2.05578538844204	1.159837238633813	0.6416963273021425	2.072778010451456	1.19752416053647	0.6450182665549326	2.255050718974316	1.542947160283697	0.5750666544340035	2.352195227107805	1.53224616179174	0.4866020437041646	2.494109123798982	1.343742229879453	0.3319993937669741	2.584788628695461	1.428136029821917	0.1245858608234244	2.678525936706867	1.46490044409917	0.1111238466658542
260	8.633333	2.285099603037491	1.04927958693987	0.6269196310909195	2.237711354110714	1.219408478360104	0.5885398841770746	2.212325985994998	1.360656796498027	0.5712424259179505	2.2334226267917	1.577411181365098	0.6054273773720703	2.206086031370448	1.54032149539554	0.6243224943817073	2.110240318537862	1.537975271092799	0.7320785149311094	2.187121298206084	1.348504655355647	0.9186588004966781	2.076706639955227	1.190574833724056	0.7831794816778566	2.068838012978056	1.20618312304468	0.7012477137527279	2.060093769673316	1.160941896012924	0.6271771388525761	2.075270854645051	1.199116005280434	0.6435477106370707	2.255104446301728	1.54248108364167	0.5766934802424204	2.350022647251634	1.531608956484625	0.4862235504804201	2.495101647395177	1.34659295271287	0.3301153012226405	2.58507131886315	1.432959719079709	0.1266957595423547	2.678910304719951	1.469272043510872	0.1149906757794451
261	8.666667	2.284250109143701	1.048647050110707	0.6273780692122589	2.236752953651459	1.21886765076982	0.5890630292490465	2.211442688756959	1.360191432087227	0.5719976549838035	2.233696244611535	1.576817034243993	0.6064873363027116	2.206414778701465	1.539876646488442	0.6255444085423939	2.111271651627996	1.53840649497829	0.7335881601100203	2.189120305331095	1.34794515715005	0.9191121069084714	2.079094902117662	1.190710239841527	0.7824519786477072	2.065399595156784	1.208132277748325	0.6975098763182247	2.060991783453153	1.161677983721767	0.6173446375689681	2.076214937507579	1.199873309106929	0.6431676002390486	2.254926140449824	1.541769471978209	0.5774937681921661	2.348135810518344	1.530844872263764	0.4850793433597969	2.495151273207333	1.348290239024187	0.3281841434562413	2.583726219335746	1.436485899868953	0.1272529143979736	2.677844872458342	1.471492171708581	0.1163655391823057
262	8.700000000000001	2.283194859808262	1.047746863100115	0.6279231071545316	2.235684165864425	1.218037162554273	0.5893432952098389	2.210540487564027	1.359416456809419	0.5722102479441095	2.233855565893606	1.575966734957167	0.6066287291486854	2.206615294826674	1.539196424715765	0.6259021117849655	2.112233315515514	1.538802611047691	0.7342223292109823	2.1924328198055	1.348171676936724	0.9187210909888495	2.081903648381786	1.190458403140988	0.7826685104267082	2.064526191997813	1.20880122378773	0.696443248463911	2.059735999347471	1.162370451946423	0.6159008479271189	2.075458880623106	1.199147231058062	0.6441243448536024	2.254690138421501	1.540768579527124	0.5774654816847604	2.346864184738334	1.529842325792875	0.4834596582653357	2.494771548541014	1.349295101130433	0.3248046035061556	2.582816634226617	1.442840260211797	0.125473995814965	2.676363601826524	1.48100133375504	0.1146808262578802
263	8.733333	2.281954273761507	1.046557052396257	0.6286011835184155	2.23458736151581	1.216903356589641	0.5894869056099377	2.209693981877856	1.358315999845719	0.5720057354094559	2.234009433690141	1.574853124865332	0.6059300881810167	2.206765730631757	1.538271184095146	0.6254577281625803	2.11306690292453	1.539187880842835	0.734063855697086	2.195543158347382	1.349083794461901	0.9179162751018582	2.083973770042894	1.18981892081751	0.7838474538940909	2.066681774753284	1.208425044261459	0.6981994220876925	2.058120266691684	1.163197026280357	0.6180141534832908	2.073896436568852	1.197452069664	0.6455900398911203	2.254523813449287	1.539470384169684	0.5767096105814957	2.34639072445471	1.52854577565004	0.4816744091290398	2.494033180218482	1.349731541249362	0.3193811438913527	2.582351974019212	1.447484447362245	0.1210741332713113	2.674624789967943	1.490914604053244	0.1097597328610733
264	8.766667	2.280608710443786	1.045111614255127	0.6294232682498672	2.233578277911405	1.215506510786426	0.5895946219681885	2.209002351270231	1.356927330795595	0.5715397706167044	2.234261572358205	1.573515655939903	0.6045189458296726	2.20695653081724	1.537135414765648	0.6243311563589308	2.113746839026454	1.53954461998813	0.733250224160595	2.197307547272181	1.350438441509238	0.9171594490560667	2.08391794720809	1.190543986445918	0.7858796742349613	2.073842631110887	1.207423965386021	0.7036502554741128	2.058134552918963	1.162630487934827	0.6242420342953322	2.073608542419064	1.195483060164831	0.647431728576437	2.25454144389874	1.53791810200736	0.5753613734076535	2.346709424285191	1.526940731168331	0.4798886012783334	2.493225311545394	1.34949009383398	0.3125028082479092	2.582454498251888	1.448211014146478	0.1145832306163837	2.674433580362551	1.491628110824044	0.1031732812908682
265	8.800000000000001	2.279305729950143	1.043516628107429	0.6303318479750124	2.232814807873729	1.213955854093455	0.5897063743341969	2.20859600075827	1.355355682031652	0.5709197134118698	2.234720179064255	1.572053274649422	0.6025341807501473	2.207297315238036	1.535880385098227	0.6226517782190111	2.11428298440546	1.539857578470005	0.7319026372306505	2.197599651099901	1.351884603284333	0.9164996885340471	2.08138566859137	1.192419463062139	0.7885033218610747	2.084870917405924	1.205460409518936	0.712701307816895	2.059292661451569	1.161480135729118	0.6370337904170005	2.073529312956197	1.193473238376766	0.649946283752162	2.254855641351264	1.536219852283086	0.5735520685886704	2.347703787747088	1.525095847818205	0.4781573782673466	2.492728871516387	1.348583116073582	0.3051629785147442	2.584035048103214	1.449135514769974	0.1073551574659936	2.677838629281696	1.493227136603714	0.09694338783560361
266	8.833333	2.278263350154082	1.041947119420747	0.6311844348222214	2.232508176011409	1.212427960099391	0.589780923152353	2.208651581494841	1.353773514963272	0.5701793194651108	2.235504054174435	1.570625574996782	0.6000943438342808	2.207921080362576	1.534655133233716	0.6205239309544385	2.11471321663515	1.54011619450238	0.7300840400954233	2.19693944222688	1.352989976356464	0.915672439144388	2.077705878223424	1.19257946629143	0.7909163790860899	2.091708466059977	1.202681628694389	0.7204574774282814	2.059593309079962	1.162495892599579	0.6467851478486536	2.073195634473735	1.192609558087847	0.6518059519825885	2.255587546017379	1.534549389834152	0.5713821529254466	2.349190475236513	1.523173238959708	0.4764344281423682	2.492819134135932	1.347114698094274	0.300097012773088	2.585574855202231	1.449014705988902	0.1033761999907959	2.681320699255567	1.486967602569443	0.09222315786856936
267	8.866667	2.277703070536457	1.040601930823538	0.6317748385872902	2.232915077463425	1.211131121173112	0.5897058030298554	2.20942412514077	1.352390254138645	0.5692615500455694	2.236787148232336	1.569431652579852	0.5971995345187164	2.209015241258296	1.533648285303835	0.6179315216622207	2.115135464129278	1.540330005246705	0.7277002393995641	2.19577521619764	1.353531394813513	0.9145107946436489	2.074695663711576	1.191051891709873	0.7925152753650404	2.093783526747631	1.199991914219177	0.7242289492899803	2.059291938964488	1.162316998856296	0.6509394193678982	2.072584477609837	1.191543376785573	0.652932065642123	2.256921037843111	1.533119357617207	0.5688465131075386	2.351134968521206	1.521381619698759	0.4745585305725441	2.494056021942577	1.345408922277854	0.2975604485027039	2.586330485959361	1.449049431737155	0.1022005460535499	2.682344741244994	1.487239712654287	0.08916401990590088
268	8.9	2.277868192811455	1.039693562967961	0.6318615566509216	2.234351900443921	1.210293600993028	0.5893114077175645	2.211254821493728	1.351440235443008	0.5680061138590499	2.238809466642674	1.568700147811748	0.5937255728399516	2.210825393083136	1.533078803644784	0.614721741262632	2.115716462772342	1.540541462145734	0.7244832698235767	2.194246198904313	1.353243505845831	0.9126736699744304	2.072285457762061	1.189506214517523	0.7924617323421206	2.092904160687183	1.197515902136179	0.7244152296314894	2.060391083353095	1.158607568757224	0.6510022738736848	2.071862905722958	1.188926625895418	0.6530526492025593	2.259119416773122	1.532169907084506	0.5658372986466838	2.353752204786147	1.519980355869957	0.472344309974342	2.497566356921537	1.344086786121121	0.2969951697529445	2.588391316543779	1.449792251150947	0.1028664253871831	2.683936562652893	1.483295352742499	0.08858700670153136
269	8.933333000000001	2.279053682324369	1.039449299802735	0.6311457237260252	2.237186320366914	1.210160546606112	0.588334262357277	2.214542890718498	1.351179183905622	0.5661246010679516	2.241849122958885	1.56868371516014	0.5894534263156748	2.213626675150243	1.533189618476279	0.6106205036625103	2.11663324136752	1.540832957352816	0.7199646126091979	2.192502513344841	1.351854403681997	0.9094325944790853	2.071295373542072	1.188983231720042	0.7892104806536662	2.091708486822895	1.195970677078724	0.7204721443433354	2.062674565535714	1.152128683625127	0.6469482143028459	2.07154706250402	1.184292225919803	0.6504986786986858	2.262497847529252	1.531964424543655	0.5621711834180498	2.357467531202829	1.519300668531913	0.4696460633180266	2.504344502503689	1.344124917028845	0.2973330026256116	2.59430767741049	1.452714453275451	0.1044537046491483	2.688762769665271	1.488251176738441	0.09049180758121554
270	8.966667000000001	2.281630380326758	1.040101901621735	0.6292593355351475	2.241819389593385	1.210978637062887	0.5863946453293962	2.219719367897928	1.351868380079802	0.563218461291913	2.246207470321147	1.569638504303694	0.5841274054349325	2.217708988971805	1.534226993385681	0.6052816497113088	2.118063830747803	1.541304660771804	0.7134980937017757	2.190586761377465	1.349008459481666	0.903602777177676	2.073578795902561	1.189310724038523	0.7803864561781966	2.091171547853688	1.196799859133509	0.7092906343854041	2.062376954754498	1.148777085124961	0.6368876237435204	2.072163586356817	1.179606697524395	0.6419855484185437	2.267404702195472	1.532770340398617	0.5576434724458403	2.362862686992895	1.519725246610339	0.466419699472242	2.51507940877153	1.34678652677559	0.297902317466624	2.605200520360617	1.455157997095683	0.1060432484331304	2.697903963379129	1.497322551615375	0.09458447467632346
271	9	2.285959118527533	1.041863697267582	0.6257926667189585	2.248602977349681	1.212966454048607	0.5830422531044581	2.227171412439161	1.353742591715383	0.5588689963821077	2.252165810762003	1.571787009041548	0.577474997726439	2.223342087108932	1.536405968700583	0.5983256429075794	2.120223112755232	1.54206474048831	0.7043271687018687	2.187475240761614	1.34425483554435	0.8935052104607447	2.079690042940511	1.188096924000089	0.7635452969787133	2.087656903480868	1.198798772883622	0.6895198232307485	2.060437670350237	1.150199463354058	0.6159181079162159	2.06996120840761	1.177637609315642	0.6285943521491865	2.274160655386495	1.534821027448666	0.5520481071898143	2.370528065500855	1.52162449725318	0.4627209406650605	2.530097391370048	1.353783010618037	0.2982251520485196	2.620698582450945	1.457799828519928	0.1084476620667819	2.711122800221259	1.505715134573014	0.09976220082208691
272	9.033333000000001	2.292333524839348	1.044900333270315	0.6203351918472343	2.257781267770237	1.216287746533144	0.5777866692695496	2.237172211674951	1.356981168083113	0.5526319537081819	2.259944866643153	1.575290565179353	0.5692016804288873	2.230741640323223	1.539883164743631	0.5893473946475067	2.1233808648227	1.543269950457604	0.6916021433214552	2.181428634697838	1.337398424147423	0.876898584012534	2.0877363848845	1.185107931772981	0.735480479655952	2.075904004074048	1.20108009762673	0.6590389858764247	2.063045808067101	1.154652922516286	0.5787468332669863	2.060534707383111	1.180007639857149	0.6089668443852831	2.283003574376264	1.538287416251203	0.5451607040788743	2.380944389919424	1.525301142221327	0.4586170026001805	2.549552969290549	1.367090822757701	0.2968415939279503	2.641611508078072	1.472805184365778	0.1122108907012278	2.73219773338999	1.518306197694877	0.1051953862968429
273	9.066667000000001	2.300979417800885	1.04930051422398	0.6125309019895721	2.269484684079381	1.221021579030249	0.5701661072710531	2.249861954274069	1.361674802284724	0.544088929052756	2.269685964237071	1.580217702060597	0.5590614777940303	2.24005501330269	1.544723585850559	0.577994333517866	2.127855123100051	1.545044411569167	0.674466746111496	2.171419111883768	1.328816587100033	0.8517878309025826	2.096669385041238	1.183756889654355	0.6938254899382356	2.0650238731157	1.202930481494234	0.6157867976394356	2.078542188667159	1.163042778886202	0.5256233017551529	2.05100908600005	1.190072265876853	0.5751266672196124	2.294064916496214	1.543247133225652	0.5367948443639039	2.394446289081214	1.530932109386081	0.4542443452995599	2.572813741324609	1.387838716151225	0.2915396803115102	2.668519955389578	1.506262686207571	0.1151802513606965	2.762149491455806	1.548114298194029	0.1094754448449099
274	9.1	2.312020856224613	1.055059643425079	0.602195314894116	2.283688176520999	1.227144552188448	0.5598989577955433	2.265205302973047	1.367807541555579	0.5330311665206549	2.281422428658231	1.586528668789343	0.5470275441432709	2.251336198465938	1.550884520724257	0.5641548137290919	2.133988019270306	1.547437675337557	0.652346815435121	2.159376698838764	1.319622408243845	0.8173360648256031	2.107564462110831	1.189243902676722	0.642634334719496	2.069745622162285	1.206928921120103	0.5635021560760242	2.107201382260045	1.1758952149536	0.4703752706916112	2.061540054690435	1.207513384271636	0.5315752200714733	2.307334309617472	1.549668761406529	0.5269528221731101	2.411129367655664	1.538563050510925	0.4499718665653163	2.597804567978752	1.415364160223339	0.2826151811730512	2.694119184226162	1.54602887171826	0.1136468546491923	2.786806400768751	1.589626141324379	0.1118449745646266
275	9.133333	2.325508205734696	1.062111483223679	0.5893321597885528	2.300297059862795	1.234570575077227	0.5469309963994544	2.283100159260981	1.375295816512569	0.5194760616841182	2.29514079405461	1.594117398058869	0.5332426821067684	2.264604279702235	1.558260862921735	0.5479255474198246	2.142195154663797	1.550451252043015	0.6248607613997144	2.147073403640622	1.311139995569535	0.7727757211526834	2.124598751016264	1.200371300193413	0.585925960177046	2.093987439153346	1.211037015890283	0.5100874025049051	2.143639656152012	1.198963359332642	0.434374332687551	2.097593893311529	1.224964963862732	0.4883175071404152	2.322735535860901	1.557450318614893	0.5157807988746335	2.430900089546862	1.548123575857596	0.4461335792896362	2.622144511405148	1.447384997927813	0.2682355164427221	2.712211032055017	1.589569040621052	0.100691731370134	2.798141403117391	1.645515302084376	0.1078338056833125
276	9.166667	2.341356108112707	1.070336861507837	0.5741759249152432	2.319118268249035	1.243169797096067	0.531541843054145	2.30334525665673	1.38401016768701	0.5037879055913386	2.310706149280428	1.602841866091103	0.5180328313135063	2.279776220391137	1.566714486404613	0.5296610359259875	2.152876173126421	1.554099042460407	0.5920801308747924	2.136731028832759	1.304402756533185	0.7171829505216658	2.151970489157135	1.210982395878262	0.5241887172495275	2.137976325632494	1.212565311160391	0.4552861175308749	2.184202728801034	1.22290629732089	0.415791209993121	2.147209476906432	1.228145058973688	0.4401489226768214	2.340057655867616	1.566448463751275	0.5035761167786921	2.453335549282881	1.55941541647104	0.4429692983720588	2.643922554907417	1.479453256819214	0.2500961523190965	2.715881681850635	1.635446991112119	0.08036615154937075	2.790508221830598	1.700512870887908	0.09882962409522714
277	9.200000000000001	2.359244899960379	1.079531802553867	0.5571541924584699	2.339752923093334	1.252736069325161	0.5143401039198575	2.325477023620601	1.393735975999359	0.486643434161557	2.327731804190246	1.612484208425719	0.5018216765245987	2.296539148298214	1.576032552291209	0.5099171085616732	2.166250236423288	1.558200404287417	0.5547833020204562	2.133162790029357	1.299848089136171	0.6516522896713818	2.190272582658169	1.230638427760061	0.4580188186340012	2.196530018863379	1.232012193697507	0.3976110436404088	2.238973010215531	1.242530597694175	0.3831766104054182	2.207295481912445	1.229671237568412	0.3852633115801351	2.358816538099201	1.576440532788081	0.4906905128862819	2.4775066028272	1.571953774742646	0.4406388668315165	2.661626692047563	1.506668533598197	0.232305625020699	2.701613830432263	1.675277245541777	0.0641182009957533	2.762164796615298	1.751302146431432	0.08714486382778323
278	9.233333	2.378672722206606	1.089439620316464	0.5388009610171813	2.361615564450839	1.263015142749701	0.4961131645125717	2.348789469168652	1.404201461603473	0.4688618426617238	2.345670135868988	1.622775843972098	0.4850172370411849	2.314412370287621	1.585957283015078	0.4893201442229147	2.182338814400484	1.562590922250034	0.5143853430709864	2.142094589657889	1.297566404224696	0.5778346463558308	2.236452959663637	1.260836704212511	0.3857745059548097	2.264044111237096	1.25821273854011	0.3353265144323683	2.335312122270755	1.266960643887739	0.3165896579743595	2.275181472239711	1.240619865240584	0.3047483587528561	2.378355661565175	1.587146287366365	0.4774225539425438	2.502218683964613	1.585086250520442	0.4390073298150793	2.675016583759495	1.525663787427831	0.2173363181407433	2.671266172829193	1.70011167214324	0.05386219305941499	2.715256082830395	1.789458714949488	0.07531547795810035
279	9.266667	2.399055307984672	1.099775392365151	0.5197673826313546	2.384023950370338	1.27372109460796	0.4777437474110817	2.372468690880205	1.415098839850956	0.4513182572210906	2.363921449013032	1.633420775572731	0.4680407850155725	2.332834122114089	1.596206736017762	0.4685465999237517	2.200901713620835	1.567203805691274	0.4727986959228654	2.166837224106165	1.297883472001599	0.4988011620162034	2.286224916002006	1.290629670788676	0.3079892974760317	2.334205862273161	1.287350052923098	0.266747398300158	2.409463523873146	1.300603002131656	0.239535483168493	2.329620005014967	1.275638087313953	0.2239566849724809	2.397982700488861	1.598252886499159	0.464061891218446	2.52632476115928	1.598135014523784	0.4377218484938657	2.685468139587287	1.534151273197211	0.2068103905069172	2.630860744383556	1.708484321739997	0.04960247052528489	2.660432840470372	1.804621878710876	0.06724986958872264
280	9.300000000000001	2.419712764866026	1.110271866421161	0.5007496313556088	2.406221479024773	1.284575194962145	0.4600696519578403	2.395650914553062	1.42612373473256	0.4347986342692023	2.381858144183221	1.644128192489284	0.4512742441600756	2.35118176339765	1.606506384350192	0.4482190134978438	2.221320780199129	1.572066307076184	0.4320086366283836	2.206507608979742	1.301674281964085	0.4185155818995214	2.342543240089496	1.314393573880839	0.2294382465150781	2.412456786662383	1.321671462685111	0.1960667760552163	2.479951165807382	1.329402601035022	0.1922416391750979	2.371703009888615	1.320069442437143	0.1699201042299626	2.41700547921122	1.609450679450947	0.450863155432484	2.548775368201366	1.610516303145119	0.436231479726104	2.694817837465373	1.530373200309844	0.2021970022845171	2.589580514002972	1.696672990559825	0.05447969281595742	2.604551314824674	1.79253985163112	0.07441551336826838
281	9.333333	2.439885612045253	1.120712605302736	0.4823636564360514	2.427439960748335	1.295338874959659	0.4436964874782913	2.417512024765757	1.43700879154397	0.4197861922917125	2.398915410721866	1.654635986895801	0.4350200559013647	2.368860712639207	1.616616384726236	0.4288153222723803	2.242694166981855	1.577325491772555	0.3936189473395571	2.255016703451861	1.310489238988535	0.3416255016168654	2.406868022714145	1.339868663858035	0.158996091657132	2.491866268260679	1.362973065680039	0.1346693540127071	2.547540501077845	1.355715774138741	0.1576977055750439	2.431853458892853	1.374679045902865	0.131489520451369	2.434821530780231	1.620456169785755	0.4380094194075657	2.568772785630223	1.621876216155868	0.4339844431417755	2.705151783067726	1.514367739663813	0.2071169769321242	2.562874719444379	1.662863559028257	0.07344658090222358	2.559735865543284	1.755794673975908	0.1003975255164804
282	9.366667	2.458891246362338	1.130938260790477	0.4649805958294	2.447048013102481	1.305828332495302	0.4288240228546947	2.437427245728779	1.447547393247075	0.4063671379082224	2.414658855977398	1.66473340954433	0.419479556715924	2.385386159574655	1.626348412900793	0.4106363074776776	2.264016407890435	1.58317153055815	0.3589027298202696	2.307598419433373	1.325292747852418	0.2734814096177379	2.471566507074751	1.370774760731337	0.1031804629686041	2.556826702667195	1.409339000489944	0.08488210866930226	2.606502437804959	1.406131717421418	0.1206468124651147	2.495010146864994	1.439869607243909	0.08554162100898674	2.450993943854499	1.631040468018831	0.4255847230022407	2.58588025593756	1.632213485614946	0.4306433399821317	2.717407558428076	1.490036109558502	0.223683400241979	2.562889297131095	1.616749744664479	0.09849223562777827	2.539923078336117	1.7022339128217	0.1332551487050704
283	9.4	2.476232635831524	1.140835428464339	0.4486785892111403	2.464598628398529	1.315907790749044	0.415229111829339	2.454955980340565	1.457591562850501	0.3942337238076615	2.428751604471225	1.674266630855577	0.4046543086019455	2.400364608352221	1.635568839660165	0.3936889472909908	2.284292277555163	1.589757428067457	0.3283086505866902	2.360223513555517	1.345992146320232	0.2161864223042768	2.532289257397612	1.408954022518853	0.06235001341811433	2.607562765058013	1.462451705924727	0.04291424944123471	2.668355817868422	1.485166592836376	0.08374649881499505	2.555602009886426	1.505246343737905	0.04366831021015869	2.465206737432087	1.641035148707205	0.4135285225787961	2.599871972990003	1.64172854722347	0.4261560456071199	2.730948742832717	1.463587625444046	0.2525714980076654	2.601595667141638	1.565423457454767	0.1094922385765131	2.559561101017242	1.64996770518883	0.1460492359847712
284	9.433333000000001	2.491656621393066	1.150332740525767	0.4333454858367643	2.479921993770236	1.325488336532483	0.4024221188257007	2.469972861105219	1.467051184002915	0.3827400511637228	2.441043462657179	1.683141938050885	0.3904522894896102	2.413587656081569	1.644200987072735	0.3778126489410104	2.302837036650149	1.597148401439815	0.3015675345715108	2.409776671634789	1.371219772474987	0.1696110594946158	2.581448475284349	1.456632491092093	0.03048427198776253	2.641895479192431	1.526591500861095	0.005186901000564842	2.709295630964519	1.57688452334448	0.04313803870780305	2.610401316101836	1.568492815091503	-0.005572675914243515	2.477359205616826	1.650335157178199	0.4017109025923959	2.610887672405683	1.650823238739422	0.4205464500109422	2.744377722162293	1.441899506954764	0.2899389311243908	2.669783745845041	1.526294371643732	0.1062849256643642	2.621949830139453	1.603015270801417	0.1348082329040616
285	9.466667000000001	2.505095477391108	1.159341770162786	0.4188058559667501	2.493035483425416	1.334473114051566	0.3899432472977684	2.482550009113605	1.475835587145988	0.3713058616737261	2.451530071592349	1.691270164364033	0.3769238188307114	2.424989587012028	1.65216865022787	0.3629763864716827	2.319240680349844	1.605191150447327	0.2784218567024828	2.450865529905871	1.398646550328202	0.1322153490011162	2.607550044517824	1.511505182170055	0.002574668946234532	2.653053390684023	1.593567527889147	-0.02431291492999911	2.718795516552968	1.648473430564598	0.009600443500053036	2.641916559000271	1.628655525966372	-0.04317414708957389	2.487516373211793	1.658841199868907	0.3901258319362664	2.619281890510233	1.659878041512908	0.4140279335029051	2.755290441353327	1.430391644870232	0.3306771029159953	2.728961332754489	1.499690799175979	0.1151239188689696	2.683088600126199	1.587155383308532	0.1209052333077937
286	9.5	2.516621285094341	1.167711550687553	0.4048314335671171	2.504074277647616	1.34271844207516	0.3774686113352151	2.492867954099939	1.48381331313748	0.3596050846907267	2.460339611123916	1.698533195501268	0.3641924062030051	2.434636025217407	1.659361359055541	0.349237845272448	2.333357945152064	1.613535011984149	0.2586759138572092	2.479135380491775	1.426286922137225	0.1011984366361191	2.606937218163584	1.567072695584125	-0.02329262715409326	2.636616131595262	1.65527757597115	-0.04710672175615137	2.697097145674633	1.713098376984835	-0.01491735117931529	2.627278619966008	1.687260572308199	-0.06352701601342114	2.495898607850063	1.666418945643082	0.3787932163158453	2.625584837270478	1.668952973096827	0.4066835856228607	2.761944701645034	1.429892791648274	0.3693934636917801	2.765372394315341	1.453814831234314	0.1529197480383588	2.721209726708355	1.557027178450499	0.1227501303194548
287	9.533333000000001	2.52641017280483	1.175238249546023	0.3912085740205122	2.513258778294857	1.350049458738785	0.3648415576457459	2.501195629896409	1.490833217092857	0.3475566598297677	2.467676969237507	1.704811701670945	0.3523818453269684	2.44268514347279	1.665657386663639	0.3366570039240397	2.34523733908777	1.621741794286879	0.2420600449846455	2.492530664289446	1.452970738476258	0.07324867583188602	2.585107046638432	1.620871754608539	-0.04892848801646765	2.597907088024607	1.712056792440218	-0.06854244608444247	2.649540268322124	1.776730273045806	-0.03639855226843031	2.583769972069959	1.742133468440758	-0.08123930098856039	2.50279068728411	1.672936278609223	0.3677968981469047	2.630355171214279	1.677855438283172	0.3987170628239118	2.764322002509635	1.438967247703912	0.3886218627095228	2.793418121208837	1.370783417637513	0.1914801413109563	2.746085432588148	1.416845743667464	0.1269052244297955
288	9.566667000000001	2.534665807659624	1.181673115254171	0.3778497543777042	2.520835903238344	1.356261842268329	0.3521637014345533	2.507848758587262	1.496724608366223	0.335418118582164	2.473771868368717	1.709981488391986	0.3415969353286908	2.449349509702318	1.670916438694019	0.3252779204904335	2.355132525314044	1.62928705335599	0.2281184580047933	2.493704471606098	1.47722545892429	0.04691453603489699	2.552813432172316	1.664961086428342	-0.07603672882275384	2.547449983680604	1.757310960806427	-0.09308767128663956	2.592538214843878	1.823406230120682	-0.05787925189528938	2.527873859294051	1.784686350299568	-0.1046216427358868	2.508469581606372	1.678266531202257	0.3573176696282532	2.634043211617699	1.686078972924931	0.3905983549067541	2.764759708511664	1.454184461781977	0.3736869024593018	2.812496210491016	1.343506570524399	0.1948675645364921	2.767630392132723	1.338823961686955	0.117718799658937
289	9.6	2.541669164572124	1.186765620465739	0.3648412983838222	2.527110221089795	1.36114959645352	0.3397655530920431	2.513213134775936	1.501316040462295	0.3237012083829674	2.478905287225118	1.713919691045442	0.3319137906811779	2.454914238002216	1.674989114329752	0.315141030456114	2.363430953642503	1.635627281872001	0.2164083667718441	2.488374007923935	1.497350759088382	0.02258079155776341	2.518740276527625	1.690498634159907	-0.106261765135335	2.495704412570029	1.780022969990259	-0.1232843682186734	2.536816371154267	1.834781622026033	-0.08601065129285471	2.470418738765758	1.80486502148485	-0.1340836596796547	2.513240338653923	1.682295250067849	0.3475779329980863	2.637132324852226	1.692878962968281	0.3826450774504581	2.767325325546473	1.471013818069914	0.3349175617304661	2.825662003516621	1.370934639375524	0.1671678453370897	2.790125349573843	1.314295709515431	0.1064098131844348
290	9.633333	2.547640094925794	1.190356186595745	0.3524565986992975	2.532346915362315	1.364589723929676	0.3280930435471813	2.517638175263876	1.50451539453864	0.3129392442284978	2.483294947509913	1.716575277739102	0.3234276043382772	2.45962253179524	1.677796073763009	0.306299467684682	2.370454293012506	1.640462922557315	0.2064618541471674	2.482732823720746	1.512371028004621	0.001297592724130842	2.493386332534899	1.700529663695	-0.1362466812506902	2.454832755761249	1.78451166194285	-0.1551296314783856	2.49466124307657	1.832744316478699	-0.1216843987492368	2.425048038866787	1.805962184604585	-0.1664296232922209	2.517327351005028	1.684984962170975	0.3388363045962173	2.639960241373438	1.69775837829071	0.3751237357182839	2.772800386975514	1.484421408819287	0.3004219012805756	2.834576493543346	1.376756232716315	0.146155333784443	2.812939901858149	1.325913048339104	0.1034265622143566
291	9.666667	2.552753366485951	1.192408904190158	0.3411168340220242	2.536788236394186	1.366570896184337	0.3176673886522182	2.521449219182835	1.506333830257632	0.3036432607110018	2.487132252709614	1.71798993568348	0.3162641460469233	2.46370022570953	1.679355275052853	0.2988303292008185	2.376447870458298	1.643756366335422	0.1979926218484233	2.481710364811488	1.522094832576568	-0.01566218763363861	2.484293175270417	1.702702808196136	-0.1597738287785222	2.433072317480402	1.77851672937989	-0.1806365145758178	2.475919321347647	1.828013162270547	-0.1527436946061616	2.400410928342882	1.796473668227084	-0.1920927708597736	2.520917830717947	1.686390878763872	0.3313781639407663	2.642749186748698	1.700631234197727	0.3685704007199515	2.780316939961683	1.49170165591771	0.286947933606861	2.844153636956136	1.375454424021961	0.1427622535357204	2.835011806658955	1.337648985004441	0.1106001364941062
292	9.700000000000001	2.557111505039571	1.193002882488331	0.3312628819260215	2.540620499827474	1.367182789071158	0.3089632824428115	2.524910667333608	1.506872419728422	0.2962077932726596	2.490595660099483	1.718282446618516	0.3105065373373221	2.467352899458615	1.679770049633873	0.2927858887167281	2.38160823557838	1.645638881937889	0.1909828996869984	2.485838950863614	1.527216020219152	-0.02763980533184876	2.490523936450876	1.702666276658724	-0.1748471825516181	2.430383918612678	1.769546810257879	-0.1964589307732611	2.480660586762385	1.820185020815026	-0.1705488155432724	2.397448601947249	1.786795243432999	-0.2065563537393349	2.524180224997461	1.686642312782959	0.3254116490659572	2.645690269293595	1.70166439788267	0.3635089056208022	2.788580638870787	1.493370756052751	0.2878677945133339	2.855041666049325	1.377763533624663	0.1473560674916292	2.850988346727442	1.33168437299524	0.1153063135328798
293	9.733333	2.560701753486755	1.192306430038991	0.3232381137907991	2.543905789657314	1.366588878466359	0.3022700882819937	2.528116195212961	1.506292480941238	0.2907744129893273	2.493779754786758	1.71761728464051	0.3061008343371556	2.470694782913335	1.67919983986226	0.2880966451634422	2.386095921062492	1.64637443218056	0.1853932618806406	2.493532395329773	1.528840568712373	-0.03463884961359142	2.506089214436554	1.699802287490438	-0.183916308691074	2.440800552566741	1.760897525782836	-0.2060155383951083	2.497562636737575	1.812108975961562	-0.1785385042214736	2.406078257145273	1.778016297882652	-0.2136750559582317	2.527184794072468	1.68590936248129	0.3209639530301315	2.648797915524797	1.70113107914884	0.3601557168040953	2.796248373117461	1.490409820982508	0.294729166577959	2.864244165544477	1.367168497684905	0.1569561737115469	2.857414519097644	1.333906461134779	0.1164332960467543
294	9.766667	2.563469579768555	1.190509462125268	0.3171686652262732	2.546606262395231	1.36496112968326	0.2976115599208256	2.53097634094725	1.504750169876538	0.2872558332256124	2.496639476797152	1.716135708652791	0.302899073442445	2.473707166389424	1.677786950097551	0.2845915566672339	2.390028698496734	1.646261768332532	0.1809879073298652	2.503794029914743	1.52811565687783	-0.03707585537529397	2.526877092159342	1.692907927663455	-0.1887066043595839	2.459510230056514	1.752328541213772	-0.2136466554327887	2.518022340741863	1.801916165383538	-0.1845940991343155	2.422172080038855	1.767548724388284	-0.2190661068934762	2.529844878648936	1.684338339055689	0.3179363347013969	2.651759863884033	1.699301338741852	0.358503173242417	2.801619941299446	1.483555361798919	0.3064561550067527	2.871767532631231	1.364448565528193	0.1642488654357832	2.863539993683892	1.33331987228967	0.1218973560971564
295	9.800000000000001	2.565332416887888	1.187816336358785	0.3129772367514384	2.548622650911304	1.362481005488615	0.2947923425894825	2.533300243737377	1.502405437031239	0.2853851739475984	2.499061897951846	1.713973769695522	0.3006742336623711	2.476303128962591	1.675673684024199	0.2820154163987104	2.393525591370699	1.645629780716286	0.177340365713802	2.516035291853837	1.526180999238578	-0.03570449770131202	2.552412872047032	1.684254355479069	-0.1890846115761624	2.485592217974637	1.742305741860154	-0.220755131040313	2.546525762548077	1.791457729875942	-0.1931572144064453	2.450277663117265	1.757302083504696	-0.225613420940058	2.531997931789302	1.682067871831284	0.3161248302100148	2.654131298633396	1.696461758482061	0.3583062096650546	2.802982032874612	1.474624345789832	0.3206843826516163	2.877522247541677	1.363769730174787	0.1688938961656041	2.871676765222852	1.306733491057933	0.1329310967477753
296	9.833333	2.566197291585627	1.184439337583064	0.3103993183557607	2.54984334380527	1.359338551194438	0.2934329684536642	2.534887285871235	1.499427213348206	0.2847639297245397	2.500992361182769	1.711277767211602	0.2991118432401771	2.478433194416735	1.67301812510526	0.2800421581648029	2.396739781204889	1.644790583596839	0.1739641459563954	2.528819429837446	1.523930433944834	-0.03131094786040012	2.581324023739005	1.677953818882453	-0.1836440076429742	2.516640216046439	1.734930427243867	-0.2242830130976767	2.582172166854421	1.783933048332409	-0.2040151814905445	2.486571590420453	1.752789550878541	-0.2319795134348363	2.533543121004283	1.679241224791806	0.3152077672039773	2.65564555093346	1.69280041239377	0.3590447178239948	2.799552754246179	1.466432313269631	0.3250179236375694	2.878905800537311	1.357414919553436	0.1612525665346227	2.871773954870983	1.289597599378403	0.1317746680873294
297	9.866667	2.566007027380602	1.180568361754708	0.309054978525777	2.55020516806775	1.355703046037809	0.2930489788411152	2.535618912807124	1.495965594656589	0.2849072502970664	2.502506193052073	1.708179665810764	0.2978089203721701	2.480156690687194	1.669967144335337	0.2782660070398891	2.399984852200145	1.643943789703362	0.1702366000286736	2.542106910853501	1.521545804884456	-0.02488543454166167	2.613536144651933	1.678395664398487	-0.1709600408714812	2.555151862030397	1.739333354933204	-0.216880689114461	2.620677220821426	1.782869216425117	-0.2102153216999492	2.52782573633252	1.759227365852608	-0.2292445150891116	2.534517485190553	1.675982928747424	0.3147659671125901	2.656317409861066	1.688314991350696	0.3601164023188588	2.791077192019577	1.459087789395232	0.3188485182674996	2.873210621656333	1.356076160233209	0.1478903221406172	2.856534736752173	1.273004859410855	0.1216048028317479
298	9.9	2.564833828689342	1.176371171491364	0.3085239694567329	2.549762783262114	1.351724675227015	0.2931415101329271	2.535520870643639	1.492155272874157	0.2853426772725882	2.50378297862052	1.704797686883799	0.2963508785822225	2.481624545808684	1.666650122415485	0.2762952510693448	2.40365959067528	1.643113607599245	0.1656040011154088	2.556105395266266	1.517885374914878	-0.01719006679497818	2.648408003723411	1.681065001335664	-0.1489104685507585	2.605570197660719	1.752896255164138	-0.1892169676729678	2.665141614909886	1.793173076851226	-0.1997097412388357	2.580477742382067	1.774931066011266	-0.2047014327645986	2.535086983498688	1.672406564664786	0.3143486402480535	2.656433800758099	1.682905524630004	0.3608552080135666	2.777926304749309	1.450740169607694	0.3061347609895949	2.861405647101872	1.36583267876508	0.1308907986708257	2.834812765977596	1.290272762592899	0.1015623328693441
299	9.933333000000001	2.562780306732191	1.172006678346591	0.3083977453932165	2.548631571991359	1.347548432677018	0.2932402944905841	2.534734842392265	1.488129974788293	0.2855924474549237	2.505052646047798	1.701247963691638	0.2943434251874397	2.483033361684465	1.663190785178445	0.2737672834447532	2.408113879965805	1.642168746758539	0.1596970474579593	2.570762663305695	1.511138268861168	-0.009130383783713308	2.684098624298499	1.682056071336595	-0.1152691308636352	2.66729942218407	1.765207849405292	-0.1339542521434152	2.72977277625428	1.826040123719333	-0.1386975016532164	2.649355274793565	1.792520453096699	-0.1434515444831427	2.5354922716027	1.668626995945056	0.3135088847137589	2.656404957476308	1.676508648655257	0.3606545689012826	2.760250586278684	1.438589278528579	0.2966938848708902	2.84286962074092	1.354191407190413	0.124987112005092	2.814628598871369	1.296051137153063	0.08138133894789736
300	9.966667000000001	2.56005006345854	1.167656556748224	0.3082672844964858	2.547009226022674	1.343345202592617	0.292876282111505	2.533505943401765	1.484052554951456	0.2851224709995376	2.506530502774841	1.697670211302295	0.2913803380510065	2.484568760234104	1.659730883813677	0.2703212303490982	2.413469245386283	1.640931502334637	0.1523604979120223	2.584543950889049	1.499712120966378	-0.002174472021744398	2.714338352892087	1.678207164882118	-0.07254224291867915	2.721269122287151	1.762673490023293	-0.05693447909741856	2.788877937117987	1.83666970797966	-0.04124524405723407	2.709569472921292	1.792207839871422	-0.0498839209519067	2.535991020242847	1.664789278864713	0.3117657444476983	2.656650385903984	1.669334932258067	0.3588298539135366	2.739816387249813	1.422210003976643	0.2904189145498051	2.816175643802959	1.306256387654846	0.1232119364805318	2.796472503678624	1.248525185225184	0.06118511078866204
301	10	2.556950557047152	1.163543959996645	0.3077727922866196	2.545180692667565	1.339335700147998	0.2916719292745351	2.532180870278021	1.480143068569578	0.2835020142950662	2.508388201450176	1.694256605159579	0.2872227742277805	2.486383855330254	1.656461428355948	0.2657575660550914	2.419455727736505	1.639342935275856	0.143873209855747	2.593733306130168	1.48358722605516	0.002047147495156767	2.734037348607511	1.664118651102982	-0.03078182660754871	2.752361976317244	1.741881684318962	0.01806264756804978	2.815388614109632	1.814302513416428	0.06521817796141087	2.73682538937474	1.76329330182503	0.05004995039503641	2.536827854169092	1.661095081159897	0.3087915863090806	2.657531343472386	1.661908119094868	0.3551240166602906	2.722006585263798	1.404562063457308	0.2794461259152169	2.785398066777132	1.268978858144609	0.1039391550953795	2.787055787815459	1.214756159675712	0.02573741563138907
302	10.033333	2.553767783639079	1.159897108412894	0.3066746633133232	2.543399648978517	1.335750362259246	0.2894355363089744	2.531071680005981	1.476634917619747	0.2805162162035027	2.510645219513669	1.69120764271601	0.2818693300794315	2.488504586627824	1.653578020574644	0.2600931941138819	2.425417502344608	1.637534037673325	0.1347943910977608	2.593575207663098	1.464120018041258	0.002712173677675973	2.740029222633494	1.630598678173706	-0.004256537150291119	2.763528411824661	1.695654176191871	0.05695395222148542	2.808801756027982	1.74801709698536	0.1160673718192173	2.744136458506121	1.703636559494911	0.1071775528698382	2.538103900207512	1.657758960176791	0.3045057081117871	2.659069234255387	1.654960641273305	0.3499495922240007	2.712517688320246	1.38981435549437	0.2648825758899714	2.761330143654062	1.297506131113351	0.06578043063244109	2.780440264494873	1.271817425467477	-0.01664037256236226
303	10.066667	2.550673930117366	1.15686849239898	0.3048828516457104	2.54179957181493	1.332744955662139	0.286195191463577	2.530343751011265	1.473685128227948	0.2762134792265474	2.513130591447316	1.688648693367765	0.2755906625777984	2.490799161378402	1.651197884611933	0.2535734628708018	2.430635907395889	1.63568022666519	0.1257159338790265	2.583976702993627	1.443379323910978	0.000616553097838743	2.734864795840148	1.578648713371439	0.002056780713319064	2.766549132551951	1.627052433321927	0.04578223313413136	2.78833013941873	1.626088790526487	0.08253640564979586	2.75892857339627	1.627571034966042	0.1003449700185546	2.539708687578315	1.654922283743698	0.2991320333623581	2.660851175381008	1.649086194654804	0.3443610636333129	2.713291186277054	1.380532946090387	0.2542744728058287	2.749895827195762	1.357590977136606	0.0327369275386537	2.767079750066217	1.362146880517387	-0.04994054515323178
304	10.1	2.547665555836263	1.154532868117517	0.3024738471581789	2.54030467089319	1.330401357167834	0.2822363821236266	2.529868382480516	1.471377176394892	0.2710159696238667	2.515466857676252	1.686643420774373	0.2689982736128103	2.492936744631218	1.649377048386768	0.2467694558760168	2.434479896791899	1.634030478173748	0.1173254310888678	2.568722958937332	1.424036815902913	-0.001856857729081346	2.720157392084392	1.543417592028708	0.003138633301404857	2.751644144647181	1.582756713052083	0.02515231123343589	2.749234195191695	1.558512719122034	0.05698246891253994	2.761703400612967	1.590567125450446	0.07034085744907999	2.54129649214814	1.652660426111478	0.2932497726074579	2.662158946416014	1.644607427710377	0.3395875825197773	2.722468760679845	1.377513706750845	0.2611785448725975	2.753196392531809	1.387993659416241	0.04149287789197076	2.752559498979099	1.405624617622133	-0.04268970490845513
305	10.133333	2.544817111424503	1.15289565328735	0.2996346290373772	2.538854618173303	1.328735504760979	0.2779939410245493	2.529479246923578	1.46973049609215	0.2655694558108683	2.517350543611716	1.685207809947297	0.2628314996674944	2.494623434841988	1.648125753991177	0.2404281338796904	2.436545956606539	1.632780413071234	0.1104368140798422	2.551008819011109	1.408250410335798	-0.002461984095180662	2.700290796633956	1.542103767882898	0.008688490073061609	2.726892871870311	1.584119925874208	0.02766074151892276	2.708287150395431	1.56456567219827	0.06178122572443041	2.737725794107594	1.606019047861239	0.05832066999186848	2.542604406242902	1.650994765234916	0.2875467891401954	2.662690105849341	1.641443014989262	0.3362586871513099	2.738047335412387	1.380644724234128	0.2784967679350297	2.767953647926808	1.430942097506113	0.08036476470430926	2.757438412921553	1.443592433160928	-0.004377941408737667
306	10.166667	2.542329047661503	1.151867225960665	0.2966091320433549	2.537476366246561	1.327668174485028	0.2739284234575967	2.529079524669056	1.468669632634777	0.2605305353325066	2.518635499132408	1.684276958889803	0.2576569457908912	2.495688436384566	1.647369760074831	0.2351806095845723	2.436626851318249	1.631847528335394	0.1057636468878206	2.531985699464439	1.396978123930313	-0.0007719891716650978	2.68122635260994	1.557220774916643	0.01828192736708433	2.706191691234034	1.609312476098993	0.04867579037064262	2.673947471968895	1.605820438162819	0.0816077078434282	2.710078714681796	1.64220541490187	0.06538209774354171	2.543536646873322	1.64986540857975	0.2825442201557741	2.662689606946962	1.639167609491017	0.3340295706484613	2.757962550087796	1.388027314185702	0.2855953094566863	2.784465870798107	1.514291902134235	0.101490723001412	2.774685446999119	1.576708971469438	0.02165785725280063
307	10.2	2.540318324479527	1.15128959592175	0.2936382986325768	2.536159625262158	1.327050952638966	0.2704080130707985	2.528558440169648	1.468050355447774	0.2563615624543578	2.519217963636727	1.683724556809729	0.2537727851692667	2.496021596188161	1.646970258073933	0.2313580601303491	2.434842232529595	1.630918570868858	0.1035188389799236	2.509409083923546	1.388896155138049	0.003403405075702146	2.66474714535567	1.561497354234149	0.02828078840390668	2.693850562373679	1.619344339406632	0.07414226103450434	2.657636142204125	1.621602611470793	0.1058463469718137	2.696562481032363	1.657566350797469	0.08377182898082614	2.54399989241813	1.649151960602474	0.2785537402188009	2.662309391881258	1.637286633910199	0.3325117844257767	2.778728523437596	1.397064235301479	0.2846441240944758	2.803756001753286	1.5151296794417	0.1109919924327953	2.796908376641324	1.524632181612267	0.04924218913340955
308	10.233333	2.538855642580948	1.151048611985622	0.2909144548698036	2.534882901446161	1.326779892914327	0.2676851991199991	2.527807180645873	1.467775719657792	0.2533599192926545	2.518997919035948	1.683473030763402	0.2513161246945703	2.495540502479906	1.646838828932871	0.229093982799869	2.431553371688221	1.629698268512467	0.1035798156627564	2.47754493748212	1.382376074959	0.009395006440330599	2.645931616177116	1.540197754939359	0.02841433048609128	2.68314950585962	1.59602278580232	0.08118763324303532	2.647982968876118	1.597257470459225	0.1122474905311616	2.685561793743713	1.634004404390734	0.09161486346246371	2.543874585150364	1.648781201085514	0.2757626687477336	2.661531740909057	1.63562662765496	0.3314652236561314	2.799310265334994	1.408304035960774	0.2750256030108716	2.821130007482847	1.51887772424459	0.1108410522529924	2.807435596861938	1.521206060965979	0.07753356282974425
309	10.266667	2.537920651321642	1.151021798873395	0.2885446028485845	2.533615180924699	1.326736512975703	0.2658579339338459	2.526739206153686	1.467730601847409	0.2516448632285204	2.517939853894866	1.683422095088232	0.2502544320419256	2.49425321394918	1.64686678518709	0.2283007903583092	2.427460526953276	1.627891308445099	0.1054176586306552	2.441388597516176	1.376615677068245	0.01588557235405274	2.623995313047856	1.496945857953697	0.01460377719480836	2.672596285680894	1.540528109775643	0.06260960130739943	2.63369262028796	1.544782473237662	0.09674042183523746	2.673877860863656	1.570557282653254	0.08210921794289046	2.543060643173614	1.648656457780259	0.2742360745363759	2.660136510656457	1.634056981039043	0.3310353078480171	2.817698098403299	1.420949798389204	0.2638154136340625	2.837763067249147	1.595265931085466	0.1132594948299542	2.81986563777768	1.697008521986749	0.1003895543127024
310	10.3	2.5374231880854	1.151045947430487	0.2865787765617371	2.532333033854898	1.326755943363257	0.2649092138165465	2.525341633235355	1.467749141921347	0.2511594795383591	2.516121992379834	1.683418117567036	0.2503811022744193	2.492281362203259	1.646893987067586	0.2287012065305994	2.42337205283948	1.62523100799831	0.1082619143973038	2.416453696678374	1.371372194793821	0.0216802242451915	2.608500684672941	1.436740272963179	-0.008622639349313694	2.674875244915793	1.459583717138205	0.02691944861842721	2.640375890931377	1.468048287882415	0.05680274861795445	2.683971720871919	1.472012344264502	0.04728724009164504	2.541556728928137	1.648626708351078	0.2738813472947595	2.658017546857953	1.632394661105931	0.3313413930419344	2.830237079726672	1.431340083766103	0.257940424916889	2.860086747345568	1.602296082002594	0.1164971429799354	2.84964622414553	1.693428415701735	0.1083765965792277
311	10.333333	2.537260051602476	1.151011816864523	0.2849564327295295	2.531037859766737	1.326726404108015	0.2646225984029394	2.523665104287982	1.467718923780532	0.2515697965847292	2.513662658005738	1.683356653922255	0.2512824837345286	2.489779011890426	1.646813482563609	0.2298187625052992	2.419819903283567	1.621696682930231	0.1112411479733601	2.411325975047302	1.366782146610656	0.0258019008549895	2.603599095442943	1.35078050560164	-0.02921239166603785	2.685754078386728	1.33774388704355	-0.01144603669222499	2.667317110254829	1.326762074776093	0.02028571136524829	2.714063683753382	1.331800078213675	-0.003080905780952277	2.539415542989413	1.648587804978277	0.2743777327742746	2.655123103796186	1.630688558414306	0.3322686013209955	2.83657793302143	1.43967142490124	0.2546584275511868	2.886742277913865	1.557107703403797	0.1107596697999396	2.894556647238384	1.562496690183881	0.1021558913268874
312	10.366667	2.537342832205933	1.150850695137271	0.2835766365541275	2.529791708985539	1.326575333059001	0.2646755821924997	2.521865593999458	1.467566219510549	0.2523739740536458	2.510770299750906	1.683168771350184	0.2524244157828966	2.486970446480105	1.646557941153225	0.2310824101626993	2.417028408882373	1.617464134479453	0.113608760733275	2.425990316761897	1.363229816796544	0.02720184354495612	2.60631784194435	1.268923258209853	-0.04656678965729532	2.688405657097154	1.228805570287024	-0.05033329301147163	2.67343049330337	1.188968887195099	-0.004018911040986351	2.710824285554225	1.197897249138358	-0.04755890979718295	2.536804628427554	1.648468312293577	0.2752495863671655	2.651556215284766	1.629076829103488	0.3335650398477448	2.838407724576214	1.447920084187513	0.2498616832808908	2.906283506617331	1.586234015001375	0.09596464030298629	2.934561640809283	1.673746066714076	0.08873070453125818
313	10.4	2.537549961817707	1.150479710289205	0.2823713253014543	2.528675422315314	1.326215711385459	0.2647823431521991	2.520160327687257	1.467201479594979	0.2531154256470567	2.507811196603754	1.682770647457789	0.2533302517072782	2.484191443000518	1.646053232083041	0.2320260000256297	2.415024013953443	1.612759144798483	0.1150077204089651	2.452560995851833	1.360640440606672	0.0258399674877426	2.614215617039961	1.217422097616173	-0.06239836022630532	2.679290760504302	1.161462749723523	-0.08771357646819856	2.657495170260168	1.110980627971524	-0.02861325806379901	2.664024386897639	1.111286314241912	-0.08395884311787179	2.534071896260184	1.648174198204047	0.2760279885699684	2.647776226544227	1.627438158307617	0.3347629056070134	2.835957462461503	1.453390610978939	0.2403673862205057	2.912869844632556	1.590022894578467	0.06878425048681527	2.956597244751804	1.67501791648989	0.0624135016781722
314	10.433333	2.537798963985498	1.149890150772265	0.281313018807732	2.52779068396428	1.325637726571411	0.2647827032420348	2.518787007867162	1.466613870373542	0.2535371498693803	2.505226197768082	1.682157373487507	0.2537358471114268	2.481824947747549	1.645312723881299	0.2324179818439562	2.413739365671191	1.607961789512021	0.1154889239497914	2.480254489582779	1.359008172146925	0.02265099352417113	2.626078854268591	1.196294312452931	-0.07402071281602929	2.66977015948651	1.128935791684923	-0.1121968213415262	2.639779913021806	1.088682543461075	-0.04685732736190849	2.611289941471058	1.079432014790822	-0.1047246074658301	2.531654116088589	1.647682680128926	0.2764239876961773	2.644452214603227	1.625723818106653	0.335496700699118	2.831243074934582	1.454728533724577	0.2305613178200607	2.91179138383057	1.560647315586966	0.04232281855149703	2.968786508199648	1.619244346935397	0.03900098613208122
315	10.466667	2.538072556546112	1.149134086095379	0.2803635715489172	2.527236996318431	1.324894538973093	0.2645736709082095	2.517955341438753	1.465855516165229	0.2534632392492377	2.503394230481585	1.681385325160973	0.2535072585092272	2.480193579159121	1.644412573322605	0.2321537561653543	2.413073264722641	1.603471386354718	0.1152148342798764	2.500164472467262	1.358000457228676	0.0187491352173599	2.638418795616404	1.193667645240735	-0.081357118939272	2.672306160453748	1.121040271167864	-0.1202410706126376	2.641334135331892	1.090200331166729	-0.0503219318424149	2.599279331991026	1.076137579490396	-0.1065794867082975	2.529935070342344	1.647031307118566	0.2762646816804183	2.6421688677795	1.623979968566077	0.3355266181831507	2.827527481588623	1.452994095571086	0.226964254650984	2.916362044652636	1.535075284418386	0.03378628436595404	2.977621674247075	1.594383802222915	0.03068518343723443
316	10.5	2.538401654069181	1.148289458293307	0.2794711386867454	2.52706305215967	1.324064702151145	0.2641130197336362	2.517754742420315	1.465002545032972	0.2528349598758413	2.502512232241433	1.680529775900262	0.2526222089576181	2.47945479089939	1.643443113651324	0.2312411437493213	2.412935639301843	1.599592213956126	0.1143524870022859	2.509865689595617	1.357312205828071	0.015068524122828	2.647368564572886	1.198827547162224	-0.08614121702971055	2.681827535466605	1.126125669307085	-0.1202829826318747	2.654126994845826	1.098468222572934	-0.04778684367227486	2.616014280450999	1.079595662577565	-0.1054738098771072	2.529119229157472	1.646282167418119	0.2754868989197372	2.64117359369876	1.62226926776755	0.3347573716426198	2.826281562146548	1.45003733461242	0.2285301123667983	2.926118727721908	1.518716151316716	0.03833013115105423	2.97774938261111	1.583622569599783	0.03281175131346982
317	10.533333	2.53885048504245	1.147451481198956	0.2785731523806259	2.527272028213901	1.323244949898113	0.2633801603960272	2.518163554018869	1.464151089063222	0.2516515914192207	2.502607601204974	1.679684171585538	0.2511364735751074	2.479617178843188	1.642508444305216	0.2297510888230002	2.413327600439299	1.596498477490546	0.1129930016336717	2.512738530519916	1.35687715014935	0.01213704473626199	2.651806433690835	1.203652878736501	-0.08865212117270847	2.687613737283649	1.131762924615838	-0.1205151104590422	2.659195305349987	1.100423935634105	-0.05039490134671985	2.630701446408239	1.082277413977528	-0.1120370705807913	2.529238553697117	1.645519877292652	0.2741131599970404	2.641407535184126	1.62066714850914	0.3332133791152443	2.827188034335217	1.447464951940534	0.2298435969615081	2.936568976441241	1.508362119555054	0.04302665740541575	2.973809337859531	1.580050736651808	0.03659157989958303
318	10.566667	2.539497466177334	1.146707744094935	0.2776196382948364	2.527854773027472	1.322529522871615	0.2623962091278187	2.519128861570302	1.463399429867391	0.2499764323924099	2.503643902456846	1.67894834184414	0.2491116693663768	2.480637051789202	1.641713687591385	0.2277523124773304	2.414320866050202	1.594214521947698	0.1111750980730449	2.513172811586673	1.356629575180589	0.009714336983827929	2.654197886465124	1.206345307756359	-0.08987653899889939	2.690493428741059	1.135279950917887	-0.1226118966748405	2.661291369828266	1.100893261233182	-0.05545113326915422	2.63528316178236	1.083311342906081	-0.1158408114815761	2.530258771733287	1.64483912158153	0.2721969841699193	2.642733559038386	1.619267636236619	0.3310042546951586	2.829606677170806	1.445860191684641	0.2301401604264387	2.943888202852071	1.506423670317957	0.04530771492017849	2.972970149028175	1.580470165659019	0.03788423129641882
319	10.6	2.540403994611215	1.146115168171722	0.2765908418440377	2.528781481024434	1.321982177909738	0.2612293317358909	2.520569458513762	1.462816277934478	0.2479291196691007	2.505540519694152	1.678393550066788	0.2466091692243037	2.482431412576215	1.641130399410875	0.225316243852548	2.415945116284042	1.592628506849952	0.108961245759974	2.513758175546228	1.356336589674805	0.007220566156381443	2.657585202948717	1.208307479658119	-0.09125168770516352	2.693438512060006	1.137921735330057	-0.1256931466375301	2.663004012121883	1.105906428340002	-0.06106875099426521	2.636107187038168	1.085987999772556	-0.1166625243136856	2.532102048822716	1.644310297193324	0.2698060965044239	2.644992914169746	1.618094870862262	0.3282339505942924	2.832945363344664	1.444839097580761	0.2293389447910373	2.948607569846958	1.509619316925806	0.04513458697423248	2.974568623476773	1.581846899506477	0.03586405353710891
320	10.633333	2.54159565932162	1.14570322465826	0.2755001713846997	2.530004360708205	1.32163730616259	0.260006220498744	2.522391434176974	1.462440696141878	0.245719255606747	2.508187234443196	1.678059658268812	0.243760428406597	2.484891062042871	1.640795906249894	0.2225864436265007	2.418183284177244	1.591576349803841	0.1065271220627142	2.515180392915663	1.35569688419079	0.00441357857839146	2.664017437020635	1.212149775497506	-0.09335433600141234	2.697657284378198	1.14164233840975	-0.129690625473238	2.6660805567138	1.118023635317926	-0.06957555369107517	2.637248600934461	1.095986481701748	-0.117469347804295	2.534663472046846	1.643975433626134	0.2670802215996947	2.648034835629787	1.617118631479568	0.325078101235201	2.836658729244312	1.443410437800077	0.2274954587296383	2.951963652377461	1.514212276392657	0.04265518083514921	2.976535992702706	1.586283096037266	0.03154631142316681
321	10.666667	2.543046252995447	1.145479162593241	0.2743872671059597	2.531448771074337	1.321502054906022	0.2588883325591217	2.524476995380816	1.462281994542984	0.2436196596065243	2.511433727127044	1.677951729596934	0.2407902904894402	2.487871283219848	1.640711980800898	0.2197973818252932	2.420933784929602	1.590900917963793	0.1041876723388756	2.516629959586615	1.354535917723631	0.001595268066573467	2.671678510511352	1.218150820558116	-0.09630295460360652	2.701030492595523	1.144865855672583	-0.1332418513381406	2.6701385326482	1.121254671104971	-0.07395810940545287	2.639710414262073	1.111931338717599	-0.1163074744274711	2.537799483525035	1.643843751033648	0.2642433350821169	2.651663429862947	1.616294822934343	0.3218719012370951	2.840022645238725	1.440605131143051	0.2256481009299797	2.952610615852068	1.512527663905084	0.04044334305103043	2.979025549404466	1.58868217527504	0.02861569685850236
322	10.7	2.544696629043727	1.145431139948943	0.2732663365231564	2.533019267933205	1.32155950011429	0.2579674709270179	2.526674999248666	1.462322289734588	0.2418254542912978	2.515051178865504	1.67804104478191	0.2378681371007301	2.491159724044494	1.640843130770221	0.2171299371253482	2.423972330493869	1.590477538047174	0.1021496341948748	2.517244743609442	1.352995178495249	-0.001023720026322016	2.676237911489047	1.22132688444032	-0.10028623256691	2.702114080406456	1.146179402186926	-0.1367833600384482	2.672651629034115	1.116618133797526	-0.07523522241307967	2.643221203221944	1.120391757119922	-0.1174089162647689	2.541291441522473	1.643895618137734	0.2614580440570607	2.655568079219216	1.615624214003435	0.3188445830208923	2.842587144801827	1.436783246758951	0.2229934502639092	2.94962672948166	1.511509819284976	0.03652543042927902	2.981086569050432	1.585505314730761	0.02455850570766557
323	10.733333	2.546470405789419	1.145528646465181	0.2721264766747155	2.534608400560229	1.321772837248257	0.2572787681517141	2.528816559579678	1.462522817469853	0.2404634419139485	2.518752856907804	1.678276298274837	0.2351061007756451	2.494499217869705	1.641128022582046	0.2146998303352725	2.427012915659625	1.590229055194778	0.1004665575528208	2.516596738316189	1.351513369033796	-0.003518474714580045	2.676405301016052	1.221888514554101	-0.1045883935437916	2.699783791817197	1.147605048270088	-0.1408698331210267	2.671511987764383	1.114896570519532	-0.07726630447557957	2.644117809956824	1.124765250218472	-0.1218267157055484	2.544861257039389	1.644092091796362	0.2588350722560933	2.659370356154584	1.615167465968474	0.3161023734174842	2.844172569105547	1.433328751980345	0.2193538421101532	2.942363328770849	1.51593420387878	0.03014823167220402	2.980202518733533	1.585038156225914	0.01661904463473693
324	10.766667	2.548288169582793	1.145718855086817	0.2709480012860439	2.536144116206699	1.322085653138992	0.2568067048240497	2.530803671643993	1.462827857547669	0.2395754178634549	2.522312419240025	1.678596562777788	0.2325640181226252	2.497693256312552	1.641495243181959	0.2125575160431414	2.429839831774462	1.590091814935616	0.09910466461913089	2.515369515966473	1.350428775961915	-0.00600503511279033	2.674400353478223	1.221401267563222	-0.1084574948681655	2.695847147302608	1.148465192320132	-0.1462774383873431	2.669102662820872	1.116544597643029	-0.08228036278229729	2.644221233927541	1.12941814886751	-0.1323054533100858	2.548292614185516	1.644382661793125	0.2564366875986813	2.662838718885291	1.61495961510032	0.3136530950462022	2.845236517591021	1.431117665614084	0.2157868594442641	2.935080656537011	1.518406954737176	0.02377820747975035	2.977950106990479	1.585168328815143	0.008052725869912384
325	10.8	2.550081099675795	1.145943391818609	0.269730930070797	2.537610296253199	1.322436601683024	0.2564691859835579	2.532624606983884	1.463177976276221	0.239061953477361	2.525586387297599	1.678945805002624	0.2302793206810974	2.5006232026267	1.641881214900233	0.2107108777841671	2.432324365153666	1.590004907105665	0.09800331023240841	2.514233377402167	1.349785892706418	-0.008492244531739915	2.672420624188263	1.221194550404931	-0.1119785598783037	2.693880172080515	1.148774606944757	-0.1517177851774586	2.670683525621323	1.118920995973245	-0.08841270423251925	2.644285314154193	1.133230353677106	-0.1450433025936749	2.55145662628393	1.644716151142042	0.254289273860929	2.665883740929238	1.614969384711105	0.3114693406112765	2.845968324400969	1.429999150142182	0.2120510890553901	2.927536305981595	1.516098200015227	0.01642214274040928	2.975473383991765	1.58070999418749	0.0005282852985373739
326	10.833333	2.55178726779518	1.146151681078436	0.2685109400555921	2.539038618017867	1.322772898086222	0.2561576032727673	2.534342219478607	1.463523251225297	0.2387415124075339	2.528512987452118	1.679284280938614	0.2282790217519003	2.503245343998665	1.642241723360547	0.2091467667033762	2.434406868286625	1.589931265635342	0.09711590186448656	2.513704491840925	1.349532005595846	-0.01093319472996895	2.671484042737958	1.221966840434485	-0.1157835615740817	2.693983168101673	1.150091964329677	-0.1561560251846487	2.675532765654824	1.12096495646616	-0.09244592443050761	2.646635131727626	1.136093557157891	-0.1544415323597517	2.554309491240167	1.645052719656023	0.2523987715772539	2.668545204403585	1.615154438355948	0.3095274826901419	2.846550258267843	1.429612083358925	0.2090356622861416	2.919208498341674	1.516990835559706	0.01096732401178273	2.974251575619415	1.575609812227359	-0.004034594788143493
327	10.866667	2.553372764552066	1.146303174797754	0.2673310488431949	2.540460556494399	1.323052901302637	0.2558224960307597	2.536026398033113	1.463823637858546	0.2384944722017484	2.531108711906513	1.679582439827624	0.2265810083716433	2.505579791701865	1.642546677392278	0.2078577477495014	2.436101542122713	1.589857523847184	0.09644174296457518	2.513908097522834	1.349592898263612	-0.0131630583733372	2.671944265153499	1.224471928847951	-0.1196849427740908	2.69513283704816	1.153299542854333	-0.1598471854281744	2.67859783037702	1.122701664668266	-0.09425050083829636	2.64890390621862	1.137767677817549	-0.1577074804298136	2.556879957550333	1.645359385813739	0.2507665251509767	2.670955122631682	1.615422452356077	0.3077805569577517	2.847537357283875	1.42955811889719	0.2072382918745302	2.913407224600173	1.521474590092138	0.009074267320740452	2.974616709096478	1.575046964191295	-0.005820266487236845
328	10.9	2.554844355014535	1.146370528079413	0.2662097881727439	2.541905073672025	1.323248000182379	0.2554386586042843	2.537734226755602	1.464049194093295	0.2382402567873442	2.533427239316413	1.679817444917868	0.2251673906249178	2.507677256254842	1.642774976522203	0.2068127120060371	2.437466682987187	1.589776881805468	0.09597187620986851	2.514621926245906	1.349863945936269	-0.01505130054636532	2.673240038046168	1.227719274944327	-0.1231317314741087	2.696771314057766	1.156209596068264	-0.1622977903850453	2.680008382649091	1.122705940380613	-0.09646094553053086	2.649802699745904	1.138810270231784	-0.1582550853091428	2.559225920589565	1.64560914857899	0.2493677102631985	2.673268226628156	1.615694975431647	0.3061354702178511	2.84937891253775	1.429738136276288	0.2054314575864377	2.911678985298952	1.51985870698209	0.006568042710044578	2.975856681136712	1.574587553697589	-0.00840643668688598
329	10.933333	2.556219984009741	1.146343104323053	0.2651455358054095	2.543378871128111	1.323345003483341	0.254987093599112	2.539486124813361	1.464183060810172	0.2379153505005746	2.535527827383521	1.679974917909516	0.2239701242779117	2.509590757447198	1.642915547872611	0.2059397844081415	2.438578134917572	1.58968205270965	0.09564635519073909	2.51591023783444	1.350237743475565	-0.01657045063358295	2.675067756320057	1.230603908880874	-0.1260241159064228	2.699347287265974	1.159129287087657	-0.1639317413465331	2.680949206397042	1.12349121278517	-0.09935718050252265	2.650718716033461	1.139712920448381	-0.1578701684402841	2.561401836569156	1.645783751035545	0.2481385080360523	2.675579652327444	1.615916243767705	0.3044985339387611	2.852153188258754	1.430129423171248	0.2033307877638863	2.913256828463333	1.51947440873151	0.003728949281357376	2.977424264574734	1.577173225787551	-0.01156097992628682
330	10.966667	2.557519858493137	1.146217874788372	0.2641178903643539	2.544871701246754	1.323338174299841	0.2544400016751295	2.541266088427249	1.464215874803332	0.2374712718733475	2.537446363818269	1.680045559661153	0.2229163604697598	2.511350863220251	1.642962971067017	0.205165970073895	2.439496076278478	1.589565744377577	0.09539095555367792	2.517610222524238	1.350592228305096	-0.01775438971317341	2.676994160513078	1.231971453189625	-0.1282882075155586	2.703324079710514	1.161210243215318	-0.164521887711666	2.682024877170241	1.126652068992316	-0.1005976571413557	2.652155308056577	1.140082942524969	-0.1559590994332937	2.563433917700136	1.645870329570509	0.2470127215666678	2.677891706181721	1.616050647946817	0.3028421334217843	2.855527980011789	1.430594584532683	0.202037311067455	2.916471432685042	1.521743449281511	0.003031207923416069	2.978829875980259	1.579594210815457	-0.01404262133456065
331	11	2.558777605493173	1.145997833359367	0.263093448665338	2.546373766015569	1.323226416602859	0.2537608111391498	2.543047564259443	1.464142088564836	0.236859721245276	2.539199055004704	1.680021770891766	0.2219422269657414	2.512972499377375	1.642913086518814	0.2044238516689464	2.440271271853954	1.58942452557204	0.09512166036308103	2.519241851680404	1.350811175555718	-0.01865412660838832	2.678657051602936	1.232354580026602	-0.1299145066675919	2.708073684538186	1.161308919443987	-0.164733093374418	2.684805981589065	1.127650576070272	-0.1025545694893289	2.654485296646554	1.140123942790628	-0.1557727100691537	2.565326351184992	1.645858776354438	0.2459341753660845	2.680164904896778	1.616071268942383	0.3011413201696665	2.858960902861484	1.430971740330083	0.2000997836775998	2.919682051341973	1.520825673980399	0.0004999431574999422	2.980891961088687	1.578225926584305	-0.01668234929070608
332	11.033333	2.56002963514776	1.145692945660711	0.262038054847994	2.547868308145425	1.323014524173086	0.252916890377365	2.544785915329279	1.463961432428458	0.236043013603614	2.540782129280373	1.679900070750194	0.220997194496887	2.514454631350382	1.642765310932329	0.2036528218964168	2.44094465358949	1.58925433311348	0.09475508866458401	2.520250473640595	1.350783915250951	-0.01932035945054627	2.679450450009663	1.232240920507468	-0.1308556414408575	2.711190726035377	1.161031851939234	-0.1647904361650216	2.687902287764256	1.125879724946115	-0.106447669946926	2.656116110250839	1.139794329220015	-0.1559422849179121	2.56705911145222	1.645744011175903	0.2448655503543908	2.682297780961143	1.615961883175496	0.299433857647489	2.86178009912159	1.431145903190191	0.1971565104550544	2.921494782602114	1.521100670183814	-0.003737493166314714	2.982853072384165	1.580765065943546	-0.02027165752473385
333	11.066667	2.561306306805837	1.145313522289795	0.2609174558455827	2.549336273845474	1.322709019896364	0.2518753482023824	2.546431152495192	1.463677105830739	0.2349908860239721	2.542196092418652	1.679681202789454	0.2200351825463764	2.515797453095077	1.642523407417509	0.2027993894077909	2.441562570660524	1.589049290751959	0.09420987608242232	2.520491259033117	1.350411362879934	-0.01983327036542768	2.679271358932638	1.231471859799826	-0.1314527312107419	2.711234881989602	1.16076805613926	-0.1653386549920055	2.689171221835081	1.123653107015904	-0.1090596792957686	2.655961391721192	1.138965353695483	-0.1563952348360646	2.568616917655095	1.645524944389398	0.2437730335946771	2.684190987416304	1.615699982239333	0.2977753303850323	2.863647231720011	1.430868353107517	0.1947019116662998	2.922203739100021	1.519983002904598	-0.00677919135980721	2.985158203814941	1.579854823034769	-0.02382797123411095
334	11.1	2.562629330016909	1.144870384095146	0.2597192212351166	2.550772794113557	1.322321127099253	0.2506275318434169	2.547963730103194	1.463300183730871	0.233692201946101	2.543471793038429	1.679376567407721	0.2190306817164413	2.517024190105926	1.642202092769489	0.201841279528427	2.442180463843611	1.588818391288811	0.09345659753459591	2.520225095441172	1.349674074944551	-0.0202220556017359	2.678313262565521	1.2291698708325	-0.1318764772520413	2.709812316033807	1.159365752152907	-0.1666539766712858	2.689161659554361	1.121609489589303	-0.1121152469007417	2.654353974548128	1.137082181213112	-0.159846823604198	2.570022668312215	1.645210126860699	0.2426333658342503	2.685834286455426	1.615276370412585	0.2962142866603991	2.864841858310613	1.430115280027039	0.1931128993789253	2.922702975807307	1.515729005904786	-0.008724064842664537	2.987597827035687	1.574649361000344	-0.0261887318715968
335	11.133333	2.563989334885034	1.144376363475272	0.2584601741099266	2.552165400013712	1.321865909631929	0.2492025256867726	2.549376014339743	1.462846481569243	0.2321621037696395	2.544643809677311	1.679002789163295	0.2179987728223899	2.518160320302806	1.641820937756062	0.2008000152066642	2.442839930897604	1.58857972170141	0.09252652259235637	2.519862132961803	1.348670983542604	-0.02049667789845752	2.677132982436663	1.226109686376767	-0.1319823632712933	2.709241196982509	1.156193500863883	-0.1666340204618561	2.688814833677425	1.119110581574558	-0.1144469616034434	2.654584554988368	1.134914626518824	-0.1635732240515825	2.57130720085786	1.644813546138613	0.241456366734826	2.687250895101242	1.61470165355991	0.2948078078639986	2.865812161197892	1.429226336622544	0.1921852895716284	2.923386653132198	1.515732642278706	-0.009778583208930167	2.989819683935538	1.574934949121869	-0.02674960764049849
336	11.166667	2.565362023268917	1.143848574002508	0.2571880545953069	2.553497509452045	1.321366633402016	0.2476705453532153	2.550664484539238	1.462343522005128	0.2304530518642382	2.545755033739467	1.678589967224587	0.2169357274428126	2.519235529206689	1.641411498223983	0.1996909980786604	2.443557580124625	1.588365164419284	0.091456037623801	2.51949247471581	1.347533562544069	-0.02074584245890265	2.676073605425079	1.223754879666943	-0.1321027328955508	2.709295218331107	1.151984838936853	-0.1656545583509154	2.688386416656497	1.117264760130751	-0.1149681640217769	2.656130623002877	1.132727325755589	-0.1652319356641485	2.572513474227654	1.644363763985765	0.2402378377366126	2.68850225773395	1.61400201123103	0.2935455687994137	2.866522408445527	1.427952290131051	0.1913094397480403	2.924686978860994	1.514100001355011	-0.01017360777115481	2.991679932611599	1.574382912194514	-0.02660156360337806
337	11.2	2.5667282268279	1.143305336366668	0.2559372105908502	2.554757387097515	1.320848147901781	0.2460967616397939	2.551824009320439	1.461821915732279	0.2286407565980688	2.546825587808341	1.678170242138764	0.2158490844545136	2.520263196429237	1.64100507031376	0.1985365727621768	2.444327257860674	1.588208775621232	0.09027585353971583	2.519016455606906	1.346430520690188	-0.02112087300696858	2.674482248606766	1.221332862515234	-0.1325454550621188	2.709540734847372	1.148258178883787	-0.1652715554946314	2.68834597503949	1.114676512053424	-0.1158718974703667	2.657222938444169	1.130630638108648	-0.1681829421457341	2.573661160689196	1.643893854797432	0.2389921374235933	2.689624885066427	1.613229889336403	0.2923904187753524	2.866903876923769	1.42637166784875	0.1893266270386076	2.925233708251221	1.514222129933831	-0.01217966455063656	2.9928612951688	1.575749419556689	-0.0270786783663914
338	11.233333	2.568073774470153	1.142755040118088	0.2547356454555754	2.555940902092076	1.320324401584304	0.244548744736427	2.55286433331917	1.461300659365488	0.2268143290262039	2.547861268132189	1.677762658837032	0.2147803640433308	2.521250030221688	1.640617927506231	0.197384370774707	2.445139667239151	1.588130196051175	0.08903181773655323	2.518494760594387	1.345500247002436	-0.02167345816928171	2.671922221650714	1.21758823669882	-0.1333188703510177	2.71041732505503	1.146554822812037	-0.1660252907131381	2.68913562010408	1.112139616671743	-0.1173055870495115	2.65908978030917	1.128881440149099	-0.173986868029547	2.574755866870085	1.643425867069472	0.2377690487560846	2.690635215259388	1.612436399864861	0.2913588391375448	2.867013486841483	1.424644289416372	0.1870353113955179	2.926854315631793	1.513876962029277	-0.01408494693619428	2.994891035979588	1.574731157163152	-0.028204262999666
339	11.266667	2.569388125814001	1.14220056994272	0.2536203429112188	2.557056523316952	1.319801369322347	0.2430943552117586	2.553812784823437	1.460787771297873	0.2250628381321284	2.548864708910168	1.67737206570827	0.213750449161643	2.522202752469912	1.640249998665385	0.1962667218375304	2.445962287331051	1.588116019791199	0.08777812152018959	2.518051106344175	1.344813197549455	-0.02240087039694456	2.668766120372903	1.212710480296811	-0.1344484081679256	2.711648821334025	1.146688014680088	-0.1678304937672833	2.690264573944915	1.110917979286721	-0.1193008622901544	2.661469632840928	1.127488313107857	-0.181246503784734	2.575802940675538	1.642970577508386	0.2365989994669074	2.69155844748723	1.611680386964812	0.2904322413642608	2.867115577329611	1.423112170692286	0.185134886289977	2.930241019757038	1.512087175927899	-0.01508407035949589	2.997755420203347	1.570930490019145	-0.02971724454297003
340	11.3	2.570655915966559	1.141643976385153	0.2526352247649084	2.558120079149113	1.319281842125507	0.2418040019831903	2.554710348998916	1.460285323064866	0.223483240194055	2.549839240886609	1.676994117954021	0.2127588319592706	2.52313078668432	1.639890606171616	0.1952003967252439	2.446749558691112	1.58812249763663	0.08658090256492959	2.517999885383992	1.344382981879513	-0.02323067290132824	2.666884930804293	1.210120556034189	-0.1356943871961706	2.712761548351617	1.147593999248008	-0.1697879327916371	2.691255390605244	1.111397556288536	-0.1205946666026139	2.662634227705535	1.126857499329118	-0.1852969180092544	2.576810233554441	1.642531861417507	0.2354938793681573	2.692429226367913	1.611023061557801	0.2895552214867542	2.867577996993546	1.422279381164025	0.1840177622815229	2.933668920452877	1.513132799032517	-0.01540103438630188	3.000092770229343	1.572995620339514	-0.03055576736039623
341	11.333333	2.57187882900595	1.141082832196636	0.2517996477568187	2.559162244552581	1.318763487907294	0.2407121268730875	2.555614707903124	1.459789322715197	0.2221204017571417	2.55081060081747	1.676620084673857	0.2118073680995805	2.524063751254786	1.639526505128899	0.1941948859123129	2.447498804301516	1.588102937685232	0.08548804025345151	2.518056930339713	1.344095416994096	-0.02405780801549735	2.666285407768101	1.209691216475619	-0.136697662440132	2.712887043117135	1.147968884952863	-0.1715105919016521	2.690968987253894	1.111848415863244	-0.1215043390294525	2.662708436878559	1.126429498933036	-0.1849569925437458	2.57780853698836	1.642106874118171	0.2344618905736789	2.693316477441259	1.610477071430349	0.2886758971826306	2.868298048673004	1.421913229324468	0.1836680355862434	2.935931715312481	1.513257196592775	-0.01534768896481337	3.000947423012973	1.572820789462414	-0.03038319651149838
342	11.366667	2.57309659269061	1.140513859270726	0.2511060326488719	2.560234742534214	1.318241116743392	0.239815356014629	2.556596990628258	1.45929125603577	0.220962339582685	2.551824631336252	1.676236612846297	0.2108870110674447	2.52504837189529	1.639142020262951	0.193243995898921	2.448259364210172	1.588013832718423	0.08450599171716731	2.5181226273886	1.343829525622215	-0.02490216061302752	2.66634425194073	1.209772297082606	-0.1375035983250086	2.712084102385208	1.147063755670502	-0.173397771269176	2.689758468632282	1.111442962412861	-0.1236488190326522	2.662309215919223	1.125455235731654	-0.184521894543281	2.578849866294521	1.641686011296822	0.233492407020315	2.694315065883731	1.610015496753617	0.2877287448921606	2.869257700921581	1.421694368718817	0.183434327430361	2.937736261004936	1.512908451800394	-0.01527347983087371	3.001520750489935	1.573626984874049	-0.03011152677724639
343	11.4	2.574380422165656	1.13993791315629	0.2505322560448475	2.561405207113322	1.317711766081523	0.2390923136468415	2.557727762184983	1.458784606574092	0.2199888275154382	2.552929579412474	1.67583157205684	0.2099898258080826	2.526131645907326	1.638724141178924	0.1923451759419463	2.449100539822901	1.587818538628687	0.08364009069086836	2.518292392849976	1.34350306648064	-0.02582218899917098	2.666251728991574	1.209184561222991	-0.1384933800112933	2.711488750803211	1.145583588343114	-0.1749020435086881	2.689143124426461	1.10960011894263	-0.1260471563956133	2.662439170276256	1.124361151888366	-0.1858257833770802	2.579990090506004	1.641259711452802	0.2325703990602437	2.695520698551132	1.609611255273683	0.2866644909438119	2.870477870257729	1.421440355478104	0.1827333604121071	2.939388015613096	1.512719219439788	-0.01574889516190898	3.002604378174384	1.574903018093782	-0.0306580063155127
344	11.433333	2.575801404676708	1.139360550005597	0.2500630599387602	2.562726624039346	1.317177184985179	0.2385322412848674	2.559050554939176	1.458268295575612	0.2191962616434318	2.554155733405862	1.675399672299069	0.2091323582342731	2.527343725463823	1.638268007932497	0.1915135642985289	2.450077731204472	1.587505634443884	0.08290355324475585	2.518675074641558	1.343119614397082	-0.02688520281613403	2.665699295523429	1.207530659655012	-0.1399328371994908	2.711387460641649	1.143389676056698	-0.1759364143367625	2.68937291834538	1.10734742251652	-0.1284529608162297	2.662826053604987	1.123101980740182	-0.1886832432219832	2.5812632229246	1.640823531461217	0.2317079839204055	2.696988917658975	1.609242436518623	0.2854858207931608	2.871945624073033	1.42105615092329	0.1811360407868277	2.940600773287299	1.511456173330722	-0.01793748947494237	3.003738600020709	1.571424909540638	-0.03217263476648249
345	11.466667	2.577397505357852	1.138790519713553	0.2496908654413848	2.564220294268033	1.316642326392484	0.2381247428056527	2.560568634989118	1.457745255570784	0.2185859188942219	2.555501237508641	1.674941180017417	0.208352121314635	2.528683075704279	1.637775452730834	0.1907820843285819	2.451196762578513	1.587086262360646	0.08232853898391133	2.519455977289181	1.342742621883957	-0.02804390389204744	2.66498299333514	1.205811075932017	-0.1418375697144862	2.711516719548109	1.14170056339044	-0.1770484947270781	2.689542163949112	1.106693145217042	-0.1292973710629351	2.662261242439401	1.122294974384207	-0.1916345150493567	2.582668645065383	1.640376939558381	0.2309356525829477	2.69870343150137	1.608896702924581	0.2842665330216528	2.873617675525315	1.420570612678214	0.1788364389100326	2.941254876061409	1.510748573700295	-0.0209190447139276	3.004513602245212	1.570770977181394	-0.03391743806632131
346	11.5	2.579166617690935	1.138239134441991	0.2494156782721076	2.565870813626746	1.316115534664672	0.2378587472231899	2.562244575215143	1.457222867836769	0.2181532102077386	2.55694179161086	1.67446256926064	0.2076735791818866	2.530124241305575	1.637255515551051	0.1901709185094499	2.452439204268269	1.586576760517818	0.08191981613265777	2.520890845455168	1.342348230862447	-0.02924503983665352	2.66469911271473	1.204272994147224	-0.1445748986300278	2.71242697170678	1.140115782797108	-0.1784822033985248	2.689364895793842	1.112095870468826	-0.1231987675355733	2.661998873789808	1.120771229496432	-0.1955367437275915	2.584179937993583	1.639924123949466	0.2302726670379232	2.700600510125144	1.608574660666013	0.283094230567315	2.875501777996052	1.420126814804794	0.1759386142625027	2.941759449392336	1.510378280064933	-0.02454684738873617	3.005993848077301	1.568740096206783	-0.03605817460879521
347	11.533333	2.581066620226209	1.137722595192348	0.2492560048498486	2.56762422175615	1.315610990950514	0.2377429444214837	2.563996580169322	1.456715648961845	0.2179181453242739	2.558424366444301	1.673979034098761	0.2071180964404799	2.531613506236663	1.63672618833391	0.1896973883130895	2.453734272722504	1.586017834362074	0.08167903519596707	2.522710185704216	1.341896191992347	-0.03029420006751525	2.665356809780963	1.203934350871336	-0.147571413670166	2.714541517369072	1.139339340808477	-0.1799422085351024	2.689995010732642	1.122285857912734	-0.1092474431605918	2.66412369441624	1.116868348470112	-0.1966694790281005	2.585737286753633	1.639477327287172	0.2297420988478154	2.702562173640944	1.60829787796118	0.2820648599051164	2.87755042058226	1.419997763057968	0.1732618824591363	2.942493920480455	1.510351406231498	-0.02777122126258144	3.008008013845926	1.569136546302679	-0.03843759700236195
348	11.566667	2.583029401227786	1.137260585080893	0.2492209602000945	2.569408663743379	1.315147889594671	0.2377754361184722	2.56573160418975	1.45624405780376	0.2178847908566427	2.559895323055245	1.67351370860776	0.2067151930002224	2.533093801519866	1.636214901619715	0.1893863725429518	2.455015078310256	1.585471694909487	0.0816078460303146	2.524493420058838	1.341389847486298	-0.03102997910905553	2.666538373925895	1.204084458976461	-0.1499376702187278	2.717458566414142	1.138810297193821	-0.1813799276282076	2.692065001377847	1.120816322036768	-0.1056008914732239	2.666814069481891	1.110452500042371	-0.1951120161472717	2.587280296775332	1.639054679386529	0.2293687268544139	2.704478422602961	1.608071077041827	0.2812507649375726	2.879634954431771	1.420147048246491	0.1710100286597226	2.9434701522858	1.508074910363211	-0.03147710446996528	3.009236283051095	1.569490164155517	-0.04140174220397939
349	11.6	2.584965624681087	1.136875261885009	0.2493090032801147	2.571144621078587	1.31474884906665	0.2379438737252646	2.567364512493462	1.455831723704536	0.2180386974200652	2.561307777744691	1.673093787735538	0.2065053609045229	2.534515471701136	1.635754036759374	0.1892671209404176	2.456235294849848	1.585012086039253	0.08170976505256747	2.525910782230689	1.340905981875369	-0.03134426281966109	2.667562181022113	1.203347134410202	-0.1504752703344393	2.720174968608672	1.138092245954462	-0.1814707066300943	2.694032294566641	1.116225213335944	-0.1111719177978257	2.667431107950676	1.105715515479337	-0.1931775693296292	2.588754621676507	1.638677194874147	0.2291858752423999	2.70624631318407	1.60787868740653	0.280738225130935	2.881512979642886	1.420349192764532	0.1696073959390712	2.945000381653716	1.505281456942154	-0.0340321894606446	3.010705673585395	1.566056052790112	-0.04448683645406495
350	11.633333	2.586822272840366	1.136593557526882	0.249499440908883	2.572782581735437	1.314441978370914	0.2382201565534025	2.568840763965603	1.455508445798205	0.218354870848487	2.562619713643456	1.672752677168136	0.206499442074613	2.535837068769979	1.635380371466917	0.1893415005777951	2.457361973811746	1.58470663376222	0.08196431361167519	2.526914514026872	1.340600454845591	-0.03132868967582231	2.667652334767391	1.20125109724726	-0.1498689595987911	2.722146383776879	1.13677504501113	-0.1805124249273732	2.695008798543174	1.110928762340051	-0.1218496740252217	2.66665980415446	1.103613811531951	-0.1923197015367851	2.590114117019142	1.638373785895557	0.2292012167964977	2.707799743210586	1.607744350761354	0.2805401142873283	2.882943526712853	1.420570779291079	0.1690252944107007	2.946830931871198	1.503405666013986	-0.03499485044385024	3.01212306135959	1.565536345037335	-0.04725980264997581
351	11.666667	2.588586219751582	1.136442923795455	0.2497611623988758	2.574305805243501	1.314253864954218	0.238553911789928	2.570139887497816	1.455300277741799	0.2187685306543877	2.563798474472906	1.672518011213819	0.2066742870289401	2.537029327457772	1.635123435655143	0.189579281983553	2.458374557472702	1.584600796826209	0.08233097196296485	2.527693433720628	1.34062895420865	-0.03104360022706138	2.666833353465864	1.198943281954201	-0.1490942295422889	2.722561160506699	1.135112750334736	-0.1796623074638576	2.694312213901422	1.107226027305882	-0.1264148450926526	2.664982071823321	1.102707763832397	-0.1927731218951873	2.591325717371928	1.638169531474605	0.2293864254290648	2.709117621612288	1.607714702766412	0.2805696390186443	2.883808387569434	1.420889488750319	0.1691869649461574	2.947331358316863	1.504108688351999	-0.03527511504896984	3.0125299480157	1.564519979825431	-0.04944543665768775
352	11.7	2.590268531133793	1.136436252482913	0.2500656757890768	2.575719407355884	1.314198424371849	0.2389028153686225	2.571270156715081	1.455221436642643	0.2192218442452032	2.564839423901622	1.672406629803571	0.2070021481272899	2.538090059804714	1.635000943565975	0.1899460284780356	2.459294801705664	1.584709390260139	0.08276687817064766	2.528341075084853	1.341032221234381	-0.03051833526208968	2.666305869675752	1.197953886249931	-0.1481030351149614	2.721662036034279	1.133728917830805	-0.1791711315663684	2.692790407605871	1.104446755125509	-0.1269105410174371	2.663642667648595	1.102224059273212	-0.1932234150373677	2.592385070674744	1.638079376089925	0.2297116087395435	2.710228097433336	1.607798449199548	0.2807190095241565	2.884129982518169	1.421134385740538	0.1698508486575359	2.946596292560223	1.506089373663668	-0.03470566649105174	3.01199246151985	1.562247298375432	-0.05154698341989855
353	11.733333	2.591885751297439	1.136569434247632	0.2503934103218912	2.577044452931302	1.314274572874764	0.2392331518649005	2.572273742240892	1.455271307518723	0.2196523792094248	2.5657600301359	1.672421839066284	0.2074422985824754	2.539038717461229	1.635015149566184	0.1903975958583742	2.460166204658758	1.585006772056835	0.0832311032620652	2.528763051551746	1.341721028748279	-0.02983323545760773	2.666846541932847	1.198530529065332	-0.146665143379847	2.720145720857445	1.133127980050907	-0.1785577932333909	2.690674015007448	1.104428018951496	-0.1261013559791909	2.663564935937643	1.102649030595047	-0.1940124624199549	2.593313284373439	1.638106127446557	0.2301339908719667	2.711192571256056	1.607980926303489	0.2808898837809808	2.884209871944917	1.421215247141769	0.1704295005450066	2.946232319907881	1.505376765723779	-0.03360394327680178	3.011352079216951	1.560761783317832	-0.05208787916875122
354	11.766667	2.593441828749986	1.13682747144771	0.2507377063180704	2.578299351387235	1.314472203556687	0.2395393365114249	2.573201826413748	1.455441153282079	0.2200356303447765	2.566586859804179	1.672559467804899	0.2079685462714534	2.539903026262831	1.635159511488172	0.1909085776704313	2.461027772409516	1.585434690501649	0.08372614166983593	2.529109931386232	1.342592040491783	-0.02907758394685204	2.668532133228044	1.200862526407271	-0.145157423125058	2.71790017870716	1.132541162254575	-0.1779393696625472	2.687771133753024	1.104568772130907	-0.1253475630602718	2.663763585970426	1.102932474528375	-0.1932961837479086	2.594141173097052	1.638246230829711	0.2306275662683618	2.712068334009987	1.608248239458965	0.2810682818775181	2.884463977789209	1.421464506060453	0.1698017189363951	2.946144530536858	1.502400028227314	-0.03377897467680127	3.0109533049143	1.559219738754831	-0.05141173323528198
355	11.8	2.59490858175214	1.137186538040023	0.2510988521975928	2.579481354467784	1.314773257729433	0.239829605231741	2.574091348462186	1.455714623535003	0.220366805029273	2.567345183850539	1.672807972653968	0.2085720719282495	2.54070854564071	1.635419870398832	0.1914694901553129	2.461899617802469	1.585921309117441	0.08427645625576927	2.52984783724272	1.343544313626596	-0.02829148860843172	2.670738571987591	1.204590640420419	-0.144384098408433	2.71635649137697	1.132355725019263	-0.1780072814677828	2.6859722800304	1.103888468286946	-0.124720814366952	2.664360252077096	1.10162387058348	-0.1897028337103844	2.594895380764825	1.63848898578128	0.2311855639566621	2.712877674361102	1.608582084773597	0.2813391830829189	2.885463734717471	1.422513512289392	0.1673113345868023	2.946474729868955	1.50358839352701	-0.0372029376470317	3.01335304569331	1.562469809555864	-0.05096672939280901
356	11.833333	2.596247143382474	1.137618887071068	0.2514848264097552	2.580567859877959	1.315155455894772	0.2401244236124113	2.574940035372314	1.456071951929712	0.2206759713053085	2.568042742468978	1.673152942595135	0.2092682231320245	2.541463442948626	1.635779128989019	0.1920903849381826	2.462783702066881	1.58640528482673	0.08489655647337992	2.531154523193618	1.344433516434386	-0.02747161128521438	2.671867161845165	1.206054556555324	-0.1443255005429964	2.717875245263285	1.132835753951269	-0.1782838624316162	2.688479537694366	1.104217641782072	-0.1246816396337589	2.665907342716404	1.097481011357717	-0.1887983749266295	2.595578775803215	1.638820841038003	0.2318321195014217	2.713592160189314	1.608950881251274	0.281830650210748	2.887392223418656	1.42430802950288	0.1651468175167355	2.950391072062937	1.508649597837668	-0.03969364202812518	3.019090524704595	1.567603591628621	-0.05142317404957059
357	11.866667	2.597407791727209	1.138106173981083	0.2519187346548569	2.581523370098224	1.315606670241681	0.2404565987201989	2.575718470401036	1.456505245938547	0.2210172071019388	2.568681253950449	1.673592458752306	0.2100673070746013	2.542167064348694	1.636232899142545	0.1927785383521902	2.463644218204951	1.5868569909843	0.08559494884012278	2.532932555507218	1.345144663232996	-0.02660275173152031	2.672802680757941	1.206311599698001	-0.1437450959586801	2.720865971000904	1.134714175233504	-0.1776169479738023	2.692491735107634	1.108325206369119	-0.1250066185701505	2.668620757411646	1.095884971424469	-0.190868251186062	2.596185283406559	1.639240596562219	0.2325927212250508	2.714178527817702	1.609333679727639	0.2826194798646623	2.889816260419806	1.42609128384543	0.1650394781919791	2.9571299907691	1.513149545289292	-0.03924679361257714	3.025572705357438	1.573074157426491	-0.05235771435327728
358	11.9	2.598336763550658	1.138654808849133	0.2524396243219453	2.582303393574613	1.316139018162858	0.2408596900455821	2.576375397149619	1.457031160592831	0.2214365915097252	2.569256141459736	1.674147276164584	0.2109511215698694	2.542809284952135	1.636800469835975	0.1935180493253815	2.464420658608945	1.587295945723896	0.08634003942137827	2.534953481417801	1.345645237016805	-0.02571020097618073	2.674386524237659	1.205807248685074	-0.1419152342752709	2.723435156684893	1.13619770754643	-0.1754441337487595	2.696055400986563	1.108026278838384	-0.1269277190650412	2.670220493489746	1.099229584936595	-0.1946710621837784	2.596701877908348	1.639769645820344	0.2334664419977966	2.714575076641245	1.609751616297084	0.2837475467391661	2.89198884136804	1.427305557649106	0.1683731528143296	2.961235443419469	1.513172033229373	-0.0344074047997722	3.027348202037323	1.573521917518715	-0.0504305945035237
359	11.933333	2.599018687182113	1.139301850790342	0.2530869242649765	2.582891018156609	1.316793193303297	0.2413516702038588	2.576877939786637	1.457693941232871	0.2219541103115071	2.569794927410979	1.674862630165487	0.2118623638386679	2.543404392639891	1.6375276525752	0.1942642951365071	2.465092483267492	1.587802980317233	0.08705034802321392	2.537113444665863	1.346021551151557	-0.02490253832738104	2.677363109549838	1.204256968157527	-0.1389475581068095	2.726889381959323	1.136120179996434	-0.1709550583887092	2.702133299902294	1.094258178778509	-0.1345585504853182	2.674753192765181	1.105127365503257	-0.1964410744405975	2.597152070090859	1.640453224264821	0.2344089978329491	2.714814604431757	1.610262891198106	0.2850901464314154	2.893618953855444	1.427943819250372	0.1734544264627719	2.960019756867831	1.514169836718724	-0.02877324481064262	3.023698407307283	1.573582783094665	-0.04703609030240154
360	11.966667	2.599447759142734	1.140104670145849	0.2539044220622991	2.583298581199657	1.31762701877099	0.2419373026858399	2.57724756466814	1.458552370863034	0.2225489438646432	2.57037205758944	1.675793685461286	0.212722421577048	2.544010005505086	1.638471939628209	0.1949525270031777	2.465701387042441	1.588502509730369	0.08761584319249575	2.539302497475437	1.346392968806989	-0.0242211637714745	2.682645635524891	1.204423908686422	-0.1359930479298724	2.730743164178075	1.135932760124122	-0.1662847483300053	2.709217438012858	1.075890568272799	-0.1431306257278351	2.682088322368773	1.108793012890158	-0.190900839872376	2.59761175756575	1.641346389721695	0.23534954181104	2.715042221449569	1.610940560401917	0.286433152117886	2.894755907994169	1.428144981814275	0.1777399545402208	2.955870325606727	1.516024789619114	-0.02574119889288974	3.019011946916952	1.576737421588437	-0.04243685813460186
361	12	2.599603301648951	1.141123184616546	0.2549468590014865	2.583543448890418	1.318698135732634	0.2426333775097174	2.577527855460152	1.459662720596945	0.223210107334044	2.571080102302013	1.676989058414633	0.2134780430197323	2.544698998339489	1.639685437344116	0.1955476330414053	2.466266073416664	1.589520092670865	0.08800705307235847	2.540688365864198	1.346818324290949	-0.02335546914263073	2.689858620534054	1.212238454983302	-0.1341236532017531	2.733014789650785	1.141809089710524	-0.1655138999708511	2.710357559628109	1.092965050111463	-0.1286161714923387	2.685596469284264	1.113381916606204	-0.1795455574411324	2.598179822334457	1.642497796872397	0.236233512876783	2.715429506152317	1.611837684689661	0.2876111681620778	2.895577881003976	1.427943441470132	0.1810940166225411	2.952437078092566	1.51340059586757	-0.02292996327708779	3.016837039387685	1.569839279298256	-0.03580062605120968
362	12.033333	2.599459564876529	1.142424661474815	0.2562941828186803	2.583646980508826	1.320072421159297	0.2435250470232818	2.577787093135026	1.461088102995331	0.2239840290265885	2.572009031223887	1.678503649597553	0.2141535541571129	2.545539681224435	1.641226642982639	0.1961026471774695	2.466791383083943	1.590948220262952	0.08835564926076894	2.541019467508767	1.34738236383898	-0.02187002439635292	2.695911462107331	1.220704793001937	-0.1321562667644061	2.736009296620839	1.148153515411733	-0.166658264344332	2.709968820643311	1.109175191761074	-0.1186584000205844	2.686971901277898	1.119589867007761	-0.177140738722914	2.598963856294604	1.643962390463608	0.2370657033357571	2.716172910783109	1.613017387305776	0.2885101033697531	2.896290768607042	1.427575748061152	0.1829552838224942	2.953146023214863	1.509335101286284	-0.02078682150946577	3.01852333899146	1.567441426274975	-0.03274024554679685
363	12.066667	2.599019137737758	1.144070693308744	0.2580177151289533	2.583645636935143	1.321807424913727	0.2447123427360401	2.578101654386673	1.462881055971491	0.224936594056111	2.573222254621201	1.680378081011546	0.2147892748398146	2.546577563914902	1.643138084520641	0.1966970575751293	2.467256242753858	1.592811451918483	0.08885879486169321	2.540984110789763	1.34823457337951	-0.01967231655981992	2.70013223709037	1.225938884659698	-0.1290975826010892	2.741070222890736	1.154809645088218	-0.1669733099940211	2.711617803239646	1.11810170975682	-0.1140647569472242	2.688121217627477	1.126020176280533	-0.1774121104576175	2.600052475133773	1.64578339485426	0.2378572532220251	2.717434573727863	1.614538001286888	0.2890003261280131	2.897131309651319	1.427386185614902	0.1830080724736987	2.956267250342575	1.507503639252736	-0.02194874694961533	3.020280521669712	1.569445027311155	-0.03418387771445597
364	12.1	2.598329373892982	1.146100098743316	0.2601783331207267	2.583596329727911	1.32393414004576	0.2462885617242534	2.578528624241539	1.465065612067274	0.2261595599154534	2.574744119701708	1.682621093940734	0.2154157547287969	2.547825762864623	1.64542777902443	0.1974077520709571	2.467583842111548	1.5950741544891	0.08973473107556072	2.541176839482172	1.349514107415919	-0.01687272385155559	2.703438587435044	1.228510997643864	-0.124855338722469	2.746758782716482	1.161342481608404	-0.1653294988086991	2.716374275194731	1.125994595675236	-0.1094618427386393	2.689549205912002	1.131171401957372	-0.1763679339499648	2.601495551035325	1.647975463102204	0.2386121485706514	2.719309625651602	1.616438451034407	0.288931209850324	2.898042166207342	1.427592699927032	0.1829137418144065	2.96133827124	1.511247513081076	-0.02477427066512847	3.019564178568705	1.576795665880098	-0.03720809305515282
365	12.133333	2.597520771014632	1.14853761209413	0.2628156877636825	2.583593442201071	1.326466240720219	0.2483268149170805	2.579112223750675	1.467647884667744	0.2277474702395011	2.576548105255533	1.685221971286456	0.2160623972849037	2.549254543903001	1.648081940845494	0.1983191151331556	2.467651058961204	1.597663013623109	0.09124089794797277	2.541864993837286	1.351405361514001	-0.0137047750727989	2.706767575305227	1.229213673155371	-0.1196518888764347	2.751315004191504	1.164340818558831	-0.1605897766100746	2.721459603518066	1.128227379748884	-0.1042506159831839	2.692688685424593	1.133129194432537	-0.1733334232022137	2.603296348107933	1.650536178175107	0.2393254333830032	2.721828763874164	1.61875004827506	0.2880823625358443	2.898453727553921	1.428470680794691	0.1843096141099412	2.971819253844373	1.512448583434467	-0.02551094932565939	3.019317159051937	1.576552091049181	-0.03741065095118518
366	12.166667	2.596794980235609	1.151394211868196	0.2659319077666729	2.58375300753816	1.32940500532211	0.2508708398266588	2.579873381635861	1.470624876871781	0.2297847404163797	2.578538166045808	1.688164487314122	0.2167422225206489	2.550775084657267	1.651078168137346	0.1995067400393363	2.467283589884147	1.600488963307729	0.09364167843509846	2.542938095780907	1.354107959221572	-0.01044707022070767	2.710900749537079	1.23027791648916	-0.1143586374559472	2.755213274401815	1.163020617231205	-0.1533116728790662	2.726053223813328	1.127326028870764	-0.09765061367722305	2.698378537332532	1.131693686102276	-0.1674687786628858	2.605392581757477	1.653459130834676	0.2399698725756639	2.724922809264375	1.621512258412994	0.2861399122624412	2.896968092568887	1.430519459961091	0.1850417026000231	2.987862958979198	1.499148120857167	-0.02220775351420686	3.022797239172505	1.547615563373486	-0.03431338749134209
367	12.2	2.596414036475572	1.154658566359035	0.2694958571364073	2.584201909139224	1.332734829807818	0.2539350775875908	2.580804324540773	1.473980896698207	0.232333086185639	2.580551462092267	1.691429709175655	0.2174898661297815	2.552238999827908	1.654389556048142	0.2010723131453341	2.466242746420702	1.603474276894588	0.09724087175113152	2.54291369418284	1.357744122026924	-0.007047669810800421	2.713769340994309	1.235759986129455	-0.1098669074961178	2.757571406102068	1.162820170669019	-0.1452061453187747	2.728583971165019	1.127213272271643	-0.09043203543247091	2.704240691021849	1.131265354531428	-0.158925526927312	2.607660158336155	1.65673341216374	0.2405216259408039	2.72844472984823	1.624768187382297	0.282721432494709	2.891506336947536	1.434287919469981	0.176177753961393	2.991901261167394	1.48660909089625	-0.02424368867692539	3.020777711525145	1.533244942028218	-0.03890430585975779
368	12.233333	2.596648581496265	1.15827093037852	0.2734459838989188	2.585054544156251	1.336397730782916	0.2574970681318439	2.581877985830817	1.477661025314066	0.235415054940283	2.582388632921349	1.694970957599408	0.2183428411707236	2.553476517116344	1.65795935660835	0.2030939654866193	2.464342770315252	1.606496367498476	0.1022358929396175	2.540251525097171	1.361981352542711	-0.003338332794331284	2.711946042734075	1.244628724403884	-0.1070547948483028	2.756045539284169	1.168416157798065	-0.1396832947696174	2.727392622675541	1.131461819499637	-0.08702670613279807	2.705040489259716	1.134612352807604	-0.1522899874292093	2.609926386333909	1.660318292364941	0.2409711121937941	2.732124196059907	1.62849898311379	0.277640918829937	2.880341051900031	1.439878295995917	0.1499509853122004	2.967888528575739	1.49783900407269	-0.04840626870763586	2.992933848614962	1.553080826081866	-0.06667141200264672
369	12.266667	2.597663022660068	1.16212067103756	0.2777008585445755	2.586386613885917	1.340293774207263	0.261500280356853	2.583094868547242	1.481574039667903	0.2390232835075643	2.583904618277106	1.698717567797816	0.2193607206368246	2.554382351199203	1.661708143509001	0.2056246486576986	2.461551959579269	1.609434201944789	0.1086956465073867	2.535089598694618	1.366260354202005	0.0009322398431864574	2.704692824484915	1.254056434367041	-0.1061221293910209	2.751869291941012	1.180101720060669	-0.1369779978187278	2.724290237533072	1.143034836704502	-0.08617234213695756	2.699702616967173	1.141048050419029	-0.1465573839373928	2.612050627937168	1.664143708345776	0.2413579588002037	2.735659183940961	1.632610615224464	0.2712597063804364	2.863520302585246	1.44604020974504	0.1087725921114856	2.911165081137688	1.536680142403347	-0.1001076218702539	2.927791156944906	1.629525223527396	-0.1153906649552033
370	12.3	2.599503152328905	1.166067165012973	0.2821497955259496	2.588257514075679	1.344296302878081	0.2658233342882886	2.58454245257695	1.485602378095449	0.2430581564548358	2.585102459088461	1.702578130504615	0.2206068171409724	2.554997929509864	1.66554242185463	0.2086735104799441	2.458116484311492	1.612209167538794	0.1165598136813963	2.529361684335122	1.369847757883939	0.00621373125874309	2.69503927929498	1.257289695914495	-0.1053293590082493	2.750017835021785	1.190147194524282	-0.1333624910862194	2.727218089314563	1.154791475067807	-0.07285868620692358	2.700279811383799	1.145453088478345	-0.1362976417815779	2.614018765569343	1.668110683407937	0.2417421279710494	2.738901168200531	1.636933101937974	0.2644849275320986	2.844959600828783	1.450093272413902	0.07387240039268068	2.847088422942741	1.554108088673473	-0.1397176722176629	2.856672078869378	1.652494321252647	-0.1506350281218934
371	12.333333	2.602095384138199	1.17000906413668	0.2866385338516012	2.590665378477412	1.3483109772563	0.2702466413683412	2.586292969676449	1.489655016710739	0.2472702234291913	2.585999080088258	1.706480473348451	0.2220502596910838	2.55537688899517	1.66939375958133	0.2121554198598984	2.454246715916577	1.614838648290299	0.1257676452080434	2.52372014327122	1.372476192340178	0.01290815804973676	2.684747629380343	1.254554304249883	-0.1031681702692462	2.750309624864407	1.199881523936253	-0.1293204958232751	2.741199401631302	1.16652666732097	-0.05356115757589833	2.708534268470858	1.149545869067426	-0.1237831859256229	2.615822155737249	1.672136264252863	0.2420770659508691	2.741765383528823	1.641379981463329	0.2579500411213375	2.828604760256021	1.451027304833099	0.05524490737122243	2.790020521028257	1.552964754361319	-0.1580983944890562	2.789032293589084	1.64453779255287	-0.1630165286364751
372	12.366667	2.605229696164735	1.173901031141064	0.2909745741067232	2.593508631919064	1.352292648089699	0.2744714016201739	2.588337355428038	1.493685934775514	0.2512995064923655	2.586559628461438	1.7103883793689	0.2235542125218193	2.555518718161865	1.673234105752482	0.2158940768069519	2.450024932826987	1.617433093261842	0.1362683955829791	2.517428206184838	1.374415647822478	0.02121501028373264	2.674511186182419	1.251226281383877	-0.09835173697073932	2.750922664638988	1.209793094942668	-0.1217193304688085	2.768955994836699	1.16756676795996	-0.05281566368946702	2.717789000899594	1.156585171995476	-0.1154498172647525	2.617393933397824	1.6761722430359	0.242199121712821	2.744147569334489	1.645962883419132	0.2517172540060191	2.815931467372045	1.448819672870709	0.0546627094418966	2.747150008642209	1.546089728893445	-0.1562791214764662	2.731591326007135	1.636606193132103	-0.1586061612075323
373	12.4	2.608549541065816	1.177730264461776	0.2949594598677179	2.596544222278899	1.356224310513104	0.2782262659514552	2.590521861501463	1.497675916925028	0.2548497539308804	2.586685821640619	1.714282215406288	0.2249380848026899	2.555348378529219	1.677056488217251	0.2197006309986672	2.445450351986306	1.620112808612876	0.1480122000030153	2.509463150198848	1.376074766244454	0.03103693511718258	2.663610500361632	1.249916425176166	-0.09046334118859806	2.749963793854588	1.220289301614395	-0.1063873572303087	2.80485908321943	1.17343657186544	-0.06449048191143318	2.725042326202063	1.169142273289849	-0.1068572496060994	2.618592921478674	1.680186327819249	0.2419028134809943	2.745855583281817	1.650655167649518	0.2452465027411726	2.806582266477144	1.444164227149746	0.06917081478611924	2.718008785055293	1.524042225930824	-0.1347491030413249	2.697236183003849	1.609366187163578	-0.1426496646089875
374	12.433333	2.611589775449779	1.181485628909185	0.2984068160608601	2.599380650703544	1.360087179188407	0.2813049880774808	2.592508985043999	1.501603223922643	0.2577418048074189	2.586185496398755	1.718133941011009	0.2260401517965965	2.554687003278126	1.680847405478866	0.223422851680124	2.440436257731137	1.622919051051144	0.1609128358578437	2.499342525235221	1.377582018660203	0.04204953066430896	2.650964510879957	1.251077013275701	-0.08166138695490674	2.744071490757976	1.232196234765994	-0.08717749065970579	2.821118995569865	1.194591664725257	-0.05383991795964437	2.731963418195991	1.187640209194888	-0.09853592498138344	2.61916993028168	1.684138069734591	0.2410122882436233	2.746490497347939	1.655294583655957	0.2375044835184957	2.797586399141714	1.43829815057849	0.08406523649749918	2.68864051413916	1.492235584378105	-0.1034903501460046	2.675799327461004	1.560872689089434	-0.1235213308531793
375	12.466667	2.613911208605274	1.185151160314718	0.301185300192334	2.601574144200711	1.363852596532003	0.2835822534602692	2.593852226672845	1.505432022979327	0.259872998993014	2.584835642339356	1.721903933211983	0.2267933195895117	2.553313422879415	1.684582716382697	0.2269844462513472	2.434865094362753	1.625871695446663	0.1748289779495689	2.486579030906596	1.378862291859695	0.05404993313422098	2.634260233214026	1.254025366105907	-0.07510639911321781	2.728101597641166	1.244445200019107	-0.0724332546527825	2.811683326176438	1.219318133055425	-0.04076020536987516	2.727548243537267	1.211479619362962	-0.1006639374477038	2.618833970624137	1.687973652871894	0.2394583748983203	2.745528711862252	1.659585611461921	0.2276214694731615	2.784761988415047	1.432361823246674	0.0781173366229808	2.634197780837471	1.492750622544445	-0.08448665505546836	2.614383529620833	1.580856193037586	-0.1099538197624437
376	12.5	2.615080091863331	1.188722980612924	0.3033028781204923	2.602686895058861	1.367505389742787	0.2850872122851817	2.594134774884723	1.509139152445655	0.2612630227169219	2.582516924337205	1.725578360925914	0.2273056758980401	2.551099816667501	1.688263415354675	0.230378948251467	2.428806273798386	1.629105057218857	0.1893721802398331	2.472732386459208	1.379933352955022	0.06701918087134889	2.617694312814458	1.255888445842104	-0.06992414012101328	2.711682172756269	1.252471803092662	-0.06365352030827175	2.795287193463977	1.233194380287313	-0.0310799154549915	2.72527392633549	1.233395652977447	-0.1017752844334505	2.617381184663087	1.691661542461668	0.2374291532016559	2.742657221229507	1.663351635482677	0.2161244109021598	2.77095844775655	1.425589246195121	0.07005905577015564	2.58513579904801	1.483307582365503	-0.06667337898138587	2.555542638858757	1.575088646638252	-0.08245763599936343
377	12.533333	2.614800811918265	1.192238381693806	0.3048692181557301	2.602394562029352	1.371071578137857	0.2859728407092397	2.593040659368942	1.512740933891728	0.2620281066521154	2.579213030822536	1.72918321338807	0.2277527925547644	2.54800544487394	1.691931088323596	0.233675267390857	2.422348305700773	1.632871679344015	0.2043753230566235	2.457416524070045	1.381251969270278	0.0819409012741239	2.601397550290882	1.259955832251953	-0.06297781972471769	2.696496708922362	1.261957187233066	-0.05661006826164	2.777674748390742	1.248469266290594	-0.02054473962251518	2.716978198582443	1.243758293467778	-0.09294368737879305	2.614725338849955	1.695209610513742	0.2351811950362571	2.737803681358383	1.666558240307746	0.2038040687295803	2.7586419102107	1.417998318070844	0.06938426864014584	2.553242751115625	1.461992526922243	-0.0479320634921393	2.518619320279536	1.545163122642134	-0.04513968040349362
378	12.566667	2.612949030343692	1.19574489198205	0.3060184795155314	2.600557406940917	1.374587912573316	0.2864203912923074	2.590456053478757	1.516266616722902	0.2623552647603092	2.575018360337781	1.732746892346111	0.228285478181628	2.544093892834538	1.695625139694935	0.2369427054132812	2.415679530133932	1.637405778015506	0.2196393149397563	2.439819072128152	1.383303882259934	0.09989532163586612	2.583393328274171	1.269713109962177	-0.05087465955146125	2.679832417888166	1.273692635183398	-0.04564689045145421	2.758208042014555	1.263941069675856	-0.004926971647586689	2.697596547972652	1.253565802836913	-0.06486015569165207	2.61092172422468	1.698636117196376	0.232951917319095	2.731205043481784	1.669298710508693	0.1914380203750236	2.749174907919883	1.411007099075685	0.07197403899657434	2.532668950705403	1.445895809374202	-0.02966648080687204	2.498697540158829	1.537889447460254	-0.007013535567000476
379	12.6	2.609546934938779	1.199256995407227	0.3068764490770146	2.59715131120831	1.378060193577792	0.2866094610868941	2.586356055244801	1.519717315703159	0.2624709607535805	2.569987536793484	1.73626078611598	0.2290154959103328	2.539398271811628	1.699334795728913	0.2402102725022691	2.408933655428434	1.642711898121856	0.2347562972477512	2.420184775865657	1.38599501332878	0.1210679895095395	2.562100258895342	1.280784798041811	-0.03238590812548814	2.659045066926106	1.282839280112998	-0.02841335651599323	2.735153378074891	1.278933787806835	0.01613345317846254	2.672099928254854	1.273323413759376	-0.01875921425752011	2.606013019333784	1.701937487186139	0.2309657600558152	2.723131314330958	1.671732772599009	0.1799490610409293	2.743101810487875	1.406156174362593	0.07597940759271687	2.520972003474799	1.43058631683834	-0.01300311894989742	2.484534828778594	1.522741242082534	0.01822906399756249
380	12.633333	2.604704727857901	1.202747503329065	0.3075276460657691	2.592227785954715	1.381460846152994	0.2866716517781803	2.580765984599025	1.52306661260665	0.2625442439208298	2.564121593275101	1.739688240986247	0.2299804183811515	2.533905395172214	1.703010240540487	0.2434523376028737	2.402126491990501	1.648590295267189	0.2492022002590782	2.400826823585788	1.389069972518785	0.1442649862970165	2.537203789833494	1.281984808764236	-0.0107030766457446	2.631844120362824	1.281041943403929	-0.007601015059100995	2.707645498736449	1.279706447237603	0.03405207306702074	2.653757249748794	1.289139504251017	0.0193615120355225	2.600013149486866	1.705092689700453	0.22936294741682	2.713790029106525	1.674004752914707	0.1700051499189406	2.739719773265518	1.404390164089458	0.07867636037008351	2.517102338303863	1.413954844863172	0.0006866555224414907	2.475205740321032	1.505524449399557	0.03137441608524661
381	12.666667	2.598578221021148	1.206163531260529	0.3080185377482299	2.585898648319356	1.384745719959199	0.2866994265563099	2.573769379906946	1.526278895204781	0.2627151152461254	2.557456130838893	1.742989113938072	0.2312439984569535	2.527632887944926	1.706595513626412	0.2466979825946569	2.395238896926481	1.65480467118212	0.2626085747643855	2.383893826248283	1.392498197968441	0.1682685192882966	2.511799154059469	1.276084267695295	0.01111280372712114	2.603527606549074	1.26903169148591	0.01352508748580014	2.686114131547826	1.267856047935706	0.0469611892533118	2.637757056508039	1.292203300938865	0.04077680036797342	2.592984950268259	1.708078044850456	0.2282664579708847	2.703362672605754	1.676178385261764	0.1618900285194768	2.73677177576064	1.405451257579253	0.07862690476034001	2.519263539360713	1.395359777801871	0.008767151536771621	2.466894306460413	1.46142800894688	0.03813972668390123
382	12.7	2.591290077843957	1.20942733012062	0.3084217006606379	2.578257583745076	1.387845813136742	0.2867862154386615	2.565419214305688	1.529291083523607	0.2630658282928441	2.550028883919861	1.746100633723154	0.2329165678133107	2.52059986530603	1.710012316438161	0.2500551335284228	2.388154081291732	1.661135171444415	0.2749948886535045	2.368356379879071	1.396521291816311	0.1929722688198119	2.483352533172947	1.269054402779405	0.03330184644413989	2.569057254304132	1.253458933737906	0.03490578829966205	2.657548534417047	1.26023978651514	0.06031785764788092	2.610816078582594	1.288123918808959	0.05315917881615041	2.584990271585503	1.710845364999505	0.2277836317883216	2.691902164008282	1.678187537699576	0.155600712464487	2.730026935264392	1.407875792757952	0.07561370839853171	2.515393301255549	1.378001737217922	0.0127140789363919	2.452010148735845	1.434823772310732	0.04288728360267314
383	12.733333	2.582984383450251	1.212405781556805	0.3088267998021099	2.569436612107831	1.390635701762343	0.2869901224845189	2.555822202695673	1.531981518651654	0.263583167105168	2.541920463669636	1.748904919726484	0.2350792540744949	2.512867601818776	1.713123534881973	0.2536004280904747	2.380756917091596	1.667268061138103	0.2864466924763384	2.353003226683407	1.400988429795595	0.2181690737038489	2.451606622628777	1.265297851934433	0.05561356740875917	2.529429045809952	1.241359645808837	0.0530122245649414	2.617184456624138	1.252496256112543	0.06987339880971324	2.570384815901491	1.283139937355144	0.06499569835255899	2.576140086848907	1.713293522309082	0.2279770698949788	2.679621213427418	1.679859964856206	0.1511466508305846	2.717616544727859	1.409709591709676	0.07209314058630721	2.497102175573397	1.354091512873825	0.01574334979644846	2.417656571028909	1.392795286558212	0.04638934642865768
384	12.766667	2.573913113808996	1.214951436826369	0.3093189827207745	2.559680337406606	1.39297956800005	0.2873377850060529	2.545228714505053	1.534222547759968	0.26421985268008	2.533316751590089	1.751283846376512	0.2378134524699042	2.504599187820943	1.715788956504742	0.2573906895697168	2.373063899350352	1.672865931074094	0.29698308087734	2.338015961198016	1.405426366112873	0.2431580750338419	2.422087726489343	1.265216037945447	0.0777299098671658	2.493620718097097	1.235566101555768	0.06911000289015036	2.577489890629502	1.250805511405292	0.07889477048395202	2.529228646071622	1.280977366265964	0.08442810223174031	2.566664872946788	1.715322116332695	0.2289193430029468	2.667129956856681	1.681106549212995	0.1487901606943312	2.704798490164923	1.410793180981934	0.07424413902337779	2.483886467033491	1.342910570469283	0.02211311636270412	2.393295285947445	1.364263524606312	0.04459001947648786
385	12.8	2.564362536484301	1.216936401178756	0.3099378477548833	2.549283958423274	1.394766412533265	0.2878474309604171	2.533953302010787	1.535915637136376	0.2649633828488187	2.524442313840572	1.75314718580397	0.2411802585840695	2.496011066905639	1.71790030765826	0.2615050042682017	2.365197086491116	1.677616178397514	0.3067625001017	2.323630205896551	1.409218584976525	0.2674712680950563	2.398610018831461	1.265777818658226	0.09991889923382526	2.46556293847833	1.231063553922169	0.08622838502533692	2.546528730031251	1.245460335870524	0.09322247913898356	2.498896780051874	1.279946692989692	0.1097239859020673	2.556827561969087	1.7168557277358	0.2306358971857942	2.654902159735669	1.681849238825237	0.1485025062364339	2.693983527674548	1.411060854107298	0.08178812172426224	2.477532591029775	1.336190138150619	0.03341502057501132	2.38090970035325	1.344280309040071	0.04646188875635942
386	12.833333	2.554571504211732	1.218290461391429	0.3106659447225368	2.538527115597781	1.395944630356172	0.2885031349274573	2.522325780258645	1.537025605453919	0.2658231908620321	2.515536717729853	1.754460265429259	0.2451621675599495	2.487349469224344	1.719413720569724	0.2659897829803649	2.357365852045937	1.681347353644785	0.3160588646461409	2.309306784089636	1.41205671392837	0.2914863531624556	2.379691017378538	1.266027065570439	0.1250764351232209	2.442448443976186	1.226205303543708	0.1109711896027355	2.526845716653374	1.232929185844226	0.1204029132321193	2.478138897267906	1.272930805956529	0.1368863424052221	2.546892601668461	1.717869321500242	0.2330582988780104	2.6431861419673	1.682056953644076	0.1498873787930827	2.68549829744548	1.410418104059656	0.09065627634703508	2.473220065305775	1.322307414712027	0.04676637404399866	2.374064076472677	1.324642912753172	0.05796984759093158
387	12.866667	2.544745413671001	1.219022285670617	0.3114274120442233	2.527693434609199	1.396541348190621	0.2892469837890184	2.510723670620214	1.537598315965391	0.2668092598110927	2.506862116902282	1.75526283633462	0.2496955019807979	2.478893223354561	1.72036599169305	0.2708575128126395	2.349877850709126	1.684046983042378	0.325162182028677	2.2964194848758	1.414039953083202	0.3149598278425579	2.361796506237259	1.261564685860315	0.1538943060578256	2.421649426462072	1.217456487966967	0.1420969067239344	2.512999488916606	1.226954901950727	0.1577526631177122	2.465660062925669	1.25730328488798	0.1661291241607158	2.537143578907854	1.71840909276521	0.2360741428204667	2.632133562296314	1.681851114851697	0.1523663240266636	2.680127622262784	1.409616828799842	0.09728462170882358	2.472868789642705	1.309370060087722	0.05300381977528203	2.377326476916187	1.319281226609281	0.07160548190149024
388	12.9	2.535012938998392	1.219182629305553	0.3121580227761698	2.517026129842985	1.396622015772573	0.2901075496914478	2.499521170595639	1.537716856010362	0.2681259933628794	2.498633355160876	1.755620754531842	0.254758871214132	2.470884611714937	1.720823930130719	0.2761698924583184	2.342989408230905	1.685774607222723	0.334347314538861	2.285743130758728	1.415324661936371	0.3374217208229401	2.33880019639243	1.250544323839192	0.184544918570301	2.392592532177844	1.200078190811118	0.1716557359979645	2.479999689418011	1.200028495557396	0.1869621230539114	2.439631557338661	1.22538966202333	0.1898723398767104	2.527817527824569	1.718547643730791	0.2396455667208108	2.621716323573453	1.681399915160812	0.1554694194055018	2.67782087378854	1.409485048719951	0.1033311942215088	2.477319838893907	1.301861234442272	0.05930169842034295	2.388214190649691	1.327442622393099	0.08275257651622335
389	12.933333	2.525518604869478	1.218840430711127	0.3128208170466613	2.506784385091277	1.396262829999999	0.2911751612971215	2.48912653394322	1.537470005151473	0.270104312767521	2.491066834805034	1.755598293729324	0.2603552207020421	2.463572172065506	1.720855281448013	0.282013374166008	2.336978483815875	1.686624180646526	0.3438198497090499	2.277545497346775	1.416067464232743	0.3585619145067119	2.311031554645334	1.236291397768636	0.2166851477132818	2.355622456907313	1.181465686417347	0.1998177201970656	2.424578143785716	1.138937302376136	0.2169751160201072	2.391401432316667	1.18566849123469	0.2090732588097975	2.519155084119497	1.71835599880491	0.243784247512129	2.611899956714902	1.68083509749738	0.1588765345361121	2.677374739912847	1.410536215129093	0.1100971575426759	2.483869539723923	1.296163513397959	0.07096548224679866	2.39716399710571	1.32836718687183	0.09282540388290431
390	12.966667	2.516467157975262	1.218064976677639	0.3133794067773767	2.497249302603467	1.395533128875461	0.2925130024021894	2.479914847788494	1.536927415278479	0.2729607271904516	2.484371399137542	1.755242616141108	0.2664304601790972	2.457192477941018	1.720510846546835	0.2883996151232287	2.332133672737383	1.686664207138353	0.3536269684909841	2.27245781900018	1.416116734569909	0.3779886699162017	2.288301895969921	1.225337029470511	0.2497214513645643	2.327475692328691	1.17232762792176	0.229833526312324	2.384464955414136	1.096307085431854	0.2547034981372537	2.35480481485721	1.160895992109611	0.2313093563128685	2.511384891365146	1.717886794465537	0.2484472688778278	2.602670643071693	1.680179843258782	0.1622905348084993	2.677737624466768	1.412473548866928	0.1153219586594147	2.492147282426252	1.28925306168333	0.08290087323802692	2.405034309836179	1.314169791319865	0.1023824512363986
391	13	2.508009683922868	1.216927974813009	0.3137747774472655	2.488606834163921	1.394498824950148	0.2940860767137031	2.472067958928161	1.536140663629126	0.2766327479947083	2.478677978270474	1.75458972287751	0.2728681572566537	2.451889973404724	1.719829856401407	0.2952397101673578	2.328656243956741	1.685957228431191	0.36378348666095	2.270844266544426	1.415077624874024	0.3949445474977041	2.27465524018696	1.217447135848297	0.280940333185306	2.313779621725825	1.166119390722227	0.26185374971853	2.377380426924924	1.091798274690138	0.2864478770044573	2.340602098177333	1.148729507342225	0.2569120230204268	2.504640498011176	1.717178740242894	0.253508457051715	2.593951951572948	1.679397354815231	0.1654188456225698	2.67725172296733	1.414161950830123	0.1165800309999996	2.499734496027665	1.278303533819151	0.08718810028565571	2.410364658449941	1.306945277850464	0.1097224464082653
392	13.033333	2.500225521085028	1.215531490316436	0.3139421958085214	2.48094012362729	1.39324953705967	0.2957791767722508	2.46560156945663	1.535175482112074	0.2808513132633518	2.474034897998762	1.753693075194927	0.2794901722532984	2.447709713860436	1.718870628006715	0.3023438473064083	2.32661098510748	1.684634968528463	0.374158500549244	2.272385960841333	1.412836964832831	0.4084751343425514	2.269933535108886	1.208723140932789	0.3079561921211996	2.313975188298019	1.153378332579068	0.2938991246605778	2.398293781425653	1.100467505523104	0.3027097532402412	2.34745008659846	1.134159276635172	0.2845672954704014	2.49896649532988	1.716284841975472	0.2587798853385285	2.585712687869091	1.67852844922899	0.1680483147308142	2.675570876601351	1.414919643348826	0.1181542862222879	2.510771262431352	1.258491341513775	0.0942407957501603	2.418926610325356	1.278198259719502	0.1190599726120996
393	13.066667	2.493101622834299	1.214006137831371	0.3138504165743581	2.474236229675594	1.391900068305202	0.2974574117134673	2.46042350789232	1.534121388787298	0.2852708397952631	2.470424483251892	1.752633585702698	0.2861144170218318	2.444612617787521	1.717720565377679	0.3094817705237486	2.325913008796826	1.682934503554454	0.3844810363217655	2.275955472962417	1.409909415404677	0.4181893942561847	2.267120442450824	1.198130460570009	0.330487750935656	2.315248435489639	1.135271942799787	0.321283712930384	2.412202249268253	1.103044363739964	0.3102407172728472	2.352238243298526	1.116013981708756	0.3079783191247256	2.494347491231055	1.715282563067084	0.2640852711860982	2.57805479979843	1.677694507632447	0.17018933417147	2.672720631510821	1.414706126987331	0.1224112510772714	2.528108696039692	1.237517702697931	0.1061335800778417	2.436596812643145	1.24826379250733	0.1301023862816633
394	13.1	2.486595926457596	1.212477675962076	0.3135333000849045	2.468399611136689	1.390553971190557	0.2990205514114594	2.456321270953636	1.53305511116801	0.2895656219578661	2.467729684288808	1.7514809420245	0.2925926251304935	2.442456804454975	1.716455511093844	0.316451104299076	2.326351651454024	1.681101346789855	0.3945745790449661	2.279735829822469	1.407123252645732	0.4251043051288582	2.261543113460752	1.18825497677012	0.3511767665707349	2.310724191723229	1.118996089263896	0.3442238602395327	2.410782711836227	1.097164179788405	0.3212295435304141	2.352824792389089	1.103231577972678	0.3296787859839482	2.490666325918788	1.714237638291222	0.2692825984824377	2.571042802045299	1.677030999596555	0.1719706840359043	2.666639859490407	1.413526370900171	0.125333117267447	2.541023163007708	1.222655102234839	0.1123931733155311	2.450186136959203	1.23191020822965	0.1409874117220383
395	13.133333	2.480669659438759	1.211032567378413	0.3130896680612477	2.46330498254946	1.389272982007027	0.3004433338235795	2.453048655937058	1.532013700327348	0.2935303843197665	2.465760264605664	1.75026696635782	0.2988231721829441	2.441029815807338	1.715111767184422	0.3231042092110812	2.327629877605756	1.679273430319673	0.4043180655804089	2.282644046561451	1.404969096739167	0.4309026772378523	2.252414571662765	1.182022045126959	0.3705603550259453	2.299261717220999	1.10948487529288	0.3616027629768989	2.396866266940412	1.088740297076377	0.3337900510039037	2.347298115497095	1.098728107070065	0.3464730539479471	2.487740323414007	1.713178827629837	0.2742876453189008	2.564686115162141	1.67663254240691	0.1735648769874445	2.656460624395216	1.411757382465518	0.1253335150815437	2.547315115686982	1.207159860748982	0.1121213377214152	2.456039493301649	1.21382140281452	0.1482427615370109
396	13.166667	2.475295583087612	1.209719772445518	0.31263206389971	2.45883561718827	1.388087898129269	0.3017763189883654	2.450383739947521	1.531011396373591	0.2971395139325139	2.464317842778305	1.74900694895686	0.3047953182587816	2.440109058822756	1.713709253418208	0.3293970520171703	2.329419144498804	1.677500182905034	0.413644546206108	2.284258449306674	1.403540596154373	0.4370352566607878	2.241080266591061	1.181069294273357	0.3873576353225844	2.282793331486952	1.107801957759619	0.3736141644249174	2.373881757021595	1.08138386469339	0.3434466329044277	2.336166858811055	1.100134252990167	0.3570525772385953	2.485388938016899	1.712116304536914	0.2791167678624696	2.55901146223673	1.676514254775946	0.175258065274903	2.643534091643247	1.410086033374807	0.124269266050942	2.550324038237367	1.195713193475324	0.1092031008706412	2.458328343446022	1.198157100683285	0.1501748269134087
397	13.2	2.470448719997887	1.208545462380042	0.3122555239636056	2.454894905798453	1.386995526514957	0.3030955375557034	2.448150593552853	1.5300375064929	0.3004678996101617	2.463246990271492	1.747697986610481	0.3105562970687916	2.439510544695203	1.712250366440877	0.3353549038107039	2.331408648913967	1.675766306965129	0.4224859226218753	2.284244566394327	1.402601774565186	0.4441338942386073	2.229237984319014	1.182485487403958	0.4019615400061596	2.264540907235593	1.110583061765043	0.3805942964820416	2.345283874488409	1.076796385449363	0.3504716532420327	2.315620162919901	1.100955444346323	0.3614117615752637	2.483479188083417	1.711039221582358	0.2838441327580056	2.554095358432387	1.676596355445001	0.1773561590729387	2.629791665844377	1.408852328441427	0.124251198086862	2.551402374074279	1.187883974674569	0.1076571567215739	2.458251497393317	1.194147102310382	0.1486236741588595
398	13.233333	2.466159226432875	1.207491880412983	0.3120035593293408	2.451464493951484	1.385976994106855	0.3044480689281501	2.446273446429045	1.529073341801409	0.303589122313812	2.462484412835536	1.746334210948599	0.3161238037089302	2.439143883690675	1.710736014935857	0.3409914647726385	2.33340433146707	1.674046005003064	0.4306928189338398	2.283400865764331	1.401843962805137	0.4518391932079563	2.220377952265761	1.183399729521373	0.4128391997903743	2.252238307804015	1.112331442115462	0.3835556054084099	2.328002939360709	1.076028641481247	0.3526600838949862	2.302501482836584	1.100176585728088	0.3635132062809411	2.481969564363998	1.709930814257138	0.2885067591686981	2.550060573631955	1.676726364646655	0.1799891832822666	2.617542764472293	1.408037711071592	0.1258334611188897	2.55119030584313	1.182747744852332	0.1083888044267238	2.457257482848918	1.188804890413019	0.1470828194971816
399	13.266667	2.462428127870052	1.206532910178936	0.3118774058265104	2.448525840680918	1.385008442306148	0.305836780521953	2.444704800781482	1.528099063236991	0.3065350918542802	2.461997653483367	1.74490815936625	0.3215036862339929	2.438956147156328	1.709164916268432	0.3463158210627372	2.335278183329633	1.672342859063412	0.4381555742247989	2.282473299476955	1.401161783511649	0.4594207780172471	2.215002077457179	1.183913953761049	0.4201659181137861	2.246566341519765	1.112876394441093	0.3853335384095991	2.322590172211757	1.077086531006085	0.3525506168906856	2.296313120901856	1.098175299670634	0.3652486231704712	2.480841978782433	1.708773351397112	0.2931156070893543	2.546990731952862	1.676772670618382	0.1831652889247887	2.608014285983135	1.407629508252509	0.1277780475922262	2.549869177167239	1.182345708414505	0.1092901875302106	2.456138646676465	1.187094109326201	0.1466950952819044
400	13.3	2.459188555449646	1.205631905992468	0.3118661903086337	2.446013567938431	1.384056398389613	0.3072510899579265	2.443370736687998	1.527086758778301	0.3093211365742322	2.46173794249793	1.743403568437059	0.3266784074428747	2.43888787594798	1.707526645014399	0.3513241738470562	2.336916595008109	1.670658288453712	0.4448130046524274	2.281712062864211	1.400510655505118	0.4663061942797367	2.21141467581127	1.184739167414225	0.4258115606550463	2.242669828810852	1.113537311809438	0.3887315934149677	2.318689053176416	1.078197877641329	0.3533865439004887	2.29129396698095	1.097624932743274	0.3668176400832547	2.480050433454599	1.707540856762042	0.2976508709038723	2.54484720610224	1.6766134151483	0.1867945959602025	2.601056491030405	1.407328034065005	0.1292564111499458	2.54816963909861	1.181694253266949	0.1093212789735232	2.455471748569465	1.183577303022284	0.1462131256088254
401	13.333333	2.456349330964636	1.204751437103766	0.311947184623101	2.443832532314993	1.383086699188563	0.3086726221092624	2.442173772399233	1.526008626511067	0.3119639306496286	2.461624877869813	1.741804322650478	0.33163585529067	2.43885972428096	1.705808977064812	0.3560240848790933	2.338212688592932	1.668966590540451	0.4506776930832862	2.280995106346483	1.399758467117969	0.4723240081777155	2.207978648800832	1.185581257071363	0.4309956411007527	2.237268894873266	1.114675204234191	0.3929237703988431	2.312682834548454	1.079212752194853	0.3564086171309163	2.284749564147845	1.098463556849308	0.3672136534696611	2.47950894076199	1.706209418209065	0.3020908870219481	2.543479618221895	1.676171317882337	0.1907655822373305	2.595982711498154	1.40691975380097	0.1305848001982995	2.546597006312276	1.181387320793506	0.1065582200561604	2.455356060039479	1.180781420270675	0.1426683227063471
402	13.366667	2.453822219150185	1.203863798586221	0.3120939688877854	2.441895617857585	1.382076714139569	0.3100894579041733	2.44104090214499	1.524849772772732	0.3144993565219579	2.461581246189028	1.740109100588161	0.3363678401379403	2.438805375189551	1.704013223687481	0.360434512115323	2.339096325468614	1.667253953345786	0.4558029924230734	2.28021973370242	1.398827764774947	0.4775466562348058	2.204080389251279	1.186252621723476	0.4361904302771838	2.229277054850154	1.115989162103205	0.3977517739151525	2.303445731770495	1.07940191676017	0.3626623715722912	2.271479179427386	1.099138584535174	0.3656186909173999	2.479131224473351	1.70477075000848	0.3064142737021676	2.542668008727381	1.675407500937199	0.194936038171782	2.592140359746953	1.406214760764761	0.132076853661809	2.545069523141051	1.181214673038174	0.1002697234929318	2.454973300042045	1.168762998710951	0.1350292672603742
403	13.4	2.451552184073476	1.202957168048423	0.3122885188874689	2.440150506274305	1.381022174521457	0.311498614063152	2.439948425131744	1.523615444080493	0.3169698202353231	2.461544998407914	1.73834050869647	0.3408397619452196	2.438681038006201	1.702163901278426	0.3645545227011771	2.33953839188659	1.665546561561503	0.4602226207541718	2.279453088081999	1.397795227422085	0.4818313048786065	2.200299110078479	1.186883864481473	0.440546483404348	2.220765137378002	1.117283817806433	0.4024781130398004	2.293609178537365	1.078199346168734	0.3697604759181998	2.261101575637302	1.099950636659576	0.3661604757647024	2.47884841096714	1.703240349191933	0.3105765958402537	2.542207215350832	1.674332156862392	0.1991240962765551	2.589697590440473	1.405135999825254	0.134719330525324	2.545947090484568	1.180163868175205	0.09755438653552828	2.456511233912818	1.161529666415744	0.1280365752891551
404	13.433333	2.449492420570651	1.202027647620392	0.3125289765926988	2.438546985240921	1.379926125258212	0.3129056779724412	2.438876436581899	1.52231757836135	0.3194165712687381	2.4614442364558	1.736526762603778	0.345036557248738	2.438435650657594	1.700288809673986	0.3683940888233876	2.339519396568174	1.663868403247548	0.4640134284930625	2.278789315561266	1.396742404598774	0.4851105275826445	2.19743379243406	1.187264873027606	0.443652622166978	2.213833305474994	1.118168038703555	0.4059083975914407	2.285886471823632	1.077187303254907	0.3730798440505486	2.258684770024315	1.100571134639658	0.3695277572305151	2.478583719209423	1.701641914103143	0.3145545701851451	2.541920522750687	1.672995326329709	0.2032249259535083	2.588121672114482	1.403749154412294	0.137945406651173	2.547326324614912	1.179101271505468	0.09759798078679729	2.457435737960188	1.160175236272631	0.1247345957734302
405	13.466667	2.447594822323494	1.201074636290361	0.3128354527968725	2.437039457034965	1.378794217816425	0.3143410075908751	2.437816602457363	1.520969619917889	0.3219080548124267	2.461194110594237	1.734696968618601	0.3489732860901846	2.438008155575833	1.698414104253468	0.3719853921718922	2.339025575808102	1.662225115661585	0.4673188668831321	2.278054069804448	1.395697150541783	0.4875662092469742	2.195733677693723	1.187164086390703	0.4459977749965283	2.209255814312795	1.118707666120803	0.4076117585773866	2.281422396442817	1.07700176829883	0.3735410061697809	2.256898983053927	1.100853183943379	0.3751699327182205	2.478251561946584	1.700002689228011	0.3183601669229032	2.541610966381539	1.671460281230826	0.20722048023795	2.586593162739227	1.402188526055511	0.1411760918746207	2.546126412740908	1.178396593262985	0.09869412365647603	2.455052789411212	1.160439921369949	0.124421619818249
406	13.5	2.445838217194495	1.200098039954546	0.3132226313385474	2.435616320278335	1.377632311990403	0.3158221172780969	2.436783008652011	1.519584519742008	0.3244721442823017	2.460748787563829	1.732875345610204	0.3526752071491981	2.437372288188736	1.696559078325164	0.375359774115233	2.338085725822296	1.660588408653598	0.470249416858985	2.276993319974067	1.394580978637524	0.4894395642136843	2.194661546200199	1.186398728237806	0.4477776694632111	2.205850695544967	1.118767752457519	0.4088380642439469	2.278211690338626	1.076975116167456	0.3753183429544708	2.251591179532735	1.10034222803187	0.3788313194185128	2.477804646907816	1.698348061629173	0.3220112288943628	2.541169233253299	1.669797970090342	0.2111219582160884	2.584859040635981	1.400597101066021	0.1442162640482977	2.542309287117129	1.177323813630053	0.09938492700840312	2.449971633195344	1.157893887020149	0.1246727796037948
407	13.533333	2.444256584250191	1.199103574472399	0.3136825616707071	2.43431155856279	1.376452361582383	0.3173131601335421	2.435813074378351	1.518181769899479	0.3270296358672322	2.460110998440613	1.731088496437782	0.3561158082826335	2.436544294357565	1.694744693549749	0.3784870605606732	2.336777495746983	1.658932593203205	0.4728046209279017	2.275649785527504	1.393325549340802	0.4907685403309342	2.193806512410758	1.185560520434629	0.448176832855561	2.202976778892281	1.118670987242344	0.4095199783549971	2.274990900603334	1.075533102952086	0.3761825964379613	2.247108639138101	1.099114679337844	0.3767654618790056	2.477242640715551	1.696707595776473	0.3254696128260803	2.540621165184438	1.668102029310121	0.2148804992930304	2.58344667569176	1.399209927418832	0.1466023705465827	2.539114884764804	1.177028560105772	0.09915910588456811	2.446638401504951	1.154303694567838	0.1241933727414518
408	13.566667	2.442885001807848	1.198103053684357	0.3141906819152854	2.4331535613565	1.375272029830297	0.3187500039946537	2.434930247936784	1.516786106401818	0.3294626093296875	2.459307243527805	1.729363825850811	0.3592559369420315	2.435558023051976	1.692993467746561	0.381319888861251	2.335204166668041	1.657244309539067	0.4749867321878078	2.274201775559147	1.391859537946275	0.4916014776503284	2.193094280144417	1.184864725306394	0.4470512173119149	2.20077197050089	1.118663641353621	0.4082845970167793	2.272636319115364	1.073384359890856	0.3754974443094284	2.243795455841161	1.097459151590618	0.3729538815477469	2.476584439754957	1.695112178847201	0.3286817799598077	2.54005653846639	1.666464650370498	0.2184514505518652	2.582379153774364	1.398109990266468	0.1484783805106502	2.538183813675496	1.177524658286141	0.09900924854849849	2.446252596668077	1.154954277560405	0.1235934509335715
409	13.6	2.441740596535983	1.197118131335695	0.314717725696711	2.432162571012694	1.374120242555202	0.3200881467289088	2.434160180176653	1.515433796293519	0.3317104448396152	2.458385657458057	1.727740319088732	0.3620809583042326	2.434466157133209	1.691341224162128	0.3838424718978113	2.333470769799197	1.655532720409675	0.4768214556135108	2.272591373277514	1.390125379601846	0.4921390633408005	2.192416633418859	1.18421429023298	0.4445162220397176	2.199384014980779	1.118642610309644	0.405369024989114	2.271296614672504	1.071768672684034	0.3745828027754667	2.241999750346241	1.095757857116613	0.3704130255323737	2.475867357322187	1.693602704632352	0.3316193942299897	2.539563796790605	1.664961605340634	0.2218222799079263	2.581060112889373	1.39716514460888	0.1504640859934352	2.538863776891462	1.178140806515694	0.0993072076093867	2.447595904419806	1.155943776031837	0.122607231694297
410	13.633333	2.44083794096213	1.196184391708837	0.3152272098929771	2.431362727384627	1.373041303600893	0.3212818921950328	2.433532414603875	1.514177623176294	0.3337080625040713	2.457422250896039	1.726272803545954	0.3645573491245978	2.433348042270923	1.689841772078563	0.386028933630493	2.331719716731078	1.653845732040564	0.4783260109060652	2.270962499739153	1.388153066286964	0.4925965970323822	2.191972010764665	1.183113248058284	0.441283852156627	2.198535885763799	1.118292567492182	0.4015940051292451	2.270446153841828	1.070343386982361	0.3742915466659237	2.24376782209915	1.095066074515543	0.3700085788278217	2.475150306005752	1.692234169894831	0.334231173364584	2.539226633074954	1.663677272601895	0.224909856477232	2.578655650147935	1.396278995446863	0.1523047692357757	2.539367984185068	1.17824539378861	0.09954296541358605	2.448233049262669	1.155182675430796	0.1206731234939815
411	13.666667	2.440171329246597	1.195339415260629	0.315685432045791	2.430762514272584	1.372078997385511	0.3222881057544654	2.433057369498939	1.513067518398346	0.3353886271985445	2.456499925301279	1.725007769627939	0.3666605007156367	2.432286585369737	1.688542096714786	0.387860776167184	2.330095402294837	1.652253731663035	0.4795379810003771	2.269505167773858	1.386038603793525	0.4930654819228324	2.191960327606611	1.180699834508431	0.4376439260856841	2.198036687231806	1.116679885364009	0.3970043096820023	2.269945146386481	1.067194447281477	0.3749105831374379	2.248215831527729	1.094060467559105	0.3661719147468386	2.474494902076029	1.691053410531954	0.3364733209904032	2.539088289974279	1.662664315945404	0.2276250619499625	2.575365228911155	1.395421540059213	0.1538749120886787	2.539521328258715	1.177200413825062	0.09940108795586168	2.447848161922475	1.148632751134058	0.1175917272536887
412	13.7	2.439723369355778	1.194626167068702	0.3160651422000743	2.430366442585851	1.371279858200385	0.3230701143741744	2.432753869627189	1.512153291782779	0.3367017399819507	2.455715642767157	1.723988148488825	0.368362771365198	2.431374632125451	1.687487927179574	0.3893157837813209	2.328738444937555	1.650868408353507	0.480461379837699	2.268396013894499	1.384104806984496	0.4934043362112417	2.192076726430896	1.178365567970113	0.4337107419424464	2.197908406961284	1.11463649142129	0.3933690674661213	2.269377210045296	1.063607443634832	0.3751999732688846	2.249552600401872	1.092137579880262	0.3600286322376361	2.473978922732153	1.690102657143139	0.3383059820000878	2.539208254669703	1.661953081318173	0.2298837998328573	2.57277116450209	1.394714561974538	0.1550437851011078	2.540640464730852	1.17591255511884	0.09892132196636808	2.448026219749144	1.147268190641567	0.1148484273586804
413	13.733333	2.439468006047331	1.194085023507523	0.3163568796551595	2.430182308157812	1.370686214670252	0.3236295925489878	2.432658761392217	1.511478523803587	0.3376584348481294	2.455161407514146	1.723250292876289	0.3696880269393306	2.430698493071916	1.686718489347706	0.3904198819376787	2.327748369587248	1.649788982326534	0.4811001806300513	2.267840801073911	1.382661999435496	0.493477606046197	2.192280385472079	1.177869429910626	0.4293318156174593	2.19802805300802	1.114048544643713	0.3906205657623028	2.268281454951473	1.060319116146388	0.3733148837743916	2.251509919710046	1.091908818791701	0.3566921099079431	2.47368292575228	1.689417696628126	0.3397458926321459	2.539654984120399	1.661570043141055	0.2316848257350231	2.571727625339208	1.394314870652397	0.156230208212078	2.543372776493299	1.175619431669355	0.09879468028981404	2.44969577688836	1.149930307414117	0.1126196996445998
414	13.766667	2.43936113596049	1.193733755761167	0.3165653602454347	2.430191944968898	1.37031459348498	0.3240002706814939	2.432767671162006	1.511058254509886	0.3383097716180329	2.454870151755986	1.722801424029151	0.3707057003077935	2.430289915791043	1.686241912562334	0.3912429079378748	2.327145341918281	1.649049368890373	0.4815170608744744	2.267984780200754	1.381776278430628	0.4933558256202612	2.192959760072123	1.178598257980064	0.4251764282344927	2.198199007870294	1.115402886959621	0.3871215379198607	2.267691976785916	1.058636207350718	0.3717943750551944	2.255182981161467	1.093900743099634	0.3555258520155311	2.4736295972567	1.689007197346748	0.340854505704449	2.540376249347687	1.661505084133355	0.2330741807213761	2.57197242368632	1.394233678261678	0.1576059727830879	2.546881314191384	1.174794693720318	0.09840130860264268	2.45146227204673	1.150643374652578	0.1094822909652285
415	13.8	2.439351798360439	1.193561215592626	0.3167071904400765	2.430353906718376	1.370147969181089	0.3242273155830878	2.433045185331733	1.510869768470056	0.3387245151895112	2.454810736782823	1.722610821619813	0.3714837663778586	2.430122208528535	1.686026517810068	0.3918518606355016	2.326866393517446	1.648613247874618	0.4817672169149008	2.268612558652583	1.381315656615081	0.4930895762278661	2.194321390531626	1.179287385911282	0.4212823088940943	2.198809018607761	1.116852749994001	0.3817705035713985	2.268325013688	1.057404243472326	0.3682571639660672	2.259662330645654	1.096225875705831	0.3530193181471732	2.473781778849881	1.688843733981046	0.3416993387674826	2.541247179918912	1.661714665907179	0.2341179067734624	2.573006814885961	1.39448486128522	0.1588053024269062	2.550300922113504	1.174413838488645	0.09832143695390107	2.453456091116256	1.150808557201102	0.1071756191449299
416	13.833333	2.439404856331765	1.19353678315131	0.3168092282422398	2.430620573992145	1.370146760247066	0.3243632577036317	2.433438834110786	1.510865349405041	0.3389806905279587	2.454915605776585	1.722623714934389	0.3720702921840108	2.430136432860142	1.686016091698981	0.3922977209503787	2.326824450328393	1.648408161891947	0.4819126246697262	2.269433906009133	1.381099494795118	0.4926590805037219	2.19613144080467	1.179536660091996	0.4175374761269115	2.199946193515629	1.117846583540218	0.3754997239471402	2.270231800342699	1.057479782479905	0.3632394145728212	2.263432969818979	1.098256838672873	0.3490696985611955	2.474067522210149	1.688876072230103	0.3423334803957421	2.542109285095703	1.662124371929422	0.2348714770528483	2.57430978446021	1.394987995285161	0.1594708820334856	2.553400469202836	1.175120017601463	0.09778162165374125	2.455760687312222	1.151678255500838	0.1053897292202906
417	13.866667	2.439511563899911	1.193627416984592	0.3169037706770521	2.430962501854642	1.37027005094723	0.3244703591784401	2.433910607079061	1.510997105374841	0.3391712996561968	2.455129759328246	1.722787409758056	0.3725211146575545	2.430284364511504	1.686157113489352	0.3926412505816314	2.326954970518542	1.648364069288534	0.4820250385652881	2.270277025878978	1.381013828980281	0.4921052137134456	2.198051063538105	1.179779878180841	0.4140997380086529	2.201517361433442	1.119312544908064	0.3696119029837941	2.272536440150406	1.059069845522175	0.3590191049236938	2.266782651322111	1.099815505481919	0.345563076978155	2.474429828997847	1.689053845574946	0.3428177373091053	2.542830021543082	1.662659278802324	0.2353903213547156	2.575364861094398	1.395595613430846	0.1599437681936632	2.556109609154825	1.175549715147152	0.09734025918544791	2.457868434030944	1.152981334709422	0.1033157764376719
418	13.9	2.439675744382433	1.193797913328966	0.3170171623787571	2.431360999817345	1.370476666199262	0.3245935448863718	2.434432099471148	1.511218687988881	0.3393610661784301	2.455406815020855	1.723052777862513	0.3728753893603468	2.430523839866238	1.686399783460707	0.3929241469146932	2.327203468770366	1.648418495335401	0.4821471329595375	2.271117299954197	1.380977356398784	0.4914834912320322	2.200111827843029	1.180229512006849	0.4111639432288162	2.204206520041519	1.12128728926313	0.3656032851644783	2.275830692486081	1.061461740847143	0.3570869410046954	2.269625396010531	1.099698108425701	0.3435299188905392	2.474823262871866	1.689329503955507	0.3431961506530641	2.543323064245953	1.663256533339722	0.235708883554371	2.575847088578207	1.396190471397754	0.1604993145103963	2.558137797046884	1.175364202291725	0.09797099632641704	2.459390942346708	1.153553692322959	0.1015592424171663
419	13.933333	2.439897781700592	1.194013969304116	0.3171698788324628	2.431798744071144	1.370729074921926	0.32475838291134	2.434977507859415	1.511489831451024	0.3395813103099127	2.455712108122237	1.723378322832271	0.3731585661041207	2.430820155620338	1.68670229516255	0.3931704424337413	2.327523002363012	1.648521484886217	0.4822945479188748	2.272065420668355	1.380916168144256	0.4907909427300491	2.202461900835643	1.180306578008061	0.4090362574347579	2.207684587943155	1.123300254768066	0.3616949531744029	2.28006432235641	1.063805187897182	0.3559465827148496	2.271928202000613	1.098391266679266	0.3429431192568748	2.475216044965787	1.689662285966887	0.3434979834473159	2.543589118393697	1.663869886271761	0.2358723631100247	2.575701114065605	1.396733093904576	0.1608413372676586	2.559087808375831	1.176286318838444	0.09869376504773734	2.460045170207611	1.154543860961909	0.1004371353468989
420	13.966667	2.440177992079752	1.194245675276973	0.3173789616741844	2.43226818416847	1.370996768912015	0.3249738253921501	2.435532655365497	1.511779773596865	0.3398257999598026	2.456030054819863	1.723733405449627	0.3733679149323774	2.431152863627585	1.687034564950203	0.3933724175349494	2.327886755630598	1.648642830200533	0.4824390573004759	2.273182149130207	1.380811058694696	0.4900001441042143	2.204804827993051	1.179816480697293	0.4079043354673563	2.210715598964046	1.124417905447044	0.357076384186453	2.283559885231771	1.064885941857423	0.355935061294879	2.274075406532125	1.097553053275289	0.3440790320127458	2.475598263152583	1.690021054922961	0.3437262169490923	2.543763424188401	1.664461775390855	0.2359478267953706	2.575107694679915	1.397125455585073	0.1608647995353635	2.558770092257893	1.17654596990264	0.09891313810088198	2.459242008089379	1.155095631878597	0.09946515234631025
421	14	2.440531711662405	1.194470589924025	0.3176546130356204	2.432775217454301	1.37125746994209	0.3252442020307356	2.436093845690592	1.512066767841933	0.3400875238452719	2.456351211898202	1.724096274092796	0.373514196630198	2.431507885752529	1.68737484900643	0.393533610142709	2.328273755289944	1.648765167736189	0.4825690740364246	2.274230098327121	1.380688626925344	0.4891066616487782	2.206571920510938	1.178925486345699	0.4077295214633994	2.213155368791905	1.124239719732098	0.3543266578000651	2.286142257531547	1.065483916353238	0.3567225112503792	2.276801282066365	1.097371132159727	0.3453220499307968	2.475966954329537	1.69038410315508	0.3438945794780095	2.543968870620837	1.665017366890712	0.2360108252334986	2.574337797023299	1.397386393561865	0.1608369843740525	2.557957154374868	1.176527656802616	0.09862144699139701	2.458135956932477	1.155485352690779	0.09907409521611615
422	14.033333	2.440985087572155	1.194672509656439	0.3180038028591571	2.433332714564788	1.371495329542426	0.3255748585287332	2.436661340433392	1.512335813656637	0.3403639700035781	2.456668578497132	1.724451410870014	0.3736235188097458	2.431875885203894	1.687706905170822	0.3936740630788003	2.328667110578093	1.648874493950798	0.482695306699872	2.274952486208245	1.380561106364469	0.4881501763314207	2.207473417816832	1.177806441723229	0.4080740953695399	2.21540634781989	1.122508991244231	0.3551896861345908	2.288597184697372	1.065925624119933	0.3577412219674552	2.279894264979462	1.097136814149239	0.3449425313965181	2.476319506890107	1.690736773258936	0.3440268120352384	2.544256994846987	1.665536021404137	0.2361113159713624	2.573595706444077	1.397603122887258	0.1611618370476148	2.557310320422815	1.176388103028054	0.09841699560736142	2.457525515380751	1.155735336730437	0.09931485482499978
423	14.066667	2.441568568644737	1.19484125981374	0.3184310036161855	2.433958615755066	1.371700528012973	0.3259717776760762	2.437245787152879	1.512577795638755	0.3406587374522146	2.456990139357175	1.724788345346276	0.373730259657373	2.432263745998539	1.688019505938754	0.3938253788670527	2.329077321244096	1.648961779280447	0.4828486712592564	2.275408031383739	1.380437722401906	0.4873010811217258	2.207889447250611	1.177123185941123	0.4086030711846058	2.217824521989635	1.120377136520749	0.3598686190336673	2.291148618105926	1.066217878848939	0.357817066706477	2.281173643641687	1.096690459933096	0.3431241541126515	2.476665373904875	1.691069705748865	0.3441501856639524	2.544630031746414	1.666019277737469	0.2362602343988354	2.57302798062632	1.397877208899751	0.1618521839741857	2.556747093096102	1.176589198025078	0.0984817476997335	2.457143235681945	1.155500399337817	0.09950013986330272
424	14.1	2.442299021358265	1.194970450646482	0.3189379932093049	2.434665904201002	1.37186697124905	0.3264416622977451	2.437868576803385	1.512786537334353	0.3409915299630039	2.457332079996915	1.725100276655993	0.3738560036182276	2.43268865413371	1.688305483016086	0.3940138240961731	2.329540386014141	1.649017849411703	0.4830662634482504	2.275862887591261	1.380304338528954	0.4867090910612362	2.20857015122187	1.17650298129304	0.4094574856387286	2.220760563668598	1.118841802452099	0.3659706583096441	2.293524977497246	1.065411880508526	0.3566464968653392	2.282897476913902	1.096415181089206	0.3433465220300088	2.477020374914146	1.691376663789882	0.3442797995879936	2.545049884087623	1.666467428641631	0.2364164923081643	2.572602647199436	1.3982803797176	0.1624821603942801	2.556091385215446	1.177195658942801	0.09899867632654574	2.456952276966537	1.15586485916709	0.09987728102502416
425	14.133333	2.443164692430678	1.195056419213209	0.3195166126853191	2.435449995157887	1.371991133724033	0.3269824592129789	2.438532219232386	1.512958188957789	0.3413696581536549	2.457703758008445	1.725382392764678	0.3739992046444273	2.433159924426218	1.688560341443599	0.3942441351284758	2.330082669540224	1.649034321540371	0.4833637722118329	2.276613905953699	1.380135372310716	0.4865491515328556	2.210023807288278	1.175461980122355	0.4110016953634499	2.224399293809491	1.11739537474766	0.3719959324052661	2.296731522131269	1.063351393291463	0.3547023793727813	2.286737047312993	1.09637081425074	0.3466971880461513	2.477391337485564	1.691652841801337	0.3444096424651378	2.545451552534027	1.666867335064989	0.2365159791729281	2.572257635337366	1.398746558354861	0.1626501546107707	2.554799614708605	1.178702634005431	0.09973848345180178	2.456306254028417	1.159112250365585	0.1012357439333485
426	14.166667	2.444121791122531	1.19509896522486	0.3201422183297494	2.436282201407824	1.372072311174393	0.3275720448346838	2.439209788939289	1.513091152732398	0.341774947404105	2.458100884775153	1.725630714810571	0.3741355486234271	2.433670438569891	1.688781125194374	0.3944954804494585	2.330705129856387	1.649004500431533	0.4837254874652441	2.277810409434295	1.379915675297691	0.4870383567213942	2.212175057685262	1.174147900122095	0.4134413813087223	2.227065268312167	1.116304014435806	0.3743714401909855	2.299786630550323	1.062764312693647	0.3552855074405725	2.290109873569539	1.096464738574025	0.3506843877453756	2.477770242326795	1.691893990795942	0.3445137299411801	2.545756002094148	1.667191413344034	0.2364897356944458	2.572033087890507	1.399051682848595	0.1620201429762945	2.552570154230053	1.179463798255429	0.09976327845297761	2.454260833098187	1.161359561090638	0.1038967298641974
427	14.2	2.445131262208274	1.195107589144548	0.3207816634923785	2.437132071815868	1.37211821950181	0.3281713500658789	2.439872756238171	1.513191021142599	0.3421779176158209	2.458507571372407	1.725846984279355	0.3742369787486831	2.434198432525992	1.688970781525752	0.3947347799844477	2.331388202711341	1.64892861112027	0.4841120202877713	2.279259237868057	1.37967150459304	0.4881668023096077	2.214477497480048	1.172498433741215	0.4166199162461554	2.229320277767585	1.115198576091059	0.3747475322437921	2.303582906680156	1.062807014709749	0.3584743349881444	2.292789795478803	1.09647127924798	0.3527512433075202	2.478143443182408	1.692101882144227	0.3445689248070826	2.545957885515512	1.667439531478187	0.2363293583499683	2.572183364493286	1.399111282603781	0.1612692902597114	2.550151644389691	1.178264085864851	0.09960361996159708	2.451352551364161	1.158175468665637	0.1068907646728108
428	14.233333	2.446153831050002	1.195098962244618	0.3214086502156367	2.437968904568521	1.372143134962354	0.3287382153573594	2.440499300060887	1.513269266599306	0.3425444934402041	2.458898279081828	1.726038067826628	0.3742812269714565	2.434709054918929	1.689137160448587	0.3949243451494684	2.332083191801275	1.648817692298898	0.4844572926269824	2.280350111550673	1.379476590435774	0.4897210085580345	2.215590452580536	1.171787981346562	0.4191835054308131	2.230964410781803	1.114943174585037	0.3760680868236428	2.306174215461512	1.062769112868533	0.361410920307294	2.293290173572841	1.096819750820148	0.3533638150162402	2.478495764422159	1.692283873690269	0.3445653390677995	2.546139248659166	1.667647238805859	0.2361003960921816	2.573271985125577	1.399135506302281	0.1608670307523578	2.549350655258016	1.177809748316961	0.09951313286553384	2.450630768671674	1.15758501446628	0.10895285537694
429	14.266667	2.447162248360289	1.195091320377132	0.322004176662129	2.438772684753695	1.372163228488356	0.3292362771085898	2.441078492989462	1.513339756326209	0.3428361262051656	2.459240636988902	1.72621412329387	0.3742424290774026	2.435162731283502	1.689290496067755	0.3950223557949168	2.332735257071764	1.648692137517475	0.4846962780682851	2.280790226048926	1.379395042529632	0.4914804250663134	2.215058164390842	1.172288546213954	0.4208233444524659	2.231653409043032	1.115295687905647	0.3796619476500022	2.306852935685848	1.062442687861243	0.3642009432481632	2.292840020702303	1.0978035347104	0.3550544274045482	2.478807870354101	1.692451229035938	0.3444899947634062	2.546365901823425	1.667850454497904	0.235852900256588	2.575506276717512	1.3992779748532	0.1608810905722193	2.549719912233805	1.178651070267735	0.09924900398465897	2.451516976684665	1.157267303521587	0.1101922314149141
430	14.3	2.448131679037563	1.195102989677729	0.3225531403140286	2.43952287703835	1.372195825339589	0.3296348056284148	2.441593168571785	1.513418745572739	0.3430088064325462	2.459496844068198	1.726388615057088	0.374097965393798	2.435516644106961	1.689443648206128	0.3949925423454595	2.333290625620761	1.64857615071006	0.4847868609210023	2.280630872011751	1.3794438240724	0.493250785776736	2.213134005425014	1.173840023301891	0.4218380524949757	2.229930505438077	1.115703181486307	0.3825993505982193	2.303269474796915	1.060730463168133	0.3666284781266224	2.290483545780709	1.097981463232295	0.3540165687043133	2.479052667695776	1.692618862122857	0.344328441512775	2.54664715350166	1.668075868283014	0.2356005929511626	2.578588021389635	1.399564021523952	0.161207269774229	2.54951846351026	1.179672361419668	0.09879793110902585	2.451133885036584	1.15897170456641	0.1106969498508462
431	14.333333	2.449048483153031	1.195149762327335	0.3230463153930486	2.440204123754935	1.372257195016802	0.329911349628641	2.442018773187015	1.513523117097305	0.343014480069732	2.459645668188967	1.726575995391113	0.3738365340757627	2.435743257877964	1.689610683129109	0.3948121146879494	2.333712284153896	1.64849287842191	0.4846930893248868	2.280105471149418	1.379595784666441	0.4946689110311574	2.210689919053008	1.175059987002878	0.4227510101702572	2.226138334461633	1.114686924105051	0.3829774869955071	2.296511759431	1.057400048378542	0.3686000001220418	2.287519966596072	1.096552814608804	0.3539397189523754	2.479214358629433	1.692802254302267	0.3440709152755533	2.547011305620629	1.668342907373055	0.2353546083667713	2.58220760329684	1.399933749178611	0.1621951174646581	2.549104052250038	1.180600988933453	0.09893065574922731	2.449809074408147	1.162780011395096	0.1107089100556202
432	14.366667	2.449904549805895	1.195242382861578	0.3234863324735275	2.440801123201875	1.372359612711098	0.3300656247904339	2.442323614890635	1.513666674049316	0.3428329189493775	2.459677571144393	1.726788204588683	0.3734774536896561	2.435826572172709	1.689803276882667	0.3944922943891478	2.333975483858384	1.64846442411945	0.484427198225439	2.27961770671542	1.379814742354138	0.4955058786050339	2.20906723772922	1.175476633289053	0.4240976028226251	2.223595331704348	1.113807493299026	0.3823449424574539	2.293509416587652	1.056233839317312	0.3698827503801126	2.286493784071221	1.095599275604764	0.356806710427669	2.479283902297214	1.693014003560974	0.3437331883875546	2.547479653340575	1.668659133773496	0.235148766262888	2.585910425951306	1.400311918114516	0.163915650891934	2.550876761368072	1.181878227745311	0.1006484163173437	2.451715116638754	1.163658864245557	0.1106676596262049
433	14.4	2.450680370556912	1.19538444517979	0.3238852680611498	2.441298819454735	1.372509689526695	0.3301245578997783	2.442490055492355	1.513857887252204	0.3424992818364858	2.45957938319548	1.727035683434117	0.3730641161921254	2.435752886452906	1.69003093818888	0.394077116813309	2.334057536312095	1.648500584617801	0.4840491882369422	2.279448969083941	1.380019447863051	0.4956678134188776	2.208665581265673	1.17545760598303	0.4255691494415821	2.223508118924495	1.113459577521146	0.3830542707992807	2.294335938019385	1.056530868628126	0.3708725583322595	2.286183042981599	1.095217960311594	0.3580285105510226	2.479247443876675	1.693264752307876	0.3433544023271747	2.54798988833407	1.66902761563218	0.2350024719403719	2.589083799143711	1.400647984140171	0.165946881758725	2.554773380658264	1.182108295823191	0.1036029968090519	2.456659229851404	1.163651273682393	0.1103037909518896
434	14.433333	2.451333126791536	1.195571676166779	0.3242563554620654	2.441671815133792	1.372706447235706	0.3301203300380284	2.44250595320071	1.514096942417975	0.3420732649524868	2.459331146714904	1.727322896445347	0.372638962455268	2.435505966033431	1.690297012507344	0.3936149063892086	2.33392635006457	1.648599234079179	0.4836242964492388	2.2796758666753	1.380111807662318	0.4951149682359507	2.209275971330176	1.175089822785254	0.4263911505947114	2.225170853236872	1.113131955911748	0.3845584055492566	2.296524657601319	1.056576109462005	0.3716819467696504	2.286688497631211	1.094810701023893	0.3583611504445051	2.479083552816076	1.693558704362564	0.3429749448681413	2.548414634642764	1.669451430402841	0.2349046916590704	2.591148662163636	1.400979660147198	0.1670225332440098	2.557484362957313	1.182147442998773	0.1051018863135741	2.45949424232785	1.164008523301153	0.1099335765011334
435	14.466667	2.451820260119119	1.195801376769033	0.3246129332994567	2.441902186596029	1.372950900581825	0.3300892427839665	2.442367651153076	1.514386472708688	0.3416137893257774	2.45892822519474	1.727657216096244	0.3722409802363642	2.435083005533646	1.69060872640624	0.3931498655806173	2.333553879364677	1.648762666350207	0.483180408361736	2.280093210426665	1.380073677683141	0.4938492123495331	2.21028529355091	1.174317056279612	0.4260772857268953	2.227579540635041	1.112344836272421	0.3862824993967543	2.298870211285254	1.055547124014622	0.3720696416827977	2.28845117470388	1.093976782518252	0.359629670466563	2.478786267854521	1.693901943024217	0.3426336295327318	2.548685002548206	1.669938934040757	0.2348647643094175	2.592246121556191	1.401381004446533	0.1671840137980027	2.559057774459832	1.18229322068697	0.1053609791262653	2.460978493098803	1.164000366407234	0.1094817100789227
436	14.5	2.452098048503876	1.196073734493564	0.3249603639830113	2.441977041972224	1.373247152482478	0.3300647694307668	2.442078545787165	1.514732537034527	0.3411756134558319	2.458383701114639	1.728049493350444	0.3719031457685456	2.434497817909493	1.690977817276317	0.392721752085522	2.332927531103211	1.64900016743336	0.4827182950053579	2.280418760782436	1.379971405306995	0.4920626573561439	2.211069773445979	1.173330681247176	0.4246369568263536	2.22930278208321	1.111169832321495	0.3876323080831261	2.300097284270356	1.053558184770806	0.3714280910395029	2.291264989668111	1.093085379785361	0.3620164559480146	2.478365581826519	1.694303070154762	0.3423625056809434	2.548776555348711	1.67050069759101	0.2348932951432186	2.592792199975899	1.40192592422276	0.166892546912411	2.559883909237197	1.182410585279892	0.1048497368866528	2.461468015157024	1.163653409079386	0.1088869761973052
437	14.533333	2.452143069693619	1.196386308126806	0.325290742995535	2.441893218302674	1.373595293083063	0.3300577086636729	2.441655571228305	1.515136298533515	0.3407886297902308	2.457719879152185	1.728505261693589	0.3716313677358061	2.433775388081033	1.691410815733754	0.3923451283147798	2.332057238109145	1.649318326166419	0.4822090340033733	2.280401466376511	1.379911835728932	0.4901427719451871	2.211502355937426	1.172790840496467	0.4221870911239797	2.229243854566619	1.110315443322979	0.3865262408220683	2.299758052648959	1.052466510491505	0.3689984143413153	2.293018963184135	1.092570008582582	0.3613498599204087	2.477839849484123	1.694765429382187	0.342166214791768	2.548697998098378	1.671140709160448	0.234972108638698	2.593350143502668	1.402663560904325	0.1666563563080881	2.561003224699941	1.182717937582185	0.1041368305318873	2.462122997072448	1.163685624956404	0.1082369428606882
438	14.566667	2.451977852907882	1.196732079927733	0.3256008504043921	2.441667573016238	1.373988503079792	0.3300703525806958	2.441129737142914	1.515590841115583	0.340463175865424	2.456959785676981	1.729021004867737	0.3714114120560672	2.432946211014544	1.691904485824435	0.3920172681766118	2.33099247205346	1.649713360075516	0.481649749271057	2.279960822366967	1.379973729340822	0.4883550170520852	2.211758154498864	1.172941472888738	0.418728578625523	2.228086068244878	1.110410749749231	0.3827842589531197	2.298893641684753	1.052554518904644	0.365046425479276	2.294291769103093	1.092794779773008	0.3569814782879387	2.477226795531853	1.695284318797879	0.3420269579493578	2.548466527425662	1.671853007322926	0.2350602700502059	2.594205481579861	1.403624414443342	0.1666375299007909	2.563376859007646	1.183865181496197	0.1034898929013295	2.464180002397494	1.164623739333912	0.1072032626183395
439	14.6	2.451665461670859	1.197097450808762	0.3258900208209211	2.441334276646977	1.374410711772821	0.3301007712381412	2.440544960647465	1.516078335703857	0.3402038122392845	2.456129402093436	1.729580689452378	0.3712214206643462	2.432048202497673	1.69244234099314	0.3917314823820267	2.329825887495618	1.65016262781688	0.4810812049785345	2.279224132321578	1.380171734933828	0.4869031459064206	2.211975039149293	1.17396599686555	0.4147750214370949	2.22765365919816	1.112627529553347	0.3783034857218047	2.29927437581261	1.055209975735205	0.3626609783130163	2.294898048481567	1.09425651893011	0.3512135325958595	2.476545024524848	1.695843697848372	0.3419159283223926	2.548091974504887	1.67260816392763	0.235100024372518	2.595194641791904	1.404717325039106	0.1667441077558635	2.5665171109451	1.185210418815361	0.1035979812122286	2.46719858673132	1.166275573307785	0.1060966959512418
440	14.633333	2.451265623032995	1.19746445213285	0.3261462111798555	2.440917315240751	1.374839358794846	0.3301349679152758	2.43992464870274	1.51657286004073	0.3400064446434288	2.455235546220841	1.730158080039269	0.3710361278786692	2.43109845087781	1.692997586825782	0.3914726981145152	2.328609596264087	1.650624346600059	0.4805221001226933	2.278419589930973	1.380400528518744	0.4858306781185302	2.212246156487642	1.175141717953412	0.4107598025178933	2.227980613859256	1.115074452336493	0.3736246180624082	2.30018970564655	1.057716896291491	0.3610013663092313	2.295879113736819	1.095503808907714	0.3475635187378764	2.475795695334016	1.696418039138764	0.3418043177660818	2.547543956735952	1.673351812077009	0.2350404757980864	2.59590807773586	1.405764246037304	0.1665745572399348	2.568674253971905	1.185913305641907	0.103356994047669	2.469145741645558	1.167107631598917	0.1053369497428763
441	14.666667	2.450819497931722	1.197819417571141	0.3263551563566576	2.44042706738784	1.375255374815231	0.3301570358144747	2.439267744318653	1.517051565603918	0.3398572010687637	2.454258934675963	1.730729248568528	0.3708127694503182	2.430086569866249	1.693546188146503	0.3912053980406018	2.327351469787732	1.651063784188418	0.47996259643532	2.277732607445732	1.380562480928821	0.4850372476179193	2.212651032065937	1.175955762863551	0.4069581286444288	2.228237714051762	1.116591926653471	0.36837053408058	2.300921303355644	1.059115000486847	0.360986822506333	2.296775655326107	1.095989785872943	0.3474637766834227	2.474956132711874	1.696984000076956	0.3416514420476185	2.5467785031154	1.674037428748247	0.2348408139965017	2.59596728523302	1.406688890303477	0.165844076520659	2.568951138149787	1.186312769085703	0.1024021877105034	2.469091969842715	1.166957517579334	0.1051542143070115
442	14.7	2.450347173217255	1.198155075257004	0.3264966399292881	2.439871715396138	1.375647123653916	0.3301425826347588	2.438564905985216	1.517500041500013	0.3397140080195898	2.45318777962322	1.731277503087248	0.3704961102319577	2.429001749239188	1.694072553418303	0.3908730197229139	2.326035204094271	1.651470679336533	0.4793297013297685	2.277307408374309	1.380645443223205	0.4843883551682892	2.213269996217593	1.176475861961772	0.4035285167329001	2.227045695770763	1.117598612479226	0.3630333548753142	2.300543452292734	1.059740397378934	0.3623043256381359	2.295441461275144	1.095932707865404	0.3509597859026013	2.47401493282635	1.697524676270758	0.3414089062714363	2.545827364260143	1.674631900322674	0.234487154258734	2.595523603999139	1.407475961799618	0.1647431344011349	2.568372824257255	1.187004706185134	0.1010624763155622	2.468651145633274	1.166786196689297	0.1054268728921118
443	14.733333	2.449845865983051	1.198467471371417	0.3265469791940882	2.439246996106091	1.376007138644284	0.3300601900172392	2.437790308389439	1.517908788594117	0.3395162210110484	2.452012622203835	1.73178950458172	0.3700365964331937	2.427831486213832	1.694564719591706	0.3904199622873029	2.324636968114775	1.651853411179707	0.4785523678551464	2.276936050610547	1.3807361027402	0.4837783129815229	2.213777938316454	1.177242445810209	0.4007874258032923	2.224262665220544	1.119700185544572	0.3606153469460315	2.298299560857405	1.060793976188813	0.3626932024170696	2.283095405737417	1.095201724493757	0.3527246686469275	2.472961965750535	1.698026648855936	0.3410316806648675	2.544733219640537	1.675103180213741	0.2339795576178891	2.594988426173998	1.408064569534436	0.1638579509402254	2.567813599355802	1.187291853037872	0.1002640167082984	2.46854145573204	1.167804144130173	0.106082607674548
[truncated: 14 more rows]
[truncated: 48 more columns]
