# Supplementary material for: Simulation of Human Movement in Zero Gravity
Source: Sensors (Basel). 2024 Mar 9;24(6):1770. doi: 10.3390/s24061770 (PMC10976247; doi:10.3390/s24061770)
Supplement: Supplementary file 1 [file sensors-24-01770-s001.zip › supplementary/motion_data/11 HeianSandan/motion1_raw.trc]

PathFileType	4	(X/Y/Z)	sample.trc
DataRate	CameraRate	NumFrames	NumMarkers	Units	OrigDataRate	OrigDataStartFrame	OrigNumFrames
0.033333333333333333	0.033333333333333333	457	32	m	0.033333333333333333	1	457
Frame#	Time	PELVIS			SPINE_NAVEL			SPINE_CHEST			NECK			CLAVICLE_LEFT			SHOULDER_LEFT			ELBOW_LEFT			WRIST_LEFT			HAND_LEFT			HANDTIP_LEFT			THUMB_LEFT			CLAVICLE_RIGHT			SHOULDER_RIGHT			ELBOW_RIGHT			WRIST_RIGHT			HAND_RIGHT
		X1	Y1	Z1	X2	Y2	Z2	X3	Y3	Z3	X4	Y4	Z4	X5	Y5	Z5	X6	Y6	Z6	X7	Y7	Z7	X8	Y8	Z8	X9	Y9	Z9	X10	Y10	Z10	X11	Y11	Z11	X12	Y12	Z12	X13	Y13	Z13	X14	Y14	Z14	X15	Y15	Z15	X16	Y16	Z16
1	0	2.329005859375	1.188376388549805	0.3836106872558594	2.299779541015625	1.362995910644531	0.369791259765625	2.27980517578125	1.503415100097656	0.3635013427734375	2.251035888671875	1.717506042480469	0.3571395263671875	2.23194921875	1.6799267578125	0.3817152709960938	2.133880615234375	1.625599792480469	0.4693473510742188	2.131589111328125	1.351740631103516	0.4950709838867188	2.094721435546875	1.146849426269531	0.3952597045898438	2.05946533203125	1.06963224029541	0.3507408142089844	2.005652954101563	0.9840802698135376	0.3139452209472656	2.1655634765625	1.05544966506958	0.3410430297851563	2.280949462890625	1.684561401367187	0.3362742919921875	2.3609072265625	1.6635341796875	0.234779296875	2.4907529296875	1.415578308105469	0.2201546478271484	2.364488525390625	1.22839794921875	0.1594852142333984	2.350736572265625	1.128069229125977	0.1395792999267578
2	0.03333300000000072	2.31918017578125	1.188489059448242	0.3758816528320312	2.293122802734375	1.363419464111328	0.3689942626953125	2.272171630859375	1.503243133544922	0.3633171081542969	2.25127001953125	1.717461120605469	0.3552054138183594	2.231349365234375	1.680987854003906	0.3804537048339844	2.1354384765625	1.634232421875	0.4738795471191406	2.13081982421875	1.361203704833984	0.4982884826660156	2.10195703125	1.151972763061524	0.4069853210449219	2.08472021484375	1.073300872802734	0.3556058349609375	2.044775024414062	0.9808251934051514	0.3189395446777344	2.15962744140625	1.057132667541504	0.3411907653808594	2.279451171875	1.683334838867188	0.334213134765625	2.35957666015625	1.661836364746094	0.2335145721435547	2.4874814453125	1.413830139160156	0.2206320953369141	2.36484423828125	1.224457092285156	0.1623748016357422	2.35989404296875	1.128728851318359	0.1250669326782227
3	0.0666670000000007	2.3203271484375	1.189891159057617	0.3770584411621093	2.291797119140625	1.365348388671875	0.3693017272949219	2.2681875	1.505431243896485	0.3619805603027344	2.251507080078125	1.721261657714844	0.357177490234375	2.231185791015625	1.684658630371094	0.3824154663085937	2.136845947265625	1.63843212890625	0.4787996520996094	2.130294921875	1.364282531738281	0.5063336486816407	2.090771728515625	1.157687545776367	0.4100791625976563	2.16265576171875	1.09708464050293	0.3905098266601563	2.243111083984375	1.027006759643555	0.3753533020019531	2.174277099609375	1.065459884643555	0.3453585205078125	2.27873291015625	1.686682983398438	0.3350877685546875	2.3598232421875	1.666412231445312	0.2340109100341797	2.480149658203125	1.413017608642578	0.2208557891845703	2.365317138671875	1.217602661132813	0.1617097778320312	2.3494189453125	1.122290649414063	0.1248945922851562
4	0.1000000000000005	2.317059814453125	1.187408218383789	0.3765031127929688	2.289963134765625	1.363304443359375	0.36955810546875	2.26813623046875	1.503890167236328	0.3637754211425781	2.2527099609375	1.719997192382813	0.3577307739257812	2.232504150390625	1.683657592773438	0.3835293579101562	2.138625	1.63943798828125	0.4814999084472656	2.132046875	1.364699859619141	0.505684326171875	2.08114501953125	1.160154067993164	0.4098496398925781	2.143210205078125	1.088599784851074	0.3934431457519531	2.2173955078125	1.012006484031677	0.3771150207519531	2.172208251953125	1.070045310974121	0.3476164245605469	2.2794306640625	1.685065490722656	0.3354712829589844	2.3590166015625	1.66392431640625	0.2332157440185547	2.482101318359375	1.411515716552734	0.2207134857177734	2.362877685546875	1.218229095458984	0.1623501739501953	2.361929931640625	1.121710685729981	0.124974609375
5	0.1333330000000004	2.3160302734375	1.188206192016602	0.3775181274414062	2.290593505859375	1.364621459960937	0.3706036987304687	2.269717529296875	1.505546203613281	0.3643183898925781	2.253762939453125	1.721923461914062	0.3576747436523438	2.23365966796875	1.685557800292969	0.3836555480957031	2.1403671875	1.639966857910156	0.4818697814941406	2.13169921875	1.364930999755859	0.50672607421875	2.07985986328125	1.160017044067383	0.4113415832519531	2.1451328125	1.091212646484375	0.394776123046875	2.222096923828125	1.016948059082031	0.3795161743164063	2.16506201171875	1.065708740234375	0.34925146484375	2.28056005859375	1.6869365234375	0.33543017578125	2.35956884765625	1.664157348632813	0.2328263549804687	2.4813994140625	1.410890594482422	0.21649267578125	2.365138427734375	1.214806045532226	0.1601045837402344	2.358113037109375	1.115277854919434	0.1319873962402344
6	0.1666670000000003	2.316531494140625	1.187589385986328	0.3783358459472656	2.290937255859375	1.363659271240234	0.3715166320800781	2.27001416015625	1.504324066162109	0.3654188537597656	2.25450146484375	1.720349060058594	0.3590955505371094	2.23443212890625	1.684057250976562	0.3850387268066406	2.14122802734375	1.639720825195313	0.48353466796875	2.1295966796875	1.365391540527344	0.5094162292480469	2.0750126953125	1.161935760498047	0.4134623413085938	2.137601318359375	1.091052223205566	0.3963255615234375	2.2104140625	1.012946717262268	0.3812521362304688	2.150619140625	1.060893230438232	0.3529922485351563	2.28112060546875	1.685399780273438	0.3367762451171875	2.359791259765625	1.662964904785156	0.2341414642333984	2.481113037109375	1.410048889160156	0.2173645629882812	2.3639560546875	1.215117721557617	0.1606016235351563	2.358601806640625	1.118172584533691	0.1248257141113281
7	0.2000000000000002	2.31599072265625	1.186880599975586	0.3789869995117188	2.29009423828125	1.363067626953125	0.3723772583007813	2.26898388671875	1.503837707519531	0.3665264892578125	2.253534912109375	1.720028442382812	0.3594312744140625	2.23343701171875	1.683805236816406	0.3855264282226563	2.139822998046875	1.640371276855469	0.4842116088867188	2.12946826171875	1.365958221435547	0.5121683959960938	2.075318359375	1.161638610839844	0.4173345947265625	2.13638232421875	1.089384315490723	0.3999642639160156	2.211382568359375	1.01370938873291	0.3827171325683594	2.15647900390625	1.06402027130127	0.3563274230957031	2.28016259765625	1.684960754394531	0.3372158203125	2.359208984375	1.662457336425781	0.2347418670654297	2.47568212890625	1.406985473632812	0.2183196258544922	2.358895263671875	1.211849792480469	0.1606784515380859	2.34974462890625	1.113974899291992	0.1280906829833984
8	0.233333	2.315979248046875	1.186907485961914	0.3790859069824219	2.29001806640625	1.363053497314453	0.3725289001464844	2.268907958984375	1.503801513671875	0.3667924194335938	2.25359912109375	1.719968627929688	0.3599064025878906	2.2335078125	1.683742370605469	0.3859853210449219	2.13999267578125	1.640424438476562	0.4847770385742188	2.12897314453125	1.36609130859375	0.5127579345703125	2.07423388671875	1.162018814086914	0.4178358459472656	2.13493359375	1.089540008544922	0.4002254943847656	2.2093525390625	1.013356945991516	0.3828230590820312	2.15403076171875	1.06379301071167	0.35617578125	2.280175537109375	1.684909362792969	0.3376364440917969	2.359013916015625	1.662402282714844	0.2350343170166016	2.474951904296875	1.406772338867188	0.2181895446777344	2.35753466796875	1.212073959350586	0.1605279693603516	2.347752197265625	1.114268745422363	0.1279756698608398
9	0.266667	2.31597705078125	1.186907119750977	0.3790870056152344	2.290014404296875	1.363053131103516	0.3725311889648438	2.26890380859375	1.503801300048828	0.36679638671875	2.25359521484375	1.71996875	0.3599138488769531	2.233504150390625	1.6837421875	0.385992431640625	2.1399892578125	1.640423828125	0.4847847595214844	2.128967041015625	1.366090698242187	0.5127671508789062	2.07422705078125	1.162015914916992	0.4178495178222656	2.134925537109375	1.089533103942871	0.40025048828125	2.209333740234375	1.0133353099823	0.3828654479980469	2.154031494140625	1.063784427642822	0.3562064208984375	2.280171630859375	1.684909790039062	0.33764306640625	2.359006103515625	1.662402160644531	0.2350377960205078	2.4749296875	1.406765747070313	0.2181828155517578	2.35749267578125	1.212079299926758	0.1605198059082031	2.347688720703125	1.114278518676758	0.1279602508544922
10	0.3000000000000007	2.312555419921875	1.186486709594726	0.380097900390625	2.28673681640625	1.362754943847656	0.3732991027832031	2.265611328125	1.503572998046875	0.3671817626953125	2.252091552734375	1.720042297363281	0.3620924377441406	2.23136767578125	1.683719482421875	0.387591552734375	2.1350654296875	1.641429443359375	0.4842546081542969	2.124326904296875	1.366894226074219	0.5120310668945313	2.069639892578125	1.162326965332031	0.4177997131347656	2.131940673828125	1.091010147094727	0.4007213439941406	2.206772705078125	1.014642059326172	0.3856481628417969	2.13362109375	1.057893135070801	0.3582927551269531	2.27869189453125	1.684954406738281	0.3398289489746094	2.358033935546875	1.661161499023438	0.2378037109375	2.466022216796875	1.402118347167969	0.2176982421875	2.34397216796875	1.210570129394531	0.1585402984619141	2.330656005859375	1.113067474365234	0.1261324768066406
11	0.3333330000000005	2.31111328125	1.186169708251953	0.3806485900878906	2.2853671875	1.362100463867188	0.3740591125488281	2.264617919921875	1.502714996337891	0.3685562744140625	2.251474609375	1.718812072753906	0.365204345703125	2.230650634765625	1.682386047363281	0.3902857666015625	2.133653076171875	1.640074279785156	0.4858210144042969	2.1203095703125	1.366080657958984	0.5123729858398437	2.064527587890625	1.163429016113281	0.4157980651855469	2.124764404296875	1.090693428039551	0.3983732299804688	2.19443994140625	1.00982677936554	0.383572509765625	2.115498291015625	1.056258365631104	0.3547158508300781	2.278042724609375	1.683935241699219	0.3427869873046875	2.357867919921875	1.661456726074219	0.2411753692626953	2.467516357421875	1.403737091064453	0.2208160858154297	2.3452724609375	1.213630889892578	0.1592911224365234	2.328850830078125	1.119584648132324	0.119571662902832
12	0.3666670000000005	2.30897900390625	1.185928192138672	0.3810272521972656	2.28292578125	1.361763793945312	0.3744436950683594	2.26202734375	1.502321655273438	0.3690814819335937	2.247568359375	1.718277709960938	0.3659584655761719	2.227018310546875	1.681712585449219	0.3910371398925781	2.131271728515625	1.638363525390625	0.4873073120117187	2.118819580078125	1.364245300292969	0.5121544799804687	2.06313623046875	1.161770736694336	0.4153055419921875	2.127357177734375	1.093167274475098	0.3956407775878906	2.1980869140625	1.013742484092713	0.3784454650878906	2.115967529296875	1.060030288696289	0.3514859008789062	2.274298828125	1.683593627929687	0.3434652709960938	2.354455078125	1.661913024902344	0.2419879760742188	2.46320556640625	1.403917236328125	0.2213901062011719	2.343606689453125	1.212603927612305	0.1586681060791016	2.333070556640625	1.117820663452148	0.1187785568237305
13	0.4000000000000004	2.30874462890625	1.185726760864258	0.3812345886230469	2.28273046875	1.361657257080078	0.3747164916992187	2.261918701171875	1.502302185058594	0.3694847106933594	2.247697265625	1.718381774902344	0.3665987854003906	2.227137451171875	1.6817978515625	0.3916879577636719	2.131231689453125	1.638478088378906	0.4879143371582031	2.117392333984375	1.364221282958984	0.5119568786621094	2.06070068359375	1.162432205200195	0.4140027160644531	2.124528076171875	1.093476287841797	0.3940662536621094	2.19631982421875	1.014999725341797	0.3765955810546875	2.108768798828125	1.060587070465088	0.34813330078125	2.274362548828125	1.683672485351563	0.3440152587890625	2.35415576171875	1.661794189453125	0.24221337890625	2.462635986328125	1.403517120361328	0.2218732452392578	2.34330224609375	1.211675064086914	0.1598439636230469	2.33501513671875	1.116487152099609	0.1202594833374023
14	0.4333330000000002	2.308708984375	1.185683837890625	0.3812428588867188	2.282654296875	1.361613311767578	0.3747376098632813	2.261828857421875	1.502261169433594	0.3695425109863281	2.247656005859375	1.718350769042969	0.3667635803222656	2.227092041015625	1.681758544921875	0.3918394165039062	2.131140625	1.638393432617188	0.4880054016113281	2.117101806640625	1.364106536865234	0.5116653442382812	2.06023828125	1.162574264526367	0.4132696533203125	2.124034423828125	1.093731315612793	0.3928362426757813	2.19608544921875	1.015614800453186	0.3748117980957031	2.10809765625	1.061261138916016	0.3463416137695313	2.2743095703125	1.6836455078125	0.3441578369140625	2.353960205078125	1.661719787597656	0.2422503509521484	2.461865234375	1.403213226318359	0.221669677734375	2.341836181640625	1.211800201416016	0.1596343688964844	2.33291845703125	1.11664469909668	0.1201023178100586
15	0.4666670000000002	2.308535400390625	1.185672790527344	0.3812913208007813	2.282364990234375	1.361619842529297	0.3748543701171875	2.26150341796875	1.502292938232422	0.3697928161621094	2.2472900390625	1.718423645019531	0.3674322509765625	2.22673681640625	1.681773315429687	0.3924489135742187	2.130676025390625	1.638125122070313	0.4884151611328125	2.116458984375	1.363706298828125	0.510988525390625	2.059484619140625	1.162676879882812	0.4115364379882813	2.123260986328125	1.093951850891113	0.3905704345703125	2.195595458984375	1.016209840774536	0.3719559631347656	2.106794189453125	1.062314590454102	0.3425752868652344	2.273947265625	1.683760192871094	0.3447474670410156	2.3534501953125	1.661990112304688	0.2426611785888672	2.4610419921875	1.403353820800781	0.2213961639404297	2.340482177734375	1.212305068969727	0.1591089782714844	2.33134375	1.117252212524414	0.1193326644897461
16	0.5	2.308535400390625	1.185672790527344	0.3812913208007813	2.282364990234375	1.361619842529297	0.3748543701171875	2.26150341796875	1.502292938232422	0.3697928161621094	2.2472900390625	1.718423645019531	0.3674322509765625	2.22673681640625	1.681773315429687	0.3924489135742187	2.130676025390625	1.638125122070313	0.4884151611328125	2.116458984375	1.363706298828125	0.510988525390625	2.059484619140625	1.162676879882812	0.4115364379882813	2.123260986328125	1.093951850891113	0.3905704345703125	2.195595458984375	1.016209840774536	0.3719559631347656	2.106794189453125	1.062314590454102	0.3425752868652344	2.273947265625	1.683760192871094	0.3447474670410156	2.3534501953125	1.661990112304688	0.2426611785888672	2.4610419921875	1.403353820800781	0.2213961639404297	2.340482177734375	1.212305068969727	0.1591089782714844	2.33134375	1.117252212524414	0.1193326644897461
17	0.5333330000000007	2.308535400390625	1.185672790527344	0.3812913208007813	2.282364990234375	1.361619842529297	0.3748543701171875	2.26150341796875	1.502292938232422	0.3697928161621094	2.2472900390625	1.718423645019531	0.3674322509765625	2.22673681640625	1.681773315429687	0.3924489135742187	2.130676025390625	1.638125122070313	0.4884151611328125	2.116458984375	1.363706298828125	0.510988525390625	2.059484619140625	1.162676879882812	0.4115364379882813	2.123260986328125	1.093951850891113	0.3905704345703125	2.195595458984375	1.016209840774536	0.3719559631347656	2.106794189453125	1.062314590454102	0.3425752868652344	2.273947265625	1.683760192871094	0.3447474670410156	2.3534501953125	1.661990112304688	0.2426611785888672	2.4610419921875	1.403353820800781	0.2213961639404297	2.340482177734375	1.212305068969727	0.1591089782714844	2.33134375	1.117252212524414	0.1193326644897461
18	0.5666670000000007	2.308325927734375	1.185636764526367	0.3812716979980469	2.28213671875	1.361601135253906	0.3748841247558594	2.26133740234375	1.502303466796875	0.3699714050292969	2.2474052734375	1.718479248046875	0.3680796508789063	2.2267890625	1.681796997070312	0.3930074157714843	2.13038330078125	1.638026977539063	0.4885932006835937	2.114657470703125	1.363529602050781	0.5094924011230468	2.056772705078125	1.16367512512207	0.4081607971191406	2.120133056640625	1.094817291259766	0.3863425903320313	2.190997802734375	1.015965148925781	0.3667083435058594	2.103168212890625	1.06431729888916	0.3370049133300781	2.27403173828125	1.68382763671875	0.3453299560546875	2.353486328125	1.662108337402344	0.2431781463623047	2.460373046875	1.403188262939453	0.2214377746582031	2.33903369140625	1.212744522094727	0.1587233428955078	2.329470947265625	1.117754829406738	0.1188685760498047
19	0.6000000000000005	2.30806640625	1.18546174621582	0.3812592163085938	2.281858642578125	1.361476623535156	0.3750497741699219	2.261189697265625	1.502247222900391	0.3704828186035156	2.247552734375	1.718504211425781	0.3694747924804688	2.22685009765625	1.681737121582031	0.3942304992675781	2.1300302734375	1.637532287597656	0.4892511901855469	2.113798095703125	1.362849182128906	0.5081752014160156	2.055865478515625	1.163810317993164	0.4051427307128906	2.119418212890625	1.09527855682373	0.3827536315917969	2.191823486328125	1.017945230484009	0.3625543212890625	2.1024619140625	1.065787780761719	0.33191259765625	2.27416650390625	1.683902038574219	0.3466077575683594	2.353720947265625	1.662400695800781	0.2444434509277344	2.46014794921875	1.403254241943359	0.2222077789306641	2.338338134765625	1.213302841186523	0.1586895904541016	2.329385498046875	1.118153030395508	0.1190056076049805
20	0.6333330000000004	2.308042724609375	1.185465484619141	0.3812538146972656	2.281839111328125	1.361487640380859	0.3750519714355469	2.2611796875	1.502265228271484	0.3704999694824219	2.2475625	1.718531372070312	0.3695303955078125	2.226855224609375	1.681760559082031	0.3942799072265625	2.13001806640625	1.637551879882813	0.4892887573242187	2.1137109375	1.362859130859375	0.5081519470214844	2.055731201171875	1.163862716674805	0.4050450744628906	2.11927392578125	1.095332672119141	0.3826077270507813	2.19165478515625	1.017985328674316	0.3623533020019531	2.102335693359375	1.065891098022461	0.3317334899902344	2.2741748046875	1.683929626464844	0.3466569213867188	2.353739013671875	1.662445129394531	0.2444909057617188	2.460176513671875	1.403296813964844	0.2221987457275391	2.338378173828125	1.21334391784668	0.1586323394775391	2.3294716796875	1.118210723876953	0.1188885269165039
21	0.6666670000000003	2.307788330078125	1.185472869873047	0.3812226867675781	2.2816494140625	1.361559051513672	0.3751117553710938	2.261129638671875	1.502404205322266	0.3707561645507813	2.24778955078125	1.718751098632813	0.3703010559082031	2.22701806640625	1.681937255859375	0.3949602355957031	2.1300068359375	1.637620788574219	0.4898020629882813	2.11326953125	1.3628369140625	0.5080995483398437	2.055156494140625	1.163987152099609	0.4046378784179688	2.11868701171875	1.095285606384277	0.3825765380859375	2.190471923828125	1.017242923736572	0.3627096252441406	2.10275048828125	1.065493873596191	0.3325046691894532	2.274374267578125	1.684160034179687	0.3473491516113281	2.353939208984375	1.662833129882813	0.2451026763916016	2.4597900390625	1.403443725585938	0.2218345336914062	2.337147705078125	1.214179763793945	0.1575934295654297	2.327725830078125	1.119379829406738	0.1171024780273437
22	0.7000000000000002	2.307442138671875	1.185463806152344	0.381001708984375	2.2812060546875	1.361625915527344	0.3750135803222656	2.260751953125	1.502558349609375	0.3709570617675781	2.2476708984375	1.719025085449219	0.3712807006835938	2.2268359375	1.682130126953125	0.3958112182617187	2.129600830078125	1.637691833496094	0.4904692687988281	2.111896240234375	1.362780334472656	0.5079086303710938	2.053275146484375	1.164353317260742	0.4036768188476563	2.1168232421875	1.095759208679199	0.38113720703125	2.190200439453125	1.019246675491333	0.3608585205078125	2.10043408203125	1.066805030822754	0.3297135009765625	2.27423388671875	1.68446826171875	0.34820166015625	2.353936279296875	1.663537963867188	0.2458995819091797	2.459696533203125	1.404099792480469	0.2211857452392578	2.3367197265625	1.215284454345703	0.1558636779785156	2.327565185546875	1.121002731323242	0.1139982604980469
23	0.733333	2.307402587890625	1.185450164794922	0.3809681396484375	2.281181884765625	1.361622406005859	0.3749842224121094	2.2607412109375	1.502563171386719	0.3709331665039062	2.24768359375	1.719040649414063	0.3712701416015625	2.2268408203125	1.682144775390625	0.3957967529296875	2.129584228515625	1.637711975097656	0.49044482421875	2.111844482421875	1.362791320800781	0.5078924865722656	2.0532265625	1.16433740234375	0.4036880187988282	2.11678466796875	1.095730529785156	0.3811978759765625	2.190312744140625	1.019338623046875	0.3609866333007812	2.1003994140625	1.066744293212891	0.3297799682617187	2.27424609375	1.684481018066406	0.3481908569335938	2.353966796875	1.663558349609375	0.2458941192626953	2.459733642578125	1.404114532470703	0.2211304016113281	2.3367548828125	1.215304382324219	0.1557611999511719	2.327656005859375	1.12104475402832	0.1138229064941406
24	0.766667	2.30623583984375	1.185323257446289	0.3797516784667969	2.2801591796875	1.361638977050781	0.3738928527832031	2.26011181640625	1.502743530273438	0.3703305053710937	2.248348876953125	1.719433166503906	0.371703369140625	2.22725244140625	1.682521545410156	0.3960526123046875	2.129658203125	1.638732849121094	0.4907938842773438	2.107955078125	1.363912414550781	0.5081982727050781	2.0469150390625	1.165943283081055	0.4041251525878906	2.10909521484375	1.095492004394531	0.3832755432128906	2.18048681640625	1.016561590194702	0.3648629150390625	2.091298828125	1.066588539123535	0.3305362854003907	2.27473779296875	1.68480322265625	0.3484614868164063	2.354887939453125	1.664111328125	0.2463433990478516	2.45998583984375	1.404309020996094	0.2204252777099609	2.335861083984375	1.216648986816406	0.1533807830810547	2.326985595703125	1.123210838317871	0.1094369277954102
25	0.8000000000000007	2.306394775390625	1.185034576416016	0.3795158996582031	2.280267333984375	1.361263275146484	0.3737124633789062	2.260206787109375	1.50230307006836	0.3702327575683594	2.248390869140625	1.718891235351562	0.37168603515625	2.227298583984375	1.681980773925781	0.3959961547851563	2.129767578125	1.638141052246094	0.4906820068359375	2.108275634765625	1.363422576904297	0.507980224609375	2.04735498046875	1.165575378417969	0.4038385009765625	2.109602294921875	1.095348678588867	0.3826347045898438	2.180991943359375	1.016578771591186	0.3638169250488281	2.09217822265625	1.06657054901123	0.3300888061523438	2.27479150390625	1.684293395996094	0.3484568786621094	2.35524072265625	1.663788452148438	0.2466128692626953	2.46158349609375	1.404588836669922	0.2211198577880859	2.339226806640625	1.215953598022461	0.1539324951171875	2.33275244140625	1.122617866516113	0.1094650421142578
26	0.8333330000000005	2.297319091796875	1.184739685058594	0.373322265625	2.27433642578125	1.361498291015625	0.3693683776855469	2.25666796875	1.502917236328125	0.3672250061035156	2.250041259765625	1.719705810546875	0.3729298706054687	2.227876708984375	1.682831909179688	0.3963478393554687	2.129436279296875	1.638299682617188	0.4898110046386719	2.11103759765625	1.36330908203125	0.5073605651855468	2.043622314453125	1.167440963745117	0.4033612670898438	2.098605712890625	1.092705307006836	0.3778317565917969	2.17889111328125	1.021224052429199	0.3675697021484375	2.098112548828125	1.07150252532959	0.3335646362304687	2.275788818359375	1.684940246582031	0.3491993713378906	2.357692138671875	1.662686950683594	0.2488535919189453	2.45967822265625	1.401905914306641	0.2210770874023437	2.3356494140625	1.214661880493164	0.1528836212158203	2.3213857421875	1.121839820861816	0.1091072540283203
27	0.8666670000000005	2.297310302734375	1.18474006652832	0.3733146667480469	2.274326904296875	1.361505981445313	0.3693641967773437	2.256662109375	1.502931365966797	0.3672294616699219	2.2500458984375	1.719728393554687	0.3729613342285156	2.22787548828125	1.682851196289063	0.3963730163574219	2.12940966796875	1.63832177734375	0.4898193969726563	2.110891845703125	1.363324157714844	0.5073119506835938	2.043404052734375	1.167521926879883	0.4032146301269531	2.098290283203125	1.092742965698242	0.3775882263183594	2.1783427734375	1.02102593421936	0.367107177734375	2.09776708984375	1.071621849060059	0.3332445678710937	2.275794921875	1.684963134765625	0.3492284545898438	2.357735107421875	1.662736206054688	0.2488997955322266	2.459809814453125	1.401981201171875	0.2210887298583984	2.335872802734375	1.214688735961914	0.15282861328125	2.32172265625	1.12188956451416	0.1089570846557617
28	0.9000000000000004	2.2973173828125	1.184735427856445	0.3733087768554688	2.274326171875	1.361506530761719	0.3693641357421875	2.256662353515625	1.50293701171875	0.3672440795898437	2.250061279296875	1.719740905761719	0.3730091247558594	2.227887939453125	1.682860473632813	0.3964161987304687	2.129415771484375	1.63833251953125	0.4898641662597656	2.110773193359375	1.363331512451172	0.50731640625	2.043209350585938	1.167563049316406	0.4031875610351562	2.09789306640625	1.092633354187012	0.3775565185546875	2.1776064453125	1.020558313369751	0.366909912109375	2.097283935546875	1.071429473876953	0.3333168640136719	2.275808837890625	1.684976196289063	0.3492698974609375	2.3577578125	1.662763488769531	0.2489396362304687	2.459843505859375	1.402005798339844	0.2210987854003906	2.3358916015625	1.21472802734375	0.1527985992431641	2.3217255859375	1.121924003601074	0.1089340438842773
29	0.9333330000000002	2.29745703125	1.184875579833984	0.3732662353515625	2.274427001953125	1.361632476806641	0.3693277282714844	2.2567353515625	1.50305224609375	0.3672172546386719	2.250120361328125	1.719845275878906	0.3729549865722656	2.227928466796875	1.682968139648438	0.3963440551757813	2.129391357421875	1.63853662109375	0.4897582397460937	2.11038330078125	1.363587249755859	0.5074045715332032	2.04265283203125	1.167895065307617	0.4032670288085938	2.09747021484375	1.093174697875977	0.3773311462402344	2.176595703125	1.020582809448242	0.3658953552246094	2.09711572265625	1.072312965393066	0.3328775939941406	2.275889892578125	1.685081115722656	0.3492439880371094	2.35808642578125	1.662964477539063	0.2491038513183594	2.460785888671875	1.402437713623047	0.2215067291259766	2.337406005859375	1.214883407592773	0.1529713745117187	2.323761474609375	1.122051612854004	0.1090130157470703
30	0.9666670000000002	2.297458984375	1.184864776611328	0.3732636413574218	2.274431884765625	1.361624572753906	0.3693253173828125	2.256743408203125	1.503046752929687	0.3672159118652344	2.250135498046875	1.719843017578125	0.3729551391601563	2.227938232421875	1.682965881347656	0.3963408813476563	2.129381591796875	1.638551086425781	0.4897454833984375	2.11025048828125	1.363607055664062	0.5074011535644531	2.042465454101563	1.167935317993164	0.4032536010742188	2.097172607421875	1.093109237670898	0.3773846435546875	2.1761630859375	1.020362995147705	0.3659839782714844	2.096781494140625	1.072155014038086	0.3330293273925781	2.2759072265625	1.68507763671875	0.3492471923828125	2.35813623046875	1.662970092773437	0.2491294403076172	2.460900390625	1.402461456298828	0.2215607757568359	2.3375888671875	1.214870758056641	0.1529909362792969	2.324013427734375	1.122029518127441	0.1090277481079102
31	1	2.297049072265625	1.183711181640625	0.3725900573730469	2.274156005859375	1.360455810546875	0.3687939453125	2.256740234375	1.501888092041016	0.3670335388183594	2.250984619140625	1.718652282714844	0.373251953125	2.22878173828125	1.681818054199219	0.3966793823242187	2.1313896484375	1.637276184082031	0.4911947937011719	2.10984326171875	1.362464904785156	0.5072004699707031	2.03985400390625	1.166911010742187	0.4044006652832031	2.09007275390625	1.090162902832031	0.3753291931152344	2.171917236328125	1.020456037521362	0.3653618469238281	2.08764111328125	1.067720161437988	0.3346595153808594	2.2764892578125	1.68384619140625	0.3493359985351562	2.358682861328125	1.661890747070312	0.2491899108886719	2.462617919921875	1.401868225097656	0.2219953918457031	2.339597412109375	1.214150451660156	0.1534099273681641	2.327613037109375	1.120232673645019	0.1113610382080078
32	1.033333000000001	2.297259033203125	1.183862945556641	0.372669677734375	2.27428662109375	1.360492950439453	0.3689478149414063	2.2568759765625	1.501843139648438	0.3673447265625	2.251112548828125	1.718469055175781	0.3739096374511719	2.228940185546875	1.681617492675781	0.3972786865234375	2.13165234375	1.636938781738281	0.4917099304199219	2.110216796875	1.362259124755859	0.5073136596679687	2.040329467773438	1.166868682861328	0.4044414672851562	2.090627197265625	1.090254302978516	0.3753414611816406	2.172866943359375	1.021060571670532	0.3657509155273437	2.088390869140625	1.067712715148926	0.3349971618652344	2.2765888671875	1.683723510742188	0.3499356384277344	2.35878173828125	1.662051635742188	0.2498288116455078	2.46302197265625	1.402406219482422	0.2219214935302734	2.339932861328125	1.21506428527832	0.1529057006835937	2.327387451171875	1.12182007598877	0.1096879806518555
33	1.066667000000001	2.297399169921875	1.184003570556641	0.3724602661132813	2.27465380859375	1.360520721435547	0.3686716918945313	2.257422607421875	1.50177978515625	0.36701123046875	2.25255322265625	1.718275512695313	0.3729581604003906	2.23030224609375	1.681610229492188	0.3964646911621094	2.132880615234375	1.638031188964844	0.4911024169921875	2.109037353515625	1.363871368408203	0.5084354858398438	2.037574096679688	1.168664199829102	0.4067130432128906	2.089269775390625	1.093376899719238	0.3768583068847656	2.1716728515625	1.024536586761475	0.3670759582519531	2.0892529296875	1.071311462402344	0.3372778930664063	2.2778154296875	1.683385498046875	0.3490466613769531	2.359638671875	1.661022766113281	0.2489239501953125	2.4630849609375	1.401218688964844	0.2217698974609375	2.340171875	1.213571136474609	0.1539049072265625	2.326966552734375	1.120044616699219	0.1117000274658203
34	1.100000000000001	2.2982509765625	1.184151870727539	0.3722259216308594	2.27563671875	1.360906188964844	0.3683406372070313	2.258472900390625	1.502349487304687	0.3665489196777344	2.25415673828125	1.719137756347656	0.372031494140625	2.231775390625	1.682536010742187	0.3956388244628906	2.134189697265625	1.639154113769531	0.4904644775390625	2.110279541015625	1.364694915771484	0.5083959045410156	2.038889404296875	1.168653625488281	0.407577392578125	2.0907978515625	1.093709899902344	0.3768564453125	2.172767578125	1.024323247909546	0.3658937683105469	2.090721923828125	1.071578475952149	0.3378750915527344	2.2793681640625	1.684087280273437	0.3481751098632813	2.360945068359375	1.660797607421875	0.2478495788574219	2.46218701171875	1.399695068359375	0.2212433013916016	2.337820556640625	1.212361541748047	0.1541597290039063	2.322002685546875	1.119426071166992	0.1112390899658203
35	1.133333	2.29844287109375	1.1839609375	0.3724701538085938	2.275741455078125	1.360637237548828	0.3687377319335938	2.2586142578125	1.5020322265625	0.3672210693359375	2.2540419921875	1.71870751953125	0.3735485534667969	2.231671142578125	1.682001770019531	0.3969643249511719	2.133851806640625	1.637857727050781	0.491111328125	2.111431884765625	1.36328759765625	0.5075499267578125	2.041578735351563	1.167218505859375	0.4059198608398438	2.095407958984375	1.093725738525391	0.3751161804199219	2.177961669921875	1.025158905029297	0.3637963562011719	2.1038525390625	1.072800903320313	0.3373824462890625	2.279323486328125	1.683793884277344	0.349606201171875	2.361154541015625	1.661097412109375	0.2494187622070312	2.46285546875	1.400394989013672	0.2218175811767578	2.338518310546875	1.213584991455078	0.1535502319335937	2.322159912109375	1.121588874816895	0.1089392929077148
36	1.166667	2.29852880859375	1.183861221313476	0.3724953308105469	2.275823974609375	1.360504241943359	0.3687593383789062	2.2586689453125	1.501869262695313	0.3672037963867187	2.25390478515625	1.718502563476562	0.3734720153808594	2.231532470703125	1.681790100097656	0.3968572082519531	2.13359375	1.63756201171875	0.4908006286621094	2.11149658203125	1.363019592285156	0.5072925109863281	2.042219604492188	1.166660491943359	0.4059246520996094	2.096321533203125	1.093363021850586	0.3751881408691407	2.179669677734375	1.025690994262695	0.3645107116699219	2.097991943359375	1.071113250732422	0.3372252197265625	2.279248779296875	1.683611022949219	0.3495817565917969	2.361416748046875	1.661031555175781	0.2496758422851562	2.46393408203125	1.400651977539062	0.2225747375488281	2.34050537109375	1.213382553100586	0.1540652770996094	2.324777587890625	1.121461441040039	0.1091180038452148
37	1.2	2.298531005859375	1.183858551025391	0.3724966125488281	2.2758271484375	1.360502075195313	0.3687628173828125	2.258674560546875	1.501867645263672	0.3672115173339844	2.253912109375	1.7185009765625	0.3734925537109375	2.23153759765625	1.681787231445313	0.3968738098144531	2.1335888671875	1.637555053710937	0.4908054504394531	2.111477294921875	1.363011901855469	0.5072741394042969	2.042200805664062	1.166664215087891	0.4058829650878906	2.096302978515625	1.093373664855957	0.37513037109375	2.179660400390625	1.025713569641113	0.36444873046875	2.09786279296875	1.071114967346191	0.3371591186523438	2.279257568359375	1.683610595703125	0.3496021118164063	2.361441162109375	1.661042541503906	0.2497060241699219	2.463987060546875	1.400675262451172	0.2225901641845703	2.34059228515625	1.213394287109375	0.1540496978759766	2.324892822265625	1.121486953735352	0.1090641174316406
38	1.233333	2.298531005859375	1.183858383178711	0.3724969787597656	2.2758271484375	1.360502075195313	0.3687632751464844	2.258674560546875	1.501867767333984	0.3672119445800781	2.253911376953125	1.718501342773437	0.3734931335449219	2.231537109375	1.681787475585938	0.3968742065429687	2.13358740234375	1.63755517578125	0.4908050231933594	2.111474853515625	1.363011779785156	0.507273681640625	2.042198852539062	1.166663681030274	0.4058821716308594	2.096298583984375	1.093371017456055	0.3751300354003906	2.179653564453125	1.025707788467407	0.3644479064941406	2.09784375	1.071108253479004	0.3371608581542969	2.27925732421875	1.683610961914062	0.3496028137207031	2.36144287109375	1.661043579101563	0.2497079315185547	2.463993408203125	1.400677612304688	0.2225934600830078	2.340603759765625	1.213393508911133	0.1540512084960937	2.3249091796875	1.121486213684082	0.1090635604858398
39	1.266667	2.298531005859375	1.183858352661133	0.3724970397949219	2.2758271484375	1.360502014160156	0.3687633666992188	2.258674560546875	1.501867706298828	0.3672120971679688	2.253911376953125	1.718501220703125	0.3734933776855469	2.231536865234375	1.681787353515625	0.3968743896484375	2.13358740234375	1.637554870605469	0.4908051452636719	2.111475341796875	1.363011505126953	0.5072738037109376	2.042199829101563	1.166663223266602	0.4058825073242188	2.096300048828125	1.093370918273926	0.3751304016113281	2.179655517578125	1.025708221435547	0.3644484558105469	2.097847900390625	1.07110848236084	0.3371615600585938	2.27925732421875	1.683610900878906	0.3496030578613281	2.361443115234375	1.661043701171875	0.2497082977294922	2.463994140625	1.400678039550781	0.2225937347412109	2.34060498046875	1.213393753051758	0.15405126953125	2.324910888671875	1.121486595153809	0.1090632400512695
40	1.300000000000001	2.299682861328125	1.183880355834961	0.37485888671875	2.276372314453125	1.361417877197266	0.3718934326171875	2.25837158203125	1.503444366455078	0.3704017944335937	2.254740966796875	1.721260803222656	0.3765342102050781	2.23202490234375	1.684491271972656	0.4000457763671875	2.131579833984375	1.638524291992188	0.4916390075683594	2.109682861328125	1.362591430664063	0.5098057861328125	2.041475830078125	1.164224334716797	0.4087920227050781	2.087079345703125	1.092815284729004	0.3622708129882812	2.167763671875	1.020772092819214	0.3703163146972656	2.0868505859375	1.068444984436035	0.3360003051757813	2.280059814453125	1.686028991699219	0.3525724487304687	2.362532958984375	1.66058056640625	0.2526839904785156	2.4630712890625	1.397968231201172	0.2241479797363281	2.3441904296875	1.207163146972656	0.1531037750244141	2.31805078125	1.109900299072266	0.126865592956543
41	1.333333000000001	2.29964599609375	1.183356521606445	0.3744487915039063	2.27502587890625	1.360871643066406	0.3712130737304687	2.255531982421875	1.502817047119141	0.3688948364257812	2.25274609375	1.72078857421875	0.3765813293457031	2.229969482421875	1.683906982421875	0.3999489440917969	2.1300185546875	1.638904113769531	0.4927515258789062	2.113811767578125	1.362396301269531	0.5118504638671875	2.041327758789063	1.164577209472656	0.4122781066894531	2.092198486328125	1.095089157104492	0.3681964721679687	2.17310546875	1.022729291915893	0.3662579956054687	2.096354248046875	1.075410102844238	0.3361696472167969	2.277854248046875	1.685601135253906	0.3522452392578125	2.362236083984375	1.661875854492187	0.2533785095214844	2.4617705078125	1.398549133300781	0.2254468688964844	2.34690283203125	1.20734001159668	0.1484473114013672	2.323720458984375	1.107247978210449	0.1312714080810547
42	1.366667000000001	2.299291015625	1.1825673828125	0.374093505859375	2.2747353515625	1.360180511474609	0.3718499450683594	2.25573828125	1.502268127441406	0.3709395751953125	2.254197509765625	1.720348937988281	0.3783951110839844	2.23130810546875	1.683605529785156	0.4019124145507812	2.131793212890625	1.638965270996094	0.4954464111328125	2.111849365234375	1.362207397460937	0.507861083984375	2.043614135742188	1.160325103759766	0.4133479309082031	2.088198974609375	1.089057540893555	0.3653857727050781	2.17320263671875	1.021489374160767	0.3674333190917969	2.087904296875	1.067363761901855	0.3350047607421875	2.279013671875	1.684981018066406	0.3539801940917969	2.36137451171875	1.660810607910156	0.2534588928222656	2.46285791015625	1.398204284667969	0.2246053924560547	2.34405419921875	1.210721069335938	0.1441969604492188	2.326271728515625	1.108924522399902	0.1307454376220703
43	1.4	2.2986982421875	1.182908248901367	0.3746147766113281	2.27533154296875	1.360673248291016	0.3723453369140625	2.258277587890625	1.503002990722656	0.3727684020996094	2.253474853515625	1.721041931152344	0.3797606506347656	2.230972900390625	1.684013244628906	0.4031997985839844	2.131247802734375	1.637991455078125	0.4958260498046875	2.1106064453125	1.361288635253906	0.5080483703613281	2.041202026367187	1.160405288696289	0.4122921752929687	2.0888564453125	1.090990417480469	0.364573974609375	2.1694970703125	1.01845143699646	0.3699955139160157	2.119168701171875	1.075348648071289	0.337885009765625	2.27897119140625	1.685997192382813	0.3555864562988281	2.3600361328125	1.660396606445313	0.2543758697509765	2.465093017578125	1.399289611816406	0.2248378448486328	2.348683349609375	1.210336669921875	0.1443990173339844	2.325117919921875	1.109599052429199	0.1319362945556641
44	1.433333	2.29810791015625	1.182656509399414	0.3744996032714843	2.2746123046875	1.360210632324219	0.3720963134765625	2.257206298828125	1.502344970703125	0.3720539855957031	2.2518291015625	1.720099975585938	0.3801581420898438	2.229346923828125	1.682932250976563	0.4032838134765625	2.12908837890625	1.637574035644531	0.4954235534667969	2.1094267578125	1.361156219482422	0.5089414672851562	2.04007763671875	1.160824844360351	0.4125930786132813	2.08885205078125	1.091888069152832	0.3655262451171875	2.1681728515625	1.017901525497437	0.3673700561523437	2.127453125	1.078639015197754	0.3420496215820312	2.277488037109375	1.685283447265625	0.35593408203125	2.358683349609375	1.661316833496094	0.254611343383789	2.46360205078125	1.400467712402344	0.2251825256347656	2.35159033203125	1.209425018310547	0.1441729125976562	2.32507958984375	1.109520248413086	0.1318485870361328
45	1.466667	2.297619140625	1.18349235534668	0.3733363952636718	2.274960205078125	1.361374084472656	0.3713131103515625	2.25783837890625	1.503713836669922	0.37109716796875	2.252251708984375	1.721761596679688	0.3780657043457031	2.2297626953125	1.684651000976563	0.4014001159667969	2.130650390625	1.638038391113281	0.4944149780273437	2.1104208984375	1.3613427734375	0.5081672058105469	2.040166625976562	1.160739013671875	0.4123751525878906	2.086059326171875	1.090876205444336	0.3635719909667969	2.165403076171875	1.016901739120483	0.368998046875	2.091360595703125	1.064954460144043	0.340255126953125	2.277987060546875	1.686800659179688	0.3540109558105469	2.36014892578125	1.662260009765625	0.253403060913086	2.4625380859375	1.399953247070312	0.2248099822998047	2.34750439453125	1.211230407714844	0.1418074493408203	2.325884521484375	1.109791145324707	0.1316078796386719
46	1.5	2.297432861328125	1.182828979492188	0.3737134704589844	2.274703369140625	1.360434051513672	0.3718561401367187	2.25763330078125	1.502565032958984	0.3719259643554688	2.251998046875	1.7202626953125	0.3795905456542969	2.22952978515625	1.683126342773438	0.4027483215332031	2.130369384765625	1.636331176757813	0.4952887878417969	2.110343505859375	1.360011047363281	0.5085239257812501	2.040615356445313	1.159712478637695	0.4125536193847656	2.0860439453125	1.089878242492676	0.3635614929199219	2.16523046875	1.015984251976013	0.3691414794921875	2.08980615234375	1.066841720581055	0.3364531860351562	2.27772509765625	1.6854384765625	0.3554813232421875	2.359822021484375	1.661343078613281	0.2549715881347656	2.4623583984375	1.399681304931641	0.2251926574707031	2.348146728515625	1.211171783447266	0.141572509765625	2.32643896484375	1.109877937316895	0.1317047882080078
47	1.533333000000001	2.296326416015625	1.183248809814453	0.3729485473632813	2.273556884765625	1.360584381103516	0.3722480163574219	2.257100830078125	1.502556213378906	0.3742304382324219	2.24969287109375	1.719909790039063	0.3807083435058594	2.22748876953125	1.682772094726563	0.403960693359375	2.128525146484375	1.633480102539063	0.4950686645507812	2.108008056640625	1.357604614257812	0.5080521240234375	2.040960327148437	1.156636734008789	0.4124241638183594	2.08523046875	1.085965881347656	0.3638610534667969	2.17043310546875	1.01915442276001	0.36565771484375	2.115939453125	1.069533813476562	0.3364609375	2.275734619140625	1.685220336914063	0.3568985595703125	2.3584072265625	1.662220031738281	0.2568668212890625	2.454924072265625	1.399027221679688	0.2246137237548828	2.348939453125	1.207026702880859	0.139128173828125	2.321982177734375	1.106718719482422	0.1363061370849609
48	1.566667000000001	2.296342041015625	1.1829013671875	0.3729299011230469	2.27328662109375	1.360108978271484	0.3722885131835937	2.25625830078125	1.501946258544922	0.3737978210449219	2.2502861328125	1.719202758789062	0.3812471618652344	2.227859375	1.682126953125	0.404331298828125	2.12815380859375	1.632837036132813	0.4945129089355469	2.10677099609375	1.357238433837891	0.5089122619628906	2.040286499023437	1.156662475585938	0.4123585815429687	2.084851806640625	1.087120025634766	0.36254931640625	2.169743408203125	1.019988447189331	0.3637278747558594	2.11636767578125	1.072539817810059	0.3339601440429688	2.276076416015625	1.684467224121094	0.3572831115722656	2.35784326171875	1.662285095214844	0.2564133911132813	2.455510498046875	1.399582214355469	0.2248864135742188	2.349015869140625	1.208020309448242	0.1393785705566406	2.323444091796875	1.107419700622559	0.1360593719482422
49	1.600000000000001	2.2953662109375	1.182872253417969	0.3726119384765625	2.2728388671875	1.360224670410156	0.3719179077148437	2.25620263671875	1.502171051025391	0.3733315734863281	2.248907958984375	1.719471069335937	0.3810450744628906	2.22666943359375	1.682216186523438	0.4040675659179688	2.127198974609375	1.633193969726562	0.4947503356933594	2.1038564453125	1.357543640136719	0.5072727050781251	2.038516967773437	1.155760589599609	0.4122249450683594	2.084350830078125	1.086098510742187	0.3636697998046875	2.1695888671875	1.019348554611206	0.3655602111816406	2.118809326171875	1.072953346252441	0.3353981018066406	2.274946044921875	1.68490673828125	0.3570576477050781	2.356979248046875	1.662879089355469	0.2562967834472656	2.44876513671875	1.398113220214844	0.2233097381591797	2.346695556640625	1.205400344848633	0.13476806640625	2.320575927734375	1.104903060913086	0.13833349609375
50	1.633333	2.297001220703125	1.182479644775391	0.3721791381835938	2.273244384765625	1.359775329589844	0.3725147094726562	2.25520361328125	1.501630065917969	0.3741161499023438	2.248585205078125	1.719017883300781	0.3833171997070313	2.226193603515625	1.681655456542969	0.4060757141113281	2.12574755859375	1.632308349609375	0.495628662109375	2.104727294921875	1.356212951660156	0.5057060852050781	2.039175048828125	1.153276565551758	0.4129645385742188	2.08296728515625	1.086416786193848	0.3588003845214844	2.1684111328125	1.019977226257324	0.3636038513183594	2.11407373046875	1.068324607849121	0.3346395874023437	2.274551513671875	1.684516662597656	0.3591043090820312	2.356015869140625	1.662382873535156	0.2578085021972656	2.450931640625	1.398718719482422	0.2235059814453125	2.348723388671875	1.206453430175781	0.1338026580810547	2.3185283203125	1.107145729064941	0.1395637817382812
51	1.666667	2.297947021484375	1.182114028930664	0.3721019287109375	2.27457861328125	1.359620330810547	0.3724289855957031	2.25673291015625	1.501628875732422	0.3738330688476563	2.249845703125	1.719205871582031	0.3829060974121093	2.227504638671875	1.681797607421875	0.4057322082519531	2.12661181640625	1.632183471679687	0.4948367614746094	2.103394287109375	1.356045318603516	0.5056138610839844	2.039126342773438	1.152641143798828	0.4124849243164063	2.08065625	1.080924743652344	0.3627836608886719	2.16996240234375	1.019477012634277	0.365485595703125	2.104681884765625	1.062689014434814	0.3329928588867188	2.275853515625	1.684690856933594	0.3586678771972656	2.35784619140625	1.662674621582031	0.2576218566894531	2.450222900390625	1.397966217041016	0.2223937072753906	2.347490478515625	1.207375137329102	0.1292377777099609	2.321932861328125	1.106996559143066	0.1390841217041016
52	1.7	2.299122314453125	1.180501373291016	0.3722242126464844	2.274687744140625	1.358244781494141	0.3725247802734375	2.25588623046875	1.500435363769531	0.3737933349609375	2.2494931640625	1.718419921875	0.3843544921875	2.226982666015625	1.68083251953125	0.4069419555664063	2.124463623046875	1.632932861328125	0.4956144714355469	2.10456689453125	1.355946380615234	0.5063146362304688	2.037664916992187	1.152998626708984	0.4128186645507813	2.07874658203125	1.081695915222168	0.3617716979980469	2.1677841796875	1.019498918533325	0.36525146484375	2.10850439453125	1.065680519104004	0.3319252014160156	2.2755078125	1.683935180664062	0.3598683166503907	2.358294677734375	1.663370544433594	0.2588001098632812	2.435936279296875	1.394407897949219	0.2162248229980469	2.343706787109375	1.199651428222656	0.1195039901733398	2.3174921875	1.100918823242188	0.1403926391601563
53	1.733333	2.301000732421875	1.18017399597168	0.3726947937011719	2.275729736328125	1.357993774414062	0.3725763244628906	2.256410400390625	1.500270843505859	0.3736500244140625	2.25072509765625	1.718539794921875	0.3835358276367187	2.228375	1.68105224609375	0.4065593872070313	2.126802978515625	1.632940490722656	0.4964469909667969	2.10268408203125	1.355912963867187	0.5048494262695312	2.036187622070313	1.150503067016602	0.4159327087402344	2.0809296875	1.083446418762207	0.3620893249511719	2.168884765625	1.019447200775147	0.3633100280761719	2.0814912109375	1.063683338165283	0.3305834045410156	2.276366455078125	1.68386279296875	0.3588210144042969	2.36099755859375	1.665911315917969	0.2586016540527344	2.431597900390625	1.394254974365234	0.2189631652832031	2.339736083984375	1.202428192138672	0.1156474609375	2.3209052734375	1.102942405700684	0.1410015716552734
54	1.766667	2.301027587890625	1.180037551879883	0.3709119567871094	2.277571533203125	1.358035797119141	0.3714980163574219	2.25892138671875	1.500349578857422	0.3721053161621094	2.25373828125	1.71852294921875	0.382516845703125	2.23133251953125	1.681044921875	0.4054607238769531	2.130309814453125	1.6330556640625	0.4959430541992187	2.102799560546875	1.356393096923828	0.5021458129882812	2.037737426757813	1.148091445922852	0.419339599609375	2.07627001953125	1.082832885742187	0.3589496765136719	2.167264404296875	1.023430492401123	0.3629246520996094	2.124054443359375	1.070278228759766	0.3369032592773438	2.279270751953125	1.683861206054687	0.3577060241699219	2.364748046875	1.6661103515625	0.2582384948730469	2.432189453125	1.393707000732422	0.2190021667480469	2.341557861328125	1.201073257446289	0.1163098754882813	2.318828857421875	1.103268844604492	0.1446688079833984
55	1.800000000000001	2.304958251953125	1.178764801025391	0.3736691589355469	2.279556396484375	1.356444091796875	0.3725289611816406	2.2584228515625	1.498358795166016	0.3705625915527344	2.255828369140625	1.716395874023438	0.3832991638183594	2.233325927734375	1.678939086914062	0.4061544189453125	2.131979248046875	1.63283642578125	0.4971917419433594	2.104465087890625	1.356202941894531	0.500740234375	2.03956298828125	1.147800018310547	0.4182413330078125	2.079501220703125	1.079647743225098	0.36215625	2.173150146484375	1.024440910339355	0.3617841186523437	2.135742431640625	1.072820404052734	0.3412947998046875	2.280622314453125	1.681725646972656	0.3577880859375	2.364590576171875	1.663777893066406	0.2571253662109375	2.42254736328125	1.38952587890625	0.2161993865966797	2.339896240234375	1.19045280456543	0.1193693313598633	2.331162109375	1.092380867004395	0.1538115692138672
56	1.833333000000001	2.306513916015625	1.177791000366211	0.3744948425292969	2.27922265625	1.355079345703125	0.3743951110839844	2.2573056640625	1.496797393798828	0.3741931762695312	2.25391943359375	1.714755798339844	0.3856744995117187	2.2316435546875	1.677369750976562	0.4087995300292969	2.132232666015625	1.628768249511719	0.5005263061523437	2.102710693359375	1.352512939453125	0.4973652954101562	2.042135009765625	1.144659027099609	0.4107108764648438	2.07833984375	1.071901245117187	0.3580891723632812	2.177363525390625	1.027400638580322	0.3622324829101563	2.156302490234375	1.076909767150879	0.3480943603515625	2.278751953125	1.680055236816406	0.3603034973144531	2.36135546875	1.66049853515625	0.25892333984375	2.414347412109375	1.386287170410156	0.2125858459472656	2.33701708984375	1.185828063964844	0.1145892791748047	2.3300625	1.089135749816895	0.1529195251464844
57	1.866667000000001	2.307276123046875	1.17721907043457	0.3755253295898437	2.280225830078125	1.354160400390625	0.3748708801269531	2.25885546875	1.495655944824219	0.3746659545898438	2.25477392578125	1.7131435546875	0.3861033325195313	2.23246728515625	1.675772705078125	0.4090006408691406	2.13246875	1.62873681640625	0.5004298095703125	2.1032255859375	1.353034515380859	0.49792236328125	2.044556396484375	1.144967544555664	0.4117916564941406	2.077746337890625	1.072231010437012	0.3575528564453125	2.17680615234375	1.028362810134888	0.3615770263671875	2.162729248046875	1.082768531799316	0.3502747497558594	2.279851806640625	1.678587524414062	0.3609826354980469	2.362655029296875	1.660981323242188	0.2597710571289062	2.4151640625	1.387489288330078	0.2122912902832031	2.341097412109375	1.185927627563476	0.1152388305664063	2.32818603515625	1.089482795715332	0.1520202789306641
58	1.9	2.30615869140625	1.178775970458984	0.3745365295410156	2.28116162109375	1.356315307617187	0.3742738952636719	2.26135498046875	1.498274444580078	0.3742996826171875	2.256469970703125	1.716052917480469	0.3866365051269531	2.233912109375	1.678457885742187	0.4090893249511719	2.133891845703125	1.629518371582031	0.4998609313964844	2.105514892578125	1.353270568847656	0.4973146667480469	2.048772216796875	1.144489074707031	0.4105960388183594	2.079787109375	1.071579948425293	0.355036376953125	2.17872998046875	1.027358781814575	0.3618665161132812	2.171947265625	1.086043609619141	0.3547274475097656	2.282044677734375	1.681622009277344	0.3616854858398437	2.364924072265625	1.663111145019531	0.2604168090820312	2.415110595703125	1.388880767822266	0.2119459838867188	2.34503515625	1.184987915039063	0.1158684387207031	2.327460205078125	1.088552947998047	0.1511952667236328
59	1.933333	2.30852734375	1.178886459350586	0.3737869262695312	2.28368408203125	1.357005950927734	0.3737240295410156	2.263937255859375	1.499419647216797	0.373832275390625	2.25802978515625	1.717858764648438	0.3859569091796875	2.2355009765625	1.680071716308594	0.4084502868652344	2.135862060546875	1.629862182617188	0.4996492004394531	2.106913818359375	1.352805755615234	0.4979897766113281	2.052641845703125	1.14440202331543	0.406953369140625	2.09071240234375	1.074154312133789	0.3518326416015625	2.187967529296875	1.026401203155518	0.3630477600097656	2.180812255859375	1.090378776550293	0.3555327758789062	2.283912841796875	1.683409423828125	0.3610446472167969	2.36800634765625	1.665152893066406	0.2601987915039062	2.4191162109375	1.389976348876953	0.21296875	2.34276904296875	1.188500473022461	0.114802978515625	2.331150146484375	1.091918678283691	0.153020523071289
60	1.966667	2.30873828125	1.178856552124024	0.373814453125	2.283946044921875	1.356930419921875	0.3737451477050781	2.26425244140625	1.499309356689453	0.3738655395507812	2.258412109375	1.717685791015625	0.3860044860839844	2.23585791015625	1.679915222167969	0.4084682312011719	2.136180908203125	1.629722595214844	0.4995684204101563	2.10738232421875	1.352731842041015	0.4979127502441406	2.053280517578125	1.144335586547852	0.4069322204589844	2.091795166015625	1.074175399780273	0.3520587158203125	2.1891474609375	1.026874835968018	0.3640185241699219	2.182015380859375	1.090844482421875	0.356501708984375	2.284297119140625	1.683240173339844	0.3611178283691406	2.368549560546875	1.664990173339844	0.2604541320800781	2.41989794921875	1.389912658691406	0.2134016723632813	2.34406005859375	1.188319091796875	0.1152487182617187	2.33234375	1.091810119628906	0.1535376586914063
61	2	2.309280517578125	1.178572616577148	0.3740462341308594	2.2846005859375	1.356537048339844	0.3740443725585937	2.26510107421875	1.498842468261719	0.3743641052246094	2.25950146484375	1.717050415039063	0.3869247741699219	2.236923095703125	1.6792861328125	0.4092995910644531	2.137416015625	1.628921264648437	0.5003338928222656	2.109502197265625	1.352036773681641	0.49810400390625	2.05581103515625	1.143856414794922	0.4067998962402344	2.094569580078125	1.073921379089355	0.3519291076660157	2.192001220703125	1.026922260284424	0.3637481079101563	2.184676025390625	1.09081315612793	0.3565787658691406	2.28533056640625	1.682649597167969	0.3619864807128906	2.369566162109375	1.664551513671875	0.2614014892578125	2.4208017578125	1.389770233154297	0.2136773834228516	2.345298583984375	1.188411514282226	0.1151775512695312	2.334335693359375	1.091857688903809	0.1533801574707031
62	2.033333000000001	2.310528076171875	1.177967239379883	0.3745774536132813	2.286127197265625	1.355710327148437	0.3746266479492187	2.266997314453125	1.497857513427734	0.3751910705566406	2.262035888671875	1.715727600097656	0.3884178771972656	2.239357421875	1.678013610839844	0.4106201171875	2.139725830078125	1.627769287109375	0.5012580261230469	2.11239501953125	1.351234222412109	0.498298095703125	2.059109619140625	1.143424896240234	0.4067670288085937	2.09903173828125	1.073434257507324	0.3530588684082031	2.1962119140625	1.026560831069946	0.3659627990722656	2.187912841796875	1.089940238952637	0.3574444885253906	2.28775	1.681379028320312	0.3634308166503906	2.3720302734375	1.663497863769531	0.2630943603515625	2.42279248046875	1.389293731689453	0.2139778747558594	2.348654541015625	1.188058975219727	0.1150023040771484	2.3375390625	1.091723449707031	0.1533030853271484
63	2.066667000000001	2.310542724609375	1.177968368530273	0.3745760192871094	2.286154541015625	1.35571630859375	0.3746214599609375	2.267036865234375	1.497867645263672	0.37518603515625	2.2621044921875	1.7157421875	0.3884135437011719	2.23941845703125	1.678030578613281	0.4106139831542969	2.13977392578125	1.627794311523437	0.5012457885742188	2.112430419921875	1.351255615234375	0.4982852172851562	2.059140869140625	1.143441268920898	0.4067575378417969	2.0990712890625	1.073443939208984	0.3530610961914062	2.19624853515625	1.026562311172485	0.3659727172851562	2.1879501953125	1.089947463989258	0.3574528198242187	2.28781640625	1.681389465332031	0.3634282531738281	2.37209814453125	1.663489929199219	0.2630932922363281	2.422781982421875	1.389265808105469	0.2139791259765625	2.348556640625	1.188066787719727	0.1149865646362305	2.337321533203125	1.091743621826172	0.1532884216308594
64	2.100000000000001	2.31343798828125	1.178049926757812	0.3742933349609375	2.289642578125	1.355728454589844	0.3759834289550781	2.269921142578125	1.497684478759766	0.3763472900390625	2.2652138671875	1.715370483398437	0.3899346923828125	2.242238525390625	1.677684387207031	0.4117924499511719	2.14166015625	1.626873657226563	0.5008812561035156	2.11380029296875	1.350590881347656	0.4999895935058594	2.061320556640625	1.143451965332031	0.40694091796875	2.105206298828125	1.074707824707031	0.3548739318847656	2.201492431640625	1.025952711105347	0.3667653503417969	2.19008203125	1.090095893859863	0.3577940063476562	2.2911220703125	1.68104931640625	0.3651870727539063	2.374218994140625	1.662189636230469	0.2641784057617187	2.428794921875	1.388944030761719	0.2150591888427734	2.35274462890625	1.187591506958008	0.1182287368774414	2.340939697265625	1.091332908630371	0.1562987365722656
65	2.133333	2.313441650390625	1.178048904418945	0.3742955322265625	2.289649658203125	1.355727081298828	0.3759860534667969	2.269930908203125	1.497682830810547	0.3763503112792969	2.26522509765625	1.715367919921875	0.3899385070800781	2.2422490234375	1.677682006835937	0.4117952880859375	2.141668701171875	1.626871826171875	0.5008811950683594	2.113811279296875	1.350589965820312	0.4999915771484375	2.06133642578125	1.143449111938477	0.4069469604492187	2.105229736328125	1.074705154418945	0.3548869934082031	2.20151708984375	1.025957220077515	0.3667933654785156	2.19010986328125	1.090102409362793	0.3578224487304688	2.29113330078125	1.681046752929688	0.365191650390625	2.3742373046875	1.662188842773437	0.264189208984375	2.428825927734375	1.388946380615234	0.2150735778808594	2.352792236328125	1.187590805053711	0.1182388458251953	2.34099951171875	1.091330795288086	0.1563077392578125
66	2.166667	2.31618310546875	1.178628219604492	0.3765780334472656	2.291987548828125	1.356094024658203	0.3775867309570313	2.272481689453125	1.497948181152344	0.378157470703125	2.268272705078125	1.715451049804688	0.3916703186035156	2.244878173828125	1.677872619628906	0.4131653747558593	2.14366552734375	1.627764831542969	0.5017227478027344	2.113585205078125	1.351973785400391	0.499713623046875	2.058496337890625	1.145455291748047	0.4073247375488281	2.106501220703125	1.077497421264648	0.35810107421875	2.202393310546875	1.027697603225708	0.3677385559082031	2.1771826171875	1.078262336730957	0.3563701477050781	2.294409912109375	1.681078308105469	0.3673287048339844	2.3797197265625	1.661960510253906	0.2683910522460938	2.4347958984375	1.389268035888672	0.2182420806884766	2.356075927734375	1.189855895996094	0.120059700012207	2.34322021484375	1.093523025512695	0.1573350372314453
67	2.2	2.316271240234375	1.17860774230957	0.3773382568359375	2.292073974609375	1.355982940673828	0.3779602661132813	2.272454833984375	1.497748901367188	0.3780502624511718	2.269641845703125	1.715076904296875	0.392883056640625	2.2458515625	1.677547424316406	0.4139678039550782	2.14261572265625	1.627876342773438	0.5002890930175782	2.11483154296875	1.351986938476562	0.5023406677246094	2.060220947265625	1.146694854736328	0.4072723083496094	2.106384765625	1.076455711364746	0.3596112976074219	2.202753662109375	1.027502775192261	0.3681424865722656	2.182869140625	1.08250171661377	0.3600736694335938	2.295700927734375	1.680693786621094	0.3685236511230469	2.38216015625	1.661484069824219	0.2706974792480469	2.437141845703125	1.388541107177734	0.2226643218994141	2.355061767578125	1.192164093017578	0.1214513854980469	2.344203369140625	1.095544631958008	0.1584713592529297
68	2.233333	2.317433837890625	1.178800109863281	0.377592529296875	2.293751220703125	1.356297790527344	0.3785801086425781	2.275147216796875	1.498238433837891	0.3798672180175781	2.271854248046875	1.715717529296875	0.3932892150878906	2.248137451171875	1.678262390136719	0.41462255859375	2.144307861328125	1.627961181640625	0.4999327697753906	2.1155732421875	1.352087738037109	0.5023593444824219	2.06108837890625	1.146650085449219	0.4073609619140625	2.103525146484375	1.074260238647461	0.3593954772949219	2.1984501953125	1.023326139450073	0.3719761352539063	2.18678271484375	1.085544822692871	0.3605664978027344	2.2979990234375	1.681223571777344	0.369148681640625	2.384246826171875	1.66226220703125	0.2710341796875	2.4461318359375	1.389861083984375	0.2280891876220703	2.358195556640625	1.196139053344726	0.1265129318237305	2.34664794921875	1.099358848571777	0.1629890441894531
69	2.266667	2.318332763671875	1.178892517089844	0.3796997985839844	2.2947109375	1.356594879150391	0.3802579345703125	2.27642041015625	1.498731018066406	0.3816352844238281	2.272361572265625	1.716526794433594	0.3934291076660156	2.2483544921875	1.679125610351563	0.4146543273925781	2.144117431640625	1.627566101074219	0.4989707336425781	2.11746044921875	1.35123388671875	0.5047641296386719	2.06445068359375	1.146670974731445	0.4064849853515625	2.107560791015625	1.073902923583984	0.3594920043945313	2.202400390625	1.02236322593689	0.3712311706542969	2.191308349609375	1.085989814758301	0.3619216003417969	2.299023681640625	1.681889404296875	0.3699594116210937	2.386057373046875	1.660363403320313	0.2728819885253906	2.44785205078125	1.387677398681641	0.2296103820800781	2.359997802734375	1.195235458374023	0.1249854431152344	2.336647705078125	1.099766464233398	0.1595407409667969
70	2.300000000000001	2.3179970703125	1.178323867797852	0.3816647338867187	2.29475146484375	1.35599560546875	0.3820536193847656	2.276544921875	1.498081909179688	0.3829388732910156	2.27229296875	1.715765014648437	0.3949428100585938	2.24830126953125	1.678339172363281	0.4160906982421875	2.14375634765625	1.627690490722656	0.5004689636230468	2.1147822265625	1.351685974121094	0.5045725708007812	2.06082177734375	1.147127792358398	0.4070504760742187	2.108966552734375	1.076816307067871	0.3613117980957031	2.200414306640625	1.019686080932617	0.3736229248046875	2.1820810546875	1.078905387878418	0.3616283569335937	2.299001220703125	1.681188903808594	0.3714819030761718	2.385325439453125	1.658335388183594	0.2741549072265625	2.443755126953125	1.385340667724609	0.2290211181640625	2.361078857421875	1.189144409179687	0.1274307632446289	2.34163720703125	1.093708808898926	0.1642816925048828
71	2.333333000000001	2.31917431640625	1.177112777709961	0.3821631164550781	2.29562109375	1.354822998046875	0.3817922973632812	2.277474365234375	1.496980712890625	0.3825602416992188	2.27434765625	1.714792236328125	0.3943081970214844	2.250044189453125	1.677504821777344	0.4153949279785156	2.145876953125	1.627482666015625	0.5007154846191406	2.1150654296875	1.351524993896484	0.500267333984375	2.05905078125	1.145401794433594	0.4070504760742187	2.109885498046875	1.077483657836914	0.3605233154296875	2.19971044921875	1.017368816375732	0.37082568359375	2.175935791015625	1.072741401672363	0.3610280456542969	2.30098779296875	1.680030090332031	0.3709998779296875	2.38912060546875	1.657917358398437	0.27505419921875	2.437516845703125	1.382800994873047	0.2301556091308594	2.3631494140625	1.184137664794922	0.1267152099609375	2.34571044921875	1.088922431945801	0.1652296142578125
72	2.366667000000001	2.319261474609375	1.176851196289062	0.38261962890625	2.295515869140625	1.354529113769531	0.3822084350585938	2.277004150390625	1.496636016845703	0.3826361389160156	2.27485791015625	1.714450500488281	0.3944032287597656	2.250221435546875	1.677280395507812	0.4153056030273438	2.1457265625	1.627470153808594	0.5003404541015625	2.115057861328125	1.351508453369141	0.5014349365234375	2.05898974609375	1.145859252929688	0.4072297668457031	2.1126240234375	1.07910179901123	0.362197021484375	2.203379150390625	1.020089904785156	0.3704852905273437	2.17292919921875	1.070813034057617	0.3617921142578125	2.301494873046875	1.679563354492188	0.3712821655273438	2.390244384765625	1.657226318359375	0.275965576171875	2.43655712890625	1.381801971435547	0.2308223266601563	2.3619931640625	1.183915725708008	0.1260617523193359	2.348986083984375	1.088694808959961	0.1662666473388672
73	2.4	2.3199970703125	1.175391159057617	0.3832115173339844	2.296170166015625	1.353420562744141	0.3838682861328125	2.277009521484375	1.495731872558594	0.3842116394042969	2.275481201171875	1.71396533203125	0.3964283447265625	2.250513671875	1.676759948730469	0.4171073303222656	2.144754150390625	1.627072814941406	0.5011318969726563	2.113995361328125	1.350562713623047	0.4995687561035156	2.059214599609375	1.143065673828125	0.4075247192382813	2.11298779296875	1.077710464477539	0.3602394714355469	2.204522705078125	1.019579465866089	0.3690196838378906	2.17495751953125	1.070546661376953	0.3606239929199219	2.30223388671875	1.67896728515625	0.3733951416015625	2.39055810546875	1.655756103515625	0.2775257873535156	2.436636962890625	1.380109466552734	0.2300008697509766	2.36689697265625	1.178751739501953	0.1274888229370117	2.3531669921875	1.084674438476563	0.1705840301513672
74	2.433333	2.31822216796875	1.174161895751953	0.3863622436523437	2.294756591796875	1.352222137451172	0.3855897827148437	2.2754130859375	1.494487121582031	0.3840185546875	2.27536328125	1.712615844726562	0.3977480163574219	2.250157958984375	1.675440490722656	0.41818017578125	2.144425537109375	1.626786560058594	0.5028186950683594	2.1132314453125	1.350375427246094	0.498825439453125	2.05784619140625	1.143180755615234	0.4065167846679688	2.11120166015625	1.077819633483887	0.3587869262695312	2.202631591796875	1.019761011123657	0.3689164733886719	2.17426123046875	1.071190338134766	0.3597227783203125	2.301865234375	1.67760205078125	0.3744602966308594	2.3890263671875	1.65346875	0.2777743835449219	2.432168212890625	1.377680297851563	0.2285024108886719	2.369845703125	1.171887466430664	0.13015478515625	2.355879638671875	1.076531593322754	0.1702352447509766
75	2.466667	2.31822998046875	1.174161254882812	0.3863641357421875	2.294755615234375	1.352219818115235	0.3855966491699219	2.27540576171875	1.494483520507813	0.3840305786132813	2.275339111328125	1.712611083984375	0.3977687072753906	2.250138427734375	1.675432983398438	0.4182008972167969	2.144418701171875	1.62676904296875	0.502848876953125	2.113251708984375	1.350355438232422	0.4988688659667969	2.0578828125	1.143145416259766	0.40658642578125	2.111246826171875	1.077768539428711	0.3588879699707031	2.202674560546875	1.019712478637695	0.3690454711914062	2.174267333984375	1.071103546142578	0.3598238830566406	2.3018427734375	1.677600463867188	0.3744779968261719	2.38900244140625	1.653480773925781	0.2777880554199219	2.4321796875	1.377701385498047	0.2285014953613281	2.36988623046875	1.171902633666992	0.1301494598388672	2.35596484375	1.076540809631348	0.1702305145263672
76	2.5	2.31822998046875	1.174161285400391	0.3863641357421875	2.29475537109375	1.352219879150391	0.3855967102050781	2.2754052734375	1.494483581542969	0.38403076171875	2.275338623046875	1.712611083984375	0.3977692260742188	2.2501376953125	1.675432983398438	0.418201416015625	2.144418212890625	1.626768798828125	0.5028493957519531	2.113251220703125	1.350355194091797	0.4988687438964844	2.05788232421875	1.143145492553711	0.4065856628417969	2.11124609375	1.077769142150879	0.35888623046875	2.202674072265625	1.019713335037231	0.3690429382324219	2.17426513671875	1.071103073120117	0.3598200378417969	2.301842041015625	1.6776005859375	0.3744783935546875	2.389001708984375	1.653481140136719	0.2777882995605468	2.43217919921875	1.377701904296875	0.2285010681152344	2.3698857421875	1.171903396606445	0.1301486358642578	2.35596484375	1.076541381835938	0.1702293701171875
77	2.533333000000001	2.31822998046875	1.174161285400391	0.3863641357421875	2.29475537109375	1.352219879150391	0.3855967102050781	2.2754052734375	1.494483581542969	0.38403076171875	2.275338623046875	1.712611083984375	0.3977692260742188	2.2501376953125	1.675432983398438	0.418201416015625	2.144418212890625	1.626768798828125	0.5028493957519531	2.113251220703125	1.350355194091797	0.4988687438964844	2.05788232421875	1.143145492553711	0.4065856628417969	2.11124609375	1.077769142150879	0.35888623046875	2.202674072265625	1.019713335037231	0.3690429382324219	2.17426513671875	1.071103073120117	0.3598200378417969	2.301842041015625	1.6776005859375	0.3744783935546875	2.389001708984375	1.653481140136719	0.2777882995605468	2.43217919921875	1.377701904296875	0.2285010681152344	2.3698857421875	1.171903396606445	0.1301486358642578	2.35596484375	1.076541381835938	0.1702293701171875
78	2.566667000000001	2.32236474609375	1.172922210693359	0.3861167602539062	2.298324462890625	1.35101123046875	0.385726806640625	2.278287109375	1.493262298583984	0.3840451049804687	2.280300048828125	1.71139453125	0.3994673767089844	2.254466796875	1.674304382324219	0.4193302307128906	2.14783154296875	1.62339111328125	0.501615234375	2.11401513671875	1.347178497314453	0.4949640502929687	2.060059326171875	1.140422546386719	0.4005102233886719	2.120492431640625	1.077480125427246	0.3581554565429688	2.213255859375	1.020670768737793	0.3619043273925781	2.183060791015625	1.076815650939941	0.3585450134277344	2.306728759765625	1.676268432617187	0.3762043762207031	2.392990234375	1.648704345703125	0.2795245056152344	2.4380908203125	1.373216583251953	0.2293945007324219	2.36765576171875	1.172184799194336	0.1264552459716797	2.3551884765625	1.077108543395996	0.1678295593261719
79	2.600000000000001	2.3223671875	1.172939819335937	0.3861083068847656	2.2983271484375	1.35103564453125	0.3857195739746094	2.278292236328125	1.493292541503906	0.3840419311523438	2.2803154296875	1.711432006835937	0.3994775695800781	2.2544794921875	1.674340515136719	0.4193391723632813	2.147835205078125	1.623436340332031	0.5016278076171875	2.11393408203125	1.347224243164062	0.4949526977539063	2.059911376953125	1.140498092651367	0.4004503173828125	2.120269287109375	1.077516616821289	0.3580379028320312	2.212993408203125	1.020628902435303	0.3616850280761719	2.18274658203125	1.076738967895508	0.3582774963378906	2.306743408203125	1.6763046875	0.3762113952636719	2.393013916015625	1.648751892089844	0.2795298156738281	2.4381513671875	1.373265075683594	0.2293673706054687	2.36775341796875	1.172222152709961	0.1264040451049805	2.355345458984375	1.077134231567383	0.167779296875
80	2.633333	2.323548583984375	1.172800308227539	0.3856310424804688	2.299490966796875	1.3509619140625	0.38525048828125	2.279289306640625	1.493246551513672	0.383322509765625	2.280429443359375	1.711496459960937	0.398448974609375	2.2547421875	1.674314697265625	0.41838037109375	2.148223388671875	1.622677734375	0.5004692687988281	2.1168505859375	1.346079010009765	0.4931116333007812	2.06471484375	1.138948348999024	0.3982188720703125	2.125029296875	1.076192443847656	0.35532958984375	2.2187666015625	1.020961135864258	0.35968798828125	2.19320458984375	1.083097709655762	0.3567584228515625	2.307002197265625	1.676430419921875	0.3752156066894531	2.39355517578125	1.649434509277344	0.2785609436035156	2.441106689453125	1.374266571044922	0.2282760467529297	2.37345458984375	1.172009719848633	0.1256457748413086	2.360927734375	1.075622047424316	0.1639639129638672
81	2.666667	2.323548583984375	1.172800308227539	0.3856310424804688	2.299490966796875	1.3509619140625	0.38525048828125	2.279289306640625	1.493246551513672	0.383322509765625	2.280429443359375	1.711496459960937	0.398448974609375	2.2547421875	1.674314697265625	0.41838037109375	2.148223388671875	1.622677734375	0.5004692687988281	2.1168505859375	1.346079010009765	0.4931116333007812	2.06471484375	1.138948348999024	0.3982188720703125	2.125029296875	1.076192443847656	0.35532958984375	2.2187666015625	1.020961135864258	0.35968798828125	2.19320458984375	1.083097709655762	0.3567584228515625	2.307002197265625	1.676430419921875	0.3752156066894531	2.39355517578125	1.649434509277344	0.2785609436035156	2.441106689453125	1.374266571044922	0.2282760467529297	2.37345458984375	1.172009719848633	0.1256457748413086	2.360927734375	1.075622047424316	0.1639639129638672
82	2.7	2.32564892578125	1.172842666625977	0.38407470703125	2.301785400390625	1.350955139160156	0.3837702331542969	2.28165625	1.493188781738281	0.3817734069824218	2.283306884765625	1.711375366210937	0.3964445190429687	2.257626220703125	1.674303405761719	0.4165378723144531	2.151213134765625	1.623059326171875	0.498904541015625	2.118335693359375	1.346771240234375	0.4908592529296875	2.064964599609375	1.140140518188477	0.395802734375	2.12174560546875	1.075588806152344	0.3508941040039062	2.2166376953125	1.022857830047607	0.3587227783203125	2.1911611328125	1.080107246398926	0.3534293212890625	2.30970947265625	1.676221252441406	0.3731945495605469	2.395515625	1.649202514648437	0.2759578552246094	2.441463134765625	1.374094390869141	0.2245330200195312	2.37155126953125	1.17290576171875	0.1215450286865234	2.358403564453125	1.077845954895019	0.1627454376220703
83	2.733333	2.325654296875	1.172908737182617	0.3840038452148438	2.3017880859375	1.351026428222656	0.3837079772949219	2.281666748046875	1.493265930175781	0.3817344665527344	2.283287841796875	1.711450927734375	0.3965310668945313	2.257606201171875	1.674363342285156	0.4165978698730469	2.1511708984375	1.623037658691406	0.4988926696777344	2.1182998046875	1.346750152587891	0.4905116577148437	2.064930908203125	1.140269973754883	0.3951095581054688	2.121527099609375	1.075716949462891	0.3499638977050781	2.21639111328125	1.02288284111023	0.3574764404296875	2.19039111328125	1.079690933227539	0.3516455688476562	2.309700927734375	1.676312194824219	0.3732664794921875	2.39554931640625	1.64943310546875	0.2760227355957031	2.441667724609375	1.374421569824219	0.2241875457763672	2.371794677734375	1.173392700195313	0.1208452453613281	2.35883203125	1.078273895263672	0.1619762268066406
84	2.766667	2.329950927734375	1.173013168334961	0.3797395324707031	2.3070830078125	1.351457885742188	0.3802085876464844	2.287373291015625	1.493912414550781	0.3782416687011719	2.288827392578125	1.712318237304687	0.3933027648925781	2.263312255859375	1.675133911132813	0.4135340881347656	2.15758154296875	1.621446716308594	0.4955029907226562	2.125522705078125	1.344935089111328	0.4825726013183594	2.074279052734375	1.137611190795898	0.3872144775390625	2.135998779296875	1.073958930969238	0.3476182250976563	2.231534912109375	1.022141159057617	0.3553987731933594	2.207089111328125	1.086764617919922	0.3505451049804688	2.31514306640625	1.677202819824219	0.3697785949707031	2.40075439453125	1.652721557617188	0.2715024719238281	2.447383056640625	1.377450439453125	0.2198182373046875	2.3687490234375	1.181365249633789	0.1127517166137695	2.358158203125	1.086204391479492	0.1547433319091797
85	2.800000000000001	2.3348623046875	1.172690887451172	0.3788474426269531	2.31033544921875	1.351001617431641	0.3800081176757812	2.288605712890625	1.493229736328125	0.3777651672363281	2.288328857421875	1.71178076171875	0.3923506469726563	2.26357177734375	1.674387939453125	0.41318994140625	2.158815673828125	1.622229064941406	0.4974891052246094	2.122526611328125	1.346114776611328	0.4842858276367187	2.06909912109375	1.139802200317383	0.3876583251953125	2.12359619140625	1.068760986328125	0.3499578247070312	2.22310595703125	1.024623058319092	0.3557999877929687	2.1906982421875	1.072179969787598	0.3454198608398438	2.314494873046875	1.676841430664063	0.3683500061035156	2.398341552734375	1.655380737304688	0.2677847900390625	2.446648193359375	1.38016650390625	0.2165709686279297	2.3663173828125	1.1833447265625	0.1118835220336914	2.361745361328125	1.087324554443359	0.1531273651123047
86	2.833333000000001	2.334342041015625	1.172218643188477	0.3773594970703125	2.308792724609375	1.350222290039063	0.3773818969726562	2.287252685546875	1.49235400390625	0.37577587890625	2.286717041015625	1.710761413574219	0.389453857421875	2.26206005859375	1.673457092285156	0.4104621276855469	2.158440185546875	1.625034484863281	0.4981014099121094	2.12547216796875	1.348586212158203	0.489334716796875	2.066007568359375	1.144109939575195	0.3928512268066406	2.1151474609375	1.070482414245606	0.3530390930175781	2.21569775390625	1.028638944625855	0.3542171325683593	2.176535400390625	1.067711944580078	0.3397081604003906	2.31286962890625	1.675789611816406	0.3655811767578125	2.399761962890625	1.654532165527344	0.2677563781738281	2.442593505859375	1.379316314697266	0.213235107421875	2.369171630859375	1.18112174987793	0.1065756378173828	2.36709765625	1.086265441894531	0.1503899688720703
87	2.866667000000001	2.333989501953125	1.172098373413086	0.3774437561035156	2.30923486328125	1.350283264160156	0.3772395324707031	2.288086669921875	1.492522644042969	0.3751365051269531	2.288675537109375	1.711021728515625	0.388680419921875	2.26399267578125	1.673832153320312	0.4099048461914063	2.16044140625	1.62616796875	0.4981290588378906	2.12917041015625	1.349518829345703	0.4865582275390625	2.07606689453125	1.142242462158203	0.3921455078125	2.117770751953125	1.06855184173584	0.3446228637695313	2.218080810546875	1.02705252456665	0.3539700927734375	2.202217529296875	1.082283180236816	0.3449654846191406	2.314494873046875	1.675899658203125	0.3646266784667969	2.398646240234375	1.652461120605469	0.2648551025390625	2.443050048828125	1.377511108398437	0.2096911315917969	2.3718818359375	1.176286972045898	0.1070523681640625	2.35571240234375	1.080055267333984	0.1445763397216797
88	2.9	2.333970458984375	1.172087829589844	0.3774260559082031	2.30922509765625	1.350276123046875	0.3772161560058594	2.288083984375	1.492518188476562	0.3751083374023437	2.288706787109375	1.711020202636719	0.3886428527832032	2.264018310546875	1.6738349609375	0.409869384765625	2.160447021484375	1.626194885253906	0.4980861511230469	2.12906640625	1.349556396484375	0.4864825439453125	2.075883056640625	1.142326126098633	0.3920070495605469	2.1174892578125	1.068624649047851	0.3444135131835938	2.21774755859375	1.026959728240967	0.3535939025878906	2.201776611328125	1.082063835144043	0.3445520629882812	2.3145205078125	1.675892700195313	0.3645901184082031	2.398648193359375	1.652428283691406	0.2648023986816406	2.44293017578125	1.377458221435547	0.2096238708496094	2.37163037109375	1.176279403686523	0.1069812393188477	2.3553359375	1.080057601928711	0.1444796447753906
89	2.933333	2.333964599609375	1.172111618041992	0.377390380859375	2.3092216796875	1.350305145263672	0.3771727294921875	2.288085205078125	1.4925517578125	0.3750622253417969	2.2887294921875	1.71105859375	0.3886137084960937	2.26403515625	1.673873291015625	0.4098366394042969	2.160438232421875	1.62623974609375	0.4980332946777344	2.128983642578125	1.349604766845703	0.4863636779785157	2.0757509765625	1.142419418334961	0.3918017883300781	2.117322509765625	1.068746719360351	0.3441278686523437	2.217570556640625	1.027033922195435	0.35323486328125	2.2013427734375	1.081813247680664	0.3440260314941406	2.314541748046875	1.675929443359375	0.3645591125488281	2.3986591796875	1.652486389160156	0.2647530822753906	2.4428955078125	1.377533569335938	0.2094126892089844	2.371484130859375	1.176451370239258	0.1066436996459961	2.355173583984375	1.080187263488769	0.1440345611572266
90	2.966667	2.33338134765625	1.171360626220703	0.3745567016601563	2.308172607421875	1.349026611328125	0.3739476623535156	2.287479736328125	1.49097998046875	0.3727398071289063	2.288088134765625	1.7088662109375	0.3872817077636719	2.263767578125	1.671650451660156	0.4085905456542969	2.15981298828125	1.627125671386719	0.4973911437988282	2.128240234375	1.351208648681641	0.4859169616699219	2.070833740234375	1.143342956542969	0.3969205017089844	2.119226318359375	1.074500930786133	0.348964599609375	2.21776171875	1.028680988311768	0.3508731079101562	2.16800048828125	1.063664756774902	0.3307725219726563	2.313556396484375	1.673966430664062	0.3627919006347656	2.39609521484375	1.653277465820313	0.2615164489746094	2.440679931640625	1.379572082519531	0.2040078582763672	2.361741455078125	1.184362152099609	0.09689822387695313	2.3534794921875	1.085920021057129	0.1303097839355469
91	3	2.333122802734375	1.171465560913086	0.3742557678222656	2.308164306640625	1.349143432617188	0.3733875427246094	2.287642578125	1.491101501464844	0.3719338073730469	2.28890576171875	1.709000183105469	0.3858301391601562	2.264401611328125	1.6719306640625	0.4071695556640625	2.1604052734375	1.628049377441406	0.4962120666503906	2.128111083984375	1.352193176269531	0.48620654296875	2.069750244140625	1.144575103759766	0.3973280639648438	2.116291259765625	1.075758041381836	0.3475619506835937	2.214047119140625	1.028292238235474	0.3480512084960937	2.15258349609375	1.057521560668945	0.3271815490722656	2.314335693359375	1.673950439453125	0.3615274658203125	2.39791845703125	1.652900634765625	0.2612085266113282	2.44285888671875	1.379277038574219	0.2037597351074219	2.35796826171875	1.188784194946289	0.09284113311767578	2.3447294921875	1.09054133605957	0.1251805267333984
92	3.033333000000001	2.33276708984375	1.171856643676758	0.3742005615234375	2.307874755859375	1.349530578613281	0.3723824157714844	2.287822021484375	1.491548583984375	0.3707291259765625	2.288561279296875	1.709496459960937	0.383747802734375	2.264285400390625	1.672446655273438	0.4053768310546875	2.15934912109375	1.628638549804688	0.4933388977050781	2.12995703125	1.352300476074219	0.4905508422851563	2.069993408203125	1.145688903808594	0.4004232177734375	2.1149501953125	1.08079801940918	0.3443343505859375	2.20971435546875	1.027734138488769	0.3478894653320312	2.1332705078125	1.055880516052246	0.3231434020996094	2.313945556640625	1.674420959472656	0.3594380798339843	2.39741357421875	1.653859558105469	0.2589282836914062	2.4477607421875	1.380262573242188	0.2060672454833984	2.35526513671875	1.194658645629883	0.09297940826416015	2.341269287109375	1.096052047729492	0.1238482131958008
93	3.066667000000001	2.33237890625	1.172052093505859	0.3741438598632812	2.30745068359375	1.349648162841797	0.3723724365234375	2.2873671875	1.491603607177734	0.3707535400390625	2.2879345703125	1.709455627441406	0.3839044189453125	2.263739990234375	1.672385375976563	0.4055438842773437	2.15896728515625	1.628537658691406	0.4935855712890625	2.129347412109375	1.352336639404297	0.4908190612792969	2.069192138671875	1.145843612670898	0.4007915344238281	2.114203857421875	1.081093475341797	0.3446517333984375	2.208647216796875	1.02751153755188	0.3475758361816406	2.133686767578125	1.05652029800415	0.3234974670410156	2.313296875	1.674432434082031	0.3595374450683594	2.396447021484375	1.654080749511719	0.2587920837402344	2.44682275390625	1.380718933105469	0.2053577117919922	2.354070556640625	1.19535595703125	0.0922841796875	2.34037255859375	1.096720115661621	0.1230507354736328
94	3.100000000000001	2.332339111328125	1.172063217163086	0.3741337280273437	2.307409912109375	1.349663909912109	0.3723617858886719	2.28732763671875	1.491623413085938	0.3707450866699219	2.2879140625	1.709480285644531	0.3839101257324219	2.263716796875	1.672409790039063	0.4055489807128906	2.158926513671875	1.628568908691406	0.49357958984375	2.129200439453125	1.352372619628906	0.4907396240234375	2.06896142578125	1.145942169189453	0.4006088256835937	2.113893310546875	1.081206733703613	0.3443838806152344	2.208299560546875	1.027546730041504	0.3471741943359375	2.133025634765625	1.05659761428833	0.3231200561523437	2.31327294921875	1.67445556640625	0.3595390014648437	2.3964013671875	1.654097229003906	0.2587725830078125	2.446685791015625	1.380720581054687	0.2052884521484375	2.353822021484375	1.195417999267578	0.09219455718994141	2.340048583984375	1.096783226013184	0.1229401092529297
95	3.133333	2.332331298828125	1.172064865112305	0.3741320495605469	2.30740185546875	1.349666229248047	0.3723599548339844	2.287319580078125	1.491626251220703	0.3707436828613281	2.287910888671875	1.709483764648438	0.3839108276367187	2.263713134765625	1.672413391113281	0.4055499572753906	2.158920654296875	1.628575500488281	0.4935803833007812	2.1291708984375	1.352380859375	0.4907322082519531	2.068913330078125	1.145960266113281	0.4005889892578125	2.113825439453125	1.081217834472656	0.3443556213378906	2.208221923828125	1.02753865814209	0.3471260070800781	2.13287890625	1.056597301483154	0.3230711364746094	2.313268798828125	1.674458679199219	0.3595388488769531	2.39639013671875	1.654097534179688	0.2587663269042969	2.4466455078125	1.380716918945313	0.2052700958251953	2.35374560546875	1.195433639526367	0.09217226409912109	2.33993310546875	1.096802192687988	0.1229122161865234
96	3.166667	2.32971630859375	1.174506134033203	0.372997314453125	2.305140869140625	1.35258203125	0.3706054077148437	2.285180419921875	1.494895324707031	0.3682854309082031	2.28288134765625	1.713124206542969	0.3835922241210937	2.259240478515625	1.675432434082031	0.4050408935546875	2.15597314453125	1.627958129882813	0.4935473327636719	2.12612451171875	1.351120697021484	0.4895672912597656	2.0646953125	1.144534408569336	0.3991527709960938	2.1107080078125	1.081828910827637	0.3411307678222656	2.202943603515625	1.024229902267456	0.3467160339355469	2.148753173828125	1.059099918365479	0.3282923583984375	2.30864990234375	1.678600402832031	0.35869970703125	2.39087744140625	1.660740600585938	0.2563176574707031	2.4413759765625	1.387161560058594	0.2005321807861328	2.350032958984375	1.197510467529297	0.09233387756347657	2.333622802734375	1.098652168273926	0.1218903503417969
97	3.2	2.328096435546875	1.173071365356445	0.372856689453125	2.30379248046875	1.351051818847656	0.3702769470214844	2.2837373046875	1.49323779296875	0.36741064453125	2.283452880859375	1.711310607910156	0.3828704528808594	2.25948095703125	1.673849609375	0.404274169921875	2.155763916015625	1.626902221679687	0.4923667602539062	2.123339599609375	1.350578338623047	0.4870421142578125	2.06337451171875	1.142526489257812	0.3994831848144531	2.10889599609375	1.077777114868164	0.3434697570800781	2.203622802734375	1.024452146530151	0.3482172241210937	2.143364501953125	1.059778087615967	0.3216695251464844	2.308885009765625	1.676593994140625	0.3579712219238281	2.392309814453125	1.659327026367188	0.2565839538574219	2.438501708984375	1.385309844970703	0.2002532806396485	2.3506728515625	1.196085479736328	0.0888172836303711	2.332727783203125	1.097966285705566	0.1196522674560547
98	3.233333	2.328241455078125	1.172956390380859	0.3728917541503906	2.303724853515625	1.350989349365234	0.3696331481933594	2.28296435546875	1.493118774414063	0.365555419921875	2.28208935546875	1.711263732910156	0.3815481567382812	2.258374755859375	1.673655700683594	0.4030392456054688	2.1554921875	1.626819580078125	0.4922825622558594	2.123151611328125	1.350311370849609	0.4889435729980469	2.06018701171875	1.142494781494141	0.402621337890625	2.108988037109375	1.079033790588379	0.3478219299316406	2.203320556640625	1.024694442749023	0.3479990234375	2.1086298828125	1.056606060028076	0.3189901123046875	2.307470947265625	1.676670715332031	0.3563764343261719	2.38987890625	1.659866149902344	0.2539962005615234	2.43949853515625	1.38585888671875	0.1998436431884766	2.346522705078125	1.198113708496094	0.08983339691162109	2.332615478515625	1.099094718933106	0.1200524749755859
99	3.266667	2.3272578125	1.172986694335937	0.3726719360351562	2.302614990234375	1.351021636962891	0.3693582458496094	2.28153466796875	1.493110687255859	0.364955322265625	2.280008544921875	1.711320251464844	0.3803437805175781	2.256326904296875	1.6737021484375	0.4018663024902344	2.153386474609375	1.626660949707031	0.490961181640625	2.121832275390625	1.350027008056641	0.4879034118652344	2.059813720703125	1.141717102050781	0.4020151977539063	2.1077841796875	1.077791091918945	0.34700390625	2.2022216796875	1.023613355636597	0.347641845703125	2.106923583984375	1.053583591461182	0.3203227844238281	2.305567626953125	1.676724304199219	0.3553450927734375	2.38852880859375	1.659410888671875	0.2534781951904297	2.43879541015625	1.385501678466797	0.1992589263916016	2.347699462890625	1.196798904418945	0.08925718688964844	2.32704296875	1.098327438354492	0.1173731918334961
100	3.300000000000001	2.327640625	1.17233625793457	0.3726609497070312	2.302486083984375	1.349929962158203	0.3689498596191406	2.282478271484375	1.491924530029297	0.3661136779785156	2.279680419921875	1.709778991699219	0.380100341796875	2.256291748046875	1.672232727050781	0.4018416137695313	2.15300439453125	1.626844787597656	0.4909291076660156	2.12104150390625	1.350803039550781	0.489526123046875	2.05728466796875	1.143240127563476	0.4043714904785156	2.1083974609375	1.081383811950684	0.3501705932617187	2.201862060546875	1.026111860275269	0.3461384887695312	2.10918505859375	1.059162475585937	0.3213121337890625	2.3053671875	1.675246826171875	0.3553421325683594	2.3882119140625	1.656975830078125	0.2538919219970703	2.442156005859375	1.384675506591797	0.1980820922851562	2.349907958984375	1.196202209472656	0.08967247009277343	2.32426123046875	1.098628753662109	0.1159792022705078
101	3.333333	2.32483203125	1.17299494934082	0.3724808349609375	2.2994697265625	1.35073291015625	0.36894580078125	2.279367431640625	1.492854705810547	0.3663431091308594	2.27693212890625	1.710951049804688	0.3798219299316406	2.253539794921875	1.673456787109375	0.4017533264160156	2.150732421875	1.628655883789063	0.4919045715332031	2.11901904296875	1.352366668701172	0.4867767944335937	2.0569990234375	1.142301620483398	0.4059863586425781	2.104666748046875	1.080041580200195	0.3490165710449219	2.19998388671875	1.027696699142456	0.3470914001464844	2.11706884765625	1.0588879737854	0.321507080078125	2.3025087890625	1.676288696289062	0.3550383605957032	2.38535791015625	1.657115539550781	0.2535960693359375	2.438206298828125	1.3843759765625	0.1975329895019531	2.34513916015625	1.19600260925293	0.08916580200195312	2.323420654296875	1.097635841369629	0.1164253082275391
102	3.366667	2.32358349609375	1.172962966918945	0.3716853332519531	2.29859521484375	1.350669799804687	0.3681254577636719	2.278665771484375	1.492745666503906	0.3653421020507813	2.2764775390625	1.7107060546875	0.3794156188964844	2.252902099609375	1.673203430175781	0.4010838623046875	2.149939453125	1.628252990722656	0.4908770446777344	2.1193251953125	1.351931060791016	0.4885425415039062	2.057375244140625	1.142365432739258	0.4067188720703125	2.1021552734375	1.080074478149414	0.3475579528808594	2.1975234375	1.027894645690918	0.3469578247070312	2.125976806640625	1.061727592468262	0.3207087097167969	2.302145263671875	1.676090515136719	0.3547064514160156	2.385281982421875	1.656204956054688	0.2537173919677734	2.43565576171875	1.383116271972656	0.1977359619140625	2.34010888671875	1.196696472167969	0.08839080810546875	2.3186708984375	1.098251350402832	0.1154045944213867
103	3.4	2.323593017578125	1.172955017089844	0.3716756286621093	2.298597900390625	1.350659851074219	0.368109130859375	2.278652587890625	1.492732391357422	0.3653069763183594	2.276416259765625	1.710693908691406	0.3793394165039062	2.25284765625	1.673190368652344	0.4010133056640625	2.149893798828125	1.628226989746094	0.4908088073730469	2.119397705078125	1.351892822265625	0.4885421752929687	2.0575546875	1.142262496948242	0.406806640625	2.10244873046875	1.079956924438477	0.3477484130859375	2.1978896484375	1.027909114837646	0.3473936767578125	2.126384765625	1.061494789123535	0.3210971984863281	2.302092529296875	1.676079528808594	0.35463818359375	2.385244384765625	1.65619677734375	0.2536617889404297	2.435700927734375	1.383113433837891	0.1977359771728516	2.34022412109375	1.196643524169922	0.0884176254272461	2.31877490234375	1.098204490661621	0.115442497253418
104	3.433333000000001	2.3213251953125	1.172301712036133	0.3719621887207031	2.29670947265625	1.350123687744141	0.3681186828613282	2.276236328125	1.492144287109375	0.3639747924804688	2.274364990234375	1.710231689453125	0.3774041137695313	2.25066259765625	1.672817260742188	0.3991288146972656	2.1487197265625	1.627974182128906	0.4902178039550781	2.11736474609375	1.351645111083984	0.4864071350097656	2.057458251953125	1.141345458984375	0.404691650390625	2.102666015625	1.077828941345215	0.3471200561523438	2.199543701171875	1.028414737701416	0.3474350891113281	2.1492353515625	1.063792316436768	0.3301453857421875	2.30005126953125	1.675488525390625	0.3528558044433594	2.384702392578125	1.656024291992187	0.2529828491210938	2.43530517578125	1.382426879882813	0.1991878356933594	2.339587646484375	1.196826736450195	0.08841200256347656	2.319487548828125	1.098163696289062	0.1158100357055664
105	3.466667000000001	2.32069482421875	1.172032455444336	0.3699507141113281	2.29704296875	1.349892150878906	0.3666329040527344	2.277891845703125	1.492042907714844	0.3636331787109375	2.275795166015625	1.709987731933594	0.3773067016601562	2.252096923828125	1.672547668457031	0.3989275817871094	2.150000244140625	1.628628601074219	0.490164306640625	2.117312255859375	1.352591247558594	0.4888496398925781	2.05669140625	1.142591796875	0.4072704467773438	2.10132177734375	1.080067909240723	0.3482727355957031	2.19624658203125	1.027129802703857	0.3475934753417969	2.11366650390625	1.056282558441162	0.3237982177734375	2.30154736328125	1.675316833496094	0.3527832336425781	2.3852412109375	1.659229614257812	0.2516112060546875	2.435108154296875	1.385674285888672	0.1977696228027344	2.34501123046875	1.196037521362305	0.08943211364746094	2.317091552734375	1.099165672302246	0.1161327514648438
106	3.5	2.320381103515625	1.172239334106445	0.3675314025878906	2.295955078125	1.349966156005859	0.3653822631835937	2.27585546875	1.491958068847656	0.3628466491699219	2.274267333984375	1.709771789550781	0.377736572265625	2.2505361328125	1.672273132324219	0.399190673828125	2.1482451171875	1.62814453125	0.4900499877929688	2.116802490234375	1.352036468505859	0.4882244567871094	2.0550458984375	1.142501861572266	0.4064718017578125	2.10398388671875	1.080565284729004	0.3503827819824219	2.199353271484375	1.028501487731934	0.3490874633789062	2.112933837890625	1.059407634735107	0.3220359191894531	2.299886962890625	1.675190734863281	0.3529742126464844	2.383344482421875	1.657487976074219	0.2519206695556641	2.432891357421875	1.384078735351562	0.1974248352050781	2.338880859375	1.196548751831055	0.08887683105468749	2.3189853515625	1.098097053527832	0.1168501205444336
107	3.533333000000001	2.324132568359375	1.171513565063476	0.3714578247070313	2.296939697265625	1.348970916748047	0.3668423461914063	2.2752099609375	1.490841278076172	0.3631654357910156	2.272604736328125	1.7089990234375	0.3758900756835937	2.2493974609375	1.671552612304688	0.3981073303222656	2.148010009765625	1.628412231445313	0.4906635131835937	2.115827880859375	1.352126434326172	0.4873388977050781	2.05313134765625	1.142169708251953	0.4067335205078125	2.1055224609375	1.080478172302246	0.353395263671875	2.200515380859375	1.027638208389282	0.3494824523925781	2.106806396484375	1.060364967346191	0.3217648010253906	2.298062744140625	1.674276000976562	0.3510614318847656	2.381283935546875	1.657017028808594	0.2495658264160156	2.432048095703125	1.383239349365234	0.1966036529541016	2.33736572265625	1.195717697143555	0.08811605072021485	2.317345458984375	1.097248397827148	0.1163223648071289
108	3.566667000000001	2.323899658203125	1.171453918457031	0.3710158996582031	2.296585205078125	1.348827362060547	0.3663438110351562	2.27464208984375	1.490608581542969	0.3624696960449219	2.27144580078125	1.708710754394531	0.3746859436035156	2.2483271484375	1.671266845703125	0.3969613037109375	2.147046875	1.628058288574219	0.4895244750976562	2.115772705078125	1.351758422851562	0.4869537963867188	2.053769775390625	1.141519744873047	0.4067850646972656	2.10491552734375	1.078958030700684	0.3533137817382813	2.198949462890625	1.024627782821655	0.3479717407226562	2.10560595703125	1.057094245910644	0.3236311950683594	2.297009033203125	1.674010864257812	0.3499679260253906	2.380447265625	1.656732971191406	0.2487146148681641	2.4322216796875	1.383130432128906	0.1963609008789063	2.33836767578125	1.195169815063477	0.08809391784667969	2.316228759765625	1.097093811035156	0.115949462890625
109	3.6	2.320323486328125	1.172054428100586	0.3674087829589844	2.2941455078125	1.349059936523437	0.3643703308105469	2.2736240234375	1.490635345458984	0.3625100708007812	2.268836669921875	1.708065002441406	0.3738096313476563	2.245995849609375	1.670662963867187	0.3960965881347656	2.146471435546875	1.627597473144531	0.4899161071777344	2.118324951171875	1.351840850830078	0.4917804870605469	2.055259521484375	1.143581237792969	0.4094521789550781	2.108759521484375	1.08177018737793	0.3580052490234375	2.200363037109375	1.024494756698608	0.3492685546875	2.1112041015625	1.063328742980957	0.3247680053710937	2.2946396484375	1.67356201171875	0.3493822631835938	2.377451416015625	1.654363342285156	0.2485080108642578	2.428519775390625	1.381991668701172	0.1939373626708984	2.337991455078125	1.192371597290039	0.08737675476074219	2.3174423828125	1.094352920532227	0.115416374206543
110	3.633333	2.320286376953125	1.172041030883789	0.3673827514648437	2.294107177734375	1.349046173095703	0.3643416137695312	2.2735771484375	1.490620086669922	0.3624689025878906	2.268783203125	1.708050903320312	0.3737397766113281	2.24594873046875	1.670650939941406	0.3960371704101562	2.146443603515625	1.627590209960938	0.4898787841796875	2.118326171875	1.351831024169922	0.491783447265625	2.0552744140625	1.143545303344726	0.4095110168457031	2.10879052734375	1.081739143371582	0.3580747375488281	2.2004228515625	1.024503040313721	0.3493836669921875	2.111237060546875	1.063295349121094	0.3248373718261719	2.29458154296875	1.673545776367187	0.3493111572265625	2.377310546875	1.65431298828125	0.2483755340576172	2.42813720703125	1.381910400390625	0.1937343597412109	2.33728955078125	1.192431671142578	0.08719445037841797	2.316476806640625	1.094453903198242	0.1151823425292969
111	3.666667	2.319038330078125	1.172261077880859	0.3717959289550781	2.293544921875	1.349272766113281	0.3679101867675781	2.272620849609375	1.490687225341797	0.3640538024902344	2.267613525390625	1.708078063964844	0.3741496276855469	2.2447919921875	1.670792785644531	0.3966051330566406	2.14437451171875	1.627393127441406	0.4892177734375	2.11631201171875	1.351742706298828	0.4903204650878906	2.05430322265625	1.142620819091797	0.4096728820800781	2.102816650390625	1.078644172668457	0.3560523376464844	2.193532470703125	1.019595525741577	0.3513788452148437	2.103561767578125	1.061620697021484	0.3215249328613281	2.29346728515625	1.673481323242187	0.3499526062011719	2.375741455078125	1.655115539550781	0.248558349609375	2.424041259765625	1.382923675537109	0.1912618560791016	2.33510107421875	1.191229187011719	0.0873299560546875	2.3097626953125	1.094170997619629	0.1146171722412109
112	3.700000000000001	2.316804931640625	1.172158538818359	0.3712517395019531	2.291125244140625	1.349486663818359	0.3668443603515625	2.269267333984375	1.490991638183594	0.3613847961425781	2.267811767578125	1.70883056640625	0.3721730346679687	2.244356689453125	1.671780700683594	0.3945768737792969	2.14477490234375	1.628250122070312	0.4884582824707031	2.117024169921875	1.352046478271484	0.4923959045410156	2.051754150390625	1.144180755615234	0.4097785949707031	2.10079443359375	1.08012574005127	0.3563890686035156	2.191271240234375	1.020356767654419	0.3513147583007812	2.114728515625	1.063048564910889	0.3246816711425781	2.29312841796875	1.673822814941406	0.3478007507324219	2.37749267578125	1.651938232421875	0.2485065307617187	2.43019775390625	1.380017639160156	0.1910667877197266	2.332045654296875	1.192288848876953	0.08713738250732422	2.309617919921875	1.094367385864258	0.1146665267944336
113	3.733333	2.3216162109375	1.17288639831543	0.3725035095214844	2.292834228515625	1.350205108642578	0.3677012023925781	2.2696533203125	1.491928558349609	0.3636343078613281	2.267478515625	1.710423217773438	0.372484375	2.244564697265625	1.673388916015625	0.3957429809570313	2.1446044921875	1.629146789550781	0.4894679870605469	2.117701171875	1.352113464355469	0.4924595947265625	2.052513671875	1.143547805786133	0.4098094177246094	2.101697509765625	1.079324447631836	0.3562926635742187	2.192574462890625	1.019618280410767	0.3515205078125	2.115337646484375	1.062381401062012	0.3241993103027344	2.292526611328125	1.675203430175781	0.3478751220703125	2.376533447265625	1.653787536621094	0.2477163696289063	2.429925048828125	1.381082702636719	0.1909620513916016	2.32766064453125	1.195023788452148	0.08658423614501953	2.306426025390625	1.096599266052246	0.1143032073974609
114	3.766667	2.31826171875	1.172026672363281	0.3718436279296875	2.290587890625	1.349285217285156	0.367119384765625	2.268154296875	1.490934051513672	0.362914794921875	2.265700439453125	1.709108337402344	0.3724857788085937	2.242692138671875	1.672020446777344	0.3954264526367188	2.14269921875	1.627980834960937	0.4889217529296875	2.11597119140625	1.351290069580078	0.4911606140136719	2.052322021484375	1.141667022705078	0.4108858947753906	2.095547607421875	1.076145355224609	0.3541275939941406	2.18919970703125	1.021030542373657	0.3515088806152344	2.0927880859375	1.057389713287354	0.3210696411132812	2.290922119140625	1.674044067382813	0.3479638366699219	2.37408935546875	1.652350219726562	0.2473945465087891	2.428094970703125	1.380116821289062	0.1908157806396484	2.32518115234375	1.194360412597656	0.08724298858642578	2.29816552734375	1.097372703552246	0.1144750213623047
115	3.800000000000001	2.314678955078125	1.17226155090332	0.3706669921875	2.28827294921875	1.349732055664063	0.36713671875	2.26592333984375	1.491373474121094	0.3625028381347656	2.2636796875	1.70957568359375	0.3711993408203125	2.24045263671875	1.672609252929687	0.3941097717285156	2.1404248046875	1.627774841308594	0.4871780395507813	2.117631103515625	1.350848571777344	0.4950345764160156	2.052754638671875	1.142186553955078	0.4132862548828125	2.098136962890625	1.078346702575684	0.3563033752441406	2.18962841796875	1.019885845184326	0.3512353210449219	2.11116455078125	1.06242794418335	0.3230460205078125	2.2890390625	1.674385192871094	0.3470072326660156	2.372587890625	1.652072692871094	0.2468993682861328	2.42777001953125	1.379897552490234	0.1912540283203125	2.324543212890625	1.194808074951172	0.0868294677734375	2.298005615234375	1.097752059936523	0.1142673187255859
116	3.833333	2.319001708984375	1.171736602783203	0.3724051208496094	2.290423095703125	1.348743621826172	0.36798193359375	2.265845947265625	1.489883972167969	0.3621055908203125	2.263172119140625	1.707955627441406	0.3707426452636719	2.2402412109375	1.670965209960937	0.39385009765625	2.140205810546875	1.6274404296875	0.4874005737304687	2.1133466796875	1.350965698242188	0.4917798767089844	2.05064013671875	1.140321762084961	0.4139025573730469	2.092869140625	1.07575895690918	0.355426025390625	2.188258056640625	1.023906301498413	0.3519072875976563	2.0893876953125	1.058495922088623	0.3209243774414062	2.28839013671875	1.672835998535156	0.3463602600097656	2.371980224609375	1.651857666015625	0.2461008453369141	2.4246298828125	1.379410522460937	0.1901782531738281	2.321299072265625	1.194351043701172	0.08611710357666015	2.294529541015625	1.097274253845215	0.1130185089111328
117	3.866667	2.315477783203125	1.172615371704102	0.3709759216308594	2.287479248046875	1.349931884765625	0.3663804626464844	2.264283203125	1.491522918701172	0.3615636291503906	2.26145947265625	1.709885925292969	0.3694847412109375	2.2384365234375	1.672914123535156	0.3926582641601563	2.138406982421875	1.632076416015625	0.48768408203125	2.117150634765625	1.355086944580078	0.5015395812988281	2.051361328125	1.145610412597656	0.4222194519042969	2.089944091796875	1.080502204895019	0.3616696166992188	2.1788525390625	1.018246845245361	0.3547054748535156	2.087884033203125	1.064840827941895	0.3266245727539063	2.2868154296875	1.674657165527344	0.3452800903320313	2.37209765625	1.653132385253906	0.246358154296875	2.42010595703125	1.379771118164062	0.188991943359375	2.31736767578125	1.195630706787109	0.08209914398193359	2.29115283203125	1.098176177978516	0.1086713714599609
118	3.9	2.31626904296875	1.171758895874023	0.3714075317382812	2.287776123046875	1.348909912109375	0.3668960266113281	2.264047119140625	1.49033740234375	0.3619646301269531	2.2607333984375	1.708569580078125	0.3703414001464844	2.2379140625	1.67151318359375	0.39352978515625	2.137738037109375	1.631072082519531	0.4884641723632813	2.11645263671875	1.354081970214844	0.4991771545410156	2.05261474609375	1.143088684082031	0.422668212890625	2.079470458984375	1.07402173614502	0.360271728515625	2.172807861328125	1.018439352035522	0.3562628479003906	2.069705810546875	1.05936771774292	0.3245519409179687	2.286053955078125	1.673468933105469	0.3459642028808594	2.370480712890625	1.652334289550781	0.2463137512207031	2.41654345703125	1.378986724853516	0.1879793548583985	2.3137265625	1.194731475830078	0.08161683654785157	2.282906494140625	1.098462409973145	0.107354621887207
119	3.933333000000001	2.3151455078125	1.172948394775391	0.3699355773925782	2.287468505859375	1.350204284667969	0.365388427734375	2.266016357421875	1.492036590576172	0.3627048034667969	2.26158154296875	1.710256286621094	0.3700941772460937	2.2387880859375	1.673195129394531	0.3932869567871094	2.1376845703125	1.632564147949219	0.4871225280761719	2.11569970703125	1.355784729003906	0.5005849609375	2.055143798828125	1.142465621948242	0.4280526428222656	2.079879150390625	1.077580024719238	0.3605219421386719	2.169484619140625	1.016089994430542	0.3584833984375	2.070632568359375	1.063222846984863	0.3266133728027344	2.287236083984375	1.675178405761719	0.34604833984375	2.371951904296875	1.652663635253906	0.2469696197509766	2.413208984375	1.378779571533203	0.1877397003173828	2.31119384765625	1.194044479370117	0.08150555419921875	2.283172119140625	1.097163208007812	0.1080770111083984
120	3.966667000000001	2.314043701171875	1.173136489868164	0.3693042907714844	2.286189697265625	1.350341217041016	0.3644457397460937	2.263959716796875	1.492015228271484	0.3606157836914062	2.259847412109375	1.710172302246094	0.3693753051757813	2.2369521484375	1.67300390625	0.3922856140136719	2.13649560546875	1.631716064453125	0.4865102844238281	2.114566650390625	1.355024566650391	0.5013232116699219	2.053944091796875	1.141769882202148	0.4287198791503906	2.081096435546875	1.076367881774902	0.3626430358886719	2.169650634765625	1.013480051994324	0.3586911315917969	2.073158935546875	1.063311748504639	0.3270094299316406	2.28549365234375	1.675210144042969	0.3451616821289062	2.370405517578125	1.6528916015625	0.2462212524414062	2.41149609375	1.379085998535156	0.1866270599365234	2.30965234375	1.194700042724609	0.07966836547851562	2.280593017578125	1.098025367736816	0.1058404159545898
121	4	2.31309716796875	1.172848724365234	0.3682768859863281	2.286008056640625	1.350239562988281	0.3641357727050781	2.26418896484375	1.492024169921875	0.3605858764648437	2.2607705078125	1.710249938964844	0.3694120178222656	2.237749755859375	1.673137817382813	0.3923167114257812	2.137754638671875	1.63114453125	0.4867797241210938	2.112563720703125	1.354525482177734	0.4989378662109375	2.0503271484375	1.141089736938476	0.4280485534667969	2.07103271484375	1.076144172668457	0.3592063903808594	2.16121923828125	1.015443254470825	0.3599530029296875	2.059577392578125	1.057246990203857	0.3305032958984375	2.286313232421875	1.675203857421875	0.3451824035644531	2.37125830078125	1.652292297363281	0.2463579406738281	2.408280517578125	1.377820678710937	0.1867953796386719	2.3076826171875	1.193561569213867	0.07830828857421875	2.27850830078125	1.096835403442383	0.1042743453979492
122	4.033333000000001	2.3128671875	1.172860397338867	0.3680177917480469	2.2856220703125	1.350048309326172	0.3640027160644531	2.26368115234375	1.491671203613281	0.3605576782226563	2.259957763671875	1.7096806640625	0.3691928405761719	2.2370849609375	1.672590881347656	0.3921753234863281	2.13700244140625	1.631181945800781	0.4865845642089844	2.111736328125	1.354905548095703	0.4999527282714843	2.048391845703125	1.14255094909668	0.4275822143554687	2.075810791015625	1.076135276794434	0.3627417907714844	2.16185009765625	1.009896903991699	0.3605494689941406	2.085412353515625	1.060866989135742	0.3272978210449219	2.28545654296875	1.674687377929688	0.3449429016113281	2.36945166015625	1.652138122558594	0.2454031677246094	2.406327392578125	1.378148803710938	0.18488525390625	2.304941650390625	1.194295455932617	0.07695977783203126	2.276746826171875	1.09746549987793	0.1031998901367187
123	4.066667000000001	2.31258642578125	1.172279190063477	0.3673885498046875	2.28494775390625	1.349467407226562	0.3631310119628906	2.26323828125	1.491192993164062	0.36030078125	2.2577236328125	1.709279052734375	0.3680271301269532	2.23519970703125	1.672085021972656	0.3912238464355469	2.134892578125	1.631624938964844	0.48588623046875	2.111304931640625	1.355172424316406	0.5007277832031251	2.0507822265625	1.140920639038086	0.4313180541992188	2.071517578125	1.07555876159668	0.3629667053222656	2.158826416015625	1.010938800811768	0.3606803894042969	2.06089111328125	1.060033226013184	0.3308523864746094	2.283469482421875	1.674382934570313	0.3438609619140625	2.36757275390625	1.653449462890625	0.2439955139160156	2.40382763671875	1.379651733398437	0.1817719879150391	2.301684326171875	1.195366302490234	0.07511468505859376	2.27701318359375	1.097794570922852	0.1022928085327148
124	4.1	2.3126826171875	1.172618576049805	0.3677056579589844	2.283832275390625	1.349889831542969	0.3630539245605469	2.25985986328125	1.491417297363281	0.3579955139160156	2.2581474609375	1.709847229003906	0.3673358459472656	2.234914794921875	1.672825317382812	0.3902725830078125	2.132839111328125	1.633507019042969	0.4838634338378906	2.1070107421875	1.356602966308594	0.4940088195800781	2.043226440429688	1.142973083496094	0.4243686828613281	2.06995849609375	1.075717765808105	0.3598265686035156	2.15779736328125	1.011502758026123	0.3584986877441406	2.099485107421875	1.057511978149414	0.3294209899902344	2.283345458984375	1.674629089355469	0.3429000244140625	2.3673310546875	1.652151184082031	0.2429952087402344	2.40760986328125	1.378158264160156	0.1820896301269531	2.30023681640625	1.197451507568359	0.07363713073730468	2.2724736328125	1.100138725280762	0.09935141754150391
125	4.133333	2.311998291015625	1.172669631958008	0.3677164916992188	2.283607177734375	1.349839385986328	0.3628389892578125	2.26014794921875	1.491318756103515	0.3578268737792969	2.258354248046875	1.709533081054687	0.3674230651855468	2.23522998046875	1.672506713867187	0.3903629760742188	2.13377685546875	1.633174926757813	0.4844179077148438	2.1065703125	1.356690063476563	0.4952608032226563	2.041818115234375	1.143552932739258	0.4257333679199219	2.068079833984375	1.075823234558106	0.3616314697265625	2.1539287109375	1.009123698234558	0.3613403015136719	2.059390625	1.058716743469238	0.3297461547851562	2.28347412109375	1.6743896484375	0.3428937683105469	2.3668037109375	1.651931213378906	0.2425994873046875	2.407970458984375	1.378335571289063	0.18173095703125	2.302213134765625	1.196604888916016	0.07388352966308594	2.2703642578125	1.100481315612793	0.09893138885498047
126	4.166667	2.313765625	1.173346725463867	0.3655490417480469	2.28460791015625	1.350290283203125	0.3613883056640625	2.260609375	1.491606506347656	0.3570835266113281	2.256924560546875	1.709663208007812	0.3664424133300781	2.234262939453125	1.6724833984375	0.3895256652832031	2.13353515625	1.633356811523437	0.4842980041503906	2.1063603515625	1.357041198730469	0.4948339233398438	2.038222290039062	1.145235443115234	0.4249908447265625	2.07100537109375	1.075750923156738	0.366076904296875	2.1546171875	1.006478294849396	0.3623739624023438	2.066133056640625	1.059578136444092	0.3316202087402344	2.28221435546875	1.674739624023438	0.3418400268554688	2.366123779296875	1.6531611328125	0.2419518280029297	2.4035234375	1.379078186035156	0.181716796875	2.2975205078125	1.197873138427734	0.07356806945800781	2.26974658203125	1.100757614135742	0.09934278869628907
127	4.200000000000001	2.312925537109375	1.173178604125977	0.3660373840332031	2.2838251953125	1.350304962158203	0.3617993774414062	2.259857177734375	1.491763946533203	0.357409423828125	2.2564287109375	1.710025573730469	0.3669974365234375	2.2336171875	1.672815795898438	0.3899861145019531	2.132171142578125	1.633281860351563	0.4840306091308594	2.10401513671875	1.356775573730469	0.4940398864746094	2.0366025390625	1.144265884399414	0.4248835754394531	2.06709912109375	1.074950592041016	0.3644095153808594	2.150399169921875	1.005093239307403	0.3617283935546875	2.060679443359375	1.056639537811279	0.3326655578613281	2.281779541015625	1.675060546875	0.3424201354980469	2.365882568359375	1.6534580078125	0.2425313110351562	2.403359619140625	1.3791669921875	0.1820086975097656	2.29702783203125	1.198165573120117	0.07334562683105469	2.26928662109375	1.100790588378906	0.0985776138305664
128	4.233333	2.312757080078125	1.173226745605469	0.3661093444824219	2.28347705078125	1.350301910400391	0.3613894958496094	2.258836181640625	1.491597045898438	0.3558417358398437	2.256623779296875	1.709881408691406	0.365001953125	2.233526611328125	1.6728486328125	0.3879860229492187	2.132095458984375	1.632709228515625	0.4817785034179687	2.103978515625	1.356249450683594	0.4927383422851562	2.03756787109375	1.143512878417969	0.4233515319824219	2.06412646484375	1.075469482421875	0.3596685791015625	2.149791015625	1.008524820327759	0.3574505004882813	2.0553525390625	1.055421211242676	0.3306505432128906	2.2818525390625	1.674726867675781	0.3405752258300781	2.366048828125	1.65313720703125	0.2407712097167969	2.4025	1.378655364990234	0.1805568389892578	2.296271484375	1.197231658935547	0.07252519226074219	2.269841552734375	1.099445526123047	0.09755149841308594
129	4.266667	2.313987060546875	1.173685729980469	0.3662621154785156	2.2839921875	1.350599761962891	0.3607937927246094	2.25858154296875	1.491706909179688	0.3544047241210938	2.255242919921875	1.709898010253906	0.3647941589355469	2.232443115234375	1.672618530273438	0.3876640930175781	2.13105322265625	1.632062561035156	0.4812975463867187	2.101272216796875	1.355800048828125	0.4920623779296875	2.040440307617188	1.140632751464844	0.4251863708496094	2.064738037109375	1.072733993530274	0.360470703125	2.149721923828125	1.004914916992188	0.3596755981445313	2.06102490234375	1.053882957458496	0.329246337890625	2.280553466796875	1.675019653320313	0.3400690612792969	2.36350244140625	1.655761962890625	0.2387737579345703	2.40115966796875	1.381886932373047	0.1767127380371094	2.2973466796875	1.197304656982422	0.07178500366210938	2.2675634765625	1.100725646972656	0.09767076110839844
130	4.300000000000001	2.312844970703125	1.174017211914062	0.3662045593261719	2.2829521484375	1.351074859619141	0.3609653930664062	2.257504638671875	1.492271179199219	0.3545773315429688	2.2536181640625	1.710614074707031	0.3645925903320312	2.230902587890625	1.673293151855469	0.3875484619140625	2.12963623046875	1.631615783691406	0.4809680480957031	2.101121337890625	1.354905883789062	0.4875816345214844	2.044990966796875	1.136785568237305	0.4258221130371094	2.061210205078125	1.06738151550293	0.3600872802734375	2.15015673828125	1.004735067367554	0.3587577819824219	2.04852685546875	1.050651885986328	0.32895361328125	2.279027099609375	1.6757333984375	0.3399059448242188	2.361761474609375	1.656196716308594	0.23837548828125	2.40322998046875	1.382231842041016	0.1783245544433594	2.29506103515625	1.199644943237305	0.07395756530761718	2.266610595703125	1.101198318481445	0.09390050506591797
131	4.333333	2.31207177734375	1.173681442260742	0.3662148742675781	2.282032958984375	1.350654113769531	0.3612265625	2.256410888671875	1.491770324707031	0.354964111328125	2.251005859375	1.710048217773438	0.3638632507324219	2.228336181640625	1.672704467773438	0.3867877197265625	2.12678955078125	1.631009521484375	0.4798121032714844	2.099067626953125	1.354245361328125	0.480791259765625	2.05375927734375	1.131913009643555	0.4258695373535156	2.060501220703125	1.062499649047852	0.3585611877441406	2.151179931640625	1.002446092605591	0.3583998107910156	2.050132568359375	1.047327308654785	0.3249848022460938	2.276856201171875	1.675228698730469	0.3395891723632812	2.360566162109375	1.655923461914063	0.2388813934326172	2.401584716796875	1.382729370117187	0.1755930938720703	2.292973388671875	1.20015087890625	0.07187169647216797	2.2657841796875	1.100837982177734	0.08885734558105468
132	4.366667	2.313382568359375	1.173501434326172	0.3707318725585937	2.281970703125	1.350550994873047	0.363628173828125	2.255091064453125	1.491654815673828	0.3556054992675781	2.2501396484375	1.710405151367187	0.3645806884765625	2.2273662109375	1.673024047851563	0.3875672912597656	2.125270263671875	1.630089050292969	0.4798973693847656	2.089873291015625	1.353613342285156	0.4776172485351562	2.034804565429687	1.138137420654297	0.4050201110839844	2.056889892578125	1.058824642181396	0.3534859924316406	2.1534072265625	1.008202359199524	0.3524317626953125	2.043199584960937	1.040373870849609	0.3185418701171875	2.275948486328125	1.675463562011719	0.3402214050292969	2.359271728515625	1.658488525390625	0.2384090423583984	2.40431201171875	1.384643310546875	0.17803662109375	2.293271484375	1.206482650756836	0.06823677062988281	2.257588623046875	1.109471504211426	0.08413355255126953
133	4.4	2.313382568359375	1.173501434326172	0.3707318725585937	2.281970703125	1.350550994873047	0.363628173828125	2.255091064453125	1.491654815673828	0.3556054992675781	2.2501396484375	1.710405151367187	0.3645806884765625	2.2273662109375	1.673024047851563	0.3875672912597656	2.125270263671875	1.630089050292969	0.4798973693847656	2.089873291015625	1.353613342285156	0.4776172485351562	2.034804565429687	1.138137420654297	0.4050201110839844	2.056889892578125	1.058824642181396	0.3534859924316406	2.1534072265625	1.008202359199524	0.3524317626953125	2.043199584960937	1.040373870849609	0.3185418701171875	2.275948486328125	1.675463562011719	0.3402214050292969	2.359271728515625	1.658488525390625	0.2384090423583984	2.40431201171875	1.384643310546875	0.17803662109375	2.293271484375	1.206482650756836	0.06823677062988281	2.257588623046875	1.109471504211426	0.08413355255126953
134	4.433333000000001	2.32207275390625	1.17061833190918	0.372000244140625	2.28706591796875	1.347002075195312	0.3648604431152344	2.256673828125	1.487355560302734	0.3560902099609375	2.246380126953125	1.705955383300781	0.3645044555664063	2.22411865234375	1.668082153320313	0.3871920166015625	2.1180849609375	1.622254577636719	0.4735113220214844	2.07999755859375	1.346315399169922	0.4628622131347656	2.04347607421875	1.125768287658691	0.3938359985351563	2.0627197265625	1.060269870758057	0.3247357482910156	2.160380859375	1.015864595413208	0.3440061340332031	2.050240478515625	1.037661514282227	0.30014306640625	2.27341552734375	1.671591735839844	0.3406527404785156	2.3550986328125	1.658571044921875	0.2369361267089844	2.39883740234375	1.385359497070312	0.1727732086181641	2.278936279296875	1.215443572998047	0.05925467681884766	2.251880859375	1.114647651672363	0.06608544158935546
135	4.466667000000001	2.323960205078125	1.169138092041016	0.37238671875	2.28840625	1.345406127929687	0.3652742309570313	2.25700244140625	1.485483032226563	0.3557718505859375	2.245775146484375	1.704021240234375	0.3643648071289062	2.22340380859375	1.666033020019531	0.3867453002929688	2.114969482421875	1.619459289550781	0.4696039733886719	2.076830810546875	1.343602600097656	0.457404296875	2.040982055664062	1.13071891784668	0.3672349548339844	2.06813037109375	1.055468059539795	0.3121465148925781	2.169365966796875	1.023406658172607	0.33670849609375	2.05821044921875	1.030814163208008	0.2867772521972656	2.2732109375	1.669795959472656	0.3407765502929688	2.353999755859375	1.657124633789063	0.2363256072998047	2.3919521484375	1.383413024902344	0.1706777038574219	2.266705322265625	1.21745866394043	0.05709057998657226	2.246478515625	1.114978141784668	0.06221150207519531
136	4.5	2.336886962890625	1.168173355102539	0.3741911926269531	2.296162353515625	1.3434140625	0.3672721252441406	2.2578603515625	1.481580718994141	0.3546029052734375	2.24689599609375	1.700192932128906	0.3642234191894531	2.224364013671875	1.662109252929687	0.3863306274414062	2.112689697265625	1.616294860839844	0.4653382873535156	2.077913818359375	1.340031646728516	0.4497544555664063	2.037023803710937	1.144729949951172	0.327394287109375	2.076212646484375	1.067258979797363	0.2837386169433594	2.17780322265625	1.028238304138184	0.2906550598144531	2.069869384765625	1.038542770385742	0.2607824096679687	2.27439892578125	1.666028686523437	0.3405755310058594	2.3561923828125	1.652869567871094	0.2368901062011719	2.389456298828125	1.382088836669922	0.1574200286865234	2.259679931640625	1.221796920776367	0.0405986442565918	2.223275390625	1.123885879516602	0.0345933837890625
137	4.533333000000001	2.3482998046875	1.16633918762207	0.3768634643554687	2.309627197265625	1.343100067138672	0.3728993530273437	2.2664716796875	1.480079772949219	0.3553202209472656	2.25371435546875	1.699867126464844	0.3615137939453125	2.231380859375	1.661763427734375	0.3843560485839844	2.1162255859375	1.61738232421875	0.4605147094726563	2.07785693359375	1.341638916015625	0.4276091613769532	2.05205859375	1.138753494262695	0.3112762451171875	2.086049072265625	1.09222713470459	0.2323943939208984	2.18405419921875	1.043242511749268	0.2290269927978516	2.078533203125	1.05481929397583	0.2208537902832031	2.281619140625	1.665371398925781	0.3382708435058594	2.364390380859375	1.644509582519531	0.2357405395507813	2.37002392578125	1.379009552001953	0.13053076171875	2.2325693359375	1.228083236694336	0.007651127815246582	2.206778564453125	1.126325012207031	0.001105311274528503
138	4.566667000000001	2.362856689453125	1.158531539916992	0.3739119567871094	2.32516357421875	1.336002166748047	0.3686549377441406	2.275763427734375	1.4693359375	0.339721923828125	2.2640615234375	1.68973974609375	0.3482091369628906	2.24090576171875	1.651396362304687	0.3701243591308594	2.12290283203125	1.599183715820312	0.4372128295898438	2.0883115234375	1.328824066162109	0.3682865295410157	2.0788388671875	1.13972412109375	0.2274619140625	2.146541259765625	1.088650970458984	0.1784186553955078	2.23657861328125	1.026846822738647	0.1658287811279297	2.15510546875	1.068666603088379	0.1497565002441406	2.29240380859375	1.655253051757812	0.3251723327636719	2.377729736328125	1.634618957519531	0.2242023468017578	2.356669189453125	1.375672790527344	0.1035204544067383	2.212914794921875	1.228193603515625	-0.01765398025512695	2.17448828125	1.130075393676758	-0.02241598129272461
139	4.6	2.367410888671875	1.154486038208008	0.37475732421875	2.331309326171875	1.33217626953125	0.3689815063476563	2.2823447265625	1.465245239257813	0.3385025939941406	2.272894287109375	1.685792114257813	0.341085693359375	2.249498046875	1.648309936523437	0.3641473388671875	2.13143603515625	1.595973266601562	0.4308726806640625	2.102316162109375	1.326394989013672	0.3571133422851562	2.110752685546875	1.168100845336914	0.1824853515625	2.182197265625	1.135221923828125	0.1241574325561523	2.274463623046875	1.076556541442871	0.1132975997924805	2.166230712890625	1.081098991394043	0.1192893753051758	2.3007421875	1.650428833007813	0.3188445739746094	2.381833984375	1.62371533203125	0.2159203948974609	2.337236572265625	1.371714569091797	0.08753224945068359	2.18271142578125	1.231366409301758	-0.0285050048828125	2.150189453125	1.132516540527344	-0.04541862487792969
140	4.633333	2.379700927734375	1.139572998046875	0.3717571105957031	2.3484677734375	1.315789825439453	0.3617787780761719	2.315763671875	1.454121002197266	0.3436596984863281	2.294809326171875	1.670392333984375	0.3245580444335938	2.27349169921875	1.634599243164062	0.3508152465820312	2.15049169921875	1.596214660644531	0.4142574157714844	2.115819580078125	1.340212097167969	0.3125587768554687	2.166620361328125	1.194736862182617	0.13775634765625	2.248044677734375	1.166027221679687	0.0941077880859375	2.33726220703125	1.135619323730469	0.0402469482421875	2.219830322265625	1.125837371826172	0.05160493469238282	2.324345458984375	1.634986450195313	0.3062605590820313	2.393325439453125	1.601568481445312	0.1986390686035156	2.30323681640625	1.373157836914062	0.05814394378662109	2.156582275390625	1.218157485961914	-0.0426054801940918	2.116954345703125	1.129251205444336	-0.0796982421875
141	4.666667	2.39498779296875	1.127643409729004	0.3621249389648438	2.363797607421875	1.303929443359375	0.3512354736328125	2.333084716796875	1.44304638671875	0.3350306091308594	2.303522216796875	1.658176330566406	0.3130595703125	2.283110595703125	1.621761352539063	0.3392401428222656	2.158641357421875	1.579772216796875	0.3975302429199219	2.15586865234375	1.336936157226563	0.2626126403808594	2.2461904296875	1.231459732055664	0.07530236053466798	2.327986572265625	1.213584716796875	0.02671067047119141	2.412819580078125	1.17185432434082	-0.02678895378112793	2.26698583984375	1.133030914306641	0.00757575798034668	2.33494677734375	1.623840637207031	0.2958136596679687	2.404251220703125	1.596259460449219	0.1866545867919922	2.2970537109375	1.382055145263672	0.03581389617919922	2.137724365234375	1.24373046875	-0.07017701721191406	2.088083740234375	1.159987869262695	-0.1074240036010742
142	4.700000000000001	2.4084384765625	1.121214225769043	0.3537638854980469	2.378577392578125	1.297437042236328	0.3409573364257812	2.347967529296875	1.436106567382812	0.3220859069824219	2.32035546875	1.650395751953125	0.2926004943847657	2.300407958984375	1.615351013183594	0.3208437805175781	2.176904052734375	1.576763854980469	0.3830850219726563	2.18889404296875	1.337884613037109	0.2422532958984375	2.30979833984375	1.2605517578125	0.05875328063964844	2.380901123046875	1.255718536376953	-0.006633244514465332	2.42893505859375	1.192876937866211	-0.08094820404052734	2.297313720703125	1.195621612548828	-0.03932929229736328	2.350730224609375	1.615015869140625	0.275716552734375	2.41312744140625	1.578820190429687	0.1650617980957031	2.28934326171875	1.373721954345703	0.0147438793182373	2.122919921875	1.239198379516602	-0.0845524673461914	2.0615361328125	1.159567993164063	-0.1116774749755859
143	4.733333	2.432572998046875	1.116777809143066	0.3474065856933594	2.395470947265625	1.292237152099609	0.3267156066894531	2.353528564453125	1.426737609863281	0.295411865234375	2.334374267578125	1.644090270996094	0.2698341064453125	2.3148017578125	1.609468200683594	0.2994689025878906	2.19911767578125	1.58827294921875	0.3836867065429688	2.206331298828125	1.357396820068359	0.2260867462158203	2.356237548828125	1.310390258789063	0.05172760772705078	2.445021728515625	1.297737945556641	0.01362670612335205	2.54271630859375	1.284689971923828	-0.03371067810058594	2.3715537109375	1.243933654785156	-0.04601757049560547	2.361729248046875	1.607192443847656	0.2501749725341797	2.416019775390625	1.567025390625	0.1355091400146484	2.274729736328125	1.370733184814453	-0.01511208724975586	2.115856201171875	1.226145629882812	-0.1167957916259766	2.034657958984375	1.159958801269531	-0.1225552520751953
144	4.766667	2.441818359375	1.116214096069336	0.3430535888671875	2.4036640625	1.291362762451172	0.3196824645996094	2.35614697265625	1.422025573730469	0.2802455139160156	2.3470078125	1.640079040527344	0.2526178894042969	2.326816650390625	1.60677099609375	0.2834325866699219	2.222146484375	1.592466064453125	0.3825333862304687	2.23036767578125	1.366593658447266	0.2172469940185547	2.374715576171875	1.309208282470703	0.04088792037963867	2.4623515625	1.311922058105469	-0.001921702146530151	2.547798095703125	1.283494537353516	-0.0641990737915039	2.392290283203125	1.25303059387207	-0.06384651184082031	2.371744140625	1.601578002929688	0.2323994140625	2.432444091796875	1.561574890136719	0.120719596862793	2.2785478515625	1.369299713134766	-0.02331662178039551	2.11405517578125	1.229382141113281	-0.1233381958007812	2.026805419921875	1.171230743408203	-0.1298780517578125
145	4.800000000000001	2.46434521484375	1.11059928894043	0.3311889038085937	2.42328173828125	1.285025146484375	0.3056211547851562	2.36981201171875	1.412086730957031	0.2616126403808594	2.361495361328125	1.630585754394531	0.2349784545898438	2.341729736328125	1.597244934082031	0.2661361083984375	2.236484130859375	1.59094775390625	0.3657345886230469	2.2549345703125	1.359576934814453	0.2084538726806641	2.4006201171875	1.333704193115234	0.02547214889526367	2.49647412109375	1.329978393554688	0.006949318408966064	2.5994765625	1.307074371337891	-0.02279719734191895	2.44322216796875	1.263896240234375	-0.06167323303222656	2.38556884765625	1.591955078125	0.2140582885742187	2.438218017578125	1.554002197265625	0.09747754669189453	2.299712890625	1.357243957519531	-0.05651948547363281	2.13453662109375	1.216345703125	-0.154760986328125	2.03173583984375	1.19407160949707	-0.1560060424804688
146	4.833333	2.48603955078125	1.103974578857422	0.3195718078613281	2.444769287109375	1.280013549804687	0.2952636413574219	2.387006103515625	1.406558624267578	0.2514207305908203	2.371179443359375	1.626707946777344	0.2274719390869141	2.354142578125	1.592302124023437	0.2596945190429688	2.25195556640625	1.584451477050781	0.3639338989257813	2.262169189453125	1.359868530273437	0.1927183685302734	2.4317119140625	1.365977355957031	0.02697141456604004	2.521749755859375	1.347549407958984	-0.008381888389587403	2.61434228515625	1.313116638183594	-0.05788519668579101	2.445356689453125	1.268808319091797	-0.05782385635375976	2.395098388671875	1.588628112792969	0.2045129241943359	2.4273544921875	1.552485229492187	0.07905778503417969	2.28185595703125	1.35996890258789	-0.07802314758300781	2.136825927734375	1.206165969848633	-0.192032958984375	2.03285791015625	1.216434799194336	-0.1739691925048828
147	4.866667	2.50459228515625	1.094202743530273	0.3076309204101563	2.461093505859375	1.270582916259765	0.2805716247558594	2.408493408203125	1.402492462158203	0.2432423706054687	2.37850439453125	1.623093017578125	0.2234207763671875	2.364599365234375	1.587008728027344	0.2558380432128906	2.266369384765625	1.578552612304688	0.3651004943847656	2.260650390625	1.358396759033203	0.1850002593994141	2.428709716796875	1.366461364746094	0.01557038688659668	2.52318701171875	1.372038208007813	-0.01393288516998291	2.616330322265625	1.344581298828125	-0.06820281219482421	2.457677978515625	1.264342834472656	-0.06318169021606446	2.4040107421875	1.586624145507812	0.1988592071533203	2.43321044921875	1.557615112304688	0.06987705993652343	2.282734375	1.367608551025391	-0.08913032531738281	2.144502197265625	1.211474349975586	-0.2115313110351562	2.048028564453125	1.247618194580078	-0.183607177734375
148	4.9	2.510157958984375	1.087842353820801	0.2998031921386718	2.466458984375	1.261931579589844	0.2711268920898438	2.419385986328125	1.395521820068359	0.2386659088134766	2.385379638671875	1.613287048339844	0.2199837646484375	2.373321044921875	1.577380920410156	0.2525286407470703	2.2805966796875	1.568659912109375	0.3645049438476562	2.25081689453125	1.35452734375	0.1841454467773438	2.409852294921875	1.361941497802734	0.009522795677185059	2.5052197265625	1.368415985107422	-0.01256870079040527	2.5949296875	1.332457000732422	-0.06528327178955078	2.465655029296875	1.326536376953125	-0.09562896728515625	2.410385986328125	1.577602722167969	0.1948467407226563	2.434268310546875	1.552592163085937	0.06539859008789063	2.298561279296875	1.370592346191406	-0.1099768753051758	2.1500869140625	1.223303512573242	-0.2262706756591797	2.0605078125	1.264347259521484	-0.18819921875
149	4.933333000000001	2.5130888671875	1.079828559875488	0.2946767578125	2.4699853515625	1.252801620483398	0.2663621520996094	2.42524462890625	1.386566864013672	0.2359105072021484	2.39071875	1.602750549316406	0.2180487060546875	2.37813818359375	1.566796203613281	0.249800048828125	2.290306396484375	1.560390686035156	0.364525390625	2.245038330078125	1.350569244384766	0.1853828277587891	2.40241259765625	1.362336700439453	0.01172153663635254	2.496010986328125	1.364788055419922	-0.01519212532043457	2.589130615234375	1.339997924804687	-0.06681880950927735	2.496400634765625	1.315909240722656	-0.07713449096679688	2.41637353515625	1.567634948730469	0.1934705352783203	2.45148388671875	1.549698181152344	0.0663938980102539	2.326912353515625	1.376707763671875	-0.1225721664428711	2.16639453125	1.23962516784668	-0.2316989593505859	2.07661865234375	1.275207580566406	-0.1907427673339844
150	4.966667000000001	2.512377197265625	1.068502021789551	0.293021728515625	2.47021923828125	1.241730377197266	0.263512939453125	2.437225830078125	1.380477081298828	0.2404460296630859	2.3982333984375	1.596054138183594	0.2213058776855469	2.38650732421875	1.560023620605469	0.2533874206542969	2.296056640625	1.551915588378906	0.3661690673828125	2.227545654296875	1.324579223632812	0.2179293670654297	2.354809814453125	1.354787536621094	0.02277661895751953	2.449237548828125	1.365059417724609	0.0006112828850746155	2.55308203125	1.392541778564453	-0.0203733959197998	2.47055322265625	1.3197568359375	-0.04748361587524414	2.424510009765625	1.561257507324219	0.1968112945556641	2.468948486328125	1.546954528808594	0.07205025482177735	2.344287841796875	1.377818817138672	-0.1208124618530273	2.179112548828125	1.246581298828125	-0.2307816467285156	2.09376806640625	1.285904174804688	-0.1838861846923828
151	5	2.507859375	1.057192222595215	0.2931664733886719	2.465748291015625	1.229580932617188	0.2630083312988281	2.437062744140625	1.369095153808594	0.2424908752441406	2.40487109375	1.585305969238281	0.2284005889892578	2.391141357421875	1.548886413574219	0.2589090270996094	2.300825439453125	1.543591552734375	0.371237548828125	2.221891357421875	1.307327514648438	0.2459916534423828	2.3674560546875	1.362204895019531	0.07117449951171875	2.4521650390625	1.385309326171875	0.02958685111999512	2.5236005859375	1.359145782470703	-0.04850333786010742	2.462509765625	1.33881298828125	-0.02934267044067383	2.430865234375	1.55060400390625	0.2038698425292969	2.490714599609375	1.544579284667969	0.08560032653808594	2.3682822265625	1.386415222167969	-0.1161458282470703	2.1966279296875	1.267959075927734	-0.2286607513427734	2.11322802734375	1.303630249023437	-0.1765559539794922
152	5.033333000000001	2.5069599609375	1.049706058502197	0.2931569519042969	2.468363525390625	1.224347320556641	0.2689507446289062	2.44830078125	1.366741668701172	0.2570812072753906	2.405898193359375	1.581790954589844	0.2430775604248047	2.393988525390625	1.544682373046875	0.2737359924316407	2.3011083984375	1.529740417480469	0.3835755310058594	2.222653076171875	1.280283386230469	0.2847205200195312	2.345579833984375	1.382662811279297	0.1130699234008789	2.421472900390625	1.437122100830078	0.08542436981201172	2.5007451171875	1.452155181884766	0.01167111110687256	2.42604150390625	1.418153106689453	0.0109822826385498	2.433439453125	1.548238830566406	0.2183641204833984	2.493335205078125	1.545644287109375	0.0995935287475586	2.418064697265625	1.369935211181641	-0.1115989303588867	2.2274560546875	1.267176452636719	-0.2094157104492188	2.148947998046875	1.328202331542969	-0.1760367584228516
153	5.066667000000001	2.50605712890625	1.032175197601318	0.2980692443847656	2.4688154296875	1.208903366088867	0.2801972045898438	2.44928955078125	1.352497039794922	0.2730007629394531	2.400609619140625	1.567425537109375	0.2583241577148437	2.389648193359375	1.529865051269531	0.2892326965332031	2.302090576171875	1.505802276611328	0.4028245239257813	2.2093173828125	1.246886611938476	0.3446392822265625	2.297025634765625	1.403184722900391	0.1911798248291016	2.353215087890625	1.48169921875	0.2077360992431641	2.39852001953125	1.479947631835937	0.1075984268188477	2.394853759765625	1.474741394042969	0.1159604263305664	2.4292734375	1.534416442871094	0.2335912322998047	2.48819287109375	1.532238952636719	0.1134985961914062	2.5086279296875	1.333386779785156	-0.09165624999999999	2.274788330078125	1.352613677978516	-0.1368161773681641	2.17616015625	1.322554718017578	-0.1145980072021484
154	5.1	2.502653564453125	1.022686489105225	0.2993430786132812	2.464398681640625	1.19971891784668	0.280724853515625	2.4428740234375	1.343415954589844	0.2720570068359375	2.394132568359375	1.559165832519531	0.2590698547363281	2.383303955078125	1.521290649414063	0.2898993225097656	2.30042333984375	1.500875366210938	0.4082133178710938	2.23263623046875	1.228505706787109	0.3807090454101563	2.304425048828125	1.389345397949219	0.2225767059326172	2.348574951171875	1.475631072998047	0.2387945709228516	2.388098876953125	1.466806396484375	0.1362243194580078	2.382135986328125	1.485215850830078	0.1528363952636719	2.422697998046875	1.526191223144531	0.2338544311523438	2.490362548828125	1.525395202636719	0.1179484634399414	2.55804296875	1.31059521484375	-0.06053159332275391	2.327628662109375	1.349343566894531	-0.1140493774414063	2.229854736328125	1.386807434082031	-0.0987884750366211
155	5.133333	2.50058544921875	1.006215847015381	0.29581494140625	2.464791748046875	1.186410888671875	0.2815694580078125	2.44337451171875	1.332015563964844	0.2751206970214844	2.39558203125	1.551064575195312	0.2711004333496094	2.384598876953125	1.511600799560547	0.3008478088378906	2.307291259765625	1.477741882324219	0.4219978942871094	2.226686767578125	1.205944595336914	0.4550813293457031	2.240971923828125	1.428677642822266	0.3680564270019531	2.21884912109375	1.476769226074219	0.4522548828125	2.26776171875	1.455377044677734	0.3542472839355469	2.328845703125	1.532522338867187	0.3708791809082031	2.42402197265625	1.518528198242187	0.2440222473144531	2.490939208984375	1.522721984863281	0.1258925476074219	2.568481689453125	1.274557006835938	-0.004408091545104981	2.338975830078125	1.323673095703125	-0.06576107788085937	2.248708740234375	1.374610412597656	-0.09268311309814453
156	5.166667	2.48673828125	1.002377593040466	0.2936258544921875	2.451535888671875	1.183523483276367	0.2790683898925782	2.43015234375	1.329789703369141	0.2721076965332031	2.39262158203125	1.551850280761719	0.2769281005859375	2.382615478515625	1.51206396484375	0.3069829711914063	2.332544677734375	1.485053100585938	0.4439609069824219	2.21550634765625	1.225000061035156	0.4737098999023437	2.24047998046875	1.459339019775391	0.4249874267578125	2.172358154296875	1.492167297363281	0.4902853698730469	2.27329736328125	1.513823669433594	0.4465611572265625	2.305946044921875	1.453626678466797	0.5487962646484374	2.416839599609375	1.518533752441406	0.246465576171875	2.486561279296875	1.518491516113281	0.1291720733642578	2.58293212890625	1.259703887939453	0.03381891632080078	2.3575029296875	1.333845092773438	-0.02161115837097168	2.263322265625	1.375036712646484	-0.05332427597045898
157	5.200000000000001	2.478310546875	0.996596642255783	0.2948775634765625	2.4396591796875	1.178323623657227	0.2818727111816406	2.41556298828125	1.325139068603516	0.276013671875	2.393409423828125	1.55057763671875	0.28346044921875	2.38477197265625	1.51134521484375	0.3151540222167969	2.351882080078125	1.468297973632813	0.454208984375	2.211926513671875	1.219759841918945	0.4974080200195313	2.2071259765625	1.461776885986328	0.4917877502441406	2.1723232421875	1.475193206787109	0.5851367797851562	2.1133544921875	1.467068359375	0.6809556884765625	2.208526611328125	1.456469512939453	0.6404241333007813	2.411342529296875	1.515473815917969	0.2502493896484375	2.479308837890625	1.506966400146484	0.1312668609619141	2.619174560546875	1.248495315551758	0.1254328155517578	2.393991943359375	1.2954208984375	0.04051319503784179	2.2991689453125	1.325902160644531	-0.001851815700531006
158	5.233333	2.466870849609375	1.002452135562897	0.293419189453125	2.404574462890625	1.174848937988281	0.27006103515625	2.365330810546875	1.316760223388672	0.2580070190429687	2.38827294921875	1.5397578125	0.2757236022949219	2.367979248046875	1.502475799560547	0.3035747375488281	2.30212548828125	1.470943298339844	0.4323883666992188	2.20225439453125	1.233365844726563	0.5569295043945313	2.11965625	1.417533233642578	0.6872103271484375	2.022013427734375	1.404791107177734	0.6713590087890625	1.946805297851562	1.442025299072266	0.7454103393554687	2.05143115234375	1.46897787475586	0.7899356079101563	2.402797119140625	1.503067504882813	0.2431919708251953	2.481552490234375	1.503410278320312	0.1320509948730469	2.6996806640625	1.313561126708984	0.1699262237548828	2.487931396484375	1.297560180664062	0.05122578811645508	2.383114013671875	1.305223175048828	0.02915094375610352
159	5.266667	2.46589990234375	1.002344560623169	0.2938165283203125	2.403634521484375	1.174846374511719	0.2706919250488281	2.364720947265625	1.316929382324219	0.2590262145996094	2.38800244140625	1.539813537597656	0.278536376953125	2.36747216796875	1.502354217529297	0.3060028991699218	2.301474853515625	1.470194213867188	0.4346414184570312	2.20313330078125	1.23246614074707	0.5603143920898438	2.118821044921875	1.411561279296875	0.696571044921875	2.01970458984375	1.405163787841797	0.706005126953125	1.9199365234375	1.429032806396484	0.7508466796875	2.074931396484375	1.490045837402344	0.7933523559570312	2.40264453125	1.503325592041016	0.2458051300048828	2.4825791015625	1.503437042236328	0.1354555816650391	2.7012548828125	1.317324523925781	0.186968994140625	2.493369140625	1.292145416259766	0.06299194717407226	2.38726318359375	1.292586212158203	0.04621939086914063
160	5.300000000000001	2.45835205078125	1.005833942890167	0.292397705078125	2.3966142578125	1.178825942993164	0.2692093811035156	2.362551513671875	1.322602722167969	0.2605957946777344	2.389832275390625	1.544390197753906	0.2893072814941406	2.367266845703125	1.506403442382813	0.3145057983398438	2.299119140625	1.473429260253906	0.4420793762207031	2.222458251953125	1.227769378662109	0.5686105346679687	2.144197509765625	1.389097625732422	0.7291675415039063	2.047232421875	1.405317352294922	0.7470521240234375	1.94312109375	1.431691497802734	0.7792792358398437	2.028144409179688	1.446237731933594	0.764903564453125	2.405130126953125	1.50870751953125	0.2558707275390625	2.4898193359375	1.519882995605469	0.1494402160644531	2.730558349609375	1.357554138183594	0.1821638336181641	2.549162841796875	1.300495391845703	0.02969755172729492	2.44201953125	1.295939727783203	0.02100098419189453
161	5.333333	2.458423095703125	1.006123025417328	0.2928793029785156	2.39778369140625	1.179594589233398	0.2701809997558594	2.366477294921875	1.324117309570312	0.2634551086425782	2.398137451171875	1.545075622558594	0.2942283935546875	2.37437890625	1.507404968261719	0.3188111877441406	2.304224609375	1.475202850341797	0.4455145263671875	2.229213623046875	1.234716430664063	0.5826187744140625	2.138052001953125	1.390912536621094	0.7414837036132812	2.04706640625	1.425731658935547	0.7637799682617188	1.939287353515625	1.456449310302734	0.7596803588867187	2.026729125976563	1.459688354492187	0.759409912109375	2.41315380859375	1.509303802490234	0.2607491149902344	2.4998798828125	1.508989288330078	0.1553539276123047	2.749053466796875	1.363142028808594	0.2005299530029297	2.55824658203125	1.320174530029297	0.05503560638427735	2.452896484375	1.301789337158203	0.04309746170043945
162	5.366667	2.456469482421875	1.005284754276276	0.2928489685058594	2.3956884765625	1.178328811645508	0.2704824829101563	2.3641884765625	1.322496063232422	0.2639674377441406	2.39515966796875	1.543002502441406	0.2951699523925781	2.371715576171875	1.505254699707031	0.319712158203125	2.302396728515625	1.47315625	0.4465320129394531	2.230029052734375	1.232788070678711	0.5839876098632812	2.141380615234375	1.38853515625	0.7439358520507813	2.05016455078125	1.421625396728516	0.7669576416015625	1.94210986328125	1.450560699462891	0.7637699584960937	2.032577270507812	1.459120330810547	0.7627092895507812	2.41009423828125	1.507460357666015	0.2615762329101562	2.494904541015625	1.503068572998047	0.1550949249267578	2.744981201171875	1.356530517578125	0.1871051483154297	2.553034912109375	1.315050842285156	0.04355996704101563	2.446008056640625	1.306916687011719	0.04655458831787109
163	5.4	2.4555859375	1.006149045467377	0.2942091064453125	2.39452099609375	1.178956512451172	0.2723788757324219	2.3628125	1.322940460205078	0.2663150939941406	2.3941904296875	1.543050048828125	0.2982225952148437	2.370978271484375	1.505241394042969	0.3227827453613281	2.3021591796875	1.474778015136719	0.4500973815917969	2.220897705078125	1.238758834838867	0.5894866943359375	2.135597412109375	1.395484466552734	0.7499244995117188	2.046082763671875	1.432178619384766	0.77370166015625	1.93948095703125	1.465765411376953	0.7714243774414062	2.035072998046875	1.474830444335937	0.7677688598632812	2.408767822265625	1.507693481445312	0.2643583679199219	2.491705078125	1.500683441162109	0.1567290496826172	2.74193896484375	1.352775390625	0.1758612518310547	2.578196044921875	1.289217224121094	0.007947906970977784	2.4748017578125	1.291699615478516	0.03639762115478515
164	5.433333000000001	2.45341552734375	1.010016467094421	0.2968679809570313	2.39118505859375	1.181445953369141	0.276312255859375	2.358195556640625	1.324313629150391	0.2709981994628906	2.388705078125	1.543452575683594	0.3014701538085938	2.366727783203125	1.505710479736328	0.3266693420410156	2.30257861328125	1.474769714355469	0.4553305358886719	2.215300048828125	1.241543838500976	0.59245458984375	2.138966796875	1.394374786376953	0.759023193359375	2.05050830078125	1.435137786865234	0.7770818481445313	1.94581201171875	1.471592468261719	0.768966796875	2.032340576171875	1.470347808837891	0.7734100341796875	2.402367431640625	1.508367553710937	0.2673777770996094	2.480725341796875	1.494798156738281	0.1579305572509766	2.72523095703125	1.341770233154297	0.1844092712402344	2.604982177734375	1.271374298095703	-0.01298429107666016	2.4993935546875	1.286060516357422	-0.009610170364379883
165	5.466667000000001	2.452138671875	1.013875111579895	0.297802734375	2.389789794921875	1.184924224853516	0.2801165161132813	2.35686767578125	1.327374053955078	0.2772979736328125	2.389937744140625	1.54552978515625	0.3066597595214844	2.368566162109375	1.508080078125	0.3324714050292969	2.303876708984375	1.474795593261719	0.4597071533203125	2.20888623046875	1.247058700561523	0.5989448852539062	2.1328212890625	1.400815643310547	0.7636306762695313	2.047932373046875	1.447593811035156	0.78241015625	1.945978271484375	1.490398895263672	0.7755883178710937	2.038368896484375	1.486967498779297	0.77028857421875	2.402176025390625	1.510464721679687	0.27226025390625	2.473507568359375	1.491911651611328	0.1593532257080078	2.716682373046875	1.337093505859375	0.1747753143310547	2.61426171875	1.261428527832031	-0.02961145401000977	2.509699951171875	1.279024475097656	-0.03717512893676757
166	5.5	2.45200634765625	1.01536044216156	0.3003307189941406	2.389474853515625	1.186221084594727	0.2832720336914062	2.35622998046875	1.328458526611328	0.2807213745117187	2.38908935546875	1.546601928710937	0.3087825012207031	2.36789111328125	1.509295043945313	0.3348495483398438	2.301868408203125	1.475069702148438	0.4609861450195312	2.212275146484375	1.245516403198242	0.6002720336914062	2.13117236328125	1.396755523681641	0.7645595092773437	2.046016235351563	1.445421875	0.7749773559570312	1.94451025390625	1.486936004638672	0.760033935546875	2.029759155273438	1.482730499267578	0.77280810546875	2.401227783203125	1.511406768798828	0.2745513916015625	2.464147216796875	1.485160827636719	0.1583696899414062	2.70175341796875	1.321877593994141	0.166400161743164	2.60955859375	1.244741638183594	-0.04199703216552735	2.507952880859375	1.270587097167969	-0.05893423080444336
167	5.533333000000001	2.450373046875	1.020423908233643	0.3026041564941406	2.387612060546875	1.190992980957031	0.2861614990234375	2.354666259765625	1.333099426269531	0.2839072570800781	2.39009326171875	1.550857482910156	0.3092962036132813	2.369857177734375	1.513874816894531	0.3364354248046875	2.30114306640625	1.476446990966797	0.4599653015136719	2.21377490234375	1.248870544433594	0.6030684814453126	2.14586474609375	1.401951202392578	0.7711195678710937	2.057651611328125	1.443333801269531	0.78553515625	1.953657958984375	1.478937927246094	0.7739447631835937	2.048145751953125	1.486537506103516	0.77983642578125	2.400463134765625	1.515459594726563	0.2747961120605469	2.451046630859375	1.483530731201172	0.1543052062988281	2.698529296875	1.336211639404297	0.1563629302978516	2.606060302734375	1.242853469848633	-0.04476992797851562	2.503097900390625	1.262670288085938	-0.06069876098632813
168	5.566667000000001	2.448849609375	1.022282583236694	0.3041605529785156	2.38812744140625	1.193420944213867	0.2878385314941406	2.356728271484375	1.335743225097656	0.2858009033203125	2.392694580078125	1.552697326660156	0.315213134765625	2.37092529296875	1.515638610839844	0.3409403076171875	2.302116455078125	1.479665344238281	0.4646905212402344	2.21635107421875	1.250952011108398	0.6064320068359375	2.150619873046875	1.405087768554687	0.7740772094726562	2.06146142578125	1.4443701171875	0.7879228515625	1.956983276367187	1.477909301757812	0.7755266723632812	2.051427001953125	1.486880828857422	0.7803309936523437	2.40436376953125	1.517614379882812	0.2808747253417969	2.472016357421875	1.501857757568359	0.1658187866210938	2.70729833984375	1.336820556640625	0.1802254943847656	2.630904296875	1.280084899902344	-0.04013726043701172	2.52568310546875	1.27851904296875	-0.05250973129272461
169	5.6	2.448705078125	1.023406120300293	0.3068953857421875	2.386447265625	1.193475784301758	0.2920368347167969	2.35364111328125	1.334994201660156	0.291367919921875	2.3895234375	1.551602233886719	0.3176968994140625	2.3684833984375	1.514878112792969	0.3441747741699219	2.3034404296875	1.480946441650391	0.469947265625	2.215062744140625	1.251268737792969	0.6065576782226563	2.14278125	1.397498046875	0.7774419555664063	2.056724365234375	1.442927673339844	0.7896870727539063	1.954710571289062	1.482017761230469	0.7763399047851562	2.06178271484375	1.496931610107422	0.7890437622070312	2.40051025390625	1.516316284179688	0.2835888671875	2.46594189453125	1.497029113769531	0.1683092041015625	2.684124755859375	1.310933227539063	0.1643757934570312	2.60987255859375	1.250739608764649	-0.05492839050292968	2.508077392578125	1.27039306640625	-0.07502047729492188
170	5.633333	2.45192578125	1.02495641708374	0.3074872741699219	2.389531494140625	1.195808563232422	0.2928031005859375	2.35680224609375	1.337973114013672	0.2923044738769531	2.39308251953125	1.555423950195312	0.3189738464355469	2.37202197265625	1.518516296386719	0.3455772705078125	2.30674462890625	1.481851226806641	0.4711721801757813	2.214745361328125	1.251127090454102	0.606063720703125	2.14078076171875	1.399230773925781	0.7759885864257813	2.055531494140625	1.447452056884766	0.7863795166015625	1.9506357421875	1.481174530029297	0.7777267456054687	2.046379272460937	1.494115112304688	0.779426513671875	2.40396875	1.520038269042969	0.2846251831054687	2.467788818359375	1.500843292236328	0.1677807922363281	2.70590966796875	1.339225769042969	0.1788736114501953	2.60100634765625	1.211934112548828	0.004214212417602539	2.523352294921875	1.232374755859375	-0.06505595397949218
171	5.666667	2.450712646484375	1.027234241485596	0.3091892395019532	2.38890087890625	1.197896347045898	0.2934916381835938	2.356502685546875	1.339891479492187	0.2921029357910156	2.392243408203125	1.556982055664062	0.3194714660644531	2.371264404296875	1.520004028320312	0.3458898620605469	2.30676708984375	1.482053344726562	0.4712334899902344	2.215862548828125	1.250940704345703	0.6052528686523437	2.140179931640625	1.393825134277344	0.77833154296875	2.058586669921875	1.447542144775391	0.789588623046875	1.959604736328125	1.494439666748047	0.776197021484375	2.04451513671875	1.483915466308594	0.7821728515625	2.4032236328125	1.521786804199219	0.2850755615234375	2.469045654296875	1.503423706054687	0.1694620819091797	2.701645751953125	1.334464019775391	0.1640364685058594	2.61502734375	1.230396347045899	-0.03394457626342774	2.5170908203125	1.250392913818359	-0.06885716247558593
172	5.700000000000001	2.45127490234375	1.027631242752075	0.3088238525390625	2.389284423828125	1.198211898803711	0.293827392578125	2.35696826171875	1.340169036865234	0.2930304260253906	2.39273193359375	1.55692626953125	0.3222151794433594	2.37146337890625	1.519812927246094	0.3481693420410156	2.30542919921875	1.480865478515625	0.472331787109375	2.216727294921875	1.248449020385742	0.6053250122070313	2.144075927734375	1.394418701171875	0.7769895629882813	2.05886328125	1.441723205566406	0.7897525024414063	1.957276977539063	1.482770050048828	0.7770423583984375	2.052934326171875	1.486950103759766	0.7853966064453125	2.403982421875	1.521966674804688	0.2876969299316406	2.470328369140625	1.508118041992188	0.1718182983398437	2.704998779296875	1.34265283203125	0.1845840301513672	2.589893798828125	1.205133819580078	0.02545641326904297	2.526998046875	1.221339996337891	-0.05810592269897461
173	5.733333	2.45204931640625	1.027702514648438	0.3109897155761719	2.389636474609375	1.198054611206055	0.2948957824707031	2.35690869140625	1.339929931640625	0.2932593688964844	2.391303955078125	1.556908874511719	0.322662109375	2.370636474609375	1.519548767089844	0.3487600708007813	2.308522705078125	1.480983673095703	0.4750690002441406	2.222460693359375	1.246969848632812	0.6070706176757813	2.153187744140625	1.396848663330078	0.7767952270507813	2.067055419921875	1.441368865966797	0.7930281982421875	1.964401489257813	1.480651794433594	0.7836270751953125	2.061277099609375	1.486902404785156	0.7885598754882812	2.40242236328125	1.522134033203125	0.2879054870605469	2.476198486328125	1.517743835449219	0.1758161468505859	2.706754150390625	1.34608935546875	0.1793456115722656	2.581185791015625	1.194411865234375	0.04251062774658203	2.52255810546875	1.205426086425781	-0.0449284782409668
174	5.766667	2.454134765625	1.027757730484009	0.3125653686523437	2.39131005859375	1.197546966552734	0.295248046875	2.358220458984375	1.339101013183594	0.292669677734375	2.39079541015625	1.555987243652344	0.3223350524902344	2.37031640625	1.518510681152344	0.3482711791992187	2.312057373046875	1.480538055419922	0.4763325805664063	2.2216689453125	1.247185455322266	0.6056871337890625	2.1442412109375	1.393043640136719	0.774896728515625	2.06321630859375	1.446055633544922	0.7910265502929688	1.962419799804688	1.490090087890625	0.78518798828125	2.05721923828125	1.489365234375	0.7803151245117188	2.402321533203125	1.521373107910156	0.2876601867675782	2.4749638671875	1.521064025878906	0.1749862518310547	2.70390869140625	1.347973876953125	0.1783311157226563	2.585219970703125	1.182537704467773	0.05235652542114258	2.522503173828125	1.197820846557617	-0.03133177375793457
175	5.800000000000001	2.460396728515625	1.027084955215454	0.3130402526855469	2.3964716796875	1.196265197753906	0.2927767333984375	2.362304931640625	1.337604949951172	0.2880023193359375	2.390393798828125	1.554998352050781	0.319573486328125	2.3702275390625	1.516947387695312	0.3449764404296875	2.312505615234375	1.481532287597656	0.4741190795898437	2.2253818359375	1.245885894775391	0.6019519653320312	2.117320556640625	1.37055859375	0.7715247802734375	2.07339892578125	1.456701843261719	0.7888005981445313	2.002001953125	1.54062255859375	0.7917843017578124	2.060215087890625	1.490055633544922	0.7831732177734375	2.4030830078125	1.520817260742187	0.2848267211914062	2.477891845703125	1.532832397460937	0.1741224212646484	2.70745361328125	1.360463684082031	0.1648241119384766	2.619428466796875	1.205867309570313	0.004346385478973389	2.526606201171875	1.221744888305664	-0.04379302215576172
176	5.833333	2.466057861328125	1.029729358673096	0.3123926696777344	2.400819091796875	1.198993377685547	0.2914080810546875	2.365525146484375	1.340535736083984	0.2856835632324219	2.391847900390625	1.559145446777344	0.3156808471679687	2.372600341796875	1.520866760253906	0.3417831420898437	2.31820556640625	1.48404150390625	0.4725318603515625	2.22544775390625	1.253011917114258	0.606803466796875	2.09154833984375	1.379270141601562	0.7567711181640625	2.0994912109375	1.463875457763672	0.8067055053710938	2.183080322265625	1.470040496826172	0.8788682861328125	2.0999853515625	1.499759918212891	0.8044774169921876	2.4042353515625	1.524815307617188	0.2807218017578125	2.47662646484375	1.533026794433594	0.167531494140625	2.705704833984375	1.358774169921875	0.1526138458251953	2.616784912109375	1.200367065429687	-0.004856019973754883	2.52175146484375	1.222604858398437	-0.04652729797363282
177	5.866667	2.4664423828125	1.030050968170166	0.3126802368164063	2.401065185546875	1.199363998413086	0.2918004760742188	2.365688232421875	1.340957092285156	0.2861524047851562	2.39180859375	1.559717346191406	0.3159772033691406	2.372688720703125	1.521406555175781	0.3421700134277344	2.31889501953125	1.484837158203125	0.4733130798339844	2.226806884765625	1.254480895996094	0.6094601440429688	2.094464599609375	1.382443084716797	0.7595363159179688	2.10270361328125	1.468096221923828	0.807693115234375	2.18436083984375	1.484831817626953	0.88046533203125	2.101640625	1.503933776855469	0.8055841064453125	2.404139404296875	1.52537255859375	0.2809794921875	2.47610986328125	1.535578125	0.1676105804443359	2.71275048828125	1.371223815917969	0.1563025054931641	2.63133837890625	1.208190673828125	-0.0006726086139678955	2.535729248046875	1.22592350769043	-0.0432992935180664
178	5.9	2.480509033203125	1.034576068878174	0.3134026489257812	2.40855810546875	1.202792526245117	0.29213232421875	2.36845556640625	1.344322387695313	0.2854962158203125	2.386956787109375	1.565377136230469	0.3176432495117187	2.370558837890625	1.525628173828125	0.3443249816894531	2.321296630859375	1.485476959228516	0.4775286865234375	2.22509521484375	1.259711944580078	0.623038330078125	2.09842919921875	1.398545501708985	0.7714319458007812	2.118451171875	1.488595916748047	0.80849169921875	2.202458251953125	1.500550994873047	0.8809146728515626	2.122236572265625	1.523968444824219	0.8017611083984375	2.39916015625	1.531774230957031	0.281305419921875	2.46334326171875	1.555211791992188	0.1639769287109375	2.709436767578125	1.400629608154297	0.1569880676269531	2.63141650390625	1.211463973999023	0.02687367820739746	2.543670654296875	1.214915634155273	-0.03433723449707031
179	5.933333000000001	2.480779541015625	1.035142665863037	0.3145420532226563	2.40834521484375	1.203350509643555	0.2936737976074218	2.367609130859375	1.344817810058594	0.2871568603515625	2.3845693359375	1.566209106445313	0.3189873962402344	2.36859765625	1.52633642578125	0.3458134460449219	2.320439453125	1.486576446533203	0.4796570434570313	2.22303173828125	1.262852020263672	0.6279025268554688	2.100487548828125	1.403782867431641	0.7780542602539062	2.11949462890625	1.494305969238281	0.814690673828125	2.2013212890625	1.526345520019531	0.8835485229492187	2.118658203125	1.530547790527344	0.8142333984375	2.3968642578125	1.532634521484375	0.2826014709472656	2.457432861328125	1.552385009765625	0.1625878143310547	2.68687158203125	1.373787719726562	0.1529988708496094	2.59586962890625	1.1831171875	0.0336231575012207	2.511607666015625	1.192186981201172	-0.03189508628845215
180	5.966667000000001	2.488123779296875	1.03737716293335	0.3181289672851563	2.413624755859375	1.206095733642578	0.3024576110839844	2.36493359375	1.34566552734375	0.2956140747070313	2.374135986328125	1.568208190917969	0.3291974487304687	2.363124755859375	1.527103698730469	0.3570413818359375	2.32369580078125	1.490960418701172	0.4953763122558594	2.216233642578125	1.274157379150391	0.6491651611328125	2.1012265625	1.421123382568359	0.80108984375	2.116345947265625	1.505618103027344	0.8522089233398438	2.2110654296875	1.536635375976563	0.90353515625	2.1471494140625	1.535620971679688	0.8152330932617188	2.384146484375	1.53557373046875	0.2910006713867188	2.418872802734375	1.56369287109375	0.1620801849365234	2.603279541015625	1.3383486328125	0.1384882049560547	2.460199462890625	1.156984466552734	0.06091791534423828	2.36627880859375	1.13331770324707	0.107717903137207
181	6	2.4863955078125	1.036754295349121	0.3316156005859375	2.408712158203125	1.20413444519043	0.3177436828613281	2.358873779296875	1.343315002441406	0.3122171630859375	2.366165771484375	1.567052551269531	0.3366894226074219	2.357821533203125	1.526899475097656	0.3667364501953125	2.321933837890625	1.496531799316406	0.5073621215820312	2.220984130859375	1.284224670410156	0.6713541870117188	2.096986083984375	1.4361845703125	0.810667724609375	2.104705078125	1.512309204101562	0.8748643798828125	2.199100341796875	1.557089294433594	0.9154331665039063	2.130165771484375	1.554276733398438	0.8502117919921875	2.374189208984375	1.533133605957031	0.2991669006347656	2.407106689453125	1.55051416015625	0.1679364166259766	2.602314208984375	1.342734466552734	0.104547233581543	2.432541015625	1.172186019897461	0.06659342193603515	2.3708525390625	1.112943458557129	0.1317853698730469
182	6.033333000000001	2.479062255859375	1.03712215423584	0.3432838745117188	2.399333740234375	1.202860443115234	0.3310955810546875	2.349144775390625	1.341334014892578	0.3266302795410156	2.357157470703125	1.56432470703125	0.3495067138671875	2.350395751953125	1.524468566894531	0.3800057373046875	2.316037109375	1.493080596923828	0.5201748657226563	2.215778076171875	1.29322933959961	0.6977165527343751	2.090162841796875	1.448990936279297	0.8295509643554687	2.092025146484375	1.521366516113281	0.8977840576171875	2.182450439453125	1.585405700683594	0.911389404296875	2.08607470703125	1.56751220703125	0.8624703979492188	2.36337890625	1.530362915039063	0.3119553833007813	2.381806884765625	1.551889709472656	0.1790719757080078	2.5638173828125	1.343931793212891	0.08822833251953124	2.415343994140625	1.152949630737305	0.06910520935058594	2.34862939453125	1.097606384277344	0.1320390472412109
183	6.066667000000001	2.465540771484375	1.036246437072754	0.3463041381835937	2.39110888671875	1.202684753417969	0.336198486328125	2.34130615234375	1.339838104248047	0.3317825927734375	2.349177734375	1.560449768066406	0.3572247619628906	2.34387060546875	1.520515441894531	0.3871234130859375	2.30984619140625	1.490631805419922	0.526255126953125	2.21941064453125	1.298465393066406	0.7130552978515625	2.087713623046875	1.454997375488281	0.8335100708007812	2.082117919921875	1.52688720703125	0.90069873046875	2.1508046875	1.605967651367187	0.9361959228515625	2.063619873046875	1.557588684082031	0.9080922241210938	2.353990966796875	1.527356750488281	0.3193353271484375	2.3596845703125	1.542754455566406	0.1857355194091797	2.5350029296875	1.337175384521484	0.08545002746582031	2.393301513671875	1.143419006347656	0.07238697814941407	2.332505126953125	1.083205749511719	0.1351533660888672
184	6.1	2.456465087890625	1.039266914367676	0.3695897216796875	2.38038037109375	1.205888259887695	0.3679165954589844	2.326324462890625	1.341987365722656	0.36848095703125	2.32972412109375	1.564022888183594	0.3879493713378906	2.3273798828125	1.524648010253906	0.4192039489746094	2.300175048828125	1.49584033203125	0.56053125	2.19137158203125	1.326802062988281	0.7607649536132812	2.06158251953125	1.497989227294922	0.86353173828125	2.07114453125	1.571049255371094	0.9294550170898438	2.112478759765625	1.66198828125	0.9777291870117187	2.05292578125	1.60875	0.9251917114257813	2.33308349609375	1.529965270996094	0.3505483703613281	2.3297431640625	1.539010620117188	0.2158644104003906	2.456510009765625	1.306940490722656	0.09901347351074219	2.329116455078125	1.102211860656738	0.1026455230712891	2.279150634765625	1.039071239471436	0.1722818756103516
185	6.133333	2.435119140625	1.039079624176025	0.3888262023925781	2.358935302734375	1.205549118041992	0.38970361328125	2.309462890625	1.343265289306641	0.3925470886230469	2.316498046875	1.56529052734375	0.4095790100097656	2.315837646484375	1.526248352050781	0.4412833557128906	2.292287353515625	1.500850311279297	0.5838303833007813	2.162730712890625	1.362688018798828	0.7948798217773437	2.03606396484375	1.542763854980469	0.8853016357421875	2.039411743164063	1.610365112304688	0.9572947387695312	2.0590712890625	1.699412414550781	1.020375	2.01163720703125	1.650756286621094	0.9409694213867188	2.316984375	1.53088232421875	0.3723901977539062	2.30471826171875	1.534008850097656	0.238031982421875	2.377830810546875	1.275836120605469	0.1308475799560547	2.27231689453125	1.06004175567627	0.1506150360107422	2.24163037109375	0.9876104373931884	0.2222521209716797
186	6.166667	2.411917236328125	1.043480136871338	0.4023138732910156	2.346800537109375	1.213062194824219	0.41026611328125	2.30045361328125	1.350659851074219	0.4172803039550781	2.305322509765625	1.571369750976563	0.4322440795898437	2.308318359375	1.532811218261719	0.4638634643554688	2.2957529296875	1.511066864013672	0.6073775024414062	2.133008056640625	1.386234710693359	0.8003909912109375	1.997151611328125	1.562049377441406	0.8810789184570312	2.001480102539062	1.632228454589844	0.9495454711914062	2.005102905273437	1.7149365234375	1.022169616699219	1.975212036132812	1.671566040039063	0.9341237182617188	2.302858642578125	1.536948669433594	0.3956188049316406	2.271552978515625	1.530808654785156	0.2654373168945313	2.307757568359375	1.257824554443359	0.1846794128417969	2.2068876953125	1.046670764923096	0.2350911712646484	2.198143798828125	0.9660010108947754	0.3027815551757813
187	6.200000000000001	2.387571533203125	1.05465837097168	0.4268174438476562	2.328677490234375	1.225648406982422	0.4429792785644531	2.281739990234375	1.362396942138672	0.4558965454101562	2.28562060546875	1.582938842773438	0.4688287353515625	2.292362548828125	1.544710266113281	0.5001583557128906	2.2958486328125	1.526848693847656	0.6445027465820312	2.104165771484375	1.425262939453125	0.823486572265625	1.960049682617188	1.603848999023437	0.8787740478515625	1.956361938476562	1.686607360839844	0.9311334838867188	1.973503540039063	1.795018676757812	0.9243055419921875	1.924081176757813	1.711695678710937	0.9346950073242187	2.279717041015625	1.548265808105469	0.43293994140625	2.236822998046875	1.542776306152344	0.3062760314941406	2.235482177734375	1.262603424072266	0.2461120910644531	2.14392626953125	1.050895332336426	0.3088491516113281	2.185636962890625	0.9710918807983399	0.3638571472167969
188	6.233333	2.367013671875	1.06182783126831	0.4637240600585937	2.30930517578125	1.233973266601563	0.480441650390625	2.26018896484375	1.370546112060547	0.4939449157714844	2.264552978515625	1.592332397460937	0.4892253723144531	2.27397705078125	1.556492370605469	0.522929443359375	2.285723388671875	1.548233825683594	0.6683180541992187	2.080757080078125	1.454847381591797	0.838695068359375	1.931035400390625	1.635809448242187	0.8706728515625	1.887328247070313	1.710527221679687	0.9174866943359375	1.97855517578125	1.766393859863281	0.890073974609375	1.874079711914062	1.740915832519531	0.8620863037109375	2.255785400390625	1.5548291015625	0.4566233520507813	2.19728125	1.536281127929688	0.3370522155761719	2.167408935546875	1.252131317138672	0.3027948303222656	2.101840087890625	1.038704082489014	0.3909282531738281	2.16613037109375	0.970153730392456	0.4398693542480469
189	6.266667	2.3305615234375	1.080598976135254	0.488512451171875	2.258588134765625	1.245945953369141	0.5050153198242188	2.222428466796875	1.385491027832031	0.5183527832031249	2.25104248046875	1.603872863769531	0.5111224670410156	2.259536376953125	1.567407592773438	0.54388427734375	2.291656982421875	1.559013854980469	0.6851353759765625	2.06620751953125	1.470254913330078	0.826455078125	1.9010478515625	1.637889587402344	0.8198186645507812	1.85170263671875	1.722110656738281	0.8148288574218751	1.945602905273438	1.776445251464844	0.8309449462890625	1.842988159179688	1.74147412109375	0.7790689697265625	2.23510400390625	1.567885620117187	0.4800973205566406	2.159798095703125	1.520595092773438	0.3805421447753906	2.107430419921875	1.241879791259766	0.4160026245117188	2.04530078125	1.042210102081299	0.5304888305664063	2.080953857421875	0.9554208374023437	0.5781497802734376
190	6.300000000000001	2.3327958984375	1.084425155639648	0.5103828430175781	2.270396240234375	1.254810211181641	0.5334067993164062	2.225350830078125	1.392821563720703	0.5508873291015625	2.233879638671875	1.614656799316406	0.5347804565429688	2.248560546875	1.579908325195313	0.567980224609375	2.28685107421875	1.588803771972656	0.7091689453125	2.0496787109375	1.487754577636719	0.8266650390625	1.862331909179687	1.617469055175781	0.7587057495117188	1.8465810546875	1.713426818847656	0.7416729736328125	1.938083374023438	1.771869506835937	0.763675537109375	1.837638671875	1.736456787109375	0.7146121826171875	2.21836328125	1.575960205078125	0.50607080078125	2.133708251953125	1.525919250488281	0.4138313598632812	2.06405810546875	1.254221862792969	0.4821115112304687	1.99505712890625	1.076937034606934	0.6297351684570313	2.044176147460937	1.039897338867187	0.7164202880859375
191	6.333333	2.315668212890625	1.099192932128906	0.5248546142578125	2.26215576171875	1.272072540283203	0.5474308471679687	2.221372802734375	1.410944763183594	0.5650059814453126	2.225082275390625	1.631850341796875	0.543973876953125	2.241240966796875	1.598228698730469	0.57742578125	2.27874365234375	1.599559875488281	0.718658203125	2.05073388671875	1.462705657958984	0.81396435546875	1.88802001953125	1.589477966308594	0.6970545654296875	1.86467431640625	1.683942199707031	0.6821887817382812	1.955340942382813	1.745851867675781	0.6943470458984375	1.864128540039063	1.702297241210938	0.6447401123046875	2.20965576171875	1.592354370117187	0.5165944213867187	2.121417724609375	1.533444519042969	0.4340303955078125	2.033057983398438	1.281420532226563	0.54138671875	1.957183471679687	1.151136367797851	0.7282455444335938	1.983986450195312	1.118416610717774	0.8254275512695313
192	6.366667	2.3028125	1.107143112182617	0.5381085205078125	2.253435546875	1.279576751708984	0.5660791625976562	2.216208740234375	1.418157287597656	0.58778369140625	2.21139306640625	1.638393005371094	0.57122998046875	2.229201416015625	1.604908569335938	0.6036190795898437	2.27697412109375	1.609073608398437	0.7409443359375	2.07374072265625	1.433041320800781	0.8232454223632812	1.923107421875	1.56369580078125	0.69701025390625	1.899129638671875	1.643131774902344	0.644903564453125	2.00304052734375	1.676733215332031	0.65763037109375	1.931859130859375	1.622389404296875	0.5934869995117188	2.197114990234375	1.599072082519531	0.543408203125	2.110853271484375	1.552225830078125	0.452464599609375	2.0203271484375	1.309898223876953	0.575618896484375	1.922042236328125	1.234699752807617	0.78007080078125	1.944863037109375	1.234566223144531	0.8830701904296875
193	6.4	2.292446044921875	1.11302449798584	0.5421921997070313	2.252315185546875	1.288606628417969	0.5709749755859375	2.22469775390625	1.430175903320313	0.5923701782226563	2.204640869140625	1.650986938476563	0.5820488891601563	2.2258115234375	1.617800354003906	0.6130579833984375	2.274242919921875	1.626099060058594	0.7506991577148437	2.09613916015625	1.424531158447266	0.8371170654296874	1.945305053710938	1.55859326171875	0.7126028442382812	1.854579467773438	1.588752807617188	0.6891312255859375	1.940081787109375	1.658392028808594	0.682535888671875	1.900738037109375	1.623006591796875	0.6183945922851563	2.19201171875	1.61133203125	0.5534811401367188	2.10783251953125	1.559165649414063	0.4625435485839844	2.0107822265625	1.323069702148437	0.5956121826171875	1.910955200195313	1.349016815185547	0.8124558715820313	1.930739013671875	1.370131195068359	0.9144293823242188
194	6.433333000000001	2.290659912109375	1.114217895507813	0.5445796508789063	2.25034619140625	1.289998352050781	0.573201171875	2.22241943359375	1.431688415527344	0.5945176391601562	2.202439208984375	1.652768859863281	0.5844265747070313	2.2237802734375	1.619511352539063	0.6153342895507813	2.276734130859375	1.621455017089844	0.7517157592773438	2.11162548828125	1.408768463134766	0.8383325805664062	1.93868994140625	1.536923645019531	0.738212890625	1.842539794921875	1.533687805175781	0.7596190795898438	1.896431274414063	1.627753234863281	0.7377391357421875	1.856457153320312	1.601711853027344	0.6805762329101562	2.189611572265625	1.613095275878906	0.5558726806640625	2.103807373046875	1.560056945800781	0.4667516784667969	2.00600146484375	1.332978302001953	0.614818603515625	1.90302978515625	1.385826293945313	0.8255175170898438	1.90421923828125	1.449844879150391	0.9101424560546875
195	6.466667000000001	2.265795166015625	1.118570701599121	0.56774951171875	2.2247646484375	1.292882751464844	0.584707763671875	2.199757568359375	1.434131744384766	0.594841064453125	2.173911376953125	1.651430725097656	0.5895003051757812	2.19647509765625	1.618705017089844	0.6188627319335938	2.237490234375	1.617147705078125	0.7570264282226562	2.1820322265625	1.366266235351562	0.8647896118164062	1.99807275390625	1.265300720214844	0.7615885620117188	1.970964111328125	1.218988540649414	0.680679931640625	2.022811401367187	1.280892120361328	0.7538164672851563	1.975719482421875	1.356354736328125	0.6583023681640625	2.161745361328125	1.612543334960937	0.5608995971679688	2.066373779296875	1.577329956054688	0.475777587890625	1.95168603515625	1.369132476806641	0.6310052490234375	1.870499267578125	1.486836273193359	0.8197732543945313	1.876372680664063	1.573779479980469	0.877514892578125
196	6.5	2.249744384765625	1.1232568359375	0.5818990478515625	2.21075537109375	1.297678466796875	0.5983226928710937	2.188997314453125	1.439260498046875	0.6066318359375	2.1691103515625	1.656598266601562	0.5981195068359375	2.192315673828125	1.623879699707031	0.62679833984375	2.24524853515625	1.629981872558594	0.760375732421875	2.330841552734375	1.390073455810547	0.8717520751953125	2.160429931640625	1.251110458374023	0.7936937866210938	2.07907275390625	1.231511123657226	0.7448972778320313	2.18472705078125	1.223134399414062	0.7690575561523437	2.1189482421875	1.331529846191406	0.70218603515625	2.154274658203125	1.617615844726563	0.5711461791992187	2.051742919921875	1.595207702636719	0.490592529296875	1.92432666015625	1.382137725830078	0.6269932250976562	1.853767578125	1.541271789550781	0.7867705078125	1.8539736328125	1.64092724609375	0.8175626220703125
197	6.533333000000001	2.243354248046875	1.125362380981445	0.585087158203125	2.2035439453125	1.300012847900391	0.6012222290039062	2.17998681640625	1.441590545654297	0.609890869140625	2.158072021484375	1.659313232421875	0.605365966796875	2.18091357421875	1.626155395507813	0.6340100708007812	2.23212109375	1.618251831054688	0.7684876098632812	2.27282861328125	1.355146545410156	0.8505228271484375	2.066308349609375	1.248382598876953	0.8255574951171875	2.037205200195312	1.197812683105469	0.7479730834960937	2.1308544921875	1.196091415405274	0.8035888671875	2.0692919921875	1.308523010253906	0.7124222412109374	2.14430029296875	1.62068359375	0.5771572265625	2.047569458007812	1.600435852050781	0.4887804565429688	1.904547607421875	1.391297729492188	0.6167713012695313	1.83944775390625	1.568893371582031	0.7592042236328125	1.832033447265625	1.673145629882812	0.7604534912109375
198	6.566667000000001	2.215395751953125	1.126366050720215	0.5960695190429688	2.185551513671875	1.299971771240234	0.6099144897460937	2.165461181640625	1.439502960205078	0.618951904296875	2.145808349609375	1.653626953125	0.6187612915039062	2.168500244140625	1.620352416992187	0.6458634033203124	2.231662353515625	1.626487487792969	0.77242724609375	2.304462158203125	1.373257751464844	0.8464738159179688	2.108020263671875	1.25422590637207	0.8496588745117187	2.038800048828125	1.221006072998047	0.7930867309570313	2.126791748046875	1.243681060791016	0.8496223754882812	2.114857177734375	1.277336517333984	0.7188992919921875	2.131387939453125	1.616303466796875	0.5906483154296875	2.04166650390625	1.593993530273437	0.4989020690917969	1.888841552734375	1.390259460449219	0.612507080078125	1.7920400390625	1.572523071289063	0.7198475952148438	1.813024780273438	1.671782653808594	0.7039822387695313
199	6.6	2.202669677734375	1.121653999328613	0.6078775634765625	2.1700078125	1.294942840576172	0.6185352783203125	2.14787158203125	1.434283325195312	0.6249272460937501	2.139797119140625	1.649002624511719	0.6179867553710937	2.16038623046875	1.615423767089844	0.6463464965820312	2.220668701171875	1.625723754882813	0.7740092163085938	2.263652099609375	1.365409088134766	0.84659130859375	2.11752783203125	1.194405303955078	0.8929962158203125	2.047600952148438	1.131862716674805	0.9100438842773437	2.014958374023438	1.035204158782959	0.9422960205078125	2.029767700195312	1.085923515319824	0.8942440185546875	2.12366943359375	1.611657836914063	0.5908630981445312	2.03882861328125	1.590142150878906	0.4944386901855469	1.869828247070312	1.403164031982422	0.61367626953125	1.74379833984375	1.569487609863281	0.716364501953125	1.73277783203125	1.670673522949219	0.7029295043945313
200	6.633333	2.1923388671875	1.12001969909668	0.611529296875	2.162154296875	1.293110443115234	0.6233408813476562	2.141000732421875	1.432075500488281	0.631156982421875	2.135712890625	1.64600048828125	0.619663330078125	2.1555458984375	1.612881958007812	0.6488278198242188	2.222802978515625	1.633168090820313	0.7712020874023438	2.232792236328125	1.369395965576172	0.8399625244140625	2.11920556640625	1.181303558349609	0.9042435913085938	2.055790283203125	1.113227630615234	0.9236942138671875	2.015190795898437	1.018644563674927	0.9516510009765625	2.0308134765625	1.077639251708984	0.9097711181640625	2.11942431640625	1.608413391113281	0.593260009765625	2.035664794921875	1.5849970703125	0.4968921508789063	1.851625732421875	1.416631591796875	0.6194813232421875	1.694436767578125	1.554608032226563	0.71949267578125	1.652614013671875	1.647153991699219	0.706858154296875
201	6.666667	2.184854248046875	1.118181541442871	0.6135695190429687	2.15451806640625	1.293098999023437	0.62475244140625	2.13387548828125	1.433626586914063	0.63172705078125	2.1411064453125	1.649598449707031	0.619020751953125	2.159623291015625	1.615151977539063	0.6483277587890625	2.2291591796875	1.621260314941406	0.7725964965820312	2.185810791015625	1.357466064453125	0.8393017578125	2.088105712890625	1.159667556762695	0.9086393432617188	2.099351806640625	1.07974097442627	0.9606304931640625	2.09062744140625	0.9995430037379265	1.032039672851562	2.077615966796875	1.034740386962891	0.9606884155273437	2.12199365234375	1.612550598144531	0.5928352661132813	2.029839233398437	1.585784301757812	0.5034793090820312	1.830414794921875	1.439221801757812	0.6360123901367187	1.665791015625	1.5653984375	0.7447286376953125	1.572122314453125	1.603235961914062	0.7227977294921875
202	6.700000000000001	2.17899609375	1.108451538085937	0.6188283081054687	2.1513828125	1.285059417724609	0.62702783203125	2.13147119140625	1.426623260498047	0.6323146362304688	2.1434140625	1.64380322265625	0.6218997802734375	2.16223828125	1.608353515625	0.6502877197265625	2.23491064453125	1.591663818359375	0.7727561645507812	2.1613193359375	1.337436401367188	0.8550799560546875	2.082146728515625	1.131923309326172	0.9300081176757813	2.091788330078125	1.072245727539062	1.005332214355469	2.080249755859375	1.021416429519653	1.1003544921875	2.08086572265625	1.028720252990723	1.022120971679688	2.122405029296875	1.6073310546875	0.5958052368164063	2.024350463867187	1.582657775878906	0.5110965270996094	1.813376342773438	1.447898620605469	0.6418201904296875	1.631880981445313	1.526727172851563	0.76965771484375	1.540322631835938	1.557988647460937	0.7315247802734375
203	6.733333	2.175067626953125	1.103845565795898	0.6232548828125	2.14748486328125	1.281200439453125	0.6306797485351563	2.12511181640625	1.422928649902344	0.6368031616210937	2.139259765625	1.64090576171875	0.6281287231445313	2.157018798828125	1.604975036621094	0.6569286499023438	2.222127685546875	1.588176025390625	0.7841995849609374	2.16628125	1.328055755615234	0.8657130737304688	2.062299072265625	1.135096984863281	0.946313232421875	2.064470458984375	1.076614929199219	1.023619384765625	2.095218505859375	1.019833127975464	1.111188354492187	2.07591552734375	1.02771365737915	0.9985560913085938	2.11862548828125	1.604642272949219	0.6010933227539063	2.02029638671875	1.586293518066406	0.5143179931640625	1.808312377929687	1.445563720703125	0.6393822021484376	1.62746875	1.519857666015625	0.7724509887695312	1.537792236328125	1.557101501464844	0.7341104736328125
204	6.766667	2.17422314453125	1.103891639709473	0.6260633544921875	2.14631787109375	1.2816435546875	0.6357888793945312	2.1261455078125	1.424132751464844	0.6422372436523438	2.14263232421875	1.642697814941406	0.6358648071289063	2.16077880859375	1.606096618652344	0.6638265991210938	2.229843994140625	1.585427612304688	0.7889239501953125	2.172654541015625	1.3243701171875	0.8694221801757812	2.057614501953125	1.13863916015625	0.9539606323242188	2.046087036132812	1.080760963439941	1.03126611328125	2.045787109375	1.038752300262451	1.131992797851562	2.0968017578125	1.044322044372558	1.016798645019531	2.120811767578125	1.60690380859375	0.6088543701171875	2.020701171875	1.587793762207031	0.5236740112304688	1.807015380859375	1.441785736083984	0.64156005859375	1.629142333984375	1.521234313964844	0.7769268798828125	1.542757690429688	1.564165710449219	0.7361768188476563
205	6.800000000000001	2.168890380859375	1.103917144775391	0.6320869140624999	2.140508056640625	1.281105438232422	0.642837890625	2.120366943359375	1.423232757568359	0.6498089599609375	2.1374931640625	1.641223510742188	0.6431387939453125	2.15542431640625	1.604698059082031	0.6711331787109375	2.225531982421875	1.586950561523437	0.7957077026367188	2.164528076171875	1.325613830566406	0.8699920043945313	2.044680541992188	1.143552093505859	0.9543119506835938	2.039774658203125	1.082298583984375	1.02940185546875	2.06114208984375	1.02481604385376	1.119368896484375	2.0599765625	1.037387729644775	1.010923645019531	2.11567431640625	1.605536560058594	0.6162010498046875	2.0181357421875	1.588689453125	0.5280947875976563	1.8081123046875	1.440013458251953	0.6476088867187501	1.632119995117187	1.525655212402344	0.7806636352539063	1.551274291992188	1.575287353515625	0.73690087890625
206	6.833333	2.1668720703125	1.101799705505371	0.632411376953125	2.138774169921875	1.279476501464844	0.6425032958984375	2.11803076171875	1.421838745117187	0.6494932250976563	2.13210888671875	1.640537658691406	0.642944091796875	2.150619140625	1.604169067382812	0.6709593505859375	2.221443359375	1.590724609375	0.7960360717773437	2.153238037109375	1.329594421386719	0.8670289306640625	2.025072143554687	1.15257551574707	0.9512913208007813	2.01963037109375	1.083081428527832	1.019095092773437	2.037613403320313	1.019137413024902	1.105670288085937	2.047327514648437	1.045251384735107	1.006590393066406	2.1107236328125	1.604485412597656	0.6159412231445313	2.014841796875	1.58739453125	0.5256481323242187	1.809117553710937	1.442180297851563	0.657731201171875	1.649000366210938	1.561222473144531	0.7859946899414062	1.560571411132812	1.597786254882812	0.7434923095703125
207	6.866667	2.165115478515625	1.100843841552734	0.632824462890625	2.137222412109375	1.278678253173828	0.6426688842773437	2.11573779296875	1.421000549316406	0.6500355834960938	2.130077880859375	1.639855346679687	0.644942138671875	2.147677490234375	1.603329895019531	0.6733901977539063	2.208684326171875	1.593252136230469	0.803939453125	2.13364453125	1.330940155029297	0.8634163818359375	1.995969116210937	1.154996047973633	0.9342577514648438	1.9792333984375	1.086108673095703	1.000908874511719	1.985728515625	1.01953115272522	1.08720654296875	2.003261108398438	1.043515003204346	0.9827637329101563	2.1095537109375	1.603912902832031	0.6170819702148438	2.015915405273438	1.586794616699219	0.52435302734375	1.81442138671875	1.444993896484375	0.666645263671875	1.661590698242188	1.579560546875	0.7885608520507813	1.572716186523438	1.62542626953125	0.7573507080078125
208	6.9	2.160758056640625	1.098754287719726	0.6309130249023438	2.1303232421875	1.277725769042969	0.643607177734375	2.109548583984375	1.421492218017578	0.6517443237304688	2.130197021484375	1.64195166015625	0.6477774658203125	2.14588232421875	1.604556396484375	0.677024169921875	2.19691796875	1.583291259765625	0.811955810546875	2.107816162109375	1.319954956054687	0.8585827026367188	1.955451416015625	1.146903366088867	0.9116132202148437	1.979432006835937	1.074317276000976	0.9732914428710937	2.024119140625	1.01433336353302	1.0542470703125	2.012001708984375	1.039474407196045	0.9480827636718751	2.109554931640625	1.606299682617188	0.6188038330078125	2.016552490234375	1.589183288574219	0.5236549682617188	1.823023803710937	1.448378936767578	0.6824472045898438	1.676019409179687	1.592193359375	0.8053592529296875	1.594332397460938	1.655390625	0.7825875244140625
209	6.933333000000001	2.1571298828125	1.098205787658691	0.6308475952148438	2.126071533203125	1.276398132324219	0.6442322998046875	2.10434228515625	1.419477630615234	0.6532237548828125	2.12532958984375	1.639176879882812	0.6504697875976563	2.140077880859375	1.601804077148437	0.6799454956054688	2.187579833984375	1.568740478515625	0.8132543334960938	2.07519384765625	1.312860717773437	0.8419186401367188	1.906953369140625	1.15313948059082	0.8841477661132813	1.943729248046875	1.069746719360352	0.91987646484375	1.988311157226563	0.9760669994354249	0.9559871215820313	1.940330200195312	1.038474060058594	0.9553397827148438	2.105534423828125	1.603754455566406	0.6209224243164062	2.013773681640625	1.5903037109375	0.52461962890625	1.834319091796875	1.446768585205078	0.6953095092773437	1.688520874023437	1.591031555175781	0.8175661010742188	1.631953002929688	1.679116577148438	0.8052636108398438
210	6.966667000000001	2.15898828125	1.101884918212891	0.6331963500976563	2.127915771484375	1.280232788085937	0.6466380615234375	2.106555908203125	1.423508117675781	0.6554506225585938	2.126813232421875	1.643446594238281	0.65118798828125	2.142228271484375	1.6062392578125	0.6806058349609375	2.183926513671875	1.571658508300781	0.8156001586914062	2.055494140625	1.321546661376953	0.8194354248046875	1.856763916015625	1.199497833251953	0.8555917358398437	1.895775268554688	1.114315101623535	0.8842662353515625	1.960210571289063	1.037616386413574	0.9295877075195312	1.922062866210938	1.096980903625488	0.9033336181640625	2.106576416015625	1.607780212402344	0.6221630249023438	2.010290649414062	1.597814758300781	0.5297708740234375	1.845034790039062	1.449452423095703	0.7107808227539063	1.713385864257813	1.607247131347656	0.8327857666015624	1.685897338867187	1.709100463867188	0.8330595092773437
211	7	2.153150390625	1.109107498168945	0.6394188232421875	2.120110107421875	1.2869716796875	0.6475647583007812	2.1002177734375	1.430344177246094	0.6503584594726562	2.120614501953125	1.649756408691406	0.6528255004882813	2.136160400390625	1.611728271484375	0.6808877563476563	2.1710517578125	1.567500610351563	0.8146095581054688	2.036755615234375	1.321296508789062	0.8199591064453124	1.8073955078125	1.289514953613281	0.8624974975585937	1.81140478515625	1.20151594543457	0.9048480224609375	1.841427001953125	1.11370825958252	0.9633139038085937	1.829147338867188	1.178827514648437	0.9277108154296875	2.100189208984375	1.615115539550781	0.6229158935546875	1.99440966796875	1.6057109375	0.5420353393554688	1.85028759765625	1.438374450683594	0.7234549560546875	1.762212036132812	1.628067993164062	0.8378963012695313	1.7647880859375	1.733260803222656	0.8360501708984375
212	7.033333000000001	2.153475830078125	1.113184494018555	0.6384116821289062	2.1216220703125	1.291613342285156	0.646372802734375	2.1039658203125	1.435562744140625	0.6482347412109375	2.117835693359375	1.655864685058594	0.6524854736328125	2.134305908203125	1.618033569335938	0.68044970703125	2.140253662109375	1.583052307128906	0.8214241333007812	2.011441040039062	1.333723358154297	0.806805419921875	1.822115356445313	1.474360229492187	0.8095575561523437	1.7492158203125	1.4092724609375	0.8157243041992187	1.688216918945312	1.320461547851562	0.8373109130859375	1.741558837890625	1.40117724609375	0.746328125	2.098658203125	1.620795532226563	0.6220970458984375	1.986589965820313	1.610656311035156	0.5498258056640625	1.86295166015625	1.42730810546875	0.7317178344726563	1.798221923828125	1.632322570800781	0.8357706298828125	1.840326904296875	1.72873828125	0.8426777954101563
213	7.066667000000001	2.153271240234375	1.116847389221191	0.6401697998046875	2.121730712890625	1.295681549072266	0.6491163940429687	2.10480322265625	1.440025939941406	0.6514200439453125	2.119712890625	1.660730102539063	0.6559442749023437	2.136684326171875	1.622674682617188	0.6834923706054687	2.148572265625	1.596605041503906	0.826330810546875	2.014457275390625	1.348968841552734	0.8270833740234375	1.861073486328125	1.528698791503906	0.83344384765625	1.775341552734375	1.486395568847656	0.8112965698242187	1.679028564453125	1.456818695068359	0.7668533325195312	1.797219848632813	1.467351837158203	0.753395263671875	2.0996708984375	1.625747192382812	0.6258373413085937	1.986100341796875	1.611582153320313	0.5560999755859375	1.890552612304687	1.403082366943359	0.7285497436523437	1.823525756835938	1.614626525878906	0.8182701416015625	1.8965244140625	1.689590270996094	0.8329669189453125
214	7.1	2.15330615234375	1.118547027587891	0.6424229125976563	2.118275634765625	1.296856262207031	0.655094482421875	2.096951171875	1.440798461914063	0.6608557739257812	2.114599609375	1.661560852050781	0.6704097900390625	2.131179443359375	1.622607849121094	0.6971004028320312	2.15817333984375	1.608436462402344	0.839840576171875	2.008779541015625	1.369240264892578	0.8487072143554687	1.919710815429688	1.586005310058594	0.8827871704101562	1.836693115234375	1.577154663085937	0.830861328125	1.744385009765625	1.546039184570313	0.7790616455078125	1.869648681640625	1.566639587402344	0.775900146484375	2.094044921875	1.627457824707031	0.6394905395507813	1.976488403320313	1.617126831054688	0.5754274291992187	1.891641479492187	1.378271881103516	0.7110816650390624	1.868367065429688	1.607829467773437	0.7764437255859375	1.956351196289063	1.662506896972656	0.7982584838867187
215	7.133333	2.15367529296875	1.116943519592285	0.640689208984375	2.120029296875	1.294698699951172	0.6534871826171875	2.09754931640625	1.437755035400391	0.66070068359375	2.1098623046875	1.657788208007812	0.67271728515625	2.12871728515625	1.61908837890625	0.6978091430664063	2.18028271484375	1.59954931640625	0.8322631225585938	2.015484130859375	1.374622314453125	0.8664322509765625	1.94384521484375	1.592186462402344	0.9223501586914062	1.851793334960937	1.60358984375	0.8910655517578125	1.747731323242188	1.627621032714844	0.8653801879882812	1.819076416015625	1.608355590820313	0.87547607421875	2.088732421875	1.623738220214844	0.6424932250976563	1.973460693359375	1.611841491699219	0.5758289794921875	1.8939609375	1.346263122558594	0.6471065063476562	1.864375854492188	1.549573608398437	0.7687579345703125	1.950197875976563	1.601019592285156	0.8018782958984375
216	7.166667	2.144738037109375	1.114017936706543	0.6435388793945312	2.119782470703125	1.292620330810547	0.6547915649414062	2.101927734375	1.435762084960937	0.6623980102539062	2.107868896484375	1.655237609863281	0.6743836669921875	2.12821728515625	1.617245239257812	0.69901806640625	2.185286865234375	1.590167175292969	0.8292926635742187	1.99850390625	1.391838775634766	0.8933987426757812	1.928119140625	1.607885986328125	0.9529756469726562	1.835691284179688	1.601689147949219	0.9224829711914062	1.768040893554687	1.675596984863281	0.9664995727539063	1.7949111328125	1.643920349121094	0.9332381591796876	2.087324462890625	1.620718322753906	0.644601318359375	1.985245849609375	1.601123107910156	0.56131640625	1.894969482421875	1.340959747314453	0.6354020385742187	1.88886767578125	1.529569091796875	0.7802293090820313	1.961576538085938	1.544471923828125	0.85451123046875
217	7.200000000000001	2.1431923828125	1.112389114379883	0.6430009155273437	2.111848876953125	1.289718383789062	0.6579160766601563	2.0898125	1.43214535522461	0.6677474975585938	2.101612548828125	1.651622924804688	0.6742454223632812	2.121583251953125	1.613708801269531	0.69930908203125	2.18674755859375	1.578810180664063	0.8238033447265625	1.99216259765625	1.400438110351562	0.9168474731445313	1.949514526367188	1.622882934570312	0.9791621704101563	1.853724487304687	1.616943115234375	0.9965045776367187	1.784699951171875	1.689079772949219	1.041328369140625	1.817484130859375	1.646032592773437	0.9971984252929688	2.07948046875	1.616950744628906	0.6458056640625	1.978500732421875	1.594120239257812	0.5619993286132813	1.902396850585937	1.323298553466797	0.608828857421875	1.890778564453125	1.473232116699219	0.79315087890625	1.955771240234375	1.505566711425781	0.8690303344726562
218	7.233333	2.1389111328125	1.109662734985352	0.6433568115234375	2.10833251953125	1.286204254150391	0.6590143432617187	2.089297607421875	1.428452545166015	0.6677811889648437	2.101113037109375	1.646842102050781	0.6760868530273437	2.12029541015625	1.608905151367187	0.7012747802734375	2.172358154296875	1.5745361328125	0.8311845703125	1.972936157226562	1.401357666015625	0.9197802734375	1.925177490234375	1.623320251464844	0.9756609497070312	1.879389038085937	1.609487854003906	1.060132568359375	1.790949462890625	1.661547241210938	1.096659545898437	1.8211318359375	1.642447265625	1.06683154296875	2.079787109375	1.612558837890625	0.6469761962890626	1.979763549804687	1.592073425292969	0.562404296875	1.90468310546875	1.31928677368164	0.5852923583984375	1.913788452148437	1.401014984130859	0.8073316040039062	1.96693017578125	1.408769866943359	0.8970010375976563
219	7.266667	2.1284169921875	1.105890663146973	0.6417190551757812	2.099287109375	1.282176544189453	0.6564288940429688	2.082610107421875	1.424331848144531	0.66392578125	2.0953603515625	1.642028747558594	0.670542236328125	2.114554931640625	1.604312133789062	0.69574365234375	2.171687744140625	1.577241088867188	0.8247373046875	1.9916015625	1.402765197753906	0.9440824584960937	1.89555224609375	1.604457153320312	1.010554565429687	1.884800537109375	1.594099243164063	1.106161254882813	1.829205810546875	1.676307861328125	1.150224243164063	1.8288740234375	1.658923400878906	1.1184169921875	2.0736962890625	1.607738525390625	0.6419642944335937	1.97757421875	1.584171447753906	0.5543843383789062	1.896415893554688	1.317291656494141	0.6018200073242187	1.87938818359375	1.289177612304687	0.8355449829101562	1.83652978515625	1.23402458190918	0.9128539428710938
220	7.300000000000001	2.12619775390625	1.104436408996582	0.6386744995117187	2.096223388671875	1.280247314453125	0.6536334228515625	2.078134765625	1.421939971923828	0.6618905029296875	2.09120361328125	1.6392919921875	0.66666162109375	2.110238037109375	1.601826538085938	0.6921924438476562	2.1663349609375	1.580204040527344	0.8223900756835938	2.001547119140625	1.408252593994141	0.9642706298828125	1.867706176757812	1.582113159179688	1.041710571289062	1.884920776367188	1.590248718261719	1.136415283203125	1.820156005859375	1.669836547851562	1.171366088867188	1.839594848632812	1.6697880859375	1.152430908203125	2.0695947265625	1.604851745605469	0.6383713378906249	1.971521606445312	1.576212097167969	0.5549037475585937	1.870718383789062	1.320405456542969	0.6196298828125	1.786938110351562	1.163836929321289	0.7744984741210937	1.748180053710938	1.090121673583984	0.83680517578125
221	7.333333	2.122810791015625	1.105256454467773	0.638625	2.094201416015625	1.280329345703125	0.654040771484375	2.075899658203125	1.421167663574219	0.6637385864257812	2.0912802734375	1.637182067871094	0.6711775512695313	2.10944140625	1.599403381347656	0.6964004516601563	2.173061767578125	1.574608154296875	0.82167919921875	1.996386474609375	1.412175445556641	0.9575980834960938	1.86901123046875	1.583611389160156	1.046893676757813	1.898884399414063	1.579630310058594	1.138154663085938	1.814386596679687	1.643715026855469	1.1577578125	1.8252724609375	1.639499938964844	1.167239868164063	2.069786376953125	1.603490966796875	0.6423427124023438	1.972048706054687	1.568635375976563	0.5619610595703125	1.848969848632813	1.323346374511719	0.6224837036132812	1.727748046875	1.159321868896484	0.7380475463867188	1.733361206054687	1.070613487243652	0.7910360717773437
222	7.366667	2.122809326171875	1.105251861572266	0.6386277465820313	2.09419921875	1.280323638916016	0.6540448608398437	2.075893310546875	1.421160552978516	0.6637457885742187	2.091263671875	1.637174255371094	0.6711959228515625	2.10942626953125	1.599395324707031	0.6964171752929688	2.173041015625	1.574589660644531	0.82169580078125	1.996361938476563	1.412132049560547	0.9575772094726562	1.86896484375	1.583538635253906	1.046895141601563	1.898820068359375	1.579540405273438	1.13816064453125	1.814305908203125	1.643613464355469	1.15772900390625	1.82518017578125	1.6393837890625	1.167238891601563	2.06977197265625	1.603483825683594	0.6423590698242188	1.97203857421875	1.568626220703125	0.5619741821289063	1.848978515625	1.323324371337891	0.6224769897460938	1.7277705078125	1.159270553588867	0.7380113525390625	1.733334838867187	1.070523429870605	0.790939208984375
223	7.4	2.1225126953125	1.104957679748535	0.638879638671875	2.0938466796875	1.279944488525391	0.654384521484375	2.075281005859375	1.420679840087891	0.6642787475585937	2.090099853515625	1.636627197265625	0.6723749389648438	2.108343505859375	1.598833190917969	0.6974789428710938	2.171746826171875	1.573199035644531	0.8226370239257812	1.995103271484375	1.40901953125	0.9562665405273437	1.866347534179688	1.578317626953125	1.047413696289063	1.8953095703125	1.573107055664063	1.13886767578125	1.809644287109375	1.636175659179687	1.156360595703125	1.820354736328125	1.630614013671875	1.168184936523438	2.068708984375	1.602981628417969	0.6434424438476563	1.971022827148438	1.567992004394531	0.5631380004882812	1.848110595703125	1.322819641113281	0.6239747924804687	1.72701318359375	1.159366760253906	0.7402955932617188	1.727693359375	1.071383804321289	0.7946910400390625
224	7.433333000000001	2.1215458984375	1.10293440246582	0.63911865234375	2.08606591796875	1.275608123779297	0.6590640869140625	2.062807373046875	1.414892883300781	0.6722476806640625	2.083085205078125	1.629693969726563	0.6798094482421875	2.10039892578125	1.591624328613281	0.7048404541015625	2.173097900390625	1.557448120117187	0.822117431640625	1.99250439453125	1.4012197265625	0.9580961303710938	1.875225952148438	1.566325378417969	1.068455444335938	1.93153759765625	1.580632507324219	1.144567260742188	1.828982055664063	1.611978088378906	1.137854125976562	1.813213623046875	1.592673522949219	1.171961303710938	2.06080810546875	1.596656311035156	0.6511240844726562	1.962381958007813	1.5594765625	0.5734603271484375	1.838878173828125	1.317213470458984	0.64017724609375	1.70793896484375	1.155591094970703	0.7463924560546875	1.733715087890625	1.076641853332519	0.8074835205078125
225	7.466667000000001	2.12837646484375	1.103514511108398	0.6390007934570312	2.091899658203125	1.275609771728516	0.6595266723632812	2.0664423828125	1.414158630371094	0.6738287963867188	2.081843017578125	1.628959655761719	0.6825980224609375	2.100612548828125	1.591187194824219	0.706860595703125	2.17586767578125	1.557449035644531	0.8223529663085938	1.999239624023438	1.396462890625	0.9570653686523437	1.875840087890625	1.550977966308594	1.075026489257813	1.92385009765625	1.591734375	1.146945068359375	1.81951220703125	1.611150207519531	1.131335083007813	1.808551513671875	1.589643798828125	1.169303588867187	2.059692626953125	1.595674621582031	0.654241455078125	1.9598642578125	1.557597229003906	0.5792116088867187	1.839336791992187	1.314449035644531	0.6462059326171875	1.710128051757813	1.155417556762695	0.7574805297851562	1.6911494140625	1.069847763061524	0.8114427490234375
226	7.5	2.128437744140625	1.103577857971191	0.6393397827148437	2.092011474609375	1.275673461914062	0.6599666137695313	2.0665302734375	1.414207336425781	0.674383544921875	2.081863525390625	1.629005920410156	0.6833758544921875	2.100708984375	1.59121142578125	0.70754638671875	2.176386474609375	1.557374267578125	0.8227350463867188	2.00041552734375	1.396409545898438	0.9583358154296875	1.877752075195313	1.551275390625	1.076608276367188	1.9268642578125	1.591680480957031	1.147980102539063	1.822540405273438	1.61291845703125	1.134838012695313	1.8116337890625	1.590822509765625	1.17140869140625	2.05965673828125	1.595745788574219	0.6550333251953125	1.959567504882813	1.557433776855469	0.5804698486328125	1.84034033203125	1.314024810791016	0.6488407592773437	1.7122197265625	1.154996063232422	0.7613746948242187	1.695746826171875	1.069999816894531	0.8170414428710937
227	7.533333000000001	2.12728857421875	1.101628959655762	0.6408555297851563	2.0910478515625	1.27326416015625	0.6618858642578125	2.0659599609375	1.411477264404297	0.6766343994140624	2.078170166015625	1.625869262695312	0.6872181396484375	2.09750634765625	1.588262329101563	0.71104931640625	2.177441162109375	1.5562626953125	0.823421142578125	2.003262573242187	1.395149871826172	0.9597874145507812	1.88751416015625	1.553917785644531	1.0787470703125	1.935759521484375	1.584988342285156	1.1549072265625	1.836354370117188	1.62363671875	1.146228515625	1.819388427734375	1.597313293457031	1.170400634765625	2.05650146484375	1.592589599609375	0.6586920166015625	1.957282104492188	1.557180358886719	0.5821222534179687	1.840336059570312	1.313981842041016	0.6523353881835937	1.71336474609375	1.154968902587891	0.765001220703125	1.690136596679688	1.073693580627441	0.82328466796875
228	7.566667000000001	2.138544189453125	1.102340782165527	0.6399104614257812	2.09746728515625	1.273841125488281	0.6648648681640625	2.06988623046875	1.41252197265625	0.6816405029296875	2.08245068359375	1.628675659179688	0.69149755859375	2.10264501953125	1.590817443847656	0.7150217895507812	2.18252685546875	1.559357971191406	0.8290236206054687	2.0066103515625	1.398380523681641	0.967767822265625	1.885904907226563	1.555617858886719	1.08744091796875	1.938357543945312	1.590011840820313	1.160291259765625	1.837795776367187	1.624619445800781	1.142224487304687	1.843264404296875	1.601069274902344	1.196180786132812	2.059784423828125	1.595062622070313	0.6634593505859375	1.95683935546875	1.558458190917969	0.5906600952148438	1.839273315429687	1.3113662109375	0.6550120239257813	1.71082421875	1.153371398925781	0.77128564453125	1.6897490234375	1.077043228149414	0.8379462280273438
229	7.6	2.146526611328125	1.10042643737793	0.6439221801757813	2.105650146484375	1.272044403076172	0.6685502319335938	2.076593017578125	1.410349761962891	0.6860645141601562	2.08550244140625	1.626789001464844	0.694037109375	2.106174072265625	1.589480834960938	0.7180335083007813	2.1861005859375	1.559946594238281	0.8325396118164062	2.009674072265625	1.398255279541016	0.9698658447265625	1.887147705078125	1.555200805664062	1.08811767578125	1.931774780273438	1.588055541992187	1.166683837890625	1.83353564453125	1.622460510253906	1.138310913085937	1.821222045898437	1.593701843261719	1.182677001953125	2.063575927734375	1.592548278808594	0.6661602172851563	1.961129272460937	1.556779602050781	0.5922224731445312	1.841738891601562	1.310673400878906	0.6571399536132813	1.71110888671875	1.153702667236328	0.772424072265625	1.680499755859375	1.076356864929199	0.8340447998046875
230	7.633333	2.1483427734375	1.099177795410156	0.6456095581054687	2.107584716796875	1.271067687988281	0.6703381958007812	2.078295166015625	1.409492492675781	0.6881385498046875	2.08713916015625	1.626173889160156	0.6976915283203124	2.1077158203125	1.588648376464844	0.7215695190429687	2.186994384765625	1.558608154296875	0.8366419677734375	2.01006982421875	1.395399688720703	0.9722977294921875	1.884727416992187	1.549716857910156	1.09168603515625	1.940448852539062	1.587325256347656	1.160607788085938	1.837821044921875	1.614167602539063	1.140133911132813	1.833583740234375	1.587925964355469	1.193611328125	2.065337890625	1.592079467773437	0.66941796875	1.963339233398437	1.556553405761719	0.5944253540039063	1.843365844726562	1.309763916015625	0.657345703125	1.711760131835937	1.151972839355469	0.7710567016601563	1.686735473632812	1.073570358276367	0.8340899047851562
231	7.666667	2.15598876953125	1.097191360473633	0.6500318603515625	2.114722900390625	1.269014953613281	0.67344482421875	2.083283447265625	1.406868957519531	0.6912084350585938	2.088381591796875	1.623546264648438	0.7001160888671875	2.1093603515625	1.586475341796875	0.7242825317382813	2.187609375	1.5553095703125	0.8396357421875	2.013586791992187	1.386397979736328	0.9716202392578125	1.884733154296875	1.538888916015625	1.0892900390625	1.93434130859375	1.566281005859375	1.167041259765625	1.831573852539063	1.590366271972656	1.1443564453125	1.809358764648437	1.592680603027344	1.17618212890625	2.06742626953125	1.589023315429688	0.6717835083007813	1.966458984375	1.555058715820313	0.594857666015625	1.846460571289062	1.308724334716797	0.6586271362304688	1.714608032226562	1.150653915405274	0.7713203735351563	1.687173950195312	1.074519912719726	0.8359913330078125
232	7.700000000000001	2.16075390625	1.096453231811523	0.6506463012695313	2.1176630859375	1.268202178955078	0.6746199951171875	2.083628662109375	1.405645843505859	0.6935302124023438	2.0902998046875	1.622758728027344	0.7035928344726563	2.1108662109375	1.585319885253906	0.7277882690429688	2.186475830078125	1.556770202636719	0.84597509765625	2.0139375	1.380031707763672	0.9708775024414062	1.869417602539063	1.522165283203125	1.084353149414063	1.917790649414062	1.548510437011719	1.163521362304687	1.8217783203125	1.591936279296875	1.138853515625	1.80188671875	1.573084716796875	1.17420068359375	2.069250244140625	1.588453002929687	0.6748595581054687	1.9691728515625	1.554076171875	0.596422119140625	1.849700927734375	1.306710296630859	0.6602120971679688	1.718859375	1.145362487792969	0.7706065063476563	1.691101806640625	1.070780975341797	0.837320556640625
233	7.733333	2.16755615234375	1.094726081848145	0.6540380249023438	2.122644287109375	1.266100280761719	0.6800615844726563	2.086755859375	1.403111419677734	0.7008562622070312	2.0904052734375	1.620727233886719	0.7114618530273438	2.110876953125	1.583427795410156	0.7361569213867187	2.185471923828125	1.554348266601562	0.8552205810546875	2.015972900390625	1.366382232666016	0.968654541015625	1.872760986328125	1.511063568115234	1.081566528320312	1.917553100585937	1.540579467773437	1.161960693359375	1.81353662109375	1.566208984375	1.145061157226563	1.789687255859375	1.565767700195313	1.162307250976562	2.070482421875	1.586140258789063	0.6820906372070312	1.972359619140625	1.552477111816406	0.6004737548828125	1.855814086914062	1.302232086181641	0.6609829711914063	1.723179321289062	1.140367691040039	0.7695188598632813	1.6996318359375	1.05950553894043	0.8306399536132812
234	7.766667	2.17184765625	1.094151084899902	0.6540119018554688	2.125671630859375	1.265084838867188	0.6808927001953125	2.088835693359375	1.401767120361328	0.7023341064453125	2.0917060546875	1.619350891113281	0.7144127197265625	2.1115048828125	1.581929260253906	0.7394838256835937	2.18179833984375	1.551315856933594	0.8607853393554687	2.013417236328125	1.358824798583984	0.968241455078125	1.869818237304687	1.505277862548828	1.078417236328125	1.900742431640625	1.534263854980469	1.165291015625	1.800007568359375	1.557949462890625	1.1327802734375	1.775588134765625	1.547731811523438	1.15182373046875	2.072748779296875	1.584907531738281	0.6842322998046875	1.976509033203125	1.551454406738281	0.6002876586914062	1.86479443359375	1.300161560058594	0.66557763671875	1.732280395507813	1.139031463623047	0.7754232177734375	1.705240478515625	1.056655658721924	0.8330020141601563
235	7.800000000000001	2.18784423828125	1.091623336791992	0.6542472534179687	2.138068359375	1.261327270507812	0.6827742919921875	2.098191162109375	1.396963714599609	0.705633544921875	2.09115625	1.614393920898437	0.7196934204101563	2.11255615234375	1.577668334960938	0.7445032958984374	2.173312744140625	1.549238952636719	0.8714057006835938	2.00723486328125	1.346813140869141	0.9632545776367187	1.828442626953125	1.455506530761719	1.065513427734375	1.876289916992187	1.507765960693359	1.13130322265625	1.771188110351563	1.510080505371094	1.104466674804687	1.752828369140625	1.518537902832031	1.146239624023438	2.07387109375	1.579396667480469	0.6891260986328125	1.978346313476562	1.546224487304688	0.6042017822265625	1.872089965820313	1.29425390625	0.6760040893554687	1.7516533203125	1.123812034606934	0.7858414306640625	1.723520141601562	1.038550765991211	0.8385411376953125
236	7.833333	2.2025634765625	1.089586578369141	0.6539842529296875	2.152489990234375	1.260224731445313	0.6816348876953126	2.11056201171875	1.395884216308594	0.7048579711914063	2.094832275390625	1.613560974121094	0.7231460571289062	2.11693603515625	1.576965454101563	0.7479851684570312	2.163777587890625	1.538917053222656	0.8789568481445312	1.991850463867187	1.333654998779297	0.956538818359375	1.80417431640625	1.440070892333984	1.04706787109375	1.843862548828125	1.489191986083984	1.120876098632813	1.746228637695312	1.501150146484375	1.0739072265625	1.726544921875	1.493323028564453	1.126644653320312	2.079751953125	1.578442932128906	0.691206787109375	1.98552685546875	1.545058349609375	0.6039899291992188	1.884681030273438	1.290671844482422	0.6801224365234375	1.759907470703125	1.128556091308594	0.799650634765625	1.735675903320312	1.037565811157227	0.8451766967773438
237	7.866667	2.213576904296875	1.091112403869629	0.6553731689453125	2.1583525390625	1.257819519042969	0.683250244140625	2.11341064453125	1.390757934570312	0.7059536132812499	2.08814892578125	1.604895812988281	0.7241135864257813	2.110315185546875	1.569529235839844	0.7494993286132813	2.146896240234375	1.532105773925781	0.8820194091796875	1.982014038085937	1.319236907958984	0.9399918823242187	1.791523071289062	1.427900848388672	1.013095397949219	1.795759643554687	1.478142913818359	1.094758056640625	1.701061401367187	1.51523291015625	1.05933056640625	1.694389282226562	1.449689453125	1.075133544921875	2.076169677734375	1.569795959472656	0.6917680053710937	1.98740869140625	1.535310119628906	0.60169677734375	1.903809936523438	1.280875640869141	0.6855534057617187	1.783764892578125	1.129027709960937	0.8172033081054687	1.760361206054688	1.039449893951416	0.8631015014648438
238	7.9	2.2261005859375	1.088057846069336	0.659540771484375	2.16659765625	1.253241958618164	0.6867694702148438	2.117302490234375	1.38453662109375	0.7092948608398437	2.086363037109375	1.597924194335937	0.7253270874023438	2.107699951171875	1.563110595703125	0.7520764770507813	2.134793212890625	1.5258447265625	0.8867804565429688	1.9757392578125	1.304875030517578	0.9269495239257812	1.7722509765625	1.399725372314453	0.9812609252929687	1.77687255859375	1.432906646728516	1.071116333007812	1.703064819335937	1.471516052246094	1.0029853515625	1.670708129882813	1.442852142333984	1.030113159179687	2.0771357421875	1.562557861328125	0.692433837890625	1.991496215820312	1.528051086425781	0.59954443359375	1.9219130859375	1.274788421630859	0.6977711181640625	1.8140361328125	1.115912811279297	0.8313160400390625	1.801043579101562	1.039227806091308	0.8992291870117187
239	7.933333000000001	2.237253173828125	1.085718521118164	0.6621918334960938	2.176825439453125	1.250926498413086	0.6881640625	2.12868408203125	1.383073150634766	0.708865234375	2.088950439453125	1.595077087402344	0.726213623046875	2.1106572265625	1.560734008789062	0.7533442993164062	2.124838623046875	1.520484619140625	0.8892860717773438	1.9635517578125	1.298392059326172	0.9122076416015625	1.7449638671875	1.369699127197266	0.936211181640625	1.756897705078125	1.435423370361328	1.005126953125	1.667765869140625	1.424769226074219	0.9456194458007813	1.64546923828125	1.415132720947266	0.9916729736328125	2.08227587890625	1.559780212402344	0.69257666015625	1.992370361328125	1.5237978515625	0.604237548828125	1.943052368164063	1.267605041503906	0.7076522827148437	1.848923461914062	1.114268272399902	0.8574210815429687	1.851274169921875	1.053519874572754	0.94098681640625
240	7.966667000000001	2.247293212890625	1.079044075012207	0.6651254272460938	2.18001171875	1.242894943237305	0.6915587768554687	2.129403076171875	1.375291046142578	0.7117667846679687	2.08693994140625	1.588230590820312	0.7304672241210938	2.1093798828125	1.553783325195313	0.7574989013671874	2.114409423828125	1.515514099121094	0.8957098388671875	1.958039794921875	1.2868505859375	0.91027294921875	1.733535522460937	1.347308319091797	0.9225081787109375	1.720995483398438	1.440161071777344	0.9462678833007813	1.639223510742188	1.398236358642578	0.888640380859375	1.622888671875	1.386220550537109	0.8645265502929688	2.080437744140625	1.552758483886719	0.69646728515625	1.99111865234375	1.511816558837891	0.6082998657226563	1.9489267578125	1.258326629638672	0.7259962768554687	1.8912880859375	1.109720527648926	0.8997261352539062	1.9119208984375	1.060857524871826	0.9892737426757813
241	8	2.261537841796875	1.076411109924316	0.6704129028320313	2.18900927734375	1.239245498657227	0.69519921875	2.134135009765625	1.370871826171875	0.7142879638671875	2.086618408203125	1.583850402832031	0.7329444580078125	2.109548828125	1.549663879394531	0.760336181640625	2.106544677734375	1.506543701171875	0.8979127807617188	1.939202026367187	1.284198913574219	0.881457763671875	1.707887451171875	1.319360504150391	0.8819675292968751	1.708120727539062	1.416429046630859	0.8782994384765626	1.623206420898438	1.369045684814453	0.8290451660156249	1.604655517578125	1.355340698242188	0.8090497436523437	2.08130517578125	1.548149536132812	0.6986215209960938	1.99398974609375	1.5052109375	0.608442626953125	1.959128784179688	1.256057037353516	0.7403015747070313	1.937949096679688	1.12291674041748	0.9351421508789063	1.970338989257812	1.083485977172852	1.026440063476562
242	8.033333000000001	2.27230322265625	1.070531280517578	0.6733860473632812	2.19832080078125	1.233000152587891	0.6976160278320312	2.1444638671875	1.365295043945312	0.7160880737304688	2.091349365234375	1.577661865234375	0.7280843505859375	2.11438037109375	1.544705749511719	0.756951904296875	2.10394580078125	1.52007373046875	0.8988074340820312	1.95532666015625	1.285517303466797	0.9265108032226562	1.731151977539062	1.333770111083984	0.8788313598632812	1.739203247070312	1.426989471435547	0.8523624267578125	1.642532104492187	1.379393707275391	0.835173583984375	1.620203247070312	1.355559478759766	0.8112994384765625	2.087794677734375	1.540960876464844	0.69452294921875	1.999855712890625	1.500854858398438	0.6034488525390626	1.96915234375	1.255382949829102	0.74361669921875	1.982671630859375	1.152284805297852	0.9567870483398437	2.0351767578125	1.139888442993164	1.04651611328125
243	8.066667000000001	2.27398486328125	1.068497428894043	0.6794837646484375	2.19848876953125	1.229933624267578	0.703180908203125	2.148451416015625	1.3634541015625	0.7212588500976562	2.099027587890625	1.57647705078125	0.7279813842773437	2.1164521484375	1.542705017089844	0.7595345458984375	2.0824765625	1.518805053710937	0.8974735717773438	1.923495727539063	1.290907867431641	0.8790643310546875	1.727808227539062	1.281276824951172	0.7516140747070312	1.716324462890625	1.375832366943359	0.7330753173828125	1.615652465820312	1.342013641357422	0.7571275024414063	1.606116088867187	1.341968170166016	0.7612113037109375	2.09995751953125	1.540334838867187	0.6937966918945313	2.01605419921875	1.508637481689453	0.5962308349609375	1.979344848632812	1.259771514892578	0.7274986572265625	2.012439453125	1.200329803466797	0.954199462890625	2.073740234375	1.187231674194336	1.037789184570312
244	8.1	2.274118896484375	1.062531120300293	0.682331298828125	2.197941650390625	1.226223678588867	0.7004085083007813	2.147392333984375	1.361405639648438	0.7150286254882813	2.102376708984375	1.577476318359375	0.721771484375	2.11282373046875	1.541645568847656	0.7548204956054687	2.065218994140625	1.497999176025391	0.885082275390625	1.8831015625	1.28712564086914	0.84818603515625	1.74264453125	1.311075744628906	0.660180908203125	1.663449340820313	1.348053894042969	0.70436767578125	1.562939453125	1.3694384765625	0.743334716796875	1.633111328125	1.335842620849609	0.7297638549804687	2.10889892578125	1.542339782714844	0.68649072265625	2.047599853515625	1.526630615234375	0.5686500244140625	1.99559619140625	1.260628601074219	0.6611245727539062	1.999973266601563	1.239994934082031	0.8990753784179687	2.067755126953125	1.256085174560547	0.9782376708984375
245	8.133333	2.273046630859375	1.070715621948242	0.6784976806640625	2.197508544921875	1.234968048095703	0.6925823364257813	2.143841796875	1.369089111328125	0.7047416381835937	2.113169677734375	1.587436584472656	0.7136932373046875	2.118033203125	1.550232177734375	0.7464689331054688	2.06135107421875	1.507623382568359	0.8732922973632813	1.868339965820313	1.303559173583984	0.8733851928710937	1.774274536132812	1.248901962280274	0.6642408447265625	1.698188110351563	1.241623504638672	0.6031063232421875	1.613713134765625	1.226138122558594	0.5346459350585937	1.684353759765625	1.257828033447266	0.5539395751953125	2.120549560546875	1.552773010253906	0.6781599731445312	2.078968505859375	1.538852600097656	0.5518851928710937	2.00760791015625	1.270751495361328	0.622158935546875	1.968412841796875	1.199340377807617	0.846563232421875	2.01796435546875	1.243811950683594	0.9282503051757812
246	8.166667	2.2773681640625	1.063689872741699	0.6718132934570312	2.19915771484375	1.225787490844727	0.6777846069335938	2.14634765625	1.359497772216797	0.6854154052734375	2.125796630859375	1.577431213378906	0.6956744384765625	2.12592919921875	1.539823852539063	0.7278206787109375	2.0705009765625	1.504283538818359	0.8562144165039063	1.884306518554687	1.298605865478516	0.8850567626953125	1.80816259765625	1.238684951782226	0.671938232421875	1.739140625	1.241073471069336	0.6035477905273438	1.654314331054688	1.226432739257812	0.536571533203125	1.757203247070313	1.251614837646484	0.54819091796875	2.1345341796875	1.543197387695312	0.6605249633789062	2.109218994140625	1.537257385253906	0.5303533325195312	2.021473876953125	1.272901458740234	0.5868515625	1.9507666015625	1.189671875	0.7972739868164063	1.990307495117188	1.21628645324707	0.8904422607421875
247	8.200000000000001	2.292508056640625	1.065314506530762	0.6678821411132813	2.210980712890625	1.227083587646484	0.664958984375	2.1505048828125	1.358694854736328	0.664736083984375	2.143724365234375	1.578890258789063	0.6735429077148437	2.1380498046875	1.541259765625	0.7056268920898437	2.0766474609375	1.506182373046875	0.832410888671875	1.91728857421875	1.296818023681641	0.9300115356445312	1.884308837890625	1.219674102783203	0.7099229125976563	1.824617065429688	1.241201919555664	0.6355192260742187	1.735231079101563	1.218181518554688	0.5761787109374999	1.830647583007813	1.25181999206543	0.5898676147460937	2.15368896484375	1.543793334960938	0.639147216796875	2.1472734375	1.53763623046875	0.5058913879394531	2.056629638671875	1.268332885742188	0.5378605346679688	1.953161743164062	1.200327270507813	0.7417254638671875	1.978941650390625	1.224991394042969	0.8407864990234375
248	8.233333	2.293959228515625	1.063594264984131	0.6634556884765626	2.2187158203125	1.227237243652344	0.6550226440429687	2.16630615234375	1.361501861572266	0.6527446899414062	2.15582666015625	1.580624084472656	0.6574259643554687	2.1465810546875	1.543506225585938	0.6889030151367187	2.07226806640625	1.51385986328125	0.809205322265625	1.947279541015625	1.296471710205078	0.9321861572265625	1.909074462890625	1.206391479492188	0.7191720581054688	1.848522216796875	1.235158020019531	0.6486226196289062	1.759489501953125	1.199553955078125	0.59635546875	1.830050903320313	1.235408477783203	0.6087984008789062	2.17048046875	1.545404907226563	0.6252534790039063	2.188623291015625	1.542349853515625	0.4936187744140625	2.098173828125	1.273066284179687	0.5106083068847657	1.953679931640625	1.206087493896484	0.6866321411132813	1.955997680664062	1.228620620727539	0.7889417114257813
249	8.266667	2.2933994140625	1.060606185913086	0.6558289794921875	2.227757080078125	1.22749836730957	0.644254638671875	2.18489990234375	1.364602630615234	0.6416640625	2.1722890625	1.582863159179687	0.6471418457031251	2.16038330078125	1.545516357421875	0.677161865234375	2.08062939453125	1.518991088867188	0.7940856323242188	1.982836791992187	1.303404571533203	0.9405280151367188	1.921824462890625	1.188427368164062	0.7465123901367188	1.882056640625	1.231311279296875	0.6691305541992187	1.7923955078125	1.196928176879883	0.6178875122070312	1.88360498046875	1.259460144042969	0.6451737060546875	2.19020947265625	1.548163635253906	0.6163447265624999	2.23046630859375	1.553244873046875	0.4902396850585938	2.17381494140625	1.283630493164063	0.4228265991210938	2.011523193359375	1.284619140625	0.5949762573242188	2.006006958007812	1.388052124023437	0.6083427734375
250	8.300000000000001	2.28934130859375	1.059296718597412	0.6503739013671875	2.22887646484375	1.228273666381836	0.6349176635742187	2.196132080078125	1.368509643554688	0.6348819580078126	2.186869384765625	1.587519226074219	0.6338113403320312	2.17366943359375	1.551160522460937	0.6646824951171875	2.091250732421875	1.526509094238281	0.7805817260742187	2.036191650390625	1.300336120605469	0.9344185791015625	1.938662231445313	1.176152069091797	0.7614794921875	1.906568969726562	1.224496536254883	0.683468994140625	1.83335986328125	1.187584106445313	0.6114906005859375	1.986780395507812	1.225777709960937	0.6485921630859375	2.204959228515625	1.551585876464844	0.6043687744140624	2.262239013671875	1.551709533691406	0.4845745544433594	2.251913330078125	1.286752502441406	0.3820263061523437	2.048209716796875	1.234313003540039	0.4915424194335937	2.032008666992188	1.322560546875	0.5454755249023437
251	8.333333	2.289254150390625	1.056214443206787	0.63927734375	2.228684814453125	1.222694274902344	0.6185667724609375	2.191122802734375	1.360095672607422	0.6120548706054687	2.19873046875	1.576814147949219	0.6213801269531249	2.178145751953125	1.540794250488281	0.6474594116210938	2.09042626953125	1.52731884765625	0.759482421875	2.0921767578125	1.302977203369141	0.9207142333984375	1.991228759765625	1.170109283447266	0.7597050170898437	1.959100219726563	1.227138198852539	0.6891126708984375	1.909121948242188	1.181754669189453	0.6047765502929687	2.07746533203125	1.220188583374023	0.6806825561523437	2.218414306640625	1.541102233886719	0.5935615844726563	2.29931103515625	1.548531677246094	0.4901830749511719	2.328354248046875	1.290351135253906	0.3818199768066406	2.164531005859375	1.433430541992188	0.2933414001464844	2.1665400390625	1.536482421875	0.3043274536132812
252	8.366667	2.285189697265625	1.053904571533203	0.6373442993164062	2.231562255859375	1.222121978759766	0.6114093627929688	2.201249755859375	1.361337707519531	0.6041013793945312	2.205669677734375	1.578252258300781	0.6135084228515625	2.18448681640625	1.541963684082031	0.6387706909179688	2.091493896484375	1.52841064453125	0.7465433349609375	2.143412353515625	1.301262725830078	0.8952520141601562	2.024244262695313	1.161924362182617	0.7531001586914062	1.998410522460937	1.223759765625	0.6839171752929688	1.9427666015625	1.178153656005859	0.6032584228515625	2.091824951171875	1.23016325378418	0.6640180053710938	2.22695068359375	1.542765625	0.5865457763671875	2.318247802734375	1.540264099121094	0.4918734741210937	2.393526123046875	1.310519409179687	0.3473919677734375	2.265232666015625	1.473801300048828	0.2375082397460938	2.293566162109375	1.559483703613281	0.1864089508056641
253	8.4	2.2787705078125	1.053287563323975	0.6357649536132812	2.232463623046875	1.225010391235352	0.6129376831054687	2.200459228515625	1.364181579589844	0.6003863525390625	2.205011962890625	1.581824523925781	0.6154730834960938	2.181867431640625	1.544869995117188	0.6384017333984375	2.08987841796875	1.535805480957031	0.7484029541015625	2.1903603515625	1.317460662841797	0.8875973510742188	2.0867119140625	1.160491760253906	0.749892822265625	2.04233740234375	1.215257293701172	0.6835693969726563	1.979848022460938	1.16019807434082	0.6138648071289062	2.101462646484375	1.220779113769531	0.62322705078125	2.22811474609375	1.54672021484375	0.589077392578125	2.310833251953125	1.535381469726563	0.4866030578613281	2.428270263671875	1.317691619873047	0.3490805358886719	2.36856689453125	1.471270416259766	0.180029052734375	2.4518828125	1.523682373046875	0.1458083038330078
254	8.433333000000001	2.27920361328125	1.054275501251221	0.6332767333984375	2.229654296875	1.224735778808594	0.6072391967773437	2.197658935546875	1.364072601318359	0.5956293334960937	2.20731591796875	1.581286437988281	0.6154915161132812	2.183555908203125	1.544338134765625	0.6378522338867187	2.09689208984375	1.530536193847656	0.751721435546875	2.224852294921875	1.330071929931641	0.8954990234375	2.13656494140625	1.175772216796875	0.744495849609375	2.0790576171875	1.215846008300781	0.6776785888671875	2.008105224609375	1.169371017456055	0.609751708984375	2.095238037109375	1.221037399291992	0.6158712158203125	2.2293603515625	1.546250732421875	0.5880675048828125	2.313817138671875	1.532355407714844	0.4872446594238281	2.44419091796875	1.322142120361328	0.349423828125	2.435802978515625	1.457320953369141	0.1559103240966797	2.535900634765625	1.470783813476563	0.1300096282958984
255	8.466667000000001	2.280127685546875	1.054521514892578	0.6314652709960937	2.230848388671875	1.224785720825195	0.6054216308593749	2.199642578125	1.364138427734375	0.5944345703125	2.21396875	1.580500305175781	0.6171048583984375	2.189755615234375	1.543789978027344	0.6392129516601562	2.104640869140625	1.535103637695312	0.7544845581054688	2.23456884765625	1.332901641845703	0.8931975708007812	2.131037109375	1.178369155883789	0.7530247192382813	2.071091796875	1.221370040893555	0.6905112915039062	1.99779931640625	1.162933807373047	0.635853515625	2.1015029296875	1.222145889282227	0.6207633666992187	2.23493408203125	1.545457702636719	0.5889825439453125	2.3192265625	1.532119934082031	0.4881977844238281	2.4601669921875	1.326550567626953	0.3546816101074219	2.47084228515625	1.432958709716797	0.144460205078125	2.573936767578125	1.439665313720703	0.1315458221435547
256	8.5	2.28253076171875	1.053105030059814	0.6286312255859375	2.230013671875	1.221705612182617	0.5995033569335938	2.196415283203125	1.360139556884766	0.5860872802734375	2.2180400390625	1.575173645019531	0.6130983276367188	2.193418701171875	1.538738586425781	0.6351016845703125	2.111253662109375	1.540781982421875	0.75262255859375	2.227509033203125	1.331697113037109	0.8927041625976563	2.09577001953125	1.186448303222656	0.767456298828125	2.0588876953125	1.251407028198242	0.7062041625976563	2.047388061523438	1.17329948425293	0.6319237670898438	2.10337158203125	1.229362014770508	0.6252794189453125	2.23703564453125	1.540216064453125	0.5835919799804687	2.326053466796875	1.533791320800781	0.4864298706054688	2.47384716796875	1.340720886230469	0.3426557922363281	2.560593994140625	1.410847351074219	0.1351080474853516	2.6632294921875	1.423685272216797	0.1241670989990234
257	8.533333000000001	2.284408935546875	1.054505928039551	0.6275909423828125	2.232364990234375	1.223865371704101	0.5993299560546875	2.19926904296875	1.362828979492188	0.5864041748046875	2.221986083984375	1.578222045898438	0.6139633178710937	2.1970126953125	1.541791809082031	0.635847412109375	2.11442529296875	1.548485778808594	0.7533287353515625	2.206756591796875	1.331162628173828	0.8998807983398438	2.097292236328125	1.173486846923828	0.7673626098632812	2.065826416015625	1.226412979125977	0.6926209106445312	2.095235107421875	1.133039001464844	0.6454540405273438	2.09303125	1.202493179321289	0.6242552490234375	2.240968505859375	1.543129516601562	0.5844047241210938	2.3293408203125	1.531808044433594	0.4866629638671875	2.48409619140625	1.346367950439453	0.3388638000488281	2.5765185546875	1.413267456054688	0.1320452728271484	2.6783369140625	1.434200134277344	0.1238900375366211
258	8.566667000000001	2.285814453125	1.054308502197266	0.6270549926757812	2.233141845703125	1.223468597412109	0.5994736328125	2.199922607421875	1.362381286621094	0.5873199462890625	2.2224990234375	1.577906372070312	0.6128211669921875	2.19760595703125	1.541684143066406	0.6350702514648437	2.1148525390625	1.546861877441406	0.7524031982421875	2.20439892578125	1.331385925292969	0.903030029296875	2.10267724609375	1.171602066040039	0.7671622924804687	2.066704833984375	1.224402481079102	0.6944702758789062	2.09953515625	1.1357783203125	0.6409756469726563	2.09546435546875	1.202729202270508	0.6245631713867188	2.24144970703125	1.542576904296875	0.5835772705078125	2.32855419921875	1.528588745117188	0.4851550903320312	2.488412841796875	1.346193603515625	0.339345703125	2.58400927734375	1.413527679443359	0.1342843627929687	2.683816162109375	1.442777160644531	0.140714111328125
259	8.6	2.28582177734375	1.054889217376709	0.6272010498046875	2.232937255859375	1.22409358215332	0.5996072387695313	2.199556640625	1.363054107666016	0.5874435424804687	2.221874267578125	1.578743896484375	0.6128833618164062	2.1970302734375	1.542473205566406	0.6351729125976563	2.114395263671875	1.547489868164063	0.752699951171875	2.204290283203125	1.331533782958984	0.9027330322265625	2.10219140625	1.171965530395508	0.76665869140625	2.066083740234375	1.224633392333984	0.6938616333007812	2.09912158203125	1.135689224243164	0.6408981323242188	2.09642919921875	1.202514007568359	0.623583740234375	2.24086328125	1.543410766601562	0.5836192626953125	2.327957763671875	1.529416259765625	0.4850842590332031	2.488264404296875	1.346579132080078	0.3399971008300781	2.583195556640625	1.413400390625	0.1342993316650391	2.684838134765625	1.435611968994141	0.1411217803955078
260	8.633333	2.2871533203125	1.056376903533936	0.6265781860351562	2.233867431640625	1.225619857788086	0.5990684204101563	2.200474365234375	1.36472607421875	0.5872681884765625	2.222418701171875	1.580559814453125	0.6132911987304688	2.1977353515625	1.544134765625	0.6355940551757813	2.116316162109375	1.547647094726563	0.7541591796875	2.210597900390625	1.331872924804687	0.9021556396484375	2.107381591796875	1.174130493164063	0.7644877319335938	2.07218212890625	1.227315612792969	0.6915198364257813	2.103747314453125	1.138703430175781	0.6369493408203125	2.0987802734375	1.203491439819336	0.6217216186523438	2.241378662109375	1.545332397460938	0.5838146362304687	2.328398193359375	1.531805786132812	0.4850076599121094	2.490392578125	1.349854949951172	0.3402434997558594	2.58436181640625	1.422561614990234	0.135889389038086	2.686522216796875	1.443031127929687	0.1415986022949219
261	8.666667	2.287154052734375	1.056378070831299	0.6265776977539063	2.233868408203125	1.225621276855469	0.5990677490234375	2.200475341796875	1.364727752685547	0.5872675170898437	2.22241943359375	1.580561950683594	0.6132901000976563	2.197736328125	1.544136840820312	0.6355931396484376	2.116319091796875	1.54764892578125	0.7541599121093751	2.210610107421875	1.331877593994141	0.902155517578125	2.107390625	1.174132202148437	0.7644927368164063	2.072187255859375	1.227316970825195	0.6915263061523438	2.10375048828125	1.138705993652344	0.6369523315429687	2.098780517578125	1.203492767333984	0.6217271728515625	2.241379150390625	1.54533447265625	0.5838134155273438	2.32839892578125	1.531809143066406	0.4850061645507813	2.490396240234375	1.349862579345703	0.3402389221191406	2.584364501953125	1.422577117919922	0.1358868408203125	2.68652392578125	1.443052062988281	0.1415985260009766
262	8.700000000000001	2.2852392578125	1.057572853088379	0.6215612182617187	2.23005908203125	1.226096420288086	0.5930090942382813	2.198509521484375	1.365824768066406	0.5830660400390625	2.2268427734375	1.580752136230469	0.6109481201171875	2.202205322265625	1.544613708496094	0.6337969970703125	2.12491259765625	1.548992492675781	0.7551195678710938	2.22021044921875	1.332243743896484	0.9011983642578125	2.110046142578125	1.176231903076172	0.766854736328125	2.0765048828125	1.228762084960938	0.6926007690429687	2.102594482421875	1.139889572143555	0.6355471801757813	2.097511962890625	1.202794281005859	0.624400146484375	2.2436953125	1.545480773925781	0.5802421875	2.319158203125	1.525445129394531	0.473314697265625	2.496119140625	1.350443298339844	0.3376077270507812	2.584180419921875	1.436315490722656	0.1356561279296875	2.68583935546875	1.458044921875	0.1450760040283203
263	8.733333	2.284521728515625	1.057596687316894	0.6206492919921875	2.23073046875	1.226842620849609	0.592762939453125	2.199339111328125	1.366709228515625	0.582498046875	2.2277705078125	1.581941528320312	0.6093725585937499	2.20339501953125	1.545825500488281	0.632625	2.127544189453125	1.550598449707031	0.7549840087890625	2.220689453125	1.332003448486328	0.9001497192382812	2.1107626953125	1.175270141601563	0.7661051025390625	2.074796142578125	1.227354370117188	0.6925675048828125	2.102512939453125	1.138642364501953	0.6358552856445312	2.09116015625	1.198169311523438	0.6244556884765625	2.2443447265625	1.546553039550781	0.5785814819335937	2.323697509765625	1.528360290527344	0.4740270385742187	2.49114892578125	1.352823486328125	0.32691748046875	2.585939453125	1.443087585449219	0.1297477264404297	2.6841220703125	1.476590362548828	0.1420675964355469
264	8.766667	2.284591796875	1.05697342300415	0.620427978515625	2.2308974609375	1.226187789916992	0.592479736328125	2.19955419921875	1.366018707275391	0.5821302490234375	2.228158447265625	1.581235778808594	0.60845166015625	2.203793701171875	1.545201538085938	0.6318135375976562	2.127869140625	1.550424743652344	0.7540623168945313	2.220116455078125	1.332765045166016	0.9010498046875	2.111291748046875	1.175294006347656	0.7670816650390625	2.076115966796875	1.227277770996094	0.6931265869140625	2.10353125	1.138993530273438	0.6356623535156249	2.09457080078125	1.198184814453125	0.62483837890625	2.244665771484375	1.545772583007813	0.5777324829101562	2.323554931640625	1.527374328613281	0.4729091796875	2.489736328125	1.351659820556641	0.3247247314453125	2.58108447265625	1.441059112548828	0.1256230621337891	2.67995166015625	1.473961822509766	0.1327495269775391
265	8.800000000000001	2.27829296875	1.048469604492188	0.627304443359375	2.2298125	1.220458084106445	0.5949506225585938	2.2018623046875	1.362211486816406	0.580765869140625	2.234856201171875	1.579345458984375	0.6052575073242188	2.20813134765625	1.543972045898438	0.628141357421875	2.12496435546875	1.547084289550781	0.747499755859375	2.216921630859375	1.3332041015625	0.9053603515625001	2.117859375	1.169271789550781	0.7673435668945312	2.088592041015625	1.228414657592773	0.6948695678710938	2.0972998046875	1.143953536987305	0.6249583740234375	2.09345458984375	1.197616897583008	0.6269701538085938	2.25220703125	1.54256884765625	0.5757234497070313	2.3378408203125	1.526389282226563	0.4741153259277344	2.491717529296875	1.349754211425781	0.3089945373535156	2.58921044921875	1.444575836181641	0.1123734436035156	2.686701904296875	1.484315368652344	0.1197056732177734
266	8.833333	2.279035888671875	1.047219589233398	0.6300675048828125	2.2309951171875	1.219932922363281	0.5973896484375	2.20265771484375	1.362077911376953	0.5827518920898438	2.2372119140625	1.579927490234375	0.6055888061523438	2.209844970703125	1.544871643066406	0.6285792236328125	2.1252021484375	1.550217712402344	0.7474342651367187	2.219773193359375	1.334179046630859	0.9025232543945313	2.111943115234375	1.169137054443359	0.7711622924804687	2.081658203125	1.225228759765625	0.6962621459960937	2.094908935546875	1.142000137329102	0.6249998779296875	2.0923603515625	1.198863586425781	0.6292714233398438	2.254674072265625	1.542597717285156	0.5765218505859375	2.341177734375	1.526686584472656	0.4749973754882812	2.493876953125	1.349971466064453	0.3071679992675782	2.59100146484375	1.443983795166015	0.1089753494262695	2.694580322265625	1.465832427978516	0.1119378662109375
267	8.866667	2.2797490234375	1.04627320098877	0.628265869140625	2.231733154296875	1.218887176513672	0.5951625366210938	2.203652587890625	1.361060974121094	0.5804993286132812	2.238523681640625	1.578824523925781	0.6033923950195312	2.21071484375	1.543905029296875	0.6260428466796875	2.123990966796875	1.550424743652344	0.7433050537109375	2.2179677734375	1.336761352539062	0.9019381103515625	2.11455126953125	1.167303909301758	0.772723388671875	2.083831298828125	1.223570877075195	0.6981494140625	2.09356298828125	1.14188932800293	0.6245891723632813	2.09225927734375	1.197772705078125	0.6315570068359375	2.256300048828125	1.541385498046875	0.574669921875	2.34448291015625	1.526867248535156	0.4744125061035157	2.489711669921875	1.347260589599609	0.3031222839355469	2.59080908203125	1.443850708007812	0.1082211456298828	2.69262744140625	1.472916046142578	0.1084673843383789
268	8.9	2.282639892578125	1.044157825469971	0.6270054321289062	2.232549072265625	1.215537155151367	0.5920214233398438	2.204256591796875	1.357514343261719	0.5778995361328125	2.240053466796875	1.574790466308594	0.6009833374023438	2.2115654296875	1.540165893554688	0.62308056640625	2.122752197265625	1.549567260742188	0.7383106689453125	2.21643603515625	1.338216888427734	0.899490966796875	2.110279541015625	1.166484191894531	0.7762490844726563	2.0799072265625	1.220580200195313	0.7001243896484375	2.09568505859375	1.136825836181641	0.6302686767578125	2.091182373046875	1.197276382446289	0.63489306640625	2.25816552734375	1.5372119140625	0.5727816162109375	2.346193359375	1.52364599609375	0.4725068359375	2.494142822265625	1.343556457519531	0.3047654724121094	2.588867919921875	1.443264984130859	0.1086513137817383	2.693135498046875	1.460680969238281	0.1109481887817383
269	8.933333000000001	2.276997314453125	1.041314231872559	0.6277054443359374	2.228737060546875	1.212429595947266	0.5917311401367188	2.20209228515625	1.354200561523438	0.5768816528320313	2.24040185546875	1.570553649902344	0.598105712890625	2.211971923828125	1.5364619140625	0.6207577514648438	2.12528564453125	1.545751220703125	0.7370540161132813	2.210560546875	1.332086944580078	0.8983618774414063	2.107328369140625	1.163060211181641	0.7703593139648437	2.080273193359375	1.219160049438476	0.6948190307617188	2.09935205078125	1.135165786743164	0.6266202392578125	2.091907958984375	1.196949722290039	0.6300715942382813	2.25763916015625	1.532741638183594	0.5699396362304687	2.34573828125	1.51935400390625	0.4702474060058593	2.50110546875	1.344679870605469	0.3049907836914063	2.59386328125	1.443741394042969	0.1084933547973633	2.696884033203125	1.466029296875	0.1101456604003906
270	8.966667000000001	2.27662841796875	1.041288711547852	0.627417236328125	2.2299580078125	1.212286468505859	0.5895213012695313	2.2033759765625	1.353622619628906	0.57175830078125	2.239975341796875	1.570375122070312	0.5899992065429688	2.211967041015625	1.536369934082031	0.6132171630859375	2.125971435546875	1.546494262695313	0.7298204956054688	2.202814208984375	1.331103912353516	0.8926965942382813	2.105641357421875	1.160401336669922	0.762517822265625	2.0815224609375	1.214492050170898	0.6846483154296875	2.1051923828125	1.126247779846191	0.6237816162109375	2.09691845703125	1.184173797607422	0.6195975341796875	2.25736669921875	1.532376220703125	0.5622492065429687	2.347252685546875	1.520106079101562	0.4641552429199219	2.513944580078125	1.347945343017578	0.3079126586914063	2.60516064453125	1.444625915527344	0.109731689453125	2.70339501953125	1.481313171386719	0.1197413177490234
271	9	2.282983154296875	1.039899936676025	0.6230468139648437	2.240589599609375	1.211317810058594	0.5863192749023437	2.21322216796875	1.351318176269531	0.5653026123046875	2.244931640625	1.567792114257812	0.5828309936523437	2.2169951171875	1.533598876953125	0.6053203735351562	2.127066162109375	1.536890258789062	0.718403564453125	2.1964501953125	1.331052673339844	0.8940884399414063	2.123783203125	1.163166076660156	0.7474120483398438	2.10150634765625	1.217865264892578	0.6700269165039062	2.10147900390625	1.130093276977539	0.6049945068359375	2.10018994140625	1.184922149658203	0.60755029296875	2.2638193359375	1.530114807128906	0.5560860595703125	2.354783447265625	1.518879638671875	0.4597767028808594	2.525457275390625	1.350692993164063	0.3061108093261719	2.623695556640625	1.441821380615234	0.110085205078125	2.7139189453125	1.492380828857422	0.1271170196533203
272	9.033333000000001	2.28467822265625	1.040563186645508	0.6217681274414063	2.242539306640625	1.212261596679687	0.5846630859375	2.215137451171875	1.352403228759766	0.5630802001953125	2.24608154296875	1.569388549804688	0.5799765625	2.218046630859375	1.535144226074219	0.6024385986328125	2.1270029296875	1.53770068359375	0.7149385986328125	2.194103759765625	1.329838470458984	0.8898253173828125	2.12356787109375	1.163802154541016	0.739457763671875	2.10356005859375	1.219700454711914	0.6621165161132813	2.109546875	1.130837615966797	0.5985687866210937	2.090137451171875	1.1804619140625	0.6043238525390625	2.265311767578125	1.531603698730469	0.5534819946289062	2.35773583984375	1.521163879394531	0.45818896484375	2.536525146484375	1.357052490234375	0.3085664672851562	2.635553466796875	1.451542663574219	0.1140824890136719	2.72637158203125	1.500947357177735	0.1323164672851563
273	9.066667000000001	2.295126708984375	1.047915885925293	0.6127333374023437	2.263037109375	1.222687774658203	0.5823070068359375	2.238976318359375	1.363081939697266	0.560341552734375	2.263428466796875	1.580993713378906	0.5671673583984375	2.234862548828125	1.547306030273437	0.5895802001953125	2.1370703125	1.543076416015625	0.6958146362304688	2.1669248046875	1.310093719482422	0.846829345703125	2.14999462890625	1.164125686645508	0.6642445068359375	2.080908935546875	1.211631744384766	0.6148636474609375	2.127572998046875	1.14718977355957	0.5400838623046875	2.05813525390625	1.19400456237793	0.5666236572265625	2.28523388671875	1.542469604492188	0.5441510009765625	2.37492041015625	1.525190612792969	0.4476211242675781	2.567891845703125	1.379625610351563	0.2975246887207031	2.673035400390625	1.488930145263672	0.1149667358398438	2.770777587890625	1.525605041503906	0.1237998962402344
274	9.1	2.30121240234375	1.052476154327393	0.6042135620117187	2.272739990234375	1.227620513916016	0.5760072021484375	2.249551025390625	1.367462219238281	0.552799072265625	2.26870947265625	1.585262756347656	0.554120849609375	2.240431884765625	1.551647888183594	0.5766393432617187	2.14031640625	1.547913269042969	0.6800287475585938	2.158412841796875	1.301844116210938	0.8087725830078125	2.16446240234375	1.175642318725586	0.6123110961914062	2.102321533203125	1.217352890014648	0.5506416015625	2.161245361328125	1.15920588684082	0.4800092468261719	2.074810546875	1.214317855834961	0.5226441040039063	2.291931396484375	1.546780151367187	0.5328509521484375	2.384798828125	1.529358642578125	0.4400425109863281	2.59422705078125	1.406363311767578	0.29367724609375	2.6854873046875	1.543202697753906	0.123685432434082	2.784642578125	1.573721008300781	0.1354995269775391
275	9.133333	2.309106201171875	1.057706226348877	0.5872637329101562	2.283690185546875	1.232772796630859	0.5664329833984375	2.257849609375	1.370187744140625	0.5394589233398438	2.277501708984375	1.586038452148438	0.5365873413085938	2.248527587890625	1.553300842285156	0.5585789184570312	2.146707763671875	1.541299255371094	0.6578745727539063	2.1535302734375	1.295372406005859	0.782764892578125	2.18590185546875	1.205648635864258	0.571751708984375	2.1116376953125	1.221015518188477	0.512660888671875	2.18979638671875	1.18234065246582	0.4491440124511719	2.090700927734375	1.212079330444336	0.4768138427734375	2.301181396484375	1.547359008789063	0.5172650146484375	2.402190673828125	1.5163115234375	0.4393316955566406	2.61766064453125	1.454640380859375	0.2696223754882813	2.712329833984375	1.588353576660156	0.1018439712524414	2.8042626953125	1.632604553222656	0.1193354797363281
276	9.166667	2.324903076171875	1.066230316162109	0.5661725463867188	2.301481201171875	1.241573654174805	0.542764404296875	2.281497802734375	1.381183013916016	0.5213005981445312	2.3004912109375	1.597499938964844	0.5219904174804687	2.269239501953125	1.564466979980469	0.5403101196289063	2.1559033203125	1.554066040039062	0.6268585205078125	2.14526708984375	1.292337615966797	0.7150733642578125	2.230707275390625	1.226968292236328	0.5095404968261719	2.151418701171875	1.232068267822266	0.4551024475097656	2.23997705078125	1.195834930419922	0.4048513793945313	2.129182373046875	1.224706848144531	0.418569580078125	2.326460205078125	1.558955078125	0.5052933654785157	2.43495458984375	1.537721008300781	0.4340175170898438	2.646431884765625	1.497865570068359	0.2523481292724609	2.716068359375	1.638180236816406	0.0772750244140625	2.808743896484375	1.676492248535156	0.1036857528686524
277	9.200000000000001	2.34957958984375	1.082119270324707	0.5538848266601563	2.328046142578125	1.25668115234375	0.5261583251953125	2.311773681640625	1.396736389160156	0.5065961608886719	2.323003173828125	1.613109924316406	0.5092420043945313	2.29024560546875	1.579098693847656	0.5220187377929687	2.164284912109375	1.562726501464844	0.5869917602539062	2.137093017578125	1.298809143066406	0.6623250122070312	2.265443603515625	1.231997512817383	0.4816405639648437	2.20244384765625	1.242937194824219	0.4098947143554688	2.264861572265625	1.192231643676758	0.3380397644042969	2.17514697265625	1.230675933837891	0.3889552917480469	2.35270751953125	1.575559265136719	0.49758251953125	2.469792724609375	1.55979150390625	0.4403992614746094	2.663427001953125	1.505301940917969	0.2441625061035156	2.69309033203125	1.669529418945312	0.0795445327758789	2.779723388671875	1.725439086914062	0.08829072570800781
278	9.233333	2.376447265625	1.097768165588379	0.5325106811523438	2.354984130859375	1.272008972167969	0.5058274841308594	2.338521728515625	1.411706909179687	0.4866799011230469	2.34019775390625	1.627698181152344	0.4930984191894531	2.3073349609375	1.592321044921875	0.5000692138671875	2.1724296875	1.5673984375	0.5378153076171875	2.1523828125	1.293666076660156	0.5557998046875	2.309415771484375	1.296362731933594	0.3866030883789062	2.2711376953125	1.258226043701172	0.3074421691894531	2.378465087890625	1.264837310791016	0.3095099792480469	2.30215283203125	1.197080490112305	0.3265394897460938	2.37283544921875	1.59163427734375	0.4860720520019531	2.4958125	1.57861083984375	0.4431629028320312	2.67420458984375	1.527740417480469	0.2330846099853516	2.655451416015625	1.685450073242188	0.06153889083862304	2.717269775390625	1.765236694335937	0.08303983306884766
279	9.266667	2.402505126953125	1.107352645874023	0.5182921752929688	2.381950927734375	1.280720825195313	0.4888414306640625	2.366414306640625	1.419891845703125	0.4682449340820313	2.3633037109375	1.635214233398437	0.4751109313964844	2.33074658203125	1.599292236328125	0.4790743408203125	2.19208740234375	1.571968505859375	0.491436767578125	2.1690517578125	1.299293334960937	0.4733902282714844	2.333554443359375	1.32794580078125	0.3149688110351562	2.313028564453125	1.280242034912109	0.2347511596679688	2.338110595703125	1.312224792480469	0.1355199584960937	2.3524814453125	1.286513885498047	0.1918181610107422	2.39703369140625	1.599915893554688	0.470958740234375	2.523259521484375	1.595248718261719	0.4381228942871094	2.690824951171875	1.545972717285156	0.2200072174072266	2.632113525390625	1.704651000976563	0.05968424606323242	2.685894287109375	1.79166650390625	0.07076238250732422
280	9.300000000000001	2.42809326171875	1.117214988708496	0.4829645080566407	2.415162109375	1.293022613525391	0.464106201171875	2.405120361328125	1.43384976196289	0.4516467590332031	2.38967041015625	1.648787963867187	0.4620869445800782	2.358814697265625	1.611247802734375	0.4587518615722656	2.22451953125	1.566944091796875	0.4452534484863281	2.23930517578125	1.292842987060547	0.437411865234375	2.338978515625	1.287856018066406	0.2296543426513672	2.403004150390625	1.321664459228516	0.1670904846191406	2.48196435546875	1.3504072265625	0.1002392730712891	2.257755859375	1.318096771240234	0.1312229614257812	2.4253642578125	1.615179260253906	0.4640403442382813	2.55593408203125	1.618083984375	0.4593375549316406	2.69569677734375	1.557225219726563	0.2247004699707031	2.59259033203125	1.687986450195313	0.06115589904785156	2.632406005859375	1.782234008789062	0.04900957870483398
281	9.333333	2.450390380859375	1.12583659362793	0.4654585571289063	2.42815087890625	1.301470306396484	0.4549931945800781	2.41039404296875	1.441749786376953	0.4446199340820313	2.3941787109375	1.656946350097656	0.4427505187988282	2.364110107421875	1.619159912109375	0.4362660827636718	2.24035791015625	1.569905090332031	0.386742919921875	2.258010498046875	1.30627880859375	0.3115799865722656	2.426780517578125	1.327447540283203	0.1559347076416016	2.509169921875	1.351206420898438	0.1133913803100586	2.60690576171875	1.358606201171875	0.06945606994628906	2.3655751953125	1.382751068115234	0.05919669723510742	2.429013427734375	1.623590942382813	0.4518565063476562	2.559150634765625	1.616836486816406	0.4622825317382813	2.693941650390625	1.526866638183594	0.2340744476318359	2.58222509765625	1.656528442382812	0.07527123260498046	2.59083544921875	1.758893127441406	0.06693052673339844
282	9.366667	2.470896240234375	1.135597686767578	0.4534727783203125	2.451446044921875	1.312976043701172	0.4469411315917969	2.43564697265625	1.454156066894531	0.4329269714355469	2.41666796875	1.670616394042969	0.4316831970214844	2.38705859375	1.632234558105469	0.4241491394042969	2.270677490234375	1.577202331542969	0.3617158203125	2.31671044921875	1.325083679199219	0.2577193298339844	2.4693935546875	1.369369354248047	0.08855988311767578	2.551406982421875	1.410688781738281	0.05932048034667969	2.649283935546875	1.438632995605469	0.02277795219421387	2.40568701171875	1.457025177001953	0.02041943359375	2.451899169921875	1.637420471191406	0.4416287841796875	2.583208984375	1.629430908203125	0.4459851684570312	2.72419921875	1.471915496826172	0.2596235961914062	2.573093505859375	1.594588256835938	0.1277915573120117	2.578246826171875	1.697791259765625	0.1182545852661133
283	9.4	2.48646630859375	1.144859222412109	0.435298583984375	2.466943359375	1.320758209228516	0.432607177734375	2.451167724609375	1.460932983398437	0.4214203796386718	2.4348369140625	1.675681274414063	0.4180889587402344	2.405441650390625	1.637912292480469	0.4094773254394531	2.29404541015625	1.584329895019531	0.3399481811523438	2.36277880859375	1.354159576416016	0.2077990264892578	2.532974853515625	1.410534027099609	0.06355929565429687	2.615559814453125	1.451792510986328	0.03897861480712891	2.710886474609375	1.495552978515625	0.01683695602416992	2.486678466796875	1.526370239257812	0.08676728820800782	2.46889208984375	1.642458068847656	0.4297525634765625	2.598304931640625	1.62915185546875	0.439687744140625	2.720922607421875	1.434790924072266	0.2808615417480469	2.56276318359375	1.534303771972656	0.1416434478759766	2.53092138671875	1.630912414550781	0.1569324035644531
284	9.433333000000001	2.498108154296875	1.152604370117188	0.4184163208007812	2.47596240234375	1.328697967529297	0.4156584167480469	2.458518798828125	1.468871459960937	0.4020959167480469	2.44355859375	1.684345581054687	0.404449951171875	2.414927490234375	1.647016784667969	0.3916047058105468	2.311099853515625	1.58785791015625	0.3144752807617188	2.409672607421875	1.394100494384766	0.146145263671875	2.58814453125	1.468526763916016	0.02021095085144043	2.64644140625	1.530623291015625	-0.0236536750793457	2.73755078125	1.587470764160156	-0.01862962341308594	2.57526513671875	1.591561340332031	-0.01938600730895996	2.476200927734375	1.650382995605469	0.418387451171875	2.59849365234375	1.617795104980469	0.4515955505371094	2.7395	1.404887603759766	0.3364071350097656	2.7191396484375	1.502181701660156	0.1249194717407227	2.648444091796875	1.575674621582031	0.1404766235351562
285	9.466667000000001	2.51192236328125	1.158781127929688	0.4092448425292969	2.488556640625	1.335121856689453	0.4014570007324219	2.471617919921875	1.475656799316406	0.3864605407714844	2.450334228515625	1.691284118652344	0.3862297973632812	2.4240458984375	1.652996459960937	0.3708697204589844	2.32208154296875	1.603886840820313	0.2840016479492187	2.447449951171875	1.415769683837891	0.1260218200683594	2.594541748046875	1.532462341308594	-0.009360819816589356	2.652263427734375	1.60452099609375	-0.03603293991088867	2.756509521484375	1.627378112792969	-0.05152032470703125	2.655000244140625	1.638076965332031	-0.04944561767578125	2.482549072265625	1.658207397460937	0.4034449157714844	2.6083017578125	1.645361694335937	0.4387693786621094	2.76353662109375	1.437090118408203	0.3315632019042969	2.7871220703125	1.495556518554688	0.1057928466796875	2.720121826171875	1.57441064453125	0.1054617309570312
286	9.5	2.51661181640625	1.167338836669922	0.4044992065429687	2.492982666015625	1.343412414550781	0.3945260314941406	2.476482421875	1.484020477294922	0.3806860656738281	2.451009521484375	1.698923461914063	0.3734485473632813	2.427354736328125	1.65978955078125	0.3561654663085937	2.335688232421875	1.606123107910156	0.261065185546875	2.479456787109375	1.419093902587891	0.1185506134033203	2.58728173828125	1.563734558105469	-0.02623179626464844	2.627095458984375	1.647964111328125	-0.04954190826416015	2.72519091796875	1.690996520996094	-0.06134330368041992	2.614848876953125	1.688664001464844	-0.04642758178710937	2.4817900390625	1.666942260742188	0.3947718200683594	2.603953125	1.654639709472656	0.4409025573730469	2.768528076171875	1.445093627929688	0.3522081604003906	2.824885009765625	1.510319396972656	0.1343966217041015	2.758184326171875	1.584837768554687	0.1081159515380859
287	9.533333000000001	2.520071533203125	1.170757537841797	0.4004424743652344	2.49976904296875	1.346073791503906	0.3892236022949219	2.485572265625	1.486111419677734	0.3759666137695313	2.46168212890625	1.699626098632812	0.3635601806640625	2.438160888671875	1.66048779296875	0.3469606323242188	2.345733642578125	1.605197937011719	0.2548765258789062	2.490689453125	1.442988983154297	0.08841283416748047	2.55623388671875	1.615073425292969	-0.04923833847045898	2.5978349609375	1.6997490234375	-0.06373392868041992	2.674834716796875	1.769252868652344	-0.09042686462402344	2.592439697265625	1.737774291992187	-0.05646658706665039	2.49179150390625	1.66815380859375	0.3858822937011719	2.61344189453125	1.656750061035156	0.4313213500976563	2.777857666015625	1.436010131835938	0.3850461730957031	2.847918701171875	1.401914001464844	0.1656548156738281	2.788059814453125	1.440485229492187	0.09155035400390625
288	9.566667000000001	2.522066162109375	1.179254211425781	0.3950129699707031	2.503497802734375	1.352591400146484	0.37214404296875	2.487302734375	1.491262603759766	0.3558484497070312	2.456235595703125	1.702920654296875	0.3519349060058594	2.433421142578125	1.663819641113281	0.3350826110839843	2.355439453125	1.621180541992187	0.2257727661132813	2.5010107421875	1.468786499023437	0.05327724075317383	2.548364990234375	1.660417297363281	-0.06197540283203125	2.55459619140625	1.750547302246094	-0.09101856994628907	2.64331005859375	1.808133666992187	-0.1034178695678711	2.533695556640625	1.781751037597656	-0.09737602996826172	2.48809130859375	1.671927307128906	0.3717442932128906	2.611889404296875	1.681479125976562	0.4089002990722656	2.772485595703125	1.458137939453125	0.3724287109375	2.83983056640625	1.429527740478516	0.1528262786865234	2.78517236328125	1.4462734375	0.06813468170166016
289	9.6	2.52304931640625	1.180039321899414	0.3808572998046875	2.50921875	1.353265106201172	0.3596292114257812	2.494741455078125	1.491870269775391	0.3466852416992188	2.464349853515625	1.702720581054687	0.3492329406738282	2.441295166015625	1.664337646484375	0.3316640319824219	2.369359619140625	1.624204772949219	0.2181177062988281	2.511541015625	1.485662811279297	0.03338621520996093	2.52334326171875	1.677111938476562	-0.0891248779296875	2.523353759765625	1.767375366210937	-0.1170753555297852	2.61707666015625	1.814090698242187	-0.1337120361328125	2.4981640625	1.799706481933594	-0.1128446731567383	2.49625	1.671232421875	0.3676283874511719	2.619105712890625	1.682668579101563	0.4054403686523437	2.794304443359375	1.49833203125	0.2974155578613281	2.84103955078125	1.496971374511719	0.07172821807861328	2.790081787109375	1.437916564941406	0.006405025482177734
290	9.633333	2.5221337890625	1.17587809753418	0.3666654357910156	2.51099169921875	1.348993896484375	0.3488802490234375	2.498676025390625	1.487435638427734	0.3380349426269531	2.466415283203125	1.697056091308594	0.3452251281738281	2.443828369140625	1.659008422851562	0.3268523254394531	2.382746337890625	1.621966979980469	0.2067640075683594	2.5153349609375	1.50346875	0.003444716453552246	2.513317138671875	1.687118957519531	-0.1294637451171875	2.5041513671875	1.777635925292969	-0.1535799255371094	2.5935556640625	1.827059387207031	-0.1804015655517578	2.484130859375	1.810181030273438	-0.1496716461181641	2.498470458984375	1.665591613769531	0.3628777770996094	2.6221806640625	1.68021826171875	0.3945916442871094	2.788109375	1.532512329101563	0.2321176910400391	2.800656494140625	1.5499267578125	0.003546223163604736	2.771321044921875	1.467603515625	-0.0477636947631836
291	9.666667	2.526767822265625	1.175449920654297	0.3534861450195312	2.5156474609375	1.348157440185547	0.3353411254882813	2.501506103515625	1.486211608886719	0.3256355590820312	2.463017333984375	1.694085144042969	0.3378730163574219	2.442813720703125	1.656239013671875	0.3167751770019531	2.393712890625	1.62498193359375	0.1900717468261719	2.525759765625	1.508610656738281	-0.01406751537322998	2.53269482421875	1.685137634277344	-0.1553780364990234	2.49533837890625	1.767125427246094	-0.1819094696044922	2.588374267578125	1.808859130859375	-0.2085659484863281	2.463742919921875	1.788167785644531	-0.1785887908935547	2.494651123046875	1.662906188964844	0.3564869079589844	2.6137353515625	1.688475952148437	0.3967243347167969	2.805110107421875	1.549642211914062	0.2569842834472656	2.812645751953125	1.575435607910156	0.02947522735595703	2.7853056640625	1.495490905761719	-0.02609698867797852
292	9.700000000000001	2.54152783203125	1.169917404174805	0.3345359802246094	2.522689453125	1.341872161865235	0.3261318664550781	2.502925537109375	1.478894958496094	0.32414404296875	2.4610302734375	1.685198791503906	0.3342088012695312	2.442472900390625	1.647216796875	0.3123690795898437	2.39500048828125	1.624895690917969	0.1838949127197265	2.530654296875	1.51853466796875	-0.02164992713928223	2.561802001953125	1.692014709472656	-0.1617507934570312	2.49762939453125	1.752064575195313	-0.1935901336669922	2.586243896484375	1.792788635253906	-0.2322134246826172	2.472191650390625	1.783433532714844	-0.1929990386962891	2.492084716796875	1.654658325195312	0.3542150268554687	2.60762451171875	1.684340515136719	0.3996858520507813	2.795822021484375	1.522668395996094	0.2849869689941406	2.85285107421875	1.511841461181641	0.06449714660644532	2.817137939453125	1.4832880859375	-0.0251650218963623
293	9.733333	2.54473095703125	1.170250579833984	0.3291432495117187	2.52771435546875	1.343821655273437	0.3224876403808594	2.5113212890625	1.482359985351563	0.3199243774414062	2.47090185546875	1.690576843261719	0.3309304809570313	2.451992431640625	1.652587463378906	0.3086043701171875	2.401365966796875	1.627891906738281	0.1806033020019531	2.53286376953125	1.523898986816406	-0.03147484397888184	2.588364501953125	1.692453247070313	-0.172867431640625	2.508931640625	1.732937622070313	-0.2032853698730469	2.59467578125	1.784683776855469	-0.2371126403808594	2.48209521484375	1.772667602539062	-0.2040961303710938	2.501798095703125	1.659413208007813	0.3511134948730469	2.61874609375	1.68391796875	0.3988048706054688	2.8066337890625	1.5254462890625	0.2744678649902344	2.8500263671875	1.541865783691406	0.0494303092956543	2.80380859375	1.488911987304687	-0.02369648551940918
294	9.766667	2.550460205078125	1.167681991577148	0.3231183471679687	2.531817626953125	1.341469451904297	0.319882080078125	2.515006103515625	1.480209167480469	0.319344482421875	2.479732666015625	1.689899536132812	0.3258163146972656	2.459252197265625	1.65173046875	0.3050706787109375	2.39943408203125	1.620482116699219	0.1823258361816406	2.535296630859375	1.520365905761719	-0.02942802047729492	2.598000732421875	1.679203002929687	-0.179393310546875	2.52273095703125	1.726152404785156	-0.2115334930419922	2.611047607421875	1.771166931152344	-0.2487398529052735	2.4941591796875	1.759470520019531	-0.2098234710693359	2.51053466796875	1.65850146484375	0.3459681091308594	2.62965185546875	1.668379577636719	0.3941268310546875	2.8236787109375	1.522713439941406	0.2627607727050781	2.865686767578125	1.559140747070312	0.03943376159667969	2.8124111328125	1.501127258300781	-0.0247331714630127
295	9.800000000000001	2.556570068359375	1.163581878662109	0.3219537353515625	2.537510009765625	1.337484191894531	0.3180809936523438	2.52222900390625	1.476506927490234	0.3150345153808594	2.488473876953125	1.686703796386719	0.3198476867675781	2.468092529296875	1.648563293457031	0.298843994140625	2.40793408203125	1.618351867675781	0.1758485717773438	2.553288818359375	1.518907531738281	-0.03018254089355469	2.62605029296875	1.672373107910156	-0.1815312957763672	2.5496181640625	1.71507763671875	-0.2169544067382813	2.638212646484375	1.758301574707031	-0.2558803863525391	2.516052978515625	1.743817993164062	-0.2061067504882813	2.518640625	1.655127258300781	0.3407810668945312	2.635968017578125	1.664116943359375	0.3936195983886719	2.8191064453125	1.462075286865234	0.3498982238769531	2.878093505859375	1.476345062255859	0.1276645812988281	2.8402177734375	1.444500122070312	0.03882258987426758
296	9.833333	2.5572080078125	1.1623681640625	0.3205233459472656	2.538015625	1.335928924560547	0.31639501953125	2.522872802734375	1.47469873046875	0.3128677368164062	2.49125830078125	1.684859985351562	0.3164567260742188	2.470525146484375	1.646869384765625	0.2957281494140625	2.410212646484375	1.618027038574219	0.1727707061767578	2.55933154296875	1.510890716552734	-0.02593432426452637	2.643177734375	1.658819946289062	-0.1764352569580078	2.572145263671875	1.709076110839844	-0.21271875	2.659091796875	1.752854614257813	-0.2541354370117188	2.541678955078125	1.74158544921875	-0.2026917266845703	2.52107080078125	1.653168212890625	0.3375190734863281	2.639119140625	1.666002136230469	0.3872955322265625	2.822935546875	1.472294158935547	0.3188636169433594	2.90206494140625	1.449370178222656	0.1041765975952148	2.86439697265625	1.416226348876953	0.01593538379669189
297	9.866667	2.556558349609375	1.161115005493164	0.3184888916015625	2.537019775390625	1.33465380859375	0.3140645446777344	2.52155517578125	1.473402496337891	0.3103546142578125	2.490202880859375	1.683632873535156	0.3139082946777344	2.46971533203125	1.645710571289063	0.29279833984375	2.411486328125	1.619228759765625	0.168293701171875	2.56670849609375	1.512551086425781	-0.02598495864868164	2.659050048828125	1.659495178222656	-0.1724715423583984	2.59428271484375	1.715281188964844	-0.2122629547119141	2.69049072265625	1.746471069335938	-0.2433405303955078	2.568441650390625	1.753641723632812	-0.2051010284423828	2.519659912109375	1.651848937988281	0.3353432312011719	2.63549365234375	1.665655212402344	0.3898800659179688	2.816199951171875	1.46544677734375	0.3326369934082031	2.90357763671875	1.442090148925781	0.1211859436035156	2.8530576171875	1.383341339111328	0.0555884895324707
298	9.9	2.55924951171875	1.157970443725586	0.3131338195800781	2.53873876953125	1.331644653320313	0.3093878784179688	2.52183251953125	1.470438995361328	0.3069717712402344	2.489180908203125	1.680775573730469	0.3089476318359375	2.46913232421875	1.642563354492188	0.2877952880859375	2.413576171875	1.624329223632813	0.1604140625	2.57762841796875	1.514520874023437	-0.02516673469543457	2.688756103515625	1.668479187011719	-0.1503115997314453	2.630501220703125	1.729107055664063	-0.1932568206787109	2.686068603515625	1.709320068359375	-0.2812618713378906	2.600632568359375	1.747388305664062	-0.1923365325927734	2.518610595703125	1.649246643066406	0.3309334716796875	2.634228515625	1.6733125	0.3826963195800781	2.813186279296875	1.482654693603516	0.2941581726074219	2.892351806640625	1.473212585449219	0.0781142578125	2.8187197265625	1.421188446044922	0.03115015029907226
299	9.933333000000001	2.56259228515625	1.155558441162109	0.3136817932128906	2.543577392578125	1.329823669433594	0.3074373474121094	2.527155517578125	1.469047668457031	0.303956787109375	2.49519970703125	1.680100463867187	0.3049447631835938	2.4745107421875	1.641687561035156	0.2844780883789063	2.40689599609375	1.622841003417969	0.1627073364257813	2.578963623046875	1.516083923339844	-0.0184511547088623	2.72005126953125	1.670958984375	-0.1085151824951172	2.68583056640625	1.753304382324219	-0.1403239898681641	2.78068798828125	1.790547973632812	-0.1703576965332031	2.652530517578125	1.778476257324219	-0.1249765319824219	2.525068115234375	1.648551818847656	0.3266073608398438	2.64540234375	1.660371032714844	0.372424072265625	2.816757568359375	1.453023864746094	0.3069500122070313	2.88176953125	1.463755493164062	0.08562040710449219	2.809887939453125	1.436962036132813	0.01848662567138672
300	9.966667000000001	2.561558837890625	1.156456436157226	0.3127882080078125	2.54098046875	1.330235168457031	0.3054907836914063	2.523335205078125	1.469070281982422	0.3011286926269531	2.494064697265625	1.680148071289063	0.2970194396972656	2.4732685546875	1.641611083984375	0.2770728149414062	2.410475830078125	1.633010803222656	0.1518596343994141	2.581457275390625	1.497438903808594	-0.009337857246398925	2.7246015625	1.6663759765625	-0.06240486907958984	2.727488525390625	1.759079895019531	-0.08068425750732422	2.818312744140625	1.813355895996094	-0.08829528808593751	2.70134619140625	1.79120458984375	-0.07323143005371094	2.523127197265625	1.648765686035156	0.3198249816894531	2.642929443359375	1.660446655273438	0.3665103759765625	2.763700927734375	1.412875915527344	0.3434176940917969	2.85341552734375	1.352563446044922	0.1397495269775391	2.771656982421875	1.320005859375	0.08860383605957031
301	10	2.562692626953125	1.157247360229492	0.3104385375976563	2.54166943359375	1.330243713378906	0.3015622253417969	2.522068359375	1.468307495117188	0.2977548522949219	2.496697509765625	1.679121337890625	0.2955711669921875	2.47647998046875	1.641416809082031	0.2739396057128906	2.42073388671875	1.6277373046875	0.1464462432861328	2.5954130859375	1.480324157714844	0.002187967300415039	2.751005126953125	1.645257385253906	-0.004890888214111328	2.75780615234375	1.736753173828125	0.01638228988647461	2.846408447265625	1.792864440917969	0.02944491195678711	2.72256787109375	1.744492858886719	0.07207748413085938	2.5238134765625	1.646995483398437	0.3193367004394531	2.64591943359375	1.643879150390625	0.3596545715332031	2.69909423828125	1.381878601074219	0.2935308837890625	2.76384912109375	1.265456176757813	0.1063791351318359	2.7835625	1.210331573486328	0.0235769157409668
302	10.033333	2.557859375	1.158113891601563	0.3116684265136719	2.5372998046875	1.331532958984375	0.30135888671875	2.516890869140625	1.469837066650391	0.2975364379882813	2.496534912109375	1.681723999023438	0.2944509887695312	2.475677001953125	1.644354675292969	0.2725773315429688	2.423385498046875	1.632958740234375	0.1430230102539063	2.589409912109375	1.473730529785156	-0.0001802146434783936	2.7430810546875	1.636896301269531	0.03836127853393555	2.722279541015625	1.713530212402344	0.08944810485839844	2.811091064453125	1.764047973632813	0.1174966201782227	2.68735791015625	1.709308349609375	0.1288401489257812	2.522607177734375	1.648947448730469	0.3187394714355469	2.64621826171875	1.645554626464844	0.3553161926269531	2.67003466796875	1.379033874511719	0.2872799377441406	2.73243359375	1.327985656738281	0.07154483795166015	2.774626220703125	1.253668334960937	0.01647671699523926
303	10.066667	2.558842529296875	1.159076385498047	0.3099485473632813	2.53859375	1.332701629638672	0.2994426879882813	2.519011962890625	1.471246887207031	0.29484375	2.50114404296875	1.683560424804687	0.2907388916015625	2.479429931640625	1.646273071289063	0.2694578857421875	2.423222900390625	1.636718383789062	0.1412452850341797	2.56770556640625	1.457636535644531	-0.002387255430221558	2.78543603515625	1.5006689453125	-0.05309618377685547	2.8579765625	1.560070861816406	-0.04113961791992188	2.870852294921875	1.464844757080078	-0.08603402709960938	2.832259033203125	1.507131530761719	0.06205981826782227	2.527272216796875	1.650588012695313	0.3148003234863281	2.6525380859375	1.642354125976563	0.34486669921875	2.666558349609375	1.381895538330078	0.2534831390380859	2.717985595703125	1.359563751220703	0.02986110687255859	2.77634326171875	1.397988189697266	-0.04413204956054687
304	10.1	2.55908349609375	1.159904174804687	0.3088584899902344	2.539048583984375	1.333724334716797	0.2981536254882812	2.52019580078125	1.472488861083984	0.2927838439941406	2.503498046875	1.685039978027344	0.2857029113769531	2.481318115234375	1.647532592773437	0.26519091796875	2.419973388671875	1.637600830078125	0.1392232360839844	2.550868896484375	1.450517120361328	-0.007725283622741699	2.766239990234375	1.466651824951172	-0.08047010803222657	2.811173095703125	1.514519775390625	-0.1486006011962891	2.779447265625	1.417308685302734	-0.1200346221923828	2.885490234375	1.497418151855469	-0.05936833572387695	2.529718994140625	1.652239013671875	0.3099974365234375	2.655481689453125	1.651639587402344	0.3396823425292969	2.66609228515625	1.382754577636719	0.2754003295898437	2.718225830078125	1.340113708496094	0.05466544723510742	2.752322265625	1.385321807861328	-0.03002261352539062
305	10.133333	2.5528134765625	1.163033126831055	0.3000816040039063	2.53981787109375	1.337167358398438	0.2844227905273438	2.526748291015625	1.476369323730469	0.274594482421875	2.503958984375	1.688497924804687	0.2747312622070313	2.48479736328125	1.651294799804687	0.2508812255859375	2.42957958984375	1.641395690917969	0.1220890884399414	2.517772216796875	1.413003723144531	0.004595466136932373	2.697402099609375	1.53729931640625	-0.06046628189086914	2.765781982421875	1.579116333007812	-0.1107633895874023	2.7653623046875	1.473801361083984	-0.1243218307495117	2.81855078125	1.59639697265625	-0.06684839630126953	2.529060302734375	1.655428527832031	0.299842529296875	2.641831787109375	1.661837524414063	0.3626377868652344	2.671614013671875	1.387816192626953	0.3868806762695313	2.7831142578125	1.319720977783203	0.1966083831787109	2.759976318359375	1.28198779296875	0.1048381881713867
306	10.166667	2.55350439453125	1.162309432983399	0.2955392761230469	2.54104345703125	1.336402648925781	0.2795124816894531	2.52821435546875	1.475581512451172	0.2695691528320313	2.507648193359375	1.687876708984375	0.2708381042480469	2.4865498046875	1.65085302734375	0.2484119415283203	2.427741455078125	1.640750305175781	0.1212761383056641	2.527125	1.426035522460938	-0.01186719512939453	2.678444091796875	1.592488708496094	-0.04816691589355469	2.751683837890625	1.6515537109375	-0.05800624847412109	2.68739794921875	1.567075256347656	-0.05808354949951172	2.76927685546875	1.680468933105469	-0.02756586456298828	2.53404248046875	1.6545908203125	0.2942557067871094	2.65378271484375	1.665817810058594	0.3414699401855469	2.7671533203125	1.415077575683594	0.3132147827148438	2.77733935546875	1.544974243164063	0.1227737197875977	2.7547900390625	1.570525207519531	0.02678355598449707
307	10.2	2.55301708984375	1.162630767822266	0.2926781921386719	2.54044873046875	1.336226348876953	0.2752443542480469	2.525989013671875	1.474978576660156	0.2655396728515625	2.50724755859375	1.687005859375	0.2676673583984375	2.486901123046875	1.65042724609375	0.2440549163818359	2.426362548828125	1.641021545410156	0.1179934768676758	2.55970458984375	1.438470001220703	-0.002852454662322998	2.668415771484375	1.638161926269531	-0.00716332483291626	2.747094970703125	1.688229064941406	0.00755116605758667	2.676441162109375	1.61418212890625	-0.01981999778747559	2.76112744140625	1.718629821777344	0.01737479400634766	2.53222705078125	1.653365844726562	0.2919147033691406	2.643496337890625	1.643823974609375	0.3563668823242188	2.748894775390625	1.389005187988281	0.3431959838867187	2.828833984375	1.451669982910156	0.1365225677490234	2.83493505859375	1.383564575195313	0.06130128479003906
308	10.233333	2.552593017578125	1.163639785766602	0.2886888427734375	2.53944140625	1.337996063232422	0.2742468872070313	2.52735498046875	1.477376220703125	0.264229736328125	2.50877294921875	1.690040344238281	0.2678291320800781	2.48795263671875	1.653497192382813	0.2442799224853516	2.42562255859375	1.645307495117188	0.1185378570556641	2.54754443359375	1.428742401123047	0.008593402862548827	2.673678955078125	1.618673950195312	0.002175036430358887	2.744495849609375	1.671284118652344	0.03659072494506836	2.68666162109375	1.595672424316406	-0.01062967586517334	2.757671630859375	1.705232360839844	0.0187015552520752	2.534190185546875	1.656147888183594	0.2915552978515625	2.647560302734375	1.644448608398438	0.3526818237304687	2.75662255859375	1.390924041748047	0.330214599609375	2.850971435546875	1.379747467041016	0.1196821746826172	2.80700634765625	1.314534576416016	0.05479448318481445
309	10.266667	2.551110595703125	1.164544509887695	0.2816373901367187	2.540685302734375	1.339053192138672	0.2674543762207031	2.530409423828125	1.478572845458984	0.257963623046875	2.507960205078125	1.690755859375	0.2635549011230469	2.487193603515625	1.653989562988281	0.2403380889892578	2.41745947265625	1.643728454589844	0.1187519302368164	2.39687939453125	1.388423187255859	0.02817370796203613	2.585360107421875	1.506512878417969	-0.02206156349182129	2.675298828125	1.533603515625	-0.03385263061523437	2.5847568359375	1.478150207519531	-0.03039345932006836	2.7018515625	1.552814514160156	0.008128266334533691	2.534644287109375	1.65720751953125	0.2863306884765625	2.645391357421875	1.642645751953125	0.3514389038085938	2.85384130859375	1.465663818359375	0.3083814086914062	2.873910888671875	1.61543310546875	0.1337824096679688	2.8171064453125	1.695088806152344	0.1051806259155273
310	10.3	2.552419677734375	1.165493041992188	0.2807077331542969	2.54134765625	1.340249908447266	0.266230712890625	2.530834716796875	1.479968231201172	0.2562637023925781	2.51036328125	1.692779052734375	0.2595450134277344	2.488953125	1.655865905761719	0.2369774322509766	2.415051513671875	1.637219604492187	0.1186044616699219	2.38710009765625	1.382114929199219	0.02799209976196289	2.584285888671875	1.472674774169922	-0.04338430786132812	2.675493896484375	1.474416839599609	-0.01746648216247559	2.57878125	1.448976104736328	-0.05385769653320312	2.70262158203125	1.492893280029297	-0.005144828796386718	2.53704931640625	1.65920068359375	0.2824569396972657	2.645776123046875	1.639697692871094	0.3500840148925781	2.862481201171875	1.468523681640625	0.3248287353515625	2.88759814453125	1.610882507324219	0.1442449951171875	2.83411279296875	1.691104431152344	0.1106235122680664
311	10.333333	2.55154638671875	1.166090545654297	0.2772240295410156	2.5365712890625	1.340921875	0.2640090637207032	2.52293115234375	1.480658538818359	0.2551792602539062	2.508845703125	1.694299499511719	0.2590237121582031	2.485883544921875	1.658015258789062	0.2368101348876953	2.414271240234375	1.631421630859375	0.1182971038818359	2.391778076171875	1.373414398193359	0.03333154296875	2.603571044921875	1.409312561035156	-0.04534374237060547	2.6930595703125	1.379503295898437	-0.03421408843994141	2.588281005859375	1.385401580810547	-0.05280214309692383	2.726366455078125	1.3877080078125	-0.02151935577392578	2.5349951171875	1.659860229492188	0.281426025390625	2.64121826171875	1.626860229492187	0.3481592407226562	2.818593017578125	1.413942047119141	0.3298714599609375	2.941681884765625	1.409041961669922	0.1336744995117188	2.91745458984375	1.341209442138672	0.06108156585693359
312	10.366667	2.558209228515625	1.166126724243164	0.273504150390625	2.53842578125	1.340429809570312	0.2658111572265625	2.52237109375	1.479760406494141	0.2599166564941406	2.507914794921875	1.692932983398437	0.2626582641601563	2.485024658203125	1.65656640625	0.2407318725585937	2.420633544921875	1.625293701171875	0.1196061782836914	2.408823974609375	1.367558746337891	0.03353925704956055	2.59276904296875	1.263941711425781	-0.05328290939331055	2.680884521484375	1.229052276611328	-0.05261938095092773	2.59591748046875	1.166187271118164	-0.06439955902099609	2.70686181640625	1.185867065429687	-0.03495907211303711	2.53412060546875	1.658735900878906	0.2851383666992188	2.64087646484375	1.638747009277344	0.3555455322265625	2.874994140625	1.492873321533203	0.3289065856933594	2.94012109375	1.594480285644531	0.1317454223632812	2.96836181640625	1.685183898925781	0.09448378753662109
313	10.4	2.558609619140625	1.1615576171875	0.2712175903320312	2.535325927734375	1.335179473876953	0.26592431640625	2.518075927734375	1.474105133056641	0.2602191162109375	2.499140869140625	1.686535339355469	0.2601725769042968	2.477727783203125	1.649537109375	0.2380143280029297	2.42404931640625	1.60990234375	0.1144508438110352	2.45487255859375	1.356796478271484	0.02128491592407226	2.605302734375	1.213154083251953	-0.07171766662597656	2.683302490234375	1.185349212646484	-0.1174424285888672	2.634688720703125	1.094330871582031	-0.09255259704589844	2.67221533203125	1.090959358215332	-0.09282577514648438	2.525312255859375	1.653199829101562	0.2837599792480469	2.631048828125	1.631404602050781	0.3547137756347656	2.8616181640625	1.485717224121094	0.3086673278808594	2.933635498046875	1.575423217773438	0.108665168762207	2.9450263671875	1.650323120117188	0.0405937728881836
314	10.433333	2.56014501953125	1.160240921020508	0.2713614196777344	2.53473876953125	1.333454010009766	0.2680784606933594	2.51677490234375	1.472180969238281	0.2628812866210937	2.4934013671875	1.683955993652344	0.2600998840332031	2.47341748046875	1.646327514648438	0.2377632904052734	2.43668017578125	1.604023803710938	0.1091349716186523	2.511124267578125	1.365906036376953	0.002753697395324707	2.6219521484375	1.189293228149414	-0.08858638000488281	2.6855810546875	1.136469665527344	-0.1343317413330078	2.604775634765625	1.0768369140625	-0.1002558441162109	2.5852958984375	1.070468421936035	-0.1108454818725586	2.519575439453125	1.651449340820312	0.2847273254394531	2.62554638671875	1.632781677246094	0.356009521484375	2.83021533203125	1.464380187988281	0.2777777404785156	2.8607197265625	1.535772216796875	0.06072764205932617	2.930963623046875	1.588865295410156	0.009722013473510743
315	10.466667	2.55939599609375	1.158189865112305	0.2702623901367188	2.533591552734375	1.331528289794922	0.2678591918945312	2.516554443359375	1.470476745605469	0.2618981323242188	2.49350830078125	1.682473205566406	0.2578744506835938	2.4739462890625	1.64475634765625	0.2352162628173828	2.435897216796875	1.598430236816406	0.1082186431884766	2.529130859375	1.368084259033203	-0.001089580297470093	2.63999365234375	1.1906533203125	-0.09133905792236328	2.69870068359375	1.130720428466797	-0.1350455932617187	2.60897021484375	1.083612548828125	-0.1034611282348633	2.585355224609375	1.076442260742188	-0.09816469573974609	2.51912109375	1.649988220214844	0.2832021179199219	2.624848876953125	1.63	0.3547112731933594	2.824787353515625	1.456933227539063	0.2735474243164063	2.891183349609375	1.510675140380859	0.05920339965820313	2.9601572265625	1.56751318359375	0.01035086822509766
316	10.5	2.559337646484375	1.154423187255859	0.2719317016601562	2.535656982421875	1.329048522949219	0.2690612487792969	2.51972119140625	1.468929840087891	0.2633734130859375	2.499703369140625	1.682359375	0.2564401550292969	2.47935009765625	1.644414428710937	0.2342908477783203	2.42745068359375	1.591444091796875	0.1141058044433594	2.518388671875	1.363450866699219	-0.005383044242858887	2.652330810546875	1.205283706665039	-0.1030727310180664	2.72510546875	1.156089340209961	-0.1395839385986328	2.642552734375	1.100228775024414	-0.1013798370361328	2.62477490234375	1.081810119628906	-0.1063167495727539	2.525103271484375	1.649670715332031	0.2822377624511719	2.631286865234375	1.630563659667969	0.3546185607910156	2.8378203125	1.452438232421875	0.2999364929199219	2.9069638671875	1.492519317626953	0.08210423278808594	2.951130126953125	1.552387573242187	0.01170381927490234
317	10.533333	2.560485595703125	1.151585510253906	0.2710265197753906	2.535739501953125	1.325199188232422	0.2678695983886719	2.519533203125	1.464317016601562	0.261118408203125	2.49833154296875	1.676578491210937	0.2537852478027344	2.47789599609375	1.638624084472656	0.2322457122802734	2.421625	1.59013330078125	0.1129389343261719	2.51474267578125	1.363136932373047	-0.003734462022781372	2.651767333984375	1.205583419799805	-0.09536658477783203	2.718053466796875	1.156788848876953	-0.1421363067626953	2.636071533203125	1.095675621032715	-0.1133380813598633	2.61306640625	1.087542602539062	-0.1161119155883789	2.5242373046875	1.644282409667969	0.2791265258789062	2.6312509765625	1.623779479980469	0.3487272338867187	2.844851318359375	1.457403869628906	0.2910701293945313	2.94167431640625	1.472472747802734	0.08198088073730468	2.940237548828125	1.551241577148438	0.01730065727233887
318	10.566667	2.561105712890625	1.151639038085938	0.2706216125488281	2.5362294921875	1.325261108398438	0.2673101196289063	2.520056884765625	1.464392822265625	0.2602778625488281	2.498811767578125	1.67666064453125	0.2522420959472656	2.478393310546875	1.638625854492187	0.2308099822998047	2.4222841796875	1.589789001464844	0.1115402297973633	2.51563232421875	1.362616638183594	-0.004712172031402588	2.65207861328125	1.204356796264648	-0.09608544158935547	2.71768701171875	1.155802154541016	-0.1440770111083984	2.63462841796875	1.095905143737793	-0.1157464752197266	2.612012451171875	1.087429580688477	-0.1199556274414063	2.524713623046875	1.644447021484375	0.277707763671875	2.63189013671875	1.624907836914062	0.347375732421875	2.8473642578125	1.460533020019531	0.2907376098632812	2.94378369140625	1.474734893798828	0.08135858154296875	2.942584716796875	1.552807983398437	0.01580877590179443
319	10.6	2.56110595703125	1.151639022827148	0.270621337890625	2.536229736328125	1.325261108398438	0.2673097534179688	2.5200576171875	1.464392822265625	0.2602774047851563	2.4988125	1.67666064453125	0.2522412261962891	2.47839404296875	1.638625732421875	0.2308091735839844	2.42228515625	1.589788635253906	0.1115393371582031	2.51563427734375	1.362616455078125	-0.00471271562576294	2.65208154296875	1.20435710144043	-0.09608551025390626	2.7176904296875	1.155803176879883	-0.1440769958496094	2.6346318359375	1.095905609130859	-0.1157470092773437	2.612016357421875	1.087429428100586	-0.1199566955566406	2.524714111328125	1.644447021484375	0.2777069396972656	2.631890869140625	1.624908142089844	0.3473749389648437	2.847365478515625	1.460533905029297	0.2907367858886719	2.94378466796875	1.474735778808594	0.08135764312744141	2.9425859375	1.552808776855469	0.01580772590637207
320	10.633333	2.56206201171875	1.149332809448242	0.2663629455566406	2.53808740234375	1.323207366943359	0.2607383422851562	2.521953369140625	1.462434051513672	0.2526521606445313	2.498734375	1.674527038574219	0.2405540313720703	2.478733154296875	1.635867736816406	0.2197417144775391	2.42358447265625	1.589988403320313	0.09868959045410156	2.5276796875	1.364261535644531	-0.01177240180969238	2.6695146484375	1.204308013916016	-0.09189299774169922	2.730824951171875	1.166723968505859	-0.1536383056640625	2.63160986328125	1.131215698242187	-0.1392087860107422	2.613825927734375	1.091905754089356	-0.1254927825927734	2.52486572265625	1.643006896972656	0.2667398376464844	2.633470703125	1.627545227050781	0.3354642333984375	2.855341552734375	1.468752258300781	0.2867349243164062	2.956391357421875	1.490113677978516	0.07989634704589844	2.943851806640625	1.557790588378906	0.004544146537780762
321	10.666667	2.563782470703125	1.146728668212891	0.2672655944824219	2.538912109375	1.321723083496094	0.2615293579101562	2.52246826171875	1.46188037109375	0.2529417266845703	2.500134033203125	1.675517395019531	0.2397311553955078	2.4798828125	1.636588073730469	0.2188737030029297	2.426086669921875	1.590000732421875	0.09633702850341797	2.530348876953125	1.36305355834961	-0.01617961311340332	2.706509765625	1.232581115722656	-0.08547755432128906	2.7273408203125	1.172936126708984	-0.1570279235839844	2.6326669921875	1.124975456237793	-0.1425656433105469	2.607693603515625	1.160196151733399	-0.1155322189331055	2.526206787109375	1.643769775390625	0.2663342895507813	2.6394208984375	1.629076110839844	0.3292672119140625	2.85789453125	1.460264617919922	0.2883568420410156	2.94426611328125	1.478870483398437	0.07295378875732422	2.94232275390625	1.556608825683594	0.005756415367126465
322	10.7	2.56430126953125	1.146123245239258	0.2671954650878906	2.5390556640625	1.322359924316406	0.26084375	2.524214599609375	1.463565948486328	0.2496869659423828	2.51041845703125	1.679332153320312	0.2337566528320313	2.48849365234375	1.640718139648437	0.2131694946289062	2.431559814453125	1.585382873535156	0.09453911590576172	2.531980712890625	1.353299377441406	-0.01590715312957764	2.71306884765625	1.230430191040039	-0.09173619079589844	2.72733740234375	1.168358306884766	-0.16377197265625	2.639006591796875	1.109948348999023	-0.1430807800292969	2.6163173828125	1.149648147583008	-0.1156802520751953	2.535326904296875	1.646644958496094	0.2609957275390625	2.6469365234375	1.621439758300781	0.3254416809082031	2.856740966796875	1.438260528564453	0.286953369140625	2.9436171875	1.477186248779297	0.0726083984375	2.941072998046875	1.555472778320313	0.004906974792480469
323	10.733333	2.567146240234375	1.147811569213867	0.2687262573242187	2.54069140625	1.323578582763672	0.2598929748535156	2.5240712890625	1.464348358154297	0.2476498413085937	2.51185595703125	1.6799931640625	0.2318138580322266	2.48923779296875	1.641595703125	0.2116967926025391	2.4310068359375	1.586084045410156	0.09395794677734375	2.525183349609375	1.350934783935547	-0.01478371047973633	2.709350830078125	1.231835845947266	-0.08845598602294921	2.726382080078125	1.173932022094726	-0.1631806182861328	2.641058837890625	1.111337898254394	-0.1426814727783203	2.613635986328125	1.155609970092773	-0.1152301177978516	2.53696337890625	1.647144226074219	0.2585796508789063	2.646270751953125	1.618019287109375	0.32501416015625	2.8482822265625	1.428594177246094	0.2780982971191406	2.909259033203125	1.493655090332031	0.06143610000610351	2.939355712890625	1.558116760253906	-0.01363485336303711
324	10.766667	2.567924560546875	1.148538833618164	0.2685979309082031	2.54273583984375	1.324965545654297	0.2593522644042969	2.527098388671875	1.466212036132812	0.2467585144042969	2.51336572265625	1.682176452636719	0.2285447692871094	2.4908876953125	1.643304809570313	0.2088588256835938	2.432510498046875	1.585907531738281	0.09162211608886718	2.525395263671875	1.350919006347656	-0.02045150756835937	2.708514892578125	1.228239013671875	-0.09284832000732422	2.711996337890625	1.173562103271484	-0.1720682830810547	2.628105712890625	1.110709487915039	-0.1457214508056641	2.60536962890625	1.166258041381836	-0.1198118209838867	2.538833984375	1.649701477050781	0.2556731414794922	2.649757080078125	1.625175842285156	0.3219997253417969	2.853831298828125	1.435048461914062	0.2828670654296875	2.907919677734375	1.500403289794922	0.06378027725219726	2.937746337890625	1.5572744140625	-0.01765488815307617
325	10.8	2.567975830078125	1.148151840209961	0.2682616882324219	2.542529541015625	1.324172393798828	0.2589221496582031	2.527749267578125	1.4651064453125	0.2451087951660156	2.5126279296875	1.680751892089844	0.2296414031982422	2.49041943359375	1.642062377929687	0.2095412902832031	2.43484716796875	1.587214660644531	0.09009329223632813	2.522486328125	1.350520172119141	-0.02123847579956055	2.70358251953125	1.227136184692383	-0.09599178314208984	2.7141259765625	1.171046173095703	-0.1733406372070312	2.62832763671875	1.111244651794434	-0.1469287109375	2.60420654296875	1.166596817016602	-0.1334878540039063	2.538290771484375	1.648172424316406	0.2562756652832031	2.650823974609375	1.624350769042969	0.3195501098632813	2.8530224609375	1.435451751708984	0.270160888671875	2.90473193359375	1.497455963134766	0.05003595352172852	2.936797607421875	1.554772399902344	-0.02995717811584473
326	10.833333	2.56989697265625	1.148135299682617	0.2638075256347656	2.545336181640625	1.324296173095703	0.2554280395507812	2.52926953125	1.465326904296875	0.2446449432373047	2.511013916015625	1.6806025390625	0.2280183715820313	2.48957568359375	1.641493469238281	0.2079160766601562	2.435499267578125	1.585693481445313	0.08825472259521484	2.52402490234375	1.350000427246094	-0.02436494064331055	2.704473876953125	1.225883605957031	-0.09933578491210937	2.717060546875	1.170034469604492	-0.1765309295654297	2.63156005859375	1.111445190429688	-0.1467354583740234	2.608413330078125	1.171120391845703	-0.1465519561767578	2.536930419921875	1.648547912597656	0.2550242309570313	2.650851318359375	1.630651428222656	0.3177155456542969	2.85430712890625	1.444573089599609	0.2633343811035156	2.88933447265625	1.494236389160156	0.03692893600463867	2.939008056640625	1.548285827636719	-0.03600578689575195
327	10.866667	2.5699248046875	1.148479995727539	0.2629976806640625	2.545196533203125	1.324704650878906	0.2549765472412109	2.53008203125	1.465813903808594	0.2431570281982422	2.51216064453125	1.681130187988281	0.2256121978759766	2.49040185546875	1.641956298828125	0.2059384613037109	2.435592041015625	1.585606994628906	0.08680266571044921	2.524318359375	1.349695159912109	-0.02546492958068848	2.706881591796875	1.22998127746582	-0.1027229309082031	2.71681591796875	1.179085968017578	-0.1836849822998047	2.639923583984375	1.112722503662109	-0.1473066558837891	2.612239501953125	1.171968780517578	-0.1469108734130859	2.538302001953125	1.649138061523437	0.2525103912353516	2.651599365234375	1.629294616699219	0.3158499145507813	2.854173828125	1.441084136962891	0.2650658264160156	2.878766357421875	1.51554248046875	0.04405215454101562	2.941107177734375	1.549291015625	-0.03138870429992676
328	10.9	2.571811767578125	1.147147994995117	0.2625831909179687	2.5475546875	1.323878540039062	0.2550791473388672	2.5324609375	1.465392944335937	0.2441225433349609	2.511920654296875	1.681132690429687	0.2285374755859375	2.490652099609375	1.6417958984375	0.2083760681152344	2.436641845703125	1.586456970214844	0.08801052093505859	2.521929931640625	1.350818969726562	-0.02897337913513184	2.70766455078125	1.233119216918945	-0.1033246917724609	2.719897705078125	1.178186935424805	-0.1815526733398438	2.64093408203125	1.112295761108398	-0.1481296691894531	2.61341162109375	1.172435134887695	-0.1466982574462891	2.5384296875	1.649131042480469	0.2552739715576172	2.6525576171875	1.629941772460938	0.3179528198242187	2.855013916015625	1.442153991699219	0.2618001403808594	2.87787548828125	1.504960906982422	0.03644697189331055	2.938998046875	1.549101013183594	-0.03484225845336914
329	10.933333	2.572079345703125	1.146833099365234	0.26232568359375	2.54835595703125	1.323695678710938	0.2554529571533203	2.534377685546875	1.46532470703125	0.2441523742675781	2.515778076171875	1.681179138183594	0.2272068634033203	2.49378369140625	1.64190234375	0.2076950836181641	2.43750341796875	1.586850646972656	0.08820903778076172	2.52383349609375	1.351734558105469	-0.02918309783935547	2.71083251953125	1.23806120300293	-0.1066988296508789	2.724802490234375	1.181827362060547	-0.1837243194580078	2.647646728515625	1.112222023010254	-0.1537157897949219	2.6178681640625	1.172276672363281	-0.1470232086181641	2.54239404296875	1.6491064453125	0.253768569946289	2.65773681640625	1.628657043457031	0.3138224182128906	2.859755615234375	1.443322357177734	0.2484366607666016	2.876650634765625	1.504640106201172	0.02210299682617187	2.943819091796875	1.55142724609375	-0.04169265747070312
330	10.966667	2.57344140625	1.147128204345703	0.2612463073730469	2.54960400390625	1.324111846923828	0.2549364624023437	2.535072509765625	1.465839508056641	0.2444438171386719	2.516939208984375	1.681854187011719	0.2272518768310547	2.494775634765625	1.642580139160156	0.2078472442626953	2.438283447265625	1.587876098632813	0.08819180297851563	2.5243017578125	1.352716552734375	-0.02975830459594727	2.71105615234375	1.236499694824219	-0.1044877014160156	2.724985595703125	1.186197570800781	-0.1855919342041016	2.645031494140625	1.118133850097656	-0.1593605346679688	2.616690185546875	1.172554428100586	-0.1476014404296875	2.54357373046875	1.649731384277344	0.2537934112548828	2.658400390625	1.629511840820312	0.3150860290527344	2.863592529296875	1.444697387695312	0.2578381652832031	2.878890380859375	1.514939453125	0.03384019470214844	2.94171728515625	1.550421264648437	-0.04084669494628906
331	11	2.5745693359375	1.145334457397461	0.2603441772460938	2.55179248046875	1.32312060546875	0.2544716033935547	2.538351806640625	1.465470245361328	0.2439424896240234	2.520132080078125	1.682208862304687	0.2260640106201172	2.4976220703125	1.64273828125	0.207012924194336	2.43848583984375	1.58730322265625	0.08835877990722656	2.52690869140625	1.3528603515625	-0.03156187438964844	2.7129501953125	1.236936416625977	-0.1109771423339844	2.731231201171875	1.180464950561523	-0.1874362030029297	2.6469267578125	1.117824836730957	-0.1597463684082031	2.6199189453125	1.172654815673828	-0.1571769866943359	2.547154052734375	1.650050354003906	0.25250244140625	2.6633232421875	1.63033544921875	0.3124337463378906	2.8671728515625	1.441835723876953	0.2574484252929687	2.885467529296875	1.506704498291016	0.03117667198181152	2.946089111328125	1.549466369628906	-0.04202457809448242
332	11.033333	2.5760849609375	1.144378173828125	0.2605249938964844	2.55484765625	1.322396514892578	0.2545514068603515	2.542308837890625	1.464876953125	0.2441930236816406	2.52253857421875	1.681452453613281	0.2253468627929688	2.5001005859375	1.641730224609375	0.2067066497802734	2.43687841796875	1.58716162109375	0.08972608184814453	2.52648095703125	1.353572998046875	-0.0311429500579834	2.71360791015625	1.237300491333008	-0.1076152648925781	2.73724267578125	1.180572998046875	-0.1824302062988281	2.649411376953125	1.117849021911621	-0.1699809722900391	2.62123876953125	1.171701202392578	-0.157286376953125	2.55001416015625	1.649597778320313	0.2517084503173828	2.667784423828125	1.631927490234375	0.3091749877929688	2.873669677734375	1.447424255371094	0.2481821136474609	2.88213330078125	1.509619171142578	0.02052114868164063	2.94736572265625	1.551890319824219	-0.04894293212890625
333	11.066667	2.5761630859375	1.1443515625	0.2604347229003906	2.554896240234375	1.322366821289062	0.2544288330078125	2.54237451171875	1.464844573974609	0.2439964141845703	2.52265869140625	1.681409057617187	0.2249464874267578	2.500220703125	1.641674499511719	0.2063311004638672	2.43703271484375	1.587026123046875	0.0893677749633789	2.5265556640625	1.353305358886719	-0.03130977630615234	2.713619873046875	1.236835861206055	-0.1076414489746094	2.737569580078125	1.179809356689453	-0.1821293029785156	2.64957080078125	1.117266120910644	-0.1699477386474609	2.621442626953125	1.171261276245117	-0.1576788787841797	2.550114990234375	1.649572021484375	0.2513498992919922	2.6678642578125	1.632095825195313	0.3089212646484375	2.873958984375	1.447614318847656	0.2485624542236328	2.88260205078125	1.509192779541016	0.02073857116699219	2.947894775390625	1.551272705078125	-0.04878627395629883
334	11.1	2.578481201171875	1.144591369628906	0.2589030456542969	2.557375244140625	1.322791351318359	0.2533504333496094	2.545297119140625	1.465418640136719	0.2427925109863281	2.526044677734375	1.682045104980469	0.221966796875	2.503185546875	1.642185363769531	0.2040349273681641	2.437647705078125	1.5874169921875	0.08827941131591797	2.526209228515625	1.352701843261719	-0.03171013259887695	2.71253173828125	1.236708450317383	-0.1111139221191406	2.732040283203125	1.184590057373047	-0.1904411010742187	2.648113525390625	1.117618492126465	-0.1732753601074219	2.619266357421875	1.171156448364258	-0.1582355804443359	2.553789306640625	1.650332153320313	0.2482960357666016	2.671601318359375	1.630097290039062	0.3050837097167969	2.86939111328125	1.435270477294922	0.2484513702392578	2.889516845703125	1.491750549316406	0.01982843780517578	2.94771533203125	1.544548400878906	-0.0488087158203125
335	11.133333	2.580756591796875	1.145525817871094	0.2521668701171875	2.558590087890625	1.323259063720703	0.2480331878662109	2.544680419921875	1.465582611083984	0.2399842071533203	2.52400830078125	1.681828491210938	0.2214545745849609	2.50145703125	1.642087280273437	0.2031557769775391	2.43807421875	1.586241760253906	0.08708704376220704	2.525791015625	1.350796295166016	-0.0307326831817627	2.70566259765625	1.224609069824219	-0.1080123596191406	2.735611328125	1.175948547363281	-0.1860244903564453	2.648240966796875	1.111980697631836	-0.1790279235839844	2.620858154296875	1.166526977539063	-0.1739957427978516	2.55191796875	1.650097106933594	0.247389404296875	2.6696318359375	1.631201477050781	0.3042010498046875	2.875822021484375	1.447392944335937	0.2437704467773437	2.8819150390625	1.502940582275391	0.01462286758422852	2.951719482421875	1.547374694824219	-0.04857084274291992
336	11.166667	2.58133251953125	1.144421508789063	0.2518684234619141	2.559914794921875	1.321882476806641	0.247881591796875	2.547338623046875	1.463985412597656	0.2389690704345703	2.526237060546875	1.67994189453125	0.2229319915771484	2.503950927734375	1.640443786621094	0.2040604248046875	2.44047216796875	1.586409362792969	0.08754861450195313	2.52612939453125	1.350934875488281	-0.03039946365356445	2.7042880859375	1.224412963867187	-0.109647216796875	2.73720703125	1.170840591430664	-0.1828523254394531	2.649411376953125	1.107527397155762	-0.1797044982910156	2.62308837890625	1.166837417602539	-0.1789471740722656	2.55401806640625	1.648041198730469	0.2486035461425781	2.670483154296875	1.6270361328125	0.3066111450195312	2.87401220703125	1.440288482666016	0.2489235382080078	2.897147705078125	1.491975616455078	0.02045422744750977	2.954750244140625	1.54554150390625	-0.04743560791015625
337	11.2	2.583343505859375	1.14458219909668	0.251748031616211	2.56232470703125	1.322138732910156	0.2464854736328125	2.548442626953125	1.464244537353516	0.2385822906494141	2.52935693359375	1.6802529296875	0.2196499633789062	2.506325439453125	1.640705749511719	0.2017430572509766	2.440607666015625	1.585844970703125	0.08678981018066406	2.524404052734375	1.349700439453125	-0.03144802856445313	2.70142041015625	1.222103485107422	-0.1118308486938477	2.7361982421875	1.1640009765625	-0.1806468353271484	2.646971435546875	1.102572738647461	-0.1791473083496094	2.622749267578125	1.164264236450195	-0.1833345336914063	2.55724169921875	1.648422485351563	0.2453392944335938	2.674462158203125	1.627275146484375	0.3018905029296875	2.87640625	1.439784393310547	0.2405378723144531	2.887479736328125	1.496566162109375	0.0122658166885376	2.955439453125	1.548579223632812	-0.04674462890625
338	11.233333	2.58369677734375	1.144140274047852	0.2503167419433594	2.562695556640625	1.321761138916016	0.2449740753173828	2.548901611328125	1.463917785644531	0.2369039611816406	2.529515869140625	1.679971069335938	0.2178909912109375	2.506518310546875	1.640372619628906	0.2000056915283203	2.44091162109375	1.585083740234375	0.08513021850585938	2.524822998046875	1.348366333007812	-0.03210923767089844	2.7011318359375	1.219574020385742	-0.1123818740844727	2.7395654296875	1.161877334594727	-0.1796252593994141	2.6501484375	1.10064079284668	-0.1791764678955078	2.627083984375	1.162006149291992	-0.1881082916259766	2.55746630859375	1.648175842285156	0.2435866851806641	2.67454296875	1.625918029785156	0.3001199951171875	2.876324951171875	1.438619964599609	0.2371987457275391	2.888246826171875	1.497015441894531	0.009289682388305664	2.95822802734375	1.547739074707031	-0.04853414154052734
339	11.266667	2.58730712890625	1.14289143371582	0.2488913269042969	2.563446044921875	1.319758148193359	0.2413994445800781	2.54811181640625	1.461319580078125	0.230540771484375	2.53196533203125	1.677642578125	0.2165803070068359	2.508039306640625	1.638886291503906	0.1983073120117188	2.443742919921875	1.586544982910156	0.08163544464111328	2.51946044921875	1.344944763183594	-0.0299445686340332	2.68559716796875	1.203932037353516	-0.1102038955688477	2.737814697265625	1.165192672729492	-0.1813927001953125	2.650715087890625	1.101035652160645	-0.1828711242675781	2.63306103515625	1.160086517333984	-0.2063148498535156	2.559804443359375	1.644905944824219	0.2410178070068359	2.67514404296875	1.617409912109375	0.2982763977050781	2.869764404296875	1.424067199707031	0.2333193054199219	2.899015625	1.493825561523437	0.01065435981750488	2.96222705078125	1.545140197753906	-0.05374573135375976
340	11.3	2.588065185546875	1.142548416137695	0.2481351013183594	2.56428369140625	1.31943994140625	0.2405135345458984	2.54903857421875	1.461017669677734	0.2295378265380859	2.53200048828125	1.677266235351563	0.2151226501464844	2.508303955078125	1.638368896484375	0.1968363647460938	2.445007568359375	1.585796020507813	0.0797037124633789	2.5231015625	1.345511657714844	-0.0331473274230957	2.68810498046875	1.203633636474609	-0.1142885513305664	2.740447998046875	1.166723785400391	-0.1863658752441406	2.6534697265625	1.102367683410645	-0.1858486938476563	2.634675048828125	1.158148193359375	-0.2096929016113281	2.559899658203125	1.64469189453125	0.2397189636230469	2.675948486328125	1.620273986816406	0.296972900390625	2.877924072265625	1.434106323242188	0.2333906555175781	2.903022216796875	1.501004211425781	0.00931847095489502	2.9664501953125	1.549699829101562	-0.0568951530456543
341	11.333333	2.588066162109375	1.142547943115234	0.2481343841552734	2.564284912109375	1.319439544677734	0.2405126342773438	2.54904052734375	1.461017242431641	0.2295363464355469	2.53200390625	1.677265869140625	0.2151199798583984	2.508306640625	1.638368591308594	0.1968337554931641	2.445010986328125	1.585795715332031	0.0797007827758789	2.52310400390625	1.345510894775391	-0.03315003204345703	2.68810498046875	1.203629898071289	-0.1142906723022461	2.74044873046875	1.166717391967773	-0.1863662567138672	2.653468505859375	1.102364082336426	-0.1858485107421875	2.634676513671875	1.158144714355469	-0.2096956024169922	2.55990234375	1.644691467285156	0.2397165985107422	2.6759501953125	1.620271484375	0.2969713134765625	2.87792138671875	1.434098358154297	0.2333900756835937	2.9030244140625	1.500995880126953	0.009318336486816407	2.96645556640625	1.549687744140625	-0.05689477157592773
342	11.366667	2.5886025390625	1.142355712890625	0.2478355255126953	2.564791259765625	1.319306854248047	0.2401341247558594	2.5496220703125	1.460931945800781	0.2289752502441406	2.53280615234375	1.677259948730469	0.2142742004394531	2.509089111328125	1.638349243164062	0.1959937133789063	2.445873046875	1.585844848632812	0.07872190856933593	2.523570556640625	1.345495452880859	-0.03451595306396484	2.68753564453125	1.202423355102539	-0.1159122085571289	2.739616455078125	1.164836471557617	-0.1878775329589844	2.652133056640625	1.101098617553711	-0.1876676635742187	2.633880615234375	1.157499938964844	-0.2114407348632812	2.5606494140625	1.644675903320313	0.2389577484130859	2.676571044921875	1.61999755859375	0.2964692687988281	2.8785869140625	1.433567810058594	0.2333192138671875	2.90446728515625	1.500253784179687	0.009181007385253907	2.968671875	1.548347778320312	-0.05678376388549804
343	11.4	2.588671875	1.142358505249023	0.2478175354003906	2.56485888671875	1.319316986083984	0.2401116790771484	2.549691162109375	1.460947937011719	0.2289467010498047	2.532873291015625	1.677285461425781	0.2142495269775391	2.509159423828125	1.638373291015625	0.1959623870849609	2.445974609375	1.5858740234375	0.07866407775878906	2.523716552734375	1.345544219970703	-0.03461393737792968	2.687670654296875	1.202444885253906	-0.1160119323730469	2.739829345703125	1.164854949951172	-0.1879248199462891	2.65236572265625	1.101081855773926	-0.1879139251708984	2.63414013671875	1.157594970703125	-0.2116379089355469	2.560713623046875	1.644699645996094	0.238938232421875	2.676638427734375	1.620072204589844	0.2964783020019531	2.878853271484375	1.433816497802734	0.2333982238769531	2.904720947265625	1.500457946777344	0.009234770774841309	2.96896826171875	1.548552368164062	-0.05669530105590821
344	11.433333	2.589733154296875	1.141880950927734	0.2471160125732422	2.566055908203125	1.318838073730469	0.2392516174316406	2.551308837890625	1.460461181640625	0.2275637054443359	2.535	1.676715759277344	0.2113730316162109	2.511221923828125	1.637736206054687	0.1933235473632813	2.448150146484375	1.584841735839844	0.0761541976928711	2.52504833984375	1.344162811279297	-0.03691115951538086	2.687132568359375	1.198918304443359	-0.1182083892822266	2.741660400390625	1.159628234863281	-0.187394287109375	2.6537734375	1.09655411529541	-0.1909746704101563	2.639152099609375	1.154395843505859	-0.2170227508544922	2.562734619140625	1.644238525390625	0.2363157501220703	2.678630615234375	1.619802978515625	0.2939747314453125	2.881138427734375	1.433449493408203	0.2322247161865234	2.907133544921875	1.497745086669922	0.007409080982208252	2.97141162109375	1.543713623046875	-0.05997960662841797
345	11.466667	2.589848388671875	1.141825897216797	0.2470746154785156	2.5661708984375	1.318789764404297	0.2392116088867187	2.55142333984375	1.460418151855469	0.2275238037109375	2.535160888671875	1.676689392089844	0.2114012451171875	2.511366455078125	1.637719421386719	0.1933473510742187	2.448192626953125	1.584916442871094	0.07618519592285156	2.52468310546875	1.344183441162109	-0.03706635665893555	2.686230712890625	1.198478652954102	-0.118632209777832	2.7403642578125	1.158921981811524	-0.1879805603027344	2.652265625	1.096121383666992	-0.1912659301757813	2.637663330078125	1.154073303222656	-0.2171930389404297	2.562896484375	1.644196960449219	0.2363263854980469	2.678844482421875	1.619834350585938	0.2939226684570312	2.8817021484375	1.433887847900391	0.2320467071533203	2.90736083984375	1.498178497314453	0.007181927680969238	2.971498046875	1.54429736328125	-0.06024434280395508
346	11.5	2.592799072265625	1.140427810668945	0.2456301574707031	2.56943798828125	1.317312347412109	0.2377671203613281	2.555018798828125	1.458869201660156	0.2259766387939453	2.53958984375	1.675107604980469	0.2105828704833984	2.515639892578125	1.636315246582031	0.1924425506591797	2.452583740234375	1.584369750976562	0.07495165252685547	2.5285830078125	1.344762542724609	-0.04054122543334961	2.686448974609375	1.196438842773438	-0.1241261291503906	2.739481689453125	1.155283233642578	-0.1933043365478516	2.649507080078125	1.095279037475586	-0.1954040832519531	2.636741455078125	1.152817520141602	-0.222390380859375	2.567208740234375	1.642449035644531	0.2353542327880859	2.68279345703125	1.614949035644531	0.2920590515136719	2.882056640625	1.427559387207031	0.2240276031494141	2.907911376953125	1.497240936279297	0.0009638071060180664	2.973061279296875	1.544159057617188	-0.06481230926513672
347	11.533333	2.594354736328125	1.138675506591797	0.2447040252685547	2.571217041015625	1.315318756103516	0.2369279937744141	2.55685986328125	1.456679138183594	0.2253368682861328	2.54046044921875	1.672527404785156	0.2101405944824219	2.5166865234375	1.633699523925781	0.1920465240478516	2.45414013671875	1.581998352050781	0.07444071960449218	2.531335693359375	1.344017578125	-0.04260306167602539	2.688288818359375	1.196025650024414	-0.1275028610229492	2.742280029296875	1.154769485473633	-0.1956680450439453	2.649672119140625	1.140608932495117	-0.1419277648925781	2.6398623046875	1.148336639404297	-0.2226451110839844	2.56822900390625	1.640025817871094	0.2348007659912109	2.684239013671875	1.613697631835938	0.2907223815917969	2.88488330078125	1.42921548461914	0.2206122436523437	2.909712890625	1.498332000732422	-0.00236673641204834	2.97611376953125	1.5446982421875	-0.06702443695068359
348	11.566667	2.600787353515625	1.138827255249024	0.2430948181152344	2.575602294921875	1.315825042724609	0.2372973937988281	2.559987548828125	1.457545532226562	0.2263009643554688	2.54062451171875	1.673699401855469	0.2094081420898438	2.517216796875	1.634297302246094	0.1916696319580078	2.454563720703125	1.57985693359375	0.07482022857666015	2.53504248046875	1.343725219726563	-0.04572834014892578	2.689563232421875	1.19857878112793	-0.1412979736328125	2.74728271484375	1.152028366088867	-0.20312548828125	2.656570556640625	1.12008869934082	-0.1532417907714844	2.6443740234375	1.126092674255371	-0.2228736267089844	2.569008544921875	1.64166455078125	0.2342842102050781	2.687161865234375	1.619170166015625	0.2883193969726562	2.88883447265625	1.435274871826172	0.2161401977539062	2.91057958984375	1.49266259765625	-0.0112125129699707	2.976871826171875	1.54570947265625	-0.07119252777099609
349	11.6	2.60178955078125	1.138141235351563	0.2431985015869141	2.576755859375	1.315033081054688	0.2374371948242187	2.561322509765625	1.456666137695313	0.2263812561035156	2.542683837890625	1.672742370605469	0.2096762542724609	2.5191494140625	1.633460083007813	0.1919366149902344	2.4565361328125	1.579153076171875	0.07512884521484375	2.5369052734375	1.342670379638672	-0.04434723281860352	2.69124072265625	1.197119918823242	-0.1391962738037109	2.748887939453125	1.151249465942383	-0.2014904632568359	2.658540283203125	1.116047698974609	-0.1533382415771484	2.643622314453125	1.11848526763916	-0.2158687133789063	2.570957275390625	1.640616943359375	0.2344912261962891	2.68899462890625	1.61716015625	0.2881405944824219	2.890815673828125	1.434351959228516	0.2144168090820313	2.912026611328125	1.492342163085937	-0.01265987777709961	2.97834765625	1.545062744140625	-0.07276744842529297
350	11.633333	2.600341552734375	1.135106857299805	0.2456106567382813	2.57730908203125	1.311794769287109	0.2378810729980469	2.5629140625	1.453166778564453	0.2261989440917969	2.545996826171875	1.668865234375	0.2090693969726563	2.522202880859375	1.629816711425781	0.1914615631103516	2.458573486328125	1.57914453125	0.07396111297607422	2.53648291015625	1.342169067382812	-0.04474202728271484	2.692822998046875	1.194755493164062	-0.1318517608642578	2.754378173828125	1.151518051147461	-0.1919187622070312	2.657480712890625	1.10408479309082	-0.1864884643554688	2.64140185546875	1.121756103515625	-0.2172395782470703	2.57396435546875	1.636645385742188	0.2338898620605469	2.69014794921875	1.6131796875	0.2907673950195312	2.89446142578125	1.435441131591797	0.2139710235595703	2.920015869140625	1.488952850341797	-0.01321686840057373	2.9803876953125	1.543285461425781	-0.07760768127441406
351	11.666667	2.601038818359375	1.134923645019531	0.2456056976318359	2.5779521484375	1.311632629394531	0.2378622131347656	2.5635126953125	1.453022003173828	0.2261656951904297	2.546730712890625	1.668784301757813	0.2092686004638672	2.522897705078125	1.629764221191406	0.191628662109375	2.459188232421875	1.579213562011719	0.07409149169921875	2.536688720703125	1.342145416259766	-0.04479702377319336	2.69123828125	1.193163055419922	-0.13252978515625	2.75168701171875	1.148416275024414	-0.1926397399902344	2.65414697265625	1.102374313354492	-0.1864520568847656	2.63813427734375	1.120532829284668	-0.2171518249511719	2.57469287109375	1.636514282226563	0.2340453186035156	2.691123046875	1.613837524414063	0.2907872314453125	2.8978515625	1.438722381591797	0.2142622833251953	2.922152587890625	1.491194274902344	-0.01334418392181396	2.982072265625	1.545391052246094	-0.07829615783691406
352	11.7	2.603416015625	1.135674224853516	0.2455473327636719	2.578984375	1.312031372070313	0.2377059173583984	2.5633876953125	1.453167907714844	0.2260480346679687	2.545951904296875	1.668728088378906	0.2098222503662109	2.522309326171875	1.629723388671875	0.1920187225341797	2.45710400390625	1.579532287597656	0.07531128692626952	2.5415888671875	1.345684692382813	-0.04459991455078125	2.691700927734375	1.193527038574219	-0.1340057830810547	2.74828515625	1.144277954101562	-0.1942153625488281	2.65232470703125	1.09507332611084	-0.1896139373779297	2.63259619140625	1.115280479431152	-0.2108682708740234	2.5739375	1.636499877929688	0.2345360717773438	2.68996337890625	1.614554138183594	0.2921053771972656	2.89838232421875	1.442086456298828	0.2151119995117187	2.9159794921875	1.497162445068359	-0.01227232837677002	2.977635498046875	1.540293395996094	-0.08343996429443359
353	11.733333	2.603671630859375	1.135957092285156	0.2457987823486328	2.5793173828125	1.312332489013672	0.2379583282470703	2.56378857421875	1.453482269287109	0.2262977752685547	2.546745361328125	1.669099182128906	0.2102900238037109	2.523047607421875	1.630153747558594	0.1924241027832031	2.45794091796875	1.580125061035156	0.07558485412597657	2.542189453125	1.346121704101563	-0.04421509170532226	2.69246875	1.193949584960937	-0.1333399963378906	2.749522216796875	1.145367828369141	-0.1936548156738281	2.653279296875	1.096712646484375	-0.1890064849853516	2.63273828125	1.116568771362305	-0.2100628051757812	2.57465478515625	1.636793701171875	0.2349930572509766	2.690582763671875	1.614509521484375	0.2926422424316406	2.899380126953125	1.442377868652344	0.2158795928955078	2.917486083984375	1.497092102050781	-0.01156215381622314	2.978966064453125	1.540230407714844	-0.08288385772705079
354	11.766667	2.607417724609375	1.137681640625	0.2454886169433594	2.5806376953125	1.313675018310547	0.2377121887207031	2.562959716796875	1.454570648193359	0.2263593139648437	2.54687060546875	1.670374145507812	0.2125663757324219	2.523122314453125	1.63172509765625	0.1941571044921875	2.461169189453125	1.583417663574219	0.0749346923828125	2.5416728515625	1.347608123779297	-0.04377800369262695	2.6889453125	1.190642211914062	-0.1294315490722656	2.749460205078125	1.144651977539062	-0.1883608856201172	2.65238671875	1.097491203308105	-0.1882483215332031	2.6336484375	1.114912307739258	-0.2112653198242188	2.574507568359375	1.637699951171875	0.2370725708007813	2.691202880859375	1.61374609375	0.2924028015136719	2.89377685546875	1.431894714355469	0.2218107604980469	2.926261962890625	1.4879375	-0.003655657291412354	2.97516064453125	1.534613464355469	-0.08210192108154298
355	11.8	2.60788037109375	1.138386077880859	0.2466072540283203	2.581857177734375	1.314728729248047	0.2380076904296875	2.5647626953125	1.455868286132812	0.226086685180664	2.548561767578125	1.671931518554687	0.2113390655517578	2.5246611328125	1.633136474609375	0.1932390441894531	2.45969140625	1.583377014160156	0.07597554016113281	2.5445966796875	1.349053771972656	-0.04358654403686523	2.71321484375	1.212283142089844	-0.125371696472168	2.738856689453125	1.144694473266602	-0.1890287017822266	2.642805419921875	1.095298667907715	-0.1849068145751953	2.63839306640625	1.121138748168945	-0.1889270477294922	2.576395751953125	1.639324829101563	0.2358629608154297	2.694109619140625	1.614251220703125	0.2889687194824219	2.893303466796875	1.432737884521484	0.2070863494873047	2.91137939453125	1.491327514648437	-0.01971548843383789	2.9805498046875	1.541793518066406	-0.07823716735839843
356	11.833333	2.608696533203125	1.140541442871094	0.2477444610595703	2.58347314453125	1.316620513916016	0.2383949890136719	2.5666318359375	1.457507354736328	0.2263531341552734	2.54806982421875	1.673024353027344	0.212468505859375	2.524823486328125	1.634111328125	0.1940236053466797	2.461952392578125	1.584819091796875	0.0757527847290039	2.546147705078125	1.351223937988281	-0.04452560043334961	2.69841455078125	1.202293228149414	-0.1353991088867187	2.7493232421875	1.141546524047852	-0.1898143615722656	2.654068359375	1.091332313537598	-0.1832016754150391	2.638524658203125	1.098769966125488	-0.1900518341064453	2.576018798828125	1.640692504882812	0.2370368499755859	2.691558837890625	1.617657531738281	0.2950020141601563	2.89579833984375	1.446335479736328	0.2057554168701172	2.914978759765625	1.499652618408203	-0.02179512405395508	2.987351318359375	1.548627502441406	-0.07728530883789063
357	11.866667	2.610939453125	1.140887268066406	0.2465618286132812	2.584408203125	1.316697326660156	0.2382797698974609	2.566455078125	1.4574228515625	0.2272127685546875	2.550114501953125	1.672974060058594	0.2135093536376953	2.526215576171875	1.634345520019531	0.1953973388671875	2.463890625	1.585647827148438	0.07671620941162109	2.54683544921875	1.352121002197266	-0.04410577392578125	2.6997060546875	1.202767547607422	-0.1328207244873047	2.757861328125	1.14712336730957	-0.1852727355957031	2.6613896484375	1.099008605957031	-0.1853729705810547	2.648291748046875	1.094769981384277	-0.1907312622070312	2.57800341796875	1.640362609863281	0.2377024688720703	2.696238037109375	1.615503784179688	0.2888666687011719	2.904296875	1.450654937744141	0.1969302673339844	2.93898974609375	1.510512542724609	-0.02695351791381836	3.00497705078125	1.558841491699219	-0.09027801513671875
358	11.9	2.609788818359375	1.140172897338867	0.2473807220458984	2.584859619140625	1.316289337158203	0.239430419921875	2.569404296875	1.457257873535156	0.2271719360351563	2.55176806640625	1.672861450195313	0.2148921051025391	2.52839892578125	1.634201843261719	0.1961248779296875	2.466699951171875	1.585841857910156	0.07692575073242187	2.549015869140625	1.351789733886719	-0.0435080451965332	2.6980029296875	1.197840347290039	-0.1311578216552734	2.757732666015625	1.146352813720703	-0.1860825653076172	2.660705810546875	1.099330780029297	-0.1841020050048828	2.644355712890625	1.094158157348633	-0.1912272491455078	2.579531982421875	1.640242065429688	0.2392493438720703	2.696951904296875	1.615642578125	0.2924797058105469	2.904927978515625	1.44826318359375	0.2047538452148437	2.947181884765625	1.504351867675781	-0.01888381004333496	3.008800048828125	1.555844543457031	-0.08414091491699219
359	11.933333	2.61163525390625	1.13926286315918	0.2480207214355469	2.58631640625	1.315110382080078	0.2395794677734375	2.56962353515625	1.455855010986328	0.2281460266113281	2.5523759765625	1.671338256835937	0.2173301544189453	2.529148681640625	1.632889953613281	0.1980934448242188	2.464176513671875	1.584481384277344	0.08084969329833984	2.54925439453125	1.352185546875	-0.04039442443847657	2.6995908203125	1.199193710327148	-0.126760871887207	2.760728271484375	1.149906463623047	-0.1819768676757813	2.66610205078125	1.098434585571289	-0.1809037017822266	2.64496533203125	1.116460876464844	-0.2015638885498047	2.57985791015625	1.638537780761719	0.2416587219238281	2.695056884765625	1.614494873046875	0.2994577941894531	2.90631787109375	1.447264434814453	0.2207078704833984	2.937009765625	1.506011352539062	-0.003871247291564941	2.993805908203125	1.553176574707031	-0.07621619415283203
360	11.966667	2.611677490234375	1.139349517822266	0.2480158538818359	2.586383056640625	1.315234649658203	0.2395787048339844	2.569708251953125	1.456009155273438	0.2281539154052734	2.552477783203125	1.671537231445313	0.2173883361816406	2.529255126953125	1.633088745117187	0.1981231231689453	2.464351318359375	1.584703552246094	0.08079927825927734	2.5495693359375	1.352427276611328	-0.04050181198120117	2.7000712890625	1.199506881713867	-0.126823486328125	2.76141552734375	1.150395446777344	-0.1819982452392578	2.66686572265625	1.098736572265625	-0.1811610107421875	2.645807373046875	1.116772651672363	-0.2019336242675781	2.579948486328125	1.638721740722656	0.2417281951904297	2.695117431640625	1.61467724609375	0.2996426086425781	2.90659716796875	1.447544738769531	0.2210837249755859	2.93760986328125	1.506277862548828	-0.003500908613204956	2.9948359375	1.553257995605469	-0.07565524291992187
361	12	2.614385986328125	1.140869659423828	0.248072265625	2.587714599609375	1.317038299560547	0.24064892578125	2.570458251953125	1.458101257324219	0.2293027648925781	2.5520810546875	1.67398779296875	0.2170390777587891	2.52920703125	1.635199096679687	0.1977345886230469	2.46605859375	1.584222717285156	0.08012545013427734	2.555588623046875	1.351935394287109	-0.03957368469238282	2.733637451171875	1.223740921020508	-0.1145015182495117	2.757882568359375	1.165677810668945	-0.187339599609375	2.665173583984375	1.110818664550781	-0.1795006103515625	2.6599638671875	1.133046005249023	-0.1810001983642578	2.57956396484375	1.641394958496094	0.2419030609130859	2.695864013671875	1.620069274902344	0.2993483276367188	2.90273046875	1.443017364501953	0.22811474609375	2.90692138671875	1.497949554443359	-0.0001037567853927612	2.98253125	1.536088195800781	-0.05984661102294922
362	12.033333	2.6138115234375	1.140804595947266	0.2495143585205078	2.587528076171875	1.316884094238281	0.2414838562011719	2.56906689453125	1.457818756103516	0.2317518615722656	2.552811279296875	1.673557250976562	0.2167603912353516	2.5297314453125	1.634776916503906	0.1977699279785156	2.466679443359375	1.584292907714844	0.080012939453125	2.554595703125	1.351595123291016	-0.03965882873535156	2.7312353515625	1.222459350585938	-0.115815673828125	2.7653291015625	1.160010498046875	-0.1805450134277344	2.671116455078125	1.107340377807617	-0.1801660766601562	2.658714111328125	1.132312316894531	-0.1801976928710937	2.579788818359375	1.641036743164062	0.2422003479003906	2.695673828125	1.620379760742187	0.3005212097167969	2.90377880859375	1.443635375976563	0.2329704284667969	2.92164501953125	1.495499786376953	0.004856646060943604	2.987640869140625	1.538562255859375	-0.06234768676757813
363	12.066667	2.617365478515625	1.144694976806641	0.2519331817626953	2.589138427734375	1.321081024169922	0.243845947265625	2.57004052734375	1.462302856445312	0.2325726623535156	2.551865478515625	1.678670227050781	0.2182490844726563	2.52882373046875	1.63962353515625	0.1993314666748047	2.46761572265625	1.586091369628906	0.08136212921142578	2.5558544921875	1.353160217285156	-0.03976370239257813	2.73263818359375	1.220418533325195	-0.1116514282226563	2.772374755859375	1.163217483520508	-0.1784629669189453	2.673833251953125	1.118549179077148	-0.1736173706054688	2.659061767578125	1.135301620483399	-0.1792382049560547	2.57944970703125	1.64619287109375	0.2434154357910156	2.696880126953125	1.622322631835937	0.298319091796875	2.90284716796875	1.441926666259766	0.2299127655029297	2.926108154296875	1.485440307617187	-0.0002675801515579224	2.99041650390625	1.53779443359375	-0.06289593887329102
364	12.1	2.615237548828125	1.146580459594727	0.2531096649169922	2.58754052734375	1.323434356689453	0.2453075561523438	2.56985302734375	1.465056915283203	0.2330842590332031	2.551915771484375	1.681854797363281	0.2182046203613281	2.528797607421875	1.642711486816406	0.1993183135986328	2.46912548828125	1.587654296875	0.08090801239013672	2.558537353515625	1.353405487060547	-0.0380960464477539	2.734693359375	1.219472320556641	-0.1108503799438477	2.783524658203125	1.173165451049805	-0.1803061828613281	2.68449853515625	1.13196745300293	-0.1637602233886719	2.66148583984375	1.141526245117187	-0.1787444152832031	2.579493408203125	1.649336975097656	0.2435251617431641	2.6973232421875	1.624959777832031	0.2979977722167969	2.899250244140625	1.440737762451172	0.2254799499511719	2.9310390625	1.488641784667969	-0.003297999382019043	2.98851318359375	1.543769714355469	-0.07038552093505859
365	12.133333	2.6162080078125	1.148899597167969	0.2547526092529297	2.5899541015625	1.3263544921875	0.2450619201660156	2.57177978515625	1.468359344482422	0.2336170806884766	2.556194091796875	1.686053771972656	0.2209806823730469	2.53212353515625	1.647267150878906	0.2022124176025391	2.46728564453125	1.5942724609375	0.08512876892089843	2.556247802734375	1.356328033447266	-0.02845176315307617	2.731384033203125	1.220960739135742	-0.1029457626342773	2.78374462890625	1.17817008972168	-0.1724385986328125	2.68791162109375	1.12849235534668	-0.1587610778808594	2.66559814453125	1.146109252929687	-0.1790776519775391	2.58397607421875	1.652887329101563	0.2454772644042969	2.70356201171875	1.628105224609375	0.2966804809570313	2.8987431640625	1.435853546142578	0.2236492614746094	2.921665771484375	1.495153594970703	-0.004153564453125	2.976976806640625	1.552787902832031	-0.07137586975097657
366	12.166667	2.617078857421875	1.151448776245117	0.2566869201660156	2.5897275390625	1.328388854980469	0.2464163665771484	2.571218505859375	1.469996368408203	0.2337764892578125	2.554528564453125	1.687184204101563	0.2204212341308594	2.530924560546875	1.648276550292969	0.2015364074707031	2.466597412109375	1.594311340332031	0.08492252349853516	2.558050048828125	1.356915771484375	-0.02662639999389648	2.731224609375	1.218656051635742	-0.09909609222412109	2.783913818359375	1.180585983276367	-0.1708161468505859	2.6891796875	1.128917251586914	-0.1584225616455078	2.666524658203125	1.146181838989258	-0.1781367034912109	2.58219482421875	1.654301879882813	0.2452540130615234	2.701263427734375	1.631292297363281	0.2978756103515625	2.909165283203125	1.447583038330078	0.2418535308837891	3.00460986328125	1.446845764160156	0.02590987014770508	2.98806103515625	1.490163787841797	-0.06742677307128907
367	12.2	2.611189697265625	1.155898056030273	0.2616345825195313	2.5893310546875	1.333854553222656	0.24946875	2.5758447265625	1.476069000244141	0.2341979827880859	2.561787109375	1.693962463378906	0.2219824676513672	2.536924072265625	1.655375	0.2038037872314453	2.458601806640625	1.602736328125	0.09504165649414062	2.55695458984375	1.368641510009766	-0.01901447105407715	2.733689453125	1.237398040771484	-0.09725541687011718	2.783917236328125	1.179832733154297	-0.1570168151855469	2.688030029296875	1.1284775390625	-0.1531562042236328	2.667939453125	1.145964157104492	-0.1616391296386719	2.589894775390625	1.660542663574219	0.2457860260009766	2.70893212890625	1.635640991210938	0.2983037109375	2.9111953125	1.44955419921875	0.2282798614501953	3.0204306640625	1.413141937255859	0.02160598373413086	2.999213134765625	1.474261108398438	-0.06037706756591797
368	12.233333	2.612114501953125	1.160260208129883	0.264500244140625	2.592857177734375	1.337649597167969	0.2516588592529297	2.5817197265625	1.479258148193359	0.2350262451171875	2.572942626953125	1.6964140625	0.2224212646484375	2.54677783203125	1.658590026855469	0.2050907592773437	2.4638349609375	1.60515966796875	0.1011055755615234	2.5502109375	1.369026000976562	-0.01535484981536865	2.72898974609375	1.244327774047852	-0.09645572662353516	2.773088134765625	1.18054541015625	-0.1539900054931641	2.678328125	1.128266906738281	-0.1487854919433594	2.670580078125	1.145841781616211	-0.1629647521972656	2.600654296875	1.662515014648438	0.2455324859619141	2.72040966796875	1.638544799804687	0.29526904296875	2.921442138671875	1.454158538818359	0.2224448852539062	3.027968017578125	1.403627838134766	0.01856794929504394	3.00543994140625	1.467515106201172	-0.0602950439453125
369	12.266667	2.606588134765625	1.165258987426758	0.268656494140625	2.5877109375	1.340619567871094	0.2540118713378906	2.576737060546875	1.480569000244141	0.2363365936279297	2.5685419921875	1.695341125488281	0.2225362091064453	2.541726318359375	1.657923461914062	0.206881103515625	2.457075927734375	1.6033369140625	0.1070570831298828	2.549997802734375	1.374622650146484	-0.01212849426269531	2.73263232421875	1.262019195556641	-0.09521642303466797	2.78211572265625	1.201144165039062	-0.1497179870605469	2.6912060546875	1.144418502807617	-0.1469596099853516	2.677669921875	1.150739135742187	-0.1444161224365234	2.596800048828125	1.661842590332031	0.2444083557128906	2.720863037109375	1.636538940429688	0.2758391418457031	2.87627978515625	1.479546813964844	0.1049023284912109	2.9002333984375	1.533499450683594	-0.1204921340942383	2.8798525390625	1.625222534179688	-0.1623264007568359
370	12.3	2.606727294921875	1.16921940612793	0.2729801330566407	2.587151123046875	1.344794281005859	0.2582440490722656	2.575518798828125	1.484912689208984	0.2404348602294922	2.565667236328125	1.69978955078125	0.2239810485839844	2.538435791015625	1.66196826171875	0.2098340606689453	2.45276416015625	1.604006774902344	0.1124771118164063	2.548458251953125	1.375084106445313	-0.005159653663635254	2.728705078125	1.261406860351562	-0.09293324279785156	2.788722412109375	1.201289306640625	-0.1369685668945312	2.6972353515625	1.145244247436523	-0.1327926635742188	2.68538720703125	1.1487080078125	-0.1444730529785156	2.59494921875	1.66667724609375	0.2452701416015625	2.721245849609375	1.639435485839844	0.2648614501953125	2.834743408203125	1.468045104980469	0.07505918884277343	2.8338173828125	1.533963623046875	-0.1488220672607422	2.823544677734375	1.630072448730469	-0.1844809722900391
371	12.333333	2.606134765625	1.170741363525391	0.2784997863769531	2.585716796875	1.345695861816406	0.2647944030761719	2.574207763671875	1.485248626708984	0.2463012084960937	2.56961767578125	1.699188781738281	0.2254974212646484	2.540640380859375	1.662031188964844	0.2138491821289062	2.450614013671875	1.60303173828125	0.1218981246948242	2.53771337890625	1.370662139892578	0.006537400245666504	2.717351318359375	1.263853973388672	-0.08873921966552735	2.777923583984375	1.220591598510742	-0.1483430023193359	2.704771728515625	1.183995010375977	-0.07935230255126953	2.68632568359375	1.154016815185547	-0.1282992095947266	2.599013671875	1.665794860839844	0.2457828826904297	2.72517919921875	1.635759033203125	0.2576582946777344	2.83160693359375	1.465625457763672	0.06406538391113281	2.787339599609375	1.530311157226563	-0.154922607421875	2.767931640625	1.623544189453125	-0.1933016204833984
372	12.366667	2.607919921875	1.173068176269531	0.2827886047363281	2.585599853515625	1.3485439453125	0.2697009887695312	2.572439453125	1.488580993652344	0.251701416015625	2.566800048828125	1.703137084960938	0.2287997741699219	2.5374130859375	1.665675354003906	0.2184195404052734	2.444257080078125	1.60182763671875	0.1321356353759766	2.531752685546875	1.3688232421875	0.01578675174713135	2.703850341796875	1.259254241943359	-0.09168724822998046	2.766858154296875	1.222937957763672	-0.1539481201171875	2.73070263671875	1.159302383422852	-0.0753080062866211	2.694724853515625	1.14909440612793	-0.1289315795898437	2.5970048828125	1.669860778808594	0.2485502014160156	2.724194091796875	1.641254821777344	0.2585497436523437	2.81204345703125	1.461387725830078	0.06285350036621094	2.749345703125	1.531234069824219	-0.1509661865234375	2.70038623046875	1.613161926269531	-0.1899067230224609
373	12.4	2.6124736328125	1.179186737060547	0.2899448547363281	2.588219970703125	1.353704620361328	0.2745577697753906	2.572192626953125	1.49301220703125	0.2564126281738281	2.570364501953125	1.706836486816406	0.2319093933105469	2.539611083984375	1.670129272460938	0.2236639862060547	2.439112060546875	1.611725341796875	0.1425896453857422	2.5137255859375	1.374359893798828	0.02794680023193359	2.6775673828125	1.262810394287109	-0.08859705352783204	2.756125	1.222082656860352	-0.1244149780273437	2.83688623046875	1.161217834472656	-0.1597445373535156	2.678303466796875	1.149756942749024	-0.117353759765625	2.600791748046875	1.673086853027344	0.2501059112548828	2.725484619140625	1.642169921875	0.2723222351074219	2.79312646484375	1.465253875732422	0.06727484130859375	2.698595703125	1.528449768066406	-0.1359175567626953	2.633134521484375	1.59384814453125	-0.1806697692871094
374	12.433333	2.617452392578125	1.189526412963867	0.2949252014160156	2.594154296875	1.365175201416016	0.2788709411621094	2.57812158203125	1.505366333007812	0.2609949951171875	2.578016357421875	1.7204072265625	0.2358533477783203	2.546761962890625	1.683720886230469	0.2276990203857422	2.440569091796875	1.626078308105469	0.1520477905273437	2.494755859375	1.379452362060547	0.0416698226928711	2.6531220703125	1.264470581054687	-0.08160652160644531	2.7414814453125	1.238775573730469	-0.1090576400756836	2.83601708984375	1.193780853271484	-0.1345496368408203	2.678971435546875	1.151957656860352	-0.1027547607421875	2.608374755859375	1.686248046875	0.2541818542480469	2.732499755859375	1.657487609863281	0.28525341796875	2.847271728515625	1.422048614501953	0.1840583953857422	2.80912841796875	1.441473754882812	-0.0462209587097168	2.776888671875	1.507243743896484	-0.1191953430175781
375	12.466667	2.6160751953125	1.192320617675781	0.2992033386230469	2.594728271484375	1.367845306396484	0.282569091796875	2.57891015625	1.507709259033203	0.2639518432617188	2.578305419921875	1.721963745117188	0.2355987701416015	2.54544140625	1.6859345703125	0.2339795837402344	2.42491455078125	1.630864624023437	0.1820994873046875	2.474523193359375	1.386043914794922	0.06687113952636718	2.617758544921875	1.261231414794922	-0.06433296203613281	2.712512451171875	1.263569610595703	-0.07864510345458985	2.814346923828125	1.237554580688477	-0.1015208358764648	2.67369384765625	1.186657073974609	-0.1377699737548828	2.610804443359375	1.687452514648438	0.2485853881835937	2.7376845703125	1.657686462402344	0.2610095520019531	2.764849609375	1.446473571777344	0.07875312805175781	2.611504638671875	1.505178405761719	-0.08769856262207031	2.58408056640625	1.566462280273437	-0.1660874786376953
376	12.5	2.61775390625	1.191849670410156	0.2948086242675781	2.60054638671875	1.368546478271484	0.277102783203125	2.587125	1.509525054931641	0.2601015014648437	2.580724609375	1.725176513671875	0.2357648620605469	2.548435791015625	1.688306579589844	0.2349276428222656	2.42677001953125	1.632431274414063	0.1848021850585937	2.4711982421875	1.38697509765625	0.06585207366943359	2.60984521484375	1.251725112915039	-0.06175568771362305	2.704927978515625	1.252987442016602	-0.07694937133789062	2.808654541015625	1.233787536621094	-0.1003781967163086	2.702798828125	1.224029342651367	-0.1356837310791016	2.614646728515625	1.690996887207031	0.2466793975830078	2.74305322265625	1.663748474121094	0.2547930755615234	2.7643291015625	1.438106964111328	0.08769438934326172	2.58384130859375	1.480687042236328	-0.05646182632446289	2.5603447265625	1.565475463867188	-0.1113199691772461
377	12.533333	2.617847412109375	1.192315734863281	0.2935789794921875	2.59818408203125	1.369124877929687	0.2783083801269531	2.5825185546875	1.509869049072265	0.2603716125488281	2.56695068359375	1.724962280273437	0.2338142700195313	2.53599169921875	1.686939147949219	0.2353046417236328	2.41620654296875	1.618890319824219	0.1967025451660156	2.469994384765625	1.381166015625	0.06599077606201172	2.609437744140625	1.252166442871094	-0.06741951751708984	2.7040458984375	1.266860198974609	-0.07842369842529297	2.8104482421875	1.263285522460937	-0.09742139434814454	2.709570068359375	1.223067169189453	-0.1358267059326172	2.602682861328125	1.69213232421875	0.2431585083007813	2.7315380859375	1.665383728027344	0.2452757720947266	2.75118701171875	1.415470123291016	0.116550178527832	2.567966796875	1.443303436279297	-0.02806012344360351	2.519971435546875	1.521241333007813	-0.07694376373291016
378	12.566667	2.610347412109375	1.192352386474609	0.2937446899414062	2.5956962890625	1.370265594482422	0.276154296875	2.582463623046875	1.511341918945313	0.2540743408203125	2.563701416015625	1.727373718261719	0.2289906463623047	2.53307861328125	1.689356750488281	0.2357532196044922	2.40597509765625	1.623814086914062	0.221329833984375	2.45885791015625	1.390367553710937	0.08023568725585938	2.586412109375	1.260044586181641	-0.06512452697753907	2.680504638671875	1.281665344238281	-0.07240939331054687	2.788384521484375	1.283475616455078	-0.08514759063720703	2.695901123046875	1.227637664794922	-0.1212075042724609	2.6004931640625	1.694241088867187	0.2326169586181641	2.728093994140625	1.666457763671875	0.2118682708740234	2.744184814453125	1.40205419921875	0.1119582214355469	2.54541845703125	1.440406372070313	-0.009657732963562012	2.513725830078125	1.53913427734375	0.001102021932601929
379	12.6	2.608320068359375	1.197027160644531	0.2936948547363281	2.592786865234375	1.375830230712891	0.2754141235351563	2.578928955078125	1.517957580566406	0.2551986541748047	2.565596435546875	1.736261474609375	0.2361528778076172	2.53420751953125	1.698941467285156	0.2450172729492187	2.4027705078125	1.638828247070312	0.2424275207519531	2.42828125	1.391429138183594	0.1150336685180664	2.585560791015625	1.308249084472656	-0.03777760314941406	2.682318603515625	1.297851318359375	-0.04111583709716797	2.7907548828125	1.287637451171875	-0.04984460067749023	2.674580322265625	1.24412971496582	-0.09892283630371093	2.601562744140625	1.701634582519531	0.2356922912597656	2.723548828125	1.66772802734375	0.195016357421875	2.73481884765625	1.392953033447266	0.1212561492919922	2.532604736328125	1.431023986816406	0.002645201921463013	2.47983935546875	1.51906787109375	0.02399975776672363
380	12.633333	2.6023330078125	1.199034957885742	0.3011837768554688	2.585215576171875	1.376447143554687	0.2795881042480469	2.5708447265625	1.517915344238281	0.2600433654785156	2.556742919921875	1.734786193847656	0.2375949401855469	2.526439208984375	1.698091735839844	0.2505677642822265	2.39338330078125	1.645737426757813	0.2664153747558594	2.400351806640625	1.392533813476563	0.1516188049316406	2.5291552734375	1.27773095703125	-0.005576953411102295	2.624340087890625	1.290319274902344	-0.01868921852111816	2.73130810546875	1.291431335449219	-0.03821577072143555	2.661104736328125	1.293100891113281	-0.02512841033935547	2.592102783203125	1.70005224609375	0.2341048736572266	2.709005615234375	1.667825256347656	0.1810890502929688	2.723247802734375	1.392383636474609	0.1161127014160156	2.51268017578125	1.421797973632813	0.01284235763549805	2.479451416015625	1.520058959960938	0.02412772178649902
381	12.666667	2.60089013671875	1.200381332397461	0.3022951354980469	2.583478271484375	1.37809765625	0.2807486572265625	2.568835693359375	1.51979150390625	0.2611426696777344	2.552284423828125	1.736835083007813	0.2382134094238281	2.52245849609375	1.699817932128906	0.2517046051025391	2.389738525390625	1.647297790527344	0.2716421203613281	2.3953994140625	1.390716552734375	0.1632384948730469	2.517152099609375	1.271081481933594	0.003424882888793945	2.611580322265625	1.284083404541016	-0.01497729301452637	2.71409228515625	1.254711532592773	-0.0372444839477539	2.64881640625	1.287797912597656	-0.02089812660217285	2.588000732421875	1.702377075195312	0.2343616180419922	2.705773681640625	1.675444152832031	0.1797466888427734	2.744094970703125	1.402093475341797	0.1134685821533203	2.528486083984375	1.391560363769531	0.01614682388305664	2.4313994140625	1.42871240234375	0.02709567832946777
382	12.7	2.600981201171875	1.20919660949707	0.3012611694335938	2.581402099609375	1.388224670410156	0.2823260803222656	2.5652587890625	1.531145202636719	0.2658393859863281	2.54961962890625	1.749997863769531	0.2453038024902344	2.520135009765625	1.712969177246094	0.2606263122558594	2.387214111328125	1.662512756347656	0.2896220397949218	2.3726923828125	1.396761260986328	0.2010555114746094	2.479768798828125	1.257268951416016	0.04452769470214844	2.57094189453125	1.281519744873047	0.01898141479492187	2.67608984375	1.276141540527344	-0.01175156021118164	2.60641943359375	1.279868469238281	0.001885652542114258	2.584836669921875	1.714935913085938	0.2388123321533203	2.70010888671875	1.690440124511719	0.1761126861572266	2.797601806640625	1.432242370605469	0.1018628463745117	2.5842548828125	1.38737826538086	0.005390569686889648	2.4809365234375	1.406985015869141	0.009417481422424316
383	12.733333	2.58910009765625	1.212694488525391	0.3023468017578125	2.572197998046875	1.392254852294922	0.2896828002929687	2.5560791015625	1.535023681640625	0.2739067077636719	2.540756103515625	1.753105895996094	0.2491537780761719	2.51316796875	1.717092590332031	0.2693842468261719	2.381143310546875	1.669625610351563	0.3054890747070312	2.3619111328125	1.402926330566406	0.2222513275146484	2.45059765625	1.248421340942383	0.06892192077636719	2.54070458984375	1.266415985107422	0.03606353759765625	2.64314990234375	1.261203887939453	-0.002261493444442749	2.56834765625	1.269326812744141	0.01220584678649902	2.5742451171875	1.717329895019531	0.2390422821044922	2.667031982421875	1.68004296875	0.1509384002685547	2.66539013671875	1.405710083007813	0.07244461822509765	2.45335498046875	1.333574279785156	-0.00812991714477539	2.353239013671875	1.343929351806641	0.02202702331542969
384	12.766667	2.57625732421875	1.219306396484375	0.3081175537109375	2.559323486328125	1.398200866699219	0.2923299255371093	2.542535400390625	1.540202514648437	0.2736148376464844	2.532528564453125	1.758271728515625	0.2505332794189453	2.50499951171875	1.723068298339844	0.271956787109375	2.375601318359375	1.683647521972656	0.3228860473632812	2.345357421875	1.413051361083984	0.2601715393066406	2.41389453125	1.254565658569336	0.1014876480102539	2.4995654296875	1.262805267333984	0.05596912002563476	2.591966552734375	1.277830718994141	-0.000357259064912796	2.51463330078125	1.273054412841797	0.02506407356262207	2.56430517578125	1.721654541015625	0.2386280670166016	2.6553583984375	1.684800842285156	0.1490050811767578	2.67810400390625	1.409950653076172	0.07835081481933594	2.4729287109375	1.337370178222656	-0.01668634223937988	2.369035400390625	1.324047882080078	-0.02097563552856445
385	12.8	2.572162109375	1.2210908203125	0.3104728393554688	2.554570556640625	1.400220764160156	0.2947935791015625	2.53741015625	1.54246923828125	0.2765272521972656	2.526475341796875	1.76092431640625	0.2542045135498047	2.49933447265625	1.725533508300781	0.2759939880371094	2.371241455078125	1.684797790527344	0.3297615051269531	2.340958251953125	1.413060546875	0.2700918579101563	2.404648193359375	1.255121765136719	0.1083214569091797	2.488155029296875	1.265703216552734	0.05908553314208984	2.576037109375	1.289264129638672	-0.001709789037704468	2.514151123046875	1.294091400146484	0.04777177429199219	2.558201171875	1.724364440917969	0.2416711120605469	2.64790966796875	1.687750122070312	0.1502972564697266	2.675865478515625	1.4108505859375	0.08820712280273438	2.4682236328125	1.338849060058594	-0.002771191358566284	2.36597509765625	1.323697052001953	-0.02121916770935059
386	12.833333	2.5535966796875	1.21948713684082	0.3149931335449219	2.5374853515625	1.397855438232422	0.3021831359863281	2.520309814453125	1.539374877929688	0.2853941650390625	2.510193603515625	1.756495727539062	0.2630661010742187	2.48362939453125	1.721540893554688	0.285559326171875	2.356635498046875	1.680813293457031	0.3395283508300782	2.31999072265625	1.407427307128906	0.3039364318847656	2.386047607421875	1.261028930664063	0.1345491333007812	2.4695048828125	1.261365509033203	0.08528816986083984	2.56119970703125	1.240488403320313	0.03067613029479981	2.4932587890625	1.268559661865234	0.06043471527099609	2.54112060546875	1.719936645507812	0.2497901306152344	2.625970947265625	1.681097290039062	0.1559291534423828	2.64968359375	1.403451080322266	0.1044099807739258	2.4447783203125	1.321817687988281	0.01940373992919922	2.341981201171875	1.307285095214844	0.008928474426269531
387	12.866667	2.544337646484375	1.218249237060547	0.3148367614746094	2.52604541015625	1.396349578857422	0.3001646118164062	2.506658447265625	1.5374150390625	0.2814849548339844	2.503857666015625	1.755501647949219	0.2667137756347656	2.47715185546875	1.72079541015625	0.2894740905761718	2.351441650390625	1.680322937011719	0.34672314453125	2.305805419921875	1.406730804443359	0.3246353454589844	2.40537451171875	1.257170471191406	0.1754453582763672	2.496489990234375	1.265717071533203	0.1434182281494141	2.5980654296875	1.2661474609375	0.1044338302612305	2.510386962890625	1.267990081787109	0.1075249099731445	2.5326123046875	1.718273864746094	0.2506235504150391	2.616892578125	1.678727355957031	0.1564559326171875	2.63431396484375	1.401074920654297	0.1018112182617188	2.434131103515625	1.304305786132812	0.0212382755279541	2.3301064453125	1.2956533203125	0.02284513664245606
388	12.9	2.535878173828125	1.215500503540039	0.3156678466796875	2.51469287109375	1.393547698974609	0.3006372985839844	2.49002587890625	1.533524353027344	0.2785002746582032	2.492428466796875	1.7522275390625	0.268116943359375	2.465622314453125	1.717696716308594	0.2911993713378906	2.341828369140625	1.67798779296875	0.3535277099609375	2.29730859375	1.402892608642578	0.3492874450683593	2.39629736328125	1.248635787963867	0.20394287109375	2.488118896484375	1.242152069091797	0.1729841156005859	2.584858642578125	1.262009002685547	0.1269025344848633	2.501772705078125	1.237616668701172	0.1366194458007813	2.519634033203125	1.714554992675781	0.2502171325683594	2.6039736328125	1.670625671386719	0.1577549896240234	2.651803466796875	1.394418426513672	0.112300407409668	2.4506650390625	1.314249328613281	0.01623127555847168	2.346470703125	1.305565277099609	0.01781181907653808
389	12.933333	2.52484130859375	1.215907318115234	0.3166090393066406	2.500292724609375	1.393413787841797	0.3003907470703125	2.47508544921875	1.533655395507812	0.2806936950683594	2.4843916015625	1.752351440429687	0.2753927612304687	2.45725146484375	1.718147277832031	0.2985688781738281	2.33668896484375	1.6829658203125	0.3693687744140625	2.279727294921875	1.410220520019531	0.3756495056152344	2.3003388671875	1.213854034423828	0.2502221832275391	2.374937744140625	1.190031021118164	0.1927872772216797	2.453893798828125	1.137898468017578	0.1387129669189453	2.382573974609375	1.185449234008789	0.1576412963867188	2.509709716796875	1.714272705078125	0.2556784515380859	2.596147705078125	1.669784545898438	0.1654521179199219	2.656164794921875	1.396204437255859	0.1186253128051758	2.461568115234375	1.316639587402344	0.009482100486755371	2.357239013671875	1.322384521484375	0.00544128942489624
390	12.966667	2.518024169921875	1.216555221557617	0.3171188354492188	2.492120361328125	1.393620941162109	0.3005792846679687	2.46897802734375	1.534525024414062	0.2847015991210938	2.475745849609375	1.753012634277344	0.27796044921875	2.449364990234375	1.718693420410156	0.3017099304199219	2.328747314453125	1.684851928710938	0.372718017578125	2.272167724609375	1.412951538085937	0.3916225891113281	2.28707568359375	1.205042816162109	0.2860876159667969	2.35799658203125	1.195436004638672	0.2206150665283203	2.417917724609375	1.105061050415039	0.2111630554199219	2.337542724609375	1.166270095825195	0.1825367431640625	2.5011669921875	1.715142333984375	0.2581281127929688	2.590447265625	1.678334228515625	0.1674436340332031	2.686806640625	1.413254272460938	0.1375161590576172	2.49020703125	1.315350830078125	0.04953820419311523	2.387843017578125	1.306940612792969	0.03059844970703125
391	13	2.509619873046875	1.215202407836914	0.3148152770996094	2.484848388671875	1.392216766357422	0.2999054870605469	2.465643310546875	1.533862426757812	0.2885807495117187	2.47371875	1.751880615234375	0.282013916015625	2.447590576171875	1.717769836425781	0.3061388549804688	2.32766259765625	1.686407592773437	0.3788597412109375	2.268028076171875	1.415949035644531	0.4007714233398437	2.271108642578125	1.199597442626953	0.313857177734375	2.3364873046875	1.195446899414063	0.2425816345214844	2.371920654296875	1.096116119384766	0.26863671875	2.304481689453125	1.158045425415039	0.2079690704345703	2.498482177734375	1.7139462890625	0.2617221984863281	2.586954833984375	1.674153259277344	0.1718910675048828	2.68539794921875	1.411252319335937	0.1354990844726562	2.48736376953125	1.310765869140625	0.05523794937133789	2.383334228515625	1.315367401123047	0.05058571243286133
392	13.033333	2.498200439453125	1.212117935180664	0.3172337646484375	2.469924072265625	1.387922302246094	0.3020103454589844	2.448844482421875	1.528830505371094	0.2913735046386719	2.46174951171875	1.745912902832031	0.288898681640625	2.43629443359375	1.712007629394531	0.3136624145507813	2.32168359375	1.683281127929688	0.3945639953613281	2.268004150390625	1.412443054199219	0.4144124755859375	2.300673583984375	1.195658355712891	0.3374879150390625	2.383642822265625	1.180261932373047	0.2907611999511719	2.46113671875	1.105410995483398	0.2803642272949219	2.361625244140625	1.138581268310547	0.2534872589111328	2.484329833984375	1.708015747070312	0.2665332641601563	2.571899658203125	1.672409606933594	0.1747810516357422	2.660956298828125	1.40763720703125	0.1357924957275391	2.476836181640625	1.279266448974609	0.06524984741210937	2.37326953125	1.271713806152344	0.06716903686523437
393	13.066667	2.485497802734375	1.209695159912109	0.3199024658203125	2.46033056640625	1.385685089111328	0.3055162658691406	2.4424267578125	1.526846740722656	0.2962907104492187	2.457175537109375	1.743396423339844	0.2960907897949219	2.431528564453125	1.709517822265625	0.3204988403320312	2.319591552734375	1.677670166015625	0.4034509887695312	2.270645751953125	1.406278381347656	0.4201230163574219	2.30303515625	1.190143264770508	0.3426351013183594	2.385565185546875	1.157338424682617	0.3054820556640625	2.467019775390625	1.089107727050781	0.2859967956542969	2.355389404296875	1.112706619262695	0.2719911193847656	2.47933837890625	1.705619934082031	0.2733224182128906	2.564044921875	1.671217346191406	0.1788358612060547	2.6877607421875	1.42155419921875	0.1387703399658203	2.537440185546875	1.253281478881836	0.07376493835449219	2.4373662109375	1.230177764892578	0.08775473022460938
394	13.1	2.481187744140625	1.210381683349609	0.3187451782226562	2.4579150390625	1.387666534423828	0.3106165161132812	2.440957275390625	1.529668212890625	0.3057265319824219	2.455960693359375	1.7469677734375	0.3056170043945313	2.430621337890625	1.712954040527344	0.3305013122558594	2.318380126953125	1.677597473144531	0.4124855651855469	2.272292724609375	1.404460357666016	0.4242592468261719	2.29874072265625	1.181783828735351	0.3621024780273437	2.379982177734375	1.135423706054687	0.3379411010742188	2.468914306640625	1.082192939758301	0.306160400390625	2.38021484375	1.104753959655762	0.3079950561523437	2.47776416015625	1.709074584960937	0.2823234252929688	2.55614013671875	1.670128967285156	0.1835862884521484	2.686708251953125	1.423316314697266	0.1407137756347656	2.54803857421875	1.243875259399414	0.07669060516357422	2.44816259765625	1.215786636352539	0.08417784881591797
395	13.133333	2.469786376953125	1.206943695068359	0.3156093444824219	2.451115478515625	1.384422546386719	0.3093081359863281	2.43960009765625	1.52670751953125	0.3078539123535156	2.45702783203125	1.743291137695313	0.3108653869628906	2.4321572265625	1.70921875	0.3359134216308594	2.320537841796875	1.674544372558594	0.4184463806152344	2.273162109375	1.402291076660156	0.4302366638183594	2.2820341796875	1.174568206787109	0.3859996948242188	2.36192724609375	1.130224227905273	0.3553392028808594	2.447665771484375	1.073340370178223	0.322017578125	2.361575927734375	1.103379112243652	0.3235269775390625	2.47760498046875	1.705651733398438	0.286325439453125	2.5492822265625	1.670014282226562	0.1818309631347656	2.662643310546875	1.416346099853516	0.1346162872314453	2.5531474609375	1.21624592590332	0.07772171783447265	2.453166259765625	1.196529846191406	0.09732890319824218
396	13.166667	2.47056396484375	1.207371047973633	0.3142301940917969	2.4533427734375	1.385229644775391	0.3111385498046875	2.442406005859375	1.527686096191406	0.3112169189453125	2.46142919921875	1.744331848144531	0.3126819152832031	2.437467529296875	1.710483825683594	0.3389690551757812	2.3268212890625	1.6754658203125	0.4228616027832031	2.275921875	1.403475280761719	0.4307536010742187	2.2722421875	1.174534149169922	0.3913210754394531	2.34783984375	1.121469093322754	0.3635037536621094	2.429244384765625	1.058254154205322	0.3304319763183594	2.37512353515625	1.116846572875977	0.3398654479980469	2.48063671875	1.706442138671875	0.2873478088378906	2.54485546875	1.668328735351563	0.178817626953125	2.656869873046875	1.413873809814453	0.1312329711914063	2.5598046875	1.206749816894531	0.07613449859619141	2.45937744140625	1.192202774047852	0.09826953125
397	13.2	2.464039794921875	1.208785369873047	0.3158097534179687	2.44800390625	1.3864423828125	0.3117239990234375	2.441362548828125	1.528920288085938	0.3134408569335937	2.46061669921875	1.745101501464844	0.31979833984375	2.437529052734375	1.710654479980469	0.3459400329589844	2.332441650390625	1.678389099121094	0.4373489990234375	2.27536962890625	1.408043518066406	0.4435572509765625	2.23786376953125	1.17982763671875	0.4257352600097656	2.2961513671875	1.133296035766602	0.3648106994628906	2.35334326171875	1.044707275390625	0.3411560974121094	2.311205078125	1.116737663269043	0.3374746704101563	2.478917236328125	1.707927612304688	0.2929356994628906	2.54349169921875	1.678549987792969	0.1821834564208984	2.623626953125	1.415099151611328	0.1232604522705078	2.56491064453125	1.192663299560547	0.07580133056640626	2.463425048828125	1.194657958984375	0.09698747253417969
398	13.233333	2.461343017578125	1.206639587402344	0.3185307922363281	2.443933349609375	1.384179718017578	0.3146592102050781	2.4378095703125	1.52666943359375	0.3174764404296875	2.4584892578125	1.742729370117188	0.3237955932617188	2.435808349609375	1.708364562988281	0.3504011840820312	2.33284228515625	1.678157897949219	0.4448858032226563	2.273791015625	1.408268218994141	0.4527294311523438	2.232705078125	1.180767196655274	0.4335813293457031	2.2840458984375	1.135142654418945	0.3660702819824219	2.336436279296875	1.043489971160889	0.3429520874023437	2.304773681640625	1.116015937805176	0.3412388305664062	2.4759423828125	1.705501342773438	0.2964444885253906	2.53780615234375	1.676269287109375	0.1841110534667969	2.609130859375	1.410187164306641	0.1256320648193359	2.566549560546875	1.184667327880859	0.07553173828125	2.464148681640625	1.186609878540039	0.09176007080078125
399	13.266667	2.46128955078125	1.205892211914062	0.3180015258789062	2.442666015625	1.383405456542969	0.3162909851074219	2.43672998046875	1.52588720703125	0.3214500122070312	2.455672607421875	1.742090942382812	0.3303597717285156	2.433967041015625	1.707134521484375	0.3570396423339844	2.334640380859375	1.674671875	0.4546940612792969	2.270986572265625	1.405690063476563	0.4609500427246094	2.229765625	1.179036422729492	0.43306103515625	2.284003662109375	1.133818206787109	0.3675230102539063	2.33755224609375	1.043341464996338	0.3423429565429688	2.306061767578125	1.110684127807617	0.3456936340332031	2.472760009765625	1.705402526855469	0.3020350036621094	2.533100830078125	1.6784326171875	0.1882630310058594	2.61030078125	1.414167510986328	0.1285466461181641	2.567241943359375	1.189744338989258	0.073765625	2.464350341796875	1.193212921142578	0.0864851303100586
400	13.3	2.45759228515625	1.20562174987793	0.3186331787109375	2.441557373046875	1.3833818359375	0.3184692993164063	2.43923974609375	1.525866821289062	0.3257099304199219	2.458168701171875	1.742048706054688	0.3347691650390625	2.4369228515625	1.707022888183594	0.3617194519042969	2.338421875	1.674203308105469	0.460072265625	2.2704736328125	1.406336029052734	0.4678517150878906	2.22419873046875	1.180315292358398	0.4430774536132813	2.27593408203125	1.133580688476562	0.37659716796875	2.327873046875	1.043722114562988	0.3463728637695312	2.292494384765625	1.114627235412598	0.3502932739257812	2.474822265625	1.705435363769531	0.3060973815917969	2.531103515625	1.676021545410156	0.1908714447021484	2.6006572265625	1.410059753417969	0.1294201202392578	2.563878173828125	1.184168075561523	0.07619901275634766	2.460677001953125	1.185143310546875	0.08656314849853515
401	13.333333	2.45578125	1.205361083984375	0.3180928039550781	2.440515869140625	1.383213317871094	0.3187767333984375	2.4395458984375	1.525673522949219	0.3271278686523437	2.4587822265625	1.741808654785156	0.3373267822265625	2.43779833984375	1.706629089355469	0.3642947692871094	2.341580810546875	1.674358337402344	0.4650892333984375	2.270091552734375	1.407285034179687	0.4687383422851563	2.218683837890625	1.181978515625	0.4475224304199219	2.269326171875	1.136503524780273	0.3793296813964844	2.31982470703125	1.04586784362793	0.3489300537109375	2.29895556640625	1.120175155639648	0.3569853820800781	2.4750859375	1.705355163574219	0.3082412109375	2.531996337890625	1.676465454101562	0.193170166015625	2.603281005859375	1.410429321289063	0.1338778686523437	2.5713095703125	1.183647537231445	0.08119141387939453	2.46761083984375	1.184548843383789	0.08396549224853515
402	13.366667	2.4518759765625	1.202788162231445	0.3172256774902344	2.43528125	1.379959655761719	0.3191793212890625	2.43252783203125	1.521926574707031	0.3280189514160156	2.45709716796875	1.736564758300781	0.3430220642089844	2.43578564453125	1.701356628417969	0.3694157104492187	2.342656494140625	1.670451477050781	0.4728795471191406	2.269337646484375	1.404735260009766	0.4717586975097656	2.21206103515625	1.180977432250977	0.4584729614257813	2.259739013671875	1.137063064575195	0.3875916748046875	2.30822412109375	1.046856449127197	0.3539891052246094	2.277608154296875	1.125341087341309	0.3582971801757813	2.471975830078125	1.700564819335938	0.3128848571777344	2.530253173828125	1.676036071777344	0.1979486083984375	2.586323974609375	1.40832177734375	0.1341574859619141	2.563182861328125	1.182451309204102	0.07640440368652343	2.46018017578125	1.177513412475586	0.08426650238037109
403	13.4	2.45014892578125	1.202177398681641	0.3170127563476562	2.434964111328125	1.379586578369141	0.3209038391113281	2.43290185546875	1.521606811523438	0.3308433837890625	2.456873291015625	1.736452209472656	0.3463449401855469	2.436065673828125	1.701030395507813	0.3729267883300781	2.343334228515625	1.667348999023437	0.4760380249023438	2.265588134765625	1.402667907714844	0.4778600158691406	2.203528564453125	1.179760879516601	0.4693965454101562	2.248185302734375	1.137316802978516	0.3956070556640625	2.29331298828125	1.043267631530762	0.3681470336914062	2.25419677734375	1.127448783874512	0.362814208984375	2.47146533203125	1.700599243164063	0.3158301696777344	2.523228515625	1.674091186523437	0.1981281890869141	2.586973876953125	1.406361724853516	0.1409602966308594	2.574832763671875	1.177802185058594	0.09007276916503906	2.47197216796875	1.172384475708008	0.07991131591796875
404	13.433333	2.448353515625	1.20138444519043	0.3162581481933594	2.433412109375	1.379009887695313	0.3206171264648437	2.42926171875	1.521228698730469	0.3293497924804688	2.460641845703125	1.734677551269531	0.3525216674804688	2.438320556640625	1.699081420898438	0.3777101440429688	2.344227294921875	1.666419494628906	0.4801416015625	2.2637021484375	1.402232757568359	0.4791972351074218	2.1984873046875	1.179930191040039	0.4712553100585937	2.243160888671875	1.136942749023437	0.39764599609375	2.287669189453125	1.042966686248779	0.3684871826171875	2.26875634765625	1.129523956298828	0.3690610961914063	2.474279296875	1.699358947753906	0.3208710021972656	2.52957763671875	1.674349426269531	0.2042849273681641	2.58496533203125	1.405594421386719	0.1418643646240234	2.576272216796875	1.177877502441406	0.08553535461425782	2.47312451171875	1.170283325195312	0.07916834259033204
405	13.466667	2.448221923828125	1.201322280883789	0.3164903869628906	2.433265625	1.378945007324219	0.3209238586425781	2.429191162109375	1.521158935546875	0.32977294921875	2.46074365234375	1.734558776855469	0.3531645812988281	2.438425048828125	1.698947998046875	0.3783349609375	2.344470458984375	1.666302307128906	0.4808992004394531	2.26354296875	1.402237976074219	0.4800157470703125	2.197904541015625	1.180049942016602	0.4723524780273438	2.242350830078125	1.136999786376953	0.3986420593261719	2.286634033203125	1.042964691162109	0.3693307800292969	2.266983642578125	1.129764785766602	0.3696274719238281	2.474322265625	1.699268432617187	0.3214571838378906	2.529505859375	1.674310485839844	0.2048054046630859	2.584666015625	1.405556030273438	0.1421795959472656	2.57587109375	1.177875381469726	0.08571858978271485	2.47271826171875	1.170232086181641	0.07949063873291015
406	13.5	2.4430810546875	1.200832107543945	0.3157650451660156	2.43022900390625	1.378475311279297	0.3238616638183594	2.428621337890625	1.52045849609375	0.3362916870117187	2.46064990234375	1.733784912109375	0.3595369873046875	2.437764892578125	1.698349609375	0.3844367065429687	2.342033203125	1.6659404296875	0.4854035339355469	2.26271826171875	1.40141552734375	0.483669189453125	2.1973046875	1.179112335205078	0.4783738708496094	2.239385009765625	1.137839080810547	0.4023065490722657	2.282944091796875	1.043891788482666	0.3716914672851562	2.253328369140625	1.1333125	0.369377685546875	2.47461572265625	1.698340393066406	0.3281780395507812	2.5295576171875	1.670135681152344	0.2121662750244141	2.57024853515625	1.399717193603516	0.1458456573486328	2.564354248046875	1.173115097045899	0.08492599487304688	2.461249755859375	1.163868682861328	0.08046955871582032
407	13.533333	2.44203173828125	1.199741058349609	0.3174008178710938	2.42893212890625	1.377169586181641	0.3259660949707031	2.427351806640625	1.518966674804688	0.3389189147949219	2.4592939453125	1.731925964355469	0.3636286010742187	2.4363916015625	1.696357238769531	0.3882266845703125	2.340124755859375	1.66332275390625	0.488281005859375	2.2602568359375	1.399268341064453	0.48442626953125	2.194629638671875	1.17733625793457	0.476674560546875	2.237462890625	1.136308029174805	0.401014892578125	2.280944091796875	1.042059131622314	0.3716112060546875	2.2535908203125	1.13183056640625	0.368685546875	2.4733017578125	1.696728515625	0.3320863952636719	2.527596435546875	1.669344299316406	0.2157191009521484	2.568333251953125	1.399667572021484	0.1475951080322266	2.563595458984375	1.173603057861328	0.08547110748291016	2.46060546875	1.164201248168945	0.08104538726806641
408	13.566667	2.441986083984375	1.199698699951172	0.3174498291015625	2.428905029296875	1.377125396728516	0.3260200500488281	2.4273798828125	1.518917785644531	0.3390050964355469	2.459474609375	1.731839660644531	0.3638085327148438	2.4365341796875	1.696279968261719	0.388382568359375	2.340160888671875	1.663282836914063	0.4883430786132812	2.2599736328125	1.399333435058594	0.4842514038085938	2.194083984375	1.177490051269531	0.4763027954101562	2.236947265625	1.13644108581543	0.4006734008789062	2.28032763671875	1.042145484924316	0.3712767944335937	2.252713623046875	1.131869354248047	0.3682895202636719	2.473468994140625	1.696643798828125	0.3322599792480469	2.527754638671875	1.669229370117188	0.2158978881835938	2.568097900390625	1.399501373291016	0.1477617950439453	2.5628876953125	1.17346142578125	0.08560079193115235	2.4598798828125	1.164244934082031	0.08123309326171875
409	13.6	2.43823876953125	1.196367965698242	0.3178642272949219	2.424969970703125	1.372717620849609	0.3281126403808594	2.422808837890625	1.5136025390625	0.3423471984863281	2.454888671875	1.725087646484375	0.3691007995605469	2.431707275390625	1.68957763671875	0.3929818420410156	2.335285888671875	1.659572998046875	0.492732421875	2.25740966796875	1.396600158691406	0.4843635559082031	2.19398828125	1.175621246337891	0.4708385620117188	2.236311279296875	1.136055709838867	0.3947789306640625	2.27875244140625	1.040641441345215	0.3701583251953125	2.253484619140625	1.12651651763916	0.3640895385742188	2.4691044921875	1.690305603027344	0.3376105346679688	2.520453857421875	1.663010009765625	0.2206934814453125	2.574528564453125	1.397580200195312	0.1514966888427734	2.56856640625	1.173357635498047	0.08764679718017578	2.466127685546875	1.164976318359375	0.08178595733642578
410	13.633333	2.438174072265625	1.196705017089844	0.3179309997558594	2.42494140625	1.373130798339844	0.3282088317871094	2.4229013671875	1.514067993164062	0.34253857421875	2.45532080078125	1.72555419921875	0.3696058044433594	2.43190087890625	1.690071716308594	0.3933361206054687	2.3347265625	1.66013671875	0.4924602966308594	2.256326904296875	1.397222229003906	0.4833734741210938	2.19245703125	1.176297500610352	0.469425537109375	2.235237060546875	1.136479553222656	0.3937034606933594	2.27753857421875	1.04072017288208	0.3700020446777344	2.24931591796875	1.12732194519043	0.3622445983886719	2.469655517578125	1.69073974609375	0.3381729125976562	2.52190283203125	1.663260559082031	0.2216356353759766	2.57530615234375	1.397367431640625	0.1532238922119141	2.5689013671875	1.172993453979492	0.08958915710449218	2.46645458984375	1.165141891479492	0.08250586700439454
411	13.666667	2.436826416015625	1.196031890869141	0.3187344360351563	2.42451123046875	1.372869934082031	0.3314157104492187	2.4241171875	1.513940856933594	0.3482976989746094	2.4529453125	1.726375610351563	0.376813720703125	2.42937744140625	1.690394775390625	0.3999214477539063	2.329443359375	1.65500146484375	0.4949947204589843	2.255085205078125	1.390240081787109	0.4827103576660156	2.19511767578125	1.168036224365234	0.4624430541992188	2.235097900390625	1.13084130859375	0.3835809326171875	2.27576513671875	1.032050483703613	0.3704417724609375	2.275163330078125	1.128504821777344	0.3586694946289062	2.4685927734375	1.691763977050781	0.3455674743652344	2.52237890625	1.6659208984375	0.2289425201416016	2.54276708984375	1.39639404296875	0.1540250701904297	2.561979248046875	1.171593826293945	0.09207974243164062	2.46118701171875	1.153424560546875	0.07874107360839844
412	13.7	2.43643994140625	1.192368255615234	0.3176295471191406	2.423131591796875	1.368529968261719	0.3305984802246094	2.420882080078125	1.509165100097656	0.3470681762695312	2.447234375	1.721161560058594	0.3758927307128906	2.424118408203125	1.684999267578125	0.3988366088867187	2.326392333984375	1.650230529785156	0.4957230834960937	2.253849609375	1.385755706787109	0.4870516967773437	2.19747998046875	1.164260238647461	0.4588448181152344	2.236608642578125	1.129741561889648	0.3787290954589844	2.276731689453125	1.030545211791992	0.3709325866699218	2.2800009765625	1.123548667907715	0.3560136108398437	2.46324609375	1.68689306640625	0.3447052307128906	2.517973876953125	1.661806518554688	0.2288353118896484	2.541148193359375	1.393463806152344	0.1539002685546875	2.562078857421875	1.169662155151367	0.09177698516845703	2.461667236328125	1.150680038452149	0.07933908081054687
413	13.733333	2.4361171875	1.191738342285156	0.3184849548339844	2.4226083984375	1.367793334960937	0.330809814453125	2.42132861328125	1.508263763427734	0.3478380126953125	2.447767578125	1.720071044921875	0.3767276000976563	2.424399169921875	1.683993713378906	0.3994684448242187	2.32584326171875	1.649351745605469	0.4953943176269531	2.2530732421875	1.385183258056641	0.4860303649902344	2.197252197265625	1.164916107177734	0.449728759765625	2.236333984375	1.126989929199219	0.3712353210449219	2.275063232421875	1.027059368133545	0.3686490783691406	2.2830146484375	1.123658134460449	0.3498240051269531	2.46398974609375	1.685778503417969	0.3457354431152344	2.5211943359375	1.663899108886719	0.2305275573730469	2.54509326171875	1.395720794677734	0.1560395355224609	2.565895751953125	1.172033676147461	0.09413792419433593	2.465695068359375	1.154548416137695	0.07879975128173829
414	13.766667	2.43701171875	1.191925537109375	0.3174488220214844	2.42335107421875	1.367952758789063	0.3296287231445312	2.42219287109375	1.508390197753906	0.3467650451660156	2.448451416015625	1.720152526855469	0.3759115295410156	2.42504541015625	1.684048522949219	0.3985559997558594	2.326781494140625	1.650057312011719	0.494982177734375	2.254535888671875	1.385754730224609	0.4865656433105469	2.199134521484375	1.165662887573242	0.4488018798828125	2.23684130859375	1.130784149169922	0.3682660217285156	2.275072998046875	1.030645788192749	0.3683461608886719	2.286828857421875	1.130904846191406	0.3475191040039062	2.464767578125	1.685901184082031	0.3449344177246094	2.52258984375	1.663389404296875	0.2301793365478516	2.544368896484375	1.395319885253906	0.1548084259033203	2.564262451171875	1.171736801147461	0.0923631820678711	2.46394189453125	1.153143051147461	0.07939566802978516
415	13.8	2.4363681640625	1.194024703979492	0.316815673828125	2.425044921875	1.371139831542969	0.3303023376464844	2.424672607421875	1.512342834472656	0.3478778686523438	2.4524462890625	1.7249296875	0.3786979370117188	2.4283876953125	1.688676635742187	0.4010166931152344	2.32809375	1.650654907226563	0.4950135192871093	2.256108154296875	1.384628784179688	0.4875055541992188	2.201965087890625	1.164397201538086	0.441573486328125	2.24004443359375	1.130455093383789	0.3601677551269531	2.277659423828125	1.029486148834229	0.3635680847167969	2.2962607421875	1.129382965087891	0.3433670654296875	2.468906982421875	1.69053271484375	0.3475150451660156	2.526006103515625	1.665876220703125	0.2319905090332031	2.54752783203125	1.396000579833984	0.1570546875	2.567859130859375	1.170910308837891	0.09518119812011719	2.467165283203125	1.152671829223633	0.08009821319580078
416	13.833333	2.4344404296875	1.192683670043945	0.3164090270996094	2.42354638671875	1.3697236328125	0.3288732299804688	2.42356689453125	1.510853881835938	0.3458878784179688	2.449823974609375	1.723322204589844	0.3773422241210938	2.42586669921875	1.686908142089844	0.3994006958007812	2.32677490234375	1.649770751953125	0.4948014526367188	2.2584765625	1.383035705566406	0.4880515441894531	2.207155029296875	1.163707901000977	0.4361033935546875	2.244654296875	1.130205810546875	0.354359130859375	2.2836123046875	1.029819198608398	0.3560932006835937	2.300824951171875	1.131330139160156	0.3368607788085938	2.46667626953125	1.68913232421875	0.3462179565429688	2.526337646484375	1.666857543945313	0.2316558990478516	2.5500546875	1.397613983154297	0.1561535034179687	2.5708525390625	1.173044036865234	0.09342823791503906	2.47015771484375	1.154190933227539	0.07988698577880859
417	13.866667	2.433039306640625	1.193386016845703	0.3157501220703125	2.422964111328125	1.370388702392578	0.3284730834960938	2.423518310546875	1.511409057617187	0.3459364929199219	2.45060693359375	1.723509826660156	0.3785824279785156	2.426351318359375	1.687118957519531	0.4003098449707031	2.3267587890625	1.649333312988281	0.4948504028320312	2.25891796875	1.382595703125	0.4878287048339844	2.20787158203125	1.163896850585938	0.4334046630859375	2.2446435546875	1.133132095336914	0.3503074340820312	2.284094482421875	1.032967342376709	0.3505746154785156	2.30518505859375	1.136846893310547	0.33526123046875	2.467472412109375	1.689404174804688	0.34740234375	2.528498291015625	1.667429138183594	0.2335598754882812	2.5527919921875	1.398806823730469	0.1564387512207031	2.572870849609375	1.174731246948242	0.09206238555908203	2.471996337890625	1.156749893188477	0.07897911834716796
418	13.9	2.432923583984375	1.193692230224609	0.3156934204101562	2.42368798828125	1.370967559814453	0.3277762756347656	2.4247138671875	1.512201232910156	0.344664794921875	2.452325439453125	1.724522216796875	0.3769015808105469	2.427746337890625	1.688247802734375	0.3985718383789063	2.328528564453125	1.649629638671875	0.4933888549804687	2.259669189453125	1.382819152832031	0.4882984313964844	2.2096103515625	1.165126647949219	0.4282149963378906	2.248026611328125	1.136231292724609	0.3450775146484375	2.28729248046875	1.035881481170654	0.3439751586914063	2.309348876953125	1.135986251831055	0.3319933776855469	2.469331298828125	1.6902255859375	0.3459285888671875	2.53417578125	1.66660693359375	0.2343957977294922	2.5544140625	1.397201782226563	0.1577943878173828	2.573514404296875	1.172485626220703	0.09449390411376953	2.4727744140625	1.154841522216797	0.07925838470458985
419	13.933333	2.4343359375	1.19457666015625	0.3150663757324219	2.424682861328125	1.371475708007813	0.3286570129394532	2.42582958984375	1.512304992675781	0.3471939392089844	2.4519443359375	1.724347412109375	0.3805028991699219	2.4279375	1.687773071289063	0.40215966796875	2.3286953125	1.649521728515625	0.4968058776855468	2.259869140625	1.383206909179687	0.487490478515625	2.21434619140625	1.165634292602539	0.4246475219726563	2.257656982421875	1.142266799926758	0.3423342895507813	2.29749755859375	1.042330688476562	0.3397205200195312	2.312737060546875	1.130987976074219	0.3287545166015625	2.46888818359375	1.690447692871094	0.3491681823730469	2.5253447265625	1.668926574707031	0.232958740234375	2.5525009765625	1.400196136474609	0.1575460052490234	2.5761435546875	1.176061981201172	0.09490550231933594	2.475901123046875	1.156474044799805	0.07972425079345703
420	13.966667	2.4343564453125	1.194707305908203	0.315272705078125	2.42474658203125	1.371610076904297	0.3288037414550781	2.42586865234375	1.512449584960938	0.3472455749511719	2.4518544921875	1.724543029785156	0.3803043518066406	2.42786865234375	1.687980651855469	0.402002685546875	2.328767822265625	1.649677978515625	0.4967725219726563	2.2610751953125	1.38306103515625	0.487950927734375	2.2162236328125	1.165268356323242	0.4254031066894531	2.259245849609375	1.14224186706543	0.3428447265625	2.299809814453125	1.042624198913574	0.3394117126464844	2.31275732421875	1.131981857299805	0.3277204895019531	2.46881982421875	1.690617004394531	0.3490112915039063	2.524978271484375	1.668928771972656	0.2326910858154297	2.55121826171875	1.400038848876953	0.1575416107177735	2.57403369140625	1.175767517089844	0.09510146331787109	2.47371142578125	1.156321594238281	0.08028090667724609
421	14	2.434559814453125	1.194782592773437	0.3152497253417968	2.425074951171875	1.371848419189453	0.3287268371582031	2.426346435546875	1.512808532714844	0.3471704406738281	2.45275244140625	1.725061096191406	0.3800814208984375	2.428691650390625	1.688527221679688	0.4018387756347656	2.329723876953125	1.650290161132812	0.4969559936523438	2.26298974609375	1.383175872802734	0.4885631103515625	2.218340087890625	1.165033828735352	0.4263617858886719	2.26039990234375	1.142517791748047	0.3430749206542969	2.301258544921875	1.042941226959228	0.3391101379394531	2.313015380859375	1.132138778686523	0.3267240600585937	2.46965478515625	1.691051818847656	0.3487787780761719	2.525729248046875	1.669009826660156	0.2323589019775391	2.550880859375	1.399726837158203	0.1573519439697266	2.57282080078125	1.175125076293945	0.0950383529663086	2.472342041015625	1.155937484741211	0.08032827758789063
422	14.033333	2.434559814453125	1.194782592773437	0.3152497253417968	2.425074951171875	1.371848419189453	0.3287268371582031	2.426346435546875	1.512808532714844	0.3471704406738281	2.45275244140625	1.725061096191406	0.3800814208984375	2.428691650390625	1.688527221679688	0.4018387756347656	2.329723876953125	1.650290161132812	0.4969559936523438	2.26298974609375	1.383175872802734	0.4885631103515625	2.218340087890625	1.165033828735352	0.4263617858886719	2.26039990234375	1.142517791748047	0.3430749206542969	2.301258544921875	1.042941226959228	0.3391101379394531	2.313015380859375	1.132138778686523	0.3267240600585937	2.46965478515625	1.691051818847656	0.3487787780761719	2.525729248046875	1.669009826660156	0.2323589019775391	2.550880859375	1.399726837158203	0.1573519439697266	2.57282080078125	1.175125076293945	0.0950383529663086	2.472342041015625	1.155937484741211	0.08032827758789063
423	14.066667	2.43456103515625	1.194783584594727	0.3152504577636719	2.425075927734375	1.371849487304687	0.3287280883789063	2.426347412109375	1.512809631347656	0.3471722106933594	2.452752197265625	1.725062316894531	0.3800843811035156	2.428692138671875	1.688528137207031	0.4018417663574219	2.3297265625	1.65028955078125	0.4969606323242188	2.26299853515625	1.383173431396484	0.4885693359375	2.2183515625	1.165030166625977	0.4263696594238282	2.26040966796875	1.142514266967773	0.3430818176269531	2.3012705078125	1.042938468933105	0.3391172790527344	2.313024658203125	1.132133895874023	0.3267298278808594	2.469654541015625	1.691053283691406	0.3487813415527344	2.52572802734375	1.6690126953125	0.232360595703125	2.55088134765625	1.399730621337891	0.1573503265380859	2.572822998046875	1.17512956237793	0.0950340576171875	2.47234423828125	1.155941329956055	0.08032471466064453
424	14.1	2.434572998046875	1.194785614013672	0.3152540283203125	2.425089111328125	1.3718515625	0.3287320556640625	2.426361572265625	1.512811706542969	0.3471764831542969	2.4527626953125	1.725065063476563	0.3800873413085937	2.42870361328125	1.688530517578125	0.4018452758789062	2.3297490234375	1.650286987304687	0.4969739990234375	2.263069091796875	1.383158050537109	0.488607421875	2.218447021484375	1.165003723144531	0.4264287414550781	2.260498046875	1.142482543945313	0.3431387939453125	2.30137548828125	1.04291284942627	0.3391886901855469	2.313137451171875	1.132100845336914	0.3267994384765625	2.469665283203125	1.691056335449219	0.3487841491699219	2.52574072265625	1.669017211914062	0.2323639984130859	2.55090576171875	1.399735656738281	0.15735546875	2.57285302734375	1.175135009765625	0.09503958892822266	2.472374267578125	1.155946655273437	0.08033036804199219
425	14.133333	2.439044189453125	1.194429580688477	0.3180489807128906	2.42818115234375	1.371082122802734	0.3304920959472656	2.429233154296875	1.511711822509766	0.3489608459472656	2.45205224609375	1.724255798339844	0.3793136291503906	2.428320068359375	1.687738525390625	0.4012076416015625	2.329880126953125	1.651292236328125	0.4970833740234375	2.266389404296875	1.384034423828125	0.4888125610351562	2.22315478515625	1.16448307800293	0.4328516845703125	2.2644609375	1.14226904296875	0.3493603820800781	2.307245849609375	1.044016742706299	0.3413960266113281	2.316528564453125	1.1321630859375	0.3323143310546875	2.469797607421875	1.690175170898438	0.34874072265625	2.531580322265625	1.671365051269531	0.2350124664306641	2.55361474609375	1.402093475341797	0.1614033355712891	2.573302734375	1.177471466064453	0.1004403991699219	2.47367724609375	1.16182861328125	0.0789546890258789
426	14.166667	2.439049560546875	1.194423675537109	0.3180535888671875	2.42818310546875	1.371073394775391	0.3304967041015625	2.429230224609375	1.511701293945312	0.3489633483886719	2.452036865234375	1.724245056152344	0.3793036193847656	2.428311279296875	1.687727478027344	0.4012024536132813	2.3298984375	1.651272705078125	0.4970995788574219	2.26647607421875	1.384001647949219	0.4888667602539062	2.2232783203125	1.164439422607422	0.4329344482421875	2.264570068359375	1.142222381591797	0.3494384155273437	2.307380126953125	1.043982021331787	0.3414847717285156	2.3166455078125	1.132129302978516	0.3323883666992187	2.469780029296875	1.690165161132812	0.3487298278808594	2.531520263671875	1.671341674804688	0.2349831390380859	2.553468505859375	1.402059631347656	0.1614023742675781	2.573064208984375	1.177428756713867	0.1004558792114258	2.4734267578125	1.161803131103516	0.07901919555664062
427	14.2	2.4419072265625	1.19409294128418	0.3206340942382813	2.430734375	1.370887756347656	0.3327880859375	2.430389404296875	1.511831329345703	0.3496890563964844	2.453140625	1.724730285644531	0.3787985229492187	2.42989453125	1.688205200195313	0.4012790222167969	2.330667724609375	1.651772766113281	0.4965142211914063	2.27160009765625	1.383223052978516	0.490331298828125	2.23217333984375	1.16178581237793	0.43837744140625	2.273162109375	1.142381439208984	0.3539473571777344	2.31758203125	1.044860595703125	0.3448715209960938	2.32009033203125	1.132149703979492	0.3332516479492187	2.47044873046875	1.690549926757813	0.3480243530273437	2.527818603515625	1.668891174316406	0.2323879547119141	2.54811328125	1.398957580566406	0.1598657989501953	2.565158203125	1.17379313659668	0.09939923858642578	2.464227294921875	1.156063537597656	0.08727147674560547
428	14.233333	2.441909912109375	1.19409196472168	0.3206353454589844	2.43073828125	1.370886413574219	0.3327887573242188	2.4303935546875	1.511829742431641	0.34968896484375	2.45314453125	1.724728454589844	0.3787959289550781	2.42989697265625	1.688203979492187	0.4012759399414063	2.330666015625	1.651775573730469	0.4965077514648438	2.2715869140625	1.383229034423828	0.4903321838378906	2.232154052734375	1.161790557861328	0.43839111328125	2.273151123046875	1.142376327514648	0.3539677124023438	2.317566162109375	1.044851631164551	0.344912109375	2.32008837890625	1.132141555786133	0.3332821960449219	2.470453857421875	1.690547607421875	0.3480231628417969	2.52783447265625	1.668887756347656	0.2323926239013672	2.548149658203125	1.398954040527344	0.1598794250488281	2.565217529296875	1.173789581298828	0.09942181396484374	2.464289306640625	1.156051300048828	0.08728559875488281
429	14.266667	2.444730224609375	1.194236022949219	0.3218312072753906	2.4327978515625	1.371215423583984	0.3343277587890625	2.431608642578125	1.512353088378906	0.3512975769042969	2.4558359375	1.725371276855469	0.3806649475097656	2.4326484375	1.688857788085937	0.4033772888183594	2.333518310546875	1.6515615234375	0.4986863403320312	2.2704697265625	1.383578063964844	0.4900301513671875	2.230754150390625	1.161171600341797	0.4410357055664063	2.277908447265625	1.142518676757812	0.3595484619140625	2.323205322265625	1.045212677001953	0.350656494140625	2.3198349609375	1.136545593261719	0.337844970703125	2.47261376953125	1.691128173828125	0.3495552673339844	2.531185302734375	1.669968872070313	0.2342146759033203	2.553025146484375	1.400137023925781	0.1602097473144531	2.570659423828125	1.175040298461914	0.09836726379394531	2.46932470703125	1.156250411987305	0.09078533935546874
430	14.3	2.444758056640625	1.194309310913086	0.3218008422851563	2.432837158203125	1.371367706298828	0.3342691650390625	2.431691162109375	1.51256591796875	0.351245849609375	2.456187255859375	1.725649169921875	0.3805985107421875	2.432919677734375	1.689156677246094	0.4033072814941406	2.33356884765625	1.652187316894531	0.4986048278808594	2.26909375	1.3844130859375	0.4902450256347656	2.228173828125	1.161915679931641	0.4421985168457031	2.275486328125	1.142454986572266	0.3609439086914062	2.31994677734375	1.044607536315918	0.3533047180175781	2.31770703125	1.135661773681641	0.3395866394042969	2.472955810546875	1.691361572265625	0.3494993896484375	2.5317470703125	1.670111083984375	0.2342238159179688	2.5534619140625	1.400158233642578	0.1601694946289063	2.57084228515625	1.174957366943359	0.09825611114501953	2.46945703125	1.15627180480957	0.09048899078369141
431	14.333333	2.446862060546875	1.193550094604492	0.3230374450683594	2.435278564453125	1.370412170410156	0.335246337890625	2.43538720703125	1.511343353271484	0.3528892211914063	2.454906494140625	1.725027221679687	0.3793509216308594	2.432641357421875	1.6883388671875	0.4026032409667969	2.33461474609375	1.649909057617188	0.4984108581542969	2.267097900390625	1.383263549804687	0.4900134582519531	2.218767578125	1.162933395385742	0.4403630981445312	2.259146484375	1.134625778198242	0.3581238403320313	2.296884521484375	1.033988021850586	0.3632579345703125	2.315446533203125	1.127579795837402	0.3435177001953125	2.4723291015625	1.690792297363281	0.3486590881347656	2.529505126953125	1.671596374511719	0.2324120635986328	2.562988037109375	1.402412139892578	0.1614183197021484	2.5623662109375	1.177697769165039	0.09654479217529296	2.459918701171875	1.166776580810547	0.08981279754638671
432	14.366667	2.446862060546875	1.193550094604492	0.3230374450683594	2.435278564453125	1.370412170410156	0.335246337890625	2.43538720703125	1.511343353271484	0.3528892211914063	2.454906494140625	1.725027221679687	0.3793509216308594	2.432641357421875	1.6883388671875	0.4026032409667969	2.33461474609375	1.649909057617188	0.4984108581542969	2.267097900390625	1.383263549804687	0.4900134582519531	2.218767578125	1.162933395385742	0.4403630981445312	2.259146484375	1.134625778198242	0.3581238403320313	2.296884521484375	1.033988021850586	0.3632579345703125	2.315446533203125	1.127579795837402	0.3435177001953125	2.4723291015625	1.690792297363281	0.3486590881347656	2.529505126953125	1.671596374511719	0.2324120635986328	2.562988037109375	1.402412139892578	0.1614183197021484	2.5623662109375	1.177697769165039	0.09654479217529296	2.459918701171875	1.166776580810547	0.08981279754638671
433	14.4	2.45063916015625	1.195041442871094	0.3237851867675781	2.43742236328125	1.372295379638672	0.3346164245605469	2.435058349609375	1.5138291015625	0.3497756652832031	2.455866455078125	1.72766845703125	0.3780643615722656	2.43302294921875	1.690892639160156	0.4008523559570312	2.33583251953125	1.65006103515625	0.4970121154785156	2.265395263671875	1.383482391357422	0.4894437255859375	2.21521630859375	1.161866195678711	0.4451255798339844	2.257696533203125	1.132871917724609	0.3639292907714844	2.297004150390625	1.032435276031494	0.3639385986328125	2.3131640625	1.125786277770996	0.3497629699707031	2.473427978515625	1.693447937011719	0.347251953125	2.53697900390625	1.67311669921875	0.2342076416015625	2.572567626953125	1.402610321044922	0.1667639923095703	2.580195068359375	1.176972854614258	0.1035913619995117	2.479096435546875	1.166334396362305	0.08420480346679687
434	14.433333	2.450666748046875	1.195194427490234	0.3237499694824219	2.437390869140625	1.372470642089844	0.3345758666992187	2.434903564453125	1.514030517578125	0.3496680603027344	2.455422119140625	1.727949523925781	0.3778105773925781	2.432664794921875	1.691145629882812	0.4006551208496094	2.335702880859375	1.650138244628906	0.4970015869140625	2.266426025390625	1.383203948974609	0.4897861022949219	2.217076416015625	1.161340850830078	0.4455947265625	2.259486083984375	1.132482299804688	0.3642967224121094	2.299322265625	1.032237140655518	0.3642595825195313	2.314284423828125	1.125743659973145	0.3494759216308594	2.47299560546875	1.69373388671875	0.3469879760742188	2.536030029296875	1.67337890625	0.2336367340087891	2.57061376953125	1.402751617431641	0.1659832611083984	2.576110595703125	1.177139358520508	0.1023726348876953	2.474660888671875	1.167000289916992	0.08453390502929688
435	14.466667	2.453102294921875	1.194570556640625	0.3235007019042969	2.437775390625	1.371494689941406	0.3329565124511719	2.43499267578125	1.512857238769531	0.3478586120605469	2.453454833984375	1.726642944335937	0.3759690551757813	2.43100439453125	1.6896923828125	0.3987251281738281	2.33517626953125	1.649661071777344	0.496296142578125	2.2674013671875	1.382747314453125	0.4896804504394531	2.220515380859375	1.160789932250976	0.4450760803222656	2.264852783203125	1.131530014038086	0.365129150390625	2.30455419921875	1.031407989501953	0.3661149597167969	2.31497265625	1.123533554077148	0.3484237670898437	2.47139794921875	1.692633422851562	0.3452480773925781	2.536101806640625	1.673899719238281	0.2327863464355469	2.57321142578125	1.403637054443359	0.1667606048583984	2.5815673828125	1.178133392333984	0.1043660583496094	2.480746826171875	1.167520080566406	0.08426827239990234
436	14.5	2.4530537109375	1.194542251586914	0.3236400451660156	2.437581298828125	1.371445587158203	0.3331473083496094	2.43461865234375	1.512801452636719	0.34803759765625	2.452635986328125	1.726615295410156	0.3761729125976562	2.430309814453125	1.689608276367188	0.3989562683105469	2.33476318359375	1.649250183105469	0.4966623840332031	2.2683896484375	1.381990905761719	0.4901374206542969	2.222503662109375	1.159846282958984	0.4454615478515625	2.266704833984375	1.130711212158203	0.3653970336914062	2.306983154296875	1.030821092605591	0.3661131896972656	2.316966552734375	1.121678070068359	0.3488947448730469	2.47060498046875	1.692656188964844	0.3454136047363282	2.534857177734375	1.67403857421875	0.2326786193847656	2.571685791015625	1.403820220947266	0.1663509521484375	2.5795400390625	1.178368469238281	0.1037305450439453	2.478513916015625	1.167360397338867	0.08493328094482422
437	14.533333	2.45303369140625	1.194534881591797	0.323629638671875	2.43755078125	1.371439147949219	0.3331437072753906	2.434581298828125	1.512795959472656	0.3480403442382812	2.45259814453125	1.726608276367188	0.376207763671875	2.4302685546875	1.689597961425781	0.3989836730957032	2.3346689453125	1.649227844238281	0.4966353759765625	2.26815478515625	1.382004333496094	0.4899348449707031	2.222193115234375	1.159903625488281	0.4451038818359375	2.266431396484375	1.130792022705078	0.3650501708984375	2.3066650390625	1.030881843566894	0.36568212890625	2.3165947265625	1.121641456604004	0.3485260620117188	2.4705703125	1.69265283203125	0.3454454345703125	2.5348232421875	1.674048522949219	0.2327067260742187	2.571622802734375	1.403835357666016	0.1663270568847656	2.579439208984375	1.17839241027832	0.1036594085693359	2.478406494140625	1.167385772705078	0.0848909912109375
438	14.566667	2.448899169921875	1.195228942871094	0.3229041442871094	2.435175537109375	1.372362731933594	0.3331111145019531	2.43159716796875	1.513836608886719	0.347693359375	2.450946044921875	1.727570983886719	0.3767005004882812	2.427444580078125	1.690761535644531	0.39868115234375	2.3288994140625	1.649908081054687	0.4932998352050781	2.270218017578125	1.380658996582031	0.4867155151367187	2.22469580078125	1.158864135742188	0.439182373046875	2.260037353515625	1.126966865539551	0.3557597045898437	2.302759521484375	1.028013580322266	0.3552601013183594	2.323558349609375	1.11914673614502	0.3435142822265625	2.4696015625	1.693422302246094	0.3465099792480469	2.533347900390625	1.674158752441406	0.2334897766113281	2.57510009765625	1.405037872314453	0.1648255920410156	2.58230615234375	1.180328277587891	0.09893191528320312	2.480730712890625	1.168585861206055	0.08342985534667968
439	14.6	2.446990966796875	1.196218704223633	0.3248128967285156	2.43348193359375	1.373397644042969	0.3338993530273437	2.429742919921875	1.514938354492188	0.3475097351074219	2.44804443359375	1.728821899414063	0.3757962646484375	2.4248779296875	1.69195068359375	0.3980082702636719	2.328514892578125	1.65141552734375	0.494944091796875	2.268025146484375	1.382647857666016	0.4872391052246094	2.224818115234375	1.161054824829101	0.4368909912109375	2.26478466796875	1.133972793579102	0.3538746032714844	2.306779541015625	1.034736156463623	0.3550880432128906	2.322883056640625	1.125626502990723	0.3401428527832031	2.466720458984375	1.6946982421875	0.3456045837402344	2.533202392578125	1.676337280273438	0.2340472869873047	2.57615869140625	1.407570953369141	0.1649461517333984	2.58836962890625	1.182761734008789	0.100291862487793	2.48720166015625	1.169547637939453	0.08349043273925781
440	14.633333	2.445319091796875	1.196843780517578	0.3243742065429687	2.4334833984375	1.374511291503906	0.3333364868164063	2.429549560546875	1.516441162109375	0.34581396484375	2.450890869140625	1.730231201171875	0.3759835510253906	2.426737548828125	1.693512939453125	0.3976086120605469	2.327553955078125	1.65311767578125	0.4921549072265625	2.268495361328125	1.383365264892578	0.4891557312011719	2.22635693359375	1.162560562133789	0.4326538696289062	2.265010009765625	1.137490829467773	0.3481707153320313	2.30780908203125	1.038356536865234	0.34907763671875	2.326725830078125	1.127084045410156	0.3364054260253906	2.469525146484375	1.695950134277344	0.3457811889648438	2.536436279296875	1.677294982910156	0.2342158660888672	2.581321044921875	1.408194488525391	0.1653213348388672	2.592556640625	1.182940841674805	0.1003128204345703	2.490994384765625	1.169821578979492	0.08455477905273437
441	14.666667	2.444833251953125	1.196693878173828	0.325025146484375	2.43179248046875	1.374260589599609	0.3331957397460937	2.428029541015625	1.516128051757812	0.3459364624023438	2.44855029296875	1.729963256835938	0.3758790893554688	2.424984130859375	1.693098022460938	0.3978652648925781	2.327649658203125	1.653688293457031	0.4946564025878906	2.26585400390625	1.384689544677734	0.4885137939453125	2.226134765625	1.16498210144043	0.426537353515625	2.270152587890625	1.1413486328125	0.3443289184570312	2.310490478515625	1.041370929718018	0.3498409729003906	2.324054443359375	1.127505081176758	0.3304508972167969	2.466892822265625	1.695822875976563	0.3453648071289063	2.531775634765625	1.676608337402344	0.2327485504150391	2.5791513671875	1.408017974853516	0.1638817138671875	2.589447509765625	1.182847579956055	0.09868779754638672	2.487622314453125	1.169435653686523	0.08525343322753906
442	14.7	2.44481103515625	1.196687484741211	0.3250211181640625	2.4317607421875	1.374253814697266	0.3331978454589844	2.427994140625	1.516120849609375	0.3459469909667969	2.448526123046875	1.729951477050781	0.3759190368652344	2.42495849609375	1.693084350585937	0.397900390625	2.327593017578125	1.653672424316406	0.4946603393554688	2.265680908203125	1.384702484130859	0.4883955383300781	2.225904052734375	1.165039886474609	0.4262946472167969	2.269922607421875	1.141479461669922	0.3440653991699218	2.31024267578125	1.041487617492676	0.3494569702148437	2.323691162109375	1.127650276184082	0.3300791931152344	2.46686669921875	1.695814392089844	0.3453998413085937	2.53173681640625	1.676600646972656	0.2327755889892578	2.579052001953125	1.4080048828125	0.1638846282958984	2.58931396484375	1.18283610534668	0.09867723083496094	2.487487548828125	1.169416488647461	0.08525566864013671
443	14.733333	2.444810791015625	1.196687545776367	0.3250210266113281	2.431760498046875	1.374253875732422	0.33319775390625	2.42799365234375	1.516120910644531	0.3459468688964843	2.448525634765625	1.729951538085937	0.3759189453125	2.4249580078125	1.693084350585937	0.3979002685546875	2.327592041015625	1.653672546386719	0.494659912109375	2.265678955078125	1.384702819824219	0.4883944396972656	2.225901611328125	1.165040466308594	0.4262929992675781	2.26992041015625	1.141480194091797	0.3440638122558594	2.310239990234375	1.041488201141357	0.3494551086425781	2.323687744140625	1.127650497436523	0.3300768432617188	2.4668662109375	1.695814453125	0.3453997802734375	2.531736572265625	1.676600708007812	0.2327755737304688	2.5790517578125	1.408004913330078	0.1638846893310547	2.589313720703125	1.182836135864258	0.0986773452758789	2.4874873046875	1.169416427612305	0.08525566864013671
444	14.766667	2.444704833984375	1.198438629150391	0.3241705932617188	2.43027001953125	1.375936096191406	0.3315677490234375	2.425255126953125	1.517837646484375	0.3435144958496094	2.445065185546875	1.73212841796875	0.3705810852050781	2.421523681640625	1.695501098632813	0.3929896240234375	2.324117919921875	1.655845458984375	0.4896143188476563	2.267096923828125	1.385726776123047	0.4873233032226563	2.227015380859375	1.164757949829102	0.43023486328125	2.2631943359375	1.147986114501953	0.3426871337890625	2.307506103515625	1.049601154327393	0.3394407958984375	2.22700830078125	1.117611053466797	0.3197892761230469	2.4636142578125	1.697622985839844	0.3406050109863281	2.530603271484375	1.677383239746094	0.2294063262939453	2.575258544921875	1.407530792236328	0.1636982116699219	2.587189697265625	1.181659072875977	0.1012446899414062	2.485868896484375	1.16853385925293	0.08418059539794921
445	14.8	2.444697021484375	1.19842008972168	0.324172607421875	2.430258544921875	1.375912963867187	0.3315712585449219	2.425236328125	1.51781103515625	0.3435150756835937	2.445024658203125	1.732099426269531	0.3705758666992188	2.421489501953125	1.695470642089844	0.3929865112304687	2.324095458984375	1.65579541015625	0.4896099853515625	2.2671748046875	1.385662475585937	0.4873073120117187	2.227161376953125	1.164694412231445	0.4301904907226562	2.263341064453125	1.147941589355469	0.3426419372558594	2.30769580078125	1.049579322814941	0.3393815002441406	2.22721533203125	1.117594467163086	0.319712646484375	2.463574462890625	1.697596313476562	0.3405994567871094	2.530528076171875	1.677351318359375	0.2293841705322266	2.575105224609375	1.407494476318359	0.1636696929931641	2.58693603515625	1.181625305175781	0.1012091064453125	2.48560791015625	1.168525436401367	0.08418428802490234
446	14.833333	2.444848876953125	1.198211608886719	0.3251107482910156	2.43029833984375	1.375639556884766	0.3319824829101563	2.42583984375	1.517496826171875	0.3439041442871094	2.443844970703125	1.731990356445313	0.3698128356933594	2.42061279296875	1.695305358886719	0.3924008178710938	2.321561767578125	1.655943237304688	0.4873628540039063	2.264068115234375	1.386094421386719	0.4820993957519532	2.227353759765625	1.164787887573242	0.4244832458496094	2.268490234375	1.150484619140625	0.3387534484863281	2.314195556640625	1.052930698394775	0.3326414184570313	2.229552734375	1.115939781188965	0.3161650085449219	2.462682373046875	1.697495971679687	0.3400414733886719	2.530391357421875	1.677818237304687	0.2292491455078125	2.583271728515625	1.410004608154297	0.1618713989257813	2.58589208984375	1.184672500610352	0.09683721923828124	2.483325439453125	1.172694442749023	0.08933942413330079
447	14.866667	2.443377685546875	1.199088180541992	0.3244459228515625	2.42929931640625	1.376638122558594	0.3317176818847656	2.423798095703125	1.518599548339844	0.3428904724121093	2.44369677734375	1.732856201171875	0.3703410339355468	2.41997412109375	1.696225646972656	0.3925640869140625	2.31997998046875	1.657091796875	0.4867486572265625	2.2627529296875	1.386999969482422	0.4832735290527344	2.23160986328125	1.165229827880859	0.4236736145019531	2.2792216796875	1.151829086303711	0.3411493835449219	2.32692041015625	1.055197597503662	0.3345689392089844	2.23626318359375	1.110638732910156	0.3200497131347656	2.462388427734375	1.698361755371094	0.3404327392578125	2.527987548828125	1.675748718261719	0.2288472137451172	2.58130908203125	1.408246124267578	0.1599440612792969	2.584599609375	1.182859802246094	0.0946566162109375	2.481908203125	1.17033576965332	0.08924700164794921
448	14.9	2.443266357421875	1.199100494384766	0.3244385986328125	2.429179931640625	1.376661529541016	0.331709228515625	2.42365673828125	1.518632751464844	0.3428664245605469	2.443537353515625	1.732910217285156	0.3702806091308594	2.41982958984375	1.696276489257813	0.3925215454101563	2.319877685546875	1.657145629882812	0.4867662658691406	2.262615966796875	1.38704150390625	0.4833761901855469	2.2314345703125	1.1652353515625	0.42387109375	2.279062255859375	1.151731246948242	0.3413653259277344	2.32664501953125	1.055019176483154	0.3350174865722656	2.235787353515625	1.110612495422363	0.3203700866699219	2.462220947265625	1.698412353515625	0.3403658142089844	2.52764208984375	1.675771911621094	0.2286713714599609	2.580557861328125	1.408210601806641	0.1596076049804687	2.583318115234375	1.182827880859375	0.09422754669189454	2.48058935546875	1.170478225708008	0.08900160217285157
449	14.933333	2.441219482421875	1.197591125488281	0.322506591796875	2.42601025390625	1.374040008544922	0.3301353759765625	2.41926611328125	1.515143859863281	0.3414410095214844	2.43777978515625	1.728479064941406	0.3675264587402344	2.41421435546875	1.692072082519531	0.3896871337890625	2.3154453125	1.654805969238281	0.4847206726074219	2.264305419921875	1.385032684326172	0.48558642578125	2.2402373046875	1.163731292724609	0.4259485473632812	2.2876064453125	1.153169769287109	0.3434925537109375	2.33378759765625	1.056463077545166	0.3369864807128906	2.244502197265625	1.112944534301758	0.3212516479492187	2.456755615234375	1.694083862304688	0.3381370239257813	2.52195361328125	1.672161682128906	0.2270350494384765	2.577611083984375	1.406454925537109	0.1593922729492188	2.58189892578125	1.182438125610352	0.0941123046875	2.4799013671875	1.169945739746094	0.08680619049072266
450	14.966667	2.437428955078125	1.198599990844726	0.3221325073242188	2.42430908203125	1.375706024169922	0.3307261962890625	2.42046630859375	1.517159606933594	0.3441577758789062	2.436843017578125	1.731613891601563	0.3677344970703125	2.41390185546875	1.695077331542969	0.3906462707519531	2.314351806640625	1.655422485351562	0.4845290222167969	2.261162841796875	1.385205291748047	0.4840533447265625	2.2370830078125	1.162888137817383	0.4255335388183594	2.28742578125	1.152293014526367	0.34452294921875	2.334574951171875	1.055577732086182	0.3400957946777344	2.245122802734375	1.111391532897949	0.3210570068359375	2.455924560546875	1.6970107421875	0.3384118347167969	2.520806396484375	1.675165832519531	0.2266497650146484	2.573908447265625	1.408223876953125	0.1583432006835938	2.58008837890625	1.183414840698242	0.09343319702148438	2.47789306640625	1.170090667724609	0.08599766540527344
451	15	2.437037109375	1.198453552246094	0.3217307434082031	2.423947998046875	1.375594482421875	0.3302110595703125	2.420147705078125	1.517078186035156	0.3435662231445312	2.437306640625	1.731529296875	0.3669166870117188	2.414308349609375	1.695082702636719	0.3899299926757813	2.314657470703125	1.656439270019531	0.4841596069335937	2.25475439453125	1.387588989257813	0.4832204895019531	2.22475341796875	1.165175994873047	0.4277406311035156	2.27484375	1.152736572265625	0.3468185119628907	2.31873291015625	1.054454223632812	0.3430323181152344	2.23129541015625	1.113153831481934	0.3233883056640625	2.456190673828125	1.696833251953125	0.3375632019042969	2.520650634765625	1.674678283691406	0.2255949401855469	2.5729970703125	1.407589691162109	0.1571027984619141	2.57926025390625	1.182709045410156	0.09232059478759766	2.4770888671875	1.168853790283203	0.085323486328125
[truncated: 6 more rows]
[truncated: 48 more columns]
