# Supplementary material for: Simulation of Human Movement in Zero Gravity
Source: Sensors (Basel). 2024 Mar 9;24(6):1770. doi: 10.3390/s24061770 (PMC10976247; doi:10.3390/s24061770)
Supplement: Supplementary file 1 [file sensors-24-01770-s001.zip › supplementary/motion_data/11 HeianSandan/motion2_raw.trc]

PathFileType	4	(X/Y/Z)	sample.trc
DataRate	CameraRate	NumFrames	NumMarkers	Units	OrigDataRate	OrigDataStartFrame	OrigNumFrames
0.033333333333333333	0.033333333333333333	457	32	m	0.033333333333333333	1	457
Frame#	Time	PELVIS			SPINE_NAVEL			SPINE_CHEST			NECK			CLAVICLE_LEFT			SHOULDER_LEFT			ELBOW_LEFT			WRIST_LEFT			HAND_LEFT			HANDTIP_LEFT			THUMB_LEFT			CLAVICLE_RIGHT			SHOULDER_RIGHT			ELBOW_RIGHT			WRIST_RIGHT			HAND_RIGHT
		X1	Y1	Z1	X2	Y2	Z2	X3	Y3	Z3	X4	Y4	Z4	X5	Y5	Z5	X6	Y6	Z6	X7	Y7	Z7	X8	Y8	Z8	X9	Y9	Z9	X10	Y10	Z10	X11	Y11	Z11	X12	Y12	Z12	X13	Y13	Z13	X14	Y14	Z14	X15	Y15	Z15	X16	Y16	Z16
1	0	2.31600537109375	1.187416946411133	0.38673828125	2.29307861328125	1.366040283203125	0.368596435546875	2.271779541015625	1.508115051269531	0.35129296875	2.248075439453125	1.72708935546875	0.349313232421875	2.224974853515625	1.688476257324219	0.370484619140625	2.111517578125	1.642630920410156	0.4483291015625	2.1146455078125	1.364775817871094	0.485599365234375	2.0881123046875	1.165535858154297	0.363247314453125	2.090021484375	1.067890274047852	0.360866943359375	2.15184814453125	0.9785072937011718	0.37521826171875	2.14554736328125	1.039026245117187	0.38280322265625	2.280155029296875	1.693479797363281	0.330590087890625	2.3840849609375	1.661865539550781	0.253125244140625	2.456179931640625	1.3878310546875	0.21690478515625	2.391367919921875	1.17564453125	0.12997119140625	2.33372509765625	1.097914978027344	0.171201904296875
2	0.03333399999999997	2.31609521484375	1.186322631835937	0.388764892578125	2.29262939453125	1.364565032958984	0.36863623046875	2.271901611328125	1.506556243896484	0.35061181640625	2.2484873046875	1.725447875976562	0.3491494140625	2.225831298828125	1.686890258789063	0.370834716796875	2.1135419921875	1.643105834960938	0.451367919921875	2.11964453125	1.36502490234375	0.48531494140625	2.08655810546875	1.166474792480469	0.363681396484375	2.090015625	1.068960372924805	0.3672578125	2.153684326171875	0.9802839012145996	0.37662744140625	2.1478818359375	1.044403083801269	0.38745751953125	2.28006640625	1.691808349609375	0.32971337890625	2.37948779296875	1.663785766601563	0.24537548828125	2.457563720703125	1.391144500732422	0.212382568359375	2.395686279296875	1.175119857788086	0.13348193359375	2.333952392578125	1.098608963012695	0.17073583984375
3	0.06666699999999981	2.3279853515625	1.189715270996094	0.3911551513671875	2.30279150390625	1.367398101806641	0.3702803955078125	2.28120263671875	1.509073455810547	0.3522786865234375	2.25538818359375	1.727389526367187	0.3490401611328125	2.234281005859375	1.688958251953125	0.3723074951171875	2.1259892578125	1.647865356445313	0.4591507568359375	2.137876953125	1.370964141845703	0.4978841552734375	2.098778564453125	1.17107453918457	0.3809044189453125	2.1032392578125	1.073900787353516	0.3877279052734375	2.16565576171875	0.9840618095397949	0.3904061279296875	2.159489501953125	1.048666351318359	0.4004552001953125	2.28629443359375	1.693850708007812	0.3285443115234375	2.38151318359375	1.667017944335937	0.2393800048828125	2.462105712890625	1.395226623535156	0.2086959228515625	2.39634033203125	1.180156341552734	0.1312742919921875	2.33950146484375	1.102876525878906	0.1739530029296875
4	0.09999999999999964	2.326099365234375	1.188107757568359	0.392424560546875	2.30163037109375	1.365906158447266	0.37166357421875	2.280632568359375	1.507680847167969	0.353738525390625	2.25550439453125	1.726080810546875	0.350685546875	2.23406982421875	1.687669067382813	0.3736845703125	2.124869140625	1.646742553710937	0.459462890625	2.135570068359375	1.369735107421875	0.497791748046875	2.096940673828125	1.170171310424805	0.380099609375	2.101043701171875	1.07297306060791	0.3868056640625	2.163156982421875	0.9829371528625488	0.38990966796875	2.15710400390625	1.047551124572754	0.400009765625	2.286495849609375	1.692487548828125	0.330407958984375	2.38244677734375	1.665538330078125	0.242066650390625	2.462508544921875	1.393564788818359	0.211593505859375	2.396818603515625	1.178837509155273	0.13315869140625	2.339365478515625	1.101643005371094	0.175165283203125
5	0.1333339999999996	2.32517919921875	1.18884033203125	0.39305517578125	2.301103515625	1.366651885986328	0.372027099609375	2.28049169921875	1.508456939697266	0.353953369140625	2.25629150390625	1.726945190429688	0.350523193359375	2.2348046875	1.688680419921875	0.3737119140625	2.12614111328125	1.64872119140625	0.460608642578125	2.13518994140625	1.371941558837891	0.5008591308593749	2.094814208984375	1.171288208007812	0.385655517578125	2.099943603515625	1.074268600463867	0.393975830078125	2.16227978515625	0.9843618812561035	0.395954833984375	2.157169677734375	1.047736679077149	0.400521240234375	2.2870380859375	1.693174072265625	0.330173828125	2.38234814453125	1.665708618164063	0.241309326171875	2.462325439453125	1.393638061523438	0.211625244140625	2.399303955078125	1.177287048339844	0.135534423828125	2.339146484375	1.100135917663574	0.173640625
6	0.1666669999999995	2.32377978515625	1.187965728759766	0.394288330078125	2.299692626953125	1.366129364013672	0.373349853515625	2.27931591796875	1.50827880859375	0.355558837890625	2.25599755859375	1.727284057617188	0.35268115234375	2.23424267578125	1.688972106933594	0.375740966796875	2.125522216796875	1.649111206054688	0.463062255859375	2.13422509765625	1.371808898925781	0.503429931640625	2.09312158203125	1.170760437011719	0.38827685546875	2.099535400390625	1.073638626098633	0.3966513671875	2.161610107421875	0.9832826042175293	0.396128173828125	2.15378466796875	1.045504516601562	0.39959423828125	2.286718505859375	1.693379455566406	0.332285888671875	2.38222265625	1.665480224609375	0.243391357421875	2.45943310546875	1.39254541015625	0.209490966796875	2.395537109375	1.176821624755859	0.13099560546875	2.33991015625	1.097638877868652	0.172229736328125
7	0.1999999999999993	2.3215693359375	1.18614665222168	0.394012451171875	2.298484375	1.364239959716797	0.37384912109375	2.27835546875	1.506203887939453	0.356165771484375	2.2559306640625	1.72492626953125	0.35185302734375	2.234049560546875	1.68691162109375	0.375114013671875	2.125013671875	1.648006103515625	0.462088623046875	2.1300263671875	1.371032867431641	0.502245361328125	2.08778564453125	1.169950271606445	0.38833447265625	2.098899658203125	1.075698684692383	0.41084423828125	2.159650634765625	0.9869017448425293	0.39074560546875	2.154361083984375	1.052479377746582	0.40292578125	2.286480224609375	1.690823852539062	0.3317275390625	2.3821396484375	1.662284301757813	0.243524658203125	2.455434326171875	1.388995391845703	0.207669921875	2.389364990234375	1.174722640991211	0.12815673828125	2.33464111328125	1.097395584106445	0.173490234375
8	0.2333339999999993	2.32198583984375	1.186281494140625	0.39131201171875	2.298990966796875	1.364532989501953	0.371960205078125	2.27867822265625	1.506572235107422	0.35473388671875	2.255759033203125	1.725334594726562	0.351800537109375	2.234148681640625	1.687136596679688	0.375046875	2.1253671875	1.647124755859375	0.461912841796875	2.1307578125	1.369886444091797	0.5007724609375001	2.089087158203125	1.167416198730469	0.388979736328125	2.100309814453125	1.07605712890625	0.421337646484375	2.154596435546875	0.9868069953918457	0.38856103515625	2.15150537109375	1.048339950561523	0.405505615234375	2.2862158203125	1.691395751953125	0.331224365234375	2.379923583984375	1.660461791992188	0.241681640625	2.459085205078125	1.388165191650391	0.210331787109375	2.388673828125	1.173784591674805	0.13471142578125	2.32929931640625	1.097365600585938	0.1755888671875
9	0.266667	2.321965087890625	1.187598327636719	0.389227783203125	2.298546630859375	1.366286407470703	0.371216064453125	2.2768125	1.508414276123047	0.35412841796875	2.2565732421875	1.727884155273438	0.354217041015625	2.23450927734375	1.689572631835937	0.37705078125	2.125088134765625	1.64829736328125	0.46297998046875	2.129005126953125	1.370770782470703	0.503783447265625	2.0906015625	1.170147750854492	0.3866689453125	2.10175830078125	1.079769485473633	0.422211669921875	2.1502080078125	0.987918212890625	0.38687158203125	2.15157958984375	1.049733383178711	0.4011376953125	2.28660693359375	1.693786254882812	0.333056884765625	2.37946630859375	1.660164184570312	0.243218994140625	2.454923095703125	1.386586090087891	0.20903564453125	2.388069091796875	1.170539169311523	0.133490966796875	2.330323486328125	1.093731079101562	0.1764384765625
10	0.2999999999999998	2.3191962890625	1.188109893798828	0.3904122314453125	2.295675537109375	1.367392791748047	0.3728614501953125	2.273319580078125	1.509857604980469	0.3556175537109375	2.254029541015625	1.7300888671875	0.3565355224609375	2.23160986328125	1.691666809082031	0.3791685791015625	2.121864990234375	1.649069030761719	0.4647916259765625	2.12426953125	1.370191802978516	0.5022877197265625	2.08664501953125	1.167590118408203	0.3868865966796875	2.09789208984375	1.077139739990234	0.4230369873046875	2.1472529296875	0.9858572692871094	0.3864615478515625	2.14615234375	1.045502166748047	0.4022816162109375	2.2841015625	1.695837280273437	0.3353135986328125	2.377810302734375	1.660014465332031	0.2466070556640625	2.44742529296875	1.384217468261719	0.2105718994140625	2.37754052734375	1.169254760742187	0.1324132080078125	2.32170947265625	1.092575500488281	0.1787774658203125
11	0.3333339999999998	2.319211669921875	1.187588592529297	0.3894927978515625	2.294113525390625	1.366820739746094	0.3730352783203125	2.2704267578125	1.509189544677734	0.3563917236328125	2.25152734375	1.729520751953125	0.3582242431640625	2.228759521484375	1.691012329101563	0.3803944091796875	2.1186748046875	1.649484985351563	0.4661866455078125	2.11895263671875	1.370030609130859	0.4999588623046875	2.08186083984375	1.167707550048828	0.3837430419921875	2.093306640625	1.077318618774414	0.4200706787109375	2.14525439453125	0.986314022064209	0.3863924560546875	2.141244140625	1.044580772399902	0.3992379150390625	2.28179833984375	1.69531103515625	0.3371800537109375	2.377587646484375	1.660972900390625	0.2500574951171875	2.44319091796875	1.384170440673828	0.2134730224609375	2.366313232421875	1.171761734008789	0.1346634521484375	2.32401318359375	1.086012908935547	0.1795135498046875
12	0.3666669999999996	2.317041259765625	1.188982650756836	0.38824169921875	2.29237255859375	1.368622161865234	0.371788330078125	2.26954541015625	1.511464019775391	0.355607421875	2.251673095703125	1.7322802734375	0.359035400390625	2.2288037109375	1.693658447265625	0.381115478515625	2.1174921875	1.65098388671875	0.46521142578125	2.114548095703125	1.371047485351562	0.499291748046875	2.075390869140625	1.169495468139648	0.381517578125	2.084897216796875	1.079737037658691	0.420379150390625	2.141096435546875	0.9911574134826661	0.38638427734375	2.13563525390625	1.046278034210205	0.39940087890625	2.28171826171875	1.69800634765625	0.337550048828125	2.376291748046875	1.66287890625	0.249035888671875	2.43907373046875	1.384980926513672	0.21157275390625	2.368396728515625	1.167668762207031	0.139219970703125	2.318349365234375	1.085352005004883	0.1829814453125
13	0.3999999999999995	2.315797119140625	1.188694625854492	0.3888765869140625	2.291439697265625	1.368391876220703	0.3725889892578125	2.26887939453125	1.511288940429687	0.3565218505859375	2.251251953125	1.732120544433594	0.3602288818359375	2.22820458984375	1.693488098144531	0.3821043701171875	2.116338134765625	1.650802612304688	0.4654556884765625	2.11284423828125	1.370810119628906	0.4990223388671875	2.0741474609375	1.169517135620117	0.3806541748046875	2.083304931640625	1.079677856445312	0.4194129638671875	2.1396005859375	0.9910943336486816	0.3855877685546875	2.1341259765625	1.046192836761475	0.3986871337890625	2.281384033203125	1.697847595214844	0.3388636474609375	2.37644189453125	1.66275830078125	0.2508548583984375	2.439104736328125	1.384847534179688	0.2132852783203125	2.368591064453125	1.167750213623047	0.1401322021484375	2.318169921875	1.08542017364502	0.1834371337890625
14	0.4333339999999994	2.315861572265625	1.188929809570312	0.3873336181640625	2.291436279296875	1.368501037597656	0.3713668212890625	2.269025390625	1.511357360839844	0.3557755126953125	2.25203759765625	1.732054138183594	0.3600167236328125	2.22882861328125	1.693460815429688	0.3816990966796875	2.1159921875	1.650600158691406	0.4634359130859375	2.110992431640625	1.370599761962891	0.4948052978515625	2.0732392578125	1.169692657470703	0.3758516845703125	2.08204736328125	1.0802216796875	0.4153399658203125	2.13958447265625	0.9919421882629395	0.3831312255859375	2.130090087890625	1.04574951171875	0.3990814208984375	2.28211376953125	1.697778503417969	0.3386707763671875	2.377049560546875	1.661758422851562	0.2510682373046875	2.435490478515625	1.382714141845703	0.2169910888671875	2.363644287109375	1.165645477294922	0.1456929931640625	2.314511474609375	1.082909400939941	0.1894984130859375
15	0.4666669999999993	2.31084716796875	1.187462875366211	0.3847740478515625	2.28808203125	1.367184936523437	0.3706693115234375	2.267332275390625	1.510300506591797	0.3569063720703125	2.253225341796875	1.730939331054687	0.3607037353515625	2.229640625	1.692743774414063	0.3825452880859375	2.11699609375	1.652416137695313	0.4655113525390625	2.1085185546875	1.373093444824219	0.4990340576171875	2.068182373046875	1.176997573852539	0.3736434326171875	2.073853271484375	1.085003158569336	0.4071612548828125	2.1329794921875	0.9954022331237793	0.3829222412109375	2.1253076171875	1.06011083984375	0.4070858154296875	2.282731689453125	1.696272583007812	0.3393380126953125	2.37784814453125	1.660829345703125	0.2519451904296875	2.429563232421875	1.382056945800781	0.2088865966796875	2.3620791015625	1.162474487304687	0.1421431884765625	2.31415625	1.082824279785156	0.1922464599609375
16	0.5	2.31061376953125	1.186288070678711	0.3839903564453125	2.28793115234375	1.365845916748047	0.3696778564453125	2.266083740234375	1.508542724609375	0.3546448974609375	2.25376513671875	1.729051391601562	0.3605499267578125	2.22989404296875	1.69087255859375	0.3820079345703125	2.11707958984375	1.651620910644531	0.4650399169921875	2.10537890625	1.372861389160156	0.5002054443359375	2.066630615234375	1.179588439941406	0.3703924560546875	2.07740478515625	1.087671600341797	0.4025987548828125	2.133100830078125	0.9948719100952148	0.3831800537109375	2.125271728515625	1.068047180175781	0.4090828857421875	2.282966064453125	1.694384155273438	0.3388697509765625	2.3787431640625	1.658478454589844	0.2525706787109375	2.4278349609375	1.379802185058594	0.2075101318359375	2.3521767578125	1.164808624267578	0.1355364990234375	2.31584765625	1.086881248474121	0.1966871337890625
17	0.533334	2.311096435546875	1.187237854003906	0.3821873779296875	2.288052001953125	1.366730895996094	0.3684447021484375	2.266357177734375	1.509481201171875	0.3541993408203125	2.25329443359375	1.729852478027344	0.3607554931640625	2.2294736328125	1.691540466308594	0.3819906005859375	2.118202880859375	1.651082885742188	0.4664271240234375	2.104771728515625	1.371956512451172	0.4969901123046875	2.06471337890625	1.174280685424805	0.3745621337890625	2.074599609375	1.081621978759766	0.4047620849609375	2.1342099609375	0.9923118743896484	0.3812476806640625	2.121145263671875	1.056190032958984	0.4057313232421875	2.28268408203125	1.695362365722656	0.3390872802734375	2.3787724609375	1.659315307617188	0.2532662353515625	2.427740478515625	1.380696624755859	0.2083409423828125	2.350719970703125	1.166654663085938	0.1352574462890625	2.317633056640625	1.087654716491699	0.1968082275390625
18	0.5666669999999998	2.310540771484375	1.186926605224609	0.380523681640625	2.287229248046875	1.366650573730469	0.36858642578125	2.266603515625	1.509912048339844	0.357044189453125	2.25359814453125	1.730480712890625	0.362518310546875	2.229891845703125	1.692257080078125	0.384124755859375	2.11801708984375	1.650755065917969	0.4674345703125	2.10195751953125	1.371361938476563	0.496158447265625	2.062043212890625	1.17561555480957	0.370293701171875	2.071693603515625	1.083917297363281	0.403579833984375	2.129017333984375	0.9925846061706542	0.381833984375	2.112597412109375	1.0560615234375	0.406714111328125	2.2828662109375	1.695846130371094	0.340829833984375	2.377056640625	1.659391784667969	0.252946533203125	2.4278603515625	1.381200378417969	0.206096435546875	2.350017578125	1.167116500854492	0.133427734375	2.3164658203125	1.088598167419434	0.1954755859375
19	0.5999999999999996	2.310074951171875	1.186111373901367	0.377870361328125	2.287685546875	1.365649017333984	0.366009521484375	2.266489013671875	1.508474426269531	0.35323291015625	2.25498193359375	1.728641723632812	0.362138427734375	2.2309833984375	1.69030908203125	0.383023681640625	2.11700390625	1.649438903808594	0.463310791015625	2.10546630859375	1.37110009765625	0.498972900390625	2.05229052734375	1.181006256103516	0.370128173828125	2.07186865234375	1.089659217834473	0.399279541015625	2.12084912109375	0.9923002014160156	0.385788818359375	2.1113388671875	1.067537231445312	0.403427001953125	2.2840390625	1.694212768554687	0.3400390625	2.37996630859375	1.658131286621094	0.254247802734375	2.42991259765625	1.380100524902344	0.2084833984375	2.34317626953125	1.171036178588867	0.132661865234375	2.31729931640625	1.091297348022461	0.19650048828125
20	0.6333339999999996	2.30978857421875	1.186252899169922	0.3767802734375	2.2875341796875	1.365920318603516	0.36528857421875	2.267155517578125	1.509017883300781	0.3534619140625	2.255242919921875	1.72926708984375	0.362465576171875	2.2312099609375	1.690862915039062	0.383237060546875	2.117189208984375	1.6497392578125	0.463463623046875	2.10437841796875	1.371047454833984	0.49694384765625	2.050948486328125	1.177358184814453	0.3734609375	2.07126611328125	1.085675994873047	0.40117822265625	2.120735107421875	0.9886204719543457	0.386873291015625	2.110883056640625	1.060240715026856	0.39928857421875	2.284462158203125	1.6948837890625	0.34045361328125	2.38008251953125	1.658856079101563	0.254197509765625	2.4290927734375	1.380756713867187	0.2069892578125	2.343358642578125	1.171333618164063	0.130654541015625	2.320052490234375	1.090329132080078	0.19397265625
21	0.6666669999999995	2.30855419921875	1.185853637695312	0.37487255859375	2.28655810546875	1.365293701171875	0.364050048828125	2.26715185546875	1.508388427734375	0.353546630859375	2.255115234375	1.728284484863281	0.362127685546875	2.231298095703125	1.689967529296875	0.383111572265625	2.117571533203125	1.649460815429687	0.463636962890625	2.1017119140625	1.370976531982422	0.4934697265625	2.047696533203125	1.176006286621094	0.373033935546875	2.07028173828125	1.084409027099609	0.398628173828125	2.11993359375	0.9875142860412598	0.38528369140625	2.110127197265625	1.064121200561523	0.40280908203125	2.2841689453125	1.693935546875	0.34003125	2.379668701171875	1.658807861328125	0.253610595703125	2.428469482421875	1.38122607421875	0.205991455078125	2.34346435546875	1.170728179931641	0.1331015625	2.31984228515625	1.09165682220459	0.198426513671875
22	0.6999999999999993	2.308675048828125	1.185644332885742	0.374055908203125	2.286423828125	1.365184478759766	0.3635498046875	2.266855712890625	1.508369995117187	0.353357177734375	2.25491162109375	1.72838427734375	0.362509765625	2.231162109375	1.690001403808594	0.3835224609375	2.1180458984375	1.649099548339844	0.464864990234375	2.103064697265625	1.370204406738281	0.492886962890625	2.047647216796875	1.177342132568359	0.369447998046875	2.070140625	1.085214088439941	0.393395263671875	2.118390869140625	0.987400749206543	0.381094970703125	2.109405517578125	1.064793975830078	0.397837158203125	2.28387548828125	1.694057861328125	0.340190673828125	2.379116943359375	1.658951599121094	0.2533505859375	2.42728125	1.38136669921875	0.2040712890625	2.341795654296875	1.171084915161133	0.130639892578125	2.31832861328125	1.091823471069336	0.19589501953125
23	0.7333339999999993	2.30835888671875	1.186010757446289	0.3711778564453125	2.286146240234375	1.365566070556641	0.3617156982421875	2.26641162109375	1.508736602783203	0.3521922607421875	2.25495263671875	1.728653442382813	0.3628057861328125	2.231044189453125	1.690193969726562	0.3834642333984375	2.11736181640625	1.648416015625	0.4634947509765625	2.10493994140625	1.369432891845703	0.4911561279296875	2.050367431640625	1.177213455200195	0.3664613037109375	2.07083203125	1.085994659423828	0.3951383056640625	2.118835693359375	0.9878953742980957	0.3845213623046875	2.110715087890625	1.064940032958984	0.3995882568359375	2.283908935546875	1.694421020507813	0.3403624267578125	2.379570068359375	1.658126342773437	0.2545311279296875	2.4235458984375	1.380227142333984	0.2035694580078125	2.335703125	1.170440093994141	0.1317242431640625	2.31915771484375	1.088274017333984	0.1954466552734375
24	0.766667	2.3063486328125	1.186588165283203	0.369815185546875	2.284295166015625	1.366748260498047	0.361074462890625	2.26503076171875	1.510480041503906	0.35246240234375	2.255094970703125	1.731106384277344	0.363641357421875	2.23086474609375	1.692651489257813	0.3842939453125	2.116599853515625	1.649829956054687	0.463732421875	2.104351806640625	1.370218719482422	0.4936015625	2.04666552734375	1.176008316040039	0.3720966796875	2.067541259765625	1.082975631713867	0.3950888671875	2.11502587890625	0.984623062133789	0.381490234375	2.108952880859375	1.064429389953613	0.400666748046875	2.283875	1.696621948242187	0.34102099609375	2.37912744140625	1.658250610351562	0.255013916015625	2.425392578125	1.379753112792969	0.2045224609375	2.3350927734375	1.170817352294922	0.1308837890625	2.317461181640625	1.087266311645508	0.193016845703125
25	0.7999999999999998	2.307722412109375	1.186185913085938	0.369818603515625	2.285397705078125	1.366305847167969	0.361010498046875	2.265923583984375	1.510002990722656	0.352339599609375	2.255587890625	1.73060791015625	0.36349658203125	2.23134765625	1.692112670898438	0.384060302734375	2.116869140625	1.649104248046875	0.463083740234375	2.104935302734375	1.369477233886719	0.492881591796875	2.0479833984375	1.175199264526367	0.371147216796875	2.0688837890625	1.082195556640625	0.39422607421875	2.1165205078125	0.9838852844238282	0.38087158203125	2.110305419921875	1.063685775756836	0.399930419921875	2.284503662109375	1.696172607421875	0.340976806640625	2.3801142578125	1.657962585449219	0.2552998046875	2.426998046875	1.379549621582031	0.204945068359375	2.3372822265625	1.170484588623047	0.1309755859375	2.3195322265625	1.08692204284668	0.19305615234375
26	0.8333339999999998	2.304943359375	1.185168838500977	0.370280517578125	2.28410302734375	1.364755645751953	0.361618408203125	2.265205078125	1.507924468994141	0.35246923828125	2.2553896484375	1.727639404296875	0.3644765625	2.231126220703125	1.689265747070313	0.384763671875	2.11694580078125	1.64819140625	0.464196533203125	2.1015107421875	1.369928161621094	0.49474072265625	2.041081787109375	1.178094467163086	0.372600341796875	2.063373779296875	1.084930641174316	0.39176953125	2.103123779296875	0.9827848892211914	0.39373974609375	2.105847900390625	1.06881005859375	0.39748974609375	2.2841494140625	1.6933671875	0.341947265625	2.3819677734375	1.658519775390625	0.25816943359375	2.427299560546875	1.382470550537109	0.2003271484375	2.339171142578125	1.174532104492187	0.124328857421875	2.316124267578125	1.091556243896484	0.18472998046875
27	0.8666669999999996	2.3051845703125	1.184835678100586	0.370228759765625	2.2845556640625	1.364577178955078	0.361050537109375	2.266443115234375	1.507984497070312	0.352093017578125	2.25645751953125	1.727960144042969	0.3625400390625	2.2323583984375	1.689680297851563	0.383298828125	2.1195146484375	1.64813623046875	0.464602783203125	2.0993271484375	1.369902465820312	0.494843505859375	2.034893188476563	1.175245056152344	0.378992431640625	2.06490283203125	1.082551399230957	0.38720947265625	2.10456396484375	0.9804907913208007	0.394201171875	2.10515771484375	1.071579048156738	0.3982490234375	2.2851220703125	1.693522033691406	0.34004736328125	2.3824873046875	1.658163696289062	0.255775146484375	2.429261474609375	1.381220336914063	0.2023154296875	2.339017333984375	1.174371490478516	0.12519580078125	2.31700146484375	1.089265701293945	0.18312451171875
28	0.8999999999999995	2.304380126953125	1.185922210693359	0.37248291015625	2.28423681640625	1.365771362304687	0.361986572265625	2.266089599609375	1.509173431396484	0.35154150390625	2.256814453125	1.729323364257813	0.3621455078125	2.23273046875	1.691080078125	0.383069580078125	2.11918017578125	1.64857958984375	0.463061279296875	2.098669921875	1.370214935302734	0.49365625	2.034349731445313	1.173203262329102	0.38145166015625	2.066470947265625	1.080824501037598	0.3842197265625	2.1038916015625	0.9783825302124023	0.396869873046875	2.10576220703125	1.071784255981445	0.399207763671875	2.285241943359375	1.694786865234375	0.339427734375	2.3818642578125	1.658671752929687	0.254480224609375	2.42803173828125	1.381647888183594	0.199878173828125	2.337281494140625	1.173487075805664	0.12646826171875	2.318586669921875	1.088034912109375	0.185179443359375
29	0.9333339999999994	2.30573681640625	1.184828002929688	0.37134765625	2.28592724609375	1.364320373535156	0.36144482421875	2.26800244140625	1.507441040039063	0.35146484375	2.257285888671875	1.727025573730469	0.361703857421875	2.233383544921875	1.688745239257813	0.382491455078125	2.1202197265625	1.646363891601562	0.462477783203125	2.098392333984375	1.369140014648437	0.496322998046875	2.037081176757813	1.177218612670898	0.37512939453125	2.06574560546875	1.084169570922852	0.3821103515625	2.0990400390625	0.9811802597045899	0.398934326171875	2.10540478515625	1.075750869750977	0.399156005859375	2.2859951171875	1.692722900390625	0.339246337890625	2.3818486328125	1.657063659667969	0.25372802734375	2.429389404296875	1.381051971435547	0.198684326171875	2.339174072265625	1.172938934326172	0.12630029296875	2.31518798828125	1.09042699432373	0.18682421875
30	0.9666669999999993	2.305726806640625	1.18480696105957	0.371376953125	2.285931396484375	1.364300201416015	0.3614609375	2.268018798828125	1.507421600341797	0.351469482421875	2.25731103515625	1.727006958007812	0.36169775390625	2.23339794921875	1.688728759765625	0.38247705078125	2.12019970703125	1.646356201171875	0.462418701171875	2.09834228515625	1.369134613037109	0.496263427734375	2.037069213867187	1.177213134765625	0.37505078125	2.0657255859375	1.084162635803223	0.382046142578125	2.099007080078125	0.9811718978881836	0.39888623046875	2.10537744140625	1.075742164611816	0.39910791015625	2.28602734375	1.6927021484375	0.339253173828125	2.381913330078125	1.657034790039063	0.2537744140625	2.42946044921875	1.381018707275391	0.198758056640625	2.33926220703125	1.172908721923828	0.12634375	2.3152470703125	1.090399932861328	0.186860107421875
31	1	2.30581298828125	1.183724792480469	0.37176708984375	2.28636181640625	1.363249969482422	0.361835693359375	2.2687314453125	1.506401062011719	0.351822998046875	2.258357666015625	1.725995727539062	0.36206982421875	2.234301513671875	1.687753601074219	0.382747314453125	2.120733642578125	1.645562561035156	0.4622529296875	2.098248779296875	1.368382598876953	0.49596630859375	2.037093505859375	1.176591430664063	0.374500244140625	2.065548828125	1.083488548278809	0.3815810546875	2.09857958984375	0.9804347877502442	0.3985107421875	2.1050869140625	1.07496125793457	0.398796142578125	2.287100341796875	1.69164892578125	0.33972607421875	2.38325732421875	1.65584033203125	0.2546171875	2.430576171875	1.379759948730469	0.19976708984375	2.340346923828125	1.171801605224609	0.126977783203125	2.31596044921875	1.089346931457519	0.18741455078125
32	1.033334	2.30611474609375	1.183924346923828	0.37192138671875	2.286271484375	1.363424194335938	0.362313232421875	2.268322265625	1.506553894042969	0.35256396484375	2.257529541015625	1.726111206054687	0.36316943359375	2.23360791015625	1.687789184570312	0.383854736328125	2.12034326171875	1.645247375488281	0.46360595703125	2.0985146484375	1.367971954345703	0.49696337890625	2.0374189453125	1.176238830566406	0.37537548828125	2.0660830078125	1.08318367767334	0.382239013671875	2.09936962890625	0.9801722106933594	0.39892333984375	2.10568505859375	1.074711219787598	0.399333251953125	2.286281005859375	1.691856750488281	0.340696044921875	2.3822783203125	1.656372009277344	0.255271728515625	2.43000927734375	1.38047119140625	0.199877197265625	2.34000537109375	1.172438690185547	0.127021484375	2.31595166015625	1.089843925476074	0.18739990234375
33	1.066667	2.3072490234375	1.185217041015625	0.3744832763671875	2.285854736328125	1.364633575439453	0.3632484130859375	2.265328125	1.507368774414062	0.3509171142578125	2.257055908203125	1.72701318359375	0.3658499755859375	2.23301904296875	1.688516723632812	0.3861993408203125	2.1231630859375	1.645141174316406	0.4704176025390625	2.0971396484375	1.367355224609375	0.4985548095703125	2.027315673828125	1.17328840637207	0.3851727294921875	2.060937255859375	1.081594459533691	0.3820709228515625	2.09636767578125	0.9812170333862305	0.4083702392578125	2.1007353515625	1.064749710083008	0.3635623779296875	2.28511669921875	1.6928583984375	0.3422635498046875	2.3823349609375	1.65922509765625	0.2572562255859375	2.433974853515625	1.384270904541016	0.1991968994140625	2.345289306640625	1.176229019165039	0.1239805908203125	2.318076171875	1.095921997070312	0.1862642822265625
34	1.1	2.308339599609375	1.185475875854492	0.375238525390625	2.287359375	1.364815246582031	0.363986328125	2.269011962890625	1.507891296386719	0.35346484375	2.2596513671875	1.727530944824219	0.365274169921875	2.235961669921875	1.6892314453125	0.3863076171875	2.125984619140625	1.646485595703125	0.47051904296875	2.101043212890625	1.369111572265625	0.501629638671875	2.026199096679687	1.175302124023438	0.391387939453125	2.058073486328125	1.083484710693359	0.38198974609375	2.101980712890625	0.9847102813720703	0.399932861328125	2.09321728515625	1.068083366394043	0.359667236328125	2.287734375	1.693212097167969	0.34202685546875	2.3838603515625	1.659318725585937	0.25602978515625	2.435197265625	1.383881286621094	0.201035888671875	2.34547265625	1.177102981567383	0.124103515625	2.316565185546875	1.096773315429687	0.18546630859375
35	1.133334	2.3091708984375	1.185777755737305	0.374906982421875	2.288096435546875	1.365385284423828	0.364449951171875	2.26911865234375	1.508567108154297	0.35396630859375	2.259513671875	1.728435791015625	0.366498046875	2.2357724609375	1.689996215820313	0.387366455078125	2.1242333984375	1.644103515625	0.4681123046875	2.102172119140625	1.365870025634766	0.4968310546875	2.032580078125	1.169749542236328	0.386599853515625	2.058850341796875	1.075650024414063	0.382849853515625	2.1030439453125	0.9774176330566406	0.403680908203125	2.096650390625	1.063242431640625	0.367472900390625	2.28772607421875	1.694176635742187	0.34318310546875	2.382736083984375	1.659939086914062	0.25583056640625	2.43636669921875	1.384629241943359	0.2005087890625	2.34581982421875	1.178258651733398	0.122517578125	2.31713134765625	1.098390754699707	0.184807373046875
36	1.166666999999999	2.310007568359375	1.18530647277832	0.3756221923828125	2.288981689453125	1.365205108642578	0.3652239990234375	2.269697509765625	1.508551818847656	0.3544647216796875	2.25905859375	1.728706481933594	0.3671285400390625	2.23533642578125	1.690089416503906	0.3878731689453125	2.123206298828125	1.644733459472656	0.4685067138671875	2.102473876953125	1.366280883789063	0.5001761474609375	2.031525634765625	1.172432876586914	0.3860804443359375	2.05934716796875	1.07864826965332	0.3817376708984375	2.103510986328125	0.9803006896972656	0.4029769287109375	2.095664306640625	1.063935905456543	0.3680404052734375	2.2875869140625	1.694534973144531	0.3439031982421875	2.38283544921875	1.65983056640625	0.2566793212890625	2.436345703125	1.383914611816406	0.2019813232421875	2.346678955078125	1.177419677734375	0.1221966552734375	2.31853759765625	1.098120590209961	0.1857249755859375
37	1.199999999999999	2.3098642578125	1.185978164672852	0.3753837890625	2.2894375	1.3660322265625	0.365510498046875	2.2701904296875	1.509428924560547	0.354744140625	2.259024658203125	1.729614135742187	0.367621826171875	2.23546044921875	1.69090771484375	0.388417724609375	2.1239609375	1.64414990234375	0.46920654296875	2.1026318359375	1.365237030029297	0.496962158203125	2.034578002929687	1.169529251098633	0.38413330078125	2.06293408203125	1.075823333740234	0.381046142578125	2.10566748046875	0.9769913330078125	0.40312353515625	2.09667431640625	1.057452865600586	0.367706787109375	2.28757470703125	1.695523559570312	0.344270751953125	2.382130615234375	1.66079736328125	0.2562421875	2.435594970703125	1.384818420410156	0.2013515625	2.34546044921875	1.178041610717773	0.122608642578125	2.318501708984375	1.098130187988281	0.1859365234375
38	1.233333999999999	2.30920361328125	1.185618606567383	0.3750565185546875	2.289054931640625	1.365622589111328	0.3652679443359375	2.27001708984375	1.508983245849609	0.3545679931640625	2.258877685546875	1.729087890625	0.3670535888671875	2.235299560546875	1.69043896484375	0.3878841552734375	2.123794921875	1.6438681640625	0.4686505126953125	2.10292822265625	1.365263732910156	0.4984422607421875	2.035020629882812	1.169891860961914	0.3851763916015625	2.06293603515625	1.076196411132813	0.3799537353515625	2.104765869140625	0.9769349746704101	0.4015731201171875	2.0977041015625	1.058909957885742	0.3702269287109375	2.2874306640625	1.694969482421875	0.3437982177734375	2.38218408203125	1.66001123046875	0.2561700439453125	2.435630859375	1.384021759033203	0.2020230712890625	2.34505517578125	1.177607223510742	0.1231768798828125	2.31812744140625	1.095362289428711	0.1833707275390625
39	1.266667	2.3091640625	1.185622528076172	0.3749130859375	2.28904052734375	1.365621734619141	0.365158447265625	2.27000244140625	1.508975799560547	0.354472900390625	2.2588349609375	1.7290693359375	0.36692919921875	2.23528515625	1.690421752929688	0.38778759765625	2.1238662109375	1.643802734375	0.46863134765625	2.103192138671875	1.365192779541016	0.498368896484375	2.035312744140625	1.169799163818359	0.385148681640625	2.063300537109375	1.076141540527344	0.37973291015625	2.105261962890625	0.9768902091979981	0.40111328125	2.0979287109375	1.058749938964844	0.369447509765625	2.28737109375	1.694953735351562	0.343654296875	2.382081787109375	1.6599775390625	0.255998046875	2.43565087890625	1.383963836669922	0.2021748046875	2.34522119140625	1.177397277832031	0.123597412109375	2.3183291015625	1.095380920410156	0.184108154296875
40	1.3	2.30943505859375	1.185047592163086	0.3759659423828125	2.289163330078125	1.365381195068359	0.3656182861328125	2.270153076171875	1.509016815185547	0.3545335693359375	2.261530029296875	1.729555053710937	0.3691817626953125	2.23722021484375	1.690909301757813	0.3894132080078125	2.124818359375	1.64329931640625	0.4688558349609375	2.10058837890625	1.364031829833984	0.4951199951171875	2.035891357421875	1.166745407104492	0.3822867431640625	2.063114501953125	1.072604339599609	0.3776961669921875	2.102885009765625	0.9725440940856933	0.4006246337890625	2.0968662109375	1.053519546508789	0.3681578369140625	2.289967529296875	1.6952568359375	0.3458270263671875	2.385752685546875	1.659373168945312	0.2592828369140625	2.43698388671875	1.382491943359375	0.2044456787109375	2.34901806640625	1.17380680847168	0.1271531982421875	2.31921728515625	1.092170364379883	0.1872000732421875
41	1.333334	2.3096904296875	1.184991226196289	0.3762535400390625	2.28942236328125	1.365316467285156	0.3658248291015625	2.27040966796875	1.508942626953125	0.3546639404296875	2.261705078125	1.729478820800781	0.3692186279296875	2.23738037109375	1.690834655761719	0.3894317626953125	2.12490185546875	1.643222961425781	0.4687591552734375	2.100770751953125	1.363967132568359	0.4951710205078125	2.03631884765625	1.166544128417969	0.3824476318359375	2.063595703125	1.072410919189453	0.3780665283203125	2.103373779296875	0.9724161033630371	0.4012545166015625	2.097365234375	1.053320892333984	0.3686673583984375	2.290182373046875	1.695180786132813	0.3459141845703125	2.386116455078125	1.659321716308594	0.2595296630859375	2.437637939453125	1.382474365234375	0.2048275146484375	2.34997900390625	1.173690383911133	0.1274696044921875	2.320250244140625	1.092101669311524	0.1876126708984375
42	1.366667	2.3102265625	1.182893417358398	0.37779931640625	2.29034765625	1.363216552734375	0.367083251953125	2.2722001953125	1.506960510253906	0.3562998046875	2.261182373046875	1.727497192382812	0.368577392578125	2.23720166015625	1.688817260742188	0.389112060546875	2.125546875	1.641850402832031	0.469931396484375	2.10176123046875	1.362547882080078	0.495686767578125	2.0360478515625	1.166328186035156	0.381675048828125	2.0642578125	1.072470390319824	0.377653076171875	2.102471923828125	0.972151481628418	0.401962890625	2.0985712890625	1.053302612304688	0.369369873046875	2.290075439453125	1.693265502929687	0.34570849609375	2.387043701171875	1.658386291503906	0.260114013671875	2.44027197265625	1.382374359130859	0.20310791015625	2.35464892578125	1.173101470947266	0.124911376953125	2.32631298828125	1.093591835021973	0.1883896484375
43	1.399999999999999	2.3091943359375	1.183781448364258	0.375648193359375	2.28929443359375	1.363691345214844	0.36546044921875	2.27115673828125	1.507115356445313	0.355125	2.2614287109375	1.727059326171875	0.369372802734375	2.237256591796875	1.688426879882813	0.3894755859375	2.12517236328125	1.643527404785156	0.47024365234375	2.101564453125	1.364749908447266	0.49439111328125	2.038032348632813	1.165279541015625	0.386107421875	2.06518212890625	1.071452423095703	0.380251708984375	2.105878173828125	0.9716731491088867	0.401340087890625	2.09897314453125	1.052992637634277	0.367786376953125	2.29008154296875	1.692952941894531	0.346281982421875	2.387132568359375	1.659907897949219	0.26055810546875	2.4429638671875	1.384376831054688	0.207315185546875	2.355547607421875	1.177507080078125	0.126514404296875	2.326277099609375	1.09652522277832	0.1872236328125
44	1.433333999999999	2.309056640625	1.183803344726563	0.3760283203125	2.2887626953125	1.363668975830078	0.36584521484375	2.27030029296875	1.50705044555664	0.355500244140625	2.26004052734375	1.726971923828125	0.36971142578125	2.23595068359375	1.688284912109375	0.389807373046875	2.12396044921875	1.643156494140625	0.47057763671875	2.10101171875	1.364344146728516	0.494947998046875	2.038007202148437	1.16458317565918	0.38689306640625	2.065356689453125	1.070796585083008	0.381328857421875	2.10622216796875	0.9711591224670411	0.402755859375	2.099263671875	1.052431732177734	0.369380859375	2.288785888671875	1.692930786132812	0.3466396484375	2.38596484375	1.660119873046875	0.260971435546875	2.44255126953125	1.384738739013672	0.207754150390625	2.355765625	1.177613800048828	0.126929443359375	2.3268486328125	1.096503005981445	0.187635498046875
45	1.466666999999999	2.3078349609375	1.184261245727539	0.3752998046875	2.287739013671875	1.3641376953125	0.364912353515625	2.269435302734375	1.507528137207031	0.354405029296875	2.259421142578125	1.727477233886719	0.368368896484375	2.235289794921875	1.688839599609375	0.38851025390625	2.123251708984375	1.643922424316406	0.469332275390625	2.09999755859375	1.36516015625	0.493989990234375	2.03676318359375	1.165368255615234	0.3861259765625	2.06402880859375	1.071554183959961	0.380610107421875	2.104811767578125	0.971892578125	0.40208349609375	2.09792333984375	1.053158981323242	0.368680908203125	2.288126953125	1.693378112792969	0.34533349609375	2.385264404296875	1.660359497070313	0.259697021484375	2.44154736328125	1.384851470947266	0.206813232421875	2.354538818359375	1.177720169067383	0.1262431640625	2.325533935546875	1.096724731445313	0.187062255859375
46	1.5	2.307595703125	1.183249328613281	0.375680419921875	2.28747216796875	1.363095092773438	0.365440185546875	2.26914306640625	1.506460906982422	0.355037109375	2.259017333984375	1.726348388671875	0.3692021484375	2.234871337890625	1.687688354492187	0.3892587890625	2.122725341796875	1.642710693359375	0.469845703125	2.09936474609375	1.363988006591797	0.49421728515625	2.036229614257813	1.164464416503906	0.385901123046875	2.0635654296875	1.070694671630859	0.3803212890625	2.104339111328125	0.9710464897155762	0.40176318359375	2.0976494140625	1.052498077392578	0.36888671875	2.287771484375	1.692290771484375	0.346186767578125	2.385019775390625	1.6594033203125	0.26066796875	2.441402587890625	1.384033782958984	0.2074755859375	2.35449072265625	1.177069137573242	0.126513427734375	2.32530419921875	1.096062072753906	0.187193603515625
47	1.533334	2.306935546875	1.182735992431641	0.376145751953125	2.286548583984375	1.362555084228516	0.365984130859375	2.2680078125	1.505897369384765	0.355647216796875	2.257587890625	1.725763916015625	0.36989697265625	2.233515625	1.6870634765625	0.38996337890625	2.121507080078125	1.641900390625	0.470635498046875	2.09854345703125	1.363137664794922	0.494901611328125	2.03556982421875	1.163595718383789	0.386529052734375	2.06302294921875	1.069867614746094	0.38084130859375	2.103952392578125	0.9702563934326172	0.402154052734375	2.09712451171875	1.051732376098633	0.369312255859375	2.2863671875	1.691754638671875	0.346842529296875	2.383580078125	1.659034301757813	0.261220458984375	2.440314453125	1.383766723632812	0.20788671875	2.3536416015625	1.176696258544922	0.126944580078125	2.324662841796875	1.095622909545898	0.187634765625
48	1.566667	2.30719287109375	1.182387969970703	0.375665283203125	2.2868935546875	1.362226318359375	0.36564501953125	2.268426025390625	1.505586822509766	0.3554169921875	2.2580703125	1.725445190429687	0.369863525390625	2.233953125	1.686734619140625	0.389857177734375	2.121806396484375	1.641538330078125	0.4703203125	2.09869384765625	1.362759796142578	0.494285400390625	2.035799926757813	1.163346771240234	0.385626220703125	2.06322216796875	1.069611869812012	0.379888427734375	2.104078125	0.9699615135192872	0.401162841796875	2.09732958984375	1.051469612121582	0.36835791015625	2.28687109375	1.691446655273438	0.34681884765625	2.38419873046875	1.658771362304687	0.26130859375	2.44090673828125	1.383532653808594	0.20778662109375	2.35427294921875	1.176573654174805	0.126512939453125	2.325173583984375	1.095452102661133	0.18708203125
49	1.6	2.30619580078125	1.182448822021484	0.375670654296875	2.2856328125	1.362737701416016	0.365703857421875	2.265644287109375	1.506193664550781	0.354360107421875	2.255794921875	1.726461547851562	0.371487060546875	2.231730224609375	1.687461791992187	0.39130517578125	2.120954345703125	1.641791137695312	0.47405322265625	2.099863037109375	1.362023345947266	0.496938720703125	2.0340126953125	1.165566879272461	0.383416259765625	2.0612666015625	1.071453941345215	0.37881103515625	2.1012724609375	0.9714765663146973	0.401595703125	2.09577490234375	1.053166343688965	0.36369384765625	2.28439453125	1.692594909667969	0.347723388671875	2.38121435546875	1.658998657226562	0.26145068359375	2.44054052734375	1.38341455078125	0.208545654296875	2.35737158203125	1.175004211425781	0.125546142578125	2.321633056640625	1.092205993652344	0.18051318359375
50	1.633334	2.30723095703125	1.181463516235352	0.3748099365234375	2.286234130859375	1.361762084960938	0.3655020751953125	2.266427001953125	1.505344146728516	0.3552384033203125	2.256472900390625	1.72562841796875	0.3724776611328125	2.23233837890625	1.686605834960937	0.3921827392578125	2.119168212890625	1.641508178710938	0.4719869384765625	2.09596142578125	1.362434722900391	0.5009571533203125	2.03309521484375	1.167621765136719	0.3829339599609375	2.06189892578125	1.074013748168945	0.3773045654296875	2.101947265625	0.9739029121398926	0.3994923095703125	2.094846435546875	1.053903984069824	0.3629334716796875	2.2851708984375	1.691778076171875	0.3487952880859375	2.38232080078125	1.657911376953125	0.2629727783203125	2.440279052734375	1.382378021240234	0.2081151123046875	2.356707275390625	1.173833618164063	0.1257672119140625	2.32197412109375	1.090632041931152	0.1807967529296875
51	1.666666999999999	2.307831298828125	1.181523147583008	0.37474560546875	2.28632080078125	1.361513000488281	0.36566796875	2.266058349609375	1.504834197998047	0.355564208984375	2.25622802734375	1.72481005859375	0.37279052734375	2.232145751953125	1.685852172851563	0.39250830078125	2.11928955078125	1.641396606445312	0.472739501953125	2.096287109375	1.362536926269531	0.500003173828125	2.033644653320312	1.166269058227539	0.38498046875	2.062486572265625	1.072827407836914	0.37920751953125	2.102791259765625	0.9729638786315918	0.4012705078125	2.096938720703125	1.054487327575684	0.362667724609375	2.284833984375	1.69099658203125	0.349095458984375	2.381950927734375	1.657700805664063	0.26330859375	2.4392294921875	1.382618133544922	0.20760791015625	2.35684423828125	1.17414631652832	0.12486669921875	2.31963134765625	1.093280181884766	0.181447509765625
52	1.699999999999999	2.3068056640625	1.179709274291992	0.37470263671875	2.2854501953125	1.359725494384766	0.3658330078125	2.26534326171875	1.503081878662109	0.355948974609375	2.255995361328125	1.7230537109375	0.373453857421875	2.23193310546875	1.684119262695313	0.393240478515625	2.1193837890625	1.639828979492187	0.4739892578125	2.095931640625	1.36100210571289	0.501165771484375	2.032295166015625	1.165016448974609	0.3862138671875	2.06087548828125	1.071510101318359	0.38021435546875	2.101045654296875	0.971530158996582	0.401986572265625	2.095213134765625	1.053167221069336	0.36250732421875	2.284429443359375	1.689213989257813	0.34959130859375	2.38105712890625	1.655838134765625	0.26328759765625	2.437360595703125	1.380737579345703	0.206708251953125	2.35389453125	1.172711807250977	0.123937255859375	2.316524658203125	1.091575698852539	0.180023193359375
53	1.733333999999999	2.30686767578125	1.180326110839844	0.3745321044921875	2.28528955078125	1.360093322753906	0.3654935302734375	2.265061767578125	1.503253753662109	0.3555040283203125	2.255797607421875	1.722957885742187	0.3731575927734375	2.231650634765625	1.684066650390625	0.3927781982421875	2.11895458984375	1.639968017578125	0.4731202392578125	2.09387158203125	1.361634338378906	0.5004974365234375	2.030360107421875	1.164648254394531	0.3877740478515625	2.060343994140625	1.071715972900391	0.3815772705078125	2.102107666015625	0.9724412994384766	0.4029254150390625	2.0937978515625	1.053039619445801	0.3612962646484375	2.28427978515625	1.689161010742187	0.3494151611328125	2.3813154296875	1.655779907226563	0.2638165283203125	2.437825439453125	1.380963958740234	0.2077567138671875	2.3547919921875	1.173248168945312	0.1245792236328125	2.317675537109375	1.091965835571289	0.1803890380859375
54	1.766667	2.30993505859375	1.180655975341797	0.373931396484375	2.288129150390625	1.360460266113281	0.364836669921875	2.267656494140625	1.503631408691406	0.35472705078125	2.257739990234375	1.723391906738281	0.372342041015625	2.23364208984375	1.684421752929687	0.391913330078125	2.120888916015625	1.639937744140625	0.47205908203125	2.0967939453125	1.361432098388672	0.499634033203125	2.034376586914063	1.163686141967773	0.387449951171875	2.0641669921875	1.070613357543945	0.3818935546875	2.10554931640625	0.9709138450622559	0.402186279296875	2.096864990234375	1.050910308837891	0.3621865234375	2.286385009765625	1.689658874511719	0.348666259765625	2.3837431640625	1.656565856933594	0.263244873046875	2.441142578125	1.381851013183594	0.207055908203125	2.358662353515625	1.17396662902832	0.12349755859375	2.321316162109375	1.092761680603027	0.17934033203125
55	1.8	2.31228857421875	1.178031539916992	0.3744686279296875	2.29019140625	1.357815216064453	0.3656722412109375	2.26946728515625	1.500968353271484	0.3558226318359375	2.25939794921875	1.720702026367187	0.3736842041015625	2.23548779296875	1.681685668945312	0.3933931884765625	2.12335888671875	1.6369951171875	0.4742967529296875	2.099811767578125	1.3584375	0.5018204345703124	2.036855834960937	1.160698303222656	0.3899251708984375	2.06672119140625	1.067666625976563	0.3840909423828125	2.108367919921875	0.9680029411315918	0.4040157470703125	2.09930419921875	1.048017623901367	0.3641478271484375	2.28791796875	1.687024169921875	0.3497799072265625	2.3847138671875	1.654122924804688	0.2636485595703125	2.4420625	1.379525665283203	0.2068353271484375	2.3592568359375	1.17160417175293	0.1236922607421875	2.322404541015625	1.090310531616211	0.1797337646484375
56	1.833334	2.313390625	1.177435317993164	0.3770323486328125	2.292800537109375	1.358542785644531	0.3678695068359375	2.27117236328125	1.502308288574219	0.3555614013671875	2.25975537109375	1.723289916992187	0.3745897216796875	2.236017578125	1.683788024902344	0.3943438720703125	2.12712255859375	1.629370300292969	0.4753731689453125	2.0958046875	1.348750427246094	0.4890057373046875	2.047209716796875	1.144162857055664	0.3791099853515625	2.07074658203125	1.048771926879883	0.3861697998046875	2.1018037109375	0.9431222686767579	0.3957606201171875	2.106907958984375	1.032511863708496	0.3982803955078125	2.28856396484375	1.689685119628906	0.3502596435546875	2.384439697265625	1.655945617675781	0.2621217041015625	2.43995361328125	1.379315490722656	0.2041524658203125	2.357382568359375	1.169784042358399	0.1204415283203125	2.315828125	1.099426620483398	0.1880599365234375
57	1.866667	2.31492431640625	1.17734684753418	0.3776058349609375	2.294205322265625	1.358257781982422	0.3679527587890625	2.271797119140625	1.501674377441406	0.3544923095703125	2.260757568359375	1.722411804199219	0.3743577880859375	2.237122802734375	1.682899536132813	0.3941070556640625	2.129539306640625	1.627838806152344	0.4762220458984375	2.10038720703125	1.347197052001953	0.4892130126953125	2.05210595703125	1.145758636474609	0.3739288330078125	2.070750244140625	1.05000325012207	0.3869700927734375	2.10069775390625	0.9442418022155762	0.3977069091796875	2.11254443359375	1.033990306854248	0.3996285400390625	2.289348388671875	1.688890441894531	0.3497464599609375	2.38456787109375	1.655496276855469	0.2609427490234375	2.43839501953125	1.379208190917969	0.2010006103515625	2.353872802734375	1.169005767822266	0.1216168212890625	2.3146962890625	1.096693717956543	0.1884471435546875
58	1.899999999999999	2.31550927734375	1.177940994262695	0.3791483154296875	2.29571142578125	1.358997985839844	0.3697296142578125	2.2735791015625	1.502439514160156	0.3558243408203125	2.26255517578125	1.723181030273437	0.3760594482421875	2.23860595703125	1.683647521972656	0.3954041748046875	2.130029052734375	1.6277919921875	0.4756978759765625	2.103127685546875	1.347040252685547	0.4918121337890625	2.05120703125	1.147853485107422	0.3741407470703125	2.069940185546875	1.052056777954101	0.3868707275390625	2.09998583984375	0.9462656555175781	0.3972230224609375	2.11271435546875	1.035663986206055	0.3977022705078125	2.291432373046875	1.689674072265625	0.3517474365234375	2.387714111328125	1.655889892578125	0.2642117919921875	2.441132568359375	1.380453918457031	0.1999107666015625	2.357257080078125	1.170630065917969	0.1187391357421875	2.312502197265625	1.105872741699219	0.1897137451171875
59	1.933333999999999	2.3176259765625	1.177568099975586	0.38084912109375	2.298140380859375	1.358328369140625	0.371448486328125	2.278025634765625	1.5019638671875	0.35935498046875	2.26485205078125	1.722520812988281	0.375519287109375	2.241189453125	1.683188537597656	0.3953857421875	2.131015380859375	1.629947021484375	0.474795654296875	2.10707861328125	1.349843322753906	0.496841552734375	2.050706787109375	1.153440826416016	0.3774130859375	2.073291015625	1.058037155151367	0.38398095703125	2.100898193359375	0.9520251541137695	0.39650927734375	2.114540771484375	1.04484334564209	0.400208984375	2.294140625	1.688916564941406	0.352036865234375	2.388791015625	1.654728210449219	0.26326025390625	2.44611083984375	1.379495788574219	0.20396630859375	2.3685546875	1.170336334228516	0.116333984375	2.3185224609375	1.105539642333984	0.183352783203125
60	1.966666999999999	2.3181689453125	1.17650358581543	0.3800892333984375	2.2984580078125	1.356688201904297	0.3704927978515625	2.278556640625	1.499933868408203	0.3585821533203125	2.26425244140625	1.719811889648438	0.3740787353515625	2.240721923828125	1.680529052734375	0.3938292236328125	2.13205322265625	1.628000366210937	0.4749791259765625	2.106391845703125	1.348829742431641	0.4962855224609375	2.047068725585937	1.152070068359375	0.3803055419921875	2.07729638671875	1.058941184997559	0.3836922607421875	2.1113984375	0.9555407752990722	0.3989058837890625	2.117105224609375	1.049261962890625	0.3985916748046875	2.29376806640625	1.686392944335938	0.3509368896484375	2.390952880859375	1.654099487304687	0.2648265380859375	2.448602294921875	1.379760406494141	0.2058128662109375	2.37215576171875	1.170867736816406	0.1185006103515625	2.317728515625	1.110946090698242	0.1861356201171875
61	2	2.319567138671875	1.176467269897461	0.3815296630859375	2.299955322265625	1.357236907958984	0.3717200927734375	2.27948583984375	1.500795379638672	0.3589019775390625	2.2655927734375	1.72138232421875	0.3747945556640625	2.24182763671875	1.681993408203125	0.3944556884765625	2.131884033203125	1.628163452148438	0.4738536376953125	2.105929443359375	1.348097686767578	0.4949591064453125	2.04889453125	1.148344940185547	0.3814327392578125	2.07957177734375	1.055001037597656	0.3837960205078125	2.11271435546875	0.9514508018493653	0.4023033447265625	2.11900927734375	1.045301971435547	0.3988106689453125	2.295205078125	1.687829223632813	0.3516207275390625	2.392063232421875	1.65390234375	0.2651038818359375	2.44801416015625	1.378640563964844	0.2043175048828125	2.368655029296875	1.17003271484375	0.1168245849609375	2.316161865234375	1.109439636230469	0.1859024658203125
62	2.033334	2.321323974609375	1.174261169433594	0.385997802734375	2.301839111328125	1.354797729492188	0.37465869140625	2.28251806640625	1.498364501953125	0.3615703125	2.268616943359375	1.718913635253906	0.37516650390625	2.24472265625	1.679763122558594	0.395037353515625	2.13469384765625	1.628140319824219	0.475544921875	2.11155078125	1.347970886230469	0.495268798828125	2.050763671875	1.150119140625	0.3807880859375	2.08237939453125	1.057204536437988	0.38403271484375	2.1183125	0.9540108261108399	0.39826708984375	2.120208251953125	1.047050308227539	0.401055908203125	2.29834765625	1.6851513671875	0.352548583984375	2.397347412109375	1.653462951660156	0.2678037109375	2.45276611328125	1.378592651367188	0.20593212890625	2.37281201171875	1.171229705810547	0.116603515625	2.31673291015625	1.113069763183594	0.184810546875
63	2.066667	2.320029541015625	1.172254104614258	0.3852841796875	2.2995400390625	1.352549072265625	0.3733447265625	2.2811708984375	1.496290557861328	0.361689208984375	2.2681181640625	1.716765502929688	0.375527099609375	2.244102783203125	1.677703369140625	0.395363037109375	2.131765380859375	1.632252075195312	0.476270751953125	2.11199560546875	1.352395904541016	0.501368408203125	2.047818603515625	1.156447784423828	0.3857138671875	2.0816318359375	1.064324371337891	0.38384033203125	2.11640283203125	0.9614633178710937	0.402312255859375	2.1222900390625	1.056139808654785	0.397771240234375	2.297690673828125	1.682932861328125	0.35286279296875	2.39561279296875	1.653119140625	0.2663115234375	2.45479638671875	1.378734405517578	0.206469482421875	2.376000732421875	1.171670837402344	0.1157490234375	2.31899365234375	1.112117858886719	0.181870849609375
64	2.1	2.323719970703125	1.173139907836914	0.3874813232421875	2.3034755859375	1.353346008300781	0.3756971435546875	2.2854384765625	1.497044738769531	0.3642491455078125	2.271460205078125	1.717341186523437	0.3775699462890625	2.24748974609375	1.678251525878906	0.3973192138671875	2.13452197265625	1.631703002929688	0.4765264892578125	2.1146337890625	1.351799713134766	0.4986453857421875	2.054757568359375	1.152479537963867	0.3868446044921875	2.088265380859375	1.060346328735352	0.3838526611328125	2.120689453125	0.956563850402832	0.4009332275390625	2.12616357421875	1.05011043548584	0.4012789306640625	2.30128173828125	1.683603088378906	0.3551697998046875	2.39816259765625	1.654316711425781	0.2674176025390625	2.45770556640625	1.379997680664062	0.2085909423828125	2.3805419921875	1.172594268798828	0.1176802978515625	2.3231103515625	1.113212783813477	0.1834720458984375
65	2.133334	2.32452978515625	1.174668197631836	0.388423583984375	2.304068115234375	1.355084014892578	0.377249267578125	2.285484375	1.4988720703125	0.365829833984375	2.272337890625	1.71939990234375	0.380057373046875	2.24823193359375	1.680280578613281	0.39971728515625	2.13487255859375	1.63136572265625	0.47720556640625	2.112028564453125	1.351249908447266	0.49752880859375	2.053843017578125	1.150350250244141	0.387138916015625	2.08743212890625	1.058202911376953	0.382509033203125	2.118827880859375	0.954459774017334	0.402293212890625	2.12391748046875	1.045860824584961	0.398223876953125	2.302024658203125	1.685603515625	0.35744677734375	2.39757177734375	1.655331604003906	0.268359130859375	2.454730224609375	1.380433563232422	0.20838818359375	2.37482861328125	1.174679870605469	0.115445068359375	2.319827880859375	1.113650131225586	0.181981689453125
66	2.166666999999999	2.326041748046875	1.174910766601563	0.389796630859375	2.305900634765625	1.355355194091797	0.378783203125	2.2875869140625	1.499173309326172	0.367482666015625	2.274658203125	1.719680786132812	0.381895263671875	2.250400634765625	1.680574584960937	0.401382080078125	2.136634521484375	1.631750610351562	0.478303955078125	2.1134580078125	1.351679870605469	0.498500732421875	2.05565283203125	1.150771255493164	0.38797509765625	2.08924462890625	1.058616134643555	0.3837353515625	2.1205263671875	0.954911277770996	0.403839599609375	2.125630615234375	1.046503593444824	0.400044677734375	2.304415283203125	1.68587451171875	0.359403076171875	2.400467041015625	1.65560400390625	0.27087841796875	2.457912109375	1.380730865478516	0.211199462890625	2.37867236328125	1.174984191894531	0.11773388671875	2.323341796875	1.113946105957031	0.18397265625
67	2.199999999999999	2.3266044921875	1.175697448730469	0.38918310546875	2.305577880859375	1.355816009521484	0.378249267578125	2.286455078125	1.499336975097656	0.366853271484375	2.276035400390625	1.719460693359375	0.384541259765625	2.2514013671875	1.680391662597656	0.4034619140625	2.13720654296875	1.632980529785156	0.48028662109375	2.112515380859375	1.353220031738281	0.497906494140625	2.057401611328125	1.150695922851563	0.38960986328125	2.0903662109375	1.058496200561523	0.38437548828125	2.11956640625	0.9537285652160644	0.401053466796875	2.1265078125	1.046464813232422	0.403177978515625	2.30534033203125	1.6857041015625	0.361527587890625	2.4018125	1.657761108398438	0.27294873046875	2.457482177734375	1.383037628173828	0.21262939453125	2.379500244140625	1.176444366455078	0.120754638671875	2.32542236328125	1.115187454223633	0.187612548828125
68	2.233333999999999	2.328244873046875	1.175530364990234	0.3922332763671875	2.3084912109375	1.355846862792969	0.3815511474609375	2.291029296875	1.499677764892578	0.3710374755859375	2.278559326171875	1.720003295898437	0.3850994873046875	2.254007080078125	1.681021606445313	0.4043319091796875	2.13869677734375	1.633208862304687	0.4792767333984375	2.112480224609375	1.3536259765625	0.4984002685546875	2.0576357421875	1.151939697265625	0.3883087158203125	2.09173876953125	1.059983680725098	0.3883438720703125	2.125756591796875	0.9561648330688477	0.4016341552734375	2.127690185546875	1.045567367553711	0.4048148193359375	2.3084384765625	1.686130859375	0.3629886474609375	2.4050859375	1.65870361328125	0.2743966064453125	2.46236962890625	1.383807464599609	0.2161207275390625	2.388631591796875	1.176027969360351	0.1232896728515625	2.32889892578125	1.116746246337891	0.1870797119140625
69	2.266667	2.32924609375	1.175253372192383	0.3933095703125	2.309722900390625	1.355273712158203	0.38167822265625	2.2923916015625	1.498847045898438	0.370335693359375	2.278802490234375	1.7188291015625	0.383744140625	2.254298583984375	1.679835021972656	0.4028271484375	2.13918408203125	1.632605895996094	0.478037109375	2.112555419921875	1.353531066894531	0.498058349609375	2.058046630859375	1.150219207763672	0.39157568359375	2.092548828125	1.058618942260742	0.38835595703125	2.123916259765625	0.9541997489929199	0.402147216796875	2.12578125	1.042531860351563	0.405547119140625	2.308986328125	1.685092163085937	0.3620068359375	2.407285400390625	1.658281311035156	0.275354736328125	2.46717529296875	1.384410003662109	0.21689453125	2.38753076171875	1.181283157348633	0.119634521484375	2.32897802734375	1.120996551513672	0.183326416015625
70	2.3	2.32982763671875	1.173040756225586	0.396408935546875	2.30969677734375	1.353298187255859	0.384341064453125	2.29235888671875	1.497151458740234	0.3731806640625	2.27891748046875	1.717592529296875	0.385791259765625	2.25402392578125	1.678622192382813	0.404654052734375	2.13791162109375	1.631732299804687	0.479050048828125	2.11084619140625	1.352238525390625	0.49980859375	2.055359619140625	1.150910614013672	0.389190673828125	2.09215673828125	1.059965225219726	0.38809912109375	2.122015625	0.954535961151123	0.398802978515625	2.12685400390625	1.042372077941895	0.407168701171875	2.30941748046875	1.683683349609375	0.36455859375	2.409365234375	1.656213745117188	0.279640869140625	2.468695068359375	1.382038360595703	0.21950634765625	2.380930419921875	1.183488845825195	0.11877685546875	2.3250263671875	1.121277069091797	0.183309326171875
71	2.333334	2.3302744140625	1.17156022644043	0.39628369140625	2.3095439453125	1.351078247070312	0.3831630859375	2.29108056640625	1.494174194335937	0.370350341796875	2.2793740234375	1.713850036621094	0.3852197265625	2.25420166015625	1.675006225585937	0.40353515625	2.13834326171875	1.630438720703125	0.478821533203125	2.1107861328125	1.351895080566406	0.499278564453125	2.05435009765625	1.150976486206055	0.3900478515625	2.09004541015625	1.059934997558594	0.391010498046875	2.121802490234375	0.9554004707336425	0.4013359375	2.125440673828125	1.040968605041504	0.4083037109375	2.3095703125	1.680039123535156	0.36378466796875	2.41001220703125	1.654966247558594	0.279397705078125	2.470929931640625	1.381474243164063	0.22226611328125	2.3882451171875	1.18222802734375	0.1204697265625	2.328978271484375	1.120993148803711	0.182317138671875
72	2.366667	2.330487548828125	1.171646072387695	0.397751220703125	2.310148193359375	1.350863891601563	0.3840908203125	2.29205029296875	1.493726654052734	0.370885986328125	2.28071435546875	1.713085083007813	0.385277099609375	2.255367431640625	1.674389526367188	0.403439208984375	2.13929345703125	1.629812133789063	0.477917236328125	2.11161767578125	1.351685333251953	0.497453857421875	2.05571142578125	1.15178337097168	0.386938232421875	2.08986474609375	1.060374778747559	0.3900732421875	2.121152099609375	0.9560659828186036	0.40204296875	2.12373095703125	1.039593200683594	0.40638916015625	2.31094775390625	1.679231567382812	0.36415869140625	2.41242236328125	1.654460815429688	0.28128369140625	2.4741953125	1.381481872558594	0.225005615234375	2.3941474609375	1.182132217407227	0.122239013671875	2.3301298828125	1.1199814453125	0.17782275390625
73	2.399999999999999	2.329489990234375	1.168211135864258	0.3991728515625	2.3103505859375	1.347523010253906	0.3854072265625	2.293639404296875	1.4905654296875	0.372585693359375	2.28279638671875	1.710017944335938	0.385270751953125	2.25714013671875	1.671534057617188	0.403426513671875	2.139497802734375	1.628391723632812	0.4762236328125	2.111134765625	1.350828369140625	0.5013332519531249	2.05144921875	1.151339721679687	0.39213720703125	2.08884716796875	1.061190780639648	0.3903349609375	2.11875732421875	0.9563095512390136	0.4005263671875	2.121952880859375	1.039314079284668	0.40218994140625	2.313155517578125	1.675931335449219	0.36473583984375	2.41407421875	1.649907043457031	0.28160107421875	2.480154541015625	1.377166778564453	0.22944873046875	2.3936337890625	1.184768402099609	0.119052734375	2.3343095703125	1.122073211669922	0.17902587890625
74	2.433333999999999	2.32946728515625	1.168017822265625	0.40034716796875	2.31052099609375	1.347492156982422	0.38714794921875	2.2932158203125	1.490492553710937	0.37377001953125	2.283561767578125	1.709999572753906	0.388400146484375	2.257574462890625	1.671481201171875	0.40607958984375	2.13890234375	1.627286437988281	0.476698486328125	2.1096416015625	1.349582122802734	0.500904296875	2.0521337890625	1.149221862792969	0.3918603515625	2.089318359375	1.058935119628906	0.38969921875	2.11890087890625	0.9539161872863769	0.400068359375	2.122520751953125	1.03728116607666	0.4015517578125	2.313849853515625	1.675906555175781	0.367705078125	2.41444921875	1.6491015625	0.2843154296875	2.475686767578125	1.375230743408203	0.231331787109375	2.392838623046875	1.181843292236328	0.11957568359375	2.33095166015625	1.119526123046875	0.17741552734375
75	2.466666999999999	2.330401611328125	1.165079772949219	0.400728759765625	2.3106552734375	1.343427673339844	0.386358642578125	2.29405322265625	1.485828552246094	0.373839599609375	2.28097265625	1.704240234375	0.384453125	2.2557275390625	1.665839050292969	0.4027275390625	2.13828173828125	1.627461242675781	0.477150146484375	2.109545654296875	1.351146484375	0.501045166015625	2.0496953125	1.152167739868164	0.393373779296875	2.087262939453125	1.062577346801758	0.39185595703125	2.121869140625	0.9595895118713379	0.4009599609375	2.12524169921875	1.04723503112793	0.40810888671875	2.3116455078125	1.6704423828125	0.364481689453125	2.41219091796875	1.647368103027344	0.281018798828125	2.48092822265625	1.375658508300781	0.234486572265625	2.399968505859375	1.182408065795898	0.123748779296875	2.33603125	1.120853469848633	0.179130859375
76	2.5	2.33303564453125	1.165343597412109	0.401371826171875	2.31185205078125	1.343570098876953	0.387946533203125	2.294144287109375	1.485878723144531	0.376190185546875	2.28350439453125	1.704474975585938	0.384791015625	2.257862060546875	1.666534057617187	0.403447265625	2.138576171875	1.630627685546875	0.476109375	2.107267578125	1.355112243652344	0.504950439453125	2.047745361328125	1.160390991210938	0.389667236328125	2.075693603515625	1.067454254150391	0.393977783203125	2.119999755859375	0.9679421501159668	0.398142822265625	2.117814697265625	1.045355392456055	0.4004521484375	2.31376953125	1.670160583496094	0.365100830078125	2.41395947265625	1.645506652832031	0.28169677734375	2.4819423828125	1.373649810791016	0.235204833984375	2.394283203125	1.180582672119141	0.12944384765625	2.32872802734375	1.114209854125977	0.176748046875
77	2.533334	2.3330341796875	1.165343490600586	0.40137255859375	2.311849853515625	1.343569488525391	0.387947021484375	2.2941416015625	1.485877777099609	0.376191650390625	2.283503173828125	1.7044736328125	0.384792724609375	2.257861328125	1.666532836914063	0.403450439453125	2.13857763671875	1.630627197265625	0.476115966796875	2.10726611328125	1.355112213134765	0.50495263671875	2.04773681640625	1.160396667480469	0.389664306640625	2.07568701171875	1.067460266113281	0.393967041015625	2.119994873046875	0.9679488868713378	0.39812353515625	2.1178125	1.045360328674316	0.40042919921875	2.313767333984375	1.6701591796875	0.3651015625	2.41395458984375	1.645505981445313	0.28169482421875	2.48194140625	1.373650787353516	0.235201416015625	2.3942861328125	1.180579681396484	0.129445068359375	2.328739501953125	1.114203369140625	0.17675537109375
78	2.566667	2.33718994140625	1.164202239990234	0.4000748291015625	2.315817138671875	1.342471435546875	0.3875587158203125	2.2979619140625	1.48481884765625	0.3765267333984375	2.287000244140625	1.703348815917969	0.3862996826171875	2.261342041015625	1.665271545410156	0.4046536865234375	2.14184375	1.628806396484375	0.4766846923828125	2.11079345703125	1.35309521484375	0.5038736572265625	2.0519404296875	1.158951370239258	0.3872823486328125	2.080002685546875	1.066030410766602	0.3911612548828125	2.12443359375	0.966558090209961	0.3949139404296875	2.12213916015625	1.043950225830078	0.3976402587890625	2.317381103515625	1.669184143066406	0.3665291748046875	2.41790771484375	1.645130310058594	0.2833563232421875	2.4864560546875	1.373634948730469	0.2356077880859375	2.39947900390625	1.18102116394043	0.1284683837890625	2.33386669921875	1.114284530639648	0.1751761474609375
79	2.6	2.3363037109375	1.164502502441406	0.39945458984375	2.31548681640625	1.341700347900391	0.386991943359375	2.29896630859375	1.483386779785156	0.377189208984375	2.28764111328125	1.700543395996094	0.386412353515625	2.262138671875	1.6626962890625	0.404624755859375	2.1426416015625	1.627956176757813	0.475696044921875	2.10579150390625	1.355048278808594	0.505865234375	2.047996826171875	1.160952606201172	0.3916279296875	2.083006103515625	1.070992736816406	0.39112646484375	2.120023681640625	0.9693819351196289	0.397376220703125	2.118659423828125	1.045928833007812	0.3911123046875	2.317972412109375	1.666608215332031	0.366958251953125	2.41815380859375	1.645444946289063	0.283908203125	2.48274462890625	1.375185943603516	0.23424609375	2.39849462890625	1.181884765625	0.129472412109375	2.335951171875	1.110973739624023	0.172638916015625
80	2.633334	2.338674072265625	1.163921340942383	0.39993701171875	2.31740771484375	1.3411455078125	0.386330322265625	2.3003994140625	1.482826049804687	0.375443359375	2.288186279296875	1.700069458007813	0.3860498046875	2.2629287109375	1.661969299316406	0.404196044921875	2.144738037109375	1.628430419921875	0.478230224609375	2.10895556640625	1.355062194824219	0.507821044921875	2.045791748046875	1.160908645629883	0.396123291015625	2.090887451171875	1.075614028930664	0.3909453125	2.123479248046875	0.9726250801086426	0.4002451171875	2.119452880859375	1.046440780639649	0.378840576171875	2.31857763671875	1.666352416992188	0.36619970703125	2.419388916015625	1.6474228515625	0.2831826171875	2.484262939453125	1.376918579101563	0.23376904296875	2.399349609375	1.184021591186524	0.1283076171875	2.33672802734375	1.111225799560547	0.168336669921875
81	2.666666999999999	2.3378994140625	1.163611831665039	0.398538818359375	2.317294189453125	1.340939880371094	0.385984619140625	2.301218994140625	1.482786193847656	0.376461669921875	2.2881083984375	1.699919372558594	0.38697119140625	2.26331298828125	1.661732055664062	0.405528564453125	2.1455068359375	1.626452331542969	0.479285888671875	2.106878662109375	1.353418395996094	0.507614013671875	2.0400712890625	1.162159561157227	0.393213623046875	2.089322265625	1.079095169067383	0.390999267578125	2.12317041015625	0.976759464263916	0.40241845703125	2.117783203125	1.049371963500977	0.376500244140625	2.3183603515625	1.66633349609375	0.36672509765625	2.416326171875	1.648329528808594	0.280228515625	2.4885771484375	1.379058288574219	0.2349521484375	2.4070322265625	1.183035110473633	0.1327998046875	2.339890869140625	1.111602676391602	0.16753125
82	2.699999999999999	2.33865673828125	1.163783203125	0.396544921875	2.3184501953125	1.341437805175781	0.383547119140625	2.30242578125	1.483490905761719	0.373322265625	2.290379150390625	1.7010771484375	0.38354736328125	2.265477294921875	1.662973388671875	0.402358642578125	2.14823974609375	1.626699157714844	0.477016357421875	2.110116455078125	1.352734252929688	0.501476318359375	2.042490234375	1.158811706542969	0.39129931640625	2.09274169921875	1.076138664245605	0.389708740234375	2.125638427734375	0.9735468559265137	0.403204345703125	2.1173388671875	1.04426481628418	0.375497802734375	2.3203984375	1.667255920410156	0.363137939453125	2.41832373046875	1.648833923339844	0.27633544921875	2.48686279296875	1.37880322265625	0.226944580078125	2.40443115234375	1.181747482299805	0.126564453125	2.342505126953125	1.109554901123047	0.169081787109375
83	2.733333999999999	2.338062255859375	1.163398529052734	0.3953021240234375	2.3187431640625	1.341239501953125	0.3826119384765625	2.30399462890625	1.483546722412109	0.3733167724609375	2.2895009765625	1.701130981445313	0.3819761962890625	2.2650439453125	1.662873291015625	0.4011024169921875	2.149081298828125	1.624948486328125	0.4770211181640625	2.11057763671875	1.350849029541016	0.5004998779296875	2.042303466796875	1.157844421386719	0.3889410400390625	2.091727783203125	1.074655548095703	0.3864500732421875	2.123776611328125	0.971636661529541	0.3990169677734375	2.11724560546875	1.043256011962891	0.3713592529296875	2.31988671875	1.667490112304687	0.3617684326171875	2.41887451171875	1.64872021484375	0.2761810302734375	2.488511474609375	1.378850463867187	0.2268597412109375	2.408130859375	1.1802421875	0.1276822509765625	2.3439296875	1.108758178710938	0.1680604248046875
84	2.766667	2.3411904296875	1.165628845214844	0.3908975830078125	2.32218408203125	1.342992401123047	0.3784461669921875	2.307638427734375	1.484906433105469	0.3692725830078125	2.29473828125	1.701875915527344	0.3796658935546875	2.2704130859375	1.663751220703125	0.3988551025390625	2.155757568359375	1.624516174316406	0.4752979736328125	2.119674560546875	1.350731170654297	0.4966041259765625	2.052086181640625	1.157993713378906	0.3855880126953125	2.098979248046875	1.073652015686035	0.3840953369140625	2.1279111328125	0.970170337677002	0.3976456298828125	2.12720703125	1.045481430053711	0.3808909912109375	2.32449072265625	1.668285278320313	0.3587979736328125	2.42209521484375	1.650223876953125	0.2720726318359375	2.49421630859375	1.382495666503906	0.2194952392578125	2.409884033203125	1.18738948059082	0.1183074951171875	2.345439453125	1.116687255859375	0.1588895263671875
85	2.8	2.33928759765625	1.165701080322266	0.389463623046875	2.321168701171875	1.343533264160156	0.376127197265625	2.306303955078125	1.485627075195312	0.365005615234375	2.29588623046875	1.703134399414063	0.377800537109375	2.271111328125	1.664991760253906	0.396683837890625	2.155803955078125	1.625160217285156	0.4724921875	2.1190439453125	1.350924499511719	0.495572509765625	2.05466552734375	1.155156478881836	0.38678369140625	2.10022216796875	1.069983047485352	0.38127734375	2.129291015625	0.966038345336914	0.392981689453125	2.125748779296875	1.041222595214844	0.37953515625	2.325274658203125	1.669351501464844	0.356446044921875	2.4217314453125	1.650460998535156	0.268138427734375	2.489400390625	1.380783081054688	0.21590380859375	2.40348583984375	1.186347549438477	0.11342529296875	2.342754638671875	1.114146896362305	0.1575888671875
86	2.833334	2.3373974609375	1.165433044433594	0.3899271240234375	2.31934765625	1.343300903320312	0.3760372314453125	2.30450439453125	1.485415374755859	0.3644354248046875	2.29422412109375	1.70305517578125	0.3765289306640625	2.26948681640625	1.6649736328125	0.3956339111328125	2.154412353515625	1.625408081054688	0.4720396728515625	2.11768310546875	1.351139892578125	0.4960762939453125	2.052763671875	1.155148040771484	0.3878175048828125	2.09860400390625	1.070116058349609	0.3818311767578125	2.128177001953125	0.966231330871582	0.3931951904296875	2.124377685546875	1.041057876586914	0.3778355712890625	2.3235361328125	1.6691728515625	0.3551812744140625	2.41963037109375	1.65007421875	0.2664466552734375	2.487123046875	1.380277587890625	0.2139952392578125	2.400975830078125	1.185473815917969	0.1122003173828125	2.33897314453125	1.113547668457031	0.1551236572265625
87	2.866667	2.33772802734375	1.165576614379883	0.3881783447265625	2.320482666015625	1.343350341796875	0.3752296142578125	2.3055966796875	1.485259307861328	0.3635677490234375	2.29661181640625	1.702681640625	0.3752677001953125	2.27172509765625	1.664830078125	0.3944635009765625	2.157720458984375	1.624451049804688	0.4716768798828125	2.123778076171875	1.349951568603516	0.4926243896484375	2.05934619140625	1.154993911743164	0.3828966064453125	2.103933349609375	1.069243949890137	0.3818148193359375	2.1304150390625	0.9651292915344238	0.3967357177734375	2.131901123046875	1.041987426757812	0.3835467529296875	2.325646484375	1.6686376953125	0.3539549560546875	2.421319091796875	1.6459150390625	0.2658875732421875	2.478886962890625	1.376236083984375	0.2039293212890625	2.398000732421875	1.182466766357422	0.0967293701171875	2.34250341796875	1.113022491455078	0.1508426513671875
88	2.899999999999999	2.337595947265625	1.165550598144531	0.3881082763671875	2.32038916015625	1.343327758789063	0.3751534423828125	2.3055341796875	1.485239715576172	0.3634866943359375	2.29659130859375	1.702664184570313	0.3751822509765625	2.27169384765625	1.66481787109375	0.3943743896484375	2.15766796875	1.624462158203125	0.4715689697265625	2.123669921875	1.34996923828125	0.4925150146484375	2.0592197265625	1.155020843505859	0.3827808837890625	2.10379052734375	1.069262176513672	0.3817098388671875	2.13024951171875	0.965142822265625	0.3966390380859375	2.13175390625	1.042003074645996	0.3834544677734375	2.325622802734375	1.668614013671875	0.3538743896484375	2.42130517578125	1.645870849609375	0.2658228759765625	2.47882666015625	1.376179290771484	0.2038753662109375	2.397915283203125	1.182427276611328	0.0966622314453125	2.342392333984375	1.112995269775391	0.1507652587890625
89	2.933333999999999	2.3375556640625	1.165583572387695	0.38798193359375	2.32036572265625	1.343362670898438	0.375025390625	2.3055244140625	1.485276123046875	0.363357177734375	2.29660107421875	1.702701843261719	0.375052001953125	2.27169921875	1.664857849121094	0.39424365234375	2.157666259765625	1.62451171875	0.471433349609375	2.12364501953125	1.350020812988281	0.49237548828125	2.05918310546875	1.155078323364258	0.382636962890625	2.103747802734375	1.069316253662109	0.381566650390625	2.130198974609375	0.9651945877075195	0.396494873046875	2.13171044921875	1.042056213378906	0.38331298828125	2.325630126953125	1.66864892578125	0.353745361328125	2.421312255859375	1.645896484375	0.2656953125	2.478805908203125	1.376198852539062	0.20374560546875	2.39787255859375	1.18245817565918	0.096528076171875	2.342336181640625	1.113032379150391	0.150625
90	2.966666999999999	2.3362939453125	1.165388320922851	0.384987548828125	2.317485595703125	1.34337451171875	0.372976318359375	2.301578125	1.485497802734375	0.36234375	2.292534423828125	1.703162658691406	0.376164794921875	2.267644775390625	1.66505712890625	0.395065673828125	2.153926513671875	1.62521533203125	0.47342333984375	2.12444140625	1.34940234375	0.48951904296875	2.07457763671875	1.152507675170898	0.374933837890625	2.1116689453125	1.063117378234863	0.377666748046875	2.1271201171875	0.9565716056823731	0.39225634765625	2.13422216796875	1.03528328704834	0.39003466796875	2.32159619140625	1.669276062011719	0.354447021484375	2.41593212890625	1.648874145507813	0.264065185546875	2.47640380859375	1.3801552734375	0.19861767578125	2.389340087890625	1.187945999145508	0.09257666015625	2.3325087890625	1.11759846496582	0.14443017578125
91	3	2.335477294921875	1.166676086425781	0.383639892578125	2.317080322265625	1.34471875	0.371823486328125	2.3014990234375	1.486889831542969	0.361343505859375	2.29296826171875	1.704561279296875	0.37539501953125	2.26799951171875	1.666493835449219	0.394268798828125	2.154226806640625	1.626833618164063	0.472640625	2.124111572265625	1.351072052001953	0.488461669921875	2.07373681640625	1.154410949707031	0.3736982421875	2.11062744140625	1.064933883666992	0.37631787109375	2.1258447265625	0.9583379135131835	0.3907880859375	2.133130615234375	1.03703837966919	0.38864501953125	2.321940673828125	1.670629577636719	0.35362744140625	2.41617138671875	1.650097778320312	0.26316455078125	2.475924560546875	1.381303253173828	0.197365966796875	2.38827880859375	1.189453659057617	0.09115234375	2.331263427734375	1.119199096679687	0.14293017578125
92	3.033334	2.337209228515625	1.168742858886719	0.3791768798828125	2.317783203125	1.346867095947266	0.3694451904296875	2.300151611328125	1.488869049072266	0.3592218017578125	2.29208203125	1.706585205078125	0.3740462646484375	2.26685498046875	1.668499267578125	0.3925826416015625	2.151638671875	1.627581298828125	0.4682457275390625	2.12122705078125	1.35169482421875	0.4830343017578125	2.0724853515625	1.152512481689453	0.3717979736328125	2.109273681640625	1.062928283691406	0.3731781005859375	2.126177978515625	0.9569872093200683	0.3905809326171875	2.133376708984375	1.038222927093506	0.3892115478515625	2.321146484375	1.6726474609375	0.3523707275390625	2.4172802734375	1.649655029296875	0.2644696044921875	2.468568603515625	1.380294586181641	0.1936011962890625	2.380289794921875	1.188876937866211	0.08694543457031249	2.3287890625	1.119598373413086	0.1454547119140625
93	3.066667	2.33673974609375	1.168925750732422	0.3792203369140625	2.317146484375	1.347062805175781	0.3696436767578125	2.29935888671875	1.489070892333984	0.3595233154296875	2.291083251953125	1.706796630859375	0.3744947509765625	2.26591796875	1.668668518066406	0.3930443115234375	2.150818115234375	1.627587585449219	0.4688314208984375	2.12061767578125	1.351632995605469	0.4834381103515625	2.0718837890625	1.15250456237793	0.3720411376953125	2.108703369140625	1.062917961120605	0.3732786865234375	2.12565625	0.956946979522705	0.3905357666015625	2.13285400390625	1.038167098999023	0.3891834716796875	2.32015673828125	1.672898254394531	0.3527557373046875	2.416153076171875	1.650057312011719	0.2646400146484375	2.4674326171875	1.380781677246094	0.1933033447265625	2.378926025390625	1.189486511230469	0.0865506591796875	2.32719140625	1.120142974853516	0.1447994384765625
94	3.1	2.337969482421875	1.168685211181641	0.3793616943359375	2.318408203125	1.347315155029297	0.3699285888671875	2.300594482421875	1.4897080078125	0.3598341064453125	2.290598388671875	1.707984985351563	0.3742198486328125	2.265697998046875	1.6696123046875	0.3929713134765625	2.151005615234375	1.626755493164063	0.4691192626953125	2.120715576171875	1.350112365722656	0.4846048583984375	2.072552001953125	1.152714324951172	0.3686683349609375	2.10906884765625	1.062794258117676	0.3724031982421875	2.125369384765625	0.9564608001708984	0.3898846435546875	2.132830322265625	1.038531044006348	0.3908077392578125	2.319981689453125	1.674163208007812	0.3524752197265625	2.4157255859375	1.649420288085937	0.2640692138671875	2.465885009765625	1.37902587890625	0.1931678466796875	2.37466845703125	1.187619750976562	0.0875052490234375	2.32462744140625	1.119578857421875	0.1491678466796875
95	3.133334	2.33798876953125	1.168677124023437	0.3793974609375	2.3184990234375	1.347322906494141	0.369906494140625	2.30071826171875	1.489723663330078	0.3597392578125	2.290639404296875	1.70801220703125	0.374095947265625	2.265748291015625	1.669630310058594	0.392849365234375	2.15102490234375	1.6267548828125	0.468956787109375	2.12066357421875	1.350100860595703	0.484416259765625	2.072533935546875	1.152704833984375	0.36843359375	2.109005126953125	1.062766090393066	0.37231494140625	2.12523291015625	0.9564375152587891	0.389935546875	2.132802734375	1.038794357299805	0.391247802734375	2.32004052734375	1.674196228027344	0.352359375	2.415904296875	1.649565734863281	0.26403955078125	2.466630126953125	1.379268859863281	0.193099853515625	2.37593896484375	1.187651397705078	0.087336181640625	2.325553955078125	1.119537551879883	0.1486484375
96	3.166666999999999	2.33693603515625	1.172222274780274	0.37520458984375	2.3163408203125	1.350703704833984	0.365937255859375	2.29825732421875	1.493084533691406	0.356647216796875	2.285748779296875	1.711016479492188	0.3733583984375	2.261500732421875	1.672162231445312	0.391943359375	2.14842333984375	1.62693017578125	0.46906494140625	2.1186484375	1.350205200195312	0.482861083984375	2.0700859375	1.154511489868164	0.364337158203125	2.1075791015625	1.06509587097168	0.3696181640625	2.125222412109375	0.9591501388549805	0.38797509765625	2.132556640625	1.041991920471191	0.389105712890625	2.3153271484375	1.677786743164063	0.351000244140625	2.40962255859375	1.654953002929688	0.260590576171875	2.46439990234375	1.384493835449219	0.193725341796875	2.38320703125	1.185875610351562	0.093453125	2.320132080078125	1.120007263183594	0.144580078125
97	3.199999999999999	2.33697216796875	1.171557678222656	0.3744033203125	2.31653076171875	1.350036773681641	0.36546484375	2.29845458984375	1.492399444580078	0.35633447265625	2.286626708984375	1.710250854492188	0.373982666015625	2.26231201171875	1.671398193359375	0.3924560546875	2.148797119140625	1.625448364257812	0.468448486328125	2.11798876953125	1.348775970458984	0.479642578125	2.069646240234375	1.154153961181641	0.359370849609375	2.10749853515625	1.065139617919922	0.3676533203125	2.12580126953125	0.959642162322998	0.38773388671875	2.13245751953125	1.042735038757324	0.3886396484375	2.316050537109375	1.677035278320313	0.351422119140625	2.409642578125	1.654138305664063	0.260340087890625	2.464030029296875	1.384594146728516	0.1898076171875	2.37505517578125	1.190850051879883	0.086754638671875	2.3213115234375	1.12747265625	0.15017041015625
98	3.233333999999999	2.3369423828125	1.171839324951172	0.3719058837890625	2.315137939453125	1.350340759277344	0.3629327392578125	2.294046142578125	1.492277984619141	0.3515970458984375	2.28413037109375	1.710077758789063	0.3733582763671875	2.259694580078125	1.671042602539063	0.3914180908203125	2.14655908203125	1.62702197265625	0.4693719482421875	2.11377294921875	1.350390502929687	0.4828270263671875	2.05899169921875	1.156301391601563	0.3639981689453125	2.093740966796875	1.065626838684082	0.3678533935546875	2.123801513671875	0.9615141830444336	0.3800653076171875	2.130251953125	1.049016494750977	0.3900904541015625	2.3130634765625	1.677020629882813	0.3498389892578125	2.40497412109375	1.65457958984375	0.2567554931640625	2.46343359375	1.384310760498047	0.1912642822265625	2.377907958984375	1.18602360534668	0.0935123291015625	2.31576171875	1.124669403076172	0.1511531982421875
99	3.266667	2.33657177734375	1.171192413330078	0.37281787109375	2.314730224609375	1.349690704345703	0.36336865234375	2.29342041015625	1.491562622070312	0.351380859375	2.283355224609375	1.709542724609375	0.3715224609375	2.25889111328125	1.670624267578125	0.38981396484375	2.14610693359375	1.627943115234375	0.469049560546875	2.1096513671875	1.351879730224609	0.485270263671875	2.051425048828125	1.159358673095703	0.365466796875	2.089407958984375	1.069981231689453	0.369454345703125	2.125056640625	0.9676284561157227	0.381648681640625	2.127453369140625	1.052760467529297	0.386702880859375	2.3123623046875	1.676322509765625	0.34831103515625	2.404361083984375	1.652695922851563	0.25558154296875	2.45854638671875	1.381943298339844	0.1882626953125	2.37394677734375	1.183100204467773	0.090752197265625	2.314078857421875	1.120959045410156	0.149967041015625
100	3.3	2.33688623046875	1.171766708374024	0.3697508544921875	2.315065673828125	1.350518005371094	0.3611690673828125	2.294627685546875	1.492817230224609	0.3508792724609375	2.283997802734375	1.710978088378906	0.3714825439453125	2.25970263671875	1.671910339355469	0.3898331298828125	2.145990966796875	1.629540222167969	0.4682042236328125	2.10975048828125	1.353033477783203	0.4827274169921875	2.051986083984375	1.158183685302734	0.3659827880859375	2.088781982421875	1.068177993774414	0.3696553955078125	2.125689453125	0.9660079727172851	0.3806927490234375	2.1274462890625	1.051603668212891	0.3878402099609375	2.313031982421875	1.677847778320313	0.3480555419921875	2.404076171875	1.65340576171875	0.2543836669921875	2.454091796875	1.381691253662109	0.1863511962890625	2.372888427734375	1.179650146484375	0.09191979980468749	2.31292919921875	1.119290405273438	0.1530638427734375
101	3.333334	2.335351318359375	1.171897735595703	0.3707838134765625	2.313566162109375	1.349945434570313	0.3617225341796875	2.294015869140625	1.491863861083984	0.3520506591796875	2.2812216796875	1.709315795898438	0.3699683837890625	2.25744677734375	1.67037255859375	0.3887574462890625	2.14479931640625	1.628918334960938	0.4681485595703125	2.111227783203125	1.353124694824219	0.4824788818359375	2.046148193359375	1.158718551635742	0.3707169189453125	2.08856884765625	1.071553848266602	0.3703775634765625	2.1240029296875	0.9692464637756347	0.3809027099609375	2.125888427734375	1.057627990722656	0.3901812744140625	2.31044921875	1.676329223632812	0.3469827880859375	2.40372021484375	1.653804809570313	0.2557613525390625	2.45026806640625	1.382505798339844	0.1880792236328125	2.374386962890625	1.178275131225586	0.09620642089843751	2.3111025390625	1.11823762512207	0.1535223388671875
102	3.366666999999999	2.33480224609375	1.171974212646484	0.3701077880859375	2.312988037109375	1.350059631347656	0.3611832275390625	2.2934072265625	1.492010131835938	0.3516405029296875	2.2807822265625	1.709504272460938	0.3696729736328125	2.25709228515625	1.670557983398437	0.3885872802734375	2.144791748046875	1.629126098632812	0.4685299072265625	2.11104931640625	1.353296997070312	0.4828021240234375	2.045221435546875	1.159074249267578	0.3710672607421875	2.087578369140625	1.071860000610352	0.3704002685546875	2.122975341796875	0.9694867324829102	0.3806185302734375	2.124990478515625	1.05801188659668	0.3902293701171875	2.30987890625	1.676505981445312	0.3465179443359375	2.402671875	1.65396533203125	0.2547781982421875	2.4488115234375	1.382610626220703	0.1868153076171875	2.3724130859375	1.178351684570313	0.0953187255859375	2.30945263671875	1.118288360595703	0.1529996337890625
103	3.399999999999999	2.3348818359375	1.171946868896484	0.3701597900390625	2.3130322265625	1.350028564453125	0.3612032470703125	2.293422607421875	1.491975250244141	0.3516343994140625	2.2807548828125	1.70947265625	0.3696300048828125	2.257071533203125	1.670524597167969	0.3885504150390625	2.14477783203125	1.6290869140625	0.4685023193359375	2.11108544921875	1.353251312255859	0.4828358154296875	2.04529345703125	1.158987258911133	0.3711453857421875	2.087666748046875	1.071779327392578	0.3705013427734375	2.123081787109375	0.9694135437011718	0.3807469482421875	2.12508349609375	1.057953048706055	0.3903499755859375	2.30985888671875	1.676475769042969	0.3464810791015625	2.402646484375	1.65393701171875	0.2547330322265625	2.448787109375	1.382582855224609	0.1867537841796875	2.37234912109375	1.178334777832031	0.0952584228515625	2.30937646484375	1.118273254394531	0.1529302978515625
104	3.433333999999999	2.334424072265625	1.171879913330078	0.3701630859375	2.31223046875	1.349901794433594	0.360799560546875	2.29234765625	1.491791137695313	0.3509052734375	2.2792548828125	1.709307983398437	0.368409423828125	2.25564013671875	1.670355834960938	0.387409912109375	2.143402099609375	1.6288857421875	0.46742822265625	2.110231689453125	1.353015167236328	0.482399169921875	2.044843627929688	1.158354721069336	0.371153076171875	2.087378662109375	1.071222061157227	0.370742919921875	2.12297509765625	0.9689443588256836	0.3812587890625	2.124814453125	1.057542251586914	0.390685546875	2.30843017578125	1.676314575195312	0.345343017578125	2.401275634765625	1.653747680664063	0.253656494140625	2.44790673828125	1.3823310546875	0.186239990234375	2.37181103515625	1.177767044067383	0.09515380859375	2.308928955078125	1.117714752197266	0.1529375
105	3.466667	2.335544677734375	1.171453018188477	0.370186767578125	2.31182470703125	1.350542846679688	0.360746826171875	2.29065234375	1.493253295898437	0.35071240234375	2.27872802734375	1.712137878417969	0.370945556640625	2.25464892578125	1.672830017089844	0.389525634765625	2.1408095703125	1.629939331054687	0.4683408203125	2.1079599609375	1.352052490234375	0.48301806640625	2.040270263671875	1.159331481933594	0.36645849609375	2.084733642578125	1.072435440063477	0.368810791015625	2.1234326171875	0.9706180725097656	0.380649169921875	2.12189794921875	1.054067222595215	0.382192138671875	2.30798388671875	1.679019653320313	0.3474130859375	2.4006630859375	1.651425231933594	0.255591552734375	2.444573974609375	1.378576843261719	0.18389697265625	2.360725341796875	1.177286743164063	0.08813525390625	2.304080322265625	1.11727473449707	0.153267822265625
106	3.499999999999999	2.3351865234375	1.17114013671875	0.37002099609375	2.310943115234375	1.350162628173828	0.360700927734375	2.28933056640625	1.492810546875	0.350759033203125	2.276858642578125	1.711655029296875	0.371049072265625	2.25297509765625	1.67227783203125	0.389731201171875	2.13960400390625	1.629065795898438	0.46903955078125	2.1075634765625	1.351096893310547	0.483842529296875	2.039886474609375	1.15821516418457	0.36755126953125	2.08465966796875	1.07147331237793	0.369622314453125	2.123822998046875	0.969803768157959	0.3811806640625	2.121955810546875	1.053092933654785	0.382536865234375	2.3061083984375	1.678622802734375	0.34739013671875	2.39847314453125	1.651306396484375	0.255173583984375	2.442886962890625	1.378599090576172	0.1832744140625	2.359225830078125	1.177071762084961	0.087860107421875	2.3029931640625	1.116903121948242	0.153201904296875
107	3.533333999999999	2.336227783203125	1.170101058959961	0.3691483154296875	2.311142333984375	1.349120544433594	0.3607803955078125	2.289599609375	1.491936004638672	0.3524637451171875	2.27573388671875	1.711099365234375	0.3689066162109375	2.252459716796875	1.671883483886719	0.3887120361328125	2.1396083984375	1.630618103027344	0.4698717041015625	2.11065478515625	1.352333099365234	0.4868533935546875	2.035760375976563	1.161705368041992	0.3710985107421875	2.085642333984375	1.077731002807617	0.3713543701171875	2.123451416015625	0.9753621330261231	0.3815443115234375	2.120978759765625	1.058226676940918	0.3833670654296875	2.304863525390625	1.677841918945313	0.3453773193359375	2.3960400390625	1.649797973632813	0.2521322021484375	2.4444833984375	1.377151000976562	0.1822244873046875	2.36370263671875	1.172601486206055	0.0906202392578125	2.30454150390625	1.114480926513672	0.1552877197265625
108	3.566667	2.3352099609375	1.16996923828125	0.3681568603515625	2.309929443359375	1.348941070556641	0.3592462158203125	2.287694091796875	1.49159033203125	0.3498836669921875	2.274827392578125	1.710754272460937	0.3672032470703125	2.251448486328125	1.671562622070312	0.3869366455078125	2.139182861328125	1.630897827148437	0.4692132568359375	2.109458251953125	1.352641998291016	0.4854774169921875	2.033177490234375	1.159281585693359	0.3752781982421875	2.084226318359375	1.076039779663086	0.3729564208984375	2.124394287109375	0.974534553527832	0.3827933349609375	2.120658203125	1.05839875793457	0.3841971435546875	2.3037373046875	1.677460571289062	0.3434517822265625	2.395379150390625	1.650783203125	0.2502562255859375	2.44436279296875	1.377451629638672	0.1834281005859375	2.3649853515625	1.171753570556641	0.0931585693359375	2.3050771484375	1.113274703979492	0.1568131103515625
109	3.599999999999999	2.33641650390625	1.170191207885742	0.36754638671875	2.310892333984375	1.349016693115234	0.3584560546875	2.28817919921875	1.491481842041016	0.348698486328125	2.274377685546875	1.710523681640625	0.36525537109375	2.251545654296875	1.671314453125	0.385516845703125	2.14084326171875	1.63053564453125	0.469689697265625	2.111166259765625	1.352530883789063	0.487546875	2.0316748046875	1.162051788330078	0.374907958984375	2.08085546875	1.077739547729492	0.373302001953125	2.12252099609375	0.9768578796386719	0.382626220703125	2.116707763671875	1.053776634216309	0.369047607421875	2.303075927734375	1.677302612304687	0.34120654296875	2.392871337890625	1.650426513671875	0.2463916015625	2.44244921875	1.377242614746094	0.1800849609375	2.362495361328125	1.170646087646484	0.09277783203124999	2.304365234375	1.113514892578125	0.15914892578125
110	3.633333999999999	2.3363095703125	1.170163024902344	0.36748486328125	2.310779052734375	1.348996398925781	0.358390380859375	2.28805615234375	1.491466705322266	0.348626220703125	2.274242919921875	1.710519409179688	0.36517236328125	2.2514130859375	1.67130810546875	0.385438720703125	2.140712890625	1.630528442382813	0.469626220703125	2.1110439453125	1.352511993408203	0.487530517578125	2.031561279296875	1.161980712890625	0.37494921875	2.08070458984375	1.077639678955078	0.37342236328125	2.122260986328125	0.9767172660827637	0.382855224609375	2.116537841796875	1.05366178894043	0.369258056640625	2.30294287109375	1.677296997070313	0.34112255859375	2.3927294921875	1.650412963867188	0.246292236328125	2.44224462890625	1.37720751953125	0.179966552734375	2.36219091796875	1.170640090942383	0.092649169921875	2.30393896484375	1.113558776855469	0.158964599609375
111	3.666666999999999	2.332392822265625	1.169202453613281	0.3704222412109375	2.307872314453125	1.348269256591797	0.3603118896484375	2.28533154296875	1.490779846191406	0.3491016845703125	2.271677001953125	1.710193115234375	0.3631651611328125	2.24880419921875	1.671201354980469	0.3838988037109375	2.13894775390625	1.628471374511719	0.4684239501953125	2.109989501953125	1.350156677246094	0.4863751220703125	2.029089111328125	1.159501342773438	0.3746229248046875	2.081920166015625	1.077408813476562	0.3706480712890625	2.12005224609375	0.9751012115478516	0.3806275634765625	2.114864501953125	1.053588592529297	0.3703521728515625	2.300368896484375	1.676650085449219	0.3394698486328125	2.391188232421875	1.648668029785156	0.2457972412109375	2.439439697265625	1.375666625976562	0.1767691650390625	2.3572353515625	1.168220321655273	0.0930889892578125	2.300103515625	1.112020492553711	0.1612401123046875
112	3.7	2.3320029296875	1.169077194213867	0.3710736083984375	2.30752880859375	1.348189788818359	0.3607305908203125	2.2849833984375	1.49072119140625	0.3492598876953125	2.271173828125	1.710210388183594	0.3629788818359375	2.248201416015625	1.671225341796875	0.3836492919921875	2.137854248046875	1.62856396484375	0.4676395263671875	2.108889892578125	1.350191864013672	0.4859488525390625	2.028759765625	1.159084625244141	0.3742706298828125	2.08158642578125	1.076911849975586	0.3713416748046875	2.119699951171875	0.9746655921936035	0.3823184814453125	2.1149970703125	1.053757110595703	0.3727213134765625	2.30000830078125	1.67663818359375	0.3394676513671875	2.391271728515625	1.648581237792969	0.2461954345703125	2.43960302734375	1.375483642578125	0.1772633056640625	2.35728662109375	1.168182662963867	0.0931385498046875	2.29928125	1.112172058105469	0.1607523193359375
113	3.733334	2.332322021484375	1.169935317993164	0.3704271240234375	2.30778173828125	1.349040649414063	0.3601041259765625	2.2851708984375	1.491564514160156	0.3486605224609375	2.27138427734375	1.711058288574219	0.3623416748046875	2.248498046875	1.672078552246094	0.3831175537109375	2.138482421875	1.629436462402344	0.4675531005859375	2.109625244140625	1.351066833496094	0.4860843505859375	2.0290859375	1.159906387329102	0.3747901611328125	2.081911376953125	1.077738616943359	0.3716883544921875	2.120081298828125	0.9755014114379883	0.3825565185546875	2.115330810546875	1.054589241027832	0.3729493408203125	2.3001318359375	1.677480041503906	0.3387322998046875	2.391029296875	1.649394409179687	0.2451114501953125	2.439106689453125	1.376272369384766	0.1760938720703125	2.35646240234375	1.168936706542969	0.0923743896484375	2.29872607421875	1.112949920654297	0.1602388916015625
114	3.766666999999999	2.331140625	1.170281784057617	0.370780517578125	2.3060419921875	1.350155181884766	0.360569091796875	2.2820478515625	1.493039001464844	0.3480703125	2.268361328125	1.713393005371094	0.3641162109375	2.245203125	1.674038269042969	0.384426025390625	2.135364990234375	1.626070861816406	0.467366455078125	2.106576171875	1.346016693115234	0.47872998046875	2.030607666015625	1.150989242553711	0.3686513671875	2.08059130859375	1.0665	0.370267578125	2.1184951171875	0.9637376518249512	0.382149169921875	2.116880859375	1.049411102294922	0.38630419921875	2.29734326171875	1.679885559082031	0.34020654296875	2.38686865234375	1.648445861816406	0.245462646484375	2.43977734375	1.374824432373047	0.1765244140625	2.345921875	1.172492050170898	0.08933642578125001	2.289740234375	1.115696380615234	0.158568603515625
115	3.8	2.3317734375	1.170676086425781	0.3721583251953125	2.30621142578125	1.350706878662109	0.3619234619140625	2.281449951171875	1.493599700927734	0.3489737548828125	2.26646044921875	1.714273803710938	0.3630592041015625	2.2435703125	1.674920532226563	0.3838201904296875	2.134082763671875	1.627833251953125	0.4680308837890625	2.106667236328125	1.347449005126953	0.4826839599609375	2.03023388671875	1.151272903442383	0.3743631591796875	2.079857421875	1.066474655151367	0.3712540283203125	2.118009765625	0.9632309761047363	0.3785120849609375	2.11535546875	1.047379211425781	0.3841402587890625	2.29561181640625	1.680682373046875	0.3393448486328125	2.38505859375	1.648926635742187	0.2444010009765625	2.43728759765625	1.374490753173828	0.1767366943359375	2.34309619140625	1.170957946777344	0.0919366455078125	2.287017578125	1.115008712768555	0.1621312255859375
116	3.833334	2.340091552734375	1.17073551940918	0.37355126953125	2.3090634765625	1.349810729980469	0.36121484375	2.281162841796875	1.492092926025391	0.347604248046875	2.264298095703125	1.712551025390625	0.36354296875	2.241743408203125	1.672824096679687	0.38398193359375	2.132770751953125	1.622841796875	0.467238525390625	2.10296875	1.342687713623047	0.482725830078125	2.032042724609375	1.151378875732422	0.362501708984375	2.0742138671875	1.062945343017578	0.370744873046875	2.118453857421875	0.9630208320617676	0.385926025390625	2.110123046875	1.04147310256958	0.38345361328125	2.293734375	1.679401733398437	0.33953857421875	2.384429931640625	1.653704345703125	0.243909912109375	2.4313203125	1.378830963134765	0.173901611328125	2.34375537109375	1.170349868774414	0.09402392578125	2.29291845703125	1.105019195556641	0.16001318359375
117	3.866666999999999	2.33839892578125	1.173168823242188	0.3715198974609375	2.307078369140625	1.352847961425781	0.3599007568359375	2.280060546875	1.495953735351562	0.3481605224609375	2.26358447265625	1.717225952148437	0.3633189697265625	2.241092041015625	1.677491882324219	0.3842093505859375	2.1304033203125	1.629459899902344	0.4671893310546875	2.103241455078125	1.348327239990234	0.4862508544921875	2.03037158203125	1.153438018798828	0.3715355224609375	2.07134130859375	1.063731101989746	0.3736383056640625	2.11672802734375	0.9630924377441407	0.3816580810546875	2.1081083984375	1.041604488372803	0.3821697998046875	2.292849609375	1.683820556640625	0.3391141357421875	2.3810556640625	1.655534912109375	0.2412935791015625	2.43404150390625	1.37976416015625	0.1754107666015625	2.341244873046875	1.171099624633789	0.0996644287109375	2.297233642578125	1.100219871520996	0.1653885498046875
118	3.899999999999999	2.33764794921875	1.171554321289062	0.37209619140625	2.306074951171875	1.351213409423828	0.360441162109375	2.278082275390625	1.49406201171875	0.34764208984375	2.261708984375	1.715330261230469	0.36342041015625	2.23896435546875	1.675543884277344	0.3839521484375	2.1291982421875	1.6282470703125	0.468599609375	2.10080078125	1.347045806884766	0.4852998046875	2.02615771484375	1.14976872253418	0.375857177734375	2.067511962890625	1.060198287963867	0.375953125	2.11622021484375	0.9608882369995118	0.38052587890625	2.107542236328125	1.041630084991455	0.3857724609375	2.291176513671875	1.681970947265625	0.339382568359375	2.38169873046875	1.654210693359375	0.243520751953125	2.435739013671875	1.378896392822266	0.176417236328125	2.3281650390625	1.180795166015625	0.09221557617187499	2.289585205078125	1.104475051879883	0.155228515625
119	3.933333999999999	2.337372314453125	1.172343780517578	0.3722705078125	2.306647216796875	1.352433074951172	0.3597412109375	2.27898583984375	1.495519714355469	0.3458544921875	2.263388671875	1.717156555175781	0.362966796875	2.24046826171875	1.677259643554688	0.383313232421875	2.130598388671875	1.629276000976563	0.467906494140625	2.10038623046875	1.347819549560547	0.48591357421875	2.025556396484375	1.152578033447266	0.3720859375	2.062032958984375	1.060786193847656	0.375636962890625	2.114454833984375	0.9631573677062988	0.38028515625	2.10822509765625	1.044895881652832	0.38721240234375	2.292778564453125	1.683771179199219	0.338675048828125	2.38204541015625	1.656019226074219	0.241297119140625	2.435458984375	1.379124755859375	0.178017822265625	2.330209228515625	1.178838592529297	0.094786865234375	2.28934326171875	1.104352844238281	0.1588740234375
120	3.966667	2.33293603515625	1.172526794433594	0.3680111083984375	2.30194970703125	1.352049774169922	0.3562489013671875	2.27483154296875	1.494934478759766	0.3440596923828125	2.2611005859375	1.715869262695312	0.3628460693359375	2.23824462890625	1.67611767578125	0.3831673583984375	2.128983154296875	1.62874755859375	0.4681112060546875	2.100280517578125	1.347971832275391	0.4854683837890625	2.026076538085937	1.151788146972656	0.3744154052734375	2.0638310546875	1.060852996826172	0.3781873779296875	2.11555810546875	0.9632937469482422	0.3838370361328125	2.108875244140625	1.044779029846191	0.3894083251953125	2.289828125	1.682549560546875	0.3380030517578125	2.37841015625	1.656164672851562	0.2401956787109375	2.433125	1.380417175292969	0.1770777587890625	2.328994873046875	1.180439880371094	0.0938426513671875	2.2916689453125	1.103605545043945	0.1567630615234375
121	3.999999999999999	2.331126220703125	1.171615112304687	0.3679473876953125	2.300369140625	1.351177978515625	0.3561900634765625	2.273430419921875	1.494096008300781	0.3439920654296875	2.259904296875	1.7150419921875	0.3627977294921875	2.23697607421875	1.675310729980469	0.3830782470703125	2.1275439453125	1.628041015625	0.4678580322265625	2.098531005859375	1.347292907714844	0.4851502685546875	2.024295776367187	1.151179351806641	0.3739942626953125	2.0619296875	1.060197425842285	0.3778460693359375	2.11351708984375	0.9625705337524414	0.3836031494140625	2.10693115234375	1.0440993309021	0.3892095947265625	2.28863330078125	1.681696533203125	0.3379913330078125	2.377330810546875	1.655232360839844	0.2403104248046875	2.43185009765625	1.379431793212891	0.1772547607421875	2.32763525390625	1.179570922851563	0.09384533691406249	2.290123046875	1.102784317016602	0.1567132568359375
122	4.033333999999999	2.3294716796875	1.17192155456543	0.3686439208984375	2.300293212890625	1.351510009765625	0.3570394287109375	2.27279052734375	1.493962890625	0.3431104736328125	2.25942431640625	1.714622619628906	0.3618885498046875	2.23681591796875	1.674950012207031	0.3824749755859375	2.129841552734375	1.627234130859375	0.4697679443359375	2.10069384765625	1.346701507568359	0.4838614501953125	2.026782592773437	1.151088989257812	0.3722835693359375	2.05998291015625	1.058607360839844	0.3775577392578125	2.1147392578125	0.9627969131469727	0.3814156494140625	2.108136962890625	1.043777297973633	0.3900623779296875	2.287801513671875	1.681315063476562	0.3367659912109375	2.37577001953125	1.6554580078125	0.2385115966796875	2.432322998046875	1.380151550292969	0.1768599853515625	2.327041015625	1.180744720458984	0.0946373291015625	2.2927041015625	1.102458877563476	0.1572308349609375
123	4.066667	2.327572265625	1.171943130493164	0.368612548828125	2.2985546875	1.35152734375	0.356574462890625	2.27118310546875	1.493969177246094	0.342294677734375	2.257974609375	1.714679809570312	0.3605537109375	2.235312255859375	1.675072937011719	0.38120654296875	2.128211181640625	1.627648559570313	0.468500244140625	2.098814697265625	1.347177398681641	0.483231201171875	2.0248603515625	1.151356628417969	0.372052734375	2.05796826171875	1.058858459472656	0.37759375	2.112636962890625	0.9630115928649903	0.381747802734375	2.10609033203125	1.044021911621094	0.3902060546875	2.286351318359375	1.68129248046875	0.33553759765625	2.37440185546875	1.655138122558594	0.237437744140625	2.4307978515625	1.379644836425781	0.176494384765625	2.32544580078125	1.180132522583008	0.09462475585937501	2.290963134765625	1.10203190612793	0.1573681640625
124	4.099999999999999	2.32750341796875	1.17228547668457	0.3664599609375	2.298197265625	1.3518837890625	0.354751708984375	2.27062646484375	1.49435009765625	0.340787353515625	2.2573330078125	1.715101257324219	0.359063232421875	2.234832763671875	1.675472473144531	0.379875732421875	2.12830126953125	1.627955627441406	0.467865478515625	2.0994267578125	1.347377319335938	0.482731201171875	2.025234375	1.150987426757812	0.37261376953125	2.057369384765625	1.058134094238281	0.378310546875	2.113658935546875	0.9631585655212402	0.381283203125	2.106786865234375	1.046900444030762	0.39578125	2.2855869140625	1.681724182128906	0.333873291015625	2.372611083984375	1.655789916992187	0.234765625	2.430423583984375	1.380097564697266	0.17579443359375	2.32702880859375	1.178508529663086	0.096405517578125	2.29435302734375	1.100203308105469	0.159894287109375
125	4.133333999999999	2.3261318359375	1.171631790161133	0.3652491455078125	2.2972119140625	1.351161346435547	0.3536497802734375	2.2700751953125	1.493619995117188	0.3398983154296875	2.25716259765625	1.714217468261719	0.3582884521484375	2.2346884765625	1.674642150878906	0.3791407470703125	2.128309326171875	1.627549133300781	0.4673607177734375	2.09693701171875	1.347469543457031	0.4825528564453125	2.020764526367187	1.152181976318359	0.3722086181640625	2.05201708984375	1.059094078063965	0.3777105712890625	2.10805224609375	0.9640436248779297	0.3799349365234375	2.099552734375	1.045680572509766	0.3942701416015625	2.28526904296875	1.680835205078125	0.3330157470703125	2.3714208984375	1.654893798828125	0.2332862548828125	2.429907470703125	1.379026428222656	0.1769053955078125	2.3270048828125	1.176464248657227	0.0999334716796875	2.2959716796875	1.098774650573731	0.1648538818359375
126	4.166666999999999	2.326185546875	1.172194412231445	0.364021240234375	2.29685546875	1.351658386230469	0.352497314453125	2.2693515625	1.494051147460937	0.33882373046875	2.256142578125	1.714635681152344	0.35710302734375	2.233891357421875	1.675037109375	0.37814697265625	2.12822412109375	1.627827026367187	0.467151611328125	2.09748486328125	1.347710083007812	0.482833740234375	2.0209169921875	1.152169082641602	0.37322509765625	2.052383544921875	1.059148864746094	0.378614501953125	2.108633056640625	0.964221378326416	0.380546875	2.09996923828125	1.045597915649414	0.394563232421875	2.28413525390625	1.681284912109375	0.331665283203125	2.369634765625	1.655409362792969	0.231362548828125	2.428283203125	1.379595336914063	0.174919677734375	2.325292724609375	1.176722442626953	0.0989052734375	2.294920654296875	1.099040481567383	0.164143310546875
127	4.2	2.325328369140625	1.172303512573242	0.364404296875	2.2960322265625	1.351770111083984	0.352898681640625	2.26857275390625	1.494168060302734	0.339225341796875	2.255297119140625	1.714734741210937	0.357612060546875	2.2329677734375	1.675122314453125	0.3785439453125	2.1269599609375	1.627856201171875	0.467107421875	2.09611279296875	1.347738403320312	0.4824462890625	2.01992431640625	1.152322006225586	0.37236279296875	2.051357421875	1.059294372558594	0.377779052734375	2.10760693359375	0.9643719787597657	0.37981982421875	2.098795166015625	1.04555778503418	0.39372802734375	2.2833837890625	1.681402709960937	0.332256103515625	2.36924365234375	1.655595825195312	0.23224755859375	2.428070068359375	1.379825286865234	0.175809326171875	2.3253369140625	1.177024475097656	0.099273193359375	2.29474072265625	1.09928825378418	0.164337890625
128	4.233334	2.321794677734375	1.171192367553711	0.362732177734375	2.2947890625	1.349750946044922	0.35202294921875	2.27182373046875	1.492191925048828	0.342032470703125	2.25607958984375	1.711274047851562	0.356880615234375	2.23479150390625	1.67201708984375	0.378698486328125	2.127782470703125	1.62777294921875	0.465898193359375	2.0959384765625	1.350037689208984	0.48513427734375	2.011310913085937	1.15962287902832	0.376076904296875	2.046540283203125	1.068846603393555	0.38333203125	2.104410400390625	0.9760340309143066	0.389832275390625	2.0822919921875	1.036157936096191	0.35609912109375	2.28395947265625	1.678122680664063	0.33177392578125	2.368363525390625	1.656746459960937	0.230767333984375	2.424484375	1.383931854248047	0.167976318359375	2.322934814453125	1.177103622436523	0.107708251953125	2.3135986328125	1.103946418762207	0.182634765625
129	4.266666999999999	2.322086669921875	1.171848327636719	0.36258447265625	2.29466552734375	1.350294281005859	0.35179052734375	2.271340576171875	1.492635162353516	0.341710205078125	2.25508544921875	1.71163330078125	0.356460693359375	2.23394189453125	1.672345703125	0.378335693359375	2.127117919921875	1.627826293945313	0.465564697265625	2.09575	1.350086791992188	0.48453564453125	2.011360107421875	1.159769973754883	0.375244873046875	2.04588330078125	1.068802703857422	0.383157470703125	2.102485595703125	0.9753225517272949	0.390722412109375	2.081508544921875	1.035797115325928	0.35792041015625	2.28299267578125	1.678544799804687	0.33132470703125	2.367045166015625	1.657353881835937	0.230029052734375	2.423074462890625	1.384699249267578	0.166776123046875	2.320330078125	1.178424896240234	0.10686279296875	2.31405224609375	1.105714370727539	0.182503662109375
130	4.3	2.321583251953125	1.17061604309082	0.363501708984375	2.29361181640625	1.348937194824219	0.351596923828125	2.27011865234375	1.491229705810547	0.340889404296875	2.25331103515625	1.71024609375	0.35530859375	2.232164306640625	1.670930786132812	0.377151123046875	2.124072265625	1.628792846679687	0.464040771484375	2.093993896484375	1.350916656494141	0.48379052734375	2.009923583984375	1.160312408447266	0.374668701171875	2.046508056640625	1.070044448852539	0.3814521484375	2.100400390625	0.9749999275207519	0.389566650390625	2.078947509765625	1.036249294281006	0.354616943359375	2.281397705078125	1.67718408203125	0.3303212890625	2.36538818359375	1.656820556640625	0.22877490234375	2.4233349609375	1.385995239257813	0.1594599609375	2.31328271484375	1.181334197998047	0.107336669921875	2.311291748046875	1.113081176757813	0.1872685546875
131	4.333334	2.321224853515625	1.170619644165039	0.362383056640625	2.293020263671875	1.348894744873047	0.35033056640625	2.26934326171875	1.491148132324219	0.339503173828125	2.25220361328125	1.710149475097656	0.353771484375	2.231076171875	1.670816650390625	0.375600830078125	2.12289453125	1.628575073242188	0.46232958984375	2.093157470703125	1.350667449951172	0.482166259765625	2.009525756835937	1.159903884887695	0.372983642578125	2.0462138671875	1.069685562133789	0.379873046875	2.10019482421875	0.9747035064697266	0.3881328125	2.078749755859375	1.03592276763916	0.35311572265625	2.280378173828125	1.677112854003906	0.32884912109375	2.364565673828125	1.656809936523437	0.227453125	2.42300390625	1.386025268554687	0.158388916015625	2.313319091796875	1.181183135986328	0.106197998046875	2.31127099609375	1.112966766357422	0.18616064453125
132	4.366666999999999	2.320435791015625	1.172346313476563	0.3660810546875	2.29256103515625	1.350853424072266	0.351759765625	2.268368896484375	1.493065399169922	0.33820654296875	2.25048828125	1.712289916992187	0.35444091796875	2.22921435546875	1.67262109375	0.3757275390625	2.119729736328125	1.628446655273438	0.460290771484375	2.089078125	1.350053833007812	0.47942724609375	2.004638916015625	1.161469100952149	0.366195556640625	2.040891479492188	1.07102173614502	0.37479833984375	2.093822265625	0.9754941902160644	0.385848388671875	2.07502587890625	1.037134086608887	0.342032470703125	2.279041015625	1.679503662109375	0.329427734375	2.36331787109375	1.66086181640625	0.2274560546875	2.421496337890625	1.388720184326172	0.161330810546875	2.316546875	1.181197174072266	0.10794677734375	2.310681884765625	1.112565170288086	0.18762646484375
133	4.399999999999999	2.322958251953125	1.172096954345703	0.371373779296875	2.293605224609375	1.350891204833984	0.355889892578125	2.26678564453125	1.492848266601563	0.33964501953125	2.251141845703125	1.712932861328125	0.356651611328125	2.22932568359375	1.673286193847656	0.37782373046875	2.11814501953125	1.629952453613281	0.46144580078125	2.087982421875	1.350472778320313	0.4793857421875	2.003139404296875	1.165759368896484	0.358666259765625	2.0443603515625	1.07728540802002	0.36900048828125	2.0844052734375	0.976112491607666	0.386062744140625	2.072553466796875	1.041637397766113	0.34237255859375	2.279498046875	1.679819946289062	0.331506103515625	2.364250732421875	1.660202758789063	0.22952099609375	2.419755126953125	1.3875947265625	0.158986572265625	2.30782275390625	1.183123474121094	0.104423583984375	2.306546630859375	1.110932189941406	0.181593994140625
134	4.433333999999999	2.323150390625	1.170345153808594	0.366932861328125	2.29268798828125	1.349099761962891	0.352266845703125	2.26484423828125	1.490980682373047	0.3365478515625	2.247897705078125	1.71101611328125	0.3541328125	2.22637451171875	1.671169921875	0.375279296875	2.115044189453125	1.6267333984375	0.458226806640625	2.085228515625	1.346882171630859	0.4723984375	2.000481079101562	1.164849182128906	0.347422607421875	2.042108764648438	1.07619458770752	0.354431396484375	2.0810751953125	0.9739881553649903	0.367706298828125	2.07070166015625	1.041861671447754	0.323958740234375	2.27639697265625	1.678123291015625	0.328818603515625	2.3605009765625	1.65877197265625	0.226174072265625	2.4164150390625	1.385982940673828	0.156178955078125	2.305146240234375	1.180771560668945	0.10260888671875	2.304926513671875	1.108638389587402	0.179904541015625
135	4.466667	2.325189453125	1.167932678222656	0.3699505615234375	2.295666748046875	1.346715301513672	0.3553497314453125	2.26686376953125	1.488045196533203	0.3375186767578125	2.248260009765625	1.708027099609375	0.3517430419921875	2.226742431640625	1.668368408203125	0.3731600341796875	2.1123349609375	1.624589233398438	0.4519801025390625	2.0799013671875	1.345005401611328	0.4604439697265625	1.99880078125	1.164907043457031	0.3306641845703125	2.047878540039063	1.080392539978027	0.3393951416015625	2.081458740234375	0.9770542831420899	0.3571890869140625	2.0734990234375	1.04513037109375	0.3059056396484375	2.277279296875	1.6749970703125	0.3272860107421875	2.35836279296875	1.654881103515625	0.2225081787109375	2.409169921875	1.382015533447266	0.1498289794921875	2.29680908203125	1.175118408203125	0.1068504638671875	2.30104150390625	1.104786933898926	0.1855716552734375
136	4.499999999999999	2.3314482421875	1.165606735229492	0.367422607421875	2.305181640625	1.344652069091797	0.35425537109375	2.27637890625	1.485348297119141	0.333877685546875	2.2523125	1.704550659179688	0.344966064453125	2.23130126953125	1.664719848632813	0.366341552734375	2.1117041015625	1.613917602539062	0.43155029296875	2.07896240234375	1.335059020996094	0.419269287109375	2.01512451171875	1.163743041992187	0.27022021484375	2.05987548828125	1.077626243591309	0.28332275390625	2.106912109375	0.9802827568054199	0.30302294921875	2.09981982421875	1.05415845489502	0.28890087890625	2.28258935546875	1.672001953125	0.321612548828125	2.35732275390625	1.650584350585937	0.212779541015625	2.384040283203125	1.378211639404297	0.12851171875	2.24936376953125	1.181223571777344	0.117759521484375	2.260184326171875	1.114824295043945	0.1989541015625
137	4.533333999999999	2.339866455078125	1.163919692993164	0.360814453125	2.313364990234375	1.34441259765625	0.3490478515625	2.27998583984375	1.484060180664063	0.32179248046875	2.25448779296875	1.704691284179688	0.3344755859375	2.232232421875	1.664229736328125	0.354224853515625	2.11172607421875	1.602632995605469	0.410261962890625	2.072271484375	1.326812438964844	0.35980517578125	2.053625244140625	1.136624008178711	0.218517333984375	2.097487548828125	1.052513832092285	0.24566552734375	2.1132333984375	1.007960601806641	0.3457958984375	2.118842041015625	1.050916328430176	0.320078857421875	2.286391845703125	1.672281677246094	0.31230810546875	2.366087890625	1.651203735351563	0.2057099609375	2.368174072265625	1.380772888183594	0.10518701171875	2.23613330078125	1.179588821411133	0.108473388671875	2.240039306640625	1.124085464477539	0.19897607421875
138	4.566667	2.34725732421875	1.15697331237793	0.35007080078125	2.32155712890625	1.336848815917969	0.338634765625	2.289050537109375	1.475788330078125	0.309933349609375	2.263964599609375	1.695691528320312	0.319914306640625	2.240668701171875	1.655606140136719	0.3386865234375	2.115918212890625	1.593576293945313	0.381943115234375	2.083618896484375	1.321233337402344	0.316268798828125	2.079206298828125	1.136347030639648	0.1685546875	2.128203125	1.0568701171875	0.199197998046875	2.121052001953125	1.022234390258789	0.30364111328125	2.151580810546875	1.05910188293457	0.27351904296875	2.296677734375	1.663152709960937	0.299668701171875	2.37444580078125	1.640156494140625	0.1927373046875	2.363677734375	1.371021240234375	0.0926630859375	2.221038818359375	1.178647094726563	0.1024375	2.22437451171875	1.123970916748047	0.192958984375
139	4.599999999999999	2.355884033203125	1.144945922851563	0.37563232421875	2.325982177734375	1.322679016113281	0.361518310546875	2.288779541015625	1.458302734375	0.32819873046875	2.27029931640625	1.67739697265625	0.32076220703125	2.2465556640625	1.639957336425781	0.34315478515625	2.120606201171875	1.5986884765625	0.401611328125	2.10749755859375	1.34038232421875	0.29428173828125	2.119243408203125	1.136903549194336	0.177251953125	2.16166650390625	1.063360534667969	0.22534326171875	2.144322265625	1.039041473388672	0.330684326171875	2.175783935546875	1.150271194458008	0.313375732421875	2.3013173828125	1.642592651367187	0.30260205078125	2.38006005859375	1.616181091308594	0.1983857421875	2.340908203125	1.376840026855469	0.048081298828125	2.21265576171875	1.20932145690918	-0.062072021484375	2.1719775390625	1.126802787780762	-0.011337646484375
140	4.633333999999999	2.37210009765625	1.138292846679688	0.363971435546875	2.345134033203125	1.315525207519531	0.347370361328125	2.30887646484375	1.450015441894531	0.311116455078125	2.290570068359375	1.668056457519531	0.29994775390625	2.267265380859375	1.631224670410156	0.323335205078125	2.139771728515625	1.592729248046875	0.3787861328125	2.135569091796875	1.336491882324219	0.268810546875	2.130943115234375	1.120830055236816	0.177966552734375	2.168887939453125	1.05106177520752	0.23396142578125	2.15209130859375	1.040818069458008	0.341215576171875	2.21821923828125	1.162212844848633	0.285038330078125	2.321116943359375	1.633023193359375	0.28199609375	2.39364306640625	1.607753479003906	0.17376220703125	2.31975244140625	1.381684204101562	0.01828515625	2.194243896484375	1.221558212280274	-0.1033175048828125	2.122990478515625	1.148742279052734	-0.07948034667968749
141	4.666666999999999	2.388207275390625	1.138603485107422	0.345841064453125	2.362185791015625	1.316145568847656	0.32984619140625	2.326518310546875	1.451034118652344	0.294138427734375	2.31003955078125	1.669392639160156	0.283695556640625	2.286564208984375	1.632678100585938	0.307161376953125	2.158394287109375	1.594100646972656	0.3612099609375	2.153424560546875	1.341622009277344	0.242484375	2.1486611328125	1.129376068115234	0.143586669921875	2.185145751953125	1.057128623962402	0.197472900390625	2.166235595703125	1.043280494689941	0.30403662109375	2.222755859375	1.167042709350586	0.262319580078125	2.340167724609375	1.634122009277344	0.265418701171875	2.41133837890625	1.608306396484375	0.156316650390625	2.331794921875	1.384611022949219	-0.00012255859375	2.200926513671875	1.228157455444336	-0.1211390380859375	2.12348193359375	1.159030883789062	-0.107545654296875
142	4.7	2.41160595703125	1.126988777160645	0.36974609375	2.393255859375	1.304308563232422	0.343591552734375	2.368233154296875	1.441041381835938	0.30583056640625	2.33894677734375	1.656118041992187	0.274868896484375	2.31768115234375	1.620481323242188	0.301852783203125	2.1917626953125	1.582528564453125	0.361408447265625	2.167156005859375	1.347719390869141	0.212591552734375	2.177945068359375	1.174716461181641	0.05504638671875	2.1751787109375	1.084362808227539	0.09090332031249999	2.100582275390625	1.133793426513672	0.15335693359375	2.149273193359375	1.174757217407226	0.194154541015625	2.371086669921875	1.621088256835937	0.259822265625	2.43202587890625	1.602472900390625	0.143290283203125	2.33302978515625	1.385462738037109	-0.01152783203125	2.17233154296875	1.234370147705078	-0.09877392578124999	2.132707763671875	1.156837097167969	-0.1569334716796875
143	4.733334	2.45503369140625	1.12766202545166	0.36029248046875	2.42008642578125	1.297151062011719	0.311314453125	2.4035107421875	1.438109680175781	0.2883046875	2.36112548828125	1.651153869628906	0.26151708984375	2.34479150390625	1.614722229003906	0.290629638671875	2.215489013671875	1.589038208007812	0.348846435546875	2.171247314453125	1.342842529296875	0.226214599609375	2.200564208984375	1.198332550048828	0.044755126953125	2.188385986328125	1.103097320556641	0.059079833984375	2.13210498046875	1.179529434204102	0.112525146484375	2.153015380859375	1.20021501159668	0.1698642578125	2.392828369140625	1.617648803710938	0.242812255859375	2.436721923828125	1.607787963867187	0.118102294921875	2.335497802734375	1.387241882324219	-0.029157958984375	2.162388671875	1.238957336425781	-0.093251708984375	2.116206298828125	1.18351286315918	-0.168867431640625
144	4.766666999999999	2.46967333984375	1.12851806640625	0.359537841796875	2.43514501953125	1.296337921142578	0.303573486328125	2.419796630859375	1.436698974609375	0.27481884765625	2.375515625	1.649658447265625	0.246567138671875	2.36020263671875	1.613451538085938	0.276679931640625	2.230846923828125	1.585521728515625	0.334521240234375	2.198147216796875	1.341574340820312	0.202738037109375	2.2161044921875	1.165432632446289	0.04924462890625	2.193143798828125	1.077090057373047	0.08290087890625	2.141163330078125	1.170136383056641	0.10652099609375	2.15910009765625	1.200652801513672	0.1657890625	2.40687109375	1.615983520507812	0.227301025390625	2.441093994140625	1.60450341796875	0.09943359374999999	2.32768896484375	1.393182403564453	-0.0535576171875	2.1468701171875	1.248611724853516	-0.1056285400390625	2.10924609375	1.199046432495117	-0.189889892578125
145	4.8	2.50008056640625	1.123621955871582	0.3467783203125	2.4672275390625	1.291702026367187	0.293437744140625	2.44930810546875	1.430079833984375	0.26035400390625	2.39858837890625	1.638231262207031	0.218534912109375	2.38558251953125	1.604226318359375	0.251748779296875	2.259529541015625	1.587939086914063	0.3188564453125	2.17683251953125	1.344533203125	0.2134423828125	2.1713427734375	1.173571533203125	0.054940673828125	2.20903125	1.08881420135498	0.082674072265625	2.1534052734375	1.180010818481445	0.102470703125	2.18186474609375	1.197069686889648	0.185939208984375	2.42980712890625	1.604084838867188	0.200539794921875	2.467861328125	1.593209899902344	0.07437695312500001	2.346702392578125	1.390983459472656	-0.08237426757812499	2.15334814453125	1.260436889648437	-0.118953857421875	2.125968505859375	1.214811630249023	-0.2085947265625
146	4.833334	2.51538720703125	1.11863533782959	0.338381591796875	2.485477783203125	1.288434020996094	0.284822509765625	2.465669189453125	1.426150543212891	0.24643212890625	2.4131083984375	1.635498168945313	0.20544091796875	2.4011318359375	1.601353637695313	0.239367431640625	2.276228515625	1.593957763671875	0.31197412109375	2.179219970703125	1.35033837890625	0.214802490234375	2.152341552734375	1.171763397216797	0.06487597656250001	2.20697607421875	1.09269059753418	0.08094091796875	2.1470634765625	1.182145233154297	0.10005029296875	2.190969482421875	1.194466613769531	0.191511474609375	2.443959716796875	1.601104858398438	0.18641845703125	2.48009521484375	1.603247192382812	0.058352294921875	2.360279541015625	1.404213500976562	-0.106633056640625	2.16474462890625	1.275267211914062	-0.1470316162109375	2.12689404296875	1.223912155151367	-0.2303287353515625
147	4.866666999999999	2.53878564453125	1.11192790222168	0.32344482421875	2.50817626953125	1.278595062255859	0.26749267578125	2.486158447265625	1.413098999023437	0.2253369140625	2.429541259765625	1.619010559082031	0.1859072265625	2.41962744140625	1.585304748535156	0.220103759765625	2.298965087890625	1.581710083007812	0.2967451171875	2.137259765625	1.357541259765625	0.294406005859375	2.073569580078125	1.198259872436523	0.138212890625	2.13240625	1.144362945556641	0.084262451171875	2.15333984375	1.239146286010742	0.13180029296875	2.18909423828125	1.187588150024414	0.162627197265625	2.459698974609375	1.585335998535156	0.166015625	2.494739013671875	1.586813049316406	0.039231201171875	2.3785517578125	1.397450500488281	-0.133876708984375	2.1753125	1.281242492675781	-0.1534718017578125	2.142117919921875	1.240208770751953	-0.2427451171875
148	4.899999999999999	2.546392578125	1.107866981506348	0.30738134765625	2.51525390625	1.273724060058594	0.251248779296875	2.495789306640625	1.408909118652344	0.2117392578125	2.43614208984375	1.615005920410156	0.18335791015625	2.428936279296875	1.580314208984375	0.217002685546875	2.3131064453125	1.572638549804688	0.2996572265625	2.1593251953125	1.345508178710938	0.325142578125	2.0699169921875	1.194862091064453	0.174247802734375	2.109965576171875	1.149663101196289	0.0996328125	2.157298095703125	1.242919296264648	0.1254296875	2.187583251953125	1.193181015014648	0.148774658203125	2.4646787109375	1.582220397949219	0.160263671875	2.492529296875	1.5871611328125	0.03225390625	2.3962607421875	1.402067321777344	-0.15551611328125	2.188487060546875	1.294886962890625	-0.168231689453125	2.15099365234375	1.256432495117187	-0.25653662109375
149	4.933333999999999	2.5488935546875	1.102337509155273	0.31058251953125	2.51860693359375	1.268287078857422	0.25508251953125	2.50009375	1.403611938476562	0.2163486328125	2.44183837890625	1.610029296875	0.189878662109375	2.43430810546875	1.575089965820312	0.22308935546875	2.317194091796875	1.561545043945312	0.302769287109375	2.17691259765625	1.324969085693359	0.2985537109375	2.09061572265625	1.172056625366211	0.148647216796875	2.135905517578125	1.144370346069336	0.0688369140625	2.159740234375	1.236232788085938	0.119452392578125	2.205287841796875	1.192181732177734	0.1350546875	2.47023583984375	1.577363037109375	0.16659765625	2.499490234375	1.583328491210938	0.0391416015625	2.4050322265625	1.402680816650391	-0.1532095947265625	2.19679736328125	1.297417572021484	-0.16794775390625	2.1598134765625	1.264193054199219	-0.258387939453125
150	4.966667	2.5400283203125	1.080433822631836	0.312764404296875	2.50835595703125	1.24539762878418	0.254528564453125	2.49442431640625	1.382426818847656	0.219456787109375	2.43844921875	1.591082885742187	0.207758056640625	2.43010009765625	1.553790893554687	0.238178466796875	2.3186044921875	1.534020751953125	0.324615234375	2.203068603515625	1.286642150878906	0.288697021484375	2.192970458984375	1.229323455810547	0.06501513671875001	2.184966796875	1.293090637207031	-0.006242431640625	2.1777138671875	1.240789611816406	0.08760107421875001	2.20728466796875	1.344026519775391	0.085399169921875	2.46690234375	1.559922546386719	0.1824521484375	2.49636181640625	1.56351904296875	0.0548037109375	2.41377490234375	1.392207885742188	-0.1515048828125	2.19702490234375	1.304108123779297	-0.1451846923828125	2.154773681640625	1.260868103027344	-0.2289708251953125
151	4.999999999999999	2.536215087890625	1.067766540527344	0.306333740234375	2.50043212890625	1.229777252197266	0.245282470703125	2.48739697265625	1.366540649414063	0.21208935546875	2.441788818359375	1.576788146972656	0.21329345703125	2.4318720703125	1.538403381347656	0.24135498046875	2.3283505859375	1.532719909667969	0.337886474609375	2.2301103515625	1.277187835693359	0.344337646484375	2.2361318359375	1.271873962402344	0.11464013671875	2.232512939453125	1.304597015380859	0.025077880859375	2.207139404296875	1.273561126708984	0.124367431640625	2.175131591796875	1.367981567382813	0.08876806640625	2.46840380859375	1.546039428710937	0.1860888671875	2.505132568359375	1.55567724609375	0.0614228515625	2.42907373046875	1.390707672119141	-0.150364013671875	2.210560302734375	1.311057861328125	-0.1414725341796875	2.161928466796875	1.261215393066406	-0.2170152587890625
152	5.033333999999999	2.524262939453125	1.059758316040039	0.300943603515625	2.48254296875	1.223139923095703	0.2457333984375	2.458468017578125	1.358266754150391	0.209926025390625	2.43219921875	1.5719755859375	0.2260595703125	2.4204951171875	1.5327880859375	0.252586181640625	2.348845947265625	1.522443237304687	0.3749482421875	2.2496123046875	1.266166259765625	0.3779384765625	2.233338134765625	1.316391998291015	0.153390380859375	2.2321796875	1.305946716308594	0.058201171875	2.20333447265625	1.323438140869141	0.160234130859375	2.155717529296875	1.385684631347656	0.091096923828125	2.45431396484375	1.540664794921875	0.195368896484375	2.496539794921875	1.553821655273437	0.072281005859375	2.498529052734375	1.369984283447266	-0.1389512939453125	2.268655029296875	1.347308074951172	-0.1041868896484375	2.2140947265625	1.332648254394531	-0.190447998046875
153	5.066667	2.5147763671875	1.040127895355225	0.3081868896484375	2.46725244140625	1.203836410522461	0.2577896728515625	2.44418994140625	1.341225158691406	0.2297186279296875	2.4285771484375	1.556383056640625	0.2457762451171875	2.41192919921875	1.51769287109375	0.2704957275390625	2.28979931640625	1.482232757568359	0.3346422119140625	2.26175537109375	1.217743438720703	0.4058660888671875	2.206781494140625	1.364146362304687	0.2357181396484375	2.179283203125	1.382563354492187	0.1456622314453125	2.189824951171875	1.381927429199219	0.2528067626953125	2.1916064453125	1.474611419677734	0.1991539306640625	2.451990234375	1.523987548828125	0.2170948486328125	2.5012802734375	1.53234619140625	0.09597155761718749	2.53029296875	1.332881683349609	-0.0991739501953125	2.299146484375	1.354862091064453	-0.0699300537109375	2.2197373046875	1.3607646484375	-0.135743408203125
154	5.099999999999999	2.5085009765625	1.030480812072754	0.294813720703125	2.467883056640625	1.196776306152344	0.24700732421875	2.451044677734375	1.3353828125	0.220658935546875	2.4338388671875	1.550275512695312	0.23814306640625	2.418349609375	1.51132666015625	0.263193359375	2.321254638671875	1.479258056640625	0.3623193359375	2.240860595703125	1.222413513183594	0.420277099609375	2.148931640625	1.390775177001953	0.2914599609375	2.128919921875	1.472008941650391	0.24452099609375	2.16523095703125	1.550064575195313	0.309149658203125	2.191466064453125	1.500880737304688	0.2525703125	2.45666015625	1.518236694335938	0.208609619140625	2.5202177734375	1.524301330566406	0.09420336914062501	2.59171875	1.298226409912109	-0.0556767578125	2.36376904296875	1.342010498046875	-0.08521484375	2.27187060546875	1.374847686767578	-0.11905712890625
155	5.133333999999999	2.4913896484375	1.019309913635254	0.2885989990234375	2.4494541015625	1.187596343994141	0.2510399169921875	2.43292333984375	1.327014404296875	0.2306668701171875	2.421508544921875	1.542071411132813	0.2465687255859375	2.40780078125	1.503821105957031	0.2735111083984375	2.3320576171875	1.472399291992188	0.3896719970703125	2.24716650390625	1.225052032470703	0.4743155517578125	2.1000283203125	1.390718414306641	0.4100772705078125	2.061928955078125	1.478421020507813	0.4045775146484375	2.08350390625	1.522109497070312	0.5003753662109375	2.07444189453125	1.510121612548828	0.3877413330078125	2.440749267578125	1.509263397216797	0.2154989013671875	2.49882275390625	1.504855041503906	0.0983714599609375	2.608516845703125	1.277211944580078	-0.022389892578125	2.37822021484375	1.302010681152344	-0.052821533203125	2.30518212890625	1.374652252197266	-0.0577001953125
156	5.166666999999999	2.477323486328125	1.017763706207275	0.267524169921875	2.430035400390625	1.1870361328125	0.239072998046875	2.41015771484375	1.327239440917969	0.224673583984375	2.411855224609375	1.5423896484375	0.2501689453125	2.396568603515625	1.503708465576172	0.275912841796875	2.341635498046875	1.478036712646484	0.405045654296875	2.25235791015625	1.23687744140625	0.50467236328125	2.102795654296875	1.413514099121094	0.5070888671875	2.05223828125	1.470917419433594	0.5652548828125	2.028231689453125	1.554491088867187	0.629030029296875	2.048880126953125	1.516562744140625	0.526379638671875	2.4283740234375	1.509829376220703	0.217079833984375	2.4862880859375	1.509665924072266	0.0993072509765625	2.65313232421875	1.292160675048828	0.0375570068359375	2.427107421875	1.289387237548828	-0.0244527587890625	2.3555244140625	1.345342315673828	-0.0739573974609375
157	5.2	2.459053955078125	1.014142208099365	0.2691785888671875	2.41009228515625	1.182906509399414	0.2400059814453125	2.38887255859375	1.322979064941406	0.2255638427734375	2.389790771484375	1.538043701171875	0.2526676025390625	2.371620361328125	1.499323852539062	0.2764503173828125	2.296151611328125	1.466357604980469	0.3930247802734375	2.24261962890625	1.226526550292969	0.5184967041015625	2.094714599609375	1.392258544921875	0.5839520263671875	2.0625224609375	1.438734802246094	0.6617154541015625	2.038216674804687	1.504211242675781	0.7439439697265625	2.04180712890625	1.485646301269531	0.6340601806640624	2.409330810546875	1.505526977539063	0.2211854248046875	2.49333544921875	1.509077392578125	0.1203297119140625	2.7001767578125	1.319066162109375	0.108162353515625	2.4798203125	1.253036849975586	0.06258935546875	2.39405029296875	1.2846259765625	0.0139901123046875
158	5.233334	2.436352294921875	1.020489379882813	0.28329248046875	2.396048828125	1.191293182373047	0.25213525390625	2.38071728515625	1.332232482910156	0.2378037109375	2.3763564453125	1.547177001953125	0.26655078125	2.35591162109375	1.508060882568359	0.287761474609375	2.2586015625	1.460438659667969	0.38082080078125	2.213562255859375	1.228491271972656	0.523629150390625	2.05876953125	1.370839569091797	0.62094384765625	2.0500244140625	1.415097259521484	0.7059130859375	2.023175659179687	1.45953515625	0.800561767578125	2.03109814453125	1.460918426513672	0.696427001953125	2.399760009765625	1.515099792480469	0.2372822265625	2.49465478515625	1.523600402832031	0.14680908203125	2.7115810546875	1.353492309570313	0.20284423828125	2.537516357421875	1.206156494140625	0.147566162109375	2.4374013671875	1.228362579345703	0.13295751953125
159	5.266666999999999	2.431928955078125	1.022129272460937	0.2747427978515625	2.393187255859375	1.19396435546875	0.2461007080078125	2.3785185546875	1.335420837402344	0.2346976318359375	2.373248779296875	1.550331848144531	0.2655157470703125	2.350888916015625	1.511087951660156	0.2845926513671875	2.24936181640625	1.460611724853516	0.3717281494140625	2.211166259765625	1.234386871337891	0.5259241943359375	2.069746337890625	1.375679443359375	0.6436741943359375	2.063507080078125	1.415016235351563	0.7313775634765625	2.0311298828125	1.451550445556641	0.8278143310546875	2.046990600585938	1.455299438476563	0.7345455322265625	2.398748046875	1.518366149902344	0.2378143310546875	2.50104345703125	1.524536315917969	0.1553314208984375	2.70007275390625	1.35100390625	0.2533389892578125	2.549593505859375	1.192377685546875	0.1673536376953125	2.448052978515625	1.210924377441406	0.1572562255859375
160	5.3	2.436275390625	1.028914134979248	0.273638916015625	2.398376953125	1.20170539855957	0.246388916015625	2.381314453125	1.343266906738281	0.23439111328125	2.379089111328125	1.557160705566406	0.27544970703125	2.35434033203125	1.517588439941406	0.2909296875	2.250298095703125	1.463928466796875	0.373780517578125	2.2305595703125	1.236608963012695	0.5312546386718749	2.087160400390625	1.370172119140625	0.656722412109375	2.081814208984375	1.412749755859375	0.743274169921875	2.052838134765625	1.441850952148438	0.843599609375	2.0587294921875	1.451671997070312	0.74754150390625	2.4058505859375	1.525745300292969	0.248052734375	2.514404541015625	1.532203979492187	0.1733408203125	2.6993388671875	1.346923889160156	0.27949267578125	2.56709912109375	1.201572860717773	0.149455322265625	2.46392626953125	1.212257034301758	0.14165625
161	5.333334	2.4352470703125	1.029583293914795	0.2749482421875	2.4017978515625	1.203568054199219	0.252294921875	2.387486328125	1.345353576660156	0.24325048828125	2.385400390625	1.55943115234375	0.28081201171875	2.360553955078125	1.520231018066406	0.296751220703125	2.260356201171875	1.474650573730469	0.388216064453125	2.24244580078125	1.246735092163086	0.544026123046875	2.08897314453125	1.372417724609375	0.66473193359375	2.086781982421875	1.419052062988281	0.749078857421875	2.057494873046875	1.459334167480469	0.84511279296875	2.06683984375	1.462838745117188	0.74294873046875	2.412201171875	1.527607849121094	0.254118896484375	2.521151611328125	1.530225402832031	0.180239013671875	2.703161376953125	1.353607299804688	0.3033037109375	2.575654296875	1.199093276977539	0.180173828125	2.478030029296875	1.216663558959961	0.14958837890625
162	5.366666999999999	2.42868408203125	1.029911743164063	0.2727979736328125	2.393339111328125	1.2041083984375	0.2502550048828125	2.37981787109375	1.346491485595703	0.2424259033203125	2.38213720703125	1.560564270019531	0.2837408447265625	2.357060302734375	1.521354797363281	0.2997677001953125	2.26064013671875	1.485304138183594	0.3998397216796875	2.24514892578125	1.252333160400391	0.5498575439453125	2.083439697265625	1.371564758300781	0.6677154541015625	2.08784423828125	1.415551361083984	0.7537254638671875	2.065883544921875	1.452988342285156	0.8531849365234375	2.068985107421875	1.460883758544922	0.7497393798828125	2.407758056640625	1.528703186035156	0.2556832275390625	2.51505322265625	1.531578308105469	0.1787218017578125	2.698138671875	1.352020050048828	0.2978905029296875	2.5808291015625	1.186320343017578	0.1778035888671875	2.4832333984375	1.210716979980469	0.1509364013671875
163	5.399999999999999	2.4301298828125	1.03003657913208	0.274515380859375	2.39514501953125	1.204192672729492	0.251355712890625	2.3820234375	1.346568634033203	0.24318359375	2.3850107421875	1.560585266113281	0.284544677734375	2.359760498046875	1.521469177246094	0.300500732421875	2.26310986328125	1.484789642333984	0.400084716796875	2.25097314453125	1.252614135742188	0.5515478515625	2.08628857421875	1.372018463134766	0.6649462890625	2.09080517578125	1.415997375488281	0.750935302734375	2.071740478515625	1.45525830078125	0.85026806640625	2.07231982421875	1.459387298583984	0.750297607421875	2.41057958984375	1.528644287109375	0.256545654296875	2.517947265625	1.530625061035156	0.179697265625	2.698046142578125	1.34922021484375	0.3004921875	2.58072119140625	1.183689498901367	0.180268310546875	2.48422265625	1.209107543945313	0.150601318359375
164	5.433333999999999	2.4295361328125	1.0303381690979	0.2741697998046875	2.394308349609375	1.204376876831055	0.2516492919921875	2.381413330078125	1.346702545166016	0.2443629150390625	2.38333251953125	1.561119750976562	0.2826488037109375	2.35829150390625	1.522142456054687	0.2991400146484375	2.25972265625	1.479828491210938	0.3943411865234375	2.25062939453125	1.247644012451172	0.5455838623046875	2.0923447265625	1.371612731933594	0.6627398681640625	2.093800048828125	1.413243316650391	0.7499061279296875	2.0724658203125	1.450188659667969	0.8495670166015625	2.07723095703125	1.454876373291015	0.7538631591796875	2.409044921875	1.528937438964844	0.2551343994140625	2.516224609375	1.528893676757813	0.1781859130859375	2.696495361328125	1.350779510498047	0.3030069580078125	2.581255615234375	1.183325592041016	0.1838167724609375	2.48419287109375	1.204249237060547	0.1528118896484375
165	5.466667	2.4280908203125	1.033520450592041	0.2761119384765625	2.39259375	1.207394378662109	0.2520069580078125	2.3800439453125	1.349762329101563	0.2434864501953125	2.38836474609375	1.563653747558594	0.2844525146484375	2.36321826171875	1.524971496582031	0.3015482177734375	2.264878173828125	1.485379821777344	0.3982652587890625	2.25008203125	1.249397079467773	0.5433353271484375	2.09190283203125	1.374852783203125	0.6593018798828125	2.09115380859375	1.415546142578125	0.7469774169921874	2.0728212890625	1.455314697265625	0.8462139892578125	2.0888251953125	1.457693725585937	0.7591583251953125	2.4121318359375	1.531299682617187	0.2553846435546875	2.5156396484375	1.530569763183594	0.1734483642578125	2.694453369140625	1.352345458984375	0.3005426025390625	2.5806181640625	1.185535720825195	0.1788663330078125	2.481883056640625	1.204031829833984	0.1516348876953125
166	5.499999999999999	2.42719091796875	1.031736190795898	0.27400732421875	2.3910302734375	1.205549377441406	0.25041357421875	2.3788447265625	1.348019805908203	0.243084716796875	2.38464404296875	1.562228820800781	0.28284423828125	2.360554443359375	1.523227600097656	0.30072412109375	2.27123095703125	1.486168884277344	0.406751220703125	2.251491455078125	1.247322601318359	0.546464111328125	2.091856689453125	1.375580932617188	0.657270263671875	2.0886865234375	1.414746124267578	0.7455888671874999	2.07398095703125	1.457548980712891	0.84416845703125	2.098998291015625	1.455682708740234	0.7638779296875	2.40823046875	1.530118896484375	0.25335888671875	2.510112060546875	1.529119567871094	0.16940576171875	2.6932900390625	1.354955383300781	0.29593212890625	2.5792509765625	1.181804107666016	0.183654052734375	2.48216748046875	1.200898071289062	0.151356689453125
167	5.533333999999999	2.427570556640625	1.033337814331055	0.27577392578125	2.390652099609375	1.207035308837891	0.25259130859375	2.377904541015625	1.349449890136719	0.2453076171875	2.384326171875	1.563799133300781	0.28412939453125	2.360697998046875	1.524838623046875	0.302692626953125	2.27368701171875	1.489084106445313	0.411052490234375	2.25520751953125	1.248083633422852	0.54715771484375	2.09860986328125	1.374986450195312	0.663679931640625	2.0948974609375	1.415212463378906	0.75149267578125	2.08373193359375	1.461214111328125	0.84908349609375	2.107187255859375	1.4591376953125	0.768165283203125	2.4072802734375	1.531609436035156	0.254240478515625	2.506997314453125	1.531209106445313	0.167734619140625	2.693605224609375	1.355233276367187	0.286462158203125	2.57771435546875	1.181670227050781	0.176777099609375	2.47976025390625	1.203078033447266	0.14887841796875
168	5.566667	2.43236962890625	1.036222961425781	0.281560302734375	2.39659765625	1.209982925415039	0.256773193359375	2.384815673828125	1.352455993652344	0.24841552734375	2.39001904296875	1.566417297363281	0.28977001953125	2.366098388671875	1.527197814941406	0.30742138671875	2.277493408203125	1.487351440429687	0.413073974609375	2.258974609375	1.249736404418945	0.555130859375	2.0984345703125	1.381561645507813	0.66039013671875	2.09574609375	1.417538696289062	0.7500888671875	2.084308837890625	1.459219970703125	0.84959912109375	2.10824267578125	1.456971435546875	0.769727294921875	2.413638671875	1.5346005859375	0.25998046875	2.51536328125	1.538332458496094	0.175877197265625	2.69656982421875	1.354298583984375	0.29085595703125	2.585959716796875	1.18981901550293	0.163090576171875	2.48410400390625	1.205457260131836	0.14833740234375
169	5.599999999999999	2.42949658203125	1.035381469726562	0.2837919921875	2.394013671875	1.209225280761719	0.25822021484375	2.38240234375	1.351782928466797	0.24925146484375	2.38913427734375	1.566281921386719	0.288401611328125	2.364927001953125	1.527388916015625	0.30648193359375	2.27604931640625	1.490074035644531	0.412972412109375	2.252956298828125	1.24750537109375	0.546113525390625	2.100052734375	1.375949035644531	0.666257080078125	2.097793701171875	1.415426391601562	0.754563232421875	2.08252734375	1.457823364257812	0.8533427734375	2.104271484375	1.457045288085937	0.77061572265625	2.412534912109375	1.533966735839844	0.25891552734375	2.5141953125	1.538881591796875	0.174640625	2.689306640625	1.344435760498047	0.28220947265625	2.573619873046875	1.189047332763672	0.147426513671875	2.4702275390625	1.201350357055664	0.144009765625
170	5.633333999999999	2.43205615234375	1.035117668151855	0.288578369140625	2.39701513671875	1.208618896484375	0.26195947265625	2.385786376953125	1.350967041015625	0.25258740234375	2.393227294921875	1.564800903320313	0.293405517578125	2.368537109375	1.525985107421875	0.3107861328125	2.277638671875	1.488566009521484	0.4152265625	2.25241845703125	1.248861419677734	0.552251708984375	2.093791259765625	1.378135101318359	0.66304931640625	2.09016796875	1.416292175292969	0.7517314453125	2.07187841796875	1.455963714599609	0.85095166015625	2.100986083984375	1.457034881591797	0.770727294921875	2.41684814453125	1.532608520507813	0.2640849609375	2.51947265625	1.5391982421875	0.181416015625	2.6933583984375	1.341913635253906	0.284608642578125	2.574173828125	1.196465118408203	0.142588623046875	2.471151123046875	1.210731536865234	0.14069677734375
171	5.666666999999999	2.43189111328125	1.036607040405273	0.28710546875	2.39666796875	1.210168533325195	0.26110302734375	2.3853857421875	1.352540161132813	0.252116943359375	2.393153564453125	1.566285888671875	0.293357421875	2.368582275390625	1.52743408203125	0.310828857421875	2.278435546875	1.489784790039062	0.41584033203125	2.25420556640625	1.249758590698242	0.552491943359375	2.09638720703125	1.378765258789062	0.66475537109375	2.09339404296875	1.416702880859375	0.7535576171875	2.07586669921875	1.456166748046875	0.853000244140625	2.10433740234375	1.45737060546875	0.772601318359375	2.41655859375	1.534154907226562	0.263796142578125	2.5185830078125	1.540914367675781	0.180396484375	2.69317236328125	1.343354370117188	0.28187548828125	2.5729091796875	1.198272827148438	0.14038232421875	2.4698759765625	1.212559310913086	0.13929150390625
172	5.7	2.43395703125	1.037309707641602	0.2945068359375	2.400055908203125	1.21091552734375	0.266102783203125	2.38933447265625	1.353339691162109	0.25546923828125	2.394783447265625	1.567186279296875	0.29753125	2.370860107421875	1.527922119140625	0.315097412109375	2.2822314453125	1.489445983886719	0.42126220703125	2.25367529296875	1.245931518554688	0.55122265625	2.09599462890625	1.3731591796875	0.666091064453125	2.093844482421875	1.414552429199219	0.7534521484375	2.077558837890625	1.457331726074219	0.851829833984375	2.1032373046875	1.452472869873047	0.774390625	2.4183271484375	1.535446044921875	0.267589599609375	2.519779541015625	1.545112548828125	0.1836025390625	2.6907109375	1.343416442871094	0.2838359375	2.570482421875	1.212578735351562	0.128744140625	2.467189208984375	1.21186604309082	0.14176806640625
173	5.733334	2.43463525390625	1.036601654052734	0.297312255859375	2.400836669921875	1.210155242919922	0.268851318359375	2.390070556640625	1.352512603759766	0.258025390625	2.395546875	1.56632666015625	0.299865234375	2.371732177734375	1.527074768066406	0.317558837890625	2.2837626953125	1.488452209472656	0.424152099609375	2.25705517578125	1.244946655273437	0.5543203125	2.099849365234375	1.372292785644531	0.669548095703125	2.0981455078125	1.414021240234375	0.75672265625	2.084132080078125	1.458389770507813	0.854704833984375	2.10825830078125	1.452108428955078	0.7775439453125	2.418979248046875	1.534587341308594	0.269862548828125	2.5198134765625	1.545102478027344	0.18530615234375	2.692025390625	1.342816253662109	0.28181884765625	2.57022802734375	1.214104080200195	0.12629443359375	2.466998046875	1.214181518554688	0.139555908203125
174	5.766666999999999	2.4352978515625	1.036042434692383	0.299032958984375	2.4016318359375	1.209558090209961	0.270190185546875	2.39090478515625	1.351900390625	0.25913818359375	2.3961279296875	1.565764038085937	0.30075146484375	2.37222705078125	1.526529541015625	0.31836669921875	2.283708740234375	1.488017242431641	0.4245439453125	2.25638427734375	1.244665618896484	0.55486962890625	2.098548583984375	1.372108337402344	0.669123291015625	2.096390380859375	1.413953643798828	0.7562314453125	2.081887451171875	1.458463989257813	0.85407763671875	2.106397705078125	1.452076232910156	0.77705078125	2.419722412109375	1.533992919921875	0.27091064453125	2.520989013671875	1.544415771484375	0.18686181640625	2.69269921875	1.342257598876953	0.284526611328125	2.57170654296875	1.213361099243164	0.128529052734375	2.46841015625	1.213451644897461	0.14126025390625
175	5.8	2.440832763671875	1.038935317993164	0.299283935546875	2.404373291015625	1.212184234619141	0.267587158203125	2.3917978515625	1.354742492675781	0.2536552734375	2.39646826171875	1.570001708984375	0.292991455078125	2.37407958984375	1.5304697265625	0.312426513671875	2.292328125	1.49034716796875	0.424125244140625	2.26274658203125	1.24622444152832	0.55505712890625	2.103544921875	1.370608825683594	0.6727763671875	2.10443603515625	1.41734814453125	0.7578569335937499	2.089954345703125	1.463921203613281	0.855262939453125	2.11319189453125	1.456357543945312	0.7767744140625	2.418830078125	1.538100463867187	0.2620078125	2.5155400390625	1.545321411132813	0.171603515625	2.6987890625	1.355047729492187	0.2754990234375	2.5778876953125	1.210849075317383	0.131773681640625	2.47375830078125	1.218319808959961	0.1369453125
176	5.833334	2.44999169921875	1.038478736877441	0.298051513671875	2.41037353515625	1.212272644042969	0.269298095703125	2.396208251953125	1.355389617919922	0.256941162109375	2.401746337890625	1.571681457519531	0.2952197265625	2.3834833984375	1.531551574707031	0.317953125	2.32008203125	1.492459289550781	0.441982177734375	2.2796591796875	1.24311865234375	0.5620354003906251	2.129570068359375	1.372047607421875	0.688328857421875	2.131612060546875	1.417712097167969	0.774397705078125	2.1216484375	1.468811859130859	0.870566650390625	2.14359228515625	1.457846801757813	0.790094482421875	2.419913330078125	1.540077087402344	0.2610419921875	2.50175146484375	1.547119995117187	0.15631640625	2.708143798828125	1.372005859375	0.24543603515625	2.57774072265625	1.206866622924805	0.1348583984375	2.473651123046875	1.218497222900391	0.128496337890625
177	5.866666999999999	2.452241943359375	1.040482643127441	0.2995694580078125	2.412878662109375	1.214325057983398	0.2706998291015625	2.39884716796875	1.357458190917969	0.2582874755859375	2.40434716796875	1.573761657714844	0.2965726318359375	2.3859970703125	1.533637878417969	0.3192520751953125	2.32221484375	1.494576965332031	0.4431043701171875	2.28140625	1.245257766723633	0.5631058349609375	2.1310126953125	1.374263977050781	0.6889808349609375	2.132959716796875	1.419863403320313	0.7750919189453125	2.123189697265625	1.471027648925781	0.8712530517578125	2.145021240234375	1.459910766601562	0.7909383544921875	2.422610107421875	1.542146728515625	0.2624515380859375	2.50470458984375	1.549193298339844	0.1579178466796875	2.7109228515625	1.373978332519531	0.2472901611328125	2.58069287109375	1.208930953979492	0.1363455810546875	2.476615234375	1.220595718383789	0.1297576904296875
178	5.899999999999999	2.464767578125	1.047813659667969	0.304603271484375	2.422772705078125	1.221288864135742	0.27763671875	2.4069111328125	1.364280151367188	0.26635205078125	2.40328515625	1.581750427246094	0.2971337890625	2.3898115234375	1.541530578613281	0.322830810546875	2.34093994140625	1.504035339355469	0.4536982421875	2.27562353515625	1.258125915527344	0.569633056640625	2.13412451171875	1.389520629882812	0.702995361328125	2.1294169921875	1.432459899902344	0.7903254394531249	2.124228515625	1.487367919921875	0.884724609375	2.18135693359375	1.461792419433594	0.82115673828125	2.419814453125	1.549989562988281	0.262294921875	2.490053955078125	1.55276318359375	0.14931494140625	2.70710302734375	1.380820068359375	0.216321044921875	2.572534423828125	1.205626495361328	0.12872216796875	2.468352783203125	1.21791520690918	0.129023681640625
179	5.933333999999999	2.467220458984375	1.049247047424316	0.3070009765625	2.42303466796875	1.221193206787109	0.28326025390625	2.40477099609375	1.362882446289063	0.27353271484375	2.3945869140625	1.578942260742187	0.300433837890625	2.382452880859375	1.539080322265625	0.326613037109375	2.336005126953125	1.498431671142578	0.456181640625	2.27973388671875	1.263270904541016	0.59221435546875	2.134606201171875	1.399637145996094	0.712896728515625	2.121621826171875	1.438193786621094	0.80059375	2.124208251953125	1.506481750488281	0.8848466796875	2.173498046875	1.477574401855469	0.829707763671875	2.41193212890625	1.547364013671875	0.266386962890625	2.481666015625	1.553057739257813	0.1544169921875	2.694915771484375	1.367924194335937	0.167142333984375	2.55532763671875	1.182017456054687	0.1276796875	2.451855712890625	1.193210144042969	0.1295126953125
180	5.966667	2.45649755859375	1.039477108001709	0.33151220703125	2.415566162109375	1.210982711791992	0.308232421875	2.39359423828125	1.350784362792969	0.29447998046875	2.373405029296875	1.565496704101562	0.312751220703125	2.3639951171875	1.526491027832031	0.34063671875	2.32165185546875	1.493590698242187	0.472672607421875	2.27412939453125	1.267897827148438	0.6233261718749999	2.13769091796875	1.410382019042969	0.74392578125	2.13823828125	1.427566162109375	0.838367919921875	2.11000830078125	1.523491577148437	0.87842822265625	2.17783984375	1.487611328125	0.8611005859375001	2.39134375	1.53364013671875	0.279794677734375	2.4567294921875	1.541670166015625	0.166445068359375	2.65439111328125	1.34250830078125	0.15900537109375	2.504587646484375	1.167382522583008	0.117612060546875	2.406894775390625	1.173778686523437	0.150752197265625
181	5.999999999999999	2.460699462890625	1.041985008239746	0.3443253173828125	2.411552978515625	1.210849487304688	0.3162418212890625	2.383272705078125	1.349358489990234	0.2992713623046875	2.367293212890625	1.564645751953125	0.3184766845703125	2.35671337890625	1.525647583007812	0.3460704345703125	2.311975341796875	1.494806396484375	0.4780269775390625	2.268706298828125	1.283835784912109	0.6504276123046875	2.12770751953125	1.415306549072266	0.7786639404296875	2.125972412109375	1.433817657470703	0.8729764404296875	2.10957958984375	1.540426025390625	0.8717122802734375	2.17410302734375	1.496869079589844	0.8918782958984375	2.38500244140625	1.53254833984375	0.2855279541015625	2.452138671875	1.540515014648438	0.1729898681640625	2.627443603515625	1.323007171630859	0.1418748779296875	2.471046875	1.152438507080078	0.1041654052734375	2.384033203125	1.158042739868164	0.1599329833984375
182	6.033333999999999	2.453177978515625	1.042564178466797	0.3460972900390625	2.410400390625	1.212833724975586	0.3256522216796875	2.374112548828125	1.348284301757813	0.3082664794921875	2.350815185546875	1.561492004394531	0.3244600830078125	2.34362646484375	1.5229736328125	0.3531424560546875	2.295779052734375	1.49135986328125	0.4826353759765625	2.2535166015625	1.297854370117188	0.6716365966796874	2.117337158203125	1.435024780273437	0.7958885498046875	2.132096923828125	1.454882995605469	0.8880218505859375	2.1019599609375	1.557460327148438	0.8934395751953125	2.12784814453125	1.536344360351563	0.8959229736328125	2.367592041015625	1.529693603515625	0.2912916259765625	2.422376953125	1.535999938964844	0.1732501220703125	2.57729931640625	1.311884643554687	0.1133651123046875	2.4514130859375	1.121074630737305	0.1568223876953125	2.374355224609375	1.125389701843262	0.2246029052734375
183	6.066667	2.446056640625	1.040320655822754	0.34898486328125	2.40362255859375	1.211164566040039	0.33341552734375	2.365896484375	1.346598022460938	0.319459716796875	2.35142529296875	1.56000732421875	0.3417392578125	2.347744873046875	1.521222351074219	0.370713623046875	2.31192724609375	1.501323852539063	0.50625927734375	2.2300576171875	1.314478393554688	0.6887880859375	2.09995751953125	1.452705932617187	0.81821435546875	2.09619775390625	1.507130249023438	0.896457275390625	2.082020751953125	1.589015808105469	0.96391259765625	2.12714697265625	1.547929443359375	0.917643310546875	2.36189208984375	1.528345886230469	0.305961181640625	2.394337646484375	1.532855895996094	0.17987744140625	2.513374267578125	1.296223510742188	0.092539306640625	2.4022158203125	1.100391502380371	0.151041015625	2.369015869140625	1.0704287109375	0.243494873046875
184	6.099999999999999	2.42931494140625	1.048446929931641	0.3744833984375	2.381944091796875	1.217814239501953	0.360636962890625	2.345771240234375	1.353720458984375	0.35009375	2.33664111328125	1.567086303710937	0.371967529296875	2.3342880859375	1.528584350585938	0.401312255859375	2.312502685546875	1.517360717773438	0.5405263671875	2.21860595703125	1.338634124755859	0.724666748046875	2.086108642578125	1.489318695068359	0.835739990234375	2.062753662109375	1.526146118164063	0.920383056640625	2.056482666015625	1.604200439453125	0.993076904296875	2.1011494140625	1.584807495117188	0.9408095703125	2.344046875	1.535122924804687	0.335812744140625	2.37503369140625	1.5400986328125	0.209616455078125	2.46135107421875	1.289475463867187	0.124430419921875	2.35477001953125	1.084564559936523	0.148736083984375	2.32423828125	1.050796211242676	0.240595458984375
185	6.133333999999999	2.413122802734375	1.051925765991211	0.404686279296875	2.3584658203125	1.219149444580078	0.38996044921875	2.3201220703125	1.354600189208985	0.379810546875	2.32229296875	1.56864599609375	0.398142822265625	2.31976171875	1.530753662109375	0.428315185546875	2.29778564453125	1.510765380859375	0.5666220703125	2.178248779296875	1.35739013671875	0.758890380859375	2.049302490234375	1.513296203613281	0.867260986328125	2.0806611328125	1.552725219726562	0.948142822265625	2.004869873046875	1.62688623046875	0.934385498046875	2.063029052734375	1.620346923828125	0.96068408203125	2.3261640625	1.535756958007813	0.362218017578125	2.333397216796875	1.516586059570312	0.23370263671875	2.3808115234375	1.25539811706543	0.149031982421875	2.302082275390625	1.041928588867187	0.196493896484375	2.22807470703125	0.9995075454711914	0.253501708984375
186	6.166666999999999	2.403309814453125	1.057300094604492	0.42122998046875	2.352691162109375	1.225990814208984	0.419448486328125	2.31563818359375	1.361834594726562	0.418797607421875	2.307192626953125	1.575972778320312	0.42250341796875	2.310355712890625	1.540379638671875	0.455133544921875	2.29924072265625	1.526349731445312	0.595123291015625	2.165321044921875	1.390591674804687	0.79022607421875	2.004077514648437	1.54154736328125	0.8505927734374999	2.048360107421875	1.581878662109375	0.92441552734375	1.975212036132812	1.65942333984375	0.92841943359375	1.991614379882813	1.651141723632813	0.93484130859375	2.3088935546875	1.540881652832031	0.388712890625	2.289685546875	1.497111175537109	0.267998779296875	2.3153291015625	1.226738082885742	0.2087236328125	2.22167626953125	1.015714988708496	0.2302998046875	2.186532470703125	0.9915591583251954	0.323351806640625
187	6.2	2.385892333984375	1.072278717041016	0.448277587890625	2.3419921875	1.245845596313476	0.447458740234375	2.31285205078125	1.385976135253906	0.448012451171875	2.29037060546875	1.602673706054687	0.44593798828125	2.299072998046875	1.568007141113281	0.479730712890625	2.3000107421875	1.553499938964844	0.622448486328125	2.13290234375	1.426786560058594	0.803895263671875	1.9747265625	1.581614501953125	0.87588916015625	1.986405029296875	1.653284790039062	0.93964453125	1.918771728515625	1.677789184570313	0.858506103515625	1.979791748046875	1.706645751953125	0.94178466796875	2.29119140625	1.565945434570313	0.412690185546875	2.250405029296875	1.508028015136719	0.30133837890625	2.25868212890625	1.228150161743164	0.2633701171875	2.15841259765625	1.017841361999512	0.29901953125	2.120343505859375	0.9821556091308594	0.38903515625
188	6.233334	2.375842529296875	1.075206115722656	0.4717666015625	2.341720703125	1.253029693603516	0.475352783203125	2.31125439453125	1.394542358398438	0.478209228515625	2.279779052734375	1.612657592773437	0.475772705078125	2.295578857421875	1.578816284179688	0.5086484375	2.3112646484375	1.565919311523438	0.65233447265625	2.110536376953125	1.455378387451172	0.814138916015625	1.933759521484375	1.604631225585937	0.857809326171875	1.942895385742188	1.649509033203125	0.9441650390625	1.902518188476563	1.704446655273438	0.858240478515625	1.897906860351563	1.736218994140625	0.887266357421875	2.276434326171875	1.574710327148438	0.44320068359375	2.2052177734375	1.523058715820313	0.3427900390625	2.17005029296875	1.239842407226563	0.32700146484375	2.095538330078125	1.022311614990234	0.39004296875	2.076993408203125	0.9631813812255859	0.47511279296875
189	6.266666999999999	2.348488037109375	1.072828025817871	0.4974556884765625	2.316056884765625	1.251607299804687	0.5007869873046875	2.288013671875	1.39412646484375	0.5037598876953125	2.2536865234375	1.6125888671875	0.5022845458984375	2.27287548828125	1.579136169433594	0.5339932861328125	2.28860302734375	1.568078430175781	0.6783326416015625	2.07750634765625	1.468226135253906	0.8355045166015626	1.902317260742187	1.624018737792969	0.8062816162109375	1.897197998046875	1.661966003417969	0.8965848388671875	1.88409033203125	1.722440734863281	0.8055592041015625	1.8600390625	1.746482727050781	0.8039554443359375	2.24784423828125	1.574157775878906	0.4703717041015625	2.158464599609375	1.523550903320313	0.3843760986328125	2.10083984375	1.244072143554688	0.4132342529296875	2.039743530273438	1.031336196899414	0.5040596923828125	2.031915771484375	0.9647794189453125	0.5856844482421875
190	6.3	2.329320556640625	1.089235801696777	0.5124699707031251	2.29912109375	1.266018096923828	0.515197998046875	2.269270751953125	1.406231414794922	0.518471923828125	2.24112548828125	1.622593017578125	0.524634033203125	2.262666015625	1.588507202148437	0.552962646484375	2.29717041015625	1.570944580078125	0.6913701171875	2.06999755859375	1.471625274658203	0.81673291015625	1.90133154296875	1.621825927734375	0.758719482421875	1.889002197265625	1.665476684570312	0.84424609375	1.883085571289062	1.721537109375	0.751382080078125	1.865021240234375	1.745162231445312	0.745032958984375	2.2307783203125	1.585450927734375	0.49336865234375	2.135556640625	1.52977734375	0.420467529296875	2.063069091796875	1.264268524169922	0.4866982421875	1.99802734375	1.073477081298828	0.6096923828125	1.996454833984375	1.021965774536133	0.70029931640625
191	6.333334	2.309063720703125	1.098404052734375	0.530608642578125	2.2812509765625	1.275071807861328	0.531905029296875	2.254395263671875	1.41549365234375	0.5338813476562499	2.227673095703125	1.631395751953125	0.540288330078125	2.24877734375	1.5972177734375	0.56858837890625	2.28266357421875	1.58530322265625	0.707320556640625	2.068933837890625	1.473567901611328	0.84362646484375	1.91246728515625	1.596047485351562	0.722884033203125	1.905155395507812	1.671673828125	0.7824287109375	1.900119873046875	1.686355346679687	0.675223876953125	1.87158251953125	1.700536010742188	0.66488525390625	2.21729345703125	1.594486572265625	0.508984375	2.11581005859375	1.550649291992187	0.437148681640625	2.032524658203125	1.297032196044922	0.52889599609375	1.963514892578125	1.146674697875977	0.696435791015625	1.967983764648437	1.11457633972168	0.7951918945312501
192	6.366666999999999	2.29543408203125	1.108622680664062	0.55140478515625	2.26908837890625	1.285527099609375	0.554987548828125	2.245708740234375	1.426575714111328	0.558446044921875	2.22449169921875	1.643162902832031	0.564054443359375	2.246387939453125	1.608744262695312	0.591467529296875	2.276846435546875	1.598374816894531	0.7311513671875	2.09721728515625	1.405503662109375	0.81668115234375	1.9546806640625	1.541715270996094	0.6933220214843751	1.948512939453125	1.627159973144531	0.73786474609375	1.931547729492187	1.641132873535156	0.6317685546875	1.908144409179688	1.646145141601562	0.62996826171875	2.2114521484375	1.606213928222656	0.53379052734375	2.10953369140625	1.548669555664063	0.4730400390625	2.00619287109375	1.310795318603516	0.584622314453125	1.94185986328125	1.201184997558594	0.782896484375	1.930663208007813	1.263444366455078	0.865399169921875
193	6.399999999999999	2.277644287109375	1.117081268310547	0.565755126953125	2.25075732421875	1.29421923828125	0.56944970703125	2.2258349609375	1.435246063232422	0.573366455078125	2.1957158203125	1.651192138671875	0.577620849609375	2.2196171875	1.61790185546875	0.60490625	2.25835400390625	1.606314147949219	0.742689208984375	2.116348876953125	1.396122711181641	0.855405517578125	1.973419799804687	1.510414886474609	0.711231201171875	1.993499145507813	1.604117553710938	0.72435400390625	1.93686181640625	1.60632666015625	0.63179052734375	1.939242797851563	1.613965637207031	0.6252885742187499	2.18358544921875	1.613394165039062	0.5478896484375	2.081310791015625	1.554124877929687	0.488921142578125	1.981876586914062	1.327330017089844	0.625561767578125	1.93763134765625	1.311712188720703	0.85677392578125	1.940114379882812	1.413522583007813	0.878560546875
194	6.433333999999999	2.2715966796875	1.124525833129883	0.5713673095703125	2.238311767578125	1.298503967285156	0.5766964111328124	2.20837841796875	1.436875305175781	0.5820621337890625	2.17480859375	1.649665161132813	0.5920845947265625	2.19845068359375	1.6163359375	0.6185552978515625	2.250008544921875	1.595135803222656	0.7491519775390625	2.15083935546875	1.37143115234375	0.8735289306640625	1.98659619140625	1.477408264160156	0.7515816650390625	1.995458374023438	1.572642333984375	0.7524556884765625	1.96385009765625	1.559666137695312	0.6507069091796875	1.9652021484375	1.56511328125	0.6481136474609375	2.16407373046875	1.613007446289062	0.5613216552734375	2.06275146484375	1.559205078125	0.4988416748046875	1.96070068359375	1.339152130126953	0.6380831298828125	1.920881591796875	1.436551330566406	0.8463094482421875	1.902446899414062	1.533349792480469	0.8163641357421875
195	6.466667	2.266798095703125	1.103279235839844	0.5825069580078125	2.234521240234375	1.279072601318359	0.5836778564453124	2.20640673828125	1.419155426025391	0.5856998291015625	2.17139111328125	1.633275634765625	0.6010528564453125	2.1973828125	1.599566650390625	0.6255379638671875	2.255115234375	1.585137329101562	0.7558060302734375	2.191218017578125	1.324085113525391	0.8222647705078125	1.990498046875	1.398342620849609	0.7317598876953125	1.95777001953125	1.432786102294922	0.6478006591796875	1.934920776367187	1.495756072998047	0.5627611083984375	1.92312939453125	1.457512908935547	0.6468331298828125	2.1587216796875	1.596591674804688	0.5703824462890625	2.0512314453125	1.546361450195312	0.5130953369140625	1.9542734375	1.335783874511719	0.6738175048828124	1.914606323242187	1.476650787353516	0.8580794677734375	1.892163818359375	1.5655302734375	0.8092303466796875
196	6.499999999999999	2.264590576171875	1.109297225952149	0.5772244873046875	2.233369140625	1.28340869140625	0.5778033447265625	2.212146240234375	1.423206512451172	0.5757381591796875	2.189692626953125	1.63657861328125	0.5932069091796875	2.21643408203125	1.602061706542969	0.6145443115234375	2.2856748046875	1.578995056152344	0.7360482177734375	2.230302978515625	1.332440185546875	0.8419603271484375	2.003769409179688	1.364408935546875	0.8186214599609375	2.00408837890625	1.443763977050781	0.7655360107421875	1.930996337890625	1.464744812011719	0.6900675048828125	1.959868530273438	1.427484985351563	0.6965213623046875	2.1719794921875	1.600859252929687	0.5648001708984375	2.060978271484375	1.55729345703125	0.5120450439453125	1.952449096679687	1.34785791015625	0.6613709716796875	1.932191040039063	1.521881103515625	0.8147889404296875	1.884565551757813	1.606246032714844	0.7804071044921875
197	6.533333999999999	2.24636474609375	1.104371643066406	0.5812071533203125	2.2301396484375	1.281701049804687	0.5770076904296875	2.208216552734375	1.422346771240234	0.5809224853515625	2.179103515625	1.636053100585937	0.6025028076171876	2.207813232421875	1.601908569335937	0.6226195068359375	2.282195068359375	1.570714477539062	0.7403653564453125	2.24210888671875	1.330344146728516	0.8697313232421875	2.013261840820312	1.361893127441406	0.8857257080078125	1.970856811523438	1.418446136474609	0.8205626220703125	1.91105224609375	1.474858428955078	0.7507100830078125	1.971176391601563	1.404942596435547	0.7563492431640625	2.1615830078125	1.599925537109375	0.5739044189453125	2.0594443359375	1.558746215820312	0.5024093017578125	1.9161845703125	1.354209381103516	0.6315186767578125	1.870208129882813	1.549147094726563	0.7534766845703125	1.857300659179687	1.649610961914063	0.7748216552734375
198	6.566667	2.230770751953125	1.108244384765625	0.590312744140625	2.212931396484375	1.284452545166016	0.582485107421875	2.190504150390625	1.424393249511719	0.583188720703125	2.159673828125	1.637533935546875	0.5959660644531251	2.18856884765625	1.60465234375	0.617323974609375	2.272121337890625	1.576637268066406	0.72873681640625	2.285869140625	1.339320678710938	0.8662060546875	2.064790283203125	1.355492980957031	0.929305419921875	2.005338989257813	1.405818664550781	0.87372900390625	1.9367978515625	1.464446166992188	0.81547021484375	1.995976806640625	1.384370300292969	0.807730712890625	2.14252294921875	1.600286926269531	0.5690261230468751	2.044473388671875	1.554758117675781	0.4956015625	1.90298046875	1.35280810546875	0.6278215332031249	1.811485961914062	1.557037536621094	0.694089111328125	1.82376806640625	1.656486999511719	0.718039306640625
199	6.599999999999999	2.209638916015625	1.0997080078125	0.61302978515625	2.19354736328125	1.276783996582031	0.60698583984375	2.17470849609375	1.417757537841797	0.606179931640625	2.148468994140625	1.632475708007812	0.6151147460937501	2.174521240234375	1.598885986328125	0.6392412109375	2.2516201171875	1.567174926757812	0.75487744140625	2.306933349609375	1.320286987304688	0.864086669921875	2.106587890625	1.250669097900391	0.956336669921875	2.03238232421875	1.298581634521484	0.91867236328125	1.967121337890625	1.376389190673828	0.8826481933593751	2.022820068359375	1.312101898193359	0.865303955078125	2.13277392578125	1.59536572265625	0.586816162109375	2.037947998046875	1.54893017578125	0.509031494140625	1.874228393554688	1.354077117919922	0.627642333984375	1.74437890625	1.5417978515625	0.680158447265625	1.707291137695313	1.630218383789062	0.718838134765625
200	6.633333999999999	2.198154541015625	1.114569137573242	0.6219873046875	2.18434228515625	1.292704681396484	0.61485546875	2.166111328125	1.434487701416016	0.614185302734375	2.14657666015625	1.651206787109375	0.61526416015625	2.171538330078125	1.617528930664062	0.64087939453125	2.24497412109375	1.587813598632812	0.7602646484375	2.311687255859375	1.338487274169922	0.860760498046875	2.14947705078125	1.20641845703125	0.962179443359375	2.066026123046875	1.163972625732422	0.938749755859375	1.980345825195313	1.100543853759766	0.9196518554687499	2.063177734375	1.137685943603516	0.86952685546875	2.129779052734375	1.613427001953125	0.58806982421875	2.038602905273438	1.571640258789063	0.50254345703125	1.856309448242188	1.390512725830078	0.61918701171875	1.70442724609375	1.55545751953125	0.69089453125	1.6338017578125	1.631356201171875	0.697975830078125
201	6.666666999999999	2.191694580078125	1.111855667114258	0.626016845703125	2.18104443359375	1.290183532714844	0.614837646484375	2.16419970703125	1.432264007568359	0.612310546875	2.148536376953125	1.64952099609375	0.61150537109375	2.173477294921875	1.615628662109375	0.6369541015625	2.248323974609375	1.5806181640625	0.754184326171875	2.285222412109375	1.330953155517578	0.86897216796875	2.14825439453125	1.18907177734375	0.99250341796875	2.055747802734375	1.163924530029297	0.980509033203125	1.979207397460937	1.08737272644043	0.974643798828125	2.08062890625	1.139581451416016	0.875729248046875	2.13045751953125	1.611734619140625	0.585060546875	2.03339306640625	1.565684204101562	0.50846240234375	1.8369560546875	1.409398712158203	0.6380537109375	1.648267578125	1.51639013671875	0.730138427734375	1.56498681640625	1.57797705078125	0.739737060546875
202	6.7	2.182309326171875	1.104013916015625	0.627027099609375	2.176185546875	1.283339569091797	0.615609375	2.16223974609375	1.426384094238281	0.613667724609375	2.15253857421875	1.644957702636719	0.6122138671875	2.177006103515625	1.6103251953125	0.63754931640625	2.246978271484375	1.574221313476563	0.758193115234375	2.23447509765625	1.330747039794922	0.89280859375	2.095099365234375	1.193870635986328	1.02115869140625	2.011091796875	1.146167388916016	1.011981201171875	1.976680786132812	1.042853256225586	1.0123486328125	2.086537109375	1.133751403808594	0.8969052734375	2.132954345703125	1.607425415039063	0.58606591796875	2.0322470703125	1.56373583984375	0.5118076171875	1.831411743164062	1.413212219238281	0.644198974609375	1.642241943359375	1.497364318847656	0.758914306640625	1.545458740234375	1.534959167480469	0.77062548828125
203	6.733334	2.177801513671875	1.099075103759766	0.629501953125	2.1720830078125	1.277871002197266	0.614508544921875	2.15756005859375	1.420602508544922	0.6109248046875	2.1477685546875	1.638808471679687	0.61448828125	2.171852294921875	1.603647705078125	0.6393095703125	2.241349609375	1.564569702148437	0.75903125	2.19818603515625	1.336434234619141	0.912029296875	2.042425903320312	1.227929595947266	1.047789794921875	2.024646484375	1.135472839355469	1.024907958984375	1.981788208007812	1.036861022949219	1.008776611328125	2.06028271484375	1.144928680419922	0.9266474609374999	2.128613525390625	1.601956909179687	0.587224853515625	2.026896240234375	1.55893115234375	0.5143337402343749	1.8204296875	1.413837860107422	0.6431357421875	1.62798046875	1.485927886962891	0.759837646484375	1.540350708007812	1.541638671875	0.769888916015625
204	6.766666999999999	2.178697265625	1.099955169677734	0.63269140625	2.173614990234375	1.278648406982422	0.6178635253906249	2.1595146484375	1.421317749023437	0.614449462890625	2.151000732421875	1.639389343261719	0.61923291015625	2.17483642578125	1.603975524902344	0.643859619140625	2.242005859375	1.560490356445313	0.763259765625	2.1877109375	1.336111267089844	0.91787841796875	2.025449584960938	1.236647583007813	1.052643798828125	2.00630859375	1.143630859375	1.033793701171875	1.974022216796875	1.040939239501953	1.01911181640625	2.0542099609375	1.149396697998047	0.936511474609375	2.13167236328125	1.602832336425781	0.5917639160156249	2.0294794921875	1.56167919921875	0.51863818359375	1.821682739257813	1.418246398925781	0.646689453125	1.630869018554687	1.492876159667969	0.7641179199218751	1.545862182617187	1.551863708496094	0.77683056640625
205	6.8	2.17610693359375	1.099894607543945	0.6340830078125	2.17084033203125	1.2784423828125	0.620106201171875	2.1567392578125	1.420959106445312	0.617364990234375	2.14928125	1.638770385742188	0.623906494140625	2.17308203125	1.603095520019531	0.64807177734375	2.237584716796875	1.556671447753906	0.767635009765625	2.175852783203125	1.334913848876953	0.922666259765625	2.00997705078125	1.240054138183594	1.055873779296875	1.990850952148437	1.14670361328125	1.039382080078125	1.96664599609375	1.041752334594727	1.026133056640625	2.047027709960938	1.151180999755859	0.94356494140625	2.129628662109375	1.602562255859375	0.596309814453125	2.02680908203125	1.562562744140625	0.52370166015625	1.81961669921875	1.420014404296875	0.65298876953125	1.631101684570313	1.496901916503906	0.772110595703125	1.547843383789063	1.558212341308594	0.78440771484375
206	6.833334	2.16168505859375	1.098725616455078	0.6361192626953125	2.158792236328125	1.275771087646485	0.6262608642578125	2.14759375	1.417099456787109	0.6249442138671875	2.1449775390625	1.632892211914063	0.6262381591796875	2.166860595703125	1.597638671875	0.6517774658203125	2.2311357421875	1.560389892578125	0.7729136962890625	2.1664228515625	1.345312744140625	0.9310670166015625	1.996565673828125	1.259544097900391	1.061251586914062	1.973351196289062	1.168121963500977	1.044963256835937	1.962744750976563	1.062223083496094	1.030469848632813	2.033357421875	1.164772552490234	0.9552552490234375	2.12567041015625	1.596862060546875	0.5990723876953125	2.023714111328125	1.562586547851562	0.5247774658203125	1.821681762695313	1.425801666259766	0.6619390869140624	1.64454736328125	1.512408569335937	0.7869700927734375	1.5731318359375	1.5865595703125	0.7821258544921875
207	6.866666999999999	2.156412353515625	1.100917816162109	0.652780029296875	2.150982421875	1.277491516113281	0.6413549804687499	2.140564453125	1.418529693603516	0.63599658203125	2.13699951171875	1.633900512695313	0.632633544921875	2.158139404296875	1.59936279296875	0.659572265625	2.215013671875	1.572347412109375	0.786678955078125	2.1682373046875	1.341908386230469	0.927740966796875	2.042243896484375	1.190781524658203	1.047123779296875	1.963158813476563	1.138238159179688	1.036436279296875	1.983084106445312	1.060904113769531	0.964894287109375	1.99059716796875	1.107923004150391	0.939982177734375	2.1187841796875	1.597277221679688	0.6056657714843749	2.020833251953125	1.565462036132812	0.525529052734375	1.81219091796875	1.445626129150391	0.667544189453125	1.651555053710938	1.5490390625	0.801025146484375	1.586168090820312	1.62318896484375	0.7725576171875
208	6.899999999999999	2.163248291015625	1.098028564453125	0.6483524169921875	2.156448486328125	1.275149658203125	0.6375916748046875	2.143796875	1.416503540039062	0.6339783935546875	2.13804052734375	1.632397827148437	0.6265784912109374	2.160972900390625	1.598476013183594	0.6531043701171875	2.217311279296875	1.572711730957031	0.7811998291015625	2.1295205078125	1.347595611572266	0.9126287841796875	2.0125107421875	1.183032989501953	1.024540893554688	1.928525146484375	1.136872344970703	1.023098266601562	1.926740844726563	1.060741729736328	0.9471466064453125	1.93897998046875	1.107484420776367	0.9246497802734375	2.11869921875	1.594977294921875	0.6012623291015625	2.01415380859375	1.56233984375	0.5295692138671875	1.81626123046875	1.454611755371094	0.6962454833984375	1.679361938476563	1.580231140136719	0.8381353759765625	1.611107177734375	1.651200317382812	0.8072352294921875
209	6.933333999999999	2.162447265625	1.093889068603516	0.652794921875	2.1543837890625	1.269226348876953	0.640063232421875	2.14050390625	1.409138397216797	0.634985595703125	2.13155126953125	1.622998779296875	0.62811572265625	2.154302978515625	1.58966650390625	0.6547421875	2.205802490234375	1.562815307617187	0.783238037109375	2.112151611328125	1.333919067382813	0.897875244140625	1.961724731445313	1.189825378417969	0.992493896484375	1.871992553710937	1.163238311767578	0.9762597656250001	1.84801806640625	1.118786819458008	0.8823969726562499	1.8725712890625	1.138770355224609	0.897121337890625	2.11345458984375	1.585690795898437	0.602566650390625	2.0077978515625	1.558865600585937	0.532240966796875	1.820975708007813	1.449235046386719	0.70608740234375	1.711536743164062	1.59070751953125	0.853349609375	1.651568237304688	1.673285400390625	0.846682373046875
210	6.966667	2.16694287109375	1.093801727294922	0.65895556640625	2.15314599609375	1.269665222167969	0.64699267578125	2.13835791015625	1.410091003417969	0.640527587890625	2.12287841796875	1.624381896972656	0.6289272460937499	2.14717236328125	1.592204345703125	0.6560205078125	2.19309716796875	1.588970336914063	0.790004638671875	2.101439453125	1.335460479736328	0.8383366699218751	1.903005737304688	1.241092224121094	0.90582470703125	1.830580810546875	1.210763885498047	0.8515849609375	1.7590849609375	1.166416168212891	0.7853330078125	1.80215283203125	1.191640197753906	0.84538427734375	2.1053818359375	1.585799255371094	0.604439208984375	1.99684765625	1.568169982910156	0.53446484375	1.843294921875	1.437862915039062	0.727624755859375	1.758762939453125	1.619872314453125	0.8455615234375	1.710072631835938	1.702645141601562	0.88211279296875
211	6.999999999999999	2.151366455078125	1.092323837280273	0.6688843994140625	2.138012939453125	1.268670837402344	0.6564847412109375	2.12396337890625	1.409505432128906	0.6489974365234376	2.10452880859375	1.62409228515625	0.6380574951171875	2.12809033203125	1.592122497558594	0.6662564697265625	2.175720947265625	1.590674438476563	0.8000806884765626	2.10798388671875	1.333339660644531	0.8679044189453125	1.885500854492187	1.338196166992188	0.9278968505859375	1.821142578125	1.32143701171875	0.8590968017578124	1.781756713867187	1.266838043212891	0.7754464111328125	1.7889423828125	1.330134399414062	0.8447213134765625	2.089137939453125	1.585249328613281	0.6123338623046874	1.981018676757812	1.578389526367188	0.5392464599609375	1.8373798828125	1.430178283691406	0.7281676025390625	1.773528198242188	1.63175634765625	0.8269813232421875	1.774942260742187	1.713440551757813	0.8897572021484375
212	7.033333999999999	2.148040771484375	1.113159088134766	0.672108642578125	2.139021240234375	1.289652069091797	0.6583156738281249	2.12886865234375	1.430687042236328	0.6489267578125	2.113423095703125	1.645129638671875	0.631392333984375	2.133793212890625	1.61357666015625	0.66239501953125	2.16214697265625	1.619880249023438	0.801428466796875	2.0639892578125	1.375799468994141	0.880026123046875	1.848818481445313	1.458144439697266	0.885235595703125	1.799696655273437	1.451137420654297	0.803433349609375	1.7575732421875	1.408603637695312	0.714310302734375	1.788612548828125	1.367902465820312	0.82539111328125	2.10000537109375	1.605870971679688	0.60521240234375	1.995477416992187	1.601525390625	0.5269260253906251	1.848535400390625	1.439742340087891	0.70157373046875	1.768371704101563	1.627457641601562	0.814693359375	1.79637939453125	1.704193115234375	0.87745751953125
213	7.066667	2.1493564453125	1.123221862792969	0.6626469726562501	2.143136962890625	1.299803253173828	0.6443107910156251	2.134957275390625	1.441010223388672	0.631591796875	2.1206494140625	1.655953491210937	0.61354931640625	2.1424638671875	1.624305786132813	0.643623291015625	2.1786044921875	1.62550341796875	0.7812922363281249	2.111505859375	1.375587921142578	0.874838134765625	1.918422973632812	1.501120513916016	0.85768505859375	1.894771728515625	1.5684970703125	0.793701416015625	1.911565307617187	1.519557373046875	0.6993688964843749	1.888709228515625	1.544728881835937	0.731135986328125	2.1053583984375	1.616599487304688	0.58836181640625	1.994807006835938	1.612479125976563	0.51830322265625	1.86415283203125	1.433420989990234	0.68997216796875	1.767994384765625	1.576881591796875	0.8476586914062501	1.741443237304688	1.587010131835938	0.946906005859375
214	7.099999999999999	2.148531494140625	1.136464584350586	0.6638082275390625	2.14157568359375	1.313170135498047	0.6426641845703125	2.1367275390625	1.454405181884766	0.6252772216796875	2.128667724609375	1.670775390625	0.6156160888671875	2.15162158203125	1.637275512695312	0.6429141845703125	2.201537841796875	1.627344482421875	0.7762393798828126	2.189491455078125	1.371217559814453	0.8780189208984375	1.9809638671875	1.471501007080078	0.8695889892578125	1.930995727539063	1.504255889892578	0.7942821044921875	1.875033447265625	1.516702514648438	0.7029073486328125	1.923708374023438	1.53663037109375	0.7707059326171875	2.11009033203125	1.632782348632813	0.5902984619140625	1.994719604492188	1.635829223632812	0.5277166748046875	1.877890991210938	1.431713287353516	0.6816646728515625	1.804781494140625	1.569896240234375	0.8564156494140625	1.779958740234375	1.617922973632812	0.9446783447265625
215	7.133333999999999	2.14907373046875	1.124701507568359	0.668901123046875	2.141621337890625	1.30213720703125	0.65169580078125	2.136635009765625	1.443965240478516	0.637329345703125	2.123788818359375	1.660699462890625	0.639659423828125	2.14562890625	1.626061889648438	0.6666071777343749	2.19313818359375	1.6161552734375	0.8010849609375	2.194396240234375	1.368507049560547	0.923760009765625	1.995397216796875	1.486895904541016	0.910020751953125	1.924203369140625	1.551277221679688	0.9178093261718751	1.850120727539063	1.562174072265625	0.839891845703125	1.89758349609375	1.54330078125	0.82166455078125	2.107990966796875	1.623832397460938	0.610856689453125	1.999068359375	1.620996337890625	0.537193359375	1.887810424804687	1.389089782714844	0.6518181152343751	1.810766723632812	1.547662963867187	0.807043701171875	1.7890146484375	1.628633422851562	0.8680559082031249
216	7.166666999999999	2.1487099609375	1.118493621826172	0.674174560546875	2.136873046875	1.295890991210938	0.6607138671875	2.13467431640625	1.437617156982422	0.64563818359375	2.119635498046875	1.654068969726562	0.6443349609375	2.14199462890625	1.620147399902344	0.671703857421875	2.193106689453125	1.603605163574219	0.8040869140625	2.191230224609375	1.361475921630859	0.936921630859375	1.997492431640625	1.488055603027344	0.95013037109375	1.9235283203125	1.549618225097656	0.9509982910156251	1.844150634765625	1.587548706054688	0.88836865234375	1.910285034179688	1.590359619140625	0.8943251953125	2.104033447265625	1.616578491210938	0.616298828125	1.99337060546875	1.607509826660156	0.545969970703125	1.884578491210938	1.384564178466797	0.678816162109375	1.826837646484375	1.542705200195313	0.8423933105468751	1.804765380859375	1.616741149902344	0.9114475097656251
217	7.2	2.14152587890625	1.117773071289063	0.678477783203125	2.127744384765625	1.295134674072266	0.666179443359375	2.12485498046875	1.436897674560547	0.651418212890625	2.1095810546875	1.653361083984375	0.651037109375	2.13282568359375	1.619402221679688	0.677619873046875	2.186974365234375	1.591145385742188	0.806792236328125	2.21216943359375	1.341565521240234	0.92241015625	2.014380737304688	1.461288543701172	0.939421875	1.941598999023437	1.522778686523437	0.925809814453125	1.85417431640625	1.584967407226562	0.91339501953125	1.941581420898437	1.56413525390625	0.897952880859375	2.093135498046875	1.615908325195313	0.623426025390625	1.97833203125	1.597250732421875	0.562183837890625	1.886483154296875	1.380863586425781	0.716931640625	1.833806640625	1.534438842773437	0.8864970703125	1.82076904296875	1.603761352539062	0.9624169921875
218	7.233334	2.142982177734375	1.108058639526367	0.6741777343749999	2.128301513671875	1.286051910400391	0.6644191894531249	2.12643798828125	1.428324279785156	0.65020166015625	2.105548095703125	1.644963134765625	0.64729833984375	2.131119140625	1.611941650390625	0.67319287109375	2.193568359375	1.5839189453125	0.799111083984375	2.1988251953125	1.335412750244141	0.9214833984375	2.011145874023438	1.471717468261719	0.93787890625	1.938140991210938	1.529517578125	0.96336376953125	1.858517333984375	1.593036376953125	1.000259033203125	1.909203002929688	1.563393310546875	0.880643798828125	2.0885693359375	1.60653955078125	0.621111083984375	1.973457275390625	1.566743041992188	0.570619384765625	1.907683227539062	1.368048431396484	0.76005078125	1.844182861328125	1.477032745361328	0.95889501953125	1.817636108398438	1.559448608398438	1.016408935546875
219	7.266666999999999	2.12771923828125	1.121217071533203	0.684837646484375	2.110080810546875	1.297768218994141	0.6754951171875	2.103599365234375	1.438970642089844	0.661489990234375	2.088982666015625	1.654528076171875	0.66992724609375	2.11473095703125	1.619846923828125	0.692666748046875	2.18419970703125	1.601942260742188	0.8156386718750001	2.1774326171875	1.381309722900391	0.98000732421875	1.994667602539062	1.52081884765625	1.00213134765625	1.9291748046875	1.5688076171875	1.05316455078125	1.878080810546875	1.64124560546875	1.11417724609375	1.901755615234375	1.583134643554688	1.074447509765625	2.0696787109375	1.61813671875	0.643076416015625	1.958483032226563	1.612059936523437	0.5741389160156249	1.886535278320312	1.341029876708984	0.573280029296875	1.7939970703125	1.256610595703125	0.770826416015625	1.768312622070312	1.251938262939453	0.870728271484375
220	7.3	2.122120361328125	1.110587738037109	0.6829177246093751	2.10382861328125	1.286712554931641	0.672751220703125	2.095337158203125	1.427641326904297	0.659619140625	2.078593017578125	1.642495971679688	0.67157275390625	2.104222900390625	1.607711669921875	0.69410400390625	2.172203369140625	1.610416870117187	0.81887841796875	2.1603544921875	1.409234283447266	1.00558935546875	1.946078125	1.462509429931641	1.072038330078125	1.891642211914063	1.54119287109375	1.07519921875	1.855516235351562	1.641549194335937	1.087976806640625	1.8837763671875	1.579204833984375	1.0633251953125	2.06012890625	1.606477783203125	0.6438017578125	1.951107177734375	1.601806030273437	0.571787841796875	1.874130737304688	1.332971435546875	0.58447900390625	1.770624267578125	1.196677490234375	0.743328125	1.728489868164063	1.143637344360352	0.821019287109375
221	7.333334	2.12785986328125	1.100903717041016	0.6689508056640625	2.110208740234375	1.277114288330078	0.6623177490234375	2.099872802734375	1.418158508300781	0.6538448486328124	2.08337890625	1.632763854980469	0.6672965087890625	2.108420654296875	1.597751953125	0.6900477294921875	2.17605859375	1.6016201171875	0.8148436279296875	2.1279921875	1.426143920898437	1.020387573242187	1.917834716796875	1.502098510742187	1.076464721679687	1.862130249023437	1.576033386230469	1.100543090820312	1.823095581054688	1.674278198242187	1.119113891601563	1.860894897460937	1.605550598144531	1.119858764648437	2.0654462890625	1.597062622070312	0.6388482666015625	1.958794799804688	1.596904724121094	0.5634117431640625	1.850657104492188	1.343494934082031	0.6115599365234375	1.74438671875	1.154357727050781	0.6973848876953125	1.701408203125	1.108174606323242	0.7787896728515625
222	7.366666999999999	2.13026171875	1.099761779785156	0.6688164062500001	2.112640625	1.276378784179687	0.661571533203125	2.101982177734375	1.417732543945313	0.65296826171875	2.0837578125	1.632764099121094	0.665662353515625	2.1088984375	1.597918212890625	0.68880615234375	2.177951416015625	1.605520568847656	0.813042236328125	2.142296630859375	1.438941223144531	1.02912646484375	1.929380859375	1.510926879882812	1.082226806640625	1.865328369140625	1.576142517089844	1.111162353515625	1.8156494140625	1.668075927734375	1.136779541015625	1.856957641601563	1.611375	1.11441064453125	2.066312744140625	1.596764953613281	0.63708349609375	1.960494262695313	1.59652880859375	0.559949951171875	1.849704833984375	1.343435791015625	0.607635986328125	1.74094384765625	1.154704925537109	0.692754638671875	1.693976806640625	1.112198867797852	0.7742724609375
223	7.399999999999999	2.129013671875	1.098691116333008	0.6697635498046876	2.111057861328125	1.275269775390625	0.6629339599609375	2.100124755859375	1.416606719970703	0.6546856689453125	2.081650634765625	1.631550537109375	0.6680496826171874	2.106781005859375	1.596659423828125	0.6911241455078125	2.17593994140625	1.603261596679687	0.8153392333984375	2.140553955078125	1.434746795654297	1.029920288085937	1.927830932617187	1.506641754150391	1.083791870117188	1.863924926757812	1.572069702148438	1.112533813476563	1.814342163085938	1.6641162109375	1.137875610351563	1.854908569335938	1.608168701171875	1.112479370117188	2.064300048828125	1.59563134765625	0.6393233642578126	1.958621459960938	1.595670288085937	0.5620240478515625	1.847165283203125	1.342777618408203	0.6090174560546875	1.7377529296875	1.154414825439453	0.6940408935546875	1.689248413085938	1.1130537109375	0.7752310791015625
224	7.433333999999999	2.128236572265625	1.093444427490234	0.6654884033203124	2.10790478515625	1.269936370849609	0.6624046630859375	2.09444873046875	1.411259124755859	0.6573702392578125	2.07507080078125	1.62580029296875	0.6761246337890625	2.1004130859375	1.590443115234375	0.6982774658203125	2.171174072265625	1.580907104492188	0.8214554443359375	2.1652294921875	1.411502899169922	1.038289184570313	1.9747099609375	1.531411865234375	1.090110961914063	1.894154663085938	1.564516967773438	1.130267211914062	1.818664916992188	1.627409545898437	1.174171020507812	1.866209228515625	1.604493530273438	1.098005493164063	2.057803955078125	1.590518188476562	0.6465396728515626	1.950219848632812	1.593693725585938	0.5718983154296875	1.834874389648437	1.342735260009766	0.6204649658203125	1.72424853515625	1.155271148681641	0.7061383056640625	1.674212646484375	1.11840380859375	0.7886024169921875
225	7.466667	2.12385400390625	1.092604888916016	0.6682646484375	2.103778564453125	1.268861846923828	0.66460205078125	2.09052099609375	1.409988067626953	0.6592099609375	2.07105078125	1.624281494140625	0.67715576171875	2.09596533203125	1.58900244140625	0.69976171875	2.1603916015625	1.588837646484375	0.82650048828125	2.142313720703125	1.403602691650391	1.02873046875	1.938095947265625	1.495259552001953	1.084447509765625	1.871378784179687	1.548164184570312	1.128283447265625	1.8194833984375	1.624833618164062	1.182850830078125	1.864306518554687	1.599018188476562	1.11264599609375	2.054259521484375	1.588998901367187	0.6474140625	1.9477041015625	1.59291455078125	0.571665771484375	1.829553588867187	1.343267150878906	0.617898681640625	1.715544677734375	1.158864807128906	0.70486865234375	1.661243041992188	1.120966796875	0.783912841796875
226	7.499999999999999	2.124080078125	1.091111541748047	0.6680411376953125	2.104833251953125	1.267250091552734	0.6662059326171875	2.090740478515625	1.408181610107422	0.6635181884765625	2.071694091796875	1.622187622070312	0.6818636474609375	2.097475341796875	1.587024047851562	0.7035167236328125	2.17053466796875	1.594748046875	0.8250157470703126	2.15544921875	1.416940063476563	1.033558715820313	1.947312377929687	1.508737274169922	1.069892456054687	1.881904541015625	1.555584106445313	1.121605346679688	1.826248657226563	1.631276977539063	1.173480590820313	1.853165161132813	1.586752807617188	1.120803833007812	2.05384619140625	1.586884643554688	0.6528800048828125	1.945927001953125	1.595152221679688	0.5797606201171875	1.8268212890625	1.347970001220703	0.6338489990234375	1.714462280273438	1.161160705566406	0.7169002685546875	1.656943115234375	1.118935180664062	0.7911500244140625
227	7.533333999999999	2.12228564453125	1.092469985961914	0.67715576171875	2.101613525390625	1.268583770751953	0.676627685546875	2.086237060546875	1.409500946044922	0.675125732421875	2.06371337890625	1.623584594726562	0.6901416015625	2.09013427734375	1.589170288085938	0.7122998046875	2.16697021484375	1.60044873046875	0.8312841796875	2.17201611328125	1.395307800292969	1.0138583984375	1.975618286132812	1.502745941162109	1.06889404296875	1.910577270507813	1.561018310546875	1.10806298828125	1.84831787109375	1.6241337890625	1.16868212890625	1.86586083984375	1.59594287109375	1.06720654296875	2.046368530273437	1.587513671875	0.661743896484375	1.938078735351562	1.596124267578125	0.5890458984375	1.8200849609375	1.348673736572266	0.645337158203125	1.708868286132813	1.161240020751953	0.7289873046874999	1.653145751953125	1.118335067749023	0.80431201171875
228	7.566667	2.1244716796875	1.097144058227539	0.682012939453125	2.103447998046875	1.272699432373047	0.681970947265625	2.08843701171875	1.413239685058594	0.680193603515625	2.06622705078125	1.626737426757813	0.695045166015625	2.092662109375	1.592426513671875	0.717037109375	2.16731787109375	1.597296508789062	0.837345703125	2.193781494140625	1.400383972167969	1.02583984375	1.98524072265625	1.479794036865234	1.080986572265625	1.910549438476562	1.53866552734375	1.08889501953125	1.833149291992187	1.60340380859375	1.124754638671875	1.88899658203125	1.580108642578125	1.0505830078125	2.04875341796875	1.5907529296875	0.666863037109375	1.938937377929687	1.598004760742187	0.59704296875	1.820623901367187	1.353801116943359	0.66212939453125	1.711788818359375	1.167018615722656	0.74844140625	1.654876953125	1.123985946655274	0.82238330078125
229	7.599999999999999	2.1279638671875	1.108323364257813	0.69784716796875	2.106555419921875	1.283921478271485	0.692199951171875	2.091091552734375	1.424444915771484	0.686328369140625	2.06645068359375	1.63820947265625	0.695619140625	2.09120361328125	1.604430541992187	0.720331298828125	2.162720458984375	1.606501831054687	0.84277734375	2.222830078125	1.387183959960937	0.995888916015625	2.014770874023438	1.397310333251953	1.09362353515625	1.9408330078125	1.456387298583984	1.106612060546875	1.85416748046875	1.518184692382813	1.11930517578125	1.931336791992188	1.509916473388672	1.05548876953125	2.0515625	1.601595825195313	0.66668701171875	1.94773974609375	1.606875732421875	0.587856689453125	1.8260068359375	1.362525756835937	0.647029296875	1.711437377929687	1.176293304443359	0.7275485839843751	1.647569580078125	1.135518127441406	0.797103271484375
230	7.633333999999999	2.12884716796875	1.115769317626953	0.705796875	2.10859228515625	1.291384368896484	0.696412841796875	2.09346630859375	1.431853668212891	0.688103271484375	2.06743115234375	1.645619018554688	0.69412060546875	2.091384765625	1.612229736328125	0.720137451171875	2.159740966796875	1.612747680664063	0.844427978515625	2.2294990234375	1.386073577880859	0.982061767578125	2.03480517578125	1.346554412841797	1.09824951171875	1.953851684570312	1.391431060791016	1.12196240234375	1.856453857421875	1.435590850830078	1.12969091796875	1.953047485351562	1.464096038818359	1.066950439453125	2.053845703125	1.608612060546875	0.6650295410156249	1.952923217773437	1.61231103515625	0.58238623046875	1.831256225585937	1.367200103759766	0.638778564453125	1.71525244140625	1.180703338623047	0.71674365234375	1.651181884765625	1.138053833007812	0.78501025390625
231	7.666666999999999	2.13613427734375	1.09296875	0.6872274169921875	2.1168759765625	1.268719055175781	0.6866246337890625	2.101256103515625	1.409198760986328	0.6863626708984375	2.072236328125	1.621309326171875	0.7077816162109375	2.10037451171875	1.587343383789062	0.7281297607421875	2.17321923828125	1.603092590332031	0.8486104736328125	2.2054365234375	1.40067431640625	1.030237182617187	1.991271362304688	1.481610656738281	1.050611206054687	1.915451171875	1.533597717285156	1.076206909179688	1.830831176757812	1.573897521972656	1.127998168945312	1.878192138671875	1.544903442382813	1.029681274414062	2.055266357421875	1.585529052734375	0.6790401611328125	1.942109985351562	1.592129028320312	0.6147144775390625	1.826978393554687	1.343890228271484	0.6693616943359375	1.722354370117188	1.152767471313477	0.7512427978515624	1.659486083984375	1.111605346679688	0.8213187255859375
232	7.7	2.138818359375	1.091235244750977	0.6895877685546875	2.11962646484375	1.267047058105469	0.6889508056640625	2.103766357421875	1.407543518066406	0.6889342041015625	2.073807861328125	1.619537841796875	0.7108648681640625	2.10177099609375	1.585556518554688	0.7314630126953126	2.172939697265625	1.600705322265625	0.8530679931640625	2.200266845703125	1.394867614746094	1.031755737304688	1.9867451171875	1.478065826416016	1.050501098632812	1.911725952148438	1.531486450195312	1.075609252929687	1.827569213867188	1.573496826171875	1.126860961914063	1.874662231445313	1.547989379882813	1.039086791992188	2.0573408203125	1.583822021484375	0.6817286376953124	1.94487744140625	1.590351684570313	0.6161121826171875	1.829722534179687	1.341669860839844	0.6691068115234375	1.724676513671875	1.149990905761719	0.7493328857421875	1.662256469726562	1.106656295776367	0.8185406494140625
233	7.733334	2.147135498046875	1.103203796386719	0.712357666015625	2.128025634765625	1.279143859863281	0.70514013671875	2.10980078125	1.419518707275391	0.7014765625	2.06877978515625	1.630548461914063	0.717048828125	2.09489013671875	1.597729125976562	0.741729736328125	2.15459228515625	1.611714233398438	0.8697236328125	2.208019775390625	1.394355438232422	1.02837646484375	2.001729125976563	1.347817779541016	1.1194892578125	1.934098876953125	1.412501983642578	1.09995849609375	1.84840625	1.476895721435547	1.10426611328125	1.98825732421875	1.452785919189453	1.020551025390625	2.057974853515625	1.594048583984375	0.686163818359375	1.9552333984375	1.596482421875	0.605632568359375	1.843872802734375	1.342447235107422	0.6404169921875	1.732079711914063	1.152251220703125	0.71592724609375	1.658154541015625	1.108683853149414	0.772781982421875
234	7.766666999999999	2.15909130859375	1.114056106567383	0.72509423828125	2.13848681640625	1.289530517578125	0.70944970703125	2.11468359375	1.429066833496094	0.701072509765625	2.065185791015625	1.639091247558594	0.7064951171875	2.0901630859375	1.607908996582031	0.734396728515625	2.13365966796875	1.621531433105469	0.86901318359375	2.190508544921875	1.39995263671875	1.021174560546875	2.036401123046875	1.263610046386719	1.125261474609375	1.945599609375	1.293879150390625	1.123262451171875	1.845886962890625	1.327982849121094	1.102404296875	2.010553955078125	1.39442236328125	1.07266064453125	2.058388916015625	1.601321411132812	0.67588623046875	1.960842895507813	1.599515563964844	0.5888427734375	1.858412841796875	1.34065380859375	0.618234130859375	1.743410400390625	1.153434066772461	0.6972937011718749	1.664462646484375	1.120650863647461	0.754894287109375
235	7.8	2.19236865234375	1.084624267578125	0.6779896240234375	2.16421923828125	1.2583896484375	0.6804520263671875	2.133732177734375	1.395483551025391	0.6896204833984375	2.0821796875	1.60275830078125	0.7062515869140625	2.112394287109375	1.572208374023437	0.7284583740234375	2.1667080078125	1.597452758789062	0.8561754150390625	2.11788916015625	1.426945770263672	1.063308471679687	1.900777587890625	1.407309783935547	1.133015014648437	1.834705200195313	1.459216339111328	1.088641479492187	1.747186157226563	1.515264038085937	1.064803344726563	1.812384521484375	1.452688995361328	1.049028686523438	2.0705966796875	1.565307006835937	0.6773189697265625	1.957024291992187	1.560781494140625	0.6146956787109376	1.85687451171875	1.312557403564453	0.6892276611328125	1.771309692382812	1.110430114746094	0.7636573486328125	1.711074584960937	1.075715316772461	0.8387174072265625
236	7.833334	2.204990234375	1.093959411621094	0.68041357421875	2.17549267578125	1.263961975097656	0.68262841796875	2.141212646484375	1.397096496582031	0.694052734375	2.08701806640625	1.599140625	0.7123813476562501	2.117533203125	1.569648010253906	0.733512939453125	2.16858984375	1.596366882324219	0.85919775390625	2.088726318359375	1.413471374511719	1.0369931640625	1.878055786132812	1.379148376464844	1.106022216796875	1.8133056640625	1.434224304199219	1.067964599609375	1.72834619140625	1.492682373046875	1.051014892578125	1.784455322265625	1.441252502441406	1.047829345703125	2.075947998046875	1.562388244628906	0.683967529296875	1.963504638671875	1.553869262695312	0.625115966796875	1.866423828125	1.314620239257813	0.711741455078125	1.785489868164063	1.114797775268555	0.783351806640625	1.741411865234375	1.0817685546875	0.867153076171875
237	7.866666999999999	2.208013427734375	1.094282424926758	0.6720634765625	2.177783203125	1.263952758789062	0.676225341796875	2.136986083984375	1.394926452636719	0.6894814453125	2.085756591796875	1.596283874511719	0.71849267578125	2.11380615234375	1.564551147460937	0.73969384765625	2.1613876953125	1.566058166503906	0.8693659667968749	2.06164599609375	1.394424133300781	1.047964599609375	1.847696899414063	1.362025695800781	0.989608154296875	1.7803349609375	1.413497253417969	1.0279599609375	1.702998779296875	1.4721572265625	1.066431396484375	1.74954833984375	1.426727294921875	1.03075244140625	2.07627587890625	1.562044555664063	0.6866479492187501	1.969430908203125	1.5420419921875	0.620822998046875	1.880747314453125	1.304955322265625	0.7205869140625	1.813256591796875	1.110089569091797	0.815357666015625	1.755743286132813	1.087991592407227	0.8943583984375
238	7.899999999999999	2.225139892578125	1.088681869506836	0.6641795654296875	2.18992578125	1.257226623535156	0.6718443603515625	2.14555322265625	1.386786956787109	0.6870443115234375	2.08466064453125	1.585116577148437	0.7178494873046875	2.114072265625	1.554536010742188	0.7388746337890625	2.16271337890625	1.553436279296875	0.8681241455078125	2.012902954101563	1.388152801513672	1.014789916992187	1.798412963867188	1.360953094482422	0.9559556884765625	1.737852416992187	1.405373901367188	1.010848266601563	1.691248291015625	1.482101348876953	1.064122192382813	1.71014892578125	1.433927398681641	0.9928604736328125	2.0769873046875	1.550814208984375	0.6856043701171874	1.973201782226562	1.522517456054687	0.6180062255859375	1.889554077148438	1.287151306152344	0.7257132568359375	1.8224638671875	1.092605377197266	0.8213018798828124	1.798943237304687	1.075448875427246	0.9171412353515624
239	7.933333999999999	2.23034130859375	1.088005981445312	0.6641463623046875	2.196274658203125	1.260074462890625	0.6692476806640625	2.14854052734375	1.391395568847656	0.6817950439453125	2.08541015625	1.591278198242188	0.7225897216796875	2.11578076171875	1.559458618164062	0.7423262939453125	2.18671337890625	1.523190551757812	0.8581900634765625	2.015943603515625	1.340528839111328	0.9647518310546875	1.790845092773437	1.349968872070312	0.9288668212890625	1.7231845703125	1.403167327880859	0.9684007568359375	1.633174682617188	1.4375322265625	1.013273559570312	1.689542846679688	1.414121307373047	0.9538543701171875	2.07753173828125	1.557771728515625	0.6883280029296875	1.983608154296875	1.507031097412109	0.6152752685546875	1.909967407226562	1.273263122558594	0.7442508544921875	1.856639526367188	1.089883407592773	0.8742513427734375	1.83516943359375	1.040158325195313	0.9606617431640625
240	7.966667	2.237248046875	1.079735374450684	0.671266845703125	2.20100146484375	1.251650253295898	0.676575927734375	2.152381591796875	1.38311181640625	0.68661279296875	2.0835068359375	1.581247253417969	0.72848583984375	2.11269921875	1.549092651367188	0.7496044921875	2.17218359375	1.507525390625	0.870314453125	1.990129638671875	1.314909484863281	0.932642333984375	1.769710815429687	1.335074951171875	0.875822509765625	1.691839599609375	1.380272155761719	0.9057243652343751	1.59449462890625	1.403886169433594	0.941783447265625	1.660806640625	1.386722717285156	0.87420703125	2.07877490234375	1.548704345703125	0.6926376953125	1.991299194335937	1.502903198242187	0.60873974609375	1.931535400390625	1.266543701171875	0.741114501953125	1.895480102539062	1.095285339355469	0.892510009765625	1.898565307617188	1.106788368225098	0.993965087890625
241	7.999999999999999	2.2452001953125	1.084380249023438	0.677224365234375	2.20435302734375	1.2593857421875	0.6821101074218749	2.152200927734375	1.392917358398438	0.692377197265625	2.07644287109375	1.594544372558594	0.730699951171875	2.10771875	1.563232360839844	0.75262841796875	2.164842041015625	1.526378723144531	0.8796291503906249	1.98313818359375	1.32225	0.9330844726562501	1.767077392578125	1.333003173828125	0.8446201171875	1.679933715820312	1.375473876953125	0.84880078125	1.575667602539063	1.398971801757813	0.869589599609375	1.652140625	1.369077514648438	0.809000732421875	2.071896728515625	1.560047302246094	0.69513671875	1.985521240234375	1.501041381835937	0.613778564453125	1.957609497070312	1.257660217285156	0.75692431640625	1.9641494140625	1.11144221496582	0.942916015625	1.96195166015625	1.0105517578125	0.96996533203125
242	8.033334	2.248888671875	1.081711303710938	0.671946044921875	2.20378662109375	1.253574798583984	0.680794921875	2.155012939453125	1.386701965332031	0.692029296875	2.092209228515625	1.58953759765625	0.73425439453125	2.120996337890625	1.556183227539063	0.7554140625	2.16475537109375	1.520846313476563	0.8863984375	1.978542602539062	1.325193054199219	0.94098779296875	1.773628173828125	1.321952758789062	0.833789306640625	1.6827138671875	1.344012817382813	0.81215380859375	1.583064331054687	1.344756591796875	0.7711723632812501	1.656485229492187	1.352548034667969	0.790521728515625	2.085908447265625	1.556591613769531	0.698212646484375	1.993880737304687	1.515554138183594	0.614281005859375	1.973792114257813	1.272931701660156	0.75416162109375	2.030244995117187	1.170458312988281	0.95705859375	2.056993896484375	1.151268432617188	1.055065673828125
243	8.066666999999999	2.2711865234375	1.062415466308594	0.6551778564453125	2.22131640625	1.232879852294922	0.6704642333984375	2.170927490234375	1.365317077636719	0.6856925048828125	2.1069384765625	1.56907080078125	0.7237825927734375	2.13561669921875	1.53609716796875	0.7458958740234375	2.178739990234375	1.512251342773438	0.8799674072265625	2.001184448242188	1.305824798583984	0.9258782958984375	1.795411987304687	1.260733062744141	0.8292611083984375	1.722866577148437	1.281557189941406	0.7695841064453125	1.63580615234375	1.276016479492188	0.7059656982421875	1.694960693359375	1.324390258789063	0.7531146240234375	2.1011513671875	1.535431518554688	0.6881600341796875	2.02291650390625	1.497908966064453	0.5894720458984375	1.975820068359375	1.282499603271484	0.7642252197265625	1.9649169921875	1.279975219726563	0.9986468505859375	1.89157275390625	1.285041412353516	1.071638549804687
244	8.099999999999998	2.27075830078125	1.069599533081055	0.6443896484375	2.2154150390625	1.238282760620117	0.661899658203125	2.163887939453125	1.370372009277344	0.677278564453125	2.11664794921875	1.580479309082031	0.704672607421875	2.13604638671875	1.544552734375	0.731784423828125	2.130341552734375	1.515455078125	0.871616455078125	1.95335595703125	1.305783447265625	0.904278564453125	1.751547607421875	1.277179931640625	0.793638916015625	1.733737426757813	1.255480087280273	0.701537109375	1.686045043945313	1.238199417114258	0.606139404296875	1.7288232421875	1.2563310546875	0.662233642578125	2.11483349609375	1.547484008789062	0.66799169921875	2.041012329101563	1.5117880859375	0.5651884765625	1.986357421875	1.306189392089844	0.749609619140625	1.978857177734375	1.29691064453125	0.98416015625	1.909744995117187	1.31394921875	1.059533447265625
245	8.133333999999998	2.274803466796875	1.057341911315918	0.649810302734375	2.213022705078125	1.223086990356445	0.662667724609375	2.165198974609375	1.356153198242187	0.67310791015625	2.11947802734375	1.566491088867187	0.688822021484375	2.13147021484375	1.530525024414062	0.71942919921875	2.11171533203125	1.539195068359375	0.859889892578125	1.941612670898438	1.326420043945312	0.89534814453125	1.786416137695312	1.263691650390625	0.7367919921875	1.7736064453125	1.239116348266601	0.6451674804687501	1.73268505859375	1.204002822875976	0.552266357421875	1.755473266601562	1.249016250610351	0.6069572753906251	2.12463427734375	1.533397521972656	0.6529423828125001	2.08174169921875	1.515533020019531	0.530744140625	1.980838012695312	1.281603881835937	0.646690185546875	1.955720092773438	1.264685546875	0.878202880859375	1.895046630859375	1.3020546875	0.95266943359375
246	8.166667	2.28149560546875	1.051174468994141	0.647114990234375	2.219374267578125	1.217337768554688	0.655426513671875	2.169026611328125	1.349928009033203	0.66189453125	2.1317744140625	1.562544067382813	0.67245849609375	2.136568359375	1.525812133789063	0.70421240234375	2.086345947265625	1.518492919921875	0.8371533203125	1.929285888671875	1.302578521728516	0.9033486328125	1.798824340820312	1.236858734130859	0.724561767578125	1.781863403320312	1.242721343994141	0.6304033203125	1.769697265625	1.220789154052734	0.525807861328125	1.80727294921875	1.240781921386719	0.60108642578125	2.141336669921875	1.529359008789063	0.6374873046875	2.118683349609375	1.511750823974609	0.50976123046875	2.002667236328125	1.291047454833984	0.63778173828125	1.976572265625	1.272157073974609	0.869350830078125	1.898443481445313	1.298185455322266	0.93156103515625
247	8.199999999999999	2.292833740234375	1.051588737487793	0.641978759765625	2.234185791015625	1.218403869628906	0.646693603515625	2.18962353515625	1.352537292480469	0.6511669921875	2.15383837890625	1.564570678710937	0.661014892578125	2.156820556640625	1.527797119140625	0.692646728515625	2.09662939453125	1.511102355957031	0.8198759765625	1.95852880859375	1.2936865234375	0.913306640625	1.822967163085937	1.229273818969727	0.739074951171875	1.821914916992188	1.233874954223633	0.64371826171875	1.806775390625	1.213348007202149	0.539663818359375	1.812293090820313	1.23896418762207	0.6065380859375	2.16470703125	1.531599548339844	0.62649951171875	2.14727099609375	1.509935668945313	0.4991083984375	2.0671357421875	1.285297058105469	0.64420751953125	2.011345825195312	1.272435546875	0.86993359375	1.911245971679687	1.294690368652344	0.86270849609375
248	8.233333999999999	2.27395458984375	1.050447143554688	0.645060546875	2.2181689453125	1.218120300292969	0.638857666015625	2.185203369140625	1.355576385498047	0.63992041015625	2.147042236328125	1.56729052734375	0.64446044921875	2.1444931640625	1.530323486328125	0.675874755859375	2.06520703125	1.508737335205078	0.7912919921875	1.99211572265625	1.280492248535156	0.923860107421875	1.862675537109375	1.214560760498047	0.745703125	1.845326782226562	1.239396392822266	0.65520263671875	1.84299951171875	1.244213363647461	0.548243408203125	1.890215454101563	1.28338818359375	0.656253662109375	2.164125	1.534624755859375	0.6122766113281251	2.1722783203125	1.517943359375	0.483265380859375	2.110416015625	1.286527282714844	0.626433349609375	2.020732055664062	1.256722808837891	0.83916943359375	1.924454223632813	1.288878692626953	0.823175048828125
249	8.266666999999998	2.277611328125	1.053560089111328	0.634256591796875	2.226262451171875	1.222842819213867	0.61933251953125	2.1983359375	1.361939086914063	0.615462646484375	2.168175048828125	1.575783447265625	0.6211921386718749	2.1611259765625	1.53821533203125	0.65148779296875	2.0778671875	1.504243103027344	0.761708984375	2.025368530273437	1.283867248535156	0.917572998046875	1.897107421875	1.191034957885742	0.74965185546875	1.851092651367187	1.226150863647461	0.6732919921875	1.820872924804688	1.251713912963867	0.5733203125	1.86978662109375	1.26531689453125	0.657976318359375	2.1870537109375	1.542921691894531	0.589925537109375	2.231008056640625	1.541049011230469	0.46667919921875	2.214382568359375	1.284366943359375	0.577770751953125	2.067123779296875	1.415009582519531	0.70375	1.97897314453125	1.438686889648437	0.6556572265625
250	8.300000000000001	2.28344091796875	1.044216133117676	0.643935546875	2.233420654296875	1.213073471069336	0.623967529296875	2.20953759765625	1.352617004394531	0.618110107421875	2.179003662109375	1.565988708496094	0.625872802734375	2.170264404296875	1.527953918457031	0.654994873046875	2.08608203125	1.493552490234375	0.76407666015625	2.063457275390625	1.288067687988281	0.94472412109375	1.944288818359375	1.179286895751953	0.780228759765625	1.888371704101562	1.204336196899414	0.70676318359375	1.847878173828125	1.221055709838867	0.60876171875	1.88871337890625	1.225028549194336	0.677467041015625	2.19963671875	1.533732604980469	0.595215087890625	2.25485302734375	1.559292663574219	0.479597900390625	2.28162939453125	1.287578796386719	0.4187490234375	2.09134326171875	1.390695190429688	0.505949462890625	2.020711181640625	1.456243041992187	0.542337158203125
251	8.333334000000001	2.278675048828125	1.06504069519043	0.62614404296875	2.235862548828125	1.234130844116211	0.584823486328125	2.215325439453125	1.374729797363281	0.56621435546875	2.195843505859375	1.590300964355469	0.5932919921875	2.17951220703125	1.549797302246094	0.616053955078125	2.082365234375	1.516999389648438	0.716636474609375	2.1022333984375	1.334617309570312	0.925046142578125	1.99280712890625	1.206861434936523	0.7637658691406251	1.952651000976563	1.219866806030274	0.6767084960937499	1.924983154296875	1.229495956420898	0.572167724609375	1.961326538085937	1.248151473999023	0.650174072265625	2.22022119140625	1.559539611816406	0.56295166015625	2.294467529296875	1.559416259765625	0.4536484375	2.361000244140625	1.305794128417969	0.34741162109375	2.175297607421875	1.416761108398437	0.441706298828125	2.082169677734375	1.450445495605469	0.474026123046875
252	8.366667	2.282762939453125	1.052718765258789	0.6109697265625	2.23792529296875	1.218624465942383	0.557767578125	2.21608056640625	1.357925964355469	0.52942236328125	2.20053564453125	1.575369445800781	0.549585693359375	2.182295166015625	1.535785705566406	0.5728969726562499	2.08126708984375	1.519000122070313	0.67434521484375	2.1626123046875	1.367379577636719	0.893542724609375	2.063134765625	1.207454483032226	0.754869384765625	2.009312866210938	1.210842269897461	0.6741201171875	1.943900634765625	1.226894332885742	0.5884680175781249	1.99738037109375	1.224002944946289	0.6421474609375	2.2254697265625	1.543074035644531	0.5210498046875	2.3143642578125	1.544456726074219	0.4226494140625	2.378257080078125	1.291278076171875	0.311125	2.25514111328125	1.472134887695312	0.40183935546875	2.2405576171875	1.552575500488281	0.467013427734375
253	8.399999999999999	2.28446875	1.048384094238281	0.609573974609375	2.232962890625	1.214214447021484	0.5536687011718751	2.2075595703125	1.354353210449219	0.522292236328125	2.20790478515625	1.574711730957031	0.549180908203125	2.18287255859375	1.535764099121094	0.5683732910156249	2.08411767578125	1.520868896484375	0.67510400390625	2.1821416015625	1.382191528320313	0.900941162109375	2.08952294921875	1.200211181640625	0.78032177734375	2.0581142578125	1.181754638671875	0.688848388671875	1.99110107421875	1.183416687011719	0.601019775390625	2.04711572265625	1.190770263671875	0.65348779296875	2.23416943359375	1.540633911132812	0.52276611328125	2.34472265625	1.537179016113281	0.44628955078125	2.37110791015625	1.304274108886719	0.279103515625	2.31154541015625	1.524158325195312	0.35513232421875	2.39216015625	1.592885620117187	0.359258544921875
254	8.433333999999999	2.29507958984375	1.045899597167969	0.6100430908203125	2.24661376953125	1.213215148925781	0.5539776611328125	2.224873291015625	1.354621032714844	0.5234183349609375	2.2344208984375	1.575203430175781	0.5524447021484375	2.207306640625	1.537108764648437	0.5709173583984375	2.105595458984375	1.52551220703125	0.6758951416015625	2.19162451171875	1.375322998046875	0.9003629150390625	2.0911884765625	1.201739044189453	0.7723848876953125	2.061384765625	1.185181945800781	0.6796868896484375	2.011805541992187	1.181390167236328	0.5806334228515625	2.05320703125	1.191739624023437	0.6437322998046875	2.2596923828125	1.540124877929688	0.5260684814453125	2.373443115234375	1.5331220703125	0.4539034423828125	2.4009541015625	1.309226745605469	0.2735528564453125	2.34527197265625	1.527318481445312	0.3594283447265625	2.421640380859375	1.599768188476562	0.3443089599609375
255	8.466667000000001	2.29744189453125	1.042335098266602	0.6111297607421875	2.250848388671875	1.210678909301758	0.5551783447265625	2.231348388671875	1.352941711425781	0.5254822998046875	2.247324462890625	1.573597534179688	0.5550577392578125	2.218791015625	1.536236267089844	0.5732034912109375	2.115736328125	1.527752075195313	0.6776395263671875	2.19560498046875	1.377072448730469	0.9048629150390625	2.09175146484375	1.203820358276367	0.7781502685546875	2.06193701171875	1.185962814331055	0.6854539794921874	2.010839965820312	1.182388046264649	0.5868792724609375	2.05486083984375	1.190875381469727	0.6492247314453125	2.271865478515625	1.537718322753906	0.5288448486328124	2.387691162109375	1.525009155273438	0.4602677001953125	2.419230224609375	1.297591674804687	0.2839630126953125	2.3645126953125	1.519154663085938	0.3628455810546875	2.4418583984375	1.590005798339844	0.3438836669921875
256	8.5	2.298265625	1.046969741821289	0.626788330078125	2.25998486328125	1.218623626708984	0.57151318359375	2.24550390625	1.362901000976563	0.545142822265625	2.264057861328125	1.583334716796875	0.58247900390625	2.23165087890625	1.546513244628906	0.595097900390625	2.11275439453125	1.539527160644531	0.682478271484375	2.1555556640625	1.3844501953125	0.918401611328125	2.0678857421875	1.212685546875	0.77609423828125	2.05036474609375	1.195162536621094	0.679726806640625	2.009719360351562	1.194164428710937	0.575736083984375	2.048731201171875	1.198346405029297	0.642760986328125	2.291331787109375	1.5469072265625	0.5594082031249999	2.4168681640625	1.525577514648437	0.51194384765625	2.492886474609375	1.295703186035156	0.3505927734375	2.457197509765625	1.447904296875	0.164945068359375	2.53317138671875	1.523178039550781	0.158617431640625
257	8.533334	2.2866962890625	1.043600898742676	0.635576904296875	2.2447080078125	1.215298950195312	0.5882802734375	2.22521826171875	1.358379455566406	0.564911865234375	2.23805126953125	1.577070861816406	0.6047856445312501	2.21039013671875	1.538517944335938	0.62138916015625	2.10301123046875	1.529535888671875	0.720811767578125	2.1767138671875	1.361137512207031	0.93653759765625	2.056069091796875	1.20877507019043	0.7993642578125	2.04898583984375	1.189972732543945	0.702669921875	1.993769287109375	1.185338195800781	0.60669482421875	2.047216186523437	1.191563873291016	0.665754150390625	2.2627802734375	1.542972900390625	0.576676025390625	2.36510009765625	1.535958984375	0.489074951171875	2.49084375	1.332270050048828	0.32753466796875	2.56062744140625	1.433451049804688	0.120362060546875	2.644989990234375	1.483855102539062	0.07974365234375
258	8.566666999999999	2.28575048828125	1.043296463012695	0.6325787353515625	2.243404052734375	1.213454391479492	0.5856488037109375	2.2235927734375	1.355291259765625	0.5622293701171875	2.23550244140625	1.57212744140625	0.6026597900390624	2.207735107421875	1.533833801269531	0.6184600830078125	2.098819091796875	1.526576354980469	0.7145831298828125	2.17568701171875	1.366501922607422	0.9325772705078125	2.058685546875	1.20868635559082	0.8018348388671875	2.05666650390625	1.189834197998047	0.7057135009765625	1.993320556640625	1.188530502319336	0.6158665771484375	2.046660888671875	1.191514755249024	0.6673155517578125	2.2605986328125	1.538381530761719	0.5751807861328125	2.36530615234375	1.533807250976563	0.4919981689453125	2.496747314453125	1.339850158691406	0.3271422119140625	2.5704970703125	1.436541687011719	0.1214256591796875	2.655224609375	1.489203430175781	0.0871300048828125
259	8.599999999999998	2.281583251953125	1.04378645324707	0.6291187744140625	2.2395029296875	1.21408610534668	0.5816527099609375	2.22005615234375	1.35612109375	0.5580865478515625	2.233725830078125	1.572857177734375	0.5998734130859374	2.2053203125	1.534733459472656	0.6151231689453125	2.092906982421875	1.5283642578125	0.7074630126953125	2.163383544921875	1.370095947265625	0.9293223876953125	2.043136108398437	1.209505233764648	0.8045462646484375	2.104418212890625	1.177378860473633	0.7350225830078125	2.013161010742187	1.182882278442383	0.6737305908203125	2.048239990234375	1.191455001831055	0.6664637451171875	2.258853759765625	1.538951965332031	0.5725133056640626	2.364366455078125	1.534283386230469	0.4901072998046875	2.493665771484375	1.343120788574219	0.3198060302734375	2.579998779296875	1.441902038574219	0.1197335205078125	2.66731591796875	1.491524963378906	0.0870643310546875
260	8.633333999999998	2.284925537109375	1.046945869445801	0.6314515380859375	2.24256884765625	1.21839208984375	0.5860655517578125	2.22314111328125	1.361166259765625	0.5639859619140625	2.23996142578125	1.578354309082031	0.6062093505859375	2.2118720703125	1.540213500976563	0.6225142822265625	2.101419677734375	1.523928344726563	0.7167564697265625	2.163833251953125	1.360375274658203	0.9383983154296875	2.0498583984375	1.207164184570312	0.7979378662109375	2.05486474609375	1.189171752929687	0.7013094482421875	2.018076171875	1.184470443725586	0.5972860107421875	2.053544921875	1.196845458984375	0.6638966064453125	2.263802734375	1.54430029296875	0.5775999755859375	2.363365478515625	1.534352844238281	0.4878536376953125	2.4953759765625	1.343207977294922	0.3179896240234375	2.58028857421875	1.446487213134766	0.1186199951171875	2.668531982421875	1.497987487792969	0.0905167236328125
261	8.666667	2.2849287109375	1.046949501037598	0.631451416015625	2.24257177734375	1.218395782470703	0.58606591796875	2.223143798828125	1.361169982910156	0.563987060546875	2.2399638671875	1.57835791015625	0.6062106933593751	2.211874755859375	1.540217041015625	0.622515869140625	2.101422607421875	1.523931518554687	0.716758544921875	2.16383740234375	1.360377868652344	0.9383994140625	2.049862060546875	1.2071669921875	0.79793896484375	2.0548681640625	1.189174865722656	0.7013105468750001	2.0180791015625	1.184473831176758	0.597287353515625	2.053548095703125	1.196848663330078	0.663897705078125	2.26380517578125	1.544304077148438	0.577601318359375	2.363367431640625	1.53435693359375	0.4878544921875	2.495377685546875	1.343212768554688	0.3179892578125	2.580289306640625	1.446492645263672	0.118619873046875	2.668532470703125	1.497993133544922	0.090516357421875
262	8.699999999999999	2.28580078125	1.047579048156738	0.6297650146484375	2.243758544921875	1.219221405029297	0.5844088134765625	2.22449365234375	1.362105072021484	0.5623443603515625	2.2412578125	1.579386840820312	0.6047735595703125	2.2131328125	1.541211059570312	0.6210230712890625	2.10296435546875	1.524887817382813	0.7157196044921875	2.166642333984375	1.362123199462891	0.9377874755859374	2.052427978515625	1.207735122680664	0.7985865478515625	2.056623291015625	1.189151123046875	0.7019744873046875	2.0175107421875	1.184037216186523	0.5987547607421875	2.055016357421875	1.195806274414063	0.6644461669921875	2.26515185546875	1.545335693359375	0.5761541748046874	2.36481201171875	1.535685424804687	0.4863680419921875	2.4967734375	1.3456044921875	0.3149998779296875	2.581611328125	1.45048046875	0.1162681884765625	2.668428466796875	1.503546600341797	0.0864591064453125
263	8.733333999999999	2.28388232421875	1.047940361022949	0.62958837890625	2.241631591796875	1.218944274902344	0.582279052734375	2.22217578125	1.361519195556641	0.5587265625	2.240822509765625	1.578262817382813	0.6027421875	2.21202099609375	1.540333740234375	0.618324462890625	2.10036474609375	1.52904150390625	0.711937255859375	2.1755048828125	1.365023895263672	0.9293427734375	2.06012646484375	1.201951721191406	0.8015986328125	2.056111083984375	1.188660995483398	0.704139892578125	2.011952392578125	1.188537872314453	0.60288330078125	2.0536875	1.195661315917969	0.667450927734375	2.264740234375	1.544117370605469	0.57428271484375	2.36603466796875	1.534794494628906	0.486370849609375	2.49752001953125	1.348764404296875	0.310399658203125	2.5818369140625	1.454378784179688	0.111925048828125	2.666668701171875	1.507874389648437	0.0776201171875
264	8.766666999999998	2.28383935546875	1.047245819091797	0.6288238525390625	2.2411279296875	1.218097900390625	0.5813787841796875	2.221400146484375	1.360597381591797	0.5575965576171875	2.2402060546875	1.577470642089844	0.6009012451171875	2.21154638671875	1.539562377929688	0.6167923583984375	2.100584228515625	1.528442077636719	0.7112476806640625	2.177425048828125	1.365070007324219	0.9285455322265626	2.061237548828125	1.201565765380859	0.8020924072265625	2.056513671875	1.187998123168945	0.7047032470703125	2.0115849609375	1.187563598632813	0.6037864990234375	2.053816162109375	1.194864898681641	0.6680106201171875	2.26394189453125	1.543266845703125	0.5723592529296875	2.3646005859375	1.533784545898437	0.4837371826171875	2.494930419921875	1.347390777587891	0.3072911376953125	2.57772265625	1.452550231933594	0.1079346923828125	2.66225537109375	1.506029541015625	0.0728743896484375
265	8.800000000000001	2.2783740234375	1.040574523925781	0.6265181884765625	2.238643798828125	1.21143782043457	0.5799180908203125	2.22128857421875	1.353619781494141	0.5567120361328125	2.240595947265625	1.570892700195313	0.5914486083984375	2.2123505859375	1.5337861328125	0.6091112060546875	2.107021484375	1.5343505859375	0.7093970947265625	2.1775576171875	1.376639038085937	0.9311934814453126	2.047699584960938	1.22027392578125	0.8113306884765625	2.09758056640625	1.183292602539062	0.7355572509765625	2.023009521484375	1.176048370361328	0.6551099853515625	2.05359375	1.185998291015625	0.6746260986328125	2.2637724609375	1.535818969726563	0.5639530029296875	2.36519189453125	1.52581884765625	0.4772618408203125	2.495696044921875	1.349545959472656	0.2929862060546875	2.580641845703125	1.455420318603516	0.0963299560546875	2.670169921875	1.505996429443359	0.07280822753906251
266	8.833334000000001	2.27958984375	1.038910186767578	0.630179931640625	2.2395107421875	1.208172500610352	0.579537109375	2.221485595703125	1.349414428710938	0.5530361328125	2.240890869140625	1.566282348632813	0.587615478515625	2.212397216796875	1.529342712402344	0.604962646484375	2.108994384765625	1.532402282714844	0.70680029296875	2.172277099609375	1.369131652832031	0.926080078125	2.03474853515625	1.21737956237793	0.809767822265625	2.101119384765625	1.179158218383789	0.748978271484375	2.025479736328125	1.184043609619141	0.66964013671875	2.054160888671875	1.187153686523438	0.67386669921875	2.26426025390625	1.531175231933594	0.560500732421875	2.3686240234375	1.522835021972656	0.477598388671875	2.49805908203125	1.346541564941406	0.293423095703125	2.58536083984375	1.453163391113281	0.098757080078125	2.674168212890625	1.504005432128906	0.0739970703125
267	8.866667	2.2788857421875	1.037777877807617	0.6289755859375	2.237810546875	1.206714050292969	0.57835595703125	2.21889892578125	1.347755310058594	0.55178759765625	2.237865234375	1.564751281738281	0.585102294921875	2.209455078125	1.527874450683594	0.6026494140625001	2.10602734375	1.533780029296875	0.704236328125	2.173916015625	1.371160217285156	0.922445068359375	2.03940283203125	1.213712966918945	0.81048876953125	2.105765869140625	1.176855987548828	0.748928955078125	2.023865234375	1.183086044311523	0.6762548828125	2.052943603515625	1.185454727172851	0.673829345703125	2.261296142578125	1.529551330566406	0.5582065429687501	2.365997314453125	1.521238952636719	0.4758330078125	2.49583642578125	1.346974548339844	0.29023193359375	2.582017578125	1.455201721191406	0.0960947265625	2.67031396484375	1.505328796386719	0.068436279296875
268	8.899999999999999	2.28110009765625	1.03680883026123	0.62883544921875	2.24027099609375	1.205854705810547	0.578351806640625	2.221493408203125	1.34693212890625	0.5518425292968751	2.240581298828125	1.56395068359375	0.585011962890625	2.212125244140625	1.527105834960937	0.602558837890625	2.10823681640625	1.532908325195312	0.703690185546875	2.172825439453125	1.366916168212891	0.92037353515625	2.037744750976563	1.212052581787109	0.8055107421875	2.10396533203125	1.17568913269043	0.743498291015625	2.021689697265625	1.182779067993164	0.671320068359375	2.0532763671875	1.182844757080078	0.6687578125	2.264015869140625	1.528711547851562	0.55816650390625	2.36886181640625	1.520385375976562	0.475968017578125	2.49920263671875	1.346272338867188	0.29055517578125	2.5857490234375	1.454592407226563	0.0966181640625	2.67408056640625	1.503267730712891	0.06656201171874999
269	8.933333999999999	2.279572265625	1.033920272827148	0.63006201171875	2.24129931640625	1.202815322875977	0.581185791015625	2.223912109375	1.343363830566406	0.55592529296875	2.2414150390625	1.560290893554688	0.580140380859375	2.2134306640625	1.524213500976562	0.599096435546875	2.11031982421875	1.534791931152344	0.69932177734375	2.168357666015625	1.368752319335937	0.915536376953125	2.031958251953125	1.211207046508789	0.8092353515625	2.097744384765625	1.169880294799805	0.750950927734375	2.029859375	1.167163162231445	0.665733642578125	2.04825048828125	1.172446151733398	0.675626708984375	2.26489892578125	1.524392700195313	0.554845458984375	2.3692890625	1.518035400390625	0.4732578125	2.5040390625	1.347705383300781	0.2902724609375	2.59174267578125	1.4622265625	0.1023564453125	2.678207275390625	1.511032653808594	0.06953125
270	8.966667000000001	2.28043603515625	1.031233695983887	0.631368896484375	2.24365478515625	1.200499786376953	0.580548095703125	2.226520263671875	1.341123291015625	0.55301123046875	2.245905029296875	1.558678588867187	0.5764873046875	2.217409423828125	1.522819152832031	0.595507568359375	2.1131962890625	1.542831237792969	0.693799072265625	2.175374267578125	1.371261840820313	0.905651611328125	2.032329345703125	1.221254531860352	0.79559912109375	2.093538330078125	1.180388946533203	0.73175048828125	2.0219990234375	1.170032669067383	0.6497216796875001	2.046183227539062	1.172823333740234	0.6631423339843751	2.26927099609375	1.522349548339844	0.55138427734375	2.37280908203125	1.515261169433594	0.468098876953125	2.51650146484375	1.349623413085937	0.28620166015625	2.607443115234375	1.46963525390625	0.10233837890625	2.69715234375	1.513732482910156	0.0705048828125
271	9	2.28526611328125	1.030587959289551	0.6315875244140625	2.249501953125	1.200200180053711	0.5797257080078125	2.23325732421875	1.341128265380859	0.5514705810546875	2.2531552734375	1.559393493652344	0.5725487060546876	2.22430615234375	1.523771484375	0.5917791748046874	2.116584228515625	1.543337524414063	0.6868153076171875	2.178706298828125	1.36567236328125	0.8944703369140625	2.039943969726563	1.216487197875977	0.7769173583984375	2.09748291015625	1.178596618652344	0.7077034912109375	2.0219404296875	1.172068023681641	0.6285850830078125	2.04569921875	1.173693389892578	0.6414158935546875	2.276692138671875	1.522608215332031	0.5480477294921875	2.38169921875	1.515017150878906	0.4661666259765625	2.529645751953125	1.349864868164063	0.2862186279296875	2.621396484375	1.472525451660156	0.1038021240234375	2.709041259765625	1.520260192871094	0.0706920166015625
272	9.033334	2.29058154296875	1.031288925170899	0.6400335693359375	2.257101318359375	1.200312286376953	0.5843804931640625	2.242974853515625	1.341351379394531	0.5549969482421875	2.26056298828125	1.560086303710937	0.5749918212890625	2.231479736328125	1.524339477539062	0.5937305908203125	2.1194580078125	1.543026306152344	0.6840228271484375	2.188643310546875	1.358631072998047	0.8837139892578125	2.056017822265625	1.209651245117187	0.7586939697265624	2.056865966796875	1.186317657470703	0.6637921142578125	2.010551025390625	1.176802474975586	0.5648389892578125	2.04126953125	1.175542846679688	0.6248118896484375	2.2850546875	1.523292907714844	0.5513768310546875	2.39202880859375	1.5208681640625	0.4715867919921875	2.5485224609375	1.3591796875	0.2954163818359375	2.62883984375	1.487162750244141	0.1110369873046875	2.7185830078125	1.533260375976563	0.0811273193359375
273	9.066666999999999	2.3032119140625	1.04102906036377	0.62955029296875	2.273083251953125	1.209363433837891	0.570059326171875	2.2586884765625	1.349290832519531	0.5359167480468749	2.274956787109375	1.567893798828125	0.558203125	2.2450849609375	1.531982543945313	0.57530859375	2.124560791015625	1.5406953125	0.65559814453125	2.169796875	1.349929748535156	0.8561425781250001	2.05354443359375	1.196830718994141	0.7202958984375	2.028525146484375	1.191228866577148	0.625992431640625	2.02612255859375	1.183209274291992	0.516649658203125	2.033832641601562	1.183715637207031	0.5902509765625	2.3005908203125	1.531297973632813	0.53551806640625	2.40844873046875	1.528360473632812	0.456956787109375	2.576604736328125	1.386307891845703	0.274735107421875	2.672189208984375	1.528560668945313	0.109061767578125	2.7653564453125	1.57256982421875	0.0877275390625
274	9.099999999999998	2.313597412109375	1.05099397277832	0.6260491943359375	2.288248046875	1.222058044433594	0.5658873291015625	2.276191650390625	1.363836822509766	0.5315364990234375	2.2845439453125	1.5855380859375	0.5521671142578125	2.254239990234375	1.54853564453125	0.5677557373046875	2.1278994140625	1.5563642578125	0.6419268798828125	2.16100390625	1.33298583984375	0.8135113525390625	2.05099560546875	1.190561859130859	0.6577061767578125	2.038773681640625	1.188806884765625	0.5596549072265625	2.055288818359375	1.185108764648438	0.4500574951171875	2.036122924804688	1.185385131835937	0.5218919677734375	2.31311328125	1.549062194824219	0.5316463623046875	2.424779296875	1.543295104980469	0.4560538330078125	2.60661474609375	1.401048706054687	0.2822457275390625	2.6977265625	1.548496154785156	0.1147252197265625	2.78743896484375	1.603004943847656	0.0973162841796875
275	9.133333999999998	2.32193994140625	1.048652030944824	0.61245849609375	2.298237060546875	1.219857879638672	0.549665771484375	2.286377197265625	1.362315856933594	0.515347412109375	2.28372314453125	1.585140625	0.535845458984375	2.253791748046875	1.546722045898437	0.54928564453125	2.125565673828125	1.533852783203125	0.620727783203125	2.155282958984375	1.316342071533203	0.802220703125	2.052076171875	1.22343896484375	0.607615234375	2.065855712890625	1.232616729736328	0.509752197265625	2.09766552734375	1.21774494934082	0.40405517578125	2.11327197265625	1.273086151123047	0.514978759765625	2.31542333984375	1.549753295898437	0.517599365234375	2.434601318359375	1.55524072265625	0.453244384765625	2.62720458984375	1.435934936523438	0.27185302734375	2.718253173828125	1.588694580078125	0.107582763671875	2.79653759765625	1.660327514648438	0.094885986328125
276	9.166667	2.343318359375	1.066875579833984	0.58969384765625	2.3204501953125	1.238140655517578	0.529513427734375	2.30593896484375	1.378639434814453	0.49150048828125	2.30598828125	1.600463806152344	0.510701904296875	2.2740693359375	1.562974365234375	0.5208295898437501	2.140072509765625	1.560368408203125	0.5802543945312501	2.133387939453125	1.31013720703125	0.713137939453125	2.065218505859375	1.180572525024414	0.5256669921875	2.12873828125	1.154078216552734	0.45484619140625	2.16785400390625	1.255259429931641	0.432207763671875	2.16762548828125	1.216754272460937	0.43146728515625	2.338552490234375	1.564471252441406	0.49627392578125	2.460185791015625	1.570934631347656	0.438361328125	2.651259521484375	1.478892517089844	0.242388427734375	2.723411865234375	1.632323791503906	0.071292724609375	2.7724921875	1.723623840332031	0.094989990234375
277	9.199999999999999	2.365150634765625	1.070602508544922	0.575427490234375	2.3455361328125	1.241791656494141	0.50963623046875	2.333317138671875	1.383329895019531	0.470141357421875	2.32998828125	1.606131225585937	0.497099853515625	2.297091796875	1.567950805664063	0.502377685546875	2.15525439453125	1.5616328125	0.543413818359375	2.116554931640625	1.306002746582031	0.664969482421875	2.105167724609375	1.214162658691406	0.443763427734375	2.18143359375	1.236838104248047	0.383932373046875	2.108366455078125	1.291765045166016	0.448146484375	2.222294677734375	1.246399688720703	0.428223388671875	2.36442138671875	1.5704345703125	0.485027587890625	2.490447265625	1.582519897460938	0.435463623046875	2.67491015625	1.516557373046875	0.2201494140625	2.716369140625	1.68393115234375	0.049186279296875	2.755900390625	1.777119384765625	0.084437255859375
278	9.233333999999999	2.3736796875	1.08517561340332	0.5495386962890625	2.36200732421875	1.256140350341797	0.4837862548828125	2.35537646484375	1.398205993652344	0.4476678466796875	2.3466279296875	1.619830932617187	0.4740303955078125	2.313847900390625	1.581526611328125	0.4750819091796875	2.169208740234375	1.563611938476563	0.4947833251953125	2.11713525390625	1.308220855712891	0.6083238525390625	2.1932138671875	1.231577484130859	0.3955418701171875	2.2847353515625	1.259386413574219	0.3697606201171875	2.3911787109375	1.260736541748047	0.3377291259765625	2.261284423828125	1.2427587890625	0.2799312744140625	2.382466796875	1.584648071289062	0.4664090576171875	2.5109462890625	1.597990234375	0.4261507568359375	2.67573876953125	1.525104858398437	0.1993336181640625	2.687956298828125	1.713353881835938	0.0483306884765625	2.704372802734375	1.814098999023438	0.0792947998046875
279	9.266666999999998	2.3865166015625	1.101254333496094	0.5150100097656251	2.3824755859375	1.273603424072266	0.45287939453125	2.37862060546875	1.416098785400391	0.419079833984375	2.370312744140625	1.635858520507813	0.456040283203125	2.3370732421875	1.59871044921875	0.448978271484375	2.19324462890625	1.573660888671875	0.433287841796875	2.131585693359375	1.313144653320312	0.527618896484375	2.2356533203125	1.27273388671875	0.31716015625	2.332013916015625	1.294773376464844	0.31374951171875	2.44269677734375	1.294783569335938	0.305513916015625	2.335519287109375	1.291955017089844	0.227336181640625	2.406067626953125	1.600019653320313	0.45300341796875	2.53945751953125	1.614747314453125	0.4375986328125	2.685392822265625	1.5339951171875	0.20131884765625	2.6452822265625	1.712130737304687	0.0436455078125	2.64284228515625	1.818080810546875	0.05413623046875
280	9.300000000000001	2.418673828125	1.113892120361328	0.4908502197265625	2.4115087890625	1.286597076416016	0.4290963134765625	2.4055751953125	1.429972747802734	0.3984134521484375	2.38983642578125	1.6494775390625	0.4366754150390625	2.357810791015625	1.611066650390625	0.4301888427734375	2.21483251953125	1.580186889648437	0.4148460693359375	2.190810302734375	1.297081085205078	0.4253145751953125	2.30748193359375	1.330656158447266	0.2198782958984375	2.40488623046875	1.317673583984375	0.2072689208984375	2.4767265625	1.319005493164062	0.2921011962890625	2.44141064453125	1.318173858642578	0.1944622802734375	2.426895751953125	1.614968017578125	0.4326400146484375	2.560519775390625	1.632471923828125	0.4205672607421875	2.68368505859375	1.544174072265625	0.1736727294921875	2.57345849609375	1.710027587890625	0.0367886962890625	2.57672216796875	1.802795776367188	0.0893468017578125
281	9.333334000000001	2.443334716796875	1.122480377197266	0.465989013671875	2.4387578125	1.296509307861328	0.4048916015625	2.432603515625	1.441294311523438	0.37741259765625	2.40809619140625	1.661603881835938	0.4130849609375	2.3777890625	1.622561584472656	0.401834716796875	2.24113916015625	1.580899291992187	0.363806396484375	2.24958349609375	1.299609741210938	0.314052490234375	2.412029052734375	1.351800201416016	0.1454716796875	2.508043701171875	1.377706726074219	0.150624755859375	2.51115576171875	1.342207244873047	0.25653515625	2.516235107421875	1.353389312744141	0.24768212890625	2.44602294921875	1.627451110839844	0.414630859375	2.58173583984375	1.635245666503906	0.418857177734375	2.702298828125	1.518830505371094	0.180735107421875	2.553700927734375	1.665808959960938	0.056986083984375	2.5284375	1.7542294921875	0.112123046875
282	9.366667	2.4670576171875	1.135921783447266	0.4565599365234375	2.46910107421875	1.309121795654297	0.3919525146484375	2.46775390625	1.453205230712891	0.3590721435546875	2.43469873046875	1.671991455078125	0.3997132568359375	2.4062783203125	1.632499389648438	0.3851417236328125	2.28014453125	1.585048828125	0.3236461181640625	2.3096181640625	1.305491790771484	0.2690794677734375	2.460060546875	1.37407568359375	0.0946485595703125	2.551179443359375	1.412485565185547	0.1080025634765625	2.5261064453125	1.371239776611328	0.2090330810546875	2.583319091796875	1.435007476806641	0.1094442138671875	2.47342919921875	1.638711791992188	0.4028912353515625	2.608640625	1.652657958984375	0.4125987548828125	2.708929931640625	1.513762939453125	0.1764195556640625	2.5236875	1.644384033203125	0.0877745361328125	2.504558349609375	1.70417041015625	0.1749659423828125
283	9.399999999999999	2.47909765625	1.13325666809082	0.4592623291015625	2.475802978515625	1.308980987548828	0.4030518798828125	2.471135498046875	1.453405792236328	0.3733629150390625	2.4341708984375	1.672703247070312	0.4044398193359375	2.406769287109375	1.632377807617188	0.3905433349609375	2.28698193359375	1.575676391601562	0.3249908447265625	2.338224853515625	1.319560211181641	0.2089212646484375	2.51391162109375	1.402383636474609	0.06812841796874999	2.594250732421875	1.461057342529297	0.06340466308593749	2.644576171875	1.463207489013672	0.1631702880859375	2.6171650390625	1.481413360595703	0.0417823486328125	2.473116943359375	1.640158447265625	0.4100953369140625	2.60743212890625	1.65497607421875	0.4256397705078125	2.728732177734375	1.486163177490234	0.2216732177734375	2.58229150390625	1.620216674804687	0.08167651367187501	2.528710205078125	1.672602172851563	0.1583868408203125
284	9.433333999999999	2.49524609375	1.135297485351562	0.4404925537109375	2.492657470703125	1.312075561523438	0.3980550537109375	2.488227294921875	1.455855743408203	0.3771788330078125	2.4525693359375	1.674211791992188	0.3793436279296875	2.4261982421875	1.633279174804688	0.3681917724609375	2.31085986328125	1.590225646972656	0.2902928466796875	2.41981787109375	1.355942260742188	0.1782459716796875	2.60222900390625	1.437815399169922	0.0521678466796875	2.6390029296875	1.523489318847656	0.021538330078125	2.6845234375	1.588781982421875	0.0976405029296875	2.635201171875	1.549580993652344	-0.0099266357421875	2.489897216796875	1.642831359863281	0.3917506103515625	2.623802490234375	1.64572998046875	0.3966602783203125	2.752085205078125	1.420756072998047	0.2730684814453125	2.672334716796875	1.542387329101563	0.0829586181640625	2.627365966796875	1.62613330078125	0.1291033935546875
285	9.466667000000001	2.50773876953125	1.151578048706055	0.429078369140625	2.505610107421875	1.329608367919922	0.387232666015625	2.50090185546875	1.474109283447266	0.365410888671875	2.4600888671875	1.692895385742188	0.367233642578125	2.435004638671875	1.651221435546875	0.354626953125	2.32483740234375	1.602403930664063	0.271219970703125	2.459912109375	1.400121765136719	0.125986083984375	2.642721923828125	1.500130279541016	0.011468017578125	2.6682607421875	1.591274658203125	-0.0165543212890625	2.681539306640625	1.662584106445312	0.06716748046875	2.66216650390625	1.615550903320313	-0.0518641357421875	2.497746337890625	1.662081787109375	0.3811806640625	2.6319072265625	1.66195849609375	0.394490234375	2.760827880859375	1.419865631103516	0.304534423828125	2.7269365234375	1.498731231689453	0.079572998046875	2.673384765625	1.588402099609375	0.099288330078125
286	9.5	2.514455322265625	1.159413345336914	0.419877197265625	2.5140869140625	1.336337036132813	0.378126953125	2.5102294921875	1.479986663818359	0.356451171875	2.468760986328125	1.69726806640625	0.35409765625	2.44447265625	1.655588500976563	0.34116796875	2.34312353515625	1.613824462890625	0.245247802734375	2.503521240234375	1.423710601806641	0.1132880859375	2.643975830078125	1.561231811523438	-0.017903564453125	2.651915283203125	1.6559443359375	-0.04226025390625	2.679375	1.729478515625	0.034945556640625	2.631539794921875	1.68116943359375	-0.07262548828125	2.505774658203125	1.66697802734375	0.369703125	2.63849755859375	1.661127075195313	0.3872099609375	2.77075634765625	1.406644470214844	0.379553955078125	2.698197265625	1.460547882080078	0.157961181640625	2.67839501953125	1.561846923828125	0.135446044921875
287	9.533334	2.544325439453125	1.17704118347168	0.39976513671875	2.5357236328125	1.350952941894531	0.35559814453125	2.525683837890625	1.492390441894531	0.332813720703125	2.48400439453125	1.706911193847656	0.338468505859375	2.4594091796875	1.665957275390625	0.3260732421875	2.3543017578125	1.632075500488281	0.233752197265625	2.507231201171875	1.456575378417969	0.081317138671875	2.5990146484375	1.623600891113281	-0.05365966796875	2.595214111328125	1.718520874023437	-0.0730675048828125	2.61638916015625	1.780034545898437	0.01414111328125	2.5721640625	1.742515502929687	-0.1012445068359375	2.521519287109375	1.67675732421875	0.35092041015625	2.65384716796875	1.675262451171875	0.355609375	2.775509765625	1.436175262451172	0.4473525390625	2.76161474609375	1.303465698242187	0.25209521484375	2.700759765625	1.367644378662109	0.19662939453125
288	9.566666999999999	2.537851318359375	1.20224153137207	0.3807457275390625	2.53116748046875	1.376753234863281	0.3375140380859375	2.522287353515625	1.518223266601562	0.3131326904296875	2.47999951171875	1.732117370605469	0.3329932861328125	2.456111572265625	1.692233154296875	0.3162066650390625	2.347998291015625	1.661085998535156	0.2260789794921875	2.48656982421875	1.500896911621094	0.0449805908203125	2.569493408203125	1.686015869140625	-0.071469970703125	2.545124755859375	1.778936340332031	-0.08566162109375	2.5452998046875	1.857402893066406	-0.0100535888671875	2.5257763671875	1.802194519042969	-0.1115794677734375	2.516907470703125	1.700956176757813	0.3450748291015625	2.64682080078125	1.713284240722656	0.3687108154296875	2.730879150390625	1.444328918457031	0.4036761474609375	2.7902421875	1.281647399902344	0.2420880126953125	2.745152587890625	1.237910858154297	0.1585067138671875
289	9.599999999999998	2.558834716796875	1.215672882080078	0.3663233642578125	2.544930908203125	1.389175567626953	0.3262310791015625	2.531368896484375	1.529033447265625	0.3008077392578125	2.49248388671875	1.742260375976562	0.3171922607421875	2.46846484375	1.70285546875	0.3005042724609375	2.35369921875	1.667915771484375	0.2224537353515625	2.463523193359375	1.518674682617188	0.0169991455078125	2.506698974609375	1.706432861328125	-0.112633544921875	2.462946044921875	1.791665771484375	-0.1233709716796875	2.455099609375	1.847192626953125	-0.0308585205078125	2.43877880859375	1.810662963867188	-0.14874658203125	2.5283623046875	1.71088037109375	0.3302945556640625	2.65011328125	1.734429077148437	0.3745447998046875	2.7332548828125	1.466487884521484	0.3468951416015625	2.822148681640625	1.282906829833984	0.2298841552734375	2.792169921875	1.187065658569336	0.2036002197265625
290	9.633333999999998	2.5683740234375	1.224208862304688	0.3388245849609375	2.550111328125	1.397261749267578	0.3042601318359375	2.533683349609375	1.536539123535156	0.2830780029296875	2.50064501953125	1.749236328125	0.2998175048828125	2.474895751953125	1.710467834472656	0.2853331298828125	2.355581787109375	1.669715942382813	0.2196661376953125	2.425211669921875	1.537220764160156	-0.0108001708984375	2.4478193359375	1.712630615234375	-0.1588480224609375	2.394893310546875	1.792287475585937	-0.1636536865234375	2.39054541015625	1.835490539550781	-0.0653638916015625	2.363531494140625	1.806050598144531	-0.1877125244140625	2.5364501953125	1.717433959960938	0.3106531982421875	2.65884375	1.730733032226563	0.3547689208984375	2.75435595703125	1.47090576171875	0.3127015380859375	2.844167724609375	1.284300872802734	0.2046939697265625	2.84963671875	1.185607513427734	0.2340216064453125
291	9.666667	2.567336181640625	1.227106201171875	0.320408447265625	2.545861572265625	1.400074554443359	0.288429931640625	2.527354736328125	1.539009521484375	0.267833984375	2.50325146484375	1.752642822265625	0.2846435546875	2.4752568359375	1.714792724609375	0.272236572265625	2.357712890625	1.67472998046875	0.2033902587890625	2.42949755859375	1.540880126953125	-0.0252412109375	2.422165283203125	1.711928955078125	-0.1793897705078125	2.363080810546875	1.786516967773438	-0.189067626953125	2.35571435546875	1.84993701171875	-0.1027955322265625	2.328656494140625	1.794731323242188	-0.211572509765625	2.538464599609375	1.719658203125	0.293431396484375	2.664785400390625	1.72026220703125	0.326685302734375	2.768803955078125	1.461512908935547	0.305524169921875	2.8547421875	1.266749725341797	0.2100916748046875	2.8839931640625	1.184226806640625	0.26431201171875
292	9.699999999999999	2.5715732421875	1.216483947753906	0.30158447265625	2.550950927734375	1.390388458251953	0.27342138671875	2.532517578125	1.530121520996094	0.25785009765625	2.504322265625	1.742702758789062	0.28244287109375	2.47715380859375	1.704833923339844	0.26821044921875	2.364859375	1.666380004882813	0.1900390625	2.4458330078125	1.535280517578125	-0.0374246826171875	2.4260849609375	1.713432312011719	-0.182495361328125	2.36506396484375	1.785241394042969	-0.19938330078125	2.376244140625	1.844489624023438	-0.1104697265625	2.3273056640625	1.787716857910156	-0.220672607421875	2.540039794921875	1.709997619628906	0.29046484375	2.66696142578125	1.715790771484375	0.321330322265625	2.7776181640625	1.458968872070312	0.3085078125	2.865267578125	1.262249755859375	0.21824462890625	2.90079833984375	1.176258224487305	0.26261328125
293	9.733333999999999	2.574017333984375	1.217224243164063	0.2978734130859375	2.554928955078125	1.391521728515625	0.2695281982421875	2.53785302734375	1.531526489257812	0.2531033935546875	2.50951953125	1.744489624023438	0.2768155517578125	2.48236767578125	1.706513122558594	0.2626092529296875	2.37193017578125	1.668376525878906	0.181343994140625	2.457799072265625	1.534646057128906	-0.043229248046875	2.43755859375	1.711808227539062	-0.1899373779296875	2.380400146484375	1.787268676757813	-0.205072509765625	2.411895751953125	1.841808288574219	-0.1178597412109375	2.33711083984375	1.788027709960938	-0.22114990234375	2.545258056640625	1.711772827148438	0.2851026611328125	2.672498291015625	1.722481750488281	0.3140416259765625	2.78409130859375	1.465337890625	0.3164046630859375	2.87053759765625	1.269526031494141	0.2222633056640625	2.90245556640625	1.176908874511719	0.2547904052734375
294	9.766666999999998	2.575853271484375	1.216031677246094	0.2903203125	2.5604775390625	1.391447296142578	0.263240478515625	2.5461328125	1.532474487304687	0.24940087890625	2.519923095703125	1.746126342773437	0.275285400390625	2.49215771484375	1.708387329101563	0.26112060546875	2.380078369140625	1.671510986328125	0.1807642822265625	2.46327880859375	1.532352905273437	-0.0425428466796875	2.44703125	1.707022827148438	-0.193777587890625	2.3894560546875	1.782206176757812	-0.210486083984375	2.41833349609375	1.83243359375	-0.1194549560546875	2.3422041015625	1.7779365234375	-0.2267003173828125	2.555595703125	1.712934814453125	0.282828369140625	2.68346923828125	1.723359497070313	0.310876708984375	2.7898212890625	1.463079254150391	0.31325244140625	2.87146826171875	1.2681767578125	0.211473388671875	2.9031845703125	1.17305029296875	0.237258056640625
295	9.800000000000001	2.5745048828125	1.206645416259766	0.2925362548828125	2.562562255859375	1.382258056640625	0.2650096435546875	2.55038037109375	1.52343408203125	0.2506297607421875	2.52389306640625	1.737204956054688	0.2752093505859375	2.49700439453125	1.699727783203125	0.2588314208984375	2.391115478515625	1.66396630859375	0.1700211181640625	2.49008544921875	1.524800170898438	-0.0467520751953125	2.486794189453125	1.699994140625	-0.1982159423828125	2.43123193359375	1.775652954101563	-0.219076416015625	2.4534638671875	1.825361328125	-0.125919921875	2.385430419921875	1.771731323242188	-0.239034912109375	2.5586328125	1.703712158203125	0.2853321533203125	2.684072509765625	1.713045288085937	0.3230780029296875	2.787946044921875	1.451929260253906	0.3325789794921875	2.875619873046875	1.256720275878906	0.2365657958984375	2.904556640625	1.161257751464844	0.2643028564453125
296	9.833334000000001	2.59015185546875	1.202698272705078	0.296096435546875	2.57443310546875	1.379461273193359	0.2699462890625	2.558947998046875	1.521579833984375	0.2586787109375	2.520486328125	1.735224487304687	0.28161083984375	2.49518798828125	1.695756225585938	0.266413818359375	2.3876630859375	1.657254699707031	0.17915234375	2.496903564453125	1.511846862792969	-0.030899169921875	2.51505078125	1.682770263671875	-0.1884989013671875	2.4620703125	1.749859985351562	-0.233947265625	2.5070009765625	1.81276171875	-0.157607421875	2.4374326171875	1.756677856445312	-0.260955322265625	2.55766357421875	1.703736267089844	0.291140869140625	2.6848408203125	1.71390771484375	0.325873046875	2.7844267578125	1.448901123046875	0.32710009765625	2.8646826171875	1.266067352294922	0.20101220703125	2.896779296875	1.170798309326172	0.228591552734375
297	9.866667	2.57273828125	1.197747314453125	0.30300439453125	2.565739013671875	1.375232238769531	0.275333740234375	2.55746435546875	1.517881774902344	0.259963623046875	2.520215576171875	1.732028015136719	0.28465673828125	2.495655517578125	1.693237365722656	0.26645458984375	2.38652734375	1.655856140136719	0.180189208984375	2.518003662109375	1.522070129394531	-0.0255987548828125	2.569454833984375	1.701610778808594	-0.166081787109375	2.51563818359375	1.760659240722656	-0.221138671875	2.56798388671875	1.829660827636719	-0.15516064453125	2.490064697265625	1.764712463378906	-0.24760302734375	2.556090087890625	1.699667175292969	0.296529052734375	2.681762451171875	1.710532104492188	0.337125244140625	2.75893701171875	1.437664428710937	0.328062744140625	2.838013671875	1.256055267333984	0.1985478515625	2.85741064453125	1.153784042358398	0.207406005859375
298	9.899999999999999	2.579854248046875	1.199011383056641	0.301817626953125	2.56757958984375	1.376190399169922	0.274727783203125	2.5557783203125	1.518374267578125	0.258193115234375	2.515228271484375	1.732196411132813	0.27903515625	2.49130224609375	1.692737060546875	0.261519287109375	2.38127685546875	1.657489868164062	0.17564013671875	2.527490234375	1.520817260742187	-0.0177066650390625	2.58920263671875	1.694067749023437	-0.161679443359375	2.547542236328125	1.771777954101562	-0.20203369140625	2.60815673828125	1.8474638671875	-0.15266015625	2.5383203125	1.786730712890625	-0.232926025390625	2.551564697265625	1.700628784179687	0.291498779296875	2.67785693359375	1.714659301757812	0.32881005859375	2.752951416015625	1.443790069580078	0.291536865234375	2.82804931640625	1.26328466796875	0.15841943359375	2.84011181640625	1.159631729125977	0.16182861328125
299	9.933333999999999	2.57292236328125	1.196995590209961	0.307794189453125	2.563470458984375	1.375771606445312	0.28485888671875	2.5526953125	1.519177001953125	0.273071044921875	2.5139072265625	1.734182983398437	0.295650390625	2.49142578125	1.695631958007813	0.274033447265625	2.387329345703125	1.671059204101562	0.17669091796875	2.55350537109375	1.535839233398438	-0.00291943359375	2.657529541015625	1.691274291992187	-0.14461279296875	2.65808203125	1.788546997070313	-0.1498883056640625	2.683171875	1.882466552734375	-0.099892333984375	2.646339599609375	1.81853662109375	-0.17109033203125	2.54798828125	1.701284301757813	0.311502685546875	2.668203857421875	1.713325805664062	0.367220458984375	2.73969580078125	1.456915802001953	0.26579541015625	2.81196337890625	1.262387756347656	0.150050048828125	2.83281640625	1.164159301757812	0.119743408203125
300	9.966667000000001	2.555384765625	1.182337097167969	0.317322509765625	2.548658203125	1.360686706542969	0.292743896484375	2.539142333984375	1.503847991943359	0.280137939453125	2.50167724609375	1.718999206542969	0.299452392578125	2.48052734375	1.680802185058594	0.276136474609375	2.3905849609375	1.668385925292969	0.163906005859375	2.5766513671875	1.523464904785156	0.014734619140625	2.702651123046875	1.684795043945313	-0.0990850830078125	2.737341064453125	1.760366455078125	-0.0486744384765625	2.77402734375	1.858650573730469	-0.0186580810546875	2.740872314453125	1.798495300292969	-0.0486744384765625	2.533853759765625	1.685718017578125	0.317975830078125	2.65361865234375	1.697511596679687	0.374138427734375	2.718549072265625	1.442967864990234	0.26532177734375	2.7936240234375	1.265182769775391	0.12743701171875	2.8049951171875	1.178660583496094	0.06958544921875
301	10	2.54443994140625	1.152949890136719	0.319869140625	2.54157861328125	1.33134716796875	0.29426171875	2.53522705078125	1.474564239501953	0.279656494140625	2.50472607421875	1.69139111328125	0.2926650390625	2.4843330078125	1.653646850585937	0.26792919921875	2.418837890625	1.648740478515625	0.139298095703125	2.619099609375	1.493640838623047	0.021866455078125	2.741402587890625	1.68492236328125	-0.036141357421875	2.769137939453125	1.746254028320313	0.034101318359375	2.80345556640625	1.81988427734375	0.10703369140625	2.765296142578125	1.7842373046875	0.04527880859375	2.53368603515625	1.657181518554688	0.3145625	2.651604248046875	1.66527880859375	0.375257568359375	2.712180908203125	1.408704803466797	0.26835400390625	2.79429248046875	1.244563690185547	0.117934814453125	2.787972412109375	1.207191009521484	0.020281005859375
302	10.033334	2.5292744140625	1.148508636474609	0.32086279296875	2.52498974609375	1.327586120605469	0.29582861328125	2.51507177734375	1.471393493652344	0.28446240234375	2.4963935546875	1.690550231933594	0.292648681640625	2.47347119140625	1.653253479003906	0.269137451171875	2.4303818359375	1.651402893066406	0.13077685546875	2.61669091796875	1.469194946289063	0.027927734375	2.724503662109375	1.677988830566406	0.036423095703125	2.752626220703125	1.721841125488281	0.118984130859375	2.776267333984375	1.795503967285156	0.19654248046875	2.7622099609375	1.751966003417969	0.135685546875	2.523985107421875	1.655239501953125	0.314954345703125	2.65179296875	1.648568481445313	0.352325439453125	2.72050146484375	1.383999114990234	0.27005126953125	2.78696435546875	1.256297241210937	0.080382568359375	2.79736279296875	1.289355712890625	-0.0188525390625
303	10.066667	2.552611083984375	1.144723541259766	0.310406005859375	2.550255615234375	1.323500030517578	0.28157275390625	2.5431826171875	1.46743798828125	0.26765380859375	2.5379521484375	1.687760681152344	0.268509521484375	2.510849853515625	1.651072082519531	0.24863427734375	2.454125244140625	1.632689819335937	0.11633837890625	2.59396875	1.416981140136719	0.0040693359375	2.696168212890625	1.628192138671875	0.02351318359375	2.7174326171875	1.668159240722656	0.11014599609375	2.7339814453125	1.738036743164062	0.19305908203125	2.691998291015625	1.699258178710938	0.13523046875	2.56541162109375	1.651601623535156	0.289737060546875	2.692010009765625	1.62577001953125	0.323312744140625	2.766027587890625	1.376451446533203	0.20474609375	2.80611474609375	1.406840576171875	-0.0283092041015625	2.7809189453125	1.332875274658203	-0.098817138671875
304	10.1	2.5510087890625	1.131684997558594	0.302441162109375	2.5525146484375	1.309412933349609	0.268428466796875	2.5475673828125	1.452893096923828	0.250597900390625	2.54592333984375	1.672853271484375	0.240176513671875	2.5188759765625	1.635633666992188	0.2213388671875	2.455117919921875	1.605051513671875	0.09475146484374999	2.578060546875	1.385959381103516	-0.02954931640625	2.679475830078125	1.581293823242187	0.05354736328125	2.69435986328125	1.623562866210937	0.140331298828125	2.702783203125	1.692587158203125	0.22504931640625	2.664638671875	1.651461181640625	0.16475244140625	2.572093505859375	1.63744873046875	0.264047119140625	2.69999853515625	1.61327880859375	0.29319921875	2.7830546875	1.354865264892578	0.204362060546875	2.7684169921875	1.440440704345703	-0.017489990234375	2.71357080078125	1.442614166259766	-0.1071939697265625
305	10.133334	2.5237236328125	1.125635711669922	0.298167724609375	2.5304599609375	1.302778778076172	0.263956787109375	2.528433349609375	1.44572787475586	0.244109375	2.53243408203125	1.6651044921875	0.232786376953125	2.509540771484375	1.628228637695313	0.208777587890625	2.46640478515625	1.602621337890625	0.073089599609375	2.573703857421875	1.355385284423828	-0.001517333984375	2.69272509765625	1.539639282226563	0.081999755859375	2.675590087890625	1.57656201171875	0.170537109375	2.66240185546875	1.643565673828125	0.255939697265625	2.651782470703125	1.607582153320313	0.189333984375	2.552281982421875	1.629579956054688	0.261780517578125	2.6709658203125	1.611541259765625	0.319230224609375	2.77894970703125	1.357366333007813	0.249040771484375	2.78515576171875	1.469581878662109	0.039604736328125	2.77024169921875	1.55256689453125	-0.0228427734375
306	10.166667	2.531533203125	1.157612426757813	0.293399658203125	2.534855224609375	1.335796813964844	0.26262548828125	2.531019287109375	1.47930712890625	0.245468505859375	2.5282607421875	1.699248291015625	0.238057373046875	2.50518115234375	1.662079650878906	0.214506103515625	2.45344189453125	1.630690307617187	0.08283374023437499	2.502901123046875	1.369143676757812	-0.004468017578125	2.6594384765625	1.53597607421875	0.049785888671875	2.644036865234375	1.585885681152344	0.132249755859375	2.64108251953125	1.664227416992187	0.208748779296875	2.62951416015625	1.6279287109375	0.139596923828125	2.550589111328125	1.663758544921875	0.265390625	2.667841064453125	1.647263671875	0.326649658203125	2.78513916015625	1.40828060913086	0.223692626953125	2.76821337890625	1.571645385742187	0.05131396484375	2.7708984375	1.643865478515625	-0.02499853515625
307	10.2	2.518718505859375	1.137110488891601	0.283074951171875	2.530232421875	1.313562561035156	0.25372607421875	2.531462890625	1.455961303710938	0.237738037109375	2.53697705078125	1.673855895996094	0.22928271484375	2.514577880859375	1.637680419921875	0.204488037109375	2.466783935546875	1.619501220703125	0.070272705078125	2.51856103515625	1.355567901611328	0.00139013671875	2.672018310546875	1.505118713378906	0.092977294921875	2.64597802734375	1.559103454589844	0.168921142578125	2.6351689453125	1.633566711425781	0.2471796875	2.638455810546875	1.605231323242188	0.170343017578125	2.55581591796875	1.638115661621094	0.258068115234375	2.6669150390625	1.6289384765625	0.3289990234375	2.794802978515625	1.387662628173828	0.2550966796875	2.793811279296875	1.572249572753906	0.10808349609375	2.798423828125	1.65374658203125	0.043367431640625
308	10.233334	2.519802001953125	1.125095123291016	0.291144287109375	2.531386962890625	1.301033264160156	0.25746630859375	2.535418212890625	1.442939544677734	0.23647705078125	2.54374951171875	1.660977172851563	0.22606396484375	2.51728271484375	1.625119140625	0.20494677734375	2.445307373046875	1.611598266601562	0.08115185546875001	2.470957763671875	1.343193359375	0.013245361328125	2.659356201171875	1.467800323486328	0.07189404296875	2.651908447265625	1.533845458984375	0.142390380859375	2.643594970703125	1.602381958007812	0.2263779296875	2.633055908203125	1.574464477539062	0.154774658203125	2.56591650390625	1.624909423828125	0.252059814453125	2.68621826171875	1.616315063476562	0.3064912109375	2.81841259765625	1.381628173828125	0.21868359375	2.801368896484375	1.574750854492188	0.08354980468750001	2.8033408203125	1.678704467773438	0.09206396484375
309	10.266667	2.523800048828125	1.152264587402344	0.279875	2.527496826171875	1.329380096435547	0.248482666015625	2.525678466796875	1.471949371337891	0.229549560546875	2.527908447265625	1.690794921875	0.223494140625	2.500712646484375	1.654630981445313	0.203598876953125	2.4175126953125	1.636136352539062	0.08733154296875	2.434698486328125	1.369489715576172	0.008174072265625	2.6379326171875	1.450333709716797	0.09104882812499999	2.638825439453125	1.505470001220703	0.170979736328125	2.662703125	1.580089721679688	0.24671435546875	2.634417724609375	1.556473510742188	0.1708896484375	2.552929931640625	1.654696166992188	0.246947265625	2.67428662109375	1.6483544921875	0.300060546875	2.81839794921875	1.428219848632812	0.193286376953125	2.788474365234375	1.636794677734375	0.0851064453125	2.8091220703125	1.736984741210938	0.10673486328125
310	10.3	2.52570361328125	1.145916625976563	0.2890390625	2.530348388671875	1.322290283203125	0.257217041015625	2.529564697265625	1.464292388916016	0.237791015625	2.529991455078125	1.682424194335937	0.233671630859375	2.502631103515625	1.64635595703125	0.214265380859375	2.41446484375	1.630134399414062	0.10201513671875	2.4147265625	1.368465698242187	0.00903076171875	2.624987548828125	1.463923492431641	-0.022627197265625	2.655390869140625	1.52355712890625	0.047251708984375	2.6663662109375	1.540335205078125	0.153969482421875	2.622335693359375	1.519996704101563	0.11171337890625	2.55582080078125	1.646440673828125	0.25602978515625	2.6753603515625	1.636238525390625	0.3114501953125	2.8174462890625	1.421140167236328	0.194802978515625	2.8123525390625	1.638881713867188	0.103859375	2.84785400390625	1.735896240234375	0.117398193359375
311	10.333334	2.5173603515625	1.125217544555664	0.297101318359375	2.52536669921875	1.301600402832031	0.267537109375	2.5281591796875	1.443595733642578	0.24985107421875	2.5367587890625	1.661253173828125	0.24631787109375	2.50673681640625	1.626426025390625	0.228857666015625	2.414800537109375	1.608754028320313	0.1201728515625	2.392123291015625	1.346129486083984	0.034102294921875	2.609552734375	1.278316864013672	-0.013783447265625	2.700814453125	1.260303894042969	0.0123583984375	2.78445263671875	1.25476171875	0.081137939453125	2.737750244140625	1.256926239013672	-0.00700634765625	2.5626708984375	1.624229858398437	0.266630126953125	2.687380859375	1.602510620117187	0.30392041015625	2.82822021484375	1.393566528320312	0.176101806640625	2.844653076171875	1.606263793945312	0.075916748046875	2.877975341796875	1.695877563476563	0.116942138671875
312	10.366667	2.52090478515625	1.154669067382812	0.299506591796875	2.52358935546875	1.332604431152344	0.274177734375	2.52282861328125	1.475412536621094	0.2582041015625	2.52098193359375	1.694144897460938	0.258157958984375	2.493822265625	1.658067749023437	0.238167724609375	2.408895263671875	1.627920654296875	0.12581640625	2.43324365234375	1.366333190917969	0.03362841796875	2.62521826171875	1.243686065673828	-0.01844091796875	2.714125	1.206317626953125	-0.029009033203125	2.756837646484375	1.193745788574219	0.070337890625	2.7370888671875	1.188066741943359	-0.0493800048828125	2.5473662109375	1.657927307128906	0.27976513671875	2.671447265625	1.633135559082031	0.3190810546875	2.824615234375	1.432163269042969	0.19012353515625	2.88639404296875	1.631814697265625	0.079120361328125	2.922767578125	1.722117980957031	0.116994140625
313	10.4	2.521781005859375	1.149351196289063	0.290660888671875	2.5224345703125	1.327677520751953	0.26490625	2.5214736328125	1.470522216796875	0.246386962890625	2.5108525390625	1.689459228515625	0.251813232421875	2.4853330078125	1.652767944335938	0.230531494140625	2.40445166015625	1.61526904296875	0.1169736328125	2.4564423828125	1.35492822265625	0.030896484375	2.613706298828125	1.211875152587891	-0.0674522705078125	2.679684814453125	1.140556228637695	-0.071682861328125	2.684759521484375	1.119233825683594	0.035220947265625	2.667509521484375	1.100027770996094	-0.0772357177734375	2.538476318359375	1.6536923828125	0.272889404296875	2.661071044921875	1.629458740234375	0.317873779296875	2.82283935546875	1.442433502197266	0.177455078125	2.9130234375	1.608647338867188	0.034255615234375	2.964774169921875	1.68964208984375	0.0757998046875
314	10.433334	2.518866455078125	1.142632232666016	0.29030908203125	2.51571826171875	1.320710632324219	0.266780517578125	2.51037939453125	1.463471801757813	0.2519921875	2.49737353515625	1.681696838378906	0.2542412109375	2.47178125	1.644488342285156	0.234322265625	2.390549560546875	1.603661743164063	0.1227119140625	2.481276123046875	1.353865814208984	0.040202880859375	2.62934228515625	1.207199340820313	-0.065225341796875	2.6254990234375	1.120029296875	-0.1075230712890625	2.6534619140625	1.109021270751953	-0.002945068359375	2.59411328125	1.097938034057617	-0.115635009765625	2.52590771484375	1.646692504882812	0.27503955078125	2.647068603515625	1.618691162109375	0.320578125	2.813379150390625	1.449920532226562	0.16484716796875	2.929817138671875	1.574347106933594	0.000835693359375	2.9911826171875	1.642311279296875	0.05099267578125
315	10.466667	2.5192607421875	1.144059783935547	0.2886943359375	2.51670849609375	1.322196197509766	0.2611455078125	2.51013134765625	1.465387023925781	0.2462001953125	2.4952109375	1.684110473632813	0.254167236328125	2.47019287109375	1.647130981445312	0.232728271484375	2.39637255859375	1.59887548828125	0.1183291015625	2.498911376953125	1.352884216308594	0.034990966796875	2.6442197265625	1.19726579284668	-0.06295983886718751	2.6381845703125	1.108840209960938	-0.1031075439453125	2.665034423828125	1.094200012207031	0.00170703125	2.60649755859375	1.087329223632812	-0.111319580078125	2.523771728515625	1.648656921386719	0.274573974609375	2.64491357421875	1.6183642578125	0.320024658203125	2.81558203125	1.447385437011719	0.169732177734375	2.941933837890625	1.558758850097656	0.00252978515625	3.0093330078125	1.624035095214844	0.0491357421875
316	10.5	2.518818603515625	1.140813613891602	0.288520751953125	2.5186015625	1.319125793457031	0.2623896484375	2.5154580078125	1.462233184814453	0.24602294921875	2.5020576171875	1.681121032714844	0.248279052734375	2.4772099609375	1.643811950683594	0.227252685546875	2.403665283203125	1.59619970703125	0.112462890625	2.50315478515625	1.350775207519531	0.024190185546875	2.653800537109375	1.200433380126953	-0.0737662353515625	2.66016552734375	1.104945770263672	-0.09117736816406249	2.688032470703125	1.104781227111816	0.0143564453125	2.623436279296875	1.080662498474121	-0.0838692626953125	2.529912841796875	1.645992492675781	0.270134765625	2.650232666015625	1.617471008300781	0.31868994140625	2.814866943359375	1.437436706542969	0.1724609375	2.94431591796875	1.547656066894531	0.0069755859375	3.00570751953125	1.614501403808594	0.059241943359375
317	10.533334	2.515598388671875	1.136931411743164	0.28957666015625	2.5165458984375	1.314622924804687	0.2614541015625	2.5138896484375	1.457363037109375	0.2440166015625	2.5020546875	1.67594482421875	0.247565185546875	2.47675634765625	1.638983764648438	0.226662841796875	2.40072412109375	1.591209228515625	0.113892822265625	2.500933837890625	1.347289520263672	0.023804931640625	2.6512353515625	1.203752716064453	-0.0834774169921875	2.655612548828125	1.107593887329102	-0.0962530517578125	2.674643310546875	1.10323291015625	0.0109462890625	2.65533740234375	1.079808746337891	-0.12174658203125	2.529863037109375	1.640570922851563	0.268882080078125	2.650125244140625	1.6105478515625	0.316027587890625	2.80970263671875	1.429345703125	0.166623779296875	2.94027490234375	1.541363037109375	0.003836669921875	2.9986376953125	1.6087978515625	0.05840283203125
318	10.566667	2.5154580078125	1.137330993652344	0.28776953125	2.518556640625	1.315158813476562	0.261240478515625	2.51804296875	1.457918273925781	0.244322021484375	2.5062763671875	1.676356018066406	0.250049072265625	2.480941162109375	1.639626281738281	0.22884033203125	2.40478369140625	1.595447875976562	0.11478076171875	2.50326416015625	1.349497222900391	0.0287998046875	2.65578125	1.20980158996582	-0.08017724609375	2.6622529296875	1.115986038208008	-0.10419677734375	2.68966845703125	1.107434768676758	0.000861572265625	2.6555703125	1.081867988586426	-0.1127008056640625	2.5341025390625	1.640783264160156	0.2709541015625	2.65486669921875	1.610343139648438	0.316343505859375	2.813109375	1.426236694335937	0.16933935546875	2.9447646484375	1.539458068847656	0.008427978515625	3.003365234375	1.608794006347656	0.0601923828125
319	10.6	2.5150869140625	1.136847122192383	0.286896240234375	2.51868212890625	1.313941223144531	0.259068359375	2.5191279296875	1.456056762695312	0.240345458984375	2.50920703125	1.6738388671875	0.2494365234375	2.48364453125	1.637759521484375	0.227721923828125	2.40507373046875	1.596486206054688	0.114740478515625	2.504057861328125	1.351888336181641	0.02808349609375	2.65134912109375	1.211014587402344	-0.0850406494140625	2.663149169921875	1.116701843261719	-0.103253662109375	2.68960498046875	1.106246704101562	0.001552490234375	2.658630126953125	1.080888122558594	-0.1067314453125	2.5366533203125	1.637819702148438	0.26972900390625	2.65631640625	1.60987841796875	0.318405517578125	2.815324462890625	1.427081176757812	0.172175537109375	2.947203125	1.541411865234375	0.013247314453125	3.0092216796875	1.610091552734375	0.061152099609375
320	10.633334	2.5189599609375	1.138821228027344	0.2802412109375	2.520623779296875	1.315847412109375	0.252601318359375	2.5205283203125	1.457710327148438	0.232753173828125	2.50949072265625	1.6753310546875	0.240719970703125	2.483748291015625	1.638995422363281	0.21973486328125	2.40514599609375	1.595382507324219	0.10778662109375	2.504182861328125	1.352217407226562	0.01783837890625	2.64962060546875	1.210639251708984	-0.0964649658203125	2.667450439453125	1.11657585144043	-0.110140380859375	2.6993671875	1.113125198364258	-0.006474853515625	2.66114013671875	1.08296907043457	-0.1179749755859375	2.5375185546875	1.639623046875	0.26068017578125	2.65727978515625	1.610067443847656	0.30789208984375	2.8217666015625	1.432370025634766	0.161816650390625	2.950892822265625	1.544164123535156	-0.00088818359375	3.008068603515625	1.61477734375	0.0499814453125
321	10.666667	2.521006103515625	1.14150390625	0.2790908203125	2.52196630859375	1.318276489257812	0.253413818359375	2.523408935546875	1.459445159912109	0.23189794921875	2.514428955078125	1.67650537109375	0.2394912109375	2.4890244140625	1.640541320800781	0.217818603515625	2.41128662109375	1.59648876953125	0.10600146484375	2.5034208984375	1.351915069580078	0.015158447265625	2.64751123046875	1.213360168457031	-0.1030386962890625	2.67342822265625	1.120633850097656	-0.1081204833984375	2.70752099609375	1.120422225952148	-0.005442138671875	2.667775146484375	1.086072982788086	-0.1110279541015625	2.541394775390625	1.640626159667969	0.26021630859375	2.65877294921875	1.609212036132813	0.310951904296875	2.82208837890625	1.431567352294922	0.1651708984375	2.957168212890625	1.545035827636719	0.009664062500000001	3.01292529296875	1.622085388183594	0.051272705078125
322	10.7	2.5247509765625	1.139886459350586	0.278059814453125	2.530567138671875	1.316664520263672	0.252333984375	2.536045166015625	1.457778839111328	0.230556396484375	2.5283271484375	1.675007873535156	0.23835107421875	2.502457275390625	1.639171142578125	0.21695458984375	2.421973388671875	1.596008117675781	0.1066357421875	2.50977685546875	1.350435119628906	0.013729736328125	2.6499951171875	1.21165461730957	-0.1090382080078125	2.681232421875	1.120415664672852	-0.1115374755859375	2.70912353515625	1.118596656799316	-0.0069541015625	2.675762939453125	1.087910484313965	-0.1238177490234375	2.5553583984375	1.638952270507812	0.25875146484375	2.673259521484375	1.607466247558594	0.308418212890625	2.83659765625	1.429201293945312	0.163101806640625	2.969623779296875	1.541732116699219	0.00495751953125	3.026740234375	1.614340148925781	0.052445556640625
323	10.733334	2.52710693359375	1.142614868164062	0.277666748046875	2.5330927734375	1.319262573242187	0.2499248046875	2.539432373046875	1.460057678222656	0.225536376953125	2.5333271484375	1.67736328125	0.2375439453125	2.5070625	1.642095275878906	0.215578369140625	2.427875244140625	1.594006103515625	0.10617724609375	2.5061171875	1.346296508789063	0.009646240234375001	2.6416591796875	1.212049926757812	-0.1234222412109375	2.67670361328125	1.122517456054688	-0.1144246826171875	2.704568359375	1.118300537109375	-0.009791748046875	2.67168603515625	1.088405151367188	-0.121614990234375	2.56022607421875	1.640693359375	0.257126708984375	2.677562255859375	1.605795837402344	0.306197021484375	2.835100341796875	1.426721801757812	0.15504248046875	2.962813232421875	1.539807006835938	-0.007378173828125	3.01886669921875	1.611794372558594	0.04248828125
324	10.766667	2.5285302734375	1.144639923095703	0.278041259765625	2.534448974609375	1.321100860595703	0.251525146484375	2.541234130859375	1.461595947265625	0.2272734375	2.5386748046875	1.678676025390625	0.23596044921875	2.511755126953125	1.643574829101563	0.214763427734375	2.430351318359375	1.596542236328125	0.10693212890625	2.505313720703125	1.349264495849609	0.008369628906249999	2.63657373046875	1.213394912719727	-0.126485595703125	2.6730986328125	1.124371200561523	-0.121287841796875	2.70571240234375	1.12288459777832	-0.018197998046875	2.686037109375	1.095269676208496	-0.144681640625	2.5650693359375	1.641960083007812	0.255880615234375	2.681589599609375	1.606811767578125	0.30596728515625	2.83670068359375	1.427831115722656	0.153298095703125	2.9626298828125	1.540123291015625	-0.010349365234375	3.0193857421875	1.613848876953125	0.035575439453125
325	10.8	2.534353515625	1.145333724975586	0.272031005859375	2.53127294921875	1.322558197021484	0.2599833984375	2.53667138671875	1.462821197509766	0.238307373046875	2.5469580078125	1.678644165039063	0.2308115234375	2.5175595703125	1.64394287109375	0.2130927734375	2.4344521484375	1.594830505371094	0.108468994140625	2.504157470703125	1.348915618896484	0.006511962890625	2.640699951171875	1.216340057373047	-0.1243531494140625	2.67329052734375	1.126548492431641	-0.13273974609375	2.7095771484375	1.127185417175293	-0.03144189453125	2.67991455078125	1.098778854370117	-0.1576495361328125	2.571639404296875	1.642142944335938	0.252629638671875	2.68493701171875	1.599448364257813	0.302545654296875	2.843330322265625	1.422914672851562	0.152986083984375	2.95919873046875	1.532476867675781	-0.018115234375	3.01284423828125	1.606851013183594	0.029325439453125
326	10.833334	2.5376015625	1.146255569458008	0.26965185546875	2.53342236328125	1.323331604003906	0.2574638671875	2.539029296875	1.463218383789062	0.234084228515625	2.5489677734375	1.67891259765625	0.2264814453125	2.51957177734375	1.644185302734375	0.2088974609375	2.435409423828125	1.594421508789063	0.105559326171875	2.500967529296875	1.348367095947266	0.001690673828125	2.63474853515625	1.215174575805664	-0.1311197509765625	2.67137109375	1.12664395904541	-0.13314599609375	2.7244130859375	1.129313262939453	-0.039643798828125	2.68627099609375	1.102173095703125	-0.16796533203125	2.5737685546875	1.642478515625	0.248203857421875	2.687334716796875	1.602279174804687	0.299342041015625	2.8372314453125	1.418687774658203	0.1498662109375	2.944098876953125	1.535128295898438	-0.0223388671875	3.00855712890625	1.601763305664063	0.022948974609375
327	10.866667	2.53711865234375	1.147650787353516	0.269994384765625	2.533279296875	1.324577301025391	0.257286865234375	2.53890869140625	1.464457366943359	0.234462158203125	2.550856201171875	1.679768798828125	0.223714599609375	2.521171142578125	1.645086181640625	0.206626708984375	2.4378779296875	1.594014038085938	0.10335546875	2.506332275390625	1.349711853027344	-0.0022724609375	2.639200927734375	1.219760711669922	-0.1388837890625	2.67504345703125	1.130958374023437	-0.138832763671875	2.71705322265625	1.134527557373047	-0.039989501953125	2.687445068359375	1.103511825561523	-0.166414306640625	2.57528271484375	1.643452514648438	0.245976318359375	2.687585205078125	1.602725341796875	0.29921728515625	2.838151611328125	1.418325531005859	0.15177880859375	2.94492822265625	1.534918334960937	-0.020164306640625	3.008700439453125	1.601929077148438	0.02538037109375
328	10.9	2.537671630859375	1.146425201416016	0.267778564453125	2.5346748046875	1.323585571289063	0.255037353515625	2.53983544921875	1.463844329833984	0.23336474609375	2.551783935546875	1.679405029296875	0.22225390625	2.5216015625	1.644711669921875	0.205902099609375	2.436749267578125	1.593004272460937	0.1039833984375	2.505529052734375	1.34847314453125	-0.001787841796875	2.637543701171875	1.221370010375977	-0.1423316650390625	2.6735302734375	1.132514999389648	-0.1406015625	2.718296875	1.133014053344727	-0.042765869140625	2.68492626953125	1.104025718688965	-0.166896728515625	2.5767470703125	1.643019165039063	0.24393310546875	2.68904638671875	1.603130493164063	0.298202880859375	2.8402138671875	1.415893615722656	0.154340576171875	2.94433203125	1.531650756835937	-0.02017041015625	3.012064208984375	1.59931201171875	0.01845947265625
329	10.933334	2.5418955078125	1.146766845703125	0.266340576171875	2.53908251953125	1.323586730957031	0.25371826171875	2.5447060546875	1.463413879394531	0.231224853515625	2.553953857421875	1.678727966308594	0.22110546875	2.524447265625	1.643783935546875	0.20434716796875	2.43950244140625	1.592975891113281	0.1024453125	2.506634765625	1.34895947265625	-0.00415673828125	2.6403037109375	1.225873489379883	-0.1459576416015625	2.67285400390625	1.135890716552734	-0.14666796875	2.715828369140625	1.131895614624023	-0.048343505859375	2.684234619140625	1.108200866699219	-0.174226806640625	2.57911767578125	1.64265087890625	0.24284814453125	2.6930029296875	1.603280883789063	0.293443359375	2.843620361328125	1.416681274414062	0.149255126953125	2.95031982421875	1.5314697265625	-0.0237119140625	3.013306884765625	1.602696105957031	0.015978271484375
330	10.966667	2.541686767578125	1.146947113037109	0.2675126953125	2.53927587890625	1.323974517822266	0.254677734375	2.5457255859375	1.463803924560547	0.23134521484375	2.55542822265625	1.679281982421875	0.219646728515625	2.52589404296875	1.644224975585937	0.203001708984375	2.4398359375	1.591230224609375	0.102921875	2.51021533203125	1.348551147460938	-0.0054873046875	2.641240478515625	1.226787887573242	-0.1512984619140625	2.678639404296875	1.139090194702149	-0.14182568359375	2.716470458984375	1.137212890625	-0.0412080078125	2.685853515625	1.107020355224609	-0.158508056640625	2.58046142578125	1.643278564453125	0.241794677734375	2.69374658203125	1.603942749023437	0.29414599609375	2.845616455078125	1.417731842041016	0.1501064453125	2.9536083984375	1.533485473632813	-0.021796142578125	3.01310009765625	1.610277099609375	0.01292529296875
331	11	2.542283447265625	1.146306503295898	0.26496923828125	2.54034423828125	1.323126953125	0.252379638671875	2.5467353515625	1.462899963378906	0.2298212890625	2.5583603515625	1.677981079101563	0.217738525390625	2.5281005859375	1.643268920898437	0.201876708984375	2.442493408203125	1.590904296875	0.10134130859375	2.5138779296875	1.348700866699219	-0.006571044921875	2.646570556640625	1.227418151855469	-0.1507939453125	2.68616748046875	1.140658355712891	-0.14302392578125	2.7221875	1.138271850585937	-0.04190234375	2.689832275390625	1.107895767211914	-0.1560941162109375	2.58352783203125	1.641778198242188	0.23925830078125	2.696645263671875	1.600532348632812	0.29005615234375	2.8534404296875	1.417721099853516	0.14765283203125	2.9572001953125	1.531436645507813	-0.027769775390625	3.0180205078125	1.605116821289063	0.0107841796875
332	11.033334	2.544003662109375	1.147148956298828	0.26646435546875	2.5431005859375	1.324825469970703	0.2531416015625	2.5507333984375	1.464992889404297	0.2289501953125	2.56358984375	1.681131469726562	0.21741552734375	2.532448486328125	1.646533447265625	0.20226611328125	2.445891357421875	1.593124267578125	0.102073974609375	2.515720703125	1.349188018798828	-0.006502685546875	2.645497802734375	1.225692230224609	-0.1533486328125	2.6896064453125	1.140424835205078	-0.147646240234375	2.728616455078125	1.133219451904297	-0.047285888671875	2.6910859375	1.106909049987793	-0.1579931640625	2.58927880859375	1.644466552734375	0.2380888671875	2.70241943359375	1.601251098632813	0.288906982421875	2.855433837890625	1.416557342529297	0.142093994140625	2.96167138671875	1.53255029296875	-0.031927001953125	3.01704248046875	1.610354858398438	0.008106933593750001
333	11.066667	2.54323681640625	1.146549285888672	0.263948486328125	2.54237060546875	1.323265869140625	0.251417236328125	2.55074755859375	1.462531555175781	0.2270302734375	2.560511962890625	1.677755798339844	0.219075439453125	2.53039404296875	1.643135498046875	0.2028447265625	2.44508935546875	1.591285461425781	0.101917724609375	2.5154267578125	1.349878479003906	-0.007990234375	2.64622216796875	1.228454544067383	-0.1535794677734375	2.686135498046875	1.142198623657227	-0.1430736083984375	2.72865966796875	1.129408355712891	-0.04539208984375	2.693388671875	1.108525184631348	-0.1494620361328125	2.586168701171875	1.641370361328125	0.2396142578125	2.700446533203125	1.600838806152344	0.2881171875	2.855266357421875	1.420878936767578	0.140381103515625	2.96006982421875	1.535514892578125	-0.033612548828125	3.022478515625	1.609716003417969	0.001024169921875
334	11.1	2.54571923828125	1.145997589111328	0.265439697265625	2.543892578125	1.323757202148438	0.251549560546875	2.551170654296875	1.46394091796875	0.226724853515625	2.56324560546875	1.680178344726563	0.213303955078125	2.532372802734375	1.645283874511719	0.19816650390625	2.445353759765625	1.591689880371094	0.09832177734375	2.5122578125	1.34652880859375	-0.009862060546875001	2.643993896484375	1.222844360351562	-0.155069091796875	2.682933349609375	1.135104965209961	-0.1481424560546875	2.7296416015625	1.126836410522461	-0.0511202392578125	2.686175048828125	1.102019287109375	-0.161822509765625	2.588906494140625	1.6437880859375	0.234576904296875	2.7029453125	1.600937927246094	0.283929443359375	2.8543291015625	1.414232177734375	0.13756884765625	2.957992919921875	1.532756896972656	-0.036534912109375	3.02793701171875	1.602626831054688	-0.00548291015625
335	11.133334	2.548023681640625	1.1439306640625	0.261561767578125	2.5462978515625	1.321035461425781	0.248802001953125	2.553422607421875	1.460838592529297	0.225199951171875	2.561794677734375	1.676544067382812	0.21538134765625	2.53223779296875	1.641463745117187	0.198772705078125	2.4459697265625	1.591030395507812	0.09748510742187499	2.51289501953125	1.347548461914063	-0.011559814453125	2.64458984375	1.224209930419922	-0.1555635986328125	2.68323681640625	1.1367958984375	-0.1484169921875	2.729663818359375	1.124639801025391	-0.0521690673828125	2.68756201171875	1.103320556640625	-0.1586630859375	2.587308837890625	1.64046630859375	0.236888427734375	2.702855712890625	1.600931762695312	0.284002197265625	2.856747314453125	1.418073608398438	0.1376357421875	2.95848486328125	1.534157836914062	-0.03793408203125	3.02693115234375	1.604090209960938	-0.005162841796875
336	11.166667	2.5495810546875	1.140793731689453	0.262082275390625	2.54749853515625	1.318267364501953	0.248190673828125	2.555403564453125	1.458089477539062	0.222818115234375	2.564119140625	1.674387390136719	0.214162109375	2.53416064453125	1.639381530761719	0.197749267578125	2.44721142578125	1.589369140625	0.0963212890625	2.51426416015625	1.343537384033203	-0.009098388671875001	2.649481689453125	1.223154022216797	-0.1532908935546875	2.68318603515625	1.133427108764648	-0.1464879150390625	2.7274873046875	1.128281997680664	-0.048317626953125	2.691869873046875	1.098896499633789	-0.148854248046875	2.589944091796875	1.638032409667969	0.235113525390625	2.705582763671875	1.599975769042969	0.284116943359375	2.859788330078125	1.414502746582031	0.14000732421875	2.961111572265625	1.532819458007812	-0.035112060546875	3.031364013671875	1.602135925292969	-0.00406201171875
337	11.2	2.5507216796875	1.141176727294922	0.261197509765625	2.54852978515625	1.318217498779297	0.24528466796875	2.55653759765625	1.457480804443359	0.21810302734375	2.564283203125	1.673514465332031	0.20986669921875	2.534359375	1.638474487304687	0.193677734375	2.44637255859375	1.587791564941406	0.09378198242187499	2.51302734375	1.341852752685547	-0.010579833984375	2.64822265625	1.221072525024414	-0.1539151611328125	2.68114208984375	1.131045776367188	-0.149713134765625	2.728857666015625	1.126659973144531	-0.0532952880859375	2.69023046875	1.096465972900391	-0.151936279296875	2.59041064453125	1.637271789550781	0.23046533203125	2.70558154296875	1.599918151855469	0.28058544921875	2.8588779296875	1.414427185058594	0.136330322265625	2.95955322265625	1.532503356933594	-0.038866455078125	3.0281728515625	1.603216369628906	-0.007817626953125
338	11.233334	2.55144287109375	1.141648101806641	0.2608017578125	2.549424072265625	1.318671600341797	0.245191162109375	2.557639892578125	1.457925415039063	0.218217041015625	2.56562939453125	1.673901489257812	0.210179443359375	2.53571826171875	1.638915161132813	0.1938896484375	2.447989990234375	1.588382934570312	0.0937431640625	2.51473388671875	1.342423095703125	-0.010323486328125	2.65018408203125	1.221471389770508	-0.15317626953125	2.68164794921875	1.130883605957031	-0.1508851318359375	2.7285771484375	1.123569488525391	-0.0542901611328125	2.690001953125	1.09657893371582	-0.156662841796875	2.591659912109375	1.637624145507813	0.230809326171875	2.706652587890625	1.600085815429688	0.281110595703125	2.8600341796875	1.414925933837891	0.136662841796875	2.96117724609375	1.53327490234375	-0.0379990234375	3.03062451171875	1.602986694335938	-0.00661865234375
339	11.266667	2.5527978515625	1.140346923828125	0.25488525390625	2.551934326171875	1.318742004394531	0.2418291015625	2.560829345703125	1.459177581787109	0.216371826171875	2.5685263671875	1.676668518066406	0.211783447265625	2.53886962890625	1.641649169921875	0.19419873046875	2.451177490234375	1.589992919921875	0.093280029296875	2.511721923828125	1.341777679443359	-0.013912841796875	2.643227294921875	1.215318313598633	-0.1581068115234375	2.68439013671875	1.128039169311523	-0.1550950927734375	2.72890087890625	1.119833450317383	-0.056664306640625	2.6915244140625	1.093769653320313	-0.15876806640625	2.59435400390625	1.639895629882812	0.23255322265625	2.709826171875	1.601606262207031	0.28340625	2.8581494140625	1.411672149658203	0.136354736328125	2.96258935546875	1.526472595214844	-0.040756591796875	3.033326171875	1.594524597167969	-0.0065302734375
340	11.3	2.55647265625	1.140598449707031	0.2543349609375	2.55368408203125	1.318554962158203	0.240714111328125	2.561438720703125	1.458570922851562	0.21427587890625	2.56975244140625	1.675572570800781	0.209266357421875	2.5398095703125	1.64069677734375	0.19217578125	2.4517197265625	1.59069580078125	0.091196533203125	2.515102783203125	1.343732696533203	-0.01574560546875	2.645830322265625	1.215859222412109	-0.15860693359375	2.6864287109375	1.12856575012207	-0.1549144287109375	2.730202880859375	1.121079620361328	-0.05634619140625	2.69040185546875	1.095249450683594	-0.165807861328125	2.595688232421875	1.638824340820312	0.229694091796875	2.7099990234375	1.598752319335937	0.281078369140625	2.8597685546875	1.411681640625	0.13296240234375	2.968279296875	1.527689880371094	-0.040214111328125	3.0362373046875	1.59797021484375	-0.005526123046875
341	11.333334	2.558387939453125	1.140478073120117	0.253593017578125	2.55590380859375	1.318540191650391	0.239504150390625	2.56241943359375	1.459017761230469	0.214634033203125	2.56986083984375	1.676187805175781	0.20845068359375	2.539779052734375	1.641093383789062	0.191954345703125	2.450888671875	1.590550964355469	0.0917939453125	2.513707763671875	1.343065246582031	-0.01482177734375	2.64331787109375	1.216517990112305	-0.1601505126953125	2.687200439453125	1.130862487792969	-0.15434130859375	2.729327880859375	1.121091468811035	-0.0551661376953125	2.69126806640625	1.096323280334473	-0.156969482421875	2.59624755859375	1.639606201171875	0.22869189453125	2.71086474609375	1.601381103515625	0.28105029296875	2.858514892578125	1.411005584716797	0.134615478515625	2.967258544921875	1.5251953125	-0.03986376953125	3.034650390625	1.595384826660156	-0.00368115234375
342	11.366667	2.5576376953125	1.139533340454101	0.25570361328125	2.554130126953125	1.318164703369141	0.240870361328125	2.561388916015625	1.458772064208984	0.214052001953125	2.569197509765625	1.676746948242188	0.209153564453125	2.53953076171875	1.641631713867187	0.191465087890625	2.450281982421875	1.592456420898438	0.090209228515625	2.512536376953125	1.343583709716797	-0.016104248046875	2.646859619140625	1.217404541015625	-0.1587908935546875	2.6828955078125	1.127608627319336	-0.16005078125	2.726376953125	1.122482856750488	-0.060684814453125	2.68992138671875	1.092133026123047	-0.15716748046875	2.594989013671875	1.639913452148438	0.230127685546875	2.7104716796875	1.600179077148438	0.28062548828125	2.8597236328125	1.410256195068359	0.13326708984375	2.97013427734375	1.52466943359375	-0.04116455078125	3.03326416015625	1.598201904296875	-0.002916015625
343	11.4	2.557099609375	1.138055694580078	0.254062255859375	2.55524658203125	1.316566772460938	0.2379130859375	2.562623291015625	1.457194519042969	0.211366455078125	2.569177734375	1.675193786621094	0.207483154296875	2.5392841796875	1.640022399902344	0.19031884765625	2.448265380859375	1.591877319335937	0.09018505859375001	2.51305810546875	1.343022857666016	-0.014517578125	2.6464658203125	1.218336730957031	-0.1592945556640625	2.6822216796875	1.128505615234375	-0.1627821044921875	2.725183837890625	1.118074455261231	-0.0636260986328125	2.689830078125	1.092685974121094	-0.158010009765625	2.595650390625	1.638392211914062	0.22762841796875	2.710651611328125	1.599940856933594	0.280118896484375	2.861610595703125	1.4103720703125	0.134143310546875	2.9743564453125	1.526431213378906	-0.037632568359375	3.03607861328125	1.602996276855469	-0.003285400390625
344	11.433334	2.55903564453125	1.137081085205078	0.253125732421875	2.5566416015625	1.315965637207031	0.237204345703125	2.5642431640625	1.456697479248047	0.2097421875	2.572110107421875	1.675079223632812	0.205328857421875	2.541930908203125	1.6399765625	0.188241943359375	2.452187744140625	1.589594848632812	0.08764624023437501	2.513584228515625	1.339733001708984	-0.018169921875	2.644848388671875	1.213917724609375	-0.164669189453125	2.68280126953125	1.124716575622559	-0.1640369873046875	2.725369384765625	1.119143188476563	-0.06408435058593751	2.688270751953125	1.089579803466797	-0.1643795166015625	2.5984345703125	1.63809423828125	0.225576416015625	2.71423095703125	1.599175659179688	0.276618896484375	2.86360791015625	1.409127990722656	0.128557861328125	2.97507421875	1.524012451171875	-0.0454759521484375	3.03803271484375	1.597334716796875	-0.006041259765625
345	11.466667	2.5615068359375	1.136812744140625	0.25566357421875	2.558552001953125	1.315659027099609	0.23937158203125	2.565640625	1.456439056396484	0.212005126953125	2.571905517578125	1.674820190429688	0.20535595703125	2.542227294921875	1.639304565429688	0.188241943359375	2.44962744140625	1.59176025390625	0.088857421875	2.51066552734375	1.341354034423828	-0.01588720703125	2.64415234375	1.215477676391602	-0.1603182373046875	2.682287841796875	1.126469039916992	-0.1649215087890625	2.727874755859375	1.117102355957031	-0.0665947265625	2.68772802734375	1.09051448059082	-0.159962158203125	2.59823486328125	1.638256774902344	0.22635107421875	2.71512744140625	1.600324096679687	0.275613525390625	2.86482421875	1.409734924316406	0.128564453125	2.97507861328125	1.524064208984375	-0.046609375	3.03615234375	1.598600036621094	-0.006487060546875
346	11.5	2.564259521484375	1.136615707397461	0.251032958984375	2.561472900390625	1.315836273193359	0.236491943359375	2.5692060546875	1.456713806152344	0.20887890625	2.57501953125	1.675443542480469	0.20508935546875	2.5448583984375	1.640078430175781	0.188337646484375	2.453455078125	1.590320068359375	0.088674560546875	2.513085693359375	1.340614959716797	-0.019408203125	2.639428466796875	1.209246459960938	-0.1658231201171875	2.684361328125	1.123212936401367	-0.1652247314453125	2.72903271484375	1.119668891906738	-0.065952392578125	2.684385986328125	1.088929504394531	-0.173246826171875	2.602029296875	1.638589050292969	0.2248173828125	2.71985693359375	1.600587524414062	0.27219873046875	2.868525390625	1.408735290527344	0.1250791015625	2.97464306640625	1.521982360839844	-0.0537064208984375	3.03716064453125	1.592492553710938	-0.00851806640625
347	11.533334	2.56474609375	1.136996368408203	0.253353759765625	2.56252978515625	1.316196807861328	0.238164794921875	2.57143017578125	1.456812530517578	0.209483642578125	2.57707568359375	1.675574340820313	0.205500732421875	2.5473759765625	1.640141845703125	0.188060791015625	2.4545166015625	1.591064453125	0.089380859375	2.5143359375	1.340871887207031	-0.0175654296875	2.64256689453125	1.211419662475586	-0.16409912109375	2.6857138671875	1.124520950317383	-0.1608255615234375	2.7284169921875	1.117541809082031	-0.0608548583984375	2.68782421875	1.090880310058594	-0.17171435546875	2.603636962890625	1.638777709960938	0.225950439453125	2.720487548828125	1.6002890625	0.275367431640625	2.86909423828125	1.408820709228516	0.127608642578125	2.976244873046875	1.524349487304687	-0.0491337890625	3.0434111328125	1.593345581054687	-0.008471923828125
348	11.566667	2.5693115234375	1.13670280456543	0.25279296875	2.5664736328125	1.315841094970703	0.2374501953125	2.574016357421875	1.456711090087891	0.209807861328125	2.5795634765625	1.675315673828125	0.201782958984375	2.549733642578125	1.639574340820313	0.18525	2.456236083984375	1.590607238769531	0.0871669921875	2.515318359375	1.340506256103516	-0.020240966796875	2.6426171875	1.210475067138672	-0.1669908447265625	2.6889853515625	1.125307708740234	-0.162982666015625	2.728659912109375	1.115253562927246	-0.0620570068359375	2.69203125	1.090499862670898	-0.16644140625	2.60630224609375	1.638910461425781	0.222670166015625	2.72371826171875	1.600950622558594	0.271066162109375	2.8704267578125	1.407459838867188	0.124169677734375	2.975863525390625	1.522778686523437	-0.05366650390625	3.0394072265625	1.594572021484375	-0.01209375
349	11.6	2.571094482421875	1.136257858276367	0.254341796875	2.56823828125	1.314353118896484	0.236274169921875	2.576013427734375	1.454114105224609	0.206409423828125	2.58031591796875	1.671868286132812	0.2008525390625	2.55065234375	1.636313354492188	0.184261474609375	2.455953125	1.589031860351563	0.087433349609375	2.51618896484375	1.339267395019531	-0.0169296875	2.64594970703125	1.211447387695312	-0.161833984375	2.69021142578125	1.125551605224609	-0.1624476318359375	2.729036865234375	1.118483383178711	-0.0614498291015625	2.6901982421875	1.091392593383789	-0.170125	2.60732080078125	1.635531494140625	0.22098681640625	2.72523828125	1.600879760742187	0.2690634765625	2.873421875	1.408047271728516	0.12519921875	2.97443798828125	1.518685668945313	-0.05675732421875	3.04266064453125	1.585717163085937	-0.01579736328125
350	11.633334	2.575205078125	1.134994415283203	0.25385400390625	2.56981689453125	1.314596313476562	0.23988818359375	2.57643359375	1.455835662841797	0.212194091796875	2.58257763671875	1.674935852050781	0.2045703125	2.55266064453125	1.639218627929687	0.187808349609375	2.459313720703125	1.588125061035156	0.09018676757812499	2.51677490234375	1.337059661865234	-0.0174912109375	2.646792724609375	1.208292816162109	-0.16381787109375	2.6917802734375	1.122129089355469	-0.16759765625	2.734019775390625	1.115559005737305	-0.06716003417968749	2.692726806640625	1.086127471923828	-0.16553271484375	2.609196044921875	1.638343078613281	0.225552978515625	2.7276650390625	1.598332946777344	0.270427734375	2.871912353515625	1.401954162597656	0.123680419921875	2.9772080078125	1.517004333496094	-0.0551265869140625	3.0448076171875	1.588288024902344	-0.018809326171875
351	11.666667	2.57640673828125	1.134802032470703	0.25475341796875	2.572202880859375	1.313972717285156	0.239072265625	2.5798857421875	1.45459375	0.209877685546875	2.5829541015625	1.67337548828125	0.20244677734375	2.553316162109375	1.63733984375	0.186136474609375	2.45859228515625	1.586613525390625	0.090040283203125	2.517338623046875	1.336662994384766	-0.0182529296875	2.640276123046875	1.20277799987793	-0.1654381103515625	2.69426904296875	1.122071563720703	-0.165575927734375	2.7337421875	1.114242446899414	-0.064317138671875	2.691816650390625	1.086556190490723	-0.1708590087890625	2.61033740234375	1.637187622070313	0.2229306640625	2.7286806640625	1.600142761230469	0.269935302734375	2.872706787109375	1.404038787841797	0.123581298828125	2.975681640625	1.516089782714844	-0.057903564453125	3.0439931640625	1.583902526855469	-0.017086669921875
352	11.7	2.5764931640625	1.135609481811523	0.256230712890625	2.5722626953125	1.315135711669922	0.242613037109375	2.579513671875	1.456327453613281	0.21539111328125	2.584407470703125	1.675214050292969	0.205671142578125	2.55448291015625	1.639216674804687	0.189646484375	2.461193359375	1.587334045410156	0.09254443359375	2.516420166015625	1.3366025390625	-0.01653759765625	2.639024658203125	1.202545928955078	-0.1642303466796875	2.69287158203125	1.121625343322754	-0.1651097412109375	2.73281494140625	1.111267562866211	-0.0641409912109375	2.69301416015625	1.087006103515625	-0.1733238525390625	2.61146923828125	1.6389814453125	0.22662353515625	2.730169921875	1.601531799316406	0.2727880859375	2.86972314453125	1.403992492675781	0.123487548828125	2.973132568359375	1.516102111816406	-0.058035400390625	3.044706787109375	1.583663513183594	-0.02244921875
353	11.733334	2.576737548828125	1.135580902099609	0.255484375	2.5727333984375	1.314787414550781	0.240954345703125	2.5800712890625	1.455648803710937	0.213118896484375	2.585087890625	1.674297302246094	0.20519189453125	2.55520751953125	1.638497741699219	0.188858642578125	2.461079345703125	1.588793762207031	0.09172729492187499	2.517490234375	1.337622192382812	-0.014704833984375	2.64070849609375	1.20407373046875	-0.1618260498046875	2.693201171875	1.122475708007812	-0.1646937255859375	2.7292685546875	1.1132998046875	-0.0623262939453125	2.6956455078125	1.089373260498047	-0.1769451904296875	2.61206494140625	1.637932312011719	0.225856689453125	2.73051708984375	1.601246215820312	0.27273095703125	2.871675048828125	1.40474609375	0.12432861328125	2.97443603515625	1.5160224609375	-0.057640869140625	3.04716943359375	1.582183410644531	-0.022205322265625
354	11.766667	2.57930859375	1.134991577148438	0.25663720703125	2.574264892578125	1.314097839355469	0.24215087890625	2.57975341796875	1.455263214111328	0.21578759765625	2.58368212890625	1.673736633300781	0.20539599609375	2.55415478515625	1.637606811523437	0.189212646484375	2.460346435546875	1.58829052734375	0.0916669921875	2.514466064453125	1.336365783691406	-0.013857666015625	2.641845703125	1.204045074462891	-0.158360595703125	2.68908984375	1.119600448608398	-0.16549658203125	2.725205322265625	1.11208878326416	-0.06306018066406251	2.6937041015625	1.088889640808105	-0.183285400390625	2.610650146484375	1.637772338867188	0.226712158203125	2.729791015625	1.601344055175781	0.27184912109375	2.8715068359375	1.403243835449219	0.126367919921875	2.974182861328125	1.514201293945312	-0.0557119140625	3.04416162109375	1.582787719726563	-0.019482421875
355	11.8	2.58111083984375	1.137495162963867	0.257192138671875	2.57640185546875	1.316596343994141	0.242546630859375	2.581998779296875	1.457715515136719	0.21596533203125	2.58640087890625	1.676164306640625	0.2052802734375	2.5566142578125	1.64009521484375	0.18944091796875	2.461688720703125	1.590908203125	0.092917724609375	2.514086181640625	1.338711639404297	-0.01282177734375	2.639649169921875	1.205883880615234	-0.158442626953125	2.686638427734375	1.121326675415039	-0.1659124755859375	2.723777587890625	1.113915588378906	-0.0638363037109375	2.691004150390625	1.090574783325195	-0.1836917724609375	2.6134892578125	1.64015283203125	0.22636181640625	2.732983154296875	1.603459838867187	0.270333984375	2.872728271484375	1.404828826904297	0.123678955078125	2.97384521484375	1.515318481445312	-0.05955224609375	3.044400146484375	1.583703979492188	-0.024070556640625
356	11.833334	2.58243603515625	1.139220901489258	0.257447509765625	2.57602734375	1.318127288818359	0.242018798828125	2.580972900390625	1.459001831054688	0.214360107421875	2.586166259765625	1.677376220703125	0.20443017578125	2.556113525390625	1.641500244140625	0.188721435546875	2.461626220703125	1.5916494140625	0.092199462890625	2.51543798828125	1.338754058837891	-0.01081591796875	2.64227978515625	1.206924102783203	-0.1560767822265625	2.6861455078125	1.121324325561524	-0.168495361328125	2.72381103515625	1.112367721557617	-0.0667857666015625	2.689795166015625	1.091671211242676	-0.1884437255859375	2.61327490234375	1.641195068359375	0.22514208984375	2.73223095703125	1.603685302734375	0.2697109375	2.87549169921875	1.405142242431641	0.12660400390625	2.9769033203125	1.516998657226563	-0.0555025634765625	3.04698974609375	1.585861206054688	-0.020144287109375
357	11.866667	2.588396484375	1.14099983215332	0.25659033203125	2.5816328125	1.319847259521484	0.24136572265625	2.586157958984375	1.460708801269531	0.2138310546875	2.590865966796875	1.679024719238281	0.204065185546875	2.56079150390625	1.643117370605469	0.188525390625	2.46581494140625	1.593118041992188	0.092637451171875	2.5196767578125	1.340380554199219	-0.010475341796875	2.64604052734375	1.209063369750977	-0.156483154296875	2.690192626953125	1.123531845092773	-0.168064453125	2.72788427734375	1.118143218994141	-0.066154052734375	2.69511474609375	1.094313499450684	-0.1889091796875	2.618168212890625	1.642890319824219	0.2245615234375	2.73736474609375	1.605587463378906	0.26851904296875	2.880613525390625	1.407400726318359	0.125103515625	2.9808369140625	1.519588928222656	-0.0573486328125	3.051015380859375	1.58829345703125	-0.021974365234375
358	11.9	2.58719921875	1.141114135742187	0.258228759765625	2.58252001953125	1.319434417724609	0.241462890625	2.588777587890625	1.459674865722656	0.213001708984375	2.592135986328125	1.677556518554687	0.2056142578125	2.56256591796875	1.641710693359375	0.189375244140625	2.46735205078125	1.592448608398437	0.09388720703125	2.52212548828125	1.340092926025391	-0.007775634765625	2.651829345703125	1.2158095703125	-0.1560518798828125	2.685513427734375	1.126086532592773	-0.1689697265625	2.72845166015625	1.118087844848633	-0.069631591796875	2.6930146484375	1.099875907897949	-0.1968563232421875	2.619361572265625	1.641477416992188	0.226005615234375	2.737883544921875	1.605437133789062	0.2717958984375	2.881192138671875	1.407237854003906	0.12987939453125	2.98419580078125	1.519717529296875	-0.0500540771484375	3.050664794921875	1.591456787109375	-0.014318603515625
359	11.933334	2.58489404296875	1.138449020385742	0.25858251953125	2.57934423828125	1.316877777099609	0.242843505859375	2.5845693359375	1.45753857421875	0.21614404296875	2.588411376953125	1.675406860351563	0.20731640625	2.55860400390625	1.639525329589844	0.191564453125	2.46286376953125	1.590880004882812	0.096239013671875	2.51923583984375	1.338214202880859	-0.003936767578125	2.65321728515625	1.218775268554688	-0.1524710693359375	2.68925	1.129910720825195	-0.1651434326171875	2.73192822265625	1.111952117919922	-0.06697509765625	2.698710693359375	1.104303939819336	-0.193213623046875	2.615729248046875	1.639382263183594	0.227706787109375	2.73426611328125	1.603198852539062	0.273429931640625	2.8818291015625	1.406415954589844	0.133795166015625	2.98268212890625	1.520318359375	-0.046529296875	3.05159912109375	1.591569580078125	-0.0145888671875
360	11.966667	2.5863330078125	1.143121734619141	0.264112548828125	2.580342041015625	1.322859130859375	0.250677978515625	2.58711669921875	1.463755126953125	0.220880126953125	2.588303466796875	1.683112854003906	0.21438525390625	2.5584765625	1.646831359863281	0.1986123046875	2.4670068359375	1.590124450683594	0.10218505859375	2.53276171875	1.340964813232422	-0.005630859375	2.65303857421875	1.186948669433594	-0.1351640625	2.7089013671875	1.107319900512695	-0.1387540283203125	2.762721435546875	1.012579551696777	-0.1463526611328125	2.72617578125	1.095904144287109	-0.1970013427734375	2.616537841796875	1.646963073730469	0.23405712890625	2.73703369140625	1.609036071777344	0.275458251953125	2.88272705078125	1.411512512207031	0.13135205078125	2.976771484375	1.529242919921875	-0.0521199951171875	3.0427763671875	1.603838745117188	-0.0195220947265625
361	12	2.5875927734375	1.140643783569336	0.25953759765625	2.580868408203125	1.318954193115234	0.2444453125	2.585429931640625	1.459390167236328	0.21702197265625	2.58724365234375	1.677186279296875	0.209941650390625	2.557736572265625	1.641186462402344	0.194009521484375	2.465298828125	1.588869018554687	0.09753662109375	2.53107861328125	1.343219421386719	-0.01322314453125	2.657103271484375	1.209576477050781	-0.1562471923828125	2.70526806640625	1.126587333679199	-0.1446322021484375	2.752143798828125	1.096594146728516	-0.0515380859375	2.70963818359375	1.092713493347168	-0.1536273193359375	2.6149375	1.641278625488281	0.229938232421875	2.733160400390625	1.603084716796875	0.27454150390625	2.8894638671875	1.414010711669922	0.134194091796875	2.98593896484375	1.527959228515625	-0.0482550048828125	3.04534375	1.601181762695313	-0.00421044921875
362	12.033334	2.58752880859375	1.138895355224609	0.26257470703125	2.58086572265625	1.317476684570313	0.245326904296875	2.58432421875	1.45835775756836	0.218095458984375	2.587565185546875	1.676683837890625	0.2105419921875	2.5582890625	1.640712646484375	0.193750244140625	2.4632744140625	1.592994384765625	0.09684619140625	2.525967529296875	1.342241119384766	-0.0057607421875	2.663964111328125	1.223138046264648	-0.1515335693359375	2.70294921875	1.13451904296875	-0.1556572265625	2.748648681640625	1.111935699462891	-0.0596064453125	2.71439453125	1.107175537109375	-0.1819300537109375	2.6145009765625	1.640583862304688	0.231520263671875	2.7334775390625	1.60399169921875	0.2764697265625	2.886173828125	1.409516357421875	0.138075439453125	2.9885654296875	1.52410498046875	-0.041512451171875	3.05094482421875	1.597223388671875	-0.0009072265625
363	12.066667	2.588114501953125	1.141716018676758	0.26207275390625	2.5820126953125	1.320057952880859	0.24427685546875	2.585792236328125	1.460781066894531	0.217134033203125	2.59008203125	1.678911010742187	0.212031982421875	2.56038671875	1.643328491210938	0.195312744140625	2.46458837890625	1.5969169921875	0.098790283203125	2.52439013671875	1.344593811035156	-0.00079052734375	2.66629345703125	1.230430801391602	-0.1463394775390625	2.7090166015625	1.143911071777344	-0.1539461669921875	2.745806396484375	1.112135726928711	-0.056817138671875	2.71810302734375	1.116081604003906	-0.1765706787109375	2.617119140625	1.642473999023438	0.232145751953125	2.736117919921875	1.606272705078125	0.276908447265625	2.88814599609375	1.413450408935547	0.13614697265625	2.99296923828125	1.52628271484375	-0.04279443359375	3.0551376953125	1.60025732421875	-0.00375146484375
364	12.1	2.5862451171875	1.143188018798828	0.26274951171875	2.58098974609375	1.322242248535156	0.24527001953125	2.58533544921875	1.463602600097656	0.21877783203125	2.590543701171875	1.682404357910156	0.210413818359375	2.560916015625	1.646543518066406	0.193641845703125	2.463923583984375	1.600537048339844	0.09734033203125	2.524036865234375	1.345425262451172	0.002340576171875	2.67441650390625	1.238698547363281	-0.1416898193359375	2.714580078125	1.151047119140625	-0.153565673828125	2.75096240234375	1.124285934448242	-0.05435302734375	2.717412353515625	1.121433776855469	-0.173695068359375	2.617174560546875	1.646054321289062	0.231640869140625	2.73607080078125	1.608426513671875	0.276916748046875	2.89032763671875	1.416872680664063	0.134786376953125	2.993114501953125	1.531026733398438	-0.045624267578125	3.05266162109375	1.607429138183594	-0.006161376953125
365	12.133334	2.5837607421875	1.145560760498047	0.26784130859375	2.57834765625	1.325084564208984	0.25008984375	2.58428271484375	1.466288421630859	0.22102978515625	2.5904091796875	1.6857119140625	0.213741455078125	2.5599794921875	1.65000634765625	0.197684814453125	2.4622705078125	1.604392700195313	0.101322021484375	2.518912353515625	1.347334014892578	0.007172607421875	2.67228466796875	1.241831939697266	-0.1356533203125	2.716216796875	1.155905975341797	-0.148917724609375	2.75377978515625	1.127527221679687	-0.05026416015625	2.71795849609375	1.125399856567383	-0.1672193603515625	2.617590576171875	1.648997924804688	0.233943603515625	2.73823681640625	1.611057800292969	0.275231689453125	2.891553466796875	1.421860900878906	0.12746435546875	2.9829013671875	1.539297302246094	-0.057791748046875	3.04983056640625	1.607879943847656	-0.015153076171875
366	12.166667	2.57881640625	1.141755569458008	0.271590087890625	2.577164794921875	1.321584442138672	0.2526650390625	2.586752685546875	1.462820495605469	0.22335107421875	2.598097900390625	1.682301025390625	0.212232421875	2.56790283203125	1.646834716796875	0.194952880859375	2.472253662109375	1.600484497070312	0.096477783203125	2.52771533203125	1.341237457275391	0.0060947265625	2.686229736328125	1.233354034423828	-0.1299219970703125	2.723537109375	1.143696426391602	-0.139702392578125	2.76281689453125	1.125379211425781	-0.039120361328125	2.72851611328125	1.114531692504883	-0.16200830078125	2.6232138671875	1.645389892578125	0.234844482421875	2.742127685546875	1.60611865234375	0.280510498046875	2.88818896484375	1.410400207519531	0.132824951171875	2.9886455078125	1.525532836914063	-0.049732177734375	3.04919580078125	1.599647583007813	-0.006322265625
367	12.2	2.571352783203125	1.144759979248047	0.27591064453125	2.574451904296875	1.324815399169922	0.256917724609375	2.586716552734375	1.466543243408203	0.23008837890625	2.602973388671875	1.685762573242187	0.214677978515625	2.5724306640625	1.650514709472656	0.19736376953125	2.47960546875	1.605306945800781	0.09541943359375001	2.5364423828125	1.345824310302734	0.005360107421875	2.70127685546875	1.235887939453125	-0.1217757568359375	2.736026611328125	1.144836410522461	-0.129162109375	2.77053271484375	1.127263481140137	-0.02655078125	2.741055908203125	1.115289154052734	-0.1511141357421875	2.626775390625	1.648781921386719	0.238707763671875	2.745181640625	1.609973937988281	0.28657763671875	2.879997802734375	1.408359893798828	0.1354033203125	2.97949365234375	1.522862670898438	-0.048503173828125	3.039868896484375	1.598109008789062	-0.006464111328125
368	12.233334	2.5727197265625	1.148586364746094	0.279540283203125	2.5778662109375	1.32820703125	0.259402587890625	2.59182958984375	1.469333618164062	0.231388427734375	2.612193115234375	1.68787939453125	0.215843017578125	2.580611083984375	1.65333544921875	0.199193603515625	2.4874951171875	1.610333312988281	0.096859375	2.541931884765625	1.348933166503906	0.01229150390625	2.708781494140625	1.236504089355469	-0.109284912109375	2.74668212890625	1.146890319824219	-0.116886962890625	2.78166845703125	1.128807678222656	-0.014697021484375	2.75105859375	1.116936378479004	-0.13743359375	2.6357197265625	1.65044287109375	0.239279296875	2.7535810546875	1.609861938476562	0.2864814453125	2.880100830078125	1.404355041503906	0.134162353515625	2.990003662109375	1.527777954101563	-0.037173095703125	3.03666650390625	1.621507568359375	-0.028240234375
369	12.266667	2.580141845703125	1.168208587646484	0.281885009765625	2.579507080078125	1.347536560058594	0.262533935546875	2.5867158203125	1.4887109375	0.234062255859375	2.597516357421875	1.706559143066406	0.20948876953125	2.5651103515625	1.67069580078125	0.198565673828125	2.45943994140625	1.623638061523438	0.1119208984375	2.510767578125	1.367503784179688	0.012841796875	2.668767333984375	1.25638916015625	-0.1201070556640625	2.71110400390625	1.170096923828125	-0.1355635986328125	2.7539990234375	1.148050964355469	-0.037541748046875	2.712536865234375	1.140166656494141	-0.1551939697265625	2.6252705078125	1.670689819335938	0.230343505859375	2.75216748046875	1.636942016601562	0.251229248046875	2.84673974609375	1.437428619384766	0.071541259765625	2.882986328125	1.562726745605469	-0.1268857421875	2.93696240234375	1.650304626464844	-0.10677685546875
370	12.3	2.58197265625	1.173389572143555	0.28664013671875	2.581691162109375	1.353180480957031	0.26697314453125	2.58812890625	1.494839385986328	0.23872265625	2.59890966796875	1.7128515625	0.21049462890625	2.56583203125	1.6769013671875	0.201406982421875	2.455687255859375	1.628549438476563	0.1205830078125	2.5043759765625	1.373559661865234	0.0152578125	2.660957275390625	1.2588935546875	-0.117486328125	2.71125390625	1.175324798583984	-0.1214971923828125	2.75651220703125	1.155352737426758	-0.023760498046875	2.71097802734375	1.141565490722656	-0.13300244140625	2.627415771484375	1.677046630859375	0.230765380859375	2.755598388671875	1.643020385742187	0.2444130859375	2.83178076171875	1.436429260253906	0.062760498046875	2.858815673828125	1.5736953125	-0.1299122314453125	2.894775390625	1.672398803710938	-0.126392822265625
371	12.333334	2.587133056640625	1.17524821472168	0.294890625	2.58426416015625	1.356170288085937	0.278792236328125	2.587947509765625	1.499010986328125	0.252827880859375	2.5975546875	1.716831726074219	0.216337646484375	2.56372998046875	1.680591918945312	0.21055322265625	2.4542177734375	1.62785888671875	0.13046630859375	2.50809912109375	1.376643310546875	0.015733642578125	2.64620166015625	1.240475616455078	-0.1190284423828125	2.722489013671875	1.179971099853516	-0.1074925537109375	2.776670654296875	1.16235270690918	-0.013367919921875	2.732580078125	1.14513981628418	-0.1076717529296875	2.62731103515625	1.681449401855469	0.236092529296875	2.755678955078125	1.643348205566406	0.237361328125	2.81610498046875	1.443270080566406	0.041101806640625	2.7802548828125	1.568095397949219	-0.1597191162109375	2.8172490234375	1.6620546875	-0.12892236328125
372	12.366667	2.59147119140625	1.173897857666016	0.29997119140625	2.587121337890625	1.354854553222656	0.283514404296875	2.589359375	1.4977783203125	0.257413818359375	2.595614501953125	1.715566589355469	0.219328369140625	2.56189208984375	1.678984497070312	0.215075439453125	2.451253662109375	1.624585510253906	0.137552490234375	2.50836767578125	1.373980682373047	0.02268310546875	2.64873193359375	1.241344055175781	-0.113475341796875	2.735398193359375	1.196855072021484	-0.10192333984375	2.7860322265625	1.172305755615234	-0.007309326171875	2.74821337890625	1.161620010375977	-0.105796630859375	2.626447998046875	1.680541198730469	0.238111083984375	2.75414404296875	1.641651489257812	0.226626220703125	2.801680908203125	1.440045349121094	0.028176513671875	2.734634521484375	1.562372436523437	-0.1662381591796875	2.755813232421875	1.658938659667969	-0.1290421142578125
373	12.4	2.6113740234375	1.174987106323242	0.30378662109375	2.602460205078125	1.356057006835937	0.285465087890625	2.599814453125	1.498535278320313	0.255253173828125	2.59783642578125	1.717831909179687	0.2224990234375	2.564481689453125	1.680540161132813	0.2208046875	2.445957275390625	1.625434448242188	0.155749755859375	2.49924267578125	1.374637634277344	0.037764404296875	2.63609326171875	1.237318420410156	-0.0983612060546875	2.73255224609375	1.218302398681641	-0.0958414306640625	2.790287841796875	1.178594360351563	-0.010581298828125	2.75385986328125	1.189436416625977	-0.10986083984375	2.63122314453125	1.682952270507812	0.237051025390625	2.7577119140625	1.644826538085937	0.2128017578125	2.788840087890625	1.427956207275391	0.026522705078125	2.682628173828125	1.540931335449219	-0.1565076904296875	2.683196044921875	1.638872131347656	-0.1162513427734375
374	12.433334	2.60136376953125	1.174514099121094	0.319632080078125	2.60361083984375	1.356838714599609	0.2949208984375	2.61113623046875	1.499899230957031	0.261508056640625	2.608442138671875	1.721452758789062	0.22915478515625	2.57638818359375	1.682973449707031	0.222259765625	2.45821875	1.630850952148438	0.151143798828125	2.52238232421875	1.376261383056641	0.040233154296875	2.681517578125	1.232094635009766	-0.065201416015625	2.77934326171875	1.21968359375	-0.05338427734375	2.82447607421875	1.192757995605469	0.04489208984375	2.81303369140625	1.217930038452149	-0.06990283203125	2.64044775390625	1.686988037109375	0.2486767578125	2.773806640625	1.666430908203125	0.262480224609375	2.83832177734375	1.426444976806641	0.112209228515625	2.73478076171875	1.48872412109375	-0.097750244140625	2.710803466796875	1.591632385253906	-0.081317138671875
375	12.466667	2.624965087890625	1.187647491455078	0.31400537109375	2.617751708984375	1.369335998535156	0.293068603515625	2.61366796875	1.511816436767578	0.25999365234375	2.5984013671875	1.730603881835937	0.221128173828125	2.5664677734375	1.692021850585937	0.225643310546875	2.439241943359375	1.631181762695312	0.185378173828125	2.481736328125	1.380896331787109	0.0591669921875	2.62843115234375	1.256803070068359	-0.08119970703125	2.722915283203125	1.237258880615234	-0.059978515625	2.794823486328125	1.21452165222168	0.02127099609375	2.757028564453125	1.229520721435547	-0.0727496337890625	2.635057861328125	1.69723583984375	0.231560302734375	2.76045751953125	1.669876953125	0.18996337890625	2.778978759765625	1.43140966796875	0.0279814453125	2.58932177734375	1.502479949951172	-0.1025679931640625	2.58823388671875	1.608588012695312	-0.095192626953125
376	12.5	2.625259033203125	1.187496002197266	0.3129453125	2.6225234375	1.368531402587891	0.293371337890625	2.62064306640625	1.511421661376953	0.26553271484375	2.60006201171875	1.726493286132813	0.2162021484375	2.56916455078125	1.688113037109375	0.224896484375	2.44155419921875	1.626544799804687	0.18999658203125	2.4749716796875	1.374473846435547	0.067875244140625	2.622858642578125	1.259684234619141	-0.07705615234375	2.715779296875	1.245282836914062	-0.048423828125	2.78047265625	1.222881134033203	0.0380556640625	2.75527685546875	1.265529754638672	-0.0643089599609375	2.637575927734375	1.694261352539062	0.225897216796875	2.75991796875	1.672398559570313	0.175149658203125	2.773385498046875	1.427354583740234	0.025545166015625	2.564678466796875	1.488761749267578	-0.0752066650390625	2.54083203125	1.587634033203125	-0.0459417724609375
377	12.533334	2.623407958984375	1.185338088989258	0.31579541015625	2.61463330078125	1.366267395019531	0.294371337890625	2.607547607421875	1.509295806884766	0.2668544921875	2.583736328125	1.725114868164062	0.220739990234375	2.553384033203125	1.686391845703125	0.23026025390625	2.423492919921875	1.625213745117188	0.202923828125	2.4483037109375	1.368364990234375	0.087859130859375	2.595681640625	1.260310821533203	-0.0632607421875	2.690974853515625	1.255033355712891	-0.0390938720703125	2.745246826171875	1.238214904785156	0.0556513671875	2.727511474609375	1.265122314453125	-0.0537786865234375	2.621854248046875	1.692955444335937	0.228560791015625	2.742633056640625	1.672327026367188	0.17318994140625	2.760750244140625	1.419527587890625	0.036661376953125	2.551140625	1.472114776611328	-0.06804858398437499	2.509197509765625	1.559786987304687	-0.0257247314453125
378	12.566667	2.6211962890625	1.191164093017578	0.313521484375	2.6106787109375	1.372492126464844	0.292854248046875	2.60107958984375	1.515803466796875	0.265879150390625	2.5789560546875	1.732523559570312	0.220814697265625	2.5484560546875	1.694525817871094	0.232994140625	2.41681005859375	1.633657592773437	0.212500732421875	2.432505126953125	1.375050323486328	0.0982490234375	2.5795048828125	1.266146362304688	-0.05344580078125	2.674156005859375	1.261164581298828	-0.02603125	2.72471875	1.236697021484375	0.069380615234375	2.70796142578125	1.252006439208984	-0.033708251953125	2.61684814453125	1.699349365234375	0.225633544921875	2.730396484375	1.670811889648438	0.158919189453125	2.74424609375	1.415704406738281	0.024873291015625	2.518591552734375	1.454591400146484	-0.0492010498046875	2.49868896484375	1.543934387207031	0.004724853515625
379	12.6	2.615764404296875	1.197399154663086	0.314118896484375	2.60859521484375	1.378229187011719	0.2947666015625	2.60092578125	1.521324829101562	0.26954736328125	2.5817099609375	1.737375610351563	0.224736572265625	2.55132080078125	1.700549438476562	0.23959228515625	2.416483154296875	1.645514404296875	0.23197998046875	2.41328271484375	1.383944946289063	0.126872314453125	2.558300048828125	1.276137329101563	-0.025882080078125	2.656134033203125	1.276001770019531	-0.017016357421875	2.695135498046875	1.276223968505859	0.086087158203125	2.65555517578125	1.311309204101562	0.08012597656250001	2.618712158203125	1.703259399414062	0.2267685546875	2.7245751953125	1.670236694335937	0.151255859375	2.742372802734375	1.4079208984375	0.03555908203125	2.513254150390625	1.428937744140625	-0.0313414306640625	2.4815234375	1.5192236328125	0.0137060546875
380	12.633334	2.601838623046875	1.20459326171875	0.319067138671875	2.594517578125	1.384181732177734	0.2953798828125	2.58455615234375	1.524977783203125	0.262469482421875	2.569044921875	1.742099548339844	0.226559326171875	2.538929443359375	1.705901550292969	0.24279443359375	2.40260595703125	1.656633911132813	0.252309326171875	2.38069970703125	1.393230377197266	0.1574697265625	2.517234130859375	1.28516943359375	-0.00137060546875	2.613615234375	1.274797637939453	0.011965087890625	2.659722900390625	1.275525604248047	0.111614990234375	2.64228466796875	1.298424896240234	0.07398657226562499	2.604742919921875	1.706919006347656	0.22424462890625	2.7086669921875	1.67150390625	0.148056396484375	2.73476708984375	1.406884552001953	0.04240087890625	2.50117578125	1.409673858642578	-0.00650341796875	2.474355224609375	1.501786926269531	0.03704052734375
381	12.666667	2.59722265625	1.198465972900391	0.31494384765625	2.59119677734375	1.3774921875	0.289544677734375	2.5826826171875	1.518533813476562	0.258651123046875	2.56597314453125	1.734716491699219	0.2204658203125	2.536371337890625	1.698753173828125	0.23781591796875	2.40065185546875	1.650282165527344	0.253502197265625	2.37440869140625	1.384607879638672	0.16829248046875	2.516697998046875	1.280188598632813	0.01282080078125	2.60895703125	1.253976776123047	0.0311689453125	2.667447998046875	1.268515747070313	0.12268115234375	2.633028076171875	1.294220336914063	0.099990966796875	2.60159912109375	1.699637390136719	0.21776806640625	2.7068017578125	1.665613647460938	0.1431982421875	2.7385732421875	1.398627716064453	0.0470693359375	2.50490625	1.391158233642578	0.001523193359375	2.48030712890625	1.482271179199219	0.047869384765625
382	12.7	2.592781494140625	1.208681823730469	0.316037109375	2.586875732421875	1.387312042236328	0.289076416015625	2.57912744140625	1.528377502441406	0.258728759765625	2.563949951171875	1.744654052734375	0.221638916015625	2.53389453125	1.708711853027344	0.23809619140625	2.39844287109375	1.660199340820312	0.25469189453125	2.372048828125	1.392451782226563	0.177234130859375	2.507193359375	1.276856994628906	0.02363916015625	2.5793154296875	1.223704620361328	0.062250244140625	2.65140283203125	1.253798858642578	0.138946533203125	2.624719970703125	1.295277618408203	0.106955322265625	2.59948046875	1.709507507324219	0.21948291015625	2.70980810546875	1.677570861816406	0.1519521484375	2.749797607421875	1.409466888427734	0.0630693359375	2.516974365234375	1.382655914306641	0.021850830078125	2.485237548828125	1.472404052734375	0.06625830078125
383	12.733334	2.57924072265625	1.214928909301758	0.309513671875	2.57052197265625	1.392938659667969	0.284527587890625	2.559130615234375	1.533418823242187	0.255625244140625	2.5449208984375	1.749111450195312	0.220446044921875	2.516473388671875	1.714102661132813	0.24068994140625	2.3856083984375	1.664534423828125	0.275500244140625	2.3446513671875	1.395390747070313	0.21557568359375	2.4457197265625	1.276940795898438	0.040948974609375	2.509438232421875	1.208658111572266	0.06764550781250001	2.585359375	1.234793029785156	0.14135986328125	2.5718681640625	1.293401123046875	0.10896044921875	2.57879296875	1.713208862304687	0.21378466796875	2.679868408203125	1.677475463867188	0.135645751953125	2.720326904296875	1.408876434326172	0.052625	2.488637939453125	1.361990570068359	0.036615234375	2.437405517578125	1.436132568359375	0.089688232421875
384	12.766667	2.5657861328125	1.220488388061523	0.305317138671875	2.55659716796875	1.397837310791016	0.280520263671875	2.5472509765625	1.5388779296875	0.256661865234375	2.53455712890625	1.753507446289063	0.21942578125	2.506091796875	1.719075805664062	0.2401875	2.374114990234375	1.674531677246094	0.275414794921875	2.32173388671875	1.403576904296875	0.244099853515625	2.412587890625	1.281857055664062	0.06726416015625	2.476646240234375	1.213678741455078	0.09205908203125	2.560490966796875	1.225640930175781	0.160039306640625	2.533042236328125	1.281904357910156	0.1423759765625	2.5679619140625	1.717392578125	0.212909423828125	2.66827099609375	1.679021545410156	0.135861328125	2.7187216796875	1.409653564453125	0.06527099609375001	2.4907119140625	1.348759307861328	0.059883544921875	2.416091796875	1.405040130615234	0.10596142578125
385	12.8	2.55658642578125	1.228960861206055	0.30097900390625	2.54690478515625	1.405637512207031	0.27542529296875	2.5365751953125	1.54586572265625	0.24980078125	2.527633544921875	1.761782104492188	0.224671142578125	2.49882421875	1.726894287109375	0.243785400390625	2.368001708984375	1.684285888671875	0.28366845703125	2.322244140625	1.413275543212891	0.249856689453125	2.393002197265625	1.269146148681641	0.081811767578125	2.450802490234375	1.194218292236328	0.1006787109375	2.5159951171875	1.212795684814453	0.185113525390625	2.490725830078125	1.274984008789062	0.178316162109375	2.56016845703125	1.72557568359375	0.215804931640625	2.661480712890625	1.69032763671875	0.139250732421875	2.72239697265625	1.4226015625	0.07425390625	2.50242041015625	1.340518127441406	0.05788330078125	2.41022900390625	1.367014190673828	0.097798095703125
386	12.833334	2.54636279296875	1.222972900390625	0.309390869140625	2.53330126953125	1.399304412841797	0.283134033203125	2.52119677734375	1.539628479003906	0.25895947265625	2.51223095703125	1.755191345214844	0.231195068359375	2.48344287109375	1.720545104980469	0.25075830078125	2.350869873046875	1.685596008300781	0.29220849609375	2.29144091796875	1.415535766601562	0.27811083984375	2.35936572265625	1.275201904296875	0.1057822265625	2.396291259765625	1.188038238525391	0.124423828125	2.474534912109375	1.205767562866211	0.197121337890625	2.445337158203125	1.266068054199219	0.2027783203125	2.544754150390625	1.718883850097656	0.22274609375	2.648853759765625	1.68450439453125	0.149644775390625	2.7127548828125	1.415936218261719	0.09151489257812501	2.4977197265625	1.320417999267578	0.09559301757812499	2.397310302734375	1.34055532836914	0.113029296875
387	12.866667	2.5473310546875	1.223061859130859	0.311415283203125	2.531758056640625	1.398593841552734	0.282333251953125	2.51941259765625	1.538962036132812	0.25926416015625	2.5122001953125	1.75481787109375	0.234885498046875	2.4834794921875	1.720215942382813	0.254523681640625	2.3515654296875	1.691559692382812	0.302048095703125	2.284871826171875	1.423144805908203	0.3084677734375	2.335822998046875	1.270613159179687	0.1409775390625	2.3622744140625	1.179295654296875	0.15693017578125	2.44062060546875	1.190999389648437	0.230596435546875	2.425844970703125	1.261573333740234	0.233346435546875	2.54411962890625	1.718331909179688	0.225228515625	2.649438232421875	1.683217041015625	0.154457275390625	2.713637939453125	1.416386871337891	0.09012109375000001	2.50311376953125	1.312208770751953	0.07940087890625	2.415238525390625	1.341419677734375	0.126287109375
388	12.9	2.5420673828125	1.222380981445312	0.308695068359375	2.524047119140625	1.397920715332031	0.27789697265625	2.5087412109375	1.537904846191406	0.251858642578125	2.50547314453125	1.755341857910156	0.236741943359375	2.476447998046875	1.720415344238281	0.25570703125	2.345584228515625	1.69005810546875	0.306250732421875	2.277406982421875	1.421731079101562	0.32465234375	2.319064453125	1.258177856445313	0.164193603515625	2.3272734375	1.162243850708008	0.17296923828125	2.409202392578125	1.166893295288086	0.24393896484375	2.413214599609375	1.231102416992188	0.24879248046875	2.53644921875	1.718559875488281	0.224689453125	2.6414287109375	1.683242309570312	0.152802978515625	2.711657470703125	1.41752505493164	0.08655395507812499	2.51336083984375	1.290132080078125	0.09451416015625	2.445625732421875	1.349746124267578	0.1464296875
389	12.933334	2.51912158203125	1.220858642578125	0.3058037109375	2.50254052734375	1.397387969970703	0.274706298828125	2.485364990234375	1.536923645019531	0.243960693359375	2.48857470703125	1.755955322265625	0.242396728515625	2.45889306640625	1.720617858886719	0.260178955078125	2.3316845703125	1.689105895996094	0.32043017578125	2.2736533203125	1.416840698242188	0.3362734375	2.291416015625	1.248852081298828	0.17430908203125	2.30954931640625	1.157209991455078	0.201011474609375	2.372505615234375	1.123557586669922	0.283419189453125	2.373943115234375	1.157978088378906	0.25215380859375	2.51813232421875	1.718910766601562	0.22703369140625	2.62278076171875	1.686244995117188	0.15227001953125	2.6861796875	1.414644592285156	0.098136474609375	2.495892578125	1.276055480957031	0.125474609375	2.42846826171875	1.338624572753906	0.175306884765625
390	12.966667	2.51105029296875	1.226107238769531	0.30865576171875	2.494833251953125	1.402536804199219	0.27914697265625	2.479023681640625	1.542539489746094	0.251431640625	2.484893798828125	1.761033203125	0.2503056640625	2.45523779296875	1.726095886230469	0.2686083984375	2.328062744140625	1.694000122070312	0.327849365234375	2.26969775390625	1.4239921875	0.36089697265625	2.2888251953125	1.242104553222656	0.215718994140625	2.299527587890625	1.148547027587891	0.2387578125	2.346385498046875	1.073205169677734	0.301704833984375	2.375478759765625	1.145838439941406	0.282729736328125	2.513586181640625	1.723750061035156	0.234252685546875	2.616778076171875	1.689665344238281	0.158623779296875	2.6841904296875	1.418135986328125	0.112943115234375	2.509340087890625	1.261282379150391	0.140131103515625	2.431087890625	1.314328247070312	0.1843857421875
391	13	2.49735595703125	1.224452575683594	0.316358154296875	2.48465087890625	1.402465606689453	0.287232177734375	2.4726416015625	1.544227905273437	0.261590087890625	2.479122802734375	1.764171875	0.263927978515625	2.4493154296875	1.728783203125	0.282018310546875	2.321104736328125	1.695704956054688	0.340854736328125	2.270571044921875	1.425463500976563	0.394406494140625	2.250045166015625	1.239079788208008	0.25261669921875	2.266216796875	1.145162414550781	0.27368115234375	2.3540986328125	1.092061080932617	0.311784423828125	2.35475244140625	1.153894653320312	0.297909423828125	2.50778564453125	1.726827758789062	0.246947021484375	2.609638427734375	1.690582885742188	0.16897314453125	2.676286865234375	1.423946746826172	0.092085693359375	2.51414990234375	1.250346099853516	0.10780517578125	2.44161328125	1.304889404296875	0.16078515625
392	13.033334	2.5011435546875	1.2183505859375	0.31770263671875	2.48446630859375	1.396547271728516	0.291755615234375	2.471209228515625	1.539025573730469	0.271093017578125	2.47530517578125	1.759058288574219	0.2725087890625	2.4477841796875	1.723368041992188	0.293424072265625	2.32475390625	1.687096801757813	0.36085009765625	2.2720283203125	1.41928369140625	0.423818359375	2.25244970703125	1.225974487304688	0.2914375	2.25925634765625	1.130155120849609	0.30876025390625	2.362796875	1.10035262298584	0.328473388671875	2.35547998046875	1.138490753173828	0.3275224609375	2.502646484375	1.722002380371094	0.252904052734375	2.59567919921875	1.685253662109375	0.164779541015625	2.662059326171875	1.419997955322266	0.082931640625	2.5108994140625	1.237996734619141	0.10959619140625	2.439298583984375	1.283317657470703	0.171766845703125
393	13.066667	2.500985595703125	1.209801544189453	0.3159068603515625	2.48612939453125	1.388905822753906	0.2943817138671875	2.477016357421875	1.532600280761719	0.2799588623046875	2.476203857421875	1.752856079101563	0.2778878173828125	2.4504716796875	1.716880737304687	0.3006160888671875	2.327258056640625	1.677291076660156	0.3660833740234375	2.28614697265625	1.405911010742187	0.4232513427734375	2.24052685546875	1.205546035766602	0.3085977783203125	2.24967822265625	1.110869171142578	0.3308892822265625	2.358854248046875	1.119328384399414	0.3256602783203125	2.34221240234375	1.111455657958984	0.3350030517578125	2.5034609375	1.716065734863281	0.2575675048828125	2.58936865234375	1.681371948242187	0.1615540771484375	2.67252490234375	1.412048034667969	0.1151055908203125	2.542727783203125	1.215561981201172	0.1515667724609375	2.450901123046875	1.263501434326172	0.1698612060546875
394	13.1	2.49374365234375	1.209312744140625	0.3086983642578125	2.480527099609375	1.389635070800781	0.2927467041015625	2.4741875	1.534298950195312	0.2833538818359375	2.47943359375	1.755104614257812	0.2857440185546875	2.453979736328125	1.71924951171875	0.3092657470703125	2.33312548828125	1.678801635742188	0.3793411865234375	2.29066455078125	1.404275238037109	0.4226607666015625	2.230502197265625	1.194703521728516	0.3324276123046875	2.24584912109375	1.100499755859375	0.3545125732421875	2.35375048828125	1.110766387939453	0.3361483154296875	2.3313857421875	1.099623954772949	0.3554859619140625	2.5045107421875	1.71794140625	0.2630853271484375	2.58717138671875	1.67832568359375	0.1656192626953125	2.66705859375	1.407592498779297	0.1167830810546875	2.540597900390625	1.207542449951172	0.1497703857421875	2.458125	1.250301910400391	0.1997371826171875
395	13.133334	2.48941552734375	1.206442077636719	0.3093818359375	2.474975830078125	1.386886383056641	0.293143798828125	2.46827294921875	1.531737060546875	0.283922119140625	2.4775947265625	1.752595397949219	0.291134033203125	2.45247998046875	1.716586364746094	0.314923095703125	2.334275146484375	1.67831298828125	0.39089013671875	2.289775146484375	1.402044860839844	0.421692626953125	2.219963623046875	1.183035583496094	0.367009033203125	2.234857666015625	1.086076103210449	0.366927978515625	2.3420439453125	1.10369596862793	0.349095947265625	2.323015625	1.088512535095215	0.368426025390625	2.50105517578125	1.715506713867188	0.266555419921875	2.582126708984375	1.676882751464844	0.1671337890625	2.6497109375	1.402891845703125	0.11573779296875	2.53575244140625	1.194819366455078	0.146893310546875	2.4537822265625	1.231680541992187	0.202376220703125
396	13.166667	2.48763232421875	1.208307708740234	0.30464111328125	2.474171142578125	1.388803955078125	0.2902236328125	2.468405029296875	1.53363671875	0.282428955078125	2.47894580078125	1.754081665039062	0.293146484375	2.454984619140625	1.717752563476562	0.317529052734375	2.340790771484375	1.678907104492187	0.398878662109375	2.300688232421875	1.402228546142578	0.4295283203125	2.220212158203125	1.188306091308594	0.370529052734375	2.2289248046875	1.091689956665039	0.38444482421875	2.333583984375	1.104694313049316	0.3532841796875	2.3189208984375	1.090776290893555	0.378604736328125	2.5009287109375	1.717416259765625	0.26673583984375	2.575941650390625	1.6780712890625	0.163105712890625	2.63708251953125	1.402375823974609	0.114385498046875	2.541184814453125	1.184880599975586	0.139668701171875	2.459123779296875	1.201340515136719	0.20393017578125
397	13.2	2.4733251953125	1.207757629394531	0.303872314453125	2.4604619140625	1.387416473388672	0.29099267578125	2.4560947265625	1.531583740234375	0.284855224609375	2.467693359375	1.750370483398437	0.301817626953125	2.444031005859375	1.71363720703125	0.325314453125	2.33340234375	1.676691162109375	0.41094482421875	2.29131201171875	1.401824676513672	0.441168701171875	2.20843505859375	1.188999786376953	0.38685498046875	2.22011767578125	1.093003494262695	0.399011962890625	2.322466064453125	1.10759782409668	0.36332275390625	2.302274169921875	1.083887451171875	0.38262255859375	2.489038818359375	1.714607543945312	0.274195068359375	2.56309326171875	1.678644897460937	0.169593505859375	2.625426513671875	1.404835296630859	0.12093310546875	2.536524169921875	1.18489729309082	0.13644921875	2.4519013671875	1.196405303955078	0.1974384765625
398	13.233334	2.464509033203125	1.205760513305664	0.3052379150390625	2.45433056640625	1.385333923339844	0.2940953369140625	2.4521884765625	1.529302978515625	0.2892552490234375	2.46479150390625	1.747580932617188	0.3061944580078125	2.441685791015625	1.710952026367187	0.3301876220703125	2.334429443359375	1.669586181640625	0.4175655517578125	2.290841796875	1.396198059082031	0.4532518310546875	2.20286279296875	1.18629638671875	0.3976907958984375	2.213370361328125	1.089703460693359	0.4021463623046875	2.31312890625	1.108810333251953	0.3621986083984375	2.29996337890625	1.087862289428711	0.3851561279296875	2.4852822265625	1.711875854492187	0.2780411376953125	2.55629150390625	1.676092041015625	0.1716312255859375	2.614251708984375	1.401180450439453	0.1274195556640625	2.537278076171875	1.177342575073242	0.1434205322265625	2.450411376953125	1.188954330444336	0.2007535400390625
399	13.266667	2.462609375	1.207236297607422	0.3041002197265625	2.451903076171875	1.386577087402344	0.2945323486328125	2.45031689453125	1.530369079589844	0.2914852294921875	2.4640654296875	1.747775451660156	0.3134132080078125	2.44080517578125	1.710786987304687	0.3365238037109375	2.335744873046875	1.666816101074219	0.4249058837890625	2.2920927734375	1.394251861572266	0.4631883544921875	2.201098876953125	1.187237121582031	0.4034110107421875	2.2131875	1.091180503845215	0.3958721923828125	2.31457958984375	1.111491905212402	0.3615037841796875	2.290333740234375	1.082306297302246	0.3841954345703125	2.484328857421875	1.712677001953125	0.2844864501953125	2.556388916015625	1.679353454589844	0.1782523193359375	2.603349365234375	1.403487854003906	0.1300699462890625	2.532497802734375	1.177883773803711	0.1436749267578125	2.4479970703125	1.182761337280273	0.2050599365234375
400	13.3	2.460416015625	1.207262908935547	0.3046837158203125	2.45099365234375	1.38669091796875	0.2966690673828125	2.449447265625	1.5304462890625	0.2942200927734375	2.466265869140625	1.74720263671875	0.3194559326171875	2.4427431640625	1.710168823242188	0.3421890869140625	2.337751953125	1.668120239257812	0.4315047607421875	2.29331884765625	1.395661895751953	0.4689488525390625	2.201239013671875	1.189573989868164	0.4079520263671875	2.21076171875	1.093038925170899	0.4042406005859375	2.3088828125	1.112307350158691	0.3610308837890625	2.284054931640625	1.079273628234863	0.3822276611328125	2.485786376953125	1.712321533203125	0.2897935791015625	2.55511328125	1.679041870117187	0.1817969970703125	2.59943212890625	1.403983795166016	0.1274537353515625	2.529196044921875	1.178274200439453	0.1411075439453125	2.447891357421875	1.179690139770508	0.2067767333984375
401	13.333334	2.460637939453125	1.207507369995117	0.3068447265625	2.4513466796875	1.386959564208984	0.299243408203125	2.4498828125	1.530720947265625	0.29715673828125	2.4666728515625	1.74740185546875	0.323044189453125	2.44301416015625	1.71032080078125	0.345557861328125	2.33753857421875	1.668093872070312	0.434215576171875	2.2927744140625	1.395564239501953	0.470727783203125	2.2009111328125	1.189681869506836	0.40872265625	2.2103857421875	1.093150039672852	0.404817626953125	2.30874462890625	1.112463325500488	0.36217431640625	2.2837607421875	1.079368255615234	0.3831611328125	2.48633154296875	1.712588500976562	0.293393798828125	2.55619580078125	1.679560668945312	0.18566748046875	2.600624755859375	1.404633697509766	0.130759765625	2.530218505859375	1.178920547485351	0.143429443359375	2.448592041015625	1.18016374206543	0.208700439453125
402	13.366667	2.4559287109375	1.205966064453125	0.308365478515625	2.447716064453125	1.384935546875	0.30099072265625	2.44840869140625	1.52828076171875	0.3001513671875	2.46481005859375	1.743577758789062	0.33164208984375	2.440556884765625	1.706132080078125	0.35253369140625	2.335701171875	1.662896484375	0.440732421875	2.291458984375	1.392301147460937	0.48502197265625	2.196338623046875	1.190880249023438	0.4162998046875	2.19785546875	1.094520149230957	0.40741455078125	2.29803515625	1.112944404602051	0.36974609375	2.26090234375	1.071452835083008	0.368306884765625	2.4851474609375	1.70954931640625	0.301791015625	2.55726025390625	1.677675903320313	0.19570361328125	2.5877880859375	1.405407806396484	0.12481396484375	2.516533447265625	1.180698394775391	0.112407470703125	2.443084228515625	1.158086822509766	0.182783935546875
403	13.4	2.45235888671875	1.204424377441406	0.31081982421875	2.445404052734375	1.383069030761719	0.30455322265625	2.448168701171875	1.526051696777344	0.305666015625	2.463496826171875	1.740933715820312	0.336995849609375	2.439082763671875	1.703544189453125	0.3575263671875	2.33547021484375	1.662946350097656	0.4478740234375	2.29168798828125	1.392506927490234	0.4894150390625	2.195688232421875	1.19422021484375	0.414894775390625	2.19221044921875	1.097856086730957	0.40993798828125	2.293485107421875	1.112571937561035	0.37435595703125	2.25956884765625	1.073177551269531	0.370410400390625	2.48432470703125	1.706993041992187	0.307579345703125	2.558272216796875	1.675159851074219	0.203140625	2.59078466796875	1.404553283691406	0.12946728515625	2.51610986328125	1.182314758300781	0.107138671875	2.442015869140625	1.150725189208984	0.172867431640625
404	13.433334	2.45226708984375	1.20225798034668	0.30785009765625	2.446400390625	1.380328277587891	0.3044560546875	2.449907958984375	1.522711303710937	0.3076337890625	2.467104248046875	1.73656591796875	0.3391962890625	2.4429150390625	1.699413696289062	0.35996923828125	2.3376044921875	1.657412109375	0.446765625	2.29335205078125	1.388763397216797	0.492131591796875	2.193645263671875	1.194275588989258	0.4152998046875	2.181142578125	1.09893531036377	0.417489990234375	2.28158935546875	1.111178535461426	0.37994921875	2.251350341796875	1.070949729919433	0.3667197265625	2.48710791015625	1.70271484375	0.309427490234375	2.55874560546875	1.67166650390625	0.203791259765625	2.59555908203125	1.401429229736328	0.135125	2.5231337890625	1.179796508789063	0.109221435546875	2.443880859375	1.149924499511719	0.1688154296875
405	13.466667	2.45293115234375	1.202220031738281	0.3064112548828125	2.44602685546875	1.380196868896484	0.3035838623046875	2.449185791015625	1.522514038085938	0.3075953369140625	2.466856689453125	1.736104736328125	0.3401158447265625	2.442398681640625	1.698967041015625	0.3605545654296875	2.336418212890625	1.659237915039062	0.4475181884765625	2.294306640625	1.390069976806641	0.4911893310546875	2.194407958984375	1.195629684448242	0.4147467041015625	2.17767333984375	1.100953674316406	0.4141114501953125	2.2769931640625	1.110491966247559	0.3730665283203125	2.25338916015625	1.072623825073242	0.3800765380859375	2.4869599609375	1.702315795898437	0.3103736572265625	2.560294921875	1.670915893554688	0.2060750732421875	2.59758447265625	1.400499298095703	0.1388128662109375	2.522806396484375	1.179805603027344	0.1123702392578125	2.4420673828125	1.151108764648437	0.1704608154296875
406	13.5	2.44772265625	1.200214599609375	0.308802734375	2.439243408203125	1.377430694580078	0.305583251953125	2.44261181640625	1.519173217773437	0.310305419921875	2.46245654296875	1.731354125976563	0.345168701171875	2.43793310546875	1.694332275390625	0.3652861328125	2.335795166015625	1.65601806640625	0.456480712890625	2.2922197265625	1.387490142822266	0.495741943359375	2.19321826171875	1.192873809814453	0.421298583984375	2.173245849609375	1.099571769714355	0.412999267578125	2.275148193359375	1.111068054199219	0.38083544921875	2.245130126953125	1.067498260498047	0.39586474609375	2.48191064453125	1.697885498046875	0.314950439453125	2.555296142578125	1.669280639648437	0.210517822265625	2.592771728515625	1.399801574707031	0.14411279296875	2.51619384765625	1.180964630126953	0.115464599609375	2.4343134765625	1.152378570556641	0.171259521484375
407	13.533334	2.444488525390625	1.199888778686523	0.3100462646484375	2.4388427734375	1.377461547851563	0.3112491455078125	2.44486083984375	1.519089965820313	0.3201573486328125	2.46265625	1.73225927734375	0.3515755615234375	2.438244873046875	1.695333862304687	0.3721470947265625	2.33226220703125	1.655872802734375	0.4586168212890625	2.288873779296875	1.387230499267578	0.4996331787109375	2.1922490234375	1.193602905273437	0.4188758544921875	2.168465576171875	1.100732330322266	0.4211258544921875	2.26816455078125	1.109059219360351	0.3815028076171875	2.241497314453125	1.06608561706543	0.3819300537109375	2.48266845703125	1.698404296875	0.3220618896484375	2.552763671875	1.664699951171875	0.2166929931640625	2.594423095703125	1.396249572753906	0.1472288818359375	2.511620361328125	1.180353408813477	0.1119937744140625	2.431572021484375	1.143334197998047	0.1656837158203125
408	13.566667	2.4445869140625	1.199904983520508	0.309623291015625	2.43861962890625	1.377289733886719	0.31057666015625	2.44337939453125	1.518893676757813	0.3182744140625	2.4627392578125	1.731374145507813	0.3518603515625	2.43825048828125	1.694419921875	0.372169677734375	2.33378076171875	1.655166015625	0.460322265625	2.290267333984375	1.386461639404297	0.498867919921875	2.193346435546875	1.192055786132812	0.421053955078125	2.16383203125	1.101018692016602	0.41677734375	2.26452880859375	1.104229187011719	0.379283935546875	2.23612841796875	1.064560218811035	0.378355712890625	2.48231787109375	1.697750610351562	0.321877197265625	2.55303076171875	1.665936401367187	0.216497314453125	2.593046142578125	1.397753814697266	0.146177001953125	2.51115283203125	1.181659927368164	0.111597412109375	2.43102197265625	1.146288223266602	0.1660693359375
409	13.6	2.442943359375	1.197148895263672	0.3122659912109375	2.43724365234375	1.374161102294922	0.3126014404296875	2.4430361328125	1.515359375	0.3213309326171875	2.4614697265625	1.7271142578125	0.3569625244140625	2.43643701171875	1.690107543945313	0.3762347412109375	2.33081591796875	1.651818481445313	0.4629322509765625	2.287622802734375	1.38328955078125	0.4987318115234375	2.1910869140625	1.191524383544922	0.4155479736328125	2.162703369140625	1.100273040771484	0.4132896728515625	2.26430419921875	1.101963928222656	0.3789324951171875	2.22949755859375	1.0620400390625	0.3692537841796875	2.481852783203125	1.69377197265625	0.3273778076171875	2.555708984375	1.663606323242187	0.2240389404296875	2.595890625	1.396886047363281	0.1507235107421875	2.51235400390625	1.182788467407227	0.1113902587890625	2.43135205078125	1.146116729736328	0.1632288818359375
410	13.633334	2.442859619140625	1.197172241210938	0.312760009765625	2.437532958984375	1.373987091064453	0.3140537109375	2.4449482421875	1.51478955078125	0.32501220703125	2.46145263671875	1.726912475585938	0.35778125	2.4363349609375	1.690079467773438	0.377133544921875	2.329179931640625	1.652401489257812	0.461927490234375	2.285509765625	1.384319427490234	0.4980693359375	2.189298583984375	1.193227722167969	0.413703125	2.16218798828125	1.101677909851074	0.414020751953125	2.263103515625	1.101649383544922	0.3780263671875	2.232656494140625	1.063338775634766	0.384679931640625	2.4825322265625	1.69330615234375	0.3290908203125	2.5577646484375	1.662474365234375	0.227140869140625	2.597228515625	1.396896575927734	0.1505888671875	2.5123603515625	1.183959014892578	0.109445556640625	2.4315625	1.147097320556641	0.161232177734375
411	13.666667	2.4431591796875	1.194744857788086	0.3149796142578125	2.4382099609375	1.371235595703125	0.3162320556640625	2.444925537109375	1.511869323730469	0.3263184814453125	2.46060986328125	1.723408874511719	0.3605511474609375	2.435503662109375	1.686452087402344	0.3794459228515625	2.328451171875	1.648308349609375	0.4637113037109375	2.28409228515625	1.381390472412109	0.5035130615234376	2.1899501953125	1.193874633789062	0.4104268798828125	2.160738037109375	1.103242248535156	0.4066397705078125	2.263811279296875	1.101505401611328	0.3781986083984375	2.23050439453125	1.063425643920898	0.3767125244140625	2.481937255859375	1.690113403320312	0.3318392333984375	2.55790625	1.660290954589844	0.2304530029296875	2.59871044921875	1.394996826171875	0.1555667724609375	2.51577294921875	1.183121536254883	0.1079996337890625	2.43417822265625	1.142375045776367	0.1550203857421875
412	13.7	2.44125048828125	1.19242512512207	0.3157803955078125	2.434662109375	1.36899169921875	0.3175985107421875	2.4398857421875	1.509775634765625	0.3279700927734375	2.457307861328125	1.721085205078125	0.3637728271484375	2.43214599609375	1.684107788085937	0.3826478271484375	2.32657177734375	1.645907592773437	0.4689095458984375	2.283091064453125	1.377912811279297	0.5035372314453125	2.188125244140625	1.189154968261719	0.4134146728515625	2.158836181640625	1.098681327819824	0.4061744384765625	2.2633916015625	1.097467475891113	0.3833685302734375	2.214958984375	1.058201049804687	0.3587969970703125	2.478131103515625	1.687864990234375	0.3345455322265625	2.5530087890625	1.658686279296875	0.2320386962890625	2.5946279296875	1.393805572509766	0.1553699951171875	2.5164521484375	1.180877288818359	0.1037493896484375	2.431340576171875	1.143615219116211	0.1474813232421875
413	13.733334	2.44216064453125	1.191105514526367	0.315471435546875	2.435919677734375	1.367351989746094	0.3169267578125	2.442313720703125	1.507740661621094	0.32829833984375	2.45633056640625	1.719185424804687	0.362300048828125	2.4311337890625	1.682180358886719	0.380834228515625	2.324342041015625	1.644425964355469	0.465333740234375	2.280337890625	1.37704833984375	0.4999619140625	2.186616943359375	1.190494781494141	0.405178466796875	2.160955322265625	1.098982696533203	0.410490966796875	2.26093896484375	1.092105430603027	0.373532958984375	2.219808837890625	1.057864494323731	0.361593017578125	2.478274658203125	1.685980163574219	0.33404736328125	2.5559931640625	1.657457702636719	0.23381005859375	2.5982744140625	1.393793243408203	0.155260986328125	2.521193359375	1.180408294677734	0.105921630859375	2.436231689453125	1.146062652587891	0.151821533203125
414	13.766667	2.44304541015625	1.191795104980469	0.31673828125	2.4362138671875	1.368251800537109	0.318614501953125	2.44146240234375	1.508883941650391	0.32990478515625	2.457041748046875	1.72057763671875	0.363488525390625	2.431739013671875	1.68370556640625	0.382310302734375	2.32638623046875	1.645217651367187	0.468583251953125	2.281384765625	1.3771025390625	0.4988369140625	2.185446533203125	1.192569625854492	0.40160546875	2.15890087890625	1.101364112854004	0.40950146484375	2.26020654296875	1.087901977539063	0.377935546875	2.222735107421875	1.058660499572754	0.366693359375	2.47858740234375	1.687151123046875	0.33507763671875	2.556202392578125	1.656888061523437	0.235044921875	2.5994384765625	1.391901702880859	0.160231689453125	2.530651611328125	1.177606918334961	0.101926025390625	2.438434326171875	1.147955596923828	0.13583447265625
415	13.8	2.44469970703125	1.193596130371094	0.3174088134765625	2.43783056640625	1.370032745361328	0.3193944091796875	2.443287109375	1.510607238769531	0.3311214599609375	2.459929443359375	1.7220078125	0.3658853759765625	2.434320068359375	1.685190734863281	0.3843851318359375	2.3276708984375	1.647441955566406	0.4693594970703125	2.28171875	1.379560791015625	0.5000089111328125	2.18629736328125	1.195127990722656	0.4021348876953125	2.15696142578125	1.104447975158691	0.4025804443359375	2.257922607421875	1.084816192626953	0.3732611083984375	2.2247353515625	1.063497413635254	0.3637989501953125	2.4814208984375	1.688606872558594	0.3374112548828125	2.558150634765625	1.658002319335937	0.2368179931640625	2.598156982421875	1.392401733398438	0.1624903564453125	2.532893310546875	1.177261199951172	0.1033475341796875	2.439202880859375	1.148895355224609	0.1341436767578125
416	13.833334	2.445316162109375	1.193656646728516	0.316252685546875	2.438507080078125	1.370102294921875	0.31821826171875	2.4439150390625	1.510678253173828	0.330012939453125	2.4602861328125	1.722073120117187	0.3649873046875	2.43451708984375	1.685251342773437	0.383259521484375	2.3271416015625	1.647462158203125	0.4673046875	2.280982177734375	1.379546691894531	0.49742919921875	2.186434814453125	1.195126159667969	0.398667724609375	2.157130859375	1.104431053161621	0.398799072265625	2.2583740234375	1.084881126403809	0.37039697265625	2.2253134765625	1.063555534362793	0.360497314453125	2.482013916015625	1.688678344726563	0.336683349609375	2.5595859375	1.6581162109375	0.23671875	2.600213134765625	1.392558288574219	0.162536865234375	2.53548876953125	1.177434509277344	0.1027109375	2.44155029296875	1.149022094726563	0.1327109375
417	13.866667	2.445429443359375	1.194109710693359	0.3174268798828125	2.43868994140625	1.370893615722656	0.3194046630859375	2.444159423828125	1.511736511230469	0.3311990966796875	2.4606396484375	1.723492431640625	0.3664483642578125	2.43481640625	1.686590087890625	0.3847266845703125	2.3273037109375	1.648261901855469	0.4688045654296875	2.28233837890625	1.379241607666016	0.4954046630859375	2.1887099609375	1.19444921875	0.3954554443359375	2.15662646484375	1.105462577819824	0.3823824462890625	2.260472900390625	1.085288093566894	0.3653109130859375	2.22855078125	1.064643890380859	0.3548980712890625	2.48238818359375	1.690055969238281	0.3380489501953125	2.5600849609375	1.659356201171875	0.2379010009765625	2.59998095703125	1.393665252685547	0.1618321533203125	2.53926611328125	1.177414413452148	0.1001761474609375	2.44405078125	1.149525283813477	0.1271583251953125
418	13.9	2.446164306640625	1.194584014892578	0.3182137451171875	2.439943115234375	1.371203399658203	0.3201890869140625	2.44521875	1.511937530517578	0.3316058349609375	2.46083837890625	1.723664794921875	0.3660474853515625	2.435091552734375	1.686787231445313	0.3843492431640625	2.3274345703125	1.64895654296875	0.4682205810546875	2.28253369140625	1.380171142578125	0.4943739013671875	2.1890673828125	1.196062225341797	0.3935643310546875	2.158781982421875	1.105780654907227	0.3879053955078125	2.262891845703125	1.086624458312988	0.3720018310546875	2.230097900390625	1.064560249328613	0.3560533447265625	2.4827890625	1.69022412109375	0.3378973388671875	2.560502685546875	1.659891967773437	0.2378267822265625	2.59914306640625	1.393705352783203	0.1639359130859375	2.542689208984375	1.176523071289062	0.1024168701171875	2.44503125	1.151965759277344	0.1226583251953125
419	13.933334	2.44703515625	1.194961456298828	0.3183028564453125	2.440209228515625	1.371551513671875	0.3207088623046875	2.4449853515625	1.512272521972656	0.3324862060546875	2.4598173828125	1.723962768554688	0.3674866943359375	2.434163330078125	1.686952026367188	0.3856480712890625	2.326474609375	1.648537780761719	0.4692105712890625	2.2824423828125	1.379533813476562	0.4945570068359375	2.189794677734375	1.195392822265625	0.3930567626953125	2.159834228515625	1.105026336669922	0.3870491943359375	2.264036865234375	1.086269149780273	0.3712845458984375	2.231358642578125	1.064158813476562	0.3552015380859375	2.48193408203125	1.690668395996094	0.3392938232421875	2.55993994140625	1.660853576660156	0.2392965087890625	2.5996455078125	1.394987243652344	0.1648287353515625	2.544074462890625	1.177762176513672	0.1026678466796875	2.44647021484375	1.152802459716797	0.1226712646484375
420	13.966667	2.44665576171875	1.194698196411133	0.319309814453125	2.44013818359375	1.371338134765625	0.32127978515625	2.445209716796875	1.512114379882812	0.332575927734375	2.45997412109375	1.723924682617187	0.367120849609375	2.434497802734375	1.686900268554687	0.38552685546875	2.326852783203125	1.647575561523438	0.468765869140625	2.285174560546875	1.377960723876953	0.492066162109375	2.194094970703125	1.193968399047852	0.388796630859375	2.16259912109375	1.106215026855469	0.36853466796875	2.267788330078125	1.086702919006348	0.372690185546875	2.23524169921875	1.062460502624512	0.360618896484375	2.48194677734375	1.690608764648438	0.338824951171875	2.5590498046875	1.660899047851562	0.238068115234375	2.5980654296875	1.394602081298828	0.16458740234375	2.54315087890625	1.176863845825195	0.10348681640625	2.4441103515625	1.153809616088867	0.118082275390625
421	14	2.44710302734375	1.195329071044922	0.319737548828125	2.44109423828125	1.371834503173828	0.321735107421875	2.44660693359375	1.512469909667969	0.333058837890625	2.4618955078125	1.724037414550781	0.3677109375	2.436339111328125	1.687099426269531	0.3860693359375	2.3286201171875	1.647858642578125	0.46904443359375	2.28726220703125	1.3784189453125	0.49217236328125	2.196817138671875	1.194024536132813	0.38950390625	2.16578466796875	1.107277679443359	0.36501953125	2.270662841796875	1.088112289428711	0.373754638671875	2.238249267578125	1.063202758789062	0.3647294921875	2.483772216796875	1.690711120605469	0.33942578125	2.56051025390625	1.660985778808594	0.23853955078125	2.597888671875	1.395150817871094	0.163463623046875	2.5415791015625	1.178222290039062	0.101521240234375	2.442769775390625	1.154996047973633	0.116775634765625
422	14.033334	2.44626513671875	1.195114852905274	0.320683349609375	2.4411826171875	1.3716884765625	0.3226240234375	2.44835888671875	1.512201721191406	0.3348779296875	2.461459228515625	1.724477905273437	0.366224365234375	2.436296875	1.6875576171875	0.3851806640625	2.32942822265625	1.647255249023437	0.468796630859375	2.2877216796875	1.377409271240234	0.48666943359375	2.197618896484375	1.188853088378906	0.3914150390625	2.170193359375	1.102446334838867	0.361865234375	2.27518115234375	1.08851587677002	0.37708154296875	2.25064453125	1.062662773132324	0.366369140625	2.483669921875	1.690937866210938	0.33843798828125	2.560925048828125	1.662181579589844	0.237629150390625	2.59436376953125	1.395380310058594	0.163909423828125	2.54222705078125	1.17734375	0.102014404296875	2.44343505859375	1.155613784790039	0.1195634765625
423	14.066667	2.4465380859375	1.195392288208008	0.3206025390625	2.441516357421875	1.3720302734375	0.322715087890625	2.44648291015625	1.512824951171875	0.333317626953125	2.460411376953125	1.72491943359375	0.366044921875	2.43483740234375	1.688016845703125	0.3845244140625	2.3276123046875	1.647768188476562	0.467796875	2.287967529296875	1.377556060791016	0.486346923828125	2.19676416015625	1.189196746826172	0.39154931640625	2.176209228515625	1.096611091613769	0.381375	2.28288427734375	1.0895048828125	0.3762412109375	2.248870849609375	1.060771263122559	0.35729150390625	2.482742431640625	1.6914052734375	0.33829248046875	2.562738525390625	1.662109497070313	0.239740966796875	2.59512548828125	1.394839904785156	0.166867919921875	2.53972314453125	1.178465438842773	0.101741943359375	2.44118798828125	1.155272766113281	0.119080322265625
424	14.1	2.4465654296875	1.19539306640625	0.320612548828125	2.44154296875	1.372030670166016	0.322724853515625	2.446509521484375	1.512825073242188	0.333325927734375	2.46043896484375	1.724919677734375	0.366049560546875	2.43486767578125	1.688017211914063	0.3845322265625	2.327652099609375	1.647767822265625	0.467816162109375	2.288013916015625	1.377555480957031	0.486372314453125	2.1968046875	1.189193664550781	0.391586669921875	2.17625341796875	1.096607109069824	0.3814140625	2.282927734375	1.089504859924316	0.376264404296875	2.248914794921875	1.060773384094238	0.35730908203125	2.482767578125	1.691405517578125	0.3382958984375	2.5627548828125	1.662109497070313	0.239737060546875	2.59514013671875	1.394838897705078	0.166868896484375	2.539737548828125	1.178461761474609	0.101753662109375	2.441204345703125	1.155267501831055	0.119100341796875
425	14.133334	2.44889990234375	1.197773742675781	0.319911376953125	2.44334033203125	1.374720794677734	0.322308837890625	2.44831787109375	1.51574072265625	0.333405029296875	2.46234814453125	1.727839111328125	0.368600830078125	2.43673779296875	1.6906640625	0.3867177734375	2.3296064453125	1.647327026367188	0.469003662109375	2.285584228515625	1.376890228271484	0.480635986328125	2.19659423828125	1.185177215576172	0.389491455078125	2.190015380859375	1.091180992126465	0.405410888671875	2.289231689453125	1.080779632568359	0.3660791015625	2.260201416015625	1.060250854492188	0.3612470703125	2.484686279296875	1.69457763671875	0.340393798828125	2.56307470703125	1.664781982421875	0.240390380859375	2.59201806640625	1.396709930419922	0.1670302734375	2.53756103515625	1.179886779785156	0.101057861328125	2.43971435546875	1.156094329833984	0.1221982421875
426	14.166667	2.448341064453125	1.19706689453125	0.3233497314453125	2.443789794921875	1.374265045166016	0.3245294189453125	2.44944677734375	1.515517944335937	0.3344117431640625	2.463154296875	1.72789599609375	0.3696143798828125	2.43746044921875	1.690663818359375	0.3876512451171875	2.32929296875	1.647626342773437	0.4690235595703125	2.286276611328125	1.376786254882812	0.4825562744140625	2.19728515625	1.186560943603516	0.3876827392578125	2.186570556640625	1.092162612915039	0.3989888916015625	2.288650634765625	1.082034370422363	0.3673121337890625	2.26103369140625	1.06151912689209	0.3706727294921875	2.4856767578125	1.694600463867188	0.3414930419921875	2.56475390625	1.6661181640625	0.2414466552734375	2.594573486328125	1.399698333740234	0.1614552001953125	2.535060791015625	1.183047210693359	0.0983704833984375	2.43866162109375	1.162446685791016	0.1282855224609375
427	14.2	2.4500166015625	1.196167098999023	0.321694091796875	2.445118896484375	1.373459381103516	0.324036376953125	2.450693603515625	1.51477001953125	0.33444482421875	2.463478515625	1.7274326171875	0.36912890625	2.43846337890625	1.689996704101563	0.387772216796875	2.33223046875	1.646839172363281	0.47174853515625	2.2892529296875	1.375859588623047	0.48618896484375	2.200635498046875	1.181027618408203	0.400384521484375	2.1866689453125	1.086479881286621	0.394799072265625	2.292002197265625	1.080915634155273	0.374421142578125	2.26878955078125	1.060942359924316	0.375783447265625	2.48566455078125	1.694259399414062	0.340543701171875	2.562826171875	1.665432434082031	0.2390009765625	2.5926376953125	1.397915008544922	0.162095458984375	2.53045751953125	1.181731323242188	0.09942187500000001	2.43422119140625	1.158810028076172	0.128388427734375
428	14.233334	2.449955322265625	1.196230834960937	0.3224810791015625	2.444533447265625	1.373704864501953	0.3250074462890625	2.44967626953125	1.515206420898437	0.3352137451171875	2.46340673828125	1.728025207519531	0.3700894775390625	2.4385224609375	1.690574890136719	0.3890203857421875	2.333246337890625	1.646160888671875	0.4738135986328125	2.290551513671875	1.374953796386719	0.4905245361328125	2.200310546875	1.182286956787109	0.4009102783203125	2.186041748046875	1.088080909729004	0.3905291748046875	2.292463134765625	1.080329956054688	0.3770516357421875	2.26359912109375	1.059621002197266	0.3647799072265625	2.485169921875	1.69480908203125	0.3411370849609375	2.560765625	1.665700317382813	0.2383157958984375	2.5934345703125	1.398265075683594	0.1611392822265625	2.531110107421875	1.181468780517578	0.0997596435546875	2.434855712890625	1.159889526367188	0.1300777587890625
429	14.266667	2.4508173828125	1.195493316650391	0.32264111328125	2.44560888671875	1.372963256835938	0.32446826171875	2.45026953125	1.514525146484375	0.33382275390625	2.46498681640625	1.727339965820312	0.368172607421875	2.439863037109375	1.69007080078125	0.387131591796875	2.33321044921875	1.645572509765625	0.47011474609375	2.2915947265625	1.374364288330078	0.488913818359375	2.20071875	1.181200378417969	0.40109375	2.187718017578125	1.086258766174316	0.4022119140625	2.2923056640625	1.079556510925293	0.3781025390625	2.2678671875	1.05927619934082	0.38143896484375	2.48665673828125	1.693940673828125	0.3393701171875	2.5636123046875	1.665453125	0.237405029296875	2.59953369140625	1.397628387451172	0.163190673828125	2.532552001953125	1.182525268554687	0.100862060546875	2.43656298828125	1.158097793579101	0.129790771484375
430	14.3	2.451995849609375	1.195003082275391	0.324722900390625	2.4458642578125	1.372228088378906	0.326408447265625	2.4503447265625	1.513604370117188	0.33602734375	2.46398291015625	1.726331787109375	0.369699462890625	2.43916064453125	1.689022644042969	0.388822998046875	2.3336298828125	1.645194519042969	0.47328662109375	2.2933291015625	1.374717193603516	0.499219482421875	2.20040966796875	1.18734326171875	0.4022138671875	2.18985546875	1.092459922790527	0.40910791015625	2.29226953125	1.079017303466797	0.37965966796875	2.26451416015625	1.063956474304199	0.3663740234375	2.48571337890625	1.693013854980469	0.34095068359375	2.56163818359375	1.664970153808594	0.238297119140625	2.601986083984375	1.398965393066406	0.16115966796875	2.532371337890625	1.184800354003906	0.0995595703125	2.437271484375	1.161064910888672	0.13140576171875
431	14.333334	2.450512451171875	1.195627380371094	0.324199951171875	2.44567626953125	1.373341979980469	0.3267626953125	2.450470947265625	1.51507177734375	0.336451171875	2.4639189453125	1.728407470703125	0.369941650390625	2.439134765625	1.69098681640625	0.3892177734375	2.333050048828125	1.645937866210938	0.472963134765625	2.292226318359375	1.375001770019531	0.5007746582031249	2.1988427734375	1.188097259521484	0.40190380859375	2.1887734375	1.092955154418945	0.40938232421875	2.28960302734375	1.07850464630127	0.3744384765625	2.25611669921875	1.062561782836914	0.357565185546875	2.48568212890625	1.695003051757813	0.341100341796875	2.56035888671875	1.664934326171875	0.23767529296875	2.6005048828125	1.397503845214844	0.16275732421875	2.53179931640625	1.182525085449219	0.10067578125	2.435510498046875	1.159612762451172	0.130342529296875
432	14.366667	2.450308837890625	1.195035980224609	0.32375830078125	2.4446240234375	1.372356628417969	0.324724365234375	2.4491728515625	1.513830322265625	0.333749267578125	2.4630947265625	1.726671997070313	0.367169921875	2.438136474609375	1.689419189453125	0.386279296875	2.3324306640625	1.645808471679687	0.47073828125	2.29147607421875	1.375826019287109	0.501576171875	2.1983876953125	1.187427062988281	0.40650341796875	2.185876953125	1.092652153015137	0.4009580078125	2.2895	1.078586036682129	0.3762451171875	2.2594208984375	1.063645523071289	0.37659326171875	2.484862548828125	1.693259521484375	0.33852392578125	2.56140576171875	1.665638916015625	0.236144775390625	2.60741064453125	1.399246063232422	0.163195068359375	2.53155810546875	1.187153045654297	0.101415771484375	2.437065185546875	1.16029833984375	0.1327275390625
433	14.4	2.45158984375	1.196416687011719	0.3242335205078125	2.44646728515625	1.373509704589844	0.3260118408203125	2.450796875	1.514808898925781	0.3348826904296875	2.465354736328125	1.727381530761719	0.3678692626953125	2.4402265625	1.690309448242187	0.3869395751953125	2.3326171875	1.647562377929688	0.4690833740234375	2.291935791015625	1.378143920898438	0.5018665771484375	2.200924072265625	1.188961456298828	0.4070909423828125	2.1895673828125	1.094080680847168	0.4034024658203125	2.29292431640625	1.080934417724609	0.3777149658203125	2.258942626953125	1.064643310546875	0.3656124267578125	2.487074462890625	1.693875671386719	0.3394093017578125	2.5633076171875	1.665418273925781	0.2372520751953125	2.61365380859375	1.398865661621094	0.1693719482421875	2.538583984375	1.186798797607422	0.1077322998046875	2.442924560546875	1.160833953857422	0.1356077880859375
434	14.433334	2.451287109375	1.196689727783203	0.324013671875	2.446056884765625	1.373783843994141	0.325823974609375	2.450345458984375	1.515090576171875	0.334653076171875	2.464968017578125	1.727684448242187	0.36751025390625	2.44000732421875	1.69059326171875	0.38676611328125	2.333032470703125	1.647767333984375	0.4697001953125	2.2928349609375	1.378314208984375	0.502850341796875	2.201320068359375	1.188992828369141	0.408825439453125	2.19003857421875	1.094092704772949	0.405346435546875	2.293216064453125	1.080962371826172	0.378927978515625	2.25922314453125	1.064689491271973	0.367177978515625	2.486509765625	1.69419189453125	0.338897216796875	2.56203515625	1.665782470703125	0.2361982421875	2.61211767578125	1.399251861572266	0.16800732421875	2.53677978515625	1.187108215332031	0.10693896484375	2.441318603515625	1.161105346679687	0.135461181640625
435	14.466667	2.4520205078125	1.196344100952148	0.3235986328125	2.44672998046875	1.373438934326172	0.32516650390625	2.45094091796875	1.514758056640625	0.33383544921875	2.4653681640625	1.727397216796875	0.366486572265625	2.440341796875	1.690322387695312	0.385688720703125	2.333048095703125	1.647566040039063	0.468245849609375	2.292796875	1.378140960693359	0.50156201171875	2.2017138671875	1.188680465698242	0.407397216796875	2.190472412109375	1.093773338317871	0.403976806640625	2.293759033203125	1.080642997741699	0.37798779296875	2.25981640625	1.064349914550781	0.3661015625	2.4870341796875	1.693875732421875	0.338001953125	2.56297802734375	1.665362182617188	0.235640625	2.6134130859375	1.398762603759766	0.16797998046875	2.538384521484375	1.186519897460937	0.106874267578125	2.44281689453125	1.160524429321289	0.135044677734375
436	14.5	2.45493701171875	1.196916595458984	0.327375732421875	2.448094970703125	1.373951141357422	0.326722900390625	2.45032470703125	1.515416259765625	0.33333544921875	2.46374169921875	1.728020629882812	0.3665361328125	2.438771484375	1.690805236816406	0.38552978515625	2.333031982421875	1.648016540527344	0.470034423828125	2.29326708984375	1.377292236328125	0.490919921875	2.20040234375	1.185901062011719	0.4026240234375	2.1942880859375	1.091047882080078	0.413092529296875	2.29397705078125	1.075126647949219	0.376720947265625	2.268437255859375	1.064226669311523	0.3790615234375	2.4856787109375	1.694653259277344	0.338083740234375	2.56278125	1.666535705566406	0.236493896484375	2.61131396484375	1.400209625244141	0.166490478515625	2.54019189453125	1.186696151733398	0.105205078125	2.4444560546875	1.159923828125	0.1320166015625
437	14.533334	2.45504931640625	1.19701025390625	0.32757373046875	2.44820556640625	1.3740322265625	0.32694140625	2.45043603515625	1.515489013671875	0.3335166015625	2.46384765625	1.728090087890625	0.366642333984375	2.43894775390625	1.690869384765625	0.385708984375	2.333354736328125	1.647971801757813	0.4703251953125	2.293608154296875	1.377221435546875	0.490644287109375	2.20049609375	1.186202682495117	0.40184619140625	2.194236328125	1.09127481842041	0.411454833984375	2.29379833984375	1.075324348449707	0.374771484375	2.267754150390625	1.064346687316895	0.375418212890625	2.485720947265625	1.694729858398437	0.338138671875	2.562619140625	1.666600708007812	0.2364091796875	2.611243896484375	1.400218536376953	0.1667626953125	2.54023583984375	1.186568695068359	0.10588427734375	2.4444248046875	1.159965362548828	0.13256787109375
438	14.566667	2.45410205078125	1.197156951904297	0.32629931640625	2.446806396484375	1.374157073974609	0.32586083984375	2.448571533203125	1.515605834960938	0.332669921875	2.4609609375	1.728187255859375	0.3662802734375	2.435937255859375	1.69086669921875	0.384982421875	2.329431396484375	1.647533081054688	0.46821484375	2.29021923828125	1.376644012451172	0.4876103515625	2.19877294921875	1.185500686645508	0.397375732421875	2.192650390625	1.090553199768066	0.406853515625	2.292716796875	1.074887138366699	0.37145068359375	2.26672265625	1.063862983703613	0.371765380859375	2.483278076171875	1.694935302734375	0.337996826171875	2.561493408203125	1.667205322265625	0.23717041015625	2.611762451171875	1.401109588623047	0.167624267578125	2.54215087890625	1.187363647460937	0.105505126953125	2.446054931640625	1.16051399230957	0.130875
439	14.6	2.454882568359375	1.199030639648438	0.3273397216796875	2.447780029296875	1.37629360961914	0.3265777587890625	2.449218505859375	1.517979614257813	0.3327601318359375	2.4605224609375	1.731106567382813	0.3652794189453125	2.435621337890625	1.693710327148438	0.3841763916015625	2.328773193359375	1.649662231445312	0.4669437255859375	2.28991455078125	1.378211456298828	0.4847432861328125	2.19898486328125	1.187428771972656	0.3923980712890625	2.190318115234375	1.092543388366699	0.4019073486328125	2.29243115234375	1.076873931884766	0.3723643798828125	2.2653203125	1.064333641052246	0.3599835205078125	2.483076904296875	1.697764770507812	0.3371678466796875	2.561396728515625	1.669944885253906	0.2362027587890625	2.613590087890625	1.403238220214844	0.1688236083984375	2.5460244140625	1.188027206420899	0.1082576904296875	2.4480693359375	1.163146331787109	0.1286390380859375
440	14.633334	2.455740234375	1.199331085205078	0.3270653076171875	2.44884423828125	1.376717376708984	0.3262987060546875	2.45040380859375	1.518489990234375	0.3325784912109375	2.461690673828125	1.731702697753906	0.3654698486328125	2.436510986328125	1.694301086425781	0.3840660400390625	2.32847998046875	1.650277465820313	0.4654578857421875	2.288797119140625	1.378700225830078	0.4822344970703125	2.198572509765625	1.18819140625	0.3882725830078125	2.1894853515625	1.093425300598144	0.3991119384765625	2.29220947265625	1.077250282287598	0.3717899169921875	2.265413818359375	1.064440521240234	0.3593848876953125	2.48451318359375	1.698333923339844	0.3375513916015625	2.5637392578125	1.670604187011719	0.2371600341796875	2.61595263671875	1.403973236083984	0.1687496337890625	2.54851123046875	1.188998458862305	0.1066417236328125	2.4501142578125	1.164448181152344	0.1255823974609375
441	14.666667	2.45475537109375	1.199457885742188	0.3270838623046875	2.4474267578125	1.376826629638672	0.3262677001953125	2.4486357421875	1.518604248046875	0.3325123291015625	2.4593818359375	1.731852172851562	0.3653563232421875	2.434281982421875	1.694393920898438	0.3839464111328125	2.32630859375	1.650127197265625	0.4652830810546875	2.287279052734375	1.3784580078125	0.4821046142578125	2.197578125	1.187705520629883	0.3881358642578125	2.188715576171875	1.092920257568359	0.3989935302734375	2.29149560546875	1.076989334106445	0.3717388916015625	2.2647392578125	1.064111000061035	0.3593206787109375	2.482302734375	1.698532104492188	0.3374603271484375	2.561658203125	1.670970703125	0.2371251220703125	2.61456494140625	1.404450744628906	0.1688143310546875	2.54768701171875	1.189296142578125	0.1067200927734375	2.449338623046875	1.164510314941406	0.1256063232421875
442	14.7	2.4553984375	1.199674560546875	0.329091064453125	2.448112548828125	1.377413238525391	0.32854443359375	2.44946044921875	1.519474731445313	0.334977294921875	2.45943994140625	1.732998229980469	0.369183837890625	2.43469677734375	1.69520458984375	0.387837890625	2.3262451171875	1.64873828125	0.467814453125	2.289039306640625	1.376013793945313	0.4804736328125	2.2006396484375	1.186944961547852	0.380865966796875	2.184331787109375	1.092682312011719	0.37266357421875	2.2911513671875	1.078641265869141	0.373429931640625	2.26686328125	1.063714096069336	0.373193359375	2.48227880859375	1.699919250488281	0.340759765625	2.55803271484375	1.673849609375	0.236948974609375	2.61068505859375	1.407683410644531	0.164793701171875	2.54556982421875	1.191291839599609	0.103307373046875	2.448044189453125	1.164064697265625	0.124162109375
443	14.733334	2.45612109375	1.198829498291016	0.329534912109375	2.449324951171875	1.376640594482422	0.329393310546875	2.45221435546875	1.5186376953125	0.337455078125	2.458109375	1.732891723632813	0.368275390625	2.43372314453125	1.694980712890625	0.387197265625	2.32491650390625	1.647414672851562	0.466112548828125	2.2895146484375	1.374472106933594	0.48083642578125	2.204276123046875	1.188916320800781	0.37212548828125	2.183611572265625	1.095539855957031	0.380950439453125	2.289895751953125	1.077753456115723	0.38246435546875	2.2680859375	1.064108924865723	0.38245703125	2.481923828125	1.699737426757812	0.340728271484375	2.5586435546875	1.674332153320313	0.237414794921875	2.61129931640625	1.408590545654297	0.163400634765625	2.54700830078125	1.192372329711914	0.10019873046875	2.45130078125	1.165927581787109	0.1290859375
444	14.766667	2.452207763671875	1.199842864990234	0.3281328125	2.44392578125	1.377690338134766	0.327076171875	2.44543017578125	1.519840576171875	0.334209716796875	2.452712158203125	1.734022827148437	0.36608984375	2.42796435546875	1.696174987792969	0.38473876953125	2.319877197265625	1.649875732421875	0.465522705078125	2.2858701171875	1.376594970703125	0.480231689453125	2.200517333984375	1.192139068603516	0.369474365234375	2.172697998046875	1.100218589782715	0.372851806640625	2.27855224609375	1.079651565551758	0.37236669921875	2.2647900390625	1.069135711669922	0.37608837890625	2.47642236328125	1.700811645507812	0.338470947265625	2.553690185546875	1.674434204101563	0.23571484375	2.608951416015625	1.408973022460938	0.161981201171875	2.54658447265625	1.191744979858398	0.099823486328125	2.44906201171875	1.171117477416992	0.1275712890625
445	14.8	2.45191796875	1.199692443847656	0.327964599609375	2.44440478515625	1.37727880859375	0.3265478515625	2.44607177734375	1.519233093261719	0.332833984375	2.452585693359375	1.733132629394531	0.364360595703125	2.42797509765625	1.695292419433594	0.382996826171875	2.318944091796875	1.649353088378906	0.4622900390625	2.284781982421875	1.376652709960938	0.47881201171875	2.200016845703125	1.193060516357422	0.3669677734375	2.17641943359375	1.102399139404297	0.3876572265625	2.28189013671875	1.081456909179688	0.382406005859375	2.26076025390625	1.063895355224609	0.371869873046875	2.47640869140625	1.700014465332031	0.336871337890625	2.5536533203125	1.674531311035156	0.2341474609375	2.61081005859375	1.408878479003906	0.164414794921875	2.5467705078125	1.19251530456543	0.102392333984375	2.449317626953125	1.170502716064453	0.128646484375
446	14.833334	2.45247021484375	1.200818923950195	0.329275634765625	2.444313720703125	1.378910461425781	0.32706787109375	2.445023681640625	1.521336547851563	0.33260888671875	2.451852783203125	1.73572802734375	0.3652314453125	2.42688134765625	1.697762329101562	0.383518798828125	2.31689501953125	1.65037646484375	0.4614091796875	2.28431201171875	1.376638885498047	0.477953369140625	2.20090234375	1.191723022460937	0.36581591796875	2.17516552734375	1.099585151672363	0.37624365234375	2.281103515625	1.078829544067383	0.373561767578125	2.263591552734375	1.064870956420898	0.368826904296875	2.47592041015625	1.7025615234375	0.33774560546875	2.553711181640625	1.676021850585937	0.235192138671875	2.61115673828125	1.409173309326172	0.1668359375	2.54580712890625	1.192894500732422	0.10321484375	2.447602294921875	1.170701278686523	0.127693603515625
447	14.866667	2.452719970703125	1.200483001708984	0.327819580078125	2.4435986328125	1.378161560058594	0.325777587890625	2.443706787109375	1.520299072265625	0.331220703125	2.4510546875	1.7341943359375	0.364015380859375	2.426384765625	1.696285400390625	0.3825576171875	2.31689453125	1.649752319335938	0.461118408203125	2.284778076171875	1.376580596923828	0.478416748046875	2.20055419921875	1.191326019287109	0.368454833984375	2.17579931640625	1.099634399414062	0.3826748046875	2.281454345703125	1.079699035644531	0.37543359375	2.263893310546875	1.065711502075195	0.374305908203125	2.4746689453125	1.701132568359375	0.3361943359375	2.551426025390625	1.675919189453125	0.232876953125	2.6102646484375	1.409448425292969	0.166651123046875	2.54304443359375	1.194425506591797	0.102507568359375	2.445420166015625	1.170232803344727	0.12650634765625
448	14.9	2.452679443359375	1.200498413085938	0.3265716552734375	2.443822998046875	1.378449066162109	0.3267264404296875	2.44433984375	1.520706298828125	0.3339019775390625	2.44983447265625	1.73529638671875	0.3644246826171875	2.42566015625	1.697292236328125	0.3835933837890625	2.31776318359375	1.649278076171875	0.4638087158203125	2.28321484375	1.376040069580078	0.4814610595703125	2.201019287109375	1.1907880859375	0.3693067626953125	2.176892333984375	1.099450859069824	0.3872877197265625	2.2823134765625	1.078592834472656	0.3774703369140625	2.26466162109375	1.063890914916992	0.3717506103515625	2.47358251953125	1.7021298828125	0.3367215576171875	2.547995849609375	1.673943969726563	0.2322335205078125	2.61017529296875	1.407418518066406	0.1676483154296875	2.544299560546875	1.191774063110352	0.1030118408203125	2.445516845703125	1.169791946411133	0.1249241943359375
449	14.933334	2.45172314453125	1.199228881835938	0.3243214111328125	2.44220751953125	1.377262634277344	0.3246881103515625	2.4418115234375	1.519615661621094	0.3318299560546875	2.44693603515625	1.734328796386719	0.3625648193359375	2.42279345703125	1.696243591308594	0.3816942138671875	2.3140361328125	1.648264831542969	0.4609302978515625	2.2837158203125	1.374625915527344	0.4825377197265625	2.201630615234375	1.189179901123047	0.3703082275390625	2.176908203125	1.097516166687012	0.3860135498046875	2.2825	1.076623634338379	0.3773975830078125	2.26664404296875	1.063857627868652	0.3746534423828125	2.470775390625	1.701203552246094	0.3348328857421875	2.5450859375	1.672794738769531	0.2302235107421875	2.6068359375	1.406071197509766	0.1652398681640625	2.542828125	1.189411010742188	0.1015706787109375	2.443944580078125	1.167889190673828	0.1238050537109375
450	14.966667	2.45189599609375	1.201362915039063	0.324590576171875	2.442353515625	1.379531616210937	0.3245078125	2.442379638671875	1.521999633789062	0.331537353515625	2.446058837890625	1.736799011230469	0.36303466796875	2.42200390625	1.698480590820313	0.3819033203125	2.31423779296875	1.651425598144531	0.463216796875	2.2836123046875	1.377366546630859	0.481505615234375	2.20152001953125	1.1902294921875	0.37175048828125	2.176135986328125	1.097508796691895	0.377472900390625	2.282409423828125	1.078119911193848	0.374619384765625	2.262846435546875	1.061803581237793	0.36546875	2.47028076171875	1.703881042480469	0.335321044921875	2.546689453125	1.676601196289063	0.231802001953125	2.599140869140625	1.408268249511719	0.164389404296875	2.539697509765625	1.189975433349609	0.101214111328125	2.44134423828125	1.166559295654297	0.12423974609375
451	15	2.449515625	1.201363967895508	0.3245126953125	2.4404794921875	1.379573059082031	0.324461181640625	2.440716064453125	1.522055847167969	0.331414306640625	2.44450830078125	1.736909240722656	0.362646240234375	2.42030078125	1.698644470214844	0.381438720703125	2.3120732421875	1.651875061035156	0.46232275390625	2.281091796875	1.377878967285156	0.4812705078125	2.19952587890625	1.190148712158203	0.372098876953125	2.1746162109375	1.097426177978516	0.3796962890625	2.28089599609375	1.078164649963379	0.376005859375	2.260529541015625	1.061207778930664	0.3658603515625	2.4688369140625	1.703919982910156	0.335104248046875	2.545618896484375	1.67635498046875	0.231925048828125	2.597414794921875	1.407724060058594	0.16510302734375	2.53749462890625	1.189537109375	0.101943359375	2.43903466796875	1.166150360107422	0.124576171875
452	15.033334	2.44572119140625	1.201948486328125	0.3247216796875	2.4361025390625	1.380259002685547	0.324808349609375	2.435632080078125	1.52285205078125	0.331650390625	2.43826611328125	1.737939697265625	0.362501220703125	2.41429443359375	1.699545043945312	0.381424560546875	2.30646435546875	1.652429077148438	0.46282275390625	2.276845703125	1.378163116455078	0.48298486328125	2.195935546875	1.189275909423828	0.374963134765625	2.172142578125	1.096431945800781	0.38512548828125	2.27852685546875	1.077888023376465	0.379148193359375	2.2572099609375	1.059709167480469	0.365547119140625	2.4627470703125	1.705013671875	0.33495263671875	2.53943505859375	1.677678833007813	0.231518798828125	2.592477294921875	1.409018005371094	0.164918701171875	2.533729736328125	1.190188568115234	0.1022373046875	2.435455078125	1.16603955078125	0.12522314453125
453	15.066667	2.4443271484375	1.199732696533203	0.3226761474609375	2.43492626953125	1.378053771972656	0.3220682373046875	2.4347197265625	1.52067724609375	0.3282576904296875	2.438026123046875	1.735901000976563	0.3580772705078125	2.41426318359375	1.697624267578125	0.3774964599609375	2.307474853515625	1.651020385742187	0.4605465087890625	2.27779736328125	1.376887786865234	0.4823690185546875	2.19522119140625	1.187608337402344	0.3763123779296875	2.1714541015625	1.094842529296875	0.3872215576171875	2.277726318359375	1.076135932922363	0.3799075927734375	2.25620751953125	1.057921928405762	0.3666788330078125	2.462096435546875	1.702817626953125	0.3303568115234375	2.537360595703125	1.674910034179688	0.2260335693359375	2.589182373046875	1.405878448486328	0.1599710693359375	2.5293369140625	1.186837814331055	0.09909143066406249	2.431349365234375	1.162919677734375	0.1235006103515625
454	15.1	2.444083984375	1.1993037109375	0.3225926513671875	2.43415771484375	1.377595916748047	0.3218724365234375	2.4335634765625	1.5202236328125	0.3279359130859375	2.436384765625	1.735483032226563	0.3575482177734375	2.4128291015625	1.697154418945312	0.3771170654296875	2.306584228515625	1.650313110351562	0.4607288818359375	2.277817138671875	1.37611474609375	0.4829395751953125	2.195279296875	1.186498931884766	0.3774552001953125	2.171837646484375	1.093673828125	0.3885623779296875	2.27812744140625	1.075271697998047	0.3807464599609375	2.256597900390625	1.056982879638672	0.3676390380859375	2.460416259765625	1.702445190429688	0.3297393798828125	2.535251953125	1.674663818359375	0.2250748291015625	2.587538818359375	1.4057255859375	0.1589991455078125	2.528039306640625	1.186455947875977	0.0986070556640625	2.43024267578125	1.162273239135742	0.1235155029296875
455	15.133334	2.44380029296875	1.199510696411133	0.3179027099609375	2.434015869140625	1.377847290039063	0.3189830322265625	2.43430029296875	1.520403991699219	0.3271112060546875	2.43564501953125	1.735770935058594	0.3563851318359375	2.4123203125	1.697308410644531	0.3759940185546875	2.3029814453125	1.652301940917969	0.4566241455078125	2.277285888671875	1.378264831542969	0.4845838623046875	2.196849365234375	1.186576293945313	0.3811331787109375	2.17108154296875	1.095358818054199	0.3987047119140625	2.275262939453125	1.074575393676758	0.3782955322265625	2.254623779296875	1.056157180786133	0.3712655029296875	2.45993408203125	1.702843200683594	0.3286505126953125	2.53419482421875	1.675331359863281	0.2234710693359375	2.58443017578125	1.405656433105469	0.1585579833984375	2.526814453125	1.185856414794922	0.09807092285156251	2.430750244140625	1.155876861572266	0.1235069580078125
456	15.166667	2.443804443359375	1.19952783203125	0.3178995361328125	2.43402490234375	1.377859100341797	0.3189822998046875	2.434308837890625	1.520411743164062	0.3271009521484375	2.43565185546875	1.735775268554687	0.3563502197265625	2.412338134765625	1.697314697265625	0.3759720458984375	2.30302392578125	1.652318481445312	0.4566336669921875	2.277278076171875	1.378293823242188	0.4845848388671875	2.196760009765625	1.186661834716797	0.3811085205078125	2.17089013671875	1.095465339660645	0.3986226806640625	2.275050048828125	1.074578063964844	0.3782279052734375	2.25435205078125	1.056168922424316	0.3712198486328125	2.45993115234375	1.70284716796875	0.3286102294921875	2.534164794921875	1.67532666015625	0.2234190673828125	2.5844365234375	1.405647613525391	0.1585897216796875	2.52687548828125	1.185818984985352	0.0981832275390625	2.430821533203125	1.155826293945313	0.1236287841796875
457	15.2	2.4424443359375	1.199584777832031	0.317610595703125	2.43035595703125	1.377557250976563	0.315778076171875	2.42858984375	1.520035888671875	0.321775634765625	2.4308974609375	1.734652465820313	0.3543623046875	2.407231689453125	1.69607080078125	0.37316357421875	2.30176953125	1.64919580078125	0.457500732421875	2.2740224609375	1.375244934082031	0.480616943359375	2.190162353515625	1.183812835693359	0.380080810546875	2.159046630859375	1.09497541809082	0.4003447265625	2.2599921875	1.071596885681152	0.369727783203125	2.24215625	1.053771286010742	0.378583984375	2.45519384765625	1.70206005859375	0.326345947265625	2.53422265625	1.675824829101562	0.224569091796875	2.5743076171875	1.405843292236328	0.1554833984375	2.527494140625	1.183774002075195	0.09506542968749999	2.430973876953125	1.155228790283203	0.11990576171875
[truncated: 48 more columns]
