# Supplementary material for: Simulation of Human Movement in Zero Gravity
Source: Sensors (Basel). 2024 Mar 9;24(6):1770. doi: 10.3390/s24061770 (PMC10976247; doi:10.3390/s24061770)
Supplement: Supplementary file 1 [file sensors-24-01770-s001.zip › supplementary/motion_data/11 HeianSandan/motion_raw.trc]

PathFileType	4	(X/Y/Z)	sample.trc
DataRate	CameraRate	NumFrames	NumMarkers	Units	OrigDataRate	OrigDataStartFrame	OrigNumFrames
0.033333333333333333	0.033333333333333333	457	32	m	0.033333333333333333	1	457
Frame#	Time	PELVIS			SPINE_NAVEL			SPINE_CHEST			NECK			CLAVICLE_LEFT			SHOULDER_LEFT			ELBOW_LEFT			WRIST_LEFT			HAND_LEFT			HANDTIP_LEFT			THUMB_LEFT			CLAVICLE_RIGHT			SHOULDER_RIGHT			ELBOW_RIGHT			WRIST_RIGHT			HAND_RIGHT
		X1	Y1	Z1	X2	Y2	Z2	X3	Y3	Z3	X4	Y4	Z4	X5	Y5	Z5	X6	Y6	Z6	X7	Y7	Z7	X8	Y8	Z8	X9	Y9	Z9	X10	Y10	Z10	X11	Y11	Z11	X12	Y12	Z12	X13	Y13	Z13	X14	Y14	Z14	X15	Y15	Z15	X16	Y16	Z16
1	0	2.322505615234375	1.187896667480469	0.3851744842529297	2.296429077148438	1.364518096923828	0.36919384765625	2.275792358398438	1.505765075683594	0.3573971557617187	2.2495556640625	1.722297698974609	0.3532263793945313	2.228462036132813	1.684201507568359	0.3760999450683594	2.122699096679687	1.634115356445312	0.4588382263183594	2.123117309570312	1.358258224487305	0.4903351745605469	2.091416870117187	1.156192642211914	0.3792535095214844	2.074743408203125	1.068761257171631	0.3558038787841797	2.078750549316406	0.9812937817573547	0.3445817413330078	2.155555419921875	1.047237955093384	0.3619231262207031	2.28055224609375	1.689020599365234	0.3334321899414062	2.37249609375	1.66269985961914	0.2439522705078125	2.473466430664063	1.401704681396484	0.2185297164916992	2.37792822265625	1.202021240234375	0.1447282028198242	2.342230834960938	1.11299210357666	0.1553906021118164
2	0.03333300000000072	2.3176376953125	1.18740584564209	0.3823232727050782	2.292876098632813	1.363992248535156	0.3688152465820312	2.27203662109375	1.504899688720703	0.3569644622802735	2.249878662109375	1.721454498291016	0.3521774139404297	2.22859033203125	1.683939056396484	0.3756442108154297	2.124490234375	1.638669128417969	0.4626237335205078	2.125232177734375	1.363114303588867	0.4918017120361328	2.094257568359375	1.159223777770996	0.3853333587646484	2.087367919921875	1.07113062286377	0.3614318237304688	2.099229675292968	0.9805545473098756	0.3477834930419922	2.153754638671875	1.050767875671387	0.3643241424560547	2.2797587890625	1.687571594238281	0.3319632568359375	2.3695322265625	1.662811065673828	0.2394450302124023	2.472522583007812	1.402487319946289	0.2165073318481445	2.380265258789063	1.199788475036621	0.1479283676147461	2.346923217773438	1.113668907165527	0.1479013862609863
3	0.0666670000000007	2.32415625	1.189803215026855	0.3841067962646484	2.297294311523437	1.366373245239258	0.3697910614013672	2.274695068359375	1.507252349853516	0.357129623413086	2.253447631835938	1.724325592041016	0.3531088256835938	2.2327333984375	1.686808441162109	0.3773614807128907	2.131417602539063	1.643148742675781	0.4689752044677734	2.1340859375	1.367623336791992	0.5021089019775391	2.094775146484375	1.164381042480469	0.3954917907714844	2.132947509765625	1.085492713928223	0.3891188659667969	2.204383422851563	1.005534284591675	0.3828797149658203	2.16688330078125	1.057063117980957	0.3729068603515625	2.282513671875	1.690266845703125	0.3318160400390625	2.370668212890625	1.666715087890625	0.2366954574584961	2.471127685546875	1.404122116088867	0.2147758560180664	2.380828735351562	1.198879501342773	0.1464920349121094	2.344460205078125	1.112583587646484	0.1494237976074219
4	0.1000000000000005	2.32157958984375	1.187757987976074	0.3844638366699219	2.295796752929688	1.36460530090332	0.37061083984375	2.274384399414062	1.505785507202148	0.3587569732666016	2.254107177734375	1.723039001464844	0.3542081604003906	2.233286987304687	1.685663330078125	0.3786069641113281	2.1317470703125	1.643090270996094	0.4704813995361328	2.133808471679687	1.367217483520508	0.5017380371093749	2.089042846679687	1.165162689208984	0.3949746246337891	2.122126953125	1.080786422729492	0.3901244049072266	2.190276245117187	0.997471818447113	0.3835123443603515	2.164656127929687	1.058798217773437	0.3738130950927734	2.282963256835937	1.688776519775391	0.3329396209716797	2.370731689453125	1.664731323242187	0.2376411972045898	2.472304931640625	1.402540252685547	0.2161534957885742	2.37984814453125	1.198533302307129	0.1477544326782227	2.350647705078125	1.111676845550537	0.1500699462890625
5	0.1333330000000004	2.320604736328125	1.188523262023926	0.3852866516113281	2.295848510742188	1.365636672973633	0.3713153991699218	2.275104614257812	1.507001571655273	0.3591358795166015	2.255027221679688	1.724434326171875	0.3540989685058594	2.234232177734375	1.687119110107422	0.3786837310791016	2.133254150390625	1.644344024658203	0.4712392120361328	2.133444580078125	1.368436279296875	0.5037926025390624	2.087337036132813	1.165652626037598	0.3984985504150391	2.122538208007812	1.082740623474121	0.3943759765625	2.192188354492187	1.000654970169067	0.3877355041503906	2.161115844726562	1.056722709655762	0.3748863525390626	2.283799072265625	1.690055297851563	0.332802001953125	2.37095849609375	1.664932983398438	0.2370678405761719	2.471862426757812	1.40226432800293	0.2140589599609375	2.38222119140625	1.196046546936035	0.1478195037841797	2.348629760742187	1.107706886291504	0.1528140106201172
6	0.1666670000000003	2.320155639648438	1.187777557373047	0.3863120880126953	2.29531494140625	1.364894317626953	0.3724332427978516	2.2746650390625	1.50630143737793	0.3604888458251953	2.25524951171875	1.723816558837891	0.3558883514404297	2.23433740234375	1.686514678955078	0.3803898468017578	2.133375122070312	1.644416015625	0.4732984619140625	2.131910888671875	1.368600219726563	0.5064230804443359	2.084067138671875	1.166348098754883	0.4008695983886719	2.118568359375	1.0823454246521	0.3964884643554688	2.186012084960938	0.9981146607398987	0.3886901550292969	2.152201904296875	1.053198873519897	0.3762932434082031	2.283919555664062	1.689389617919922	0.3345310668945313	2.371006958007813	1.664222564697265	0.2387664108276367	2.470273071289062	1.401297149658203	0.2134277648925781	2.37974658203125	1.195969673156738	0.1457986145019531	2.349255981445313	1.107905731201172	0.1485277252197266
7	0.2000000000000002	2.318780029296875	1.186513626098633	0.3864997253417969	2.294289306640625	1.363653793334961	0.3731131896972656	2.273669677734375	1.505020797729492	0.3613461303710938	2.254732788085938	1.722477355957031	0.3556421508789063	2.233743286132812	1.685358428955078	0.3803202209472656	2.132418334960938	1.644188690185547	0.4731501159667969	2.129747314453125	1.368495544433594	0.5072068786621093	2.081552001953125	1.165794441223145	0.4028345336914062	2.117640991210938	1.082541500091553	0.4054042510986328	2.1855166015625	1.00030556678772	0.3867313690185546	2.155420043945313	1.058249824523926	0.3796266021728516	2.283321411132813	1.687892303466797	0.3344716796875	2.37067431640625	1.662370819091797	0.2391332626342773	2.465558227539063	1.397990432739258	0.2129947738647461	2.374130126953125	1.19328621673584	0.144417594909668	2.34219287109375	1.105685241699219	0.1507904586791992
8	0.233333	2.318982543945312	1.186594490051269	0.385198959350586	2.294504516601562	1.363793243408203	0.3722445526123047	2.273793090820313	1.505186874389648	0.3607631530761719	2.254679077148437	1.722651611328125	0.3558534698486328	2.233828247070313	1.685439483642578	0.3805160980224609	2.132679931640625	1.643774597167969	0.4733449401855468	2.129865478515625	1.367988876342773	0.5067651977539063	2.081660522460937	1.164717506408691	0.4034077911376953	2.117621704101563	1.082798568725586	0.4107815704345703	2.181974487304688	1.000081970691681	0.3856920471191406	2.15276806640625	1.056066480636597	0.3808406982421875	2.283195678710937	1.688152557373047	0.3344304046630859	2.36946875	1.661432037353516	0.2383579788208008	2.4670185546875	1.397468765258789	0.2142606658935547	2.373104248046875	1.192929275512695	0.1476196975708008	2.338525756835938	1.10581717300415	0.1517822685241699
9	0.266667	2.318971069335937	1.187252723693848	0.3841573944091797	2.294280517578125	1.364669769287109	0.3718736267089844	2.272858154296875	1.506107788085937	0.36046240234375	2.255084228515625	1.723926452636719	0.3570654449462891	2.234006713867188	1.686657409667969	0.3815216064453125	2.132538696289063	1.644360595703125	0.4738823699951172	2.128986083984375	1.368430740356445	0.5082752990722657	2.082414306640625	1.166081832885742	0.4022592315673829	2.118341918945313	1.084651294708252	0.4112310791015625	2.179770874023438	1.000626761436462	0.3848685150146485	2.152805541992188	1.056758905410767	0.3786720581054688	2.283389282226563	1.689348022460937	0.3353499755859375	2.369236206054687	1.661283172607422	0.2391283950805664	2.464926391601562	1.396675918579102	0.2136092300415039	2.372780883789063	1.191309234619141	0.1470053863525391	2.339006103515625	1.10400479888916	0.1521993637084961
10	0.3000000000000007	2.315875854492187	1.187298301696777	0.3852550659179688	2.291206176757813	1.365073867797852	0.3730802764892578	2.269465454101562	1.506715301513672	0.361399658203125	2.253060546875	1.725065582275391	0.3593139801025391	2.23148876953125	1.687693145751953	0.3833800659179687	2.128465209960937	1.645249237060547	0.4745231170654297	2.124298217773438	1.368543014526367	0.5071593933105469	2.078142456054688	1.164958541870117	0.4023431549072266	2.114916381835938	1.08407494354248	0.4118791656494141	2.177012817382812	1.000249664306641	0.3860548553466797	2.13988671875	1.051697650909424	0.3802871856689453	2.281396728515625	1.690395843505859	0.3375712738037109	2.367922119140625	1.660587982177734	0.2422053833007812	2.456723754882812	1.393167907714844	0.2141350708007813	2.36075634765625	1.189912445068359	0.1454767532348633	2.326182739257812	1.102821487426758	0.1524549713134766
11	0.3333330000000005	2.315162475585938	1.186879150390625	0.3850706939697266	2.289740356445312	1.364460601806641	0.3735471954345703	2.267522338867187	1.505952270507812	0.3624739990234375	2.2515009765625	1.724166412353516	0.3617142944335937	2.229705078125	1.686699188232422	0.385340087890625	2.126163940429687	1.644779632568359	0.4760038299560547	2.119631103515625	1.368055633544922	0.5061659240722656	2.073194213867187	1.165568283081055	0.3997705535888672	2.109035522460937	1.084006023406983	0.4092219543457031	2.16984716796875	0.9980704007148743	0.3849824829101562	2.128371215820312	1.050419569015503	0.3769768829345703	2.279920532226562	1.689623138427734	0.3399835205078125	2.367727783203125	1.661214813232422	0.2456164321899414	2.455353637695312	1.393953765869141	0.2171445541381836	2.355792846679687	1.192696311950684	0.1469772872924805	2.326432006835938	1.102798778533935	0.1495426063537598
12	0.3666670000000005	2.313010131835938	1.187455421447754	0.3846344757080078	2.287649169921875	1.365192977905273	0.3731160125732422	2.265786376953125	1.506892837524414	0.3623444519042969	2.249620727539063	1.725278991699219	0.3624969329833985	2.227911010742187	1.687685516357422	0.3860763092041015	2.124381958007812	1.644673706054688	0.4762593688964843	2.116683837890625	1.367646392822266	0.5057231140136719	2.069263549804687	1.165633102416992	0.3984115600585937	2.106127197265625	1.086452156066894	0.4080099639892578	2.169591674804687	1.002449948787689	0.3824148712158203	2.125801391601563	1.053154161453247	0.3754433898925781	2.278008544921875	1.690799987792969	0.3405076599121094	2.365373413085937	1.662395965576172	0.2455119323730469	2.4511396484375	1.394449081420898	0.216481430053711	2.356001708984375	1.190136344909668	0.1489440383911133	2.3257099609375	1.101586334228516	0.1508800010681152
13	0.4000000000000004	2.312270874023437	1.187210693359375	0.3850555877685547	2.287085083007812	1.365024566650391	0.3736527404785156	2.265399047851562	1.506795562744141	0.3630032806396484	2.249474609375	1.725251159667969	0.363413833618164	2.227671020507812	1.687642974853516	0.3868961639404297	2.123784912109375	1.644640350341797	0.4766850128173828	2.115118286132812	1.367515701293945	0.5054896087646484	2.067424072265625	1.165974670410156	0.3973284454345703	2.10391650390625	1.086577072143555	0.4067396087646484	2.167960205078125	1.003047029495239	0.3810916748046875	2.121447387695312	1.053389953613281	0.3734102172851562	2.277873291015625	1.690760040283203	0.341439453125	2.365298828125	1.662276245117187	0.2465341186523438	2.450870361328125	1.394182327270508	0.2175792617797851	2.355946655273438	1.189712638854981	0.1499880828857422	2.326592529296875	1.100953662872314	0.1518483085632324
14	0.4333330000000002	2.312285278320313	1.187306823730469	0.3842882385253906	2.287045288085937	1.365057174682617	0.3730522155761719	2.265427124023438	1.506809265136719	0.3626590118408203	2.249846801757812	1.725202453613281	0.3633901519775391	2.227960327148438	1.687609680175781	0.3867692565917968	2.12356640625	1.644496795654297	0.4757206573486328	2.114047119140625	1.367353149414062	0.5032353210449219	2.06673876953125	1.166133460998535	0.3945606689453125	2.103040893554688	1.086976497650146	0.4040881042480469	2.1678349609375	1.003778494358063	0.3789715118408203	2.119093872070312	1.053505325317383	0.3727115173339844	2.278211669921875	1.690712005615234	0.341414306640625	2.3655048828125	1.661739105224609	0.246659294128418	2.448677856445312	1.392963684082031	0.2193303833007813	2.352740234375	1.188722839355469	0.1526636810302734	2.323714965820312	1.09977705001831	0.1548003654479981
15	0.4666670000000002	2.309691284179688	1.186567832946777	0.3830326843261719	2.285223510742187	1.364402389526367	0.3727618408203125	2.264417846679688	1.506296722412109	0.3633495941162109	2.250257690429687	1.724681488037109	0.3640679931640625	2.228188720703125	1.687258544921875	0.3874971008300782	2.123836059570313	1.645270629882813	0.4769632568359375	2.11248876953125	1.368399871826172	0.5050112915039062	2.06383349609375	1.169837226867676	0.3925899353027344	2.09855712890625	1.089477504730225	0.3988658447265625	2.164287475585938	1.005806036949158	0.3774391021728516	2.116050903320312	1.061212715148926	0.3748305511474609	2.278339477539062	1.690016387939453	0.342042739868164	2.365649169921875	1.661409729003906	0.2473031845092774	2.445302612304688	1.392705383300781	0.2151413803100586	2.351280639648437	1.187389778137207	0.1506260833740234	2.32275	1.100038246154785	0.1557895622253418
16	0.5	2.309574584960937	1.185980430603027	0.3826408386230469	2.285148071289062	1.363732879638672	0.37226611328125	2.263793579101563	1.505417831420898	0.3622188568115234	2.250527587890625	1.723737518310547	0.3639910888671875	2.2283154296875	1.686322937011719	0.3872284240722657	2.123877807617188	1.644873016357422	0.4767275390625	2.1109189453125	1.368283843994141	0.5055969848632813	2.0630576171875	1.171132659912109	0.3909644470214844	2.100332885742187	1.090811725616455	0.3965845947265625	2.16434814453125	1.005540875434876	0.3775680084228515	2.116032958984375	1.065180885314941	0.3758290863037109	2.278456665039062	1.689072174072266	0.3418086090087891	2.3660966796875	1.660234283447266	0.2476159286499023	2.4444384765625	1.391578002929688	0.2144531478881836	2.346329467773438	1.188556846618652	0.1473227386474609	2.323595703125	1.102066730499268	0.1580098991394043
17	0.5333330000000007	2.30981591796875	1.186455322265625	0.3817393493652343	2.28520849609375	1.364175369262695	0.3716495361328125	2.263930297851562	1.505887069702148	0.361996078491211	2.250292236328125	1.724138061523437	0.3640938720703125	2.228105224609375	1.686656890869141	0.3872197570800781	2.124439453125	1.64460400390625	0.477421142578125	2.110615356445313	1.367831405639648	0.5039893188476563	2.062098999023438	1.168478782653809	0.3930492858886719	2.098930297851562	1.087786914825439	0.397666259765625	2.164902709960938	1.004260857582092	0.376601821899414	2.1139697265625	1.059252311706543	0.3741533050537109	2.278315673828125	1.689561279296875	0.3419173736572265	2.366111328125	1.660652709960938	0.2479637069702149	2.444391235351563	1.39202522277832	0.2148685531616211	2.34560107421875	1.189479866027832	0.1471832122802734	2.324488403320312	1.102453464508057	0.1580704460144043
18	0.5666670000000007	2.309433349609375	1.186281684875488	0.3808976898193359	2.284682983398437	1.364125854492187	0.3717352752685547	2.263970458984375	1.506107757568359	0.363507797241211	2.250501708984375	1.72447998046875	0.3652989807128906	2.228340454101563	1.687027038574219	0.3885660858154297	2.1242001953125	1.644391021728516	0.4780138854980469	2.108307495117188	1.367445770263672	0.502825424194336	2.059407958984375	1.16964533996582	0.3892272491455078	2.095913330078125	1.089367294311523	0.3949612121582031	2.160007568359375	1.004274877548218	0.3742711639404297	2.1078828125	1.06018941116333	0.3718595123291016	2.278448974609375	1.689836883544922	0.3430798950195313	2.365271484375	1.660750061035156	0.2480623397827149	2.44411669921875	1.392194320678711	0.2137671051025391	2.344525634765625	1.189930511474609	0.1460755386352539	2.322968383789063	1.103176498413086	0.1571720809936523
19	0.6000000000000005	2.309070678710937	1.185786560058594	0.3795647888183594	2.284772094726563	1.36356282043457	0.3705296478271484	2.26383935546875	1.505360824584961	0.3618578643798828	2.251267333984375	1.723572967529297	0.3658066101074219	2.228916748046875	1.686023101806641	0.3886270904541016	2.12351708984375	1.643485595703125	0.4762809906005859	2.109632202148437	1.366974639892578	0.5035740509033203	2.054078002929688	1.17240828704834	0.3876354522705078	2.095643432617187	1.092468887329102	0.3910165863037109	2.156336303710938	1.005122715950012	0.3741715698242187	2.106900390625	1.066662506103516	0.3676697998046875	2.279102783203125	1.689057403564453	0.3433234100341797	2.366843627929688	1.660265991210938	0.2493456268310547	2.4450302734375	1.391677383422852	0.215345588684082	2.340757202148438	1.192169509887695	0.1456757278442383	2.323342407226562	1.104725189208984	0.1577530479431152
20	0.6333330000000004	2.308915649414063	1.185859191894531	0.3790170440673828	2.284686645507812	1.363703979492187	0.3701702728271484	2.264167602539063	1.505641555786133	0.3619809417724609	2.251402709960938	1.723899230957031	0.3659979858398438	2.229032592773438	1.686311737060547	0.3887584838867187	2.123603637695313	1.643645568847656	0.4763761901855469	2.109044677734375	1.36695329284668	0.5025478973388672	2.05333984375	1.170610450744629	0.3892530059814453	2.09527001953125	1.090504333496094	0.3918929748535157	2.156194946289062	1.003302900314331	0.3746132965087891	2.106609375	1.063065906524658	0.3655110321044922	2.279318481445312	1.689406707763672	0.3435552673339844	2.366910766601563	1.660650604248047	0.2493442077636719	2.444634643554688	1.392026763916016	0.2145940017700195	2.340868408203125	1.192338768005371	0.144643440246582	2.324762084960938	1.104269927978516	0.156430591583252
21	0.6666670000000003	2.308171264648437	1.18566325378418	0.3780476226806641	2.284103759765625	1.363426376342773	0.3695809020996094	2.264140747070313	1.50539631652832	0.3621513977050781	2.251452392578125	1.723517791748047	0.366214370727539	2.229158081054687	1.685952392578125	0.3890359039306641	2.123789184570312	1.643540802001953	0.4767195129394531	2.10749072265625	1.366906723022461	0.5007846374511719	2.051426513671875	1.169996719360352	0.3888359069824219	2.094484375	1.089847316741943	0.3906023559570312	2.155202758789063	1.002378604888916	0.3739966583251954	2.106438842773438	1.064807537078857	0.3676568756103515	2.279271606445312	1.689047790527344	0.343690200805664	2.366803955078125	1.660820495605469	0.2493566360473633	2.444129760742188	1.392334899902344	0.2139129943847656	2.340306030273438	1.192453971862793	0.1453474960327149	2.323784057617187	1.105518325805664	0.1577644958496094
22	0.7000000000000002	2.30805859375	1.185554069519043	0.37752880859375	2.28381494140625	1.363405197143555	0.3692816925048828	2.263803833007812	1.505464172363281	0.3621571197509766	2.251291259765625	1.723704681396484	0.3668952331542968	2.2289990234375	1.686065765380859	0.3896668395996093	2.123823364257812	1.643395690917969	0.4776671295166016	2.10748046875	1.366492370605469	0.5003977966308594	2.050461181640625	1.170847724914551	0.3865624084472656	2.09348193359375	1.09048664855957	0.3872662353515625	2.154295654296875	1.003323712348938	0.3709767456054687	2.104919799804688	1.065799503326416	0.3637753295898437	2.2790546875	1.689263061523437	0.3441961669921875	2.366526611328125	1.661244781494141	0.2496250839233398	2.443488891601563	1.392733245849609	0.2126285171508789	2.339257690429688	1.193184684753418	0.1432517852783203	2.322946899414062	1.106413101196289	0.1549466400146484
23	0.733333	2.307880737304687	1.185730461120605	0.376072998046875	2.2836640625	1.36359423828125	0.3683499603271485	2.263576416015625	1.505649887084961	0.3615627136230469	2.251318115234375	1.723847045898438	0.3670379638671875	2.228942504882812	1.686169372558594	0.3896304931640625	2.123473022460938	1.643063995361328	0.4769697875976563	2.108392211914063	1.366112106323242	0.4995243072509765	2.051796997070312	1.170775428771973	0.3850746612548828	2.093808349609375	1.090862594604492	0.3881680908203125	2.15457421875	1.003616998672485	0.3727539978027343	2.105557250976562	1.065842163085938	0.3646841125488282	2.279077514648438	1.689451019287109	0.3442766418457031	2.366768432617187	1.660842346191406	0.2502126235961914	2.441639770507813	1.392170837402344	0.2123499298095703	2.33622900390625	1.19287223815918	0.1437427215576172	2.323406860351563	1.104659385681152	0.1546347808837891
24	0.766667	2.306292236328125	1.185955711364746	0.3747834320068359	2.282227172851562	1.364193618774414	0.3674836578369141	2.2625712890625	1.506611785888672	0.3613964538574219	2.251721923828125	1.725269775390625	0.36767236328125	2.22905859375	1.687586517333985	0.3901732788085938	2.123129028320313	1.64428140258789	0.4772631530761719	2.106153442382812	1.367065567016601	0.500899917602539	2.046790283203125	1.170975799560547	0.3881109161376953	2.088318237304687	1.089233818054199	0.3891822052001953	2.14775634765625	1.000592326164246	0.3731765747070312	2.100125854492187	1.065508964538574	0.3656015167236328	2.279306396484375	1.690712585449219	0.3447412414550781	2.367007690429688	1.661180969238281	0.2506786575317383	2.442689208984375	1.392031066894531	0.2124738693237305	2.335476928710937	1.193733169555664	0.1421322860717774	2.322223388671875	1.10523857498169	0.1512268867492676
25	0.8000000000000007	2.30705859375	1.185610244750977	0.3746672515869141	2.28283251953125	1.363784561157227	0.3673614807128907	2.263065185546875	1.506153030395508	0.3612861785888672	2.251989379882812	1.724749572753906	0.36759130859375	2.229323120117187	1.687046722412109	0.3900282287597656	2.123318359375	1.643622650146484	0.4768828735351562	2.10660546875	1.366449905395508	0.500430908203125	2.047669189453125	1.170387321472168	0.3874928588867187	2.089243041992187	1.088772117614746	0.3884303894042969	2.148756225585938	1.000232028007507	0.3723442535400391	2.101241821289062	1.065128162384033	0.3650096130371094	2.279647583007812	1.690233001708984	0.3447168426513672	2.367677490234375	1.660875518798828	0.2509563369750977	2.444290771484375	1.392069229125977	0.2130324630737305	2.338254516601562	1.193219093322754	0.1424540405273438	2.326142333984375	1.104769954681396	0.1512605972290039
26	0.8333330000000005	2.301131225585937	1.184954261779785	0.3718013916015625	2.2792197265625	1.363126968383789	0.3654933929443359	2.2609365234375	1.505420852661133	0.3598471221923828	2.252715454101562	1.723672607421875	0.3687032165527344	2.22950146484375	1.686048828125	0.3905557556152344	2.123191040039063	1.643245544433594	0.4770037689208985	2.106274169921875	1.366618621826172	0.5010506439208984	2.04235205078125	1.172767715454102	0.3879808044433594	2.08098974609375	1.088817974090576	0.3848006439208984	2.141007446289063	1.002004470825195	0.3806547241210937	2.101980224609375	1.07015629196167	0.3655271911621094	2.279969116210937	1.689153717041016	0.3455733184814453	2.369829956054688	1.660603363037109	0.2535115127563476	2.443488891601563	1.392188232421875	0.2107021179199219	2.337410278320313	1.194596992492676	0.1386062393188476	2.318755004882813	1.10669803237915	0.1469186172485352
27	0.8666670000000005	2.301247436523437	1.184787872314453	0.3717717132568359	2.279441284179688	1.363041580200195	0.3652073669433594	2.261552612304688	1.505457931518555	0.3596612396240234	2.253251708984375	1.723844268798828	0.3677506866455078	2.230116943359375	1.686265747070313	0.3898359222412109	2.124462158203125	1.64322900390625	0.4772110900878906	2.105109497070313	1.366613311767578	0.5010777282714844	2.039148620605469	1.171383491516113	0.3911035308837891	2.081596557617187	1.087647182464599	0.3823988494873047	2.141453369140625	1.00075836277008	0.3806541748046875	2.10146240234375	1.071600448608399	0.3657467956542969	2.28045849609375	1.689242584228516	0.3446379089355469	2.370111206054688	1.660449951171875	0.2523374710083008	2.44453564453125	1.391600769042969	0.2117020797729492	2.337445068359375	1.194530113220215	0.13901220703125	2.319362060546875	1.105577632904053	0.1460407981872558
28	0.9000000000000004	2.300848754882812	1.185328819274902	0.3728958435058594	2.279281494140625	1.363638946533203	0.3656753540039063	2.2613759765625	1.506055221557617	0.3593927917480468	2.253437866210938	1.724532135009766	0.3675773162841797	2.230309204101562	1.686970275878906	0.3897428894042969	2.124297973632812	1.6434560546875	0.4764627227783204	2.104721557617188	1.366773223876953	0.500486328125	2.038779541015625	1.170383155822754	0.3923196105957031	2.082182006835938	1.086728927612305	0.3808881225585937	2.1407490234375	0.9994704217910766	0.381889892578125	2.101523071289062	1.071606864929199	0.3662623138427734	2.280525390625	1.689881530761719	0.3443488159179687	2.36981103515625	1.660717620849609	0.2517099304199219	2.443937622070313	1.391826843261719	0.2104884796142578	2.336586547851562	1.194107551574707	0.139633430480957	2.320156127929688	1.104979457855225	0.1470567436218262
29	0.9333330000000002	2.301596923828125	1.184851791381836	0.3723069458007813	2.280177124023437	1.362976425170898	0.3653862762451172	2.262368896484375	1.505246643066406	0.359341049194336	2.253703125	1.723435424804687	0.3673294219970703	2.230656005859375	1.685856689453125	0.3894177551269531	2.124805541992187	1.642450256347656	0.4761180114746094	2.104387817382812	1.366363632202148	0.5018637847900391	2.039867004394531	1.172556838989258	0.3891982116699219	2.08160791015625	1.088672134399414	0.3797207489013672	2.13781787109375	1.000881534576416	0.3824148406982422	2.10126025390625	1.074031917572021	0.3660167999267578	2.280942504882812	1.688902008056641	0.3442451629638672	2.369967529296875	1.660014068603516	0.2514159393310547	2.445087646484375	1.391744842529297	0.2100955276489258	2.3382900390625	1.193911170959473	0.1396358337402344	2.319474731445313	1.106239303588867	0.1479186172485352
30	0.9666670000000002	2.301592895507812	1.184835868835449	0.372320297241211	2.280181640625	1.362962387084961	0.3653931274414063	2.262381103515625	1.505234176635742	0.3593426971435547	2.253723266601563	1.723424987792969	0.3673264465332031	2.230668090820313	1.685847320556641	0.3894089660644531	2.124790649414062	1.642453643798828	0.4760820922851562	2.10429638671875	1.366370834350586	0.501832290649414	2.039767333984375	1.172574226379394	0.3891521911621094	2.081449096679687	1.08863593673706	0.3797153930664062	2.137585083007813	1.000767446517944	0.3824351043701172	2.101079467773437	1.073948589324951	0.3660686187744141	2.28096728515625	1.688889892578125	0.3442501831054687	2.370024780273437	1.66000244140625	0.2514519271850586	2.445180419921875	1.39174008178711	0.2101594161987305	2.338425537109375	1.193889739990234	0.1396673431396485	2.319630249023438	1.106214725494385	0.1479439277648926
31	1	2.301431030273438	1.183717987060547	0.3721785736083985	2.280258911132813	1.361852890014648	0.3653148193359375	2.26273583984375	1.504144577026367	0.3594282684326172	2.254671142578125	1.722324005126953	0.367660888671875	2.231541625976563	1.684785827636719	0.3897133483886719	2.126061645507813	1.641419372558594	0.4767238616943359	2.104046020507813	1.365423751831055	0.5015833892822266	2.038473754882812	1.171751220703125	0.3894504547119141	2.077810791015625	1.08682572555542	0.3784551239013672	2.135248413085938	1.000445412635803	0.381936294555664	2.096364013671875	1.071340709686279	0.3667278289794922	2.281794799804687	1.68774755859375	0.3445310363769531	2.370970092773438	1.658865539550781	0.2519035491943359	2.446597045898438	1.390814086914062	0.2108812408447266	2.33997216796875	1.192976028442383	0.1401938552856445	2.321786743164063	1.104789802551269	0.1493877944946289
32	1.033333000000001	2.301686889648438	1.183893646240234	0.3722955322265625	2.280279052734375	1.361958572387695	0.3656305236816406	2.26259912109375	1.504198516845703	0.359954345703125	2.254321044921875	1.722290130615234	0.3685395355224609	2.231274047851563	1.684703338623047	0.3905667114257813	2.125997802734375	1.641093078613281	0.477657943725586	2.10436572265625	1.365115539550781	0.5021385192871093	2.038874206542969	1.171553756713867	0.3899084777832031	2.078355102539063	1.086718990325928	0.3787902374267578	2.136118286132812	1.000616391181946	0.3823371276855468	2.097037963867188	1.071211967468262	0.3671652069091797	2.281434936523437	1.687790130615234	0.3453158416748047	2.370530029296875	1.659211822509766	0.2525502700805664	2.446515625	1.391438705444336	0.2108993453979492	2.339969116210938	1.193751487731934	0.1399635925292969	2.321669555664062	1.105832000732422	0.1485439414978027
33	1.066667000000001	2.302324096679688	1.184610305786133	0.3734717712402343	2.280254272460938	1.3625771484375	0.3659600524902344	2.261375366210937	1.504574279785156	0.3589641723632813	2.254804565429688	1.722644348144531	0.3694040679931641	2.23166064453125	1.6850634765625	0.3913320159912109	2.128021850585938	1.641586181640625	0.480760009765625	2.103088500976563	1.365613296508789	0.5034951477050782	2.032444885253907	1.170976303100586	0.395942886352539	2.075103515625	1.087485679626465	0.3794646148681641	2.134020263671875	1.002876810073853	0.3877230987548828	2.094994140625	1.068030586242676	0.3504201354980468	2.281466064453125	1.688121948242188	0.3456551055908203	2.37098681640625	1.660123931884766	0.253090087890625	2.448529907226562	1.39274479675293	0.2104833984375	2.342730590820312	1.194900077819824	0.1389427490234375	2.322521362304688	1.107983306884766	0.1489821548461914
34	1.100000000000001	2.303295288085938	1.184813873291016	0.3737322235107422	2.281498046875	1.362860717773438	0.3661634826660156	2.263742431640625	1.505120391845703	0.3600068817138672	2.256904052734375	1.723334350585938	0.36865283203125	2.233868530273438	1.685883728027344	0.3909732208251953	2.130087158203125	1.642819854736328	0.4804917602539063	2.105661376953125	1.366903244018555	0.5050127716064453	2.032544250488281	1.171977874755859	0.399482666015625	2.074435668945313	1.088597305297851	0.379423095703125	2.137374145507812	1.004516764640808	0.3829133148193359	2.091969604492188	1.069830921173096	0.3487711639404297	2.28355126953125	1.688649688720703	0.3451009826660156	2.372402709960937	1.660058166503906	0.2519396820068359	2.448692138671875	1.391788177490234	0.2111395950317383	2.341646606445313	1.194732261657715	0.1391316223144531	2.319283935546875	1.10809969329834	0.1483526992797851
35	1.133333	2.303806884765625	1.184869346618652	0.3736885681152344	2.2819189453125	1.363011260986328	0.3665938415527344	2.263866455078125	1.505299667358398	0.3605936889648438	2.25677783203125	1.723571655273437	0.3700233001708985	2.233721801757812	1.685998992919922	0.3921653900146485	2.129042602539062	1.640980621337891	0.47961181640625	2.106802001953125	1.364578811645508	0.5021904907226562	2.037079406738282	1.168484024047852	0.3962598571777344	2.077129150390625	1.084687881469727	0.3789830169677735	2.140502807617187	1.001288269042969	0.3837386322021484	2.10025146484375	1.068021667480469	0.3524276733398438	2.283524780273438	1.688985260009766	0.3463946533203125	2.3719453125	1.660518249511719	0.2526246643066407	2.449611083984375	1.392512115478516	0.2111631851196289	2.342169067382812	1.195921821594238	0.1380339050292969	2.319645629882812	1.109989814758301	0.1468733329772949
36	1.166667	2.304268188476562	1.184583847045898	0.3740587615966797	2.28240283203125	1.362854675292969	0.3669916687011718	2.264183227539062	1.505210540771484	0.3608342590332031	2.256481689453125	1.723604522705078	0.3703002777099609	2.233434448242187	1.685939758300781	0.3923651885986328	2.128400024414063	1.641147735595703	0.4796536712646484	2.106985229492188	1.364650238037109	0.5037343292236328	2.036872619628906	1.169546684265137	0.3960025482177735	2.077834350585937	1.086005645751953	0.3784629058837891	2.14159033203125	1.00299584197998	0.3837438201904297	2.096828125	1.067524578094482	0.3526328125	2.283417846679687	1.689072998046875	0.3467424774169922	2.372126098632812	1.660431060791016	0.2531775817871094	2.450139892578125	1.392283294677734	0.2122780303955078	2.343592163085937	1.19540111541748	0.1381309661865234	2.321657592773438	1.109791015625	0.1474214897155762
37	1.2	2.304197631835938	1.184918357849121	0.373940200805664	2.28263232421875	1.363267150878906	0.3671366577148438	2.264432495117187	1.505648284912109	0.3609778289794922	2.256468383789063	1.724057556152344	0.3705571899414062	2.2334990234375	1.686347473144531	0.3926457672119141	2.12877490234375	1.640852478027344	0.4800059967041015	2.107054565429688	1.364124465942383	0.502118148803711	2.038389404296875	1.168096733093262	0.3950081329345703	2.079618530273438	1.084598499298096	0.3780882568359375	2.142663940429688	1.001352451324463	0.3837861328125	2.0972685546875	1.064283916473389	0.3524329528808594	2.283416137695313	1.689567077636719	0.3469364318847656	2.371785888671875	1.660919952392578	0.2529741058349609	2.449791015625	1.392746841430664	0.2119708633422852	2.3430263671875	1.195717948913574	0.1383291702270508	2.321697265625	1.109808570861816	0.1475003204345703
38	1.233333	2.303867309570312	1.184738494873047	0.3737767486572265	2.282441040039062	1.36306233215332	0.3670156097412109	2.264345825195313	1.505425506591797	0.3608899688720703	2.25639453125	1.723794616699219	0.3702733612060547	2.233418334960938	1.686113220214844	0.3923791809082031	2.128691162109375	1.640711669921875	0.4797277679443359	2.107201538085937	1.364137756347656	0.5028579711914063	2.038609741210937	1.168277770996094	0.3955292816162109	2.079617309570312	1.084783714294434	0.3775418853759765	2.142209716796875	1.001321381568909	0.383010513305664	2.09777392578125	1.065009105682373	0.3536938934326171	2.283343994140625	1.689290222167969	0.3467005157470703	2.3718134765625	1.660527404785156	0.2529389877319336	2.449812133789062	1.392349685668945	0.2123082656860352	2.342829467773437	1.195500366210938	0.1386140441894531	2.321518310546875	1.108424251556396	0.1462171440124512
39	1.266667	2.303847534179687	1.184740440368652	0.373705062866211	2.282433837890625	1.363061874389648	0.3669609069824219	2.264338500976563	1.505421752929688	0.3608424987792969	2.256373168945313	1.723785278320312	0.3702112884521485	2.233411010742187	1.686104553222656	0.3923309936523438	2.128726806640625	1.640678802490234	0.4797182464599609	2.107333740234375	1.364102142333985	0.5028213500976563	2.038756286621094	1.168231193542481	0.3955155944824219	2.07980029296875	1.084756229400635	0.377431655883789	2.142458740234375	1.001299215316772	0.3827808685302734	2.097888305664062	1.064929210662842	0.3533045349121094	2.283314208984375	1.689282318115235	0.3466286773681641	2.371762451171875	1.660510620117188	0.2528531723022461	2.449822509765625	1.392320938110351	0.2123842697143555	2.3429130859375	1.195395515441894	0.1388243408203125	2.321619995117187	1.108433757781982	0.1465856971740723
40	1.300000000000001	2.304558959960938	1.184463973999023	0.3754124145507812	2.282767822265625	1.363399536132813	0.368755859375	2.264262329101562	1.506230590820313	0.3624676818847656	2.258135498046875	1.725407928466797	0.3728579864501953	2.23462255859375	1.687700286865234	0.3947294921875	2.128199096679687	1.640911804199219	0.4802474212646485	2.105135620117188	1.363311630249024	0.5024628906249999	2.03868359375	1.165484870910645	0.3955393829345704	2.075096923828125	1.082709812164307	0.3699834899902343	2.135324340820312	0.9966580934524536	0.3854704742431641	2.0918583984375	1.060982265472412	0.3520790710449219	2.285013671875	1.690642913818359	0.3491997375488281	2.374142822265625	1.659976867675781	0.2559834136962891	2.450027587890625	1.390230087280274	0.2142968292236328	2.346604248046875	1.190484977722168	0.1401284866333008	2.318634033203125	1.101035331726074	0.1570328330993652
41	1.333333000000001	2.304668212890625	1.184173873901367	0.3753511657714844	2.28222412109375	1.363094055175781	0.3685189514160156	2.262970825195312	1.505879837036133	0.3617793884277344	2.2572255859375	1.725133697509766	0.3728999786376953	2.233674926757812	1.687370819091797	0.3946903533935547	2.127460205078125	1.641063537597656	0.4807553405761719	2.107291259765625	1.363181716918945	0.5035107421875	2.038823303222657	1.165560668945313	0.3973628692626953	2.077897094726563	1.083750038146973	0.3731315002441407	2.138239624023438	0.9975726976394652	0.3837562561035156	2.096859741210937	1.064365497589111	0.3524185028076172	2.284018310546875	1.690390960693359	0.3490797119140625	2.37417626953125	1.660598785400391	0.2564540863037109	2.449704223632812	1.390511749267578	0.2151371917724609	2.34844091796875	1.190515197753906	0.1379584579467774	2.3219853515625	1.099674823760986	0.1594420394897461
42	1.366667000000001	2.3047587890625	1.182730400085449	0.3759464111328125	2.28254150390625	1.361698532104492	0.3694665985107422	2.26396923828125	1.504614318847656	0.3636196899414063	2.25768994140625	1.723923065185547	0.3734862518310547	2.2342548828125	1.686211395263672	0.3955122375488281	2.128670043945313	1.640407836914062	0.4826889038085938	2.106805297851563	1.362377639770508	0.50177392578125	2.039830993652344	1.163326644897461	0.397511489868164	2.076228393554688	1.080763965606689	0.3715194244384765	2.137837280273438	0.9968204278945924	0.3846981048583984	2.09323779296875	1.060333187103272	0.3521873168945313	2.284544555664063	1.689123260498047	0.3498443450927734	2.374209106445313	1.659598449707031	0.2567864532470703	2.45156494140625	1.390289321899414	0.2138566513061523	2.3493515625	1.191911270141602	0.1345541687011719	2.326292358398438	1.101258178710937	0.1595675430297852
43	1.4	2.3039462890625	1.183344848632812	0.3751314849853515	2.28231298828125	1.36218229675293	0.3689028930664062	2.264717163085938	1.505059173583984	0.3639467010498047	2.257451782226562	1.724050628662109	0.3745667266845703	2.23411474609375	1.686220062255859	0.3963376922607422	2.128210083007812	1.640759429931641	0.4830348510742187	2.10608544921875	1.363019271850586	0.501219741821289	2.0396171875	1.162842414855957	0.3991997985839844	2.077019287109375	1.081221420288086	0.372412841796875	2.137687622070312	0.9950622930526734	0.3856678009033203	2.109070922851562	1.064170642852783	0.352835693359375	2.2845263671875	1.689475067138672	0.3509342193603516	2.373584350585937	1.660152252197266	0.2574669876098633	2.454028442382812	1.391833221435547	0.2160765151977539	2.352115478515625	1.193921875	0.1354567108154297	2.325697509765625	1.10306213760376	0.159579963684082
44	1.433333	2.303582275390625	1.183229927062988	0.3752639617919922	2.2816875	1.361939804077148	0.3689707641601563	2.263753295898438	1.504697708129883	0.3637771148681641	2.255934814453125	1.723535949707031	0.3749347839355469	2.232648803710938	1.685608581542969	0.3965455932617188	2.1265244140625	1.640365264892578	0.4830005950927735	2.10521923828125	1.362750183105469	0.5019447326660156	2.039042419433594	1.162704010009766	0.3997430725097656	2.077104370117187	1.08134232711792	0.3734275512695313	2.137197509765625	0.9945303239822388	0.3850629577636719	2.1133583984375	1.065535373687744	0.3557152404785156	2.283136962890625	1.689107116699219	0.351286865234375	2.372324096679687	1.660718353271484	0.257791389465332	2.45307666015625	1.392603225708008	0.2164683380126953	2.353677978515625	1.193519409179687	0.1355511779785156	2.325964111328125	1.103011627197266	0.1597420425415039
45	1.466667	2.30272705078125	1.183876800537109	0.374318099975586	2.281349609375	1.362755889892578	0.3681127319335937	2.263636840820312	1.505620986938477	0.3627510986328125	2.25583642578125	1.724619415283203	0.3732173004150391	2.232526245117187	1.686745300292969	0.3949551849365234	2.126951049804688	1.640980407714844	0.4818736267089844	2.105209228515625	1.36325146484375	0.5010785980224609	2.038464904785156	1.163053634643555	0.3992505645751953	2.075044067382812	1.081215194702148	0.3720910491943359	2.135107421875	0.9943971586227416	0.385540771484375	2.094641967773438	1.059056720733643	0.354468017578125	2.283057006835937	1.690089385986328	0.3496722259521484	2.372706665039062	1.661309753417969	0.2565500411987305	2.452042724609375	1.392402359008789	0.2158116073608398	2.351021606445313	1.194475288391113	0.1340253067016602	2.325709228515625	1.10325793838501	0.1593350677490235
46	1.5	2.302514282226563	1.183039154052735	0.3746969451904297	2.281087768554688	1.361764572143555	0.3686481628417969	2.26338818359375	1.504512969970703	0.3634815368652344	2.255507690429687	1.723305541992187	0.3743963470458984	2.232200561523437	1.685407348632812	0.3960035552978516	2.12654736328125	1.639520935058594	0.4825672454833985	2.104854125976563	1.361999526977539	0.50137060546875	2.038422485351563	1.162088447570801	0.3992273712158203	2.0748046875	1.080286457061768	0.3719413909912109	2.134784790039062	0.9935153708457947	0.3854523315429688	2.093727783203125	1.059669898986817	0.3526699523925781	2.282748291015625	1.688864624023438	0.3508340454101563	2.3724208984375	1.660373199462891	0.2578197784423828	2.451880493164063	1.391857543945312	0.2163341217041016	2.351318725585938	1.194120460510254	0.13404296875	2.32587158203125	1.102970005035401	0.1594491958618164
47	1.533333000000001	2.301630981445313	1.182992401123047	0.3745471496582031	2.280052734375	1.361569732666016	0.3691160736083984	2.262554321289063	1.504226791381836	0.3649388275146485	2.253640380859375	1.722836853027344	0.3753026580810547	2.230502197265625	1.684917785644531	0.3969620361328125	2.12501611328125	1.637690246582031	0.4828520812988281	2.103275756835937	1.360371139526367	0.5014768676757813	2.038265075683594	1.160116226196289	0.3994766082763672	2.074126708984375	1.077916748046875	0.3723511810302734	2.137192749023438	0.9947054080963135	0.3839058837890625	2.106531982421875	1.060633094787597	0.3528865966796875	2.281050903320312	1.688487487792969	0.3518705444335938	2.37099365234375	1.660627166748047	0.2590436401367188	2.447619262695313	1.39139697265625	0.2162502212524414	2.35129052734375	1.191861480712891	0.133036376953125	2.323322509765625	1.10117081451416	0.1619704513549805
48	1.566667000000001	2.301767456054687	1.182644668579102	0.3742975921630859	2.280090087890625	1.36116764831543	0.3689667663574219	2.262342163085937	1.503766540527344	0.3646074066162109	2.25417822265625	1.722323974609375	0.3755553436279297	2.23090625	1.684430786132812	0.39709423828125	2.124980102539062	1.637187683105469	0.4824166107177734	2.102732421875	1.359999114990234	0.5015988311767579	2.038043212890625	1.160004623413086	0.3989924011230469	2.074036987304687	1.078365947723388	0.3712188720703125	2.136910766601563	0.9949749803543091	0.3824453582763672	2.1068486328125	1.06200471496582	0.3511590270996094	2.281473754882812	1.687956939697266	0.3520509796142578	2.37102099609375	1.660528228759766	0.2588609924316406	2.448208618164062	1.391557434082031	0.2163365173339844	2.351644409179688	1.192296981811523	0.1329457550048828	2.324308837890625	1.101435901641846	0.1615707015991211
49	1.600000000000001	2.300781005859375	1.182660537719727	0.3741412963867188	2.27923583984375	1.361481185913086	0.3688108825683594	2.260923461914063	1.504182357788086	0.3638458404541016	2.252351440429687	1.72296630859375	0.3762660675048828	2.229199829101562	1.684838989257813	0.3976863708496094	2.12407666015625	1.637492553710937	0.4844017791748046	2.101859741210938	1.359783493041992	0.502105712890625	2.036264831542969	1.160663734436035	0.3978206024169922	2.072808715820313	1.078776226043701	0.3712404174804688	2.1354306640625	0.9954125604629516	0.3835779571533203	2.107292114257812	1.063059844970703	0.3495459747314453	2.279670288085938	1.688750823974609	0.3523905181884766	2.369096801757812	1.660938873291016	0.2588737335205078	2.44465283203125	1.390763885498047	0.2159276962280273	2.352033569335938	1.190202278137207	0.1301571044921875	2.3211044921875	1.098554527282715	0.15942333984375
50	1.633333	2.302116088867187	1.181971580505371	0.3734945373535157	2.2797392578125	1.360768707275391	0.3690083923339844	2.260815307617188	1.503487106323242	0.3646772766113281	2.252529052734375	1.722323150634766	0.3778974304199219	2.229265991210937	1.684130645751953	0.3991292266845703	2.122457885742187	1.636908264160156	0.4838078002929688	2.100344360351563	1.359323837280273	0.5033316192626953	2.036135131835938	1.160449165344238	0.3979492492675781	2.07243310546875	1.080215267181396	0.3680524749755859	2.13517919921875	0.9969400691986083	0.381548080444336	2.104460083007813	1.061114295959473	0.3487865295410156	2.279861206054687	1.688147369384766	0.3539497985839843	2.369168334960937	1.660147125244141	0.2603906402587891	2.445605346679687	1.390548370361328	0.215810546875	2.35271533203125	1.190143524169922	0.1297849349975586	2.320251220703125	1.098888885498047	0.1601802673339844
51	1.666667	2.30288916015625	1.181818588256836	0.3734237670898438	2.28044970703125	1.360566665649414	0.3690484771728516	2.261395629882812	1.503231536865234	0.3646986389160156	2.253036865234375	1.722007965087891	0.3778483123779297	2.2298251953125	1.683824890136719	0.3991202545166015	2.12295068359375	1.6367900390625	0.4837881317138671	2.099840698242188	1.359291122436523	0.5028085174560547	2.036385498046875	1.159455101013183	0.3987326965332031	2.071571411132813	1.076876075744629	0.3709955902099609	2.136376831054688	0.9962204456329347	0.3833780517578125	2.100810302734375	1.058588171005249	0.3478302917480469	2.28034375	1.687843719482422	0.3538816680908203	2.369898559570312	1.660187713623047	0.2604652252197266	2.444726196289063	1.390292175292969	0.2150008087158203	2.352167358398438	1.190760726928711	0.1270522384643555	2.320782104492188	1.100138370513916	0.1602658157348633
52	1.7	2.302963989257813	1.180105323791504	0.3734634246826172	2.280068969726562	1.358985137939453	0.3691788940429688	2.26061474609375	1.50175862121582	0.3648711547851562	2.252744262695312	1.72073681640625	0.3789041748046875	2.229457885742187	1.682475891113281	0.4000912170410156	2.121923706054687	1.636380920410156	0.4848018646240234	2.100249267578125	1.358474243164062	0.5037402038574219	2.034980041503906	1.159007537841797	0.3995162658691406	2.06981103515625	1.076603008270264	0.3709930267333984	2.134414916992188	0.9955145387649535	0.3836190185546875	2.101858764648437	1.05942387008667	0.3472162628173828	2.279968627929687	1.686574584960937	0.3547298126220703	2.369675903320313	1.659604339599609	0.2610438537597656	2.4366484375	1.387572738647461	0.2114665374755859	2.348800659179688	1.186181617736816	0.1217206230163574	2.317008422851563	1.096247261047363	0.1602079162597656
53	1.733333	2.303934204101562	1.180250053405762	0.3736134490966797	2.280509643554687	1.359043548583984	0.3690349273681641	2.260736083984375	1.501762298583984	0.3645770263671875	2.253261352539062	1.720748840332031	0.3783467102050782	2.230012817382812	1.682559448242188	0.3996687927246094	2.122878784179687	1.636454254150391	0.4847836151123047	2.09827783203125	1.358773651123047	0.5026734313964843	2.033273864746094	1.157575660705567	0.4018533782958984	2.070636840820312	1.077581195831299	0.3718332977294921	2.135496215820313	0.9959442501068115	0.3831177215576171	2.08764453125	1.058361478805542	0.3459398345947265	2.280323120117187	1.686511901855469	0.3541180877685547	2.371156494140625	1.660845611572266	0.2612090911865235	2.434711669921875	1.387609466552734	0.2133599395751953	2.347264038085937	1.187838180541992	0.1201133422851562	2.319290405273438	1.097454120635986	0.1606953048706055
54	1.766667	2.305481323242188	1.18034676361084	0.3724216766357422	2.282850341796875	1.359248031616211	0.3681673431396484	2.263288940429687	1.501990493774414	0.3634161834716797	2.255739135742187	1.720957427978516	0.377429443359375	2.2324873046875	1.682733337402344	0.3986870269775391	2.125599365234375	1.636496704101563	0.4840010681152344	2.099796752929687	1.35891259765625	0.5008899230957031	2.036057006835938	1.155888793945312	0.403394775390625	2.070218505859375	1.076723121643066	0.370421615600586	2.136406860351562	0.9971721687316895	0.3825554656982422	2.110459716796875	1.060594268798828	0.3495448913574219	2.282827880859375	1.686760040283203	0.3531861419677734	2.37424560546875	1.661338104248047	0.2607416839599609	2.436666015625	1.387779006958008	0.2130290374755859	2.350110107421875	1.187519943237305	0.1199037170410156	2.320072509765625	1.09801526260376	0.1620045700073242
55	1.800000000000001	2.308623413085938	1.178398170471191	0.3740688934326172	2.284873901367187	1.357129653930664	0.3691006011962891	2.263945068359375	1.49966357421875	0.3631926116943359	2.257613159179687	1.718548950195312	0.3784916839599609	2.234406860351562	1.680312377929687	0.3997738037109375	2.127669067382812	1.634915771484375	0.4857442474365234	2.102138427734375	1.357320220947266	0.5012803344726562	2.038209411621094	1.154249160766601	0.404083251953125	2.073111206054688	1.07365718460083	0.3731235961914062	2.140759033203125	0.9962219257354736	0.3828999328613281	2.117523315429688	1.060419013977051	0.3527213134765625	2.284270141601563	1.684374908447265	0.3537839965820312	2.374652221679687	1.658950408935547	0.260386962890625	2.432304931640625	1.384525772094726	0.2115173568725586	2.349576538085937	1.18102848815918	0.1215307960510254	2.326783325195312	1.091345699310303	0.1667726669311523
56	1.833333000000001	2.309952270507813	1.177613159179687	0.3757635955810547	2.286011596679687	1.356811065673828	0.371132308959961	2.264239013671875	1.499552841186524	0.3648772888183593	2.25683740234375	1.719022857666016	0.3801321105957031	2.23383056640625	1.680578887939453	0.4015717010498047	2.129677612304687	1.629069274902344	0.4879497375488281	2.099257690429687	1.350631683349609	0.4931855163574219	2.04467236328125	1.144410942077637	0.3949104309082031	2.074543212890625	1.060336585998535	0.3721294860839844	2.139583618164062	0.98526145362854	0.3789965515136718	2.131605224609375	1.054710815429687	0.3731873779296875	2.283657958984375	1.684870178222656	0.3552815704345703	2.372897583007813	1.658222076416016	0.2605225219726562	2.427150512695312	1.382801330566406	0.2083691558837891	2.347199829101562	1.177806053161621	0.1175154037475586	2.3229453125	1.094281185150146	0.1704897308349609
57	1.866667000000001	2.311100219726562	1.177282958984375	0.3765655822753906	2.287215576171875	1.356209091186523	0.3714118194580078	2.265326293945312	1.498665161132813	0.3645791320800781	2.257765747070312	1.717777679443359	0.3802305603027344	2.234795043945312	1.679336120605469	0.4015538482666016	2.131004028320313	1.628287811279297	0.488325927734375	2.101806396484375	1.350115783691406	0.4935676879882812	2.048331176757813	1.145363090515137	0.3928602447509766	2.074248291015625	1.061117130279541	0.372261474609375	2.138751953125	0.9863023061752318	0.3796419677734375	2.137636840820313	1.058379419326782	0.3749516448974609	2.28460009765625	1.683738983154297	0.3553645477294922	2.373611450195312	1.658238800048828	0.2603569030761719	2.426779541015625	1.383348739624023	0.2066459503173828	2.347485107421875	1.177466697692871	0.1184278259277344	2.321441162109375	1.093088256835938	0.1702337112426758
58	1.9	2.310833984375	1.17835848236084	0.3768424224853516	2.2884365234375	1.357656646728516	0.3720017547607422	2.267467041015625	1.500356979370117	0.36506201171875	2.259512573242187	1.719616973876953	0.3813479766845703	2.236259033203125	1.681052703857422	0.4022467498779297	2.13196044921875	1.628655181884766	0.4877794036865234	2.1043212890625	1.350155410766602	0.4945634002685547	2.049989624023437	1.146171279907227	0.3923683929443359	2.074863647460938	1.061818363189697	0.3709535522460937	2.13935791015625	0.9868122186660767	0.3795447692871093	2.142330810546875	1.060853797912598	0.376214859008789	2.286738525390625	1.685648040771484	0.3567164611816406	2.376319091796875	1.659500518798828	0.2623143005371094	2.42812158203125	1.384667343139649	0.2059283752441406	2.351146118164062	1.177808990478516	0.1173037872314453	2.319981201171875	1.097212844848633	0.1704545059204102
59	1.933333	2.31307666015625	1.178227279663086	0.3773180236816406	2.290912231445312	1.35766716003418	0.3725862579345703	2.2709814453125	1.500691757202148	0.3665936279296875	2.26144091796875	1.720189788818359	0.3807380981445312	2.23834521484375	1.681630126953125	0.4019180145263672	2.133438720703125	1.629904602050781	0.487222427368164	2.106996215820312	1.35132453918457	0.4974156646728516	2.05167431640625	1.148921424865723	0.3921832275390625	2.082001708984375	1.066095733642578	0.3679067993164062	2.144432861328125	0.9892131786346436	0.3797785186767578	2.147676513671875	1.067611061096192	0.3778708801269531	2.289026733398437	1.686162994384766	0.3565407562255859	2.378398681640625	1.659940551757813	0.2617295227050781	2.432613525390625	1.384736068725586	0.208467529296875	2.355661865234375	1.179418403625488	0.1155684814453125	2.324836303710938	1.098729160308838	0.168186653137207
60	1.966667	2.31345361328125	1.177680068969727	0.3769518432617187	2.291202026367188	1.356809310913086	0.3721189727783203	2.271404541015625	1.499621612548828	0.3662238464355468	2.261332275390625	1.718748840332031	0.3800416107177734	2.238289916992187	1.680222137451172	0.4011487274169921	2.134117065429687	1.62886148071289	0.4872737731933594	2.106887084960937	1.350780792236328	0.4970991363525391	2.050174621582031	1.148202827453613	0.393618881225586	2.084545776367188	1.066558292388916	0.36787548828125	2.15027294921875	0.9912078056335449	0.3814622039794922	2.149560302734375	1.07005322265625	0.3775466918945313	2.289032592773437	1.684816558837891	0.3560273590087891	2.379751220703125	1.659544830322266	0.2626403350830078	2.434250122070313	1.384836532592773	0.2096072692871094	2.35810791015625	1.179593414306641	0.1168746643066406	2.3250361328125	1.101378105163574	0.1698366394042969
61	2	2.314423828125	1.177519943237305	0.3777879486083984	2.292277954101563	1.356886978149414	0.3728822326660156	2.27229345703125	1.499818923950195	0.3666330413818359	2.262547119140625	1.719216369628906	0.3808596649169922	2.239375366210937	1.680639770507812	0.4018776397705078	2.134650024414062	1.628542358398438	0.4870937652587891	2.1077158203125	1.350067230224609	0.4965315551757812	2.052352783203125	1.146100677490234	0.3941163177490234	2.087070678710937	1.064461208343506	0.3678625640869141	2.152357788085937	0.9891865310668946	0.3830257263183594	2.151842651367188	1.068057563781738	0.3776947174072265	2.290267822265625	1.685239410400391	0.3568036041259766	2.380814697265625	1.659226928710938	0.263252685546875	2.434407958984375	1.38420539855957	0.208997444152832	2.356976806640625	1.179222114562988	0.1160010681152344	2.325248779296875	1.100648662567139	0.1696413116455078
62	2.033333000000001	2.315926025390625	1.176114204406738	0.3802876281738281	2.293983154296875	1.355254028320312	0.3746426696777344	2.274757690429687	1.49811100769043	0.3683806915283203	2.265326416015625	1.717320617675781	0.3817921905517578	2.2420400390625	1.678888366699219	0.4028287353515625	2.137209838867188	1.627954803466797	0.4884014739990234	2.111972900390625	1.349602554321289	0.496783447265625	2.054936645507812	1.146772018432617	0.3937775573730469	2.09070556640625	1.065319396972656	0.3685457916259766	2.15726220703125	0.990285828590393	0.3821149444580078	2.154060546875	1.068495273590088	0.3792501983642578	2.293048828125	1.683265197753906	0.3579897003173828	2.384688842773437	1.658480407714844	0.2654490356445313	2.437779296875	1.38394319152832	0.2099550018310547	2.360733276367188	1.179644340515137	0.1158029098510742	2.327135986328125	1.102396606445312	0.1690568161010742
63	2.066667000000001	2.3152861328125	1.175111236572266	0.3799300994873047	2.292847290039062	1.354132690429688	0.3739830932617187	2.274103881835937	1.4970791015625	0.3684376220703125	2.265111328125	1.716253845214844	0.3819703216552734	2.241760620117187	1.677866973876953	0.4029885101318359	2.135769653320312	1.630023193359375	0.4887582702636719	2.112213012695312	1.351825759887695	0.4998268127441406	2.053479736328125	1.149944526672363	0.3962357025146485	2.0903515625	1.068884155273437	0.3684507141113281	2.15632568359375	0.9940128145217895	0.3841424865722656	2.1551201171875	1.073043636322021	0.3776120300292969	2.292753540039063	1.682161163330078	0.3581455230712891	2.38385546875	1.658304534912109	0.264702407836914	2.438789184570313	1.384000106811524	0.2102243041992187	2.362278686523438	1.179868812561035	0.1153677940368652	2.328157592773437	1.101930740356445	0.1675796356201172
64	2.100000000000001	2.318578979492187	1.175594917297363	0.3808873291015625	2.29655908203125	1.354537231445312	0.3758402862548828	2.277679809570313	1.497364608764648	0.3702982177734375	2.268337036132813	1.716355834960937	0.3837523193359375	2.244864135742188	1.677967956542969	0.4045558319091797	2.138091064453125	1.629288330078125	0.4887038726806641	2.114217041015625	1.351195297241211	0.4993174896240234	2.0580390625	1.147965751647949	0.3968927612304687	2.09673583984375	1.067527076721191	0.3693632965087891	2.161090942382812	0.9912582807540893	0.3838492889404297	2.158122802734375	1.070103164672852	0.3795364685058594	2.296201904296875	1.682326202392578	0.3601784362792969	2.386190795898437	1.658253173828125	0.2657980041503906	2.443250244140625	1.384470855712891	0.211825065612793	2.366643310546875	1.180092887878418	0.117954517364502	2.332025024414063	1.102272846221924	0.1698853912353516
65	2.133333	2.318985717773438	1.176358551025391	0.3813595581054687	2.29685888671875	1.355405548095703	0.3766176605224609	2.277707641601562	1.498277450561524	0.3710900726318359	2.268781494140625	1.717383911132813	0.3849979400634765	2.245240478515625	1.678981292724609	0.4057562866210938	2.138270629882812	1.629118774414062	0.4890433807373047	2.112919921875	1.350919937133789	0.4987601928710937	2.057589721679688	1.146899681091309	0.3970429382324219	2.096330932617188	1.066454032897949	0.3686980133056641	2.160172485351563	0.9902084970474243	0.3845432891845703	2.157013671875	1.067981616973877	0.3780231628417969	2.296578979492188	1.683325134277344	0.3613192138671875	2.385904541015625	1.658760223388672	0.266274169921875	2.441778076171875	1.384689971923828	0.2117308807373047	2.363810424804687	1.18113533782959	0.1168419570922851	2.330413696289062	1.102490463256836	0.1691447143554687
66	2.166667	2.321112426757812	1.176769493103027	0.3831873321533203	2.298944091796875	1.355724609375	0.3781849670410157	2.280034301757812	1.498560745239258	0.372820068359375	2.271465454101563	1.71756591796875	0.3867827911376953	2.247639404296875	1.679223602294922	0.4072737274169922	2.140150024414063	1.629757720947266	0.4900133514404297	2.113521606445313	1.35182682800293	0.499107177734375	2.057074584960938	1.148113273620606	0.3976499176025391	2.097872924804688	1.068056777954101	0.370918212890625	2.161459838867188	0.991304440498352	0.3857890777587891	2.151406616210938	1.06238296508789	0.3782074127197266	2.29941259765625	1.683476409912109	0.3633658905029297	2.390093383789063	1.658782257080078	0.2696347351074219	2.44635400390625	1.384999450683594	0.2147207717895508	2.367374145507812	1.182420043945313	0.1188967933654785	2.333281005859375	1.103734565734863	0.1706538467407226
67	2.2	2.321437866210938	1.177152595520019	0.3832606811523438	2.298825927734375	1.355899475097656	0.3781047668457032	2.279454956054687	1.498542938232422	0.3724517669677734	2.272838623046875	1.717268798828125	0.388712158203125	2.24862646484375	1.678969543457031	0.4087148590087891	2.1399111328125	1.630428436279297	0.4902878570556641	2.113673461914062	1.352603485107422	0.5001235809326172	2.058811279296875	1.148695388793945	0.3984410858154297	2.09837548828125	1.067475955963135	0.371993392944336	2.161160034179687	0.9906156702041626	0.3845979766845703	2.1546884765625	1.064483264923096	0.3816258239746094	2.300520629882813	1.683198944091797	0.3650256195068359	2.391986328125	1.659622589111328	0.2718231048583984	2.44731201171875	1.385789367675781	0.217646858215332	2.367281005859375	1.184304229736328	0.1211030120849609	2.334812866210938	1.10536604309082	0.1730419540405274
68	2.233333	2.32283935546875	1.177165237426758	0.3849129028320313	2.301121215820312	1.356072326660156	0.3800656280517578	2.283088256835938	1.498958099365234	0.3754523468017578	2.275206787109375	1.717860412597656	0.3891943511962891	2.251072265625	1.679641998291016	0.4094772338867188	2.141502319335937	1.630585021972656	0.4896047515869141	2.114026733398437	1.352856857299805	0.5003798065185547	2.059362060546875	1.149294891357422	0.3978348388671875	2.097631958007812	1.067121959686279	0.3738696746826172	2.162103393554688	0.9897454862594605	0.3868051452636719	2.157236450195312	1.065556095123291	0.3826906585693359	2.30321875	1.683677215576172	0.3660686645507812	2.394666381835937	1.66048291015625	0.2727153930664062	2.454250732421875	1.386834274291992	0.2221049575805664	2.37341357421875	1.186083511352539	0.1249013023376465	2.3377734375	1.108052547454834	0.1750343780517578
69	2.266667	2.323789428710938	1.177072944641113	0.3865046844482422	2.302216918945312	1.355934295654297	0.3809680786132812	2.284406005859375	1.498789031982422	0.3759854888916015	2.27558203125	1.717677947998047	0.3885866241455078	2.251326538085937	1.679480316162109	0.4087407379150391	2.141650756835937	1.630085998535156	0.4885039215087891	2.115007934570313	1.352382476806641	0.5014112396240235	2.061248657226562	1.148445091247559	0.3990303344726562	2.100054809570312	1.066260932922363	0.3739239807128906	2.163158325195313	0.9882814874649047	0.386689193725586	2.158544799804687	1.064260837554932	0.383734359741211	2.304005004882812	1.683490783691406	0.3659831237792969	2.39667138671875	1.659322357177734	0.2741183624267578	2.457513671875	1.386043701171875	0.2232524566650391	2.373764282226563	1.188259307861328	0.1223099822998047	2.332812866210937	1.110381507873535	0.1714335784912109
70	2.300000000000001	2.323912353515625	1.175682312011719	0.3890368347167968	2.30222412109375	1.354646896362305	0.3831973419189453	2.284451904296875	1.497616683959961	0.3780597686767578	2.275605224609375	1.716678771972656	0.3903670349121094	2.25116259765625	1.678480682373047	0.4103723754882812	2.140833984375	1.629711395263672	0.4897595062255859	2.112814208984375	1.351962249755859	0.5021905822753906	2.058090698242188	1.149019203186035	0.3981205749511719	2.100561645507812	1.068390766143799	0.3747054595947266	2.161214965820313	0.9871110210418701	0.3862129516601562	2.154467529296875	1.060638732910156	0.3843985290527344	2.304209350585937	1.682436126708984	0.3680202484130859	2.397345336914062	1.657274566650391	0.2768978881835937	2.45622509765625	1.383689514160156	0.2242637329101562	2.371004638671875	1.186316627502441	0.1231038093566895	2.333331787109375	1.107492938995361	0.1737955093383789
71	2.333333000000001	2.324724365234375	1.174336502075195	0.3892234039306641	2.30258251953125	1.352950622558594	0.3824776916503906	2.284277465820312	1.495577453613281	0.3764552917480469	2.27686083984375	1.714321136474609	0.3897639617919922	2.252122924804687	1.676255523681641	0.4094650421142578	2.142110107421875	1.628960693359375	0.4897685089111328	2.11292578125	1.351710037231445	0.49977294921875	2.056700439453125	1.148189140319824	0.3985491638183594	2.099965454101563	1.068709327697754	0.3757669067382813	2.160756469726563	0.9863846435546875	0.386080810546875	2.150688232421875	1.056855003356933	0.3846658782958984	2.305279052734375	1.680034606933594	0.3673922729492187	2.39956640625	1.656441802978516	0.2772259521484375	2.454223388671875	1.382137619018555	0.2262108612060547	2.375697265625	1.183182846069336	0.1235924682617187	2.337344360351563	1.104957790374756	0.1737733764648438
72	2.366667000000001	2.32487451171875	1.174248634338379	0.3901854248046875	2.30283203125	1.352696502685547	0.3831496276855469	2.284527221679688	1.495181335449219	0.3767610626220703	2.2777861328125	1.713767791748047	0.3898401641845703	2.25279443359375	1.6758349609375	0.4093724060058594	2.142510009765625	1.628641143798828	0.4891288452148437	2.113337768554687	1.351596893310547	0.4994443969726562	2.0573505859375	1.148821311950684	0.397083999633789	2.101244384765625	1.069738288879394	0.3761351318359375	2.162265625	0.9880779438018799	0.3862641296386718	2.148330078125	1.055203117370605	0.3840906372070312	2.306221313476563	1.6793974609375	0.3677204284667969	2.401333374023437	1.655843566894531	0.2786246337890625	2.455376220703125	1.38164192199707	0.2279139709472656	2.3780703125	1.183023971557617	0.1241503829956055	2.339557983398437	1.10433812713623	0.1720447006225586
73	2.4	2.324743530273437	1.171801147460938	0.3911921844482422	2.303260375976563	1.350471786499023	0.3846377563476562	2.285324462890625	1.493148651123047	0.3783986663818359	2.279138793945313	1.711991638183594	0.3908495483398438	2.253826904296875	1.674147003173828	0.4102669219970703	2.1421259765625	1.627732269287109	0.4886777648925781	2.112565063476563	1.350695541381836	0.5004510040283203	2.055331909179688	1.147202697753906	0.3998309631347656	2.10091748046875	1.069450622558594	0.3752872161865234	2.161640014648437	0.9879445085525512	0.3847730255126953	2.148455200195313	1.054930370330811	0.3814069671630859	2.307694702148438	1.677449310302734	0.3690654907226563	2.402316162109375	1.652831573486328	0.2795634307861328	2.458395751953125	1.378638122558594	0.2297248001098633	2.380265380859375	1.181760070800781	0.1232707786560059	2.34373828125	1.103373825073242	0.1748049545288086
74	2.433333	2.3238447265625	1.171089859008789	0.3933547058105469	2.302638793945313	1.349857147216797	0.3863688659667969	2.284314453125	1.492489837646484	0.378894287109375	2.279462524414062	1.711307708740234	0.3930740814208984	2.2538662109375	1.673460845947266	0.4121298828125	2.141663940429687	1.627036499023438	0.4897585906982422	2.1114365234375	1.349978775024414	0.4998648681640625	2.054989990234375	1.146201309204101	0.3991885681152344	2.100260009765625	1.068377376556397	0.3742430725097656	2.160766235351562	0.986838599205017	0.384492416381836	2.148390991210937	1.054235752105713	0.3806372680664063	2.307857543945313	1.676754302978516	0.3710826873779297	2.40173779296875	1.65128515625	0.281044906616211	2.453927490234375	1.376455520629883	0.2299170989990234	2.381342163085938	1.176865379333496	0.124865234375	2.343415649414062	1.098028858184815	0.1738253860473633
75	2.466667	2.324315795898437	1.169620513916016	0.3935464477539062	2.302705444335937	1.347823745727539	0.3859776458740234	2.2847294921875	1.490156036376953	0.3789350891113281	2.278155883789062	1.708425659179687	0.3911109161376953	2.252932983398437	1.670636016845703	0.4104642181396484	2.141350219726562	1.627115142822266	0.48999951171875	2.111398681640625	1.350750961303711	0.4999570159912109	2.0537890625	1.147656578063965	0.3999801025390625	2.0992548828125	1.070172943115234	0.3753719635009766	2.162271850585937	0.9896509952545165	0.3850027160644531	2.149754516601563	1.059169288635254	0.3839663848876953	2.306744140625	1.674021423339844	0.3694798431396484	2.4005966796875	1.650424438476563	0.2794034271240234	2.456553955078125	1.376679946899414	0.2314940338134766	2.384927368164063	1.177155349731445	0.1269491195678711	2.345998046875	1.09869713973999	0.1746806869506836
76	2.5	2.3256328125	1.16975244140625	0.3938679809570312	2.3033037109375	1.347894989013672	0.3867716217041016	2.284774780273438	1.49018115234375	0.3801104736328125	2.279421508789063	1.708543029785156	0.3912801208496094	2.253999877929687	1.670983520507813	0.4108243408203125	2.141497192382813	1.6286982421875	0.4894793853759766	2.110259399414063	1.35273371887207	0.5019095916748046	2.052813842773437	1.151768241882324	0.3981264495849609	2.093469848632813	1.072611698150635	0.3764320068359375	2.1613369140625	0.9938277425765991	0.3835928802490234	2.146039916992188	1.058229232788086	0.3801360931396485	2.307805786132812	1.673880584716797	0.3697896118164062	2.401480590820313	1.649493896484375	0.2797425384521484	2.457060791015625	1.375675857543945	0.2318529510498047	2.38208447265625	1.176243034362793	0.1297962417602539	2.342346435546875	1.095375617980957	0.1734887084960938
77	2.533333000000001	2.325632080078125	1.169752388000488	0.3938683471679687	2.303302612304687	1.34789468383789	0.3867718658447266	2.2847734375	1.490180679321289	0.3801112060546875	2.2794208984375	1.708542358398437	0.3912809753417969	2.25399951171875	1.67098291015625	0.410825927734375	2.141497924804687	1.628697998046875	0.4894826812744141	2.110258666992188	1.352733703613281	0.5019106903076171	2.0528095703125	1.15177108001709	0.3981249847412109	2.093466552734375	1.07261470413208	0.3764266357421875	2.16133447265625	0.9938311109542846	0.3835832366943359	2.146038818359375	1.058231700897217	0.3801246185302735	2.3078046875	1.6738798828125	0.3697899780273437	2.401478149414062	1.649493560791016	0.2797415618896484	2.457060302734375	1.375676345825195	0.2318512420654297	2.3820859375	1.176241539001465	0.1297968521118164	2.342352172851562	1.095372375488281	0.1734923706054687
78	2.566667000000001	2.32977734375	1.168562225341797	0.3930957946777344	2.30707080078125	1.346741333007813	0.3866427612304687	2.28812451171875	1.489040573120117	0.3802859191894531	2.283650146484375	1.707371673583984	0.3928835296630859	2.257904418945313	1.669787963867188	0.4119919586181641	2.144837646484375	1.626098754882813	0.4891499633789063	2.112404296875	1.350136856079102	0.4994188537597656	2.055999877929688	1.149686958312988	0.3938962860107422	2.10024755859375	1.071755268096924	0.3746583557128906	2.1688447265625	0.9936144294738769	0.3784091339111328	2.152599975585937	1.06038293838501	0.3780926361083984	2.312054931640625	1.672726287841797	0.3713667755126953	2.405448974609375	1.64691732788086	0.2814404144287109	2.4622734375	1.373425765991211	0.2325011444091797	2.3835673828125	1.176602981567383	0.1274618148803711	2.344527587890625	1.095696537017822	0.1715028533935547
79	2.600000000000001	2.32933544921875	1.168721160888672	0.3927814483642578	2.306906982421875	1.34636799621582	0.3863557586669922	2.288629272460938	1.488339660644531	0.3806155700683594	2.283978271484375	1.705987701416016	0.3929449615478515	2.25830908203125	1.668518402099609	0.4119819641113281	2.145238403320312	1.625696258544922	0.4886619262695313	2.10986279296875	1.351136260986328	0.5004089660644531	2.0539541015625	1.15072534942627	0.3960391235351562	2.1016376953125	1.074254676818848	0.3745821838378907	2.166508544921875	0.9950054187774658	0.3795306243896485	2.150703002929688	1.06133390045166	0.3746949005126953	2.31235791015625	1.671456451416016	0.3715848236083984	2.405583862304687	1.647098419189453	0.2817190093994141	2.460447998046875	1.374225509643555	0.2318067321777344	2.3831240234375	1.17705345916748	0.1279382286071777	2.345648315429687	1.094053985595703	0.1702091064453125
80	2.633333	2.331111328125	1.168360824584961	0.3927840270996094	2.308449340820313	1.3460537109375	0.3857904052734376	2.289844360351562	1.48803630065918	0.3793829345703125	2.284307861328125	1.705782958984375	0.3922493896484375	2.25883544921875	1.668141998291016	0.4112882080078125	2.146480712890625	1.625554077148437	0.4893497467041016	2.112903076171875	1.350570602416992	0.5004663391113281	2.055253295898438	1.149928497314453	0.3971710815429688	2.107958374023438	1.07590323638916	0.373137451171875	2.171122924804687	0.9967931079864503	0.379966552734375	2.156328735351563	1.064769245147705	0.3677994995117188	2.312789916992188	1.671391418457031	0.3707076568603516	2.406472045898437	1.648428680419922	0.2808717803955078	2.462684814453125	1.375592575073242	0.2310225448608398	2.386402099609375	1.178015655517578	0.1269766960144043	2.348827880859375	1.093423923492431	0.1661502914428711
81	2.666667	2.330723999023437	1.168206069946289	0.3920849304199219	2.308392578125	1.345950897216797	0.3856175537109375	2.290254150390625	1.488016372680664	0.37989208984375	2.284268920898437	1.705707916259766	0.3927100830078125	2.259027587890625	1.668023376464844	0.4119544677734375	2.146865112304687	1.624565032958984	0.4898775787353515	2.111864624023438	1.34974870300293	0.5003628234863281	2.05239306640625	1.150553955078125	0.3957162475585937	2.10717578125	1.07764380645752	0.3731644287109375	2.170968505859375	0.998860300064087	0.38105322265625	2.155493896484375	1.066234836578369	0.3666293334960937	2.312681274414063	1.671381958007812	0.3709703521728516	2.404940673828125	1.648882019042969	0.2793947296142578	2.464841918945313	1.37666242980957	0.2316140975952148	2.390243408203125	1.177522415161133	0.1292227897644043	2.350409301757812	1.093612361907959	0.1657475814819336
82	2.7	2.33215283203125	1.168312934875488	0.390309814453125	2.310117797851563	1.346196472167969	0.383658676147461	2.292041015625	1.48833984375	0.3775478363037109	2.286843017578125	1.706226257324219	0.3899959411621093	2.2615517578125	1.668638397216797	0.409448257446289	2.149726440429688	1.624879241943359	0.48796044921875	2.11422607421875	1.349752746582031	0.4961677856445312	2.053727416992188	1.149476112365723	0.393551025390625	2.10724365234375	1.075863735198975	0.3703014221191406	2.171138061523437	0.9982023429870606	0.3809635620117188	2.15425	1.062186031341553	0.3644635620117188	2.315053955078125	1.671738586425781	0.3681662445068359	2.406919677734375	1.649018218994141	0.2761466522216797	2.464162963867188	1.376448806762695	0.2257388000488281	2.3879912109375	1.177326622009277	0.1240547409057617	2.350454345703125	1.093700428009033	0.1659136123657227
83	2.733333	2.331858276367187	1.168153633117676	0.3896529846191407	2.310265625	1.346132965087891	0.3831599578857422	2.292830688476562	1.488406326293945	0.3775256195068359	2.286394409179688	1.706290954589844	0.3892536315917969	2.261325073242188	1.668618316650391	0.4088501434326172	2.150126098632812	1.623993072509766	0.4879568939208985	2.114438720703125	1.348799591064453	0.4955057678222656	2.0536171875	1.149057197570801	0.3920252990722656	2.10662744140625	1.075186248779297	0.3682069854736328	2.170083862304687	0.9972597513198853	0.3782467041015625	2.153818359375	1.061473472595215	0.3615024108886719	2.314793823242187	1.671901153564453	0.3675174560546875	2.4072119140625	1.64907666015625	0.2761018829345703	2.465089599609375	1.376636016845703	0.2255236434936523	2.389962768554687	1.176817443847656	0.1242637481689453	2.351380859375	1.093516036987305	0.1650183258056641
84	2.766667	2.335570678710937	1.169321006774902	0.3853185577392578	2.314633544921875	1.347225143432617	0.379327377319336	2.297505859375	1.489409423828125	0.3737571258544922	2.291782836914062	1.707097076416016	0.3864843292236328	2.266862670898437	1.669442565917969	0.406194595336914	2.156669555664062	1.6229814453125	0.4854004821777343	2.1225986328125	1.347833129882813	0.4895883636474609	2.0631826171875	1.147802452087402	0.3864012451171875	2.117489013671875	1.073805473327637	0.3658567810058594	2.179723022460938	0.9961557483673096	0.3765222015380859	2.167148071289063	1.066123023986816	0.3657180480957031	2.31981689453125	1.672744049072266	0.3642882843017579	2.4114248046875	1.651472717285156	0.2717875518798828	2.470799682617187	1.379973052978516	0.21965673828125	2.389316528320313	1.184377365112305	0.1155296058654785	2.351798828125	1.101445823669434	0.1568164291381836
85	2.800000000000001	2.337074951171875	1.169195983886719	0.3841555328369141	2.315752075195312	1.347267440795898	0.3780676574707031	2.297454833984375	1.489428405761719	0.3713853912353516	2.292107543945312	1.707457580566406	0.3850755920410156	2.267341552734375	1.669689849853516	0.4049368896484375	2.157309814453125	1.623694641113281	0.4849906463623047	2.120785278320312	1.348519638061523	0.4899291687011719	2.06188232421875	1.147479339599609	0.3872210083007813	2.1119091796875	1.069372016906738	0.3656175842285156	2.176198486328125	0.9953307018280029	0.3743908386230469	2.158223510742188	1.056701282501221	0.3624775085449219	2.319884765625	1.673096466064453	0.3623980255126953	2.410036499023438	1.652920867919922	0.2679616088867188	2.468024291992188	1.380474792480469	0.2162373886108399	2.384901611328125	1.184846138000488	0.1126544075012207	2.35225	1.100735725402832	0.1553581161499024
86	2.833333000000001	2.335869750976562	1.168825843811035	0.383643310546875	2.314070190429688	1.346761596679688	0.3767095642089844	2.295878540039062	1.488884689331055	0.3701056518554687	2.290470581054687	1.706908294677734	0.3829913940429688	2.2657734375	1.669215362548828	0.4030480194091797	2.15642626953125	1.625221282958984	0.4850705413818359	2.12157763671875	1.349863052368164	0.4927055053710938	2.059385620117188	1.14962899017334	0.3903343658447266	2.106875732421875	1.070299236297608	0.3674351348876953	2.171937377929687	0.9974351377487183	0.3737061614990234	2.15045654296875	1.054384910583496	0.3587718658447265	2.318202880859375	1.672481231689453	0.3603812255859375	2.409696166992187	1.652303192138672	0.2671015167236328	2.464858276367187	1.379796951293945	0.2136151733398438	2.38507373046875	1.183297782897949	0.1093879776000977	2.353035400390625	1.099906555175781	0.1527568130493164
87	2.866667000000001	2.335858764648438	1.168837493896484	0.382811050415039	2.314858764648438	1.346816802978516	0.3762345733642578	2.296841674804687	1.488890975952148	0.3693521270751953	2.292643676757812	1.706851684570312	0.3819740600585938	2.26785888671875	1.669331115722656	0.4021841735839844	2.159080932617187	1.625309509277344	0.4849029693603515	2.126474243164063	1.349735198974609	0.48959130859375	2.06770654296875	1.148618186950684	0.3875210571289063	2.11085205078125	1.068897895812988	0.3632188415527344	2.174247924804687	0.9960909080505371	0.3753529052734375	2.167059326171875	1.062135303497314	0.3642561187744141	2.320070678710938	1.672268676757813	0.3592908172607422	2.409982666015625	1.649188079833984	0.265371337890625	2.460968505859375	1.376873596191406	0.2068102264404297	2.384941284179687	1.17937686920166	0.101890869140625	2.34910791015625	1.096538879394531	0.1477094955444336
88	2.9	2.335783203125	1.168819213867188	0.3827671661376953	2.31480712890625	1.346801940917969	0.376184799194336	2.29680908203125	1.488878952026367	0.3692975158691406	2.292649047851563	1.706842193603516	0.3819125518798828	2.267856079101563	1.669326416015625	0.4021218872070312	2.159057495117188	1.625328521728516	0.4848275604248047	2.1263681640625	1.349762817382812	0.489498779296875	2.067551391601563	1.148673484802246	0.3873939666748047	2.110639892578125	1.068943412780762	0.3630616760253906	2.17399853515625	0.996051275253296	0.3751164703369141	2.166765258789063	1.062033454895019	0.3640032653808594	2.320071655273438	1.672253356933594	0.3592322540283203	2.409976684570312	1.649149566650391	0.2653126373291016	2.46087841796875	1.376818756103515	0.2067496185302734	2.384772827148438	1.179353340148926	0.1018217353820801	2.348864135742188	1.096526435852051	0.1476224517822265
89	2.933333	2.335760131835937	1.168847595214844	0.3826861572265625	2.314793701171875	1.346833908081055	0.3760990600585937	2.296804809570312	1.488913940429688	0.369209701538086	2.292665283203125	1.706880218505859	0.3818328552246094	2.2678671875	1.669365570068359	0.4020401458740234	2.15905224609375	1.625375732421875	0.4847333221435547	2.126314331054687	1.349812789916992	0.4893695831298828	2.067467041015625	1.148748870849609	0.3872193756103516	2.11053515625	1.06903148651123	0.3628472595214843	2.173884765625	0.996114254951477	0.3748648681640625	2.166526611328125	1.061934730529785	0.3636695098876953	2.3200859375	1.672289184570313	0.3591522369384765	2.409985717773437	1.649191436767578	0.2652241973876953	2.460850708007813	1.3768662109375	0.2065791473388672	2.384678344726562	1.179454772949219	0.1015858879089356	2.3487548828125	1.09660982131958	0.1473297805786133
90	2.966667	2.334837646484375	1.168374473571777	0.3797721252441406	2.3128291015625	1.346200561523438	0.3734619903564453	2.294528930664062	1.488238891601563	0.3675417785644531	2.290311279296875	1.706014434814453	0.3817232513427734	2.265706176757813	1.668353790283203	0.401828109741211	2.156869750976562	1.626170501708984	0.4854072418212891	2.1263408203125	1.35030549621582	0.4877180023193359	2.072705688476562	1.147925315856934	0.3859271697998047	2.115447631835938	1.068809154510498	0.363315673828125	2.17244091796875	0.9926262969970703	0.3715647277832032	2.151111328125	1.049474021911621	0.3604035949707032	2.317576293945312	1.671621246337891	0.3586194610595703	2.406013671875	1.651075805664063	0.2627908172607422	2.458541870117188	1.379863677978516	0.2013127670288086	2.375540771484375	1.186154075622559	0.09473744201660156	2.342994140625	1.101759243011475	0.1373699798583984
91	3	2.334300048828125	1.169070823669434	0.3789478302001953	2.312622314453125	1.346931091308594	0.3726055145263672	2.29457080078125	1.488995666503906	0.366638656616211	2.29093701171875	1.706780731201172	0.3806125793457031	2.266200561523438	1.669212249755859	0.4007191772460937	2.157316040039063	1.627441497802734	0.4844263458251953	2.126111328125	1.351632614135742	0.4873341064453125	2.071743530273437	1.149493026733398	0.3855131530761718	2.113459350585937	1.070345962524414	0.3619399108886718	2.169945922851563	0.9933150758743285	0.3694196472167969	2.142857055664062	1.047279970169067	0.3579132843017578	2.31813818359375	1.672290008544922	0.3575774536132812	2.407044921875	1.651499206542969	0.2621865386962891	2.459391723632812	1.380290145874024	0.2005628509521484	2.37312353515625	1.189118927001953	0.09199673843383789	2.337996459960937	1.104870216369629	0.1340553512573242
92	3.033333000000001	2.334988159179687	1.170299751281738	0.376688720703125	2.312828979492187	1.348198837280274	0.370913803100586	2.29398681640625	1.49020881652832	0.3649754638671875	2.290321655273438	1.708040832519531	0.3788970336914063	2.265570190429687	1.670472961425781	0.398979736328125	2.155493896484375	1.628109924316406	0.4807923126220703	2.125592041015625	1.351997650146484	0.4867925720214844	2.071239379882813	1.149100692749023	0.386110595703125	2.112111938476562	1.071863151550293	0.3587562255859374	2.167946166992188	0.9923606739044188	0.3692351989746094	2.133323608398437	1.047051721572876	0.3561774749755859	2.317546020507812	1.673534210205078	0.3559044036865234	2.407346923828125	1.651757293701172	0.2616989440917968	2.458164672851562	1.380278579711914	0.1998342208862305	2.367777465820312	1.191767791748047	0.08996242141723632	2.335029174804688	1.107825210571289	0.1346514625549317
93	3.066667000000001	2.334559326171875	1.170488922119141	0.3766820983886718	2.312298583984375	1.348355484008789	0.371008056640625	2.293363037109375	1.490337249755859	0.365138427734375	2.289508911132812	1.708126129150391	0.3791995849609375	2.264828979492187	1.670526947021485	0.3992940979003906	2.154892700195313	1.628062622070312	0.48120849609375	2.124982543945312	1.351984817504883	0.4871285858154297	2.070537963867188	1.149174087524414	0.3864163360595703	2.11145361328125	1.072005718231201	0.3589652099609375	2.167151733398438	0.9922292585372925	0.3690558013916015	2.133270385742188	1.047343698501587	0.3563404693603516	2.316726806640625	1.673665344238281	0.3561465911865235	2.406300048828125	1.652069030761719	0.2617160491943359	2.457127685546875	1.380750305175781	0.1993305282592773	2.366498291015625	1.192421234130859	0.08941741943359374	2.333781982421875	1.108431545257568	0.1339250869750976
94	3.100000000000001	2.335154296875	1.170374214172363	0.3767477111816406	2.312909057617188	1.348489532470703	0.3711451873779297	2.293961059570313	1.490665710449219	0.3652895965576172	2.289256225585937	1.708732635498047	0.3790649871826172	2.264707397460938	1.671011047363281	0.3992601470947266	2.154966064453125	1.627662200927734	0.4813494262695313	2.1249580078125	1.351242492675781	0.4876722412109375	2.070756713867188	1.149328247070312	0.3846385803222656	2.111481079101562	1.072000495910645	0.3583935394287109	2.16683447265625	0.9920037651062013	0.3685294189453125	2.132927978515625	1.047564329147339	0.3569638977050781	2.316627319335938	1.674309387207031	0.3560071105957031	2.4060634765625	1.651758758544922	0.2614208984375	2.456285400390625	1.379873229980469	0.1992281494140625	2.364245239257812	1.19151887512207	0.08984990310668944	2.332338012695312	1.108181041717529	0.1360539779663086
95	3.133333	2.335160034179688	1.170370994567871	0.3767647552490234	2.312950439453125	1.348494567871094	0.3711332244873047	2.294018920898438	1.490674957275391	0.3652414703369141	2.289275146484375	1.708747985839844	0.3790033874511719	2.264730712890625	1.671021850585937	0.3991996612548828	2.154972778320313	1.627665191650391	0.4812685852050781	2.124917236328125	1.351240859985352	0.4875742340087891	2.0707236328125	1.149332550048828	0.3845112915039063	2.111415283203125	1.071991962432861	0.3583352813720703	2.166727416992187	0.9919880867004394	0.3685307769775391	2.1328408203125	1.04769582939148	0.3571594696044922	2.316654663085937	1.674327453613281	0.3559491119384766	2.406147216796875	1.651831634521484	0.2614029388427734	2.456637817382812	1.379992889404297	0.1991849746704102	2.36484228515625	1.191542518615723	0.08975422286987304	2.332743530273437	1.108169872283935	0.1357803268432617
96	3.166667	2.333326171875	1.173364204406738	0.3741009521484375	2.310740844726562	1.351642868041992	0.3682713317871094	2.291718872070312	1.493989929199219	0.3624663238525391	2.284315063476563	1.712070343017578	0.3784753112792969	2.26037060546875	1.673797332763672	0.3984921264648438	2.1521982421875	1.627444152832031	0.4813061370849609	2.122386474609375	1.350662948608398	0.4862141876220703	2.067390625	1.14952294921875	0.3817449645996094	2.1091435546875	1.073462390899658	0.3553744659423828	2.1640830078125	0.9916900205612182	0.3673455657958984	2.140654907226562	1.050545919418335	0.3586990356445313	2.311988525390625	1.678193572998047	0.3548499755859374	2.40025	1.657846801757813	0.258454116821289	2.452887939453125	1.385827697753906	0.1971287612915039	2.366619995117188	1.19169303894043	0.09289350128173829	2.32687744140625	1.10932971572876	0.1332352142333985
97	3.2	2.332534301757812	1.172314521789551	0.3736300048828125	2.31016162109375	1.350544296264649	0.3678708953857422	2.291095947265625	1.492818618774414	0.36187255859375	2.285039794921875	1.710780731201172	0.3784265594482422	2.260896484375	1.672623901367188	0.3983651123046875	2.152280517578125	1.62617529296875	0.4804076232910156	2.120664184570312	1.349677154541016	0.4833423461914063	2.066510375976563	1.148340225219727	0.3794270172119141	2.108197265625	1.071458366394043	0.355561538696289	2.164712036132812	0.9920471544265747	0.3679755554199219	2.137911010742187	1.051256563186646	0.3551545867919922	2.3124677734375	1.676814636230469	0.3546966705322265	2.400976196289062	1.656732666015625	0.2584620208740235	2.451265869140625	1.384951995849609	0.1950304489135742	2.362864013671875	1.193467765808105	0.08778596115112305	2.327019653320312	1.112719470977783	0.1349113388061523
98	3.233333	2.332591918945313	1.172397857666016	0.3723988189697265	2.309431396484375	1.350665054321289	0.3662829437255859	2.288505249023438	1.492698379516602	0.3585762329101563	2.28310986328125	1.71067074584961	0.3774532165527343	2.25903466796875	1.672349151611328	0.3972286682128906	2.151025634765625	1.626920776367188	0.4808272552490234	2.118462280273437	1.350350936889648	0.4858852996826172	2.05958935546875	1.149398086547852	0.3833097534179687	2.101364501953125	1.07233031463623	0.3578376617431641	2.16356103515625	0.9931043128967285	0.3640321655273437	2.11944091796875	1.052811277389526	0.354540283203125	2.310267211914063	1.676845672607422	0.3531077117919922	2.397426513671875	1.657222869873047	0.255375846862793	2.451466064453125	1.385084823608398	0.1955539627075195	2.36221533203125	1.192068656921387	0.0916728630065918	2.324188598632813	1.111882061004639	0.1356028366088867
99	3.266667	2.331914794921875	1.172089553833008	0.3727449035644531	2.308672607421875	1.350356170654297	0.3663634490966797	2.2874775390625	1.492336654663086	0.3581680908203125	2.281681884765625	1.710431488037109	0.375933120727539	2.257609008789062	1.672163208007813	0.3958401336669922	2.149746704101562	1.627302032470703	0.48000537109375	2.115741821289062	1.350953369140625	0.4865868377685547	2.055619384765625	1.150537887573242	0.3837409973144531	2.098596069335938	1.073886161804199	0.3582291259765625	2.16363916015625	0.9956209058761597	0.364645263671875	2.1171884765625	1.053172029495239	0.3535128326416015	2.308964965820312	1.676523406982422	0.3518280639648438	2.396444946289063	1.656053405761719	0.2545298690795899	2.4486708984375	1.38372248840332	0.1937608108520508	2.360823120117187	1.189949554443359	0.09000469207763673	2.320560913085937	1.109643241882324	0.1336701164245606
100	3.300000000000001	2.332263427734375	1.172051483154297	0.3712059020996094	2.30877587890625	1.350223983764648	0.3650594635009766	2.288552978515625	1.492370880126953	0.3584964752197266	2.281839111328125	1.710378540039063	0.3757914428710938	2.257997192382812	1.672071533203125	0.3958373718261718	2.149497680664062	1.628192504882813	0.4795666656494141	2.11539599609375	1.351918258666992	0.4861267700195313	2.054635375976563	1.150711906433105	0.3851771392822265	2.098589721679687	1.074780902862549	0.3599129943847656	2.163775756835937	0.9960599164962769	0.3634156188964844	2.118315673828125	1.055383071899414	0.354576171875	2.309199584960937	1.676547302246094	0.3516988372802735	2.39614404296875	1.655190795898438	0.2541377944946289	2.448123901367187	1.383183380126953	0.1922166442871094	2.361398193359375	1.187926177978516	0.09079613494873046	2.31859521484375	1.108959579467773	0.1345215225219726
101	3.333333	2.330091674804688	1.172446342468262	0.37163232421875	2.306517944335938	1.350339172363281	0.3653341674804688	2.286691650390625	1.492359283447266	0.3591968841552734	2.279076904296875	1.710133422851563	0.3748951568603516	2.255493286132813	1.671914672851562	0.3952553863525391	2.147765869140625	1.628787109375	0.4800265655517578	2.115123413085938	1.352745681762695	0.4846278381347656	2.051573608398438	1.15051008605957	0.3883516387939453	2.096617797851563	1.075797714233398	0.3596970672607422	2.161993408203125	0.9984715814590455	0.3639970550537109	2.121478637695312	1.058257982254028	0.3558441772460937	2.30647900390625	1.676308959960938	0.3510105743408203	2.3945390625	1.655460174560547	0.2546787109375	2.444237182617187	1.383440887451172	0.1928061065673828	2.359763061523438	1.187138870239258	0.09268611145019531	2.317261596679687	1.10793673324585	0.1349738235473633
102	3.366667	2.32919287109375	1.172468589782715	0.3708965606689453	2.305791625976562	1.350364715576172	0.3646543426513672	2.286036499023438	1.492377899169922	0.3584913024902344	2.2786298828125	1.710105163574219	0.3745442962646485	2.254997192382812	1.671880706787109	0.3948355712890625	2.147365600585937	1.628689544677734	0.4797034759521485	2.115187255859375	1.352614028930664	0.4856723327636718	2.05129833984375	1.150719841003418	0.38889306640625	2.094866821289062	1.075967239379883	0.3589791107177734	2.160249389648437	0.9986906890869141	0.3637881774902344	2.125483642578125	1.059869739532471	0.3554690399169922	2.306012084960937	1.676298248291016	0.3506121978759766	2.393976928710937	1.655085144042969	0.2542477951049805	2.442233642578125	1.38286344909668	0.192275634765625	2.356260986328125	1.187524078369141	0.09185476684570312	2.314061767578125	1.108269855499267	0.1342021141052246
103	3.4	2.329237426757812	1.172450942993164	0.3709177093505859	2.305815063476563	1.350344207763672	0.3646561889648438	2.28603759765625	1.492353820800781	0.3584706878662109	2.278585571289062	1.710083282470703	0.3744847106933594	2.254959594726563	1.671857482910156	0.3947818603515625	2.147335815429687	1.628656951904297	0.4796555633544922	2.115241577148438	1.352572067260742	0.4856889953613281	2.051424072265625	1.150624877929687	0.3889760131835938	2.095057739257812	1.075868125915527	0.3591248779296875	2.160485717773438	0.9986613292694091	0.3640703125	2.125734130859375	1.059723918914795	0.3557235870361328	2.305975708007812	1.676277648925781	0.3505596313476562	2.393945434570313	1.65506689453125	0.2541974105834961	2.442244018554687	1.38284814453125	0.1922448806762695	2.35628662109375	1.187489151000976	0.0918380241394043	2.31407568359375	1.108238872528076	0.1341863975524902
104	3.433333000000001	2.327874633789063	1.172090812683106	0.3710626373291016	2.304469970703125	1.350012741088867	0.3644591217041016	2.2842919921875	1.491967712402344	0.3574400329589844	2.276809936523438	1.709769836425781	0.3729067687988281	2.2531513671875	1.671586547851563	0.3932693634033203	2.146060913085938	1.628429962158203	0.4788230133056641	2.113798217773438	1.352330139160156	0.4844031524658203	2.051150939941406	1.149850090026856	0.38792236328125	2.095022338867188	1.074525501251221	0.3589314880371094	2.161259399414063	0.9986795482635499	0.3643469390869141	2.13702490234375	1.060667284011841	0.3604154663085938	2.30424072265625	1.675901550292969	0.3490994110107422	2.392989013671875	1.654885986328125	0.2533196716308594	2.44160595703125	1.382378967285156	0.1927139129638672	2.355699340820312	1.187296890258789	0.09178290557861328	2.314208251953125	1.107939224243164	0.1343737678527832
105	3.466667000000001	2.328119750976563	1.171742736816406	0.3700687408447266	2.304433837890625	1.350217498779297	0.3636898651123047	2.284272094726563	1.492648101806641	0.3571727905273437	2.277261596679687	1.711062805175781	0.3741261291503906	2.253372924804688	1.672688842773438	0.3942266082763672	2.145404907226562	1.629283966064453	0.4792525634765625	2.112636108398438	1.352321868896484	0.4859338531494141	2.048480834960937	1.150961639404297	0.3868644714355469	2.093027709960937	1.0762516746521	0.358541763305664	2.159839599609375	0.9988739376068114	0.3641213226318359	2.1177822265625	1.055174890518189	0.3529951782226562	2.304765625	1.677168243408203	0.3500981597900391	2.3929521484375	1.655327423095703	0.2536013793945313	2.439841064453125	1.382125564575195	0.1908332977294922	2.352868286132813	1.186662132263184	0.08878368377685547	2.3105859375	1.108220203399658	0.1347002868652344
106	3.5	2.327783813476563	1.171689735412598	0.3687761993408203	2.303449096679687	1.350064392089844	0.3630415954589844	2.282593017578125	1.492384307861328	0.3568028411865234	2.27556298828125	1.710713409423828	0.374392822265625	2.251755615234375	1.672275482177734	0.3944609375	2.143924560546875	1.628605163574219	0.4795447692871094	2.112182983398438	1.351566680908203	0.4860334930419922	2.047466186523438	1.150358512878418	0.3870115356445313	2.09432177734375	1.076019298553467	0.3600025482177734	2.161588134765625	0.9991526279449463	0.3651340637207031	2.11744482421875	1.056250284194946	0.352286392211914	2.302997680664062	1.676906768798828	0.3501821746826172	2.390908813476563	1.654397186279297	0.2535471267700196	2.43788916015625	1.381338912963867	0.1903496246337891	2.349053344726562	1.186810256958008	0.08836846923828125	2.3109892578125	1.107500087738037	0.1350260124206543
107	3.533333000000001	2.33018017578125	1.170807312011719	0.3703030700683594	2.304041015625	1.34904573059082	0.3638113708496094	2.28240478515625	1.491388641357422	0.3578145904541016	2.274169311523438	1.710049194335937	0.3723983459472656	2.250928588867187	1.671718048095703	0.3934096832275391	2.143809204101562	1.629515167236328	0.4802676086425781	2.113241333007813	1.352229766845703	0.4870961456298828	2.044445861816406	1.151937538146973	0.388916015625	2.095582397460937	1.079104587554932	0.3623748168945313	2.1619833984375	1.001500170707703	0.3655133819580078	2.113892578125	1.059295822143555	0.352565933227539	2.301463134765625	1.676058959960938	0.3482193756103515	2.388661987304688	1.653407501220703	0.2508490142822266	2.438265747070313	1.380195175170898	0.1894140701293945	2.3505341796875	1.184159591674805	0.08936814498901367	2.310943481445312	1.10586466217041	0.1358050422668457
108	3.566667000000001	2.329554809570312	1.17071157836914	0.3695863800048828	2.30325732421875	1.348884216308594	0.3627950134277343	2.281168090820312	1.491099456787109	0.3561766815185546	2.273136596679687	1.709732513427734	0.370944595336914	2.249887817382812	1.671414733886719	0.391948974609375	2.143114868164063	1.629478057861328	0.4793688659667968	2.112615478515625	1.352200210571289	0.4862156066894531	2.0434736328125	1.150400665283203	0.3910316314697265	2.094570922851562	1.077498905181885	0.3631351013183594	2.161671875	0.9995811681747436	0.3653825378417969	2.113132080078125	1.057746501922607	0.3539141693115234	2.300373168945312	1.675735717773438	0.3467098541259765	2.387913208007812	1.653758087158203	0.2494854202270508	2.438292236328125	1.380291030883789	0.1898945007324219	2.351676513671875	1.183461692810059	0.09062624359130859	2.310652954101562	1.105184257507324	0.1363812866210938
109	3.6	2.328369995117187	1.171122817993164	0.3674775848388672	2.302518920898438	1.349038314819336	0.3614131927490234	2.280901611328125	1.49105859375	0.3556042785644531	2.271607177734375	1.709294342041016	0.3695325012207031	2.248770751953125	1.670988708496094	0.3908067169189453	2.143657348632813	1.629066558837891	0.4798029022216797	2.11474560546875	1.35218586730957	0.4896636810302735	2.043467163085937	1.152816513061524	0.3921800689697266	2.094807495117188	1.079754867553711	0.3656536254882813	2.161442016601562	1.00067631816864	0.3659473876953125	2.113955932617188	1.058552688598633	0.3469078063964843	2.298857788085937	1.675432312011719	0.3452944030761719	2.385161376953125	1.652394927978516	0.2474498062133789	2.435484497070313	1.379617141723633	0.1870111618041992	2.350243408203125	1.181508842468262	0.0900772933959961	2.31090380859375	1.103933906555176	0.1372826499938965
110	3.633333	2.328297973632813	1.171102027893066	0.3674338073730469	2.302443115234375	1.349021286010742	0.3613659973144531	2.280816650390625	1.491043395996094	0.3555475616455078	2.271513061523438	1.70928515625	0.3694560699462891	2.248680908203125	1.670979522705078	0.3907379455566407	2.143578247070312	1.629059326171875	0.4797525024414062	2.11468505859375	1.352171508789062	0.489656982421875	2.043417846679688	1.152763008117676	0.3922301177978516	2.09474755859375	1.07968941116333	0.3657485504150391	2.161341918945313	1.000610153198242	0.3661194458007813	2.113887451171875	1.058478569030762	0.3470477142333984	2.29876220703125	1.67542138671875	0.3452168579101562	2.38502001953125	1.652362976074219	0.2473338851928711	2.43519091796875	1.379558959960937	0.186850456237793	2.349740234375	1.181535881042481	0.08992181015014648	2.310207885742187	1.104006340026855	0.1370734710693359
111	3.666667	2.325715576171875	1.17073176574707	0.3711090850830078	2.300708618164062	1.348771011352539	0.3641110382080078	2.278976196289062	1.490733535766601	0.3565777435302734	2.269645263671875	1.709135589599609	0.3686573944091797	2.246798095703125	1.6709970703125	0.3902519683837891	2.1416611328125	1.627932250976563	0.4788208618164063	2.113150756835938	1.350949691772461	0.4883477935791016	2.041696166992187	1.151061080932617	0.3921479034423828	2.092368408203125	1.07802649307251	0.3633502044677734	2.156792358398437	0.9973483686447144	0.3660032043457031	2.109213134765625	1.057604644775391	0.3459385528564453	2.296918090820312	1.675065704345703	0.3447112274169922	2.38346484375	1.651891784667969	0.2471777954101562	2.431740478515625	1.379295150756836	0.1840155105590821	2.346168212890625	1.179724754333496	0.09020947265625001	2.30493310546875	1.10309574508667	0.1379286422729492
112	3.700000000000001	2.324403930664062	1.170617866516113	0.3711626739501953	2.299327026367187	1.348838226318359	0.3637874755859375	2.277125366210937	1.490856414794922	0.3553223419189453	2.269492797851562	1.709520477294922	0.3675759582519531	2.246279052734375	1.671503021240234	0.3891130828857422	2.141314575195312	1.628407043457031	0.4780489044189453	2.11295703125	1.351119171142578	0.489172378540039	2.040256958007812	1.151632690429687	0.3920246124267578	2.0911904296875	1.078518795013428	0.3638653717041015	2.155485595703125	0.9975111799240113	0.3668166198730469	2.11486279296875	1.058402837753296	0.3487014923095703	2.296568359375	1.675230499267578	0.3436342010498047	2.384382202148437	1.650259735107422	0.2473509826660156	2.434900390625	1.377750640869141	0.1841650466918945	2.344666137695312	1.18023575592041	0.09013796615600586	2.304449584960937	1.103269721984863	0.1377094230651855
113	3.733333	2.326969116210938	1.171410858154297	0.371465316772461	2.300307983398437	1.34962287902832	0.3639026641845703	2.277412109375	1.491746536254883	0.3561474151611328	2.269431396484375	1.710740753173828	0.3674130249023437	2.246531372070312	1.672733734130859	0.3894302673339843	2.14154345703125	1.629291625976562	0.4785105438232422	2.113663208007813	1.351590148925781	0.48927197265625	2.0407998046875	1.151727096557617	0.3922997894287109	2.091804443359375	1.078531532287598	0.3639905090332031	2.156327880859375	0.9975598459243774	0.3670385131835937	2.115334228515625	1.058485321044922	0.3485743255615235	2.296329223632813	1.676341735839844	0.3433037109375	2.383781372070313	1.651590972900391	0.2464139099121094	2.434515869140625	1.378677536010742	0.183527961730957	2.3420615234375	1.181980247497559	0.08947931289672852	2.302576049804688	1.104774593353271	0.1372710494995117
114	3.766667	2.324701171875	1.171154228210449	0.3713120727539063	2.29831494140625	1.349720199584961	0.36384423828125	2.27510107421875	1.491986526489258	0.3554925537109375	2.267030883789062	1.711250671386719	0.3683009948730469	2.243947631835938	1.673029357910156	0.3899262390136718	2.139032104492188	1.627025848388672	0.4781441040039063	2.111273681640625	1.348653381347656	0.4849452972412109	2.04146484375	1.146328132629395	0.3897686309814453	2.088069458007813	1.071322677612305	0.3621975860595703	2.153847412109375	0.9923840970993042	0.3668290252685547	2.10483447265625	1.053400407791138	0.3536869201660156	2.294132690429687	1.676964813232422	0.3440851898193359	2.38047900390625	1.650398040771484	0.246428596496582	2.433936157226563	1.377470626831055	0.1836700973510742	2.335551513671875	1.183426231384277	0.08828970718383788	2.293952880859375	1.10653454208374	0.1365218124389648
115	3.800000000000001	2.323226196289062	1.171468818664551	0.3714126586914063	2.2972421875	1.350219467163086	0.3645300903320312	2.273686645507812	1.492486587524414	0.3557382965087891	2.265070068359375	1.711924743652344	0.3671292724609375	2.242011474609375	1.673764892578125	0.3889649810791016	2.137253784179688	1.627804046630859	0.4776044616699219	2.112149169921875	1.349148788452148	0.4888592681884766	2.041494262695313	1.14672972869873	0.39382470703125	2.088997192382812	1.072410678863525	0.3637787017822266	2.153819091796875	0.9915584106445312	0.3648737030029297	2.113260009765625	1.054903577804565	0.3535931396484375	2.292325439453125	1.677533782958984	0.3431760406494141	2.3788232421875	1.650499664306641	0.2456501846313477	2.43252880859375	1.377194152832031	0.183995361328125	2.333819702148437	1.182883010864258	0.089383056640625	2.292511596679687	1.106380386352539	0.1381992721557617
116	3.833333	2.329546630859375	1.171236061096191	0.3729781951904297	2.299743286132813	1.34927717590332	0.364598388671875	2.27350439453125	1.49098844909668	0.3548549194335938	2.263735107421875	1.710253326416016	0.3671428070068359	2.240992309570313	1.671894653320313	0.388916015625	2.13648828125	1.62514111328125	0.4773195495605469	2.10815771484375	1.346826705932617	0.4872528533935547	2.041341430664063	1.145850318908691	0.3882021331787109	2.08354150390625	1.069352149963379	0.36308544921875	2.15335595703125	0.9934635667800904	0.3689166564941406	2.09975537109375	1.049984512329102	0.3521889953613281	2.291062255859375	1.676118865966797	0.3429494171142578	2.378205078125	1.652781005859375	0.2450053787231445	2.42797509765625	1.379120742797852	0.1820399322509766	2.332527221679688	1.182350456237793	0.09007051467895508	2.293723999023437	1.101146724700928	0.1365158462524414
117	3.866667	2.326938354492188	1.172892097473145	0.3712479095458984	2.29727880859375	1.351389923095703	0.3631406097412109	2.272171875	1.493738327026367	0.3548620758056641	2.26252197265625	1.713555938720703	0.36640185546875	2.239764282226563	1.675203002929688	0.3884338073730469	2.134405151367187	1.630768157958984	0.4774367065429688	2.110196044921875	1.351707092285156	0.4938952178955078	2.040866455078125	1.149524215698242	0.3968774871826172	2.080642700195312	1.072116653442383	0.3676539611816406	2.147790283203125	0.9906696414947509	0.3681817779541016	2.097996215820312	1.053222658157349	0.3543971862792969	2.28983251953125	1.679238861083984	0.3421971130371094	2.37657666015625	1.654333648681641	0.2438258666992187	2.42707373046875	1.379767639160156	0.1822013549804687	2.329306274414062	1.183365165710449	0.09088178634643554	2.294193237304687	1.099198024749756	0.1370299606323242
118	3.9	2.32695849609375	1.171656608581543	0.3717518615722656	2.296925537109375	1.350061660766602	0.3636685943603516	2.271064697265625	1.49219970703125	0.3548033599853516	2.26122119140625	1.711949920654297	0.3668809051513672	2.238439208984375	1.673528533935547	0.388740966796875	2.133468139648437	1.629659576416016	0.4785318908691406	2.108626708984375	1.350563888549805	0.4922384796142578	2.03938623046875	1.146428703308105	0.3992626953125	2.0734912109375	1.067110012054443	0.3681124267578125	2.144514038085938	0.9896637945175171	0.3683943634033203	2.0886240234375	1.050498901367187	0.3551622009277344	2.288615234375	1.677719940185547	0.3426733856201172	2.376089721679687	1.653272491455078	0.2449172515869141	2.426141235351563	1.378941558837891	0.1821982955932617	2.32094580078125	1.187763320922852	0.08691620635986327	2.286245849609375	1.101468730926514	0.1312915687561035
119	3.933333000000001	2.326258911132812	1.172646087646484	0.3711030426025391	2.297057861328125	1.35131867980957	0.3625648193359375	2.272501098632812	1.49377815246582	0.3542796478271484	2.262485107421875	1.713706420898438	0.3665304870605469	2.239628173828125	1.675227386474609	0.3883000946044922	2.134141479492188	1.630920074462891	0.4775145111083985	2.10804296875	1.351802139282227	0.493249267578125	2.04035009765625	1.147521827697754	0.4000692901611328	2.0709560546875	1.069183109283447	0.3680794525146485	2.1419697265625	0.9896236810684204	0.36938427734375	2.089428833007813	1.054059364318848	0.3569128875732422	2.29000732421875	1.679474792480469	0.3423616943359375	2.376998657226562	1.654341430664062	0.2441333694458008	2.424333984375	1.378952163696289	0.1828787612915039	2.320701538085937	1.186441535949707	0.08814620971679688	2.286257690429688	1.100758026123047	0.1334755172729492
120	3.966667000000001	2.323489868164063	1.172831642150879	0.3686576995849609	2.294069702148438	1.351195495605469	0.3603473205566406	2.269395629882812	1.493474853515625	0.3523377380371093	2.260473999023437	1.713020782470703	0.3661106872558594	2.237598388671875	1.674560791015625	0.3877264862060547	2.132739379882812	1.630231811523438	0.4773107452392578	2.107423583984375	1.351498199462891	0.4933957977294922	2.040010314941406	1.146779014587402	0.401567642211914	2.072463745117187	1.068610439300537	0.3704152069091797	2.142604370117187	0.988386899471283	0.3712640838623047	2.09101708984375	1.054045389175415	0.3582088775634765	2.287660888671875	1.678879852294922	0.3415823669433594	2.374407836914063	1.654528137207031	0.2432084655761719	2.422310546875	1.379751586914062	0.181852409362793	2.319323608398437	1.187569961547851	0.08675550842285157	2.286130981445313	1.100815456390381	0.1313017387390137
121	4	2.322111694335938	1.172231918334961	0.3681121368408203	2.293188598632812	1.350708770751953	0.3601629180908203	2.268809692382812	1.493060089111328	0.3522889709472656	2.26033740234375	1.712645965576172	0.3661048736572265	2.237362915039062	1.674224273681641	0.3876974792480469	2.132649291992188	1.6295927734375	0.4773188781738281	2.10554736328125	1.350909194946289	0.4920440673828125	2.037311462402344	1.146134544372559	0.4010214080810547	2.066481201171875	1.068170799255371	0.3685262298583984	2.1373681640625	0.9890068941116332	0.371778076171875	2.083254272460938	1.050673160552979	0.3598564453125001	2.287473266601562	1.6784501953125	0.3415868682861328	2.374294555664063	1.653762329101562	0.2433341827392578	2.420065307617187	1.378626235961914	0.1820250701904297	2.317658935546875	1.186566246032715	0.08607681274414061	2.284315673828125	1.099809860229492	0.1304938011169434
122	4.033333000000001	2.32116943359375	1.172390975952148	0.3683308563232422	2.292957641601562	1.350779159545898	0.3605210723876953	2.26823583984375	1.492817047119141	0.3518340759277344	2.259691040039063	1.712151641845703	0.3655406951904296	2.236950439453125	1.673770446777344	0.3873251495361328	2.133421997070313	1.629208038330078	0.4781762542724609	2.106215087890625	1.350803527832031	0.4919070892333984	2.037587219238281	1.146819969177246	0.3999328918457031	2.067896850585938	1.067371318817139	0.3701497650146485	2.138294677734375	0.9863469085693359	0.3709825592041016	2.096774658203125	1.052322143554687	0.3586800994873047	2.286629028320312	1.678001220703125	0.3408544464111328	2.37261083984375	1.653798065185547	0.2419573822021484	2.4193251953125	1.379150177001953	0.1808726196289062	2.315991333007812	1.187520088195801	0.08579855346679688	2.284725463867187	1.099962188720703	0.1302153625488281
123	4.066667000000001	2.320079345703125	1.17211116027832	0.3680005493164062	2.291751220703125	1.350497375488281	0.3598527374267578	2.267210693359375	1.492581085205078	0.3512977294921875	2.25784912109375	1.711979431152344	0.3642904205322266	2.235255981445313	1.673578979492187	0.3862151947021484	2.131551879882813	1.629636749267578	0.4771932373046875	2.105059814453125	1.351174911499023	0.4919794921875	2.0378212890625	1.146138633728027	0.4016853942871094	2.064742919921875	1.067208610534668	0.3702802276611328	2.135731689453125	0.986975196838379	0.3712140960693359	2.08349072265625	1.052027568817139	0.3605292205810547	2.284910400390625	1.677837707519531	0.3396992797851562	2.3709873046875	1.65429379272461	0.2407166290283203	2.417312744140625	1.379648284912109	0.179133186340332	2.313565063476562	1.187749412536621	0.08486972045898439	2.283988159179688	1.099913238525391	0.1298304862976074
124	4.1	2.320093017578125	1.172452026367187	0.3670828094482422	2.291014770507812	1.350886810302734	0.3589028167724609	2.2652431640625	1.492883697509766	0.3493914337158203	2.257740234375	1.712474243164062	0.3631995391845703	2.234873779296875	1.674148895263672	0.3850741577148438	2.130570190429688	1.630731323242188	0.4758644561767578	2.10321875	1.351990142822266	0.4883700103759766	2.034230407714844	1.146980255126953	0.3984912261962891	2.063663940429687	1.066925930023193	0.3690685577392578	2.135728149414063	0.9873306617736817	0.3698909454345704	2.103135986328125	1.052206211090088	0.3626011199951172	2.284466186523438	1.678176635742187	0.3383866577148438	2.369971069335937	1.653970550537109	0.2388804168701172	2.419016723632812	1.379127914428711	0.1789420318603516	2.3136328125	1.187980018615723	0.08502132415771485	2.283413330078125	1.100171016693115	0.1296228523254395
125	4.133333	2.319065063476562	1.17215071105957	0.3664828186035156	2.290409545898437	1.350500366210937	0.358244384765625	2.265111572265625	1.492469375610352	0.3488625946044922	2.257758422851563	1.711875274658203	0.3628557586669922	2.234959228515625	1.673574432373047	0.3847518615722656	2.131043090820313	1.630362030029297	0.4758893127441406	2.101753662109375	1.352079803466797	0.4889068298339844	2.031291320800781	1.147867454528809	0.3989709930419922	2.060048461914063	1.067458656311035	0.3696710205078125	2.130990478515625	0.986583661556244	0.3706376190185547	2.0794716796875	1.052198657989502	0.3620081481933594	2.28437158203125	1.677612426757813	0.3379547576904297	2.3691123046875	1.653412506103516	0.23794287109375	2.41893896484375	1.37868099975586	0.1793181762695313	2.314609008789063	1.186534568786621	0.08690850067138672	2.28316796875	1.099627983093262	0.131892635345459
126	4.166667	2.3199755859375	1.172770568847656	0.364785140991211	2.290731689453125	1.350974334716797	0.3569428100585937	2.26498046875	1.492828826904297	0.3479536285400391	2.256533569335938	1.712149444580078	0.361772720336914	2.2340771484375	1.67376025390625	0.3838363189697266	2.130879638671875	1.630591918945312	0.4757248077392578	2.101922607421875	1.352375640869141	0.4888338317871094	2.029569641113281	1.148702262878418	0.3991079711914063	2.061694458007812	1.067449893951416	0.372345703125	2.131625122070313	0.9853498365879059	0.3714604187011719	2.083051147460937	1.052588026046753	0.3630917205810547	2.2831748046875	1.678012268066406	0.3367526550292969	2.367879272460938	1.654285247802734	0.2366571884155274	2.4159033203125	1.379336761474609	0.1783182373046875	2.311406616210937	1.187297790527344	0.0862366714477539	2.282333618164063	1.099899047851562	0.131743049621582
127	4.200000000000001	2.319126953125	1.172741058349609	0.3652208404541015	2.2899287109375	1.351037536621094	0.3573490295410156	2.264214965820313	1.492966003417969	0.3483173828125	2.255862915039063	1.712380157470703	0.3623047485351563	2.23329248046875	1.673969055175781	0.3842650299072266	2.129565551757812	1.630569030761719	0.4755690155029297	2.10006396484375	1.352256988525391	0.4882430877685547	2.028263427734375	1.1482939453125	0.3986231842041016	2.059228271484375	1.067122482299805	0.3710942840576172	2.129003051757812	0.9847326090335846	0.3707741088867187	2.0797373046875	1.05109866142273	0.3631967926025391	2.282581665039062	1.678231628417969	0.337338119506836	2.367563110351563	1.654526916503906	0.2373894348144531	2.41571484375	1.379496139526367	0.1789090118408203	2.311182373046875	1.187595024108887	0.08630941009521484	2.282013671875	1.100039421081543	0.1314577522277832
128	4.233333	2.31727587890625	1.17220955657959	0.3644207611083984	2.289133056640625	1.350026428222656	0.3567062225341797	2.265329956054687	1.491894485473633	0.3489371032714844	2.256351684570312	1.710577728271484	0.3609412841796875	2.234159057617187	1.672432861328125	0.3833422546386719	2.12993896484375	1.630241088867188	0.4738383483886719	2.09995849609375	1.353143569946289	0.4889363098144531	2.024439392089844	1.151567878723144	0.3997142181396485	2.055333374023438	1.072158042907715	0.3715003051757813	2.127100708007813	0.9922794256210328	0.3736413879394531	2.068822265625	1.045789573669434	0.3433748321533203	2.282906005859375	1.676424774169922	0.336174575805664	2.367206176757812	1.654941833496094	0.2357692718505859	2.4134921875	1.381293609619141	0.1742665786743164	2.309603149414063	1.187167640686035	0.0901167221069336	2.291720092773438	1.101695972442627	0.140093132019043
129	4.266667	2.318036865234375	1.172767028808594	0.3644232940673828	2.289328857421875	1.350447021484375	0.3562921600341797	2.264961059570313	1.492171035766602	0.3480574645996094	2.255164184570313	1.710765655517578	0.360627426147461	2.233192504882813	1.672482116699219	0.3829998931884766	2.129085571289062	1.629944427490234	0.4734311218261719	2.098511108398437	1.352943420410156	0.4882990112304687	2.025900207519531	1.150201362609863	0.4002156219482422	2.055310668945312	1.070768348693848	0.3718140869140625	2.126103759765625	0.9901187343597413	0.3751990051269531	2.071266723632813	1.044840036392212	0.3435833740234375	2.281773071289063	1.6767822265625	0.3356968841552734	2.365273803710938	1.656557922363281	0.2344014053344727	2.412117065429688	1.383293090820312	0.1717444305419922	2.30883837890625	1.187864776611328	0.0893238983154297	2.290807861328125	1.103220008850098	0.1400872116088867
130	4.300000000000001	2.317214111328125	1.172316627502441	0.3648531341552734	2.288281982421875	1.35000602722168	0.3562811584472656	2.263811645507813	1.491750442504883	0.3477333679199219	2.253464599609375	1.710430084228516	0.3599505920410156	2.231533447265625	1.672111968994141	0.3823497924804687	2.126854248046875	1.630204315185547	0.472504409790039	2.0975576171875	1.352911270141602	0.4856860809326172	2.027457275390625	1.148548988342285	0.4002454071044922	2.053859130859375	1.068712982177734	0.3707697143554688	2.125278564453125	0.9898674974441528	0.3741622161865235	2.063737182617188	1.043450590133667	0.3417852783203125	2.28021240234375	1.676458740234375	0.3351136169433594	2.363574829101562	1.656508636474609	0.2335751953125	2.413282470703125	1.384113540649414	0.1688922576904297	2.304171875	1.190489570617676	0.09064711761474609	2.288951171875	1.107139747619629	0.140584529876709
131	4.333333	2.316648315429688	1.17215054321289	0.3642989654541016	2.287526611328125	1.349774429321289	0.355778564453125	2.262877075195313	1.491459228515625	0.347233642578125	2.251604736328125	1.710098846435547	0.358817367553711	2.229706176757812	1.671760559082031	0.3811942749023438	2.124842041015625	1.629792297363281	0.4710708465576172	2.096112548828125	1.352456405639648	0.481478759765625	2.031642517089844	1.145908447265625	0.3994265899658203	2.053357543945312	1.06609260559082	0.3692171173095703	2.125687377929688	0.9885747995376588	0.3732663116455078	2.064441162109375	1.041625038146973	0.3390502624511719	2.2786171875	1.676170776367187	0.3342191467285156	2.36256591796875	1.65636669921875	0.2331672592163086	2.412294311523437	1.384377319335937	0.1669910049438477	2.303146240234375	1.190667007446289	0.08903484725952149	2.288527587890625	1.106902374267578	0.1375089950561523
132	4.366667	2.3169091796875	1.172923873901367	0.3684064636230469	2.287265869140625	1.350702209472656	0.3576939697265625	2.26172998046875	1.492360107421875	0.346906021118164	2.25031396484375	1.711347534179688	0.3595108032226563	2.228290283203125	1.672822570800781	0.3816474151611328	2.1225	1.629267852783203	0.4700940704345703	2.089475708007813	1.351833587646484	0.4785222473144531	2.019721740722656	1.149803260803223	0.3856078338623047	2.048890686035156	1.064923189163208	0.3641421661376953	2.12361474609375	0.9918482747077941	0.3691400756835937	2.059112731933594	1.038753978729248	0.3302871704101562	2.277494750976563	1.677483612060547	0.3348245697021485	2.361294799804687	1.659675170898437	0.2329325485229492	2.412904174804687	1.386681747436523	0.1696837158203125	2.3049091796875	1.193839912414551	0.0880917739868164	2.28413525390625	1.111018337249756	0.1358800086975098
133	4.4	2.31817041015625	1.172799194335937	0.3710528259277344	2.287787963867188	1.350721099853516	0.359759033203125	2.260938354492187	1.492251541137695	0.347625259399414	2.250640747070312	1.711669006347656	0.3606161499023438	2.228345947265625	1.673155120849609	0.3826955108642578	2.121707641601563	1.630020751953125	0.4706715850830078	2.088927856445312	1.352043060302734	0.4785014953613281	2.018971984863281	1.151948394775391	0.3818431854248047	2.050625122070313	1.068055025100708	0.3612432403564453	2.11890625	0.992157425403595	0.3692472534179688	2.057876525878906	1.041005634307861	0.3304572143554687	2.277723266601563	1.677641754150391	0.335863754272461	2.36176123046875	1.659345642089844	0.2339650192260742	2.412033569335938	1.386119018554687	0.1685115966796875	2.300547119140625	1.194803062438965	0.08633017730712891	2.282067626953125	1.110201847076416	0.1328637733459473
134	4.433333000000001	2.322611572265625	1.170481742858887	0.369466552734375	2.289876953125	1.348050918579101	0.3585636444091796	2.260759033203125	1.489168121337891	0.3463190307617188	2.247138916015625	1.708485748291016	0.3593186340332031	2.22524658203125	1.669626037597656	0.3812356567382812	2.116564575195312	1.624493988037109	0.4658690643310547	2.082613037109375	1.346598785400391	0.4676303253173828	2.021978576660156	1.145308734893799	0.3706293029785156	2.052414245605469	1.068232229232788	0.3395835723876953	2.12072802734375	0.9949263753890991	0.3558562164306641	2.060471069335938	1.03976159286499	0.3120509033203125	2.27490625	1.674857513427734	0.3347356719970703	2.3577998046875	1.658671508789062	0.2315550994873047	2.407626220703125	1.38567121887207	0.1644760818481445	2.292041259765625	1.198107566833496	0.08093178176879882	2.278403686523437	1.111643020629883	0.1229949913024902
135	4.466667000000001	2.324574829101563	1.168535385131836	0.3711686401367188	2.292036499023437	1.34606071472168	0.3603119812011719	2.26193310546875	1.486764114379883	0.346645263671875	2.247017578125	1.706024169921875	0.3580539245605469	2.225073120117187	1.667200714111328	0.3799526672363281	2.113652221679688	1.622024261474609	0.4607920379638672	2.078366088867187	1.344304000854492	0.4589241333007812	2.019891418457031	1.147812980651855	0.3489495697021484	2.058004455566406	1.067930299758911	0.3257708282470703	2.125412353515625	1.000230470657349	0.3469487915039062	2.065854736328125	1.037972267150879	0.2963414459228516	2.2752451171875	1.672396514892578	0.3340312805175781	2.356181274414062	1.656002868652344	0.2294168930053711	2.40056103515625	1.382714279174805	0.1602533416748047	2.281757202148437	1.196288536071777	0.08197052192687988	2.273760009765625	1.109882537841797	0.1238915786743164
136	4.5	2.334167602539062	1.166890045166016	0.3708069000244141	2.300671997070312	1.344033065795899	0.3607637481689453	2.26711962890625	1.48346450805664	0.3442402954101563	2.249604248046875	1.702371795654297	0.354594741821289	2.227832641601562	1.66341455078125	0.3763360900878906	2.112196899414062	1.615106231689453	0.4484442901611329	2.078438110351563	1.337545333862305	0.4345118713378906	2.026074157714844	1.15423649597168	0.2988072509765625	2.068044067382813	1.072442611694336	0.2835306854248047	2.142357666015625	1.004260530471802	0.2968390045166016	2.084844604492187	1.046350612640381	0.2748416442871093	2.278494140625	1.669015319824219	0.3310940399169922	2.356757568359375	1.651726959228516	0.2248348236083984	2.386748291015625	1.380150238037109	0.1429658737182617	2.254521850585937	1.201510246276856	0.07917908287048341	2.241729858398438	1.119355087280273	0.1167737426757813
137	4.533333000000001	2.344083129882812	1.165129440307617	0.3688389587402344	2.31149609375	1.343756332397461	0.3609736022949219	2.273228759765625	1.482069976806641	0.3385563507080078	2.25410107421875	1.702279205322266	0.3479946899414063	2.231806640625	1.66299658203125	0.3692904510498047	2.113975830078125	1.610007659912109	0.4353883361816406	2.075064208984375	1.334225677490234	0.3937071685791016	2.052841918945313	1.137688751220703	0.2648967895507812	2.091768310546875	1.072370483398438	0.2390299606323242	2.148643798828125	1.025601556777954	0.2874114456176758	2.098687622070313	1.052867811203003	0.270466323852539	2.284005493164063	1.668826538085938	0.3252894744873047	2.365239135742187	1.647856658935547	0.2207252502441406	2.369098999023437	1.379891220092774	0.11785888671875	2.234351318359375	1.203836029052734	0.0580622582435608	2.223408935546875	1.125205238342285	0.1000406927466393
138	4.566667000000001	2.355057006835938	1.157752426147461	0.3619913787841797	2.3233603515625	1.336425491333008	0.3536448516845703	2.282406982421875	1.472562133789062	0.32482763671875	2.264013061523437	1.692715637207031	0.3340617218017578	2.240787231445313	1.653501251220703	0.3544054412841797	2.119410522460937	1.596380004882813	0.4095779724121094	2.085965209960937	1.325028701782227	0.3422776641845703	2.079022583007813	1.138035575866699	0.19800830078125	2.137372192382813	1.072760543823242	0.1888083267211914	2.178815307617187	1.024540606498718	0.2347349472045898	2.153343139648437	1.063884243011475	0.2116377716064453	2.294540771484375	1.659202880859375	0.3124205169677734	2.376087768554688	1.637387725830078	0.2084698257446289	2.360173461914062	1.373347015380859	0.09809177017211915	2.216976806640625	1.203420349121094	0.04239175987243653	2.199431396484375	1.127023155212402	0.08527150154113769
139	4.6	2.3616474609375	1.149715980529785	0.37519482421875	2.328645751953125	1.327427642822266	0.3652499084472656	2.285562133789063	1.461773986816406	0.3333506622314453	2.271596801757813	1.681594543457031	0.3309239501953125	2.24802685546875	1.64413363647461	0.3536510620117187	2.126021118164062	1.597330871582031	0.4162420043945312	2.104906860351562	1.333388656616211	0.3256975402832031	2.114998046875	1.152502197265625	0.17986865234375	2.171931884765625	1.099291229248047	0.1747503471374512	2.209392944335938	1.057799007415771	0.2219909629821777	2.17100732421875	1.115685092926025	0.2163325538635254	2.30102978515625	1.6465107421875	0.3107233123779297	2.380947021484375	1.619948211669922	0.2071530685424804	2.339072387695313	1.374277297973633	0.06780677413940429	2.19768359375	1.220343933105469	-0.04528851318359375	2.16108349609375	1.129659664154053	-0.02837813568115234
140	4.633333	2.375900512695313	1.138932922363281	0.367864273071289	2.346800903320313	1.315657516479492	0.3545745697021484	2.312320068359375	1.452068222045898	0.3273880767822266	2.292689697265625	1.669224395751953	0.3122528991699219	2.270378540039062	1.632911956787109	0.3370752258300781	2.145131713867188	1.594471954345703	0.3965217742919922	2.1256943359375	1.338351989746094	0.2906846618652343	2.14878173828125	1.157783458709717	0.1578614501953125	2.20846630859375	1.108544498443603	0.1640346069335938	2.2446767578125	1.088218696594238	0.1907312622070312	2.219024780273437	1.144025108337402	0.1683216323852539	2.322731201171875	1.634004821777344	0.2941283264160156	2.393484252929687	1.604660980224609	0.1862006378173828	2.31149462890625	1.377421020507812	0.03821455001831055	2.1754130859375	1.219857849121094	-0.07296149253845215	2.119972412109375	1.138996742248535	-0.07958929443359375
141	4.666667	2.391597534179688	1.133123447418213	0.3539830017089844	2.36299169921875	1.310037506103516	0.3405408325195313	2.329801513671875	1.447040252685547	0.3145845184326171	2.306780883789063	1.663784484863281	0.2983775634765625	2.28483740234375	1.6272197265625	0.3232007598876953	2.158517822265625	1.586936431884766	0.379370101928711	2.154646606445312	1.339279083251953	0.2525485076904297	2.19742578125	1.180417900085449	0.1094445152282715	2.256566162109375	1.135356670379639	0.1120917854309082	2.289527587890625	1.107567409515381	0.138623833656311	2.244870849609375	1.150036811828613	0.1349476690292358	2.337557250976563	1.628981323242187	0.2806161804199219	2.407794799804687	1.602282928466797	0.1714856185913086	2.31442431640625	1.383333084106445	0.01784566879272461	2.169325439453125	1.235943962097168	-0.09565802764892578	2.105782836914062	1.159509376525879	-0.1074848289489746
142	4.700000000000001	2.410022216796875	1.124101501464844	0.3617549896240234	2.385916625976563	1.300872802734375	0.3422744445800782	2.358100341796875	1.438573974609375	0.313958236694336	2.329651123046875	1.653256896972656	0.2837346954345703	2.309044555664062	1.617916168212891	0.3113482818603516	2.184333374023438	1.579646209716797	0.3722467346191406	2.178025024414063	1.342802001953125	0.2274224243164062	2.243871704101562	1.21763410949707	0.05689983367919922	2.278039916992188	1.170040672302246	0.04213503789901733	2.264758666992187	1.163335182189941	0.03620436477661133	2.22329345703125	1.185189414978027	0.07741262435913085	2.360908447265625	1.618052062988281	0.2677694091796875	2.42257666015625	1.590646545410156	0.1541760406494141	2.3111865234375	1.379592346191406	0.001608023643493652	2.147625732421875	1.23678426361084	-0.0916631965637207	2.132707763671875	1.156837097167969	-0.1569334716796875
143	4.733333	2.443803344726562	1.122219917297363	0.3538495330810547	2.407778686523438	1.294694107055664	0.3190150299072265	2.378519653320312	1.432423645019531	0.2918582763671875	2.347749877929687	1.6476220703125	0.2656755981445312	2.329796630859375	1.61209521484375	0.2950492706298828	2.207303344726562	1.588655578613281	0.3662665710449219	2.188789306640625	1.350119674682617	0.2261506729125977	2.27840087890625	1.254361404418945	0.0482413673400879	2.316703857421875	1.200417633056641	0.03635327005386352	2.33741064453125	1.232109703063965	0.03940723419189453	2.262284545898438	1.222074333190918	0.06192334365844727	2.37727880859375	1.612420623779297	0.2464936141967773	2.426370849609375	1.587406677246094	0.1268057174682617	2.30511376953125	1.378987533569336	-0.02213502311706543	2.139122436523437	1.232551483154297	-0.1050237503051758	2.116206298828125	1.18351286315918	-0.168867431640625
144	4.766667	2.455745849609375	1.122366081237793	0.3512957153320312	2.419404541015625	1.293850341796875	0.3116279754638672	2.387971801757812	1.429362274169922	0.2775321807861328	2.36126171875	1.644868743896484	0.2495925140380859	2.343509643554687	1.610111267089844	0.2800562591552734	2.226496704101563	1.588993896484375	0.3585273132324219	2.214257446289063	1.354083999633789	0.2099925155639648	2.32184521484375	1.261283065795898	0.04367348988850911	2.327747680664062	1.194506057739258	0.04048958837985993	2.344480712890625	1.226815460205078	0.02116096115112305	2.275695190429688	1.226841697692871	0.05097127532958984	2.3893076171875	1.60878076171875	0.2298502197265625	2.43676904296875	1.583039154052734	0.1100765953063965	2.303118408203125	1.381241058349609	-0.03843711948394776	2.130462646484375	1.238996932983398	-0.1144833679199219	2.10924609375	1.199046432495117	-0.189889892578125
145	4.800000000000001	2.482212890625	1.117110622406006	0.3389836120605468	2.445254638671875	1.288363586425781	0.2995294494628906	2.40956005859375	1.421083282470703	0.2609833221435547	2.380041870117187	1.634408508300781	0.2267566833496094	2.363656127929687	1.600735626220703	0.2589424438476562	2.2480068359375	1.589443420410156	0.3422955169677734	2.215883544921875	1.352055068969727	0.210948127746582	2.3241943359375	1.280326639811198	0.03529499053955078	2.352752685546875	1.209396297454834	0.04481169533729553	2.37644091796875	1.243542594909668	0.03983675289154053	2.31254345703125	1.230482963562012	0.06213298797607422	2.40768798828125	1.598019958496094	0.2072990417480469	2.453039672851562	1.573606048583984	0.08592724990844727	2.323207641601563	1.374113708496094	-0.0694468765258789	2.1439423828125	1.238391296386719	-0.136857421875	2.125968505859375	1.214811630249023	-0.2085947265625
146	4.833333	2.50071337890625	1.111304958343506	0.3289766998291015	2.46512353515625	1.284223785400391	0.2900430755615234	2.426337646484375	1.416354583740234	0.2489264297485352	2.392143920898437	1.631103057861328	0.216456428527832	2.37763720703125	1.596827880859375	0.2495309753417969	2.264092041015625	1.589204620361328	0.3379540100097657	2.220694580078125	1.355103454589844	0.2037604293823242	2.338588460286458	1.301239369710286	0.03960626856486003	2.364362915039062	1.220120002746582	0.03627951478958129	2.380702880859375	1.247630935668945	0.02108254814147949	2.3181630859375	1.231637466430664	0.06684380912780763	2.419529052734375	1.594866485595703	0.195465690612793	2.453724853515625	1.5778662109375	0.06870503997802735	2.321067749023437	1.382091201782226	-0.09232810211181641	2.150785278320313	1.240716590881348	-0.1695322875976563	2.12689404296875	1.223912155151367	-0.2303287353515625
147	4.866667	2.52168896484375	1.103065322875977	0.3155378723144531	2.484634887695313	1.274588989257812	0.2740321502685547	2.447325927734375	1.40779573059082	0.2342896423339844	2.404022827148437	1.621051788330078	0.2046640014648438	2.392113403320312	1.58615673828125	0.2379709014892578	2.282667236328125	1.58013134765625	0.3309228057861328	2.219520182291667	1.358111592610677	0.2214688415527344	2.310329671223958	1.310394200642904	0.05645122146606445	2.327796630859375	1.258200576782227	0.03516478300094605	2.384835083007812	1.291863792419434	0.0317987403869629	2.323386108398438	1.225965492248535	0.04972275352478027	2.431854858398437	1.585980072021484	0.1824374160766601	2.463974731445313	1.572214080810547	0.05455413055419922	2.33064306640625	1.382529525756836	-0.1115035171508789	2.159907348632812	1.246358421325684	-0.1825015563964844	2.142117919921875	1.240208770751953	-0.2427451171875
148	4.9	2.528275268554688	1.097854667663574	0.3035922698974609	2.4908564453125	1.267827819824219	0.2611878356933593	2.457587646484375	1.402215469360351	0.2252025833129883	2.410760864257813	1.614146484375	0.2016708374023438	2.401128662109375	1.578847564697266	0.2347656631469727	2.2968515625	1.570649230957031	0.3320810852050781	2.205071044921875	1.350017761230469	0.2546440124511719	2.29654052734375	1.306248362223307	0.06443113136291505	2.307592651367187	1.259039543151856	0.04353205585479736	2.376113891601562	1.287688148498535	0.03007320785522461	2.326619140625	1.259858695983887	0.02657284545898437	2.437532348632812	1.579911560058594	0.1775552062988281	2.463398803710938	1.569876647949219	0.04882624816894532	2.347411010742188	1.386329833984375	-0.1327464942932129	2.169286987304687	1.259095237731934	-0.1972511825561523	2.15099365234375	1.256432495117187	-0.25653662109375
149	4.933333000000001	2.5309912109375	1.091083034515381	0.302629638671875	2.494296142578125	1.26054434967041	0.2607223358154297	2.462669189453125	1.395089401245117	0.2261295700073242	2.416278564453125	1.606389923095703	0.2039636840820312	2.40622314453125	1.570943084716797	0.2364447021484375	2.303750244140625	1.560967864990234	0.3336473388671875	2.210975463867188	1.337769165039063	0.2419682693481445	2.298480305989583	1.298910008748372	0.05736343002319336	2.315958251953125	1.254579200744629	0.02682239437103272	2.374435424804688	1.288115356445312	0.02631679153442382	2.35084423828125	1.254045486450195	0.02896009826660156	2.4433046875	1.572498992919922	0.1800340957641602	2.475487060546875	1.566513336181641	0.05276774978637695	2.365972290039062	1.389694290161133	-0.1378908805847168	2.181595947265625	1.268521369934082	-0.199823356628418	2.1598134765625	1.264193054199219	-0.258387939453125
150	4.966667000000001	2.526202758789062	1.074467922210693	0.30289306640625	2.48928759765625	1.243564002990723	0.259020751953125	2.465825073242188	1.381451950073242	0.2299514083862305	2.41834130859375	1.593568511962891	0.2145319671630859	2.4083037109375	1.556907257080078	0.2457829437255859	2.30733056640625	1.542968170166016	0.3453921508789063	2.21530712890625	1.305610687255859	0.2533131942749023	2.27389013671875	1.29205549621582	0.04389587783813477	2.317102172851563	1.32907502746582	-0.002815574377775192	2.36539794921875	1.31666569519043	0.0336138391494751	2.3389189453125	1.331891677856445	0.01895777702331543	2.445706176757812	1.560590026855469	0.189631721496582	2.482655151367188	1.555236785888672	0.06342698287963867	2.379031372070313	1.38501335144043	-0.1361586723327637	2.188068725585937	1.275344711303711	-0.1879831695556641	2.154773681640625	1.260868103027344	-0.2289708251953125
151	5	2.522037231445312	1.062479381561279	0.2997501068115234	2.483090209960937	1.229679092407227	0.2541454010009765	2.462229858398437	1.367817901611328	0.2272901153564453	2.423329956054688	1.581047058105469	0.2208470230102539	2.411506713867188	1.543644897460938	0.2501320037841797	2.314588012695313	1.538155731201172	0.35456201171875	2.226000854492187	1.292257675170899	0.2951646499633789	2.3017939453125	1.317039428710937	0.09290731811523437	2.342338989257812	1.344953170776367	0.02733236598968506	2.365369995117187	1.316353454589844	0.03793204689025879	2.318820678710938	1.353397277832031	0.02971269798278808	2.449634521484375	1.548321716308594	0.1949793548583985	2.497923583984375	1.550128265380859	0.07351158905029297	2.398677978515625	1.388561447143555	-0.1332549209594727	2.203594116210938	1.28950846862793	-0.1850666427612305	2.161928466796875	1.261215393066406	-0.2170152587890625
152	5.033333000000001	2.515611450195312	1.054732187271118	0.297050277709961	2.475453247070313	1.223743621826172	0.2573420715332031	2.453384399414062	1.362504211425781	0.2335036163330078	2.419048706054688	1.576883270263672	0.2345685653686523	2.407241821289062	1.538735229492187	0.2631610870361328	2.324977172851562	1.526091827392578	0.3792618865966797	2.236132690429687	1.273224822998047	0.3313294982910157	2.289458984375	1.349527404785156	0.133230152130127	2.326826293945312	1.371534408569336	0.07181277084350586	2.352039794921875	1.387796661376953	0.08595262098312377	2.290879516601563	1.401918869018555	0.0510396032333374	2.443876708984375	1.544451812744141	0.2068665084838867	2.4949375	1.549732971191406	0.08593726730346679	2.458296875	1.369959747314453	-0.1252751121520996	2.248055541992187	1.307242263793945	-0.1568013000488281	2.2140947265625	1.332648254394531	-0.190447998046875
153	5.066667000000001	2.510416748046875	1.036151546478271	0.3031280670166016	2.468033935546875	1.206369888305664	0.2689934387207031	2.44673974609375	1.346861099243164	0.2513596954345703	2.414593383789063	1.561904296875	0.2520502014160156	2.400788696289062	1.523778961181641	0.2798642120361328	2.295944946289063	1.494017517089844	0.3687333679199219	2.235536376953125	1.23231502532959	0.375252685546875	2.251903564453125	1.383665542602539	0.2134489822387695	2.266249145507812	1.432131286621094	0.1766991653442383	2.294172485351562	1.430937530517578	0.1802025947570801	2.293230102539062	1.474676406860352	0.1575571784973145	2.4406318359375	1.529201995849609	0.2253430404663086	2.494736572265625	1.532292572021484	0.1047350769042969	2.51946044921875	1.333134231567383	-0.09541510009765625	2.286967407226562	1.353737884521484	-0.1033731155395508	2.2197373046875	1.3607646484375	-0.135743408203125
154	5.1	2.505577270507812	1.026583650588989	0.2970783996582032	2.466140869140625	1.198247611999512	0.2638660888671875	2.446959350585938	1.339399383544922	0.2463579711914062	2.413985717773437	1.554720672607422	0.248606460571289	2.400826782226563	1.516308654785156	0.2765463409423828	2.310838989257813	1.490066711425781	0.3852663269042969	2.236748413085937	1.225459609985352	0.4004930725097656	2.226678344726563	1.390060287475586	0.2570183334350586	2.238747436523438	1.473820007324219	0.2416577835083008	2.276664916992187	1.508435485839844	0.2226869888305664	2.286801025390625	1.493048294067383	0.2027033538818359	2.439679077148437	1.522213958740234	0.2212320251464844	2.505290161132812	1.524848266601563	0.1060759162902832	2.574880859375	1.30441081237793	-0.05810417556762695	2.345698852539063	1.345677032470703	-0.09963211059570312	2.250862670898438	1.380827560424805	-0.1089228019714356
155	5.133333	2.495987548828125	1.012762880325317	0.2922069702148438	2.457122924804688	1.187003616333008	0.2663046875	2.43814892578125	1.32951498413086	0.252893783569336	2.408545288085937	1.546567993164063	0.2588345794677734	2.396199829101563	1.507710952758789	0.2871794586181641	2.319674438476563	1.475070587158203	0.4058349456787109	2.236926635742187	1.215498313903808	0.4646984405517578	2.170500122070313	1.409698028564453	0.3890668487548828	2.140389038085938	1.477595123291016	0.4284161987304688	2.1756328125	1.488743270874023	0.4273113250732422	2.201643798828125	1.521321975708008	0.3793102569580078	2.432385620117187	1.513895797729492	0.2297605743408203	2.494880981445313	1.513788513183594	0.1121320037841797	2.588499267578125	1.275884475708008	-0.01339899206161499	2.358598022460938	1.312841888427734	-0.05929130554199219	2.276945434570313	1.374631332397461	-0.07519165420532227
156	5.166667	2.482030883789062	1.010070649623871	0.2805750122070312	2.44078564453125	1.185279808044434	0.2590706939697266	2.420155029296875	1.328514572143555	0.248390640258789	2.402238403320313	1.547119964599609	0.2635485229492187	2.389592041015625	1.507886215209961	0.2914479064941407	2.337090087890625	1.481544906616211	0.4245032806396484	2.23393212890625	1.230938751220703	0.4891911315917968	2.171637817382813	1.436426559448242	0.4660381469726562	2.112298217773438	1.481542358398438	0.5277701263427734	2.150764526367188	1.534157379150391	0.5377955932617188	2.1774130859375	1.485094711303711	0.5375879516601563	2.422606811523438	1.514181564331055	0.231772705078125	2.486424682617187	1.514078720092773	0.1142396621704102	2.6180322265625	1.275932281494141	0.03568796157836913	2.39230517578125	1.311616165161133	-0.02303195858001709	2.30942333984375	1.360189514160156	-0.06364083671569824
157	5.200000000000001	2.468682250976562	1.005369425177574	0.282028076171875	2.424875732421875	1.18061506652832	0.2609393463134766	2.4022177734375	1.324059066772461	0.2507887573242187	2.39160009765625	1.544310668945313	0.2680640258789063	2.378196166992187	1.505334533691406	0.2958021697998047	2.324016845703125	1.467327789306641	0.4236168823242188	2.227273071289062	1.223143196105957	0.5079523620605468	2.150920288085937	1.427017715454101	0.5378698883056641	2.1174228515625	1.456964004516601	0.6234261169433594	2.075785583496094	1.485639801025391	0.7124498291015625	2.125166870117187	1.471057907104492	0.6372421569824218	2.410336669921875	1.510500396728516	0.2357174072265625	2.486322143554688	1.508021896362305	0.1257982864379883	2.659675659179688	1.283780738830566	0.1167975845336914	2.436906127929687	1.274228874206543	0.05155127525329589	2.346609619140625	1.305264068603516	0.006069148302078247
158	5.233333	2.451611572265625	1.011470757722855	0.2883558349609375	2.400311645507813	1.183071060180664	0.26109814453125	2.373024047851563	1.324496353149414	0.2479053649902344	2.382314697265625	1.543467407226562	0.2711371917724609	2.361945434570313	1.505268341064453	0.2956681060791015	2.280363525390625	1.465690979003906	0.4066045837402344	2.207908325195312	1.230928558349609	0.5402793273925781	2.089212890625	1.394186401367187	0.6540770874023438	2.036018920898437	1.409944183349609	0.6886360473632813	1.984990478515625	1.450780227661133	0.7729860534667969	2.0412646484375	1.464948150634766	0.7431813049316407	2.401278564453125	1.509083648681641	0.2402370986938477	2.488103637695312	1.513505340576172	0.1394300384521484	2.705630859375	1.333526718139649	0.1863852310180664	2.512723876953125	1.251858337402344	0.09939597511291504	2.410257690429687	1.266792877197266	0.08105423164367677
159	5.266667	2.448914428710937	1.012236916542053	0.2842796630859376	2.398410888671875	1.184405364990234	0.2583963165283203	2.371619750976563	1.326175109863281	0.2468619232177734	2.380625610351562	1.545072692871094	0.2720260620117188	2.359180541992187	1.506721084594727	0.2952977752685547	2.275418334960937	1.465402969360352	0.4031847839355469	2.207149780273437	1.23342650604248	0.5431192932128907	2.09428369140625	1.393620361328125	0.6701226196289063	2.041605834960937	1.41009001159668	0.7186913452148438	1.975533203125	1.440291625976562	0.7893305053710937	2.060960998535156	1.472672637939453	0.7639489440917968	2.4006962890625	1.51084587097168	0.2418097305297852	2.491811279296875	1.513986679077148	0.1453935012817383	2.700663818359375	1.334164215087891	0.2201539916992188	2.521481323242187	1.24226155090332	0.1151727924346924	2.417658081054688	1.251755294799805	0.1017378082275391
160	5.300000000000001	2.447313720703125	1.017374038934708	0.283018310546875	2.39749560546875	1.190265670776367	0.2577991485595703	2.371932983398438	1.332934814453125	0.2474934539794922	2.384460693359375	1.550775451660156	0.2823784942626953	2.360803588867188	1.511995941162109	0.3027177429199219	2.274708618164063	1.468678863525391	0.4079299468994141	2.226508911132813	1.232189170837402	0.5499325866699218	2.115678955078125	1.379634872436523	0.6929449768066407	2.064523315429688	1.409033554077148	0.7451631469726563	1.997979614257813	1.436771224975586	0.8114394226074219	2.043436950683594	1.448954864501953	0.7562225341796875	2.405490356445313	1.51722640991211	0.2519617309570312	2.502111938476562	1.526043487548828	0.1613905181884766	2.714948608398438	1.352239013671875	0.230828254699707	2.558130981445312	1.251034126281738	0.08957643699645995	2.452972900390625	1.254098381042481	0.08132861709594727
161	5.333333	2.446835083007812	1.017853159666061	0.2839137725830078	2.399790771484375	1.191581321716308	0.2612379608154297	2.376981811523438	1.334735443115235	0.2533527984619141	2.391768920898437	1.552253387451172	0.2875202026367187	2.367466430664062	1.513817993164063	0.3077812042236328	2.282290405273438	1.474926712036133	0.4168652954101563	2.235829711914063	1.240725761413574	0.5633224487304688	2.113512573242187	1.381665130615234	0.7031078186035156	2.066924194335938	1.422391860961914	0.7564294128417969	1.99839111328125	1.457891738891602	0.8023965759277343	2.046784484863281	1.461263549804688	0.7511793212890625	2.412677490234375	1.518455825805664	0.2574340057373047	2.510515747070313	1.519607345581055	0.1677964706420899	2.726107421875	1.358374664306641	0.2519168319702149	2.566950439453125	1.259633903503418	0.1176047172546387	2.465463256835938	1.259226448059082	0.09634292030334474
162	5.366667	2.442576782226562	1.017598248720169	0.2828234710693359	2.394513793945312	1.191218605041504	0.2603687438964843	2.372003173828125	1.334493774414062	0.2531966705322266	2.3886484375	1.551783386230469	0.2894553985595704	2.364387939453125	1.513304748535156	0.3097399291992188	2.281518432617188	1.479230194091797	0.4231858673095703	2.237588989257812	1.242560615539551	0.5669225769042969	2.11241015625	1.380049957275391	0.705825653076172	2.06900439453125	1.41858837890625	0.7603415527343751	2.003996704101563	1.451774520874023	0.8084774475097656	2.050781188964844	1.460002044677734	0.7562243347167968	2.408926147460937	1.518081771850586	0.2586297302246093	2.504978881835938	1.517323440551758	0.1669083633422851	2.721559936523438	1.354275283813477	0.2424978256225586	2.566932006835938	1.250685592651367	0.1106817779541016	2.464620727539063	1.258816833496094	0.0987454948425293
163	5.4	2.44285791015625	1.018092812299728	0.2843622436523437	2.3948330078125	1.191574592590332	0.2618672943115234	2.37241796875	1.334754547119141	0.2547493438720703	2.3896005859375	1.551817657470703	0.2913836364746094	2.365369384765625	1.513355285644531	0.3116417388916016	2.282634521484375	1.479783828735352	0.4250910491943359	2.235935424804688	1.245686485290527	0.5705172729492187	2.110942993164063	1.38375146484375	0.7074353942871094	2.068443969726562	1.424087997436523	0.7623184814453126	2.005610717773437	1.460511856079102	0.8108462219238282	2.053696411132813	1.467108871459961	0.7590332336425781	2.409673706054687	1.518168884277344	0.2604520111083984	2.504826171875	1.515654251098633	0.1682131576538086	2.719992553710938	1.350997802734375	0.2381767196655273	2.579458618164062	1.23645336151123	0.09410810875892639	2.47951220703125	1.250403579711914	0.09349946975708008
164	5.433333000000001	2.441475830078125	1.020177318096161	0.2855188903808594	2.392746704101563	1.192911415100098	0.2639807739257812	2.369804443359375	1.335508087158203	0.2576805572509765	2.386018798828125	1.552286163330078	0.2920594787597656	2.362509643554688	1.513926467895508	0.3129046783447266	2.281150634765625	1.477299102783203	0.4248358612060547	2.232964721679688	1.244593925476074	0.5690192260742187	2.11565576171875	1.382993759155273	0.7108815307617187	2.072154174804687	1.424190551757813	0.7634939880371094	2.009138916015625	1.460890563964844	0.8092669067382813	2.054785766601563	1.462612091064453	0.7636365966796874	2.405706176757812	1.518652496337891	0.2612560882568359	2.498474975585937	1.511845916748047	0.168058235168457	2.710863159179687	1.346274871826172	0.2437081146240234	2.589164469401041	1.212675160725911	0.1182164179484049	2.491793212890625	1.245154876708984	0.07160085964202881
165	5.466667000000001	2.44011474609375	1.023697781085968	0.2869573364257813	2.391191772460938	1.196159301757812	0.2660617370605469	2.368455810546875	1.33856819152832	0.2603922119140625	2.389151245117187	1.554591766357422	0.295556137084961	2.365892211914063	1.516525787353516	0.3170098114013672	2.28437744140625	1.480087707519531	0.4289862060546875	2.229484130859375	1.248227890014648	0.5711401062011718	2.112362060546875	1.387834213256836	0.7114662780761719	2.069543090820313	1.431569976806641	0.7646937866210937	2.009399780273438	1.472856796264649	0.8109011535644531	2.063597045898438	1.472330612182617	0.7647234497070312	2.407153930664062	1.520882202148437	0.2638224487304688	2.494573608398437	1.511240707397461	0.1664007949829102	2.70556787109375	1.344719482421875	0.2376589584350586	2.591832682291666	1.210833323160807	0.1093737373352051	2.49579150390625	1.24152815246582	0.05722987937927246
166	5.5	2.4395986328125	1.023548316478729	0.2871690216064453	2.390252563476563	1.195885231018067	0.2668428039550781	2.367537353515625	1.338239166259766	0.2619030456542969	2.38686669921875	1.554415374755859	0.2958133697509766	2.364222778320312	1.516261322021484	0.3177868347167969	2.286549682617188	1.480619293212891	0.4338686828613281	2.23188330078125	1.246419502258301	0.5733680725097656	2.111514526367188	1.386168228149414	0.7109148864746093	2.067351379394531	1.430083999633789	0.7602831115722656	2.00924560546875	1.472242492675781	0.8021011962890625	2.064378723144531	1.469206604003906	0.768343017578125	2.404729125976562	1.520762832641602	0.2639551391601562	2.487129638671875	1.507140197753906	0.1638877258300781	2.697521728515625	1.338416488647461	0.231166145324707	2.589353515625	1.202783284505208	0.1084370244344075	2.495060180664063	1.235742584228515	0.04621122932434082
167	5.533333000000001	2.438971801757813	1.026880861282349	0.2891890411376953	2.389132080078125	1.199014144897461	0.2693764038085937	2.366285400390625	1.341274658203125	0.2646074371337891	2.387209716796875	1.557328308105469	0.2967127990722657	2.365277587890625	1.519356719970703	0.3195640258789063	2.2874150390625	1.482765548706055	0.4355088958740234	2.2344912109375	1.248477088928223	0.5751130981445313	2.1222373046875	1.388468826293945	0.7173997497558593	2.076274536132813	1.429273132324219	0.768513916015625	2.018694946289063	1.470076019287109	0.8115141296386719	2.07766650390625	1.472837600708008	0.7740008544921875	2.403871704101562	1.523534515380859	0.2645182952880859	2.47902197265625	1.507369918823242	0.1610199127197266	2.696067260742187	1.345722457885742	0.2214125442504883	2.587163004557292	1.202064641316732	0.1029280904134114	2.491429077148438	1.232874160766602	0.04408982849121094
168	5.566667000000001	2.440609619140625	1.029252772331238	0.2928604278564453	2.392362548828125	1.201701934814453	0.2723058624267578	2.37077197265625	1.344099609375	0.2671082153320312	2.391356811523438	1.559557312011719	0.3024915771484375	2.368511840820313	1.521418212890625	0.3241808471679688	2.289804931640625	1.483508392333984	0.4388822479248047	2.237662841796875	1.250344207763672	0.5807814331054687	2.124527221679688	1.39332470703125	0.7172336730957032	2.078603759765625	1.430954406738281	0.769005859375	2.020646057128906	1.468564636230469	0.8125628967285157	2.079834838867187	1.471926132202149	0.7750291442871093	2.409001220703125	1.526107482910156	0.2704275970458985	2.493689819335938	1.520095108032227	0.1708479919433594	2.70193408203125	1.3455595703125	0.2355407257080078	2.600941243489583	1.219907643636068	0.09534796396891276	2.5048935546875	1.241988151550293	0.0479138355255127
169	5.6	2.439100830078125	1.029393795013428	0.2953436889648438	2.39023046875	1.201350532531738	0.2751285247802734	2.368021728515625	1.343388565063476	0.2703096923828125	2.389328857421875	1.558942077636719	0.3030492553710937	2.366705200195312	1.521133514404297	0.3253283538818359	2.289744873046875	1.485510238647461	0.4414598388671875	2.234009521484375	1.249387054443359	0.5763356018066406	2.1214169921875	1.386723541259766	0.7218495178222657	2.077259033203125	1.429177032470703	0.7721251525878906	2.018618957519531	1.469920562744141	0.8148413391113281	2.083027099609375	1.47698844909668	0.7798297424316406	2.406522583007813	1.525141510009766	0.271252197265625	2.490068603515625	1.517955352783203	0.1714749145507812	2.686715698242187	1.327684494018555	0.2232926330566406	2.5857041015625	1.209611424763997	0.07997487894694011	2.489152465820312	1.235871711730957	0.03449464416503906
170	5.633333	2.441990966796875	1.030037042617798	0.2980328216552734	2.393273315429687	1.202213729858398	0.2773812866210937	2.371294311523438	1.344470077514648	0.2724459381103516	2.393154907226562	1.560112426757812	0.3061896820068359	2.370279541015625	1.522250701904297	0.3281817016601563	2.292191650390625	1.485208618164062	0.4431993713378907	2.233581909179688	1.249994255065918	0.57915771484375	2.117286010742188	1.38868293762207	0.7195189514160156	2.072849731445312	1.431872116088867	0.7690554809570312	2.011257080078125	1.468569122314453	0.8143392028808594	2.073682678222656	1.475574996948242	0.775076904296875	2.410408447265625	1.526323394775391	0.2743550720214843	2.493630737304688	1.520020767211914	0.1745984039306641	2.699634033203125	1.340569702148438	0.2317411270141602	2.587590087890625	1.204199615478516	0.07340141773223877	2.497251708984375	1.221553146362305	0.03782041168212891
171	5.666667	2.441301879882813	1.031920640945434	0.2981473541259766	2.392784423828125	1.204032440185547	0.2772973327636719	2.370944213867188	1.3462158203125	0.2721099395751954	2.392698486328125	1.561633972167969	0.3064144439697266	2.36992333984375	1.523719055175781	0.3283593597412109	2.292601318359375	1.485919067382812	0.4435369110107422	2.235034057617188	1.250349647521973	0.5788724060058594	2.118283569335937	1.386295196533203	0.72154345703125	2.075990356445312	1.432122512817383	0.7715731201171876	2.017735717773438	1.475303207397461	0.8145986328125	2.07442626953125	1.470643035888672	0.7773870849609374	2.40989111328125	1.527970855712891	0.2744358520507812	2.493814331054687	1.522169036865234	0.1749292831420898	2.697409057617188	1.338909194946289	0.2229559783935547	2.586948567708333	1.208980667114258	0.08227335739135742	2.4934833984375	1.231476112365723	0.03521717071533204
172	5.700000000000001	2.442615966796875	1.032470475196838	0.3016653442382813	2.394670166015625	1.204563713073731	0.279965087890625	2.3731513671875	1.346754364013672	0.2742498321533203	2.393757690429688	1.562056274414062	0.3098732147216797	2.371161743164063	1.523867523193359	0.3316333770751953	2.293830322265625	1.485155731201172	0.4467969970703125	2.235201293945313	1.247190269470215	0.5782738342285156	2.120035278320312	1.383788940429687	0.7215403137207032	2.076353881835938	1.428137817382813	0.7716023254394531	2.017417907714844	1.470050888061524	0.8144360961914062	2.078085815429688	1.469711486816406	0.7798936157226563	2.41115478515625	1.528706359863281	0.2776432647705078	2.495053955078125	1.526615295410156	0.1777104187011719	2.697854858398437	1.343034637451172	0.2342099838256836	2.580188110351562	1.20885627746582	0.07710027694702148	2.497093627929687	1.216603019714356	0.0418310718536377
173	5.733333	2.44334228515625	1.032152084350586	0.3041509857177734	2.395236572265625	1.204104927062988	0.281873550415039	2.373489624023438	1.346221267700195	0.2756423797607422	2.393425415039062	1.561617767333984	0.311263671875	2.371184326171875	1.523311767578125	0.3331594543457032	2.296142700195313	1.48471794128418	0.4496105499267578	2.239757934570313	1.245958251953125	0.5806954650878906	2.1265185546875	1.384570724487305	0.7231716613769532	2.082600463867188	1.427695053100586	0.7748754272460938	2.024266784667969	1.469520782470703	0.8191659545898438	2.084767700195313	1.469505416870117	0.7830519104003906	2.410700805664062	1.528360687255859	0.2788840179443359	2.498005981445313	1.531423156738281	0.180561149597168	2.699389770507812	1.34445280456543	0.2305822296142578	2.575706909179687	1.204257972717285	0.08440253067016602	2.494778076171875	1.209803802490234	0.0473137149810791
174	5.766667	2.44471630859375	1.031900082588196	0.3057991638183594	2.396470947265625	1.203552528381348	0.2827191162109375	2.374562622070313	1.345500701904297	0.2759039306640625	2.393461669921875	1.560875640869141	0.3115432586669922	2.371271728515625	1.522520111083984	0.3333189392089844	2.297883056640625	1.484277648925781	0.4504382629394531	2.239026611328125	1.245925537109375	0.5802783813476562	2.121394897460938	1.382575988769531	0.722010009765625	2.079803344726562	1.430004638671875	0.7736289978027344	2.022153625488281	1.474277038574219	0.8196328125000001	2.081808471679688	1.470720733642578	0.7786829528808594	2.41102197265625	1.527683013916016	0.2792854156494141	2.497976440429687	1.532739898681641	0.1809240341186523	2.698303955078125	1.345115737915039	0.2314288635253906	2.578463256835938	1.197949401855469	0.0904427890777588	2.495456665039063	1.205636245727539	0.05496424007415771
175	5.800000000000001	2.45061474609375	1.033010136604309	0.3061620941162109	2.400422485351562	1.204224716186523	0.2801819458007813	2.377051391601563	1.346173721313476	0.2708287963867188	2.393431030273438	1.562500030517578	0.306282470703125	2.372153564453125	1.523708557128906	0.3287014770507812	2.302416870117187	1.485939727783203	0.4491221618652343	2.244064208984375	1.246055168151855	0.5785045471191406	2.110432739257813	1.370583709716797	0.7221505737304688	2.08891748046875	1.437024993896484	0.7733287658691406	2.045978149414062	1.502271881103516	0.8235236206054688	2.086703491210938	1.473206588745117	0.7799738159179688	2.41095654296875	1.529458862304687	0.2734172668457031	2.496715942382813	1.539076904296875	0.1728629684448242	2.703121337890625	1.357755706787109	0.2201615676879883	2.591734619140625	1.209188486735026	0.08929791625340779	2.500182250976562	1.220032348632813	0.04657614517211914
176	5.833333	2.458024780273437	1.034104047775269	0.3052220916748047	2.405596313476562	1.205633010864258	0.2803530883789063	2.38086669921875	1.347962677001953	0.2713123626708984	2.396797119140625	1.565413452148438	0.3054502868652343	2.378041870117188	1.526209167480469	0.3298681335449218	2.319143798828125	1.488250396728516	0.4572570190429688	2.252553466796875	1.248065284729004	0.58441943359375	2.110559204101563	1.375658874511719	0.7225499877929688	2.115551635742188	1.44079377746582	0.7905516052246093	2.152364379882813	1.469426177978516	0.8747174682617187	2.121788818359375	1.478803359985352	0.7972859497070313	2.412074340820312	1.532446197509766	0.2708818969726562	2.48918896484375	1.540073394775391	0.1619239501953125	2.70692431640625	1.365390014648437	0.1990249404907227	2.590755452473958	1.204700103759766	0.08828692563374836	2.497701293945313	1.220551040649414	0.0409845199584961
177	5.866667	2.459342163085938	1.035266805648804	0.3061248474121094	2.406971923828125	1.206844528198242	0.2812501525878907	2.382267700195313	1.349207641601563	0.2722199401855468	2.398077880859375	1.566739501953125	0.3062749176025391	2.379342895507812	1.527522216796875	0.3307110443115234	2.320554931640625	1.489707061767578	0.458208724975586	2.254106567382812	1.249869331359863	0.5862829895019531	2.112738647460938	1.378353530883789	0.7242585754394532	2.117831665039063	1.44397981262207	0.7913925170898437	2.153775268554687	1.477929733276367	0.8758591918945313	2.123330932617187	1.481922271728516	0.79826123046875	2.413374755859375	1.533759643554687	0.2717155151367188	2.4904072265625	1.542385711669922	0.1627642135620117	2.711836669921875	1.37260107421875	0.2017963333129883	2.59757470703125	1.208684193929036	0.0906728511651357	2.506172241210938	1.223259613037109	0.04322919845581054
178	5.9	2.472638305664063	1.041194864273071	0.3090029602050781	2.415665405273438	1.21204069519043	0.284884521484375	2.387683349609375	1.35430126953125	0.2759241333007812	2.395120971679687	1.573563781738281	0.3073885192871094	2.380185180664062	1.533579376220703	0.3335778961181641	2.331118286132813	1.494756149291992	0.4656134643554687	2.250359375	1.258918930053711	0.5963356933593751	2.11627685546875	1.394033065795898	0.7372136535644531	2.12393408203125	1.460527908325195	0.7994085693359374	2.163343383789063	1.493959457397461	0.8828196411132813	2.151796752929688	1.492880432128906	0.8114589233398437	2.4094873046875	1.540881896972656	0.2718001708984375	2.476698608398437	1.553987487792969	0.1566459350585938	2.708269897460937	1.390724838256836	0.1866545562744141	2.592161783854167	1.207572321573893	0.09477267138163248	2.50601171875	1.216415420532226	0.04734322357177734
179	5.933333000000001	2.474	1.042194856643677	0.3107715148925781	2.41568994140625	1.212271858215332	0.2884670257568359	2.386190063476563	1.353850128173828	0.2803447875976562	2.389578125	1.57257568359375	0.3097106170654297	2.375525268554687	1.532708374023438	0.3362132415771484	2.328222290039062	1.492504058837891	0.4679193420410156	2.2513828125	1.263061462402344	0.6100584411621094	2.117546875	1.401710006713867	0.7454754943847657	2.120558227539063	1.466249877929688	0.8076422119140625	2.162764770507812	1.516413635253906	0.8841976013183593	2.146078125	1.504061096191406	0.8219705810546876	2.404398193359375	1.539999267578125	0.2744942169189453	2.469549438476562	1.552721374511719	0.1585024032592773	2.690893676757812	1.37085595703125	0.1600706024169922	2.5755986328125	1.182567321777344	0.08065142250061036	2.481731689453125	1.19269856262207	0.04880880451202393
180	5.966667000000001	2.472310668945313	1.038427135467529	0.3248205871582032	2.414595458984375	1.208539222717285	0.3053450164794922	2.379263916015625	1.348224945068359	0.2950470275878906	2.3737705078125	1.566852447509766	0.3209743347167969	2.363559936523438	1.52679736328125	0.3488390502929687	2.322673828125	1.49227555847168	0.4840244598388672	2.245181518554688	1.271027603149414	0.6362456665039062	2.119458740234375	1.415752700805664	0.7725078125	2.127292114257813	1.466592132568359	0.8452884216308594	2.160536865234375	1.5300634765625	0.8909816894531251	2.16249462890625	1.511616149902344	0.8381668395996094	2.3877451171875	1.53460693359375	0.2853976745605469	2.437801147460937	1.552681518554688	0.1642626266479492	2.628835327148438	1.340428466796875	0.1487467880249023	2.4823935546875	1.162183494567871	0.08926498794555664	2.386586791992188	1.153548194885254	0.129235050201416
181	6	2.473547485351562	1.039369651794434	0.337970458984375	2.410132568359375	1.207491966247559	0.3169927520751953	2.3710732421875	1.34633674621582	0.3057442626953125	2.3667294921875	1.565849151611328	0.3275830535888672	2.357267456054688	1.526273529052734	0.3564034423828125	2.31695458984375	1.495669097900391	0.4926945495605468	2.24484521484375	1.284030227661133	0.6608908996582031	2.112346801757813	1.425745559692383	0.7946658325195313	2.115338745117187	1.473063430786133	0.87392041015625	2.154339965820312	1.54875765991211	0.8935727233886719	2.152134399414062	1.525572906494141	0.8710450439453126	2.379595825195312	1.532840972900391	0.2923474273681641	2.429622680664062	1.545514587402344	0.1704631423950195	2.61487890625	1.332870819091797	0.1232110557556152	2.4517939453125	1.162312263488769	0.08537941360473633	2.37744287109375	1.135493099212646	0.1458591766357422
182	6.033333000000001	2.4661201171875	1.039843166351318	0.3446905822753906	2.404867065429688	1.20784708404541	0.3283739013671875	2.361628662109375	1.344809158325195	0.3174483795166015	2.353986328125	1.562908355712891	0.3369833984375	2.347011108398438	1.523721099853516	0.3665740966796875	2.305908081054687	1.492220230102539	0.5014051208496093	2.234647338867187	1.295541854858399	0.6846765747070312	2.10375	1.442007858276367	0.8127197570800782	2.11206103515625	1.488124755859375	0.8929029541015625	2.142205200195312	1.571433013916016	0.9024144897460937	2.10696142578125	1.551928283691406	0.8791966857910156	2.365485473632813	1.530028259277344	0.3016235046386719	2.402091918945312	1.54394482421875	0.1761610488891602	2.570558349609375	1.327908218383789	0.1007967224121094	2.433378540039063	1.137012130737305	0.1129637985229492	2.361492309570313	1.111498043060303	0.1783209762573242
183	6.066667000000001	2.455798706054687	1.038283546447754	0.3476445007324219	2.39736572265625	1.206924659729004	0.3348070068359375	2.353601318359375	1.343218063354492	0.3256211547851563	2.350301513671875	1.560228546142578	0.3494820098876953	2.345807739257812	1.520868896484375	0.3789185180664063	2.31088671875	1.495977828979492	0.5162572021484375	2.224734130859375	1.306471893310547	0.7009216918945312	2.093835571289063	1.453851654052734	0.8258622131347656	2.089157836914063	1.517008728027344	0.8985780029296875	2.116412719726562	1.597491729736328	0.9500542602539063	2.095383422851563	1.552759063720703	0.9128677673339844	2.357941528320312	1.527851318359375	0.3126482543945313	2.377011108398437	1.53780517578125	0.1828064804077149	2.524188598632812	1.316699447631836	0.08899466705322265	2.397758666992187	1.121905254364014	0.111713996887207	2.350760498046875	1.076817230224609	0.1893241195678711
184	6.1	2.442890014648437	1.043856922149658	0.3720365600585938	2.381162231445312	1.211851249694824	0.3642767791748047	2.3360478515625	1.347853912353516	0.359287353515625	2.3331826171875	1.565554595947266	0.3799584503173828	2.330833984375	1.526616180419922	0.4102581024169922	2.3063388671875	1.506600524902344	0.5505288085937501	2.20498876953125	1.33271809387207	0.7427158508300782	2.073845581054687	1.493653961181641	0.8496358642578125	2.066949096679688	1.548597686767578	0.9249190368652345	2.084480712890625	1.633094360351563	0.9854030456542968	2.07703759765625	1.596778747558594	0.9330006408691407	2.338565185546875	1.532544097900391	0.3431805572509766	2.352388427734375	1.539554626464844	0.2127404327392578	2.458930541992188	1.298207977294922	0.1117219467163086	2.341943237304688	1.093388210296631	0.125690803527832	2.301694458007812	1.044933725357056	0.2064386672973633
185	6.133333	2.424120971679687	1.045502695083618	0.3967562408447266	2.358700561523437	1.212349281311035	0.38983203125	2.31479248046875	1.348932739257813	0.3861788177490234	2.3193955078125	1.56696826171875	0.4038609161376953	2.317799682617188	1.528501007080078	0.4347992706298828	2.295036499023437	1.505807846069336	0.5752262268066406	2.17048974609375	1.360039077758789	0.7768851013183593	2.042683227539063	1.528030029296875	0.8762813110351562	2.060036437988281	1.581545166015625	0.9527187805175781	2.031970581054687	1.663149322509766	0.9773802490234376	2.037333129882812	1.63555160522461	0.9508267517089843	2.32157421875	1.533319641113281	0.3673041076660156	2.319057739257812	1.525297454833984	0.2358673095703125	2.379321166992187	1.265617118835449	0.1399397811889648	2.287199584960938	1.050985172271728	0.1735544662475586	2.2348525390625	0.9935589914321898	0.2378769149780273
186	6.166667	2.407613525390625	1.050390115737915	0.4117719268798828	2.349745849609375	1.219526504516601	0.4148572998046875	2.3080458984375	1.356247222900391	0.4180389556884766	2.306257568359375	1.573671264648437	0.4273737487792969	2.309337036132812	1.536595428466797	0.4594985046386719	2.297496826171875	1.518708297729492	0.6012503967285157	2.14916455078125	1.388413192749023	0.7953085327148437	2.000614562988281	1.551798370361328	0.8658358459472656	2.024920104980469	1.607053558349609	0.9369804992675781	1.990157470703125	1.687179931640625	0.9752945251464844	1.983413208007812	1.661353881835938	0.9344825134277344	2.305876098632813	1.538915161132812	0.3921658477783203	2.280619262695312	1.513959915161133	0.2667180480957031	2.311543334960938	1.242281318664551	0.1967015228271484	2.214281982421875	1.031192876815796	0.2326954879760742	2.192338134765625	0.9787800846099854	0.3130666809082031
187	6.200000000000001	2.38673193359375	1.063468544006348	0.4375475158691406	2.335334838867188	1.235747001647949	0.4452190093994141	2.297296020507813	1.374186538696289	0.4519544982910156	2.28799560546875	1.592806274414063	0.4573833618164063	2.2957177734375	1.556358703613281	0.4899445343017578	2.2979296875	1.54017431640625	0.6334756164550781	2.118534057617188	1.426024749755859	0.81369091796875	1.967388122558594	1.592731750488281	0.8773316040039063	1.971383483886719	1.669946075439453	0.9353890075683594	1.946137634277344	1.736403930664062	0.8914058227539062	1.951936462402344	1.709170715332031	0.9382398376464844	2.285454223632812	1.557105621337891	0.4228150634765625	2.243614013671875	1.525402160644531	0.3038072052001953	2.247082153320313	1.245376792907715	0.2547411041259766	2.15116943359375	1.034368347167969	0.3039343414306641	2.152990234375	0.9766237449645996	0.3764461517333985
188	6.233333	2.371428100585938	1.068516973495483	0.4677453308105469	2.325512939453125	1.243501480102539	0.477897216796875	2.2857216796875	1.382544235229492	0.4860770721435547	2.272166015625	1.602494995117187	0.4824990386962891	2.284777954101562	1.567654327392578	0.5157889404296875	2.298494018554687	1.557076568603516	0.6603262634277344	2.095646728515625	1.455112884521484	0.8264169921875	1.9323974609375	1.620220336914062	0.8642410888671874	1.91511181640625	1.680018127441406	0.9308258666992189	1.940536682128906	1.735420257568359	0.8741572265624999	1.885993286132813	1.738567413330078	0.8746763305664063	2.26610986328125	1.564769714355469	0.4499120178222656	2.20124951171875	1.529669921875	0.3399211273193359	2.168729614257813	1.245986862182617	0.3148981475830078	2.098689208984375	1.030507848739624	0.390485610961914	2.121561889648437	0.966667555809021	0.4574910736083984
189	6.266667	2.339524780273437	1.076713500976562	0.4929840698242187	2.287322509765625	1.248776626586914	0.5029011535644532	2.255221069335938	1.389808746337891	0.5110563354492188	2.252364501953125	1.608230865478516	0.5067035064697265	2.266205932617187	1.573271881103516	0.5389387817382812	2.290130004882813	1.563546142578125	0.6817340087890624	2.07185693359375	1.469240524291992	0.8309797973632813	1.901682556152344	1.630954162597656	0.8130501403808594	1.874450317382812	1.692038330078125	0.8557068481445314	1.914846618652344	1.749442993164062	0.8182520751953124	1.851513610839844	1.743978424072266	0.7915122070312499	2.24147412109375	1.571021697998047	0.4752345123291015	2.15913134765625	1.522072998046875	0.3824591217041016	2.104135131835938	1.242975967407227	0.4146184387207031	2.042522155761719	1.036773149490356	0.5172742614746093	2.056434814453125	0.9601001281738282	0.5819171142578126
190	6.300000000000001	2.331058227539063	1.086830478668213	0.5114264068603516	2.284758666992188	1.260414154052734	0.5243023986816406	2.247310791015625	1.399526489257813	0.5346796264648437	2.237502563476562	1.618624908447265	0.5297072448730469	2.25561328125	1.584207763671875	0.560471435546875	2.2920107421875	1.57987417602539	0.70026953125	2.059838134765625	1.479689926147461	0.821698974609375	1.881831726074219	1.619647491455078	0.758712615966797	1.867791625976563	1.689451751708984	0.7929595336914063	1.91058447265625	1.746703308105469	0.7575288085937499	1.851329956054688	1.740809509277344	0.7298225708007813	2.22457080078125	1.58070556640625	0.4997197265625	2.134632446289062	1.52784829711914	0.4171494445800781	2.063563598632812	1.259245193481445	0.4844048767089844	1.996542236328125	1.075207057952881	0.6197137756347657	2.020315490722656	1.03093155670166	0.7083598022460937
191	6.333333	2.312365966796875	1.098798492431641	0.5277316284179687	2.271703369140625	1.273572174072266	0.5396679382324219	2.237884033203125	1.413219207763672	0.5494436645507812	2.226377685546875	1.631623046875	0.5421311035156251	2.245009155273437	1.597723236083984	0.5730070800781251	2.28070361328125	1.592431549072266	0.7129893798828124	2.059833862304687	1.468136779785156	0.82879541015625	1.90024365234375	1.592762725830078	0.7099692993164062	1.884914855957031	1.677808013916016	0.7323087463378906	1.927730407714844	1.716103607177734	0.6847854614257813	1.867855529785156	1.701416625976563	0.6548126831054688	2.213474609375	1.593420471191406	0.5127893981933593	2.118613891601562	1.542046905517578	0.4355895385742188	2.032791320800781	1.289226364135742	0.5351413574218751	1.960349182128906	1.148905532836914	0.7123406677246094	1.975985107421875	1.116496475219727	0.8103097229003906
192	6.366667	2.299123291015625	1.10788289642334	0.5447566528320313	2.261261962890625	1.28255192565918	0.5605333557128906	2.230958740234375	1.422366500854492	0.5731148681640625	2.2179423828125	1.640777954101563	0.5676422119140625	2.237794677734375	1.606826416015625	0.5975433044433593	2.276910278320313	1.603724212646484	0.7360478515625	2.08547900390625	1.419272491455078	0.8199632873535156	1.93889404296875	1.552705535888672	0.6951661376953125	1.9238212890625	1.635145874023437	0.6913841552734374	1.967294128417969	1.658933044433594	0.6446994628906251	1.920001770019531	1.634267272949219	0.6117276306152344	2.204283569335938	1.602643005371094	0.538599365234375	2.110193481445313	1.550447692871094	0.4627523193359375	2.013260009765625	1.310346771240234	0.58012060546875	1.931951049804688	1.217942375183105	0.7814836425781251	1.937763122558594	1.249005294799805	0.8742346801757812
193	6.4	2.285045166015625	1.115052883148193	0.5539736633300781	2.251536254882812	1.291412933349609	0.5702123413085938	2.225266357421875	1.432710983276367	0.5828683166503906	2.200178344726563	1.651089538574219	0.5798348693847657	2.22271435546875	1.617851104736328	0.6089821166992188	2.266298461914062	1.616206604003906	0.7466941833496094	2.106244018554688	1.410326934814453	0.8462612915039063	1.959362426757812	1.53450407409668	0.7119170227050782	1.924039306640625	1.596435180664062	0.7067426147460938	1.938471801757812	1.632359344482422	0.6571632080078125	1.919990417480469	1.618486114501953	0.621841583251953	2.187798583984375	1.612363098144531	0.5506853942871094	2.094571655273437	1.556645263671875	0.4757323455810547	1.996329406738281	1.325199859619141	0.6105869750976562	1.924293273925781	1.330364501953125	0.8346148986816406	1.935426696777344	1.391826889038086	0.8964949645996094
194	6.433333000000001	2.281128295898437	1.119371864318848	0.5579734802246094	2.244328979492187	1.294251159667969	0.5749487915039062	2.21539892578125	1.434281860351562	0.5882898864746093	2.188623901367188	1.651217010498047	0.588255584716797	2.211115478515625	1.617923645019531	0.6169447937011718	2.263371337890625	1.60829541015625	0.7504338684082031	2.131232421875	1.390099807739258	0.8559307556152344	1.96264306640625	1.507165954589844	0.7448972778320313	1.918999084472656	1.553165069580078	0.7560373840332031	1.930140686035156	1.593709686279297	0.6942230224609376	1.910829650878906	1.583412567138672	0.6643449401855468	2.176842651367187	1.613051361083985	0.55859716796875	2.083279418945312	1.559631011962891	0.4827966766357422	1.98335107421875	1.336065216064453	0.6264508666992188	1.911955688476562	1.41118881225586	0.8359134826660156	1.903333068847656	1.49159733581543	0.8632532958984375
195	6.466667000000001	2.266296630859375	1.110924968719482	0.5751282348632812	2.229642944335938	1.285977676391602	0.5841928100585938	2.203082153320312	1.426643585205078	0.5902704467773437	2.172651245117188	1.642353179931641	0.5952765808105469	2.196928955078125	1.609135833740234	0.6222003479003906	2.246302734375	1.601142517089844	0.7564162292480469	2.186625122070312	1.345175674438476	0.8435271911621094	1.994285400390625	1.331821670532227	0.7466742248535156	1.964367065429688	1.325887321472168	0.6642402954101563	1.978866088867187	1.388324096679687	0.6582887878417969	1.949424438476562	1.406933822631836	0.6525677490234375	2.160233520507813	1.604567504882813	0.5656410217285157	2.058802612304687	1.561845703125	0.4944364624023437	1.952979736328125	1.35245817565918	0.652411376953125	1.892552795410156	1.481743530273437	0.8389263610839843	1.884268249511719	1.569654876708984	0.8433726196289062
196	6.5	2.25716748046875	1.116277030944824	0.5795617675781251	2.222062255859375	1.290543579101563	0.5880630187988281	2.20057177734375	1.431233505249023	0.5911849975585938	2.179401489257812	1.646588439941406	0.5956632080078126	2.204374877929688	1.612970703125	0.6206713256835937	2.265461669921875	1.604488464355469	0.7482119750976562	2.280572265625	1.361256820678711	0.856856201171875	2.108209757486979	1.28887661743164	0.8020030110677084	2.04158056640625	1.337637550354004	0.7552166442871093	2.057861694335938	1.343939605712891	0.7295625305175781	2.039408386230469	1.379507415771484	0.6993536987304687	2.163127075195312	1.609237548828125	0.5679731750488282	2.056360595703125	1.576250579833984	0.5013187866210937	1.938387878417969	1.364997817993164	0.6441820983886719	1.892979309082031	1.531576446533203	0.8007797241210938	1.869269592285156	1.623586639404297	0.79898486328125
197	6.533333000000001	2.244859497070313	1.114867012023926	0.5831471557617187	2.216841796875	1.290856948852539	0.5891149597167968	2.194101684570312	1.431968658447266	0.5954066772460938	2.168587768554687	1.647683166503906	0.6039343872070313	2.194363403320312	1.614031982421875	0.6283147888183593	2.257158081054687	1.594483154296875	0.7544264831542968	2.25746875	1.342745346069336	0.8601270751953125	2.039785095214844	1.30513786315918	0.8556416015624999	2.004031005859375	1.308129409790039	0.7842678527832031	2.020953369140625	1.335474922180176	0.7771494750976562	2.020234191894531	1.356732803344727	0.7343857421875	2.152941650390625	1.610304565429687	0.5755308227539062	2.053506896972656	1.579591033935547	0.4955948791503906	1.910366088867188	1.372753555297852	0.6241449890136719	1.854827941894531	1.559020233154297	0.7563404541015625	1.844667053222656	1.661378295898438	0.7676375732421875
198	6.566667000000001	2.223083251953125	1.11730521774292	0.5931911315917968	2.199241455078125	1.292212158203125	0.5961997985839844	2.177982666015625	1.431948104858398	0.6010703125	2.152741088867187	1.645580444335937	0.6073636779785156	2.178534545898438	1.612502380371094	0.6315936889648437	2.251891845703125	1.601562377929687	0.75058203125	2.295165649414062	1.356289215087891	0.8563399353027343	2.0864052734375	1.304859443664551	0.8894821472167969	2.022069519042969	1.313412368774414	0.8334078674316406	2.031794799804687	1.354063613891602	0.8325462951660156	2.0554169921875	1.330853408813477	0.7633150024414063	2.136955444335937	1.608295196533203	0.5798372192382812	2.043069946289062	1.574375823974609	0.4972518157958984	1.895911010742187	1.371533782958984	0.6201643066406251	1.801763000488281	1.564780303955078	0.7069683532714843	1.818396423339844	1.664134826660156	0.7110107727050781
199	6.6	2.206154296875	1.110681003570557	0.6104536743164062	2.181777587890625	1.285863418579102	0.6127605590820313	2.1612900390625	1.426020431518555	0.6155535888671875	2.144133056640625	1.640739166259765	0.6165507507324219	2.167453735351562	1.607154876708984	0.6427938537597656	2.236144409179688	1.596449340820312	0.7644433288574219	2.285292724609375	1.342848037719726	0.8553389892578125	2.112057861328125	1.222537200927734	0.9246664428710938	2.039991638183594	1.215222175598145	0.9143581237792968	1.991039855957031	1.205796674728393	0.9124721069335937	2.026293884277344	1.199012706756592	0.8797739868164063	2.1282216796875	1.603511779785156	0.5888396301269532	2.038388305664062	1.569536163330078	0.5017350921630859	1.8720283203125	1.378620574951172	0.6206593017578125	1.744088623046875	1.555642730712891	0.6982614746093749	1.73277783203125	1.670673522949219	0.7029295043945313
200	6.633333	2.195246704101562	1.117294418334961	0.61675830078125	2.173248291015625	1.292907562255859	0.619098175048828	2.153556030273438	1.433281600952149	0.6226711425781251	2.141144775390625	1.648603637695313	0.6174637451171875	2.163542114257813	1.615205444335937	0.6448536071777344	2.233888549804687	1.610490844726562	0.7657333679199219	2.27223974609375	1.353941619873047	0.8503615112304688	2.13434130859375	1.19386100769043	0.9332115173339843	2.060908203125	1.138600128173828	0.9312219848632812	1.997768310546875	1.059594208717346	0.9356514282226562	2.04699560546875	1.10766259765625	0.8896489868164063	2.124601684570313	1.610920196533203	0.5906649169921875	2.037133850097656	1.578318664550781	0.4997178039550781	1.853967590332031	1.403572158813477	0.6193341674804688	1.699432006835937	1.555032775878906	0.705193603515625	1.652614013671875	1.647153991699219	0.706858154296875
201	6.666667	2.1882744140625	1.115018604278565	0.6197931823730469	2.16778125	1.291641265869141	0.6197950439453125	2.14903759765625	1.432945297241211	0.6220187988281249	2.144821411132813	1.649559722900391	0.6152630615234376	2.16655029296875	1.615390319824219	0.6426409301757812	2.238741577148438	1.600939239501953	0.7633904113769532	2.2355166015625	1.344209609985352	0.854136962890625	2.1081552734375	1.169468963623047	0.9365940348307292	2.0775498046875	1.121832752227783	0.9705697631835937	2.034917419433594	1.043457865089178	1.003341735839844	2.079122436523438	1.087160919189453	0.9182088317871093	2.1262255859375	1.612142608642578	0.5889479064941406	2.031616149902344	1.575734252929687	0.5059708557128906	1.833685424804687	1.424310256958008	0.6370330505371093	1.657029296875	1.540894287109375	0.7374335327148438	1.572122314453125	1.603235961914062	0.7227977294921875
202	6.700000000000001	2.180652709960937	1.106232727050781	0.6229277038574219	2.1637841796875	1.284199493408203	0.6213186035156251	2.14685546875	1.426503677368164	0.622991180419922	2.147976318359375	1.644380462646484	0.6170568237304688	2.169622192382812	1.60933935546875	0.6439185180664062	2.240944458007812	1.582942565917969	0.7654746398925781	2.18570458984375	1.335206614176432	0.8676561686197917	2.086464274088542	1.15257241821289	0.9603916422526041	2.051440063476563	1.109206558227539	1.008656707763672	2.028465270996094	1.03213484287262	1.0563515625	2.083701416015625	1.081235828399658	0.9595131225585938	2.1276796875	1.607378234863281	0.5909355773925782	2.028298767089844	1.573196807861328	0.5114520721435547	1.82239404296875	1.430555419921875	0.6430095825195312	1.637061462402344	1.512045745849609	0.7642860107421875	1.540322631835938	1.557988647460937	0.7315247802734375
203	6.733333	2.1764345703125	1.101460334777832	0.6263784179687499	2.159783935546875	1.279535720825195	0.6225941467285157	2.1413359375	1.421765579223633	0.6238639831542969	2.14351416015625	1.639857116699219	0.6213085021972656	2.164435546875	1.604311370849609	0.648119110107422	2.231738647460937	1.576372863769531	0.7716154174804688	2.176916178385417	1.33084858194987	0.8811518147786459	2.055674682617187	1.166041188557943	0.9801387532552083	2.044558471679688	1.106043884277344	1.024263671875	2.038503356933594	1.028347075462341	1.059982482910156	2.06809912109375	1.086321168899536	0.9626017761230469	2.123619506835937	1.603299591064453	0.5941590881347656	2.023596313476562	1.572612335205078	0.5143258666992188	1.814371032714844	1.429700790405273	0.6412589721679688	1.627724609375	1.502892776489258	0.7661443176269531	1.537792236328125	1.557101501464844	0.7341104736328125
204	6.766667	2.176460205078125	1.101923404693604	0.6293773803710938	2.159966430664062	1.280145980834961	0.6268262023925781	2.142830078125	1.422725250244141	0.6283433532714844	2.146816528320312	1.641043579101563	0.6275488586425781	2.1678076171875	1.605036071777344	0.6538431091308594	2.235924926757813	1.572958984375	0.7760918579101562	2.17767333984375	1.328283833821615	0.8855742594401042	2.046892862955729	1.171308634440104	0.9868550211588542	2.026197814941406	1.112195911407471	1.032529907226563	2.009904663085937	1.039845769882202	1.075552307128906	2.075505859375	1.096859371185303	0.9766550598144531	2.126242065429687	1.604868072509766	0.6003091430664063	2.02509033203125	1.574736480712891	0.5211560974121094	1.814349060058594	1.430016067504883	0.644124755859375	1.630005676269531	1.507055236816406	0.7705223999023438	1.542757690429688	1.564165710449219	0.7361768188476563
205	6.800000000000001	2.172498657226563	1.101905876159668	0.6330849609375	2.155674194335938	1.279773910522461	0.6314720458984375	2.138553100585938	1.422095932006836	0.6335869750976562	2.14338720703125	1.639996948242187	0.6335226440429688	2.164253173828125	1.603896789550781	0.6596024780273437	2.231558349609375	1.571811004638672	0.7816713562011719	2.168302978515625	1.328713836669922	0.8875500895182292	2.033112711588542	1.175719441731771	0.9881658935546875	2.015312805175781	1.114501098632813	1.034391967773438	2.01389404296875	1.033284189224243	1.0727509765625	2.053502136230469	1.094284364700317	0.9772442932128906	2.122651489257812	1.604049407958984	0.6062554321289062	2.022472412109375	1.575626098632812	0.5258982238769532	1.813864501953125	1.430013931274414	0.650298828125	1.63161083984375	1.511278564453125	0.7763871154785156	1.551274291992188	1.575287353515625	0.73690087890625
206	6.833333	2.164278564453125	1.100262660980225	0.6342653198242187	2.148783203125	1.277623794555664	0.634382080078125	2.132812255859375	1.419469100952148	0.6372187194824219	2.138543212890625	1.636714935302734	0.6345911254882812	2.158739868164062	1.600903869628906	0.661368408203125	2.22628955078125	1.575557250976563	0.7844748840332031	2.157632975260416	1.334833862304688	0.8883749593098959	2.015569986979167	1.188231709798177	0.9879447428385416	1.996490783691406	1.125601696014404	1.032029174804687	2.000179077148438	1.040680248260498	1.068070068359375	2.040342468261719	1.105011968612671	0.9809228210449219	2.118197021484375	1.600673736572265	0.6075068054199219	2.019277954101562	1.574990539550781	0.5252127990722656	1.815399658203125	1.433990982055664	0.6598351440429687	1.646773864746094	1.536815521240234	0.7864823913574219	1.560571411132812	1.597786254882812	0.7434923095703125
207	6.866667	2.160763916015625	1.100880828857422	0.6428022460937499	2.144102416992188	1.278084884643555	0.6420119323730469	2.128151123046875	1.419765121459961	0.6430160827636719	2.133538696289063	1.6368779296875	0.638787841796875	2.152908447265625	1.601346343994141	0.6664812316894532	2.211848999023438	1.582799774169922	0.7953092041015626	2.15094091796875	1.336424270629883	0.8955786743164063	2.019106506347656	1.172888786315918	0.9906907653808594	1.971196105957031	1.112173416137695	1.018672576904297	1.984406311035156	1.040217633247376	1.026050415039063	1.996929138183594	1.075719003677368	0.9613729553222656	2.1141689453125	1.600595062255859	0.6113738708496094	2.018374328613281	1.576128326416016	0.5249410400390625	1.81330615234375	1.445310012817383	0.6670947265625	1.656572875976563	1.5642998046875	0.7947929992675782	1.572716186523438	1.62542626953125	0.7573507080078125
208	6.9	2.162003173828125	1.098391426086426	0.6396327209472656	2.143385864257812	1.276437713623047	0.6405994262695313	2.126672729492188	1.41899787902832	0.6428613586425782	2.134118774414063	1.637174743652344	0.637177978515625	2.153427612304688	1.601516204833984	0.6650642700195313	2.207114624023437	1.578001495361328	0.7965778198242188	2.118668334960938	1.333775283813476	0.8856057434082032	1.983981079101563	1.16496817779541	0.9680770568847656	1.953978576660156	1.10559481048584	0.9981948547363281	1.975429992675781	1.037537546634674	1.000696838378906	1.975490844726562	1.073479413986206	0.9363662719726562	2.114127075195312	1.600638488769531	0.6100330810546875	2.015353149414063	1.575761566162109	0.5266120910644532	1.819642517089844	1.451495346069336	0.6893463439941406	1.677690673828125	1.586212249755859	0.821747314453125	1.594332397460938	1.655390625	0.7825875244140625
209	6.933333000000001	2.15978857421875	1.096047428131103	0.6418212585449219	2.140227661132812	1.272812240600586	0.6421477661132813	2.122423095703125	1.414308013916016	0.6441046752929687	2.1284404296875	1.631087829589844	0.6392927551269532	2.1471904296875	1.595735290527344	0.6673438415527344	2.196691162109375	1.565777893066406	0.7982461853027344	2.093672729492187	1.323389892578125	0.869896942138672	1.934339050292969	1.171482429504395	0.9383208312988282	1.907860900878906	1.116492515563965	0.9480681152343751	1.918164611816406	1.047426909446716	0.9191920471191406	1.906450744628906	1.088622207641602	0.9262305603027343	2.109494506835937	1.594722625732422	0.6117445373535155	2.010785766601562	1.574584655761719	0.5284302978515625	1.827647399902344	1.448001815795898	0.7006984558105469	1.70002880859375	1.590869537353516	0.8354578552246095	1.631953002929688	1.679116577148438	0.8052636108398438
210	6.966667000000001	2.162965576171875	1.097843322753906	0.6460759582519531	2.140530883789062	1.274949005126953	0.6468153686523437	2.122456909179688	1.416799560546875	0.6479891052246094	2.124845825195313	1.633914245605469	0.6400576171875	2.144700317382812	1.599221801757813	0.6683131713867188	2.188511840820312	1.580314422607422	0.8028023986816406	2.078466796875	1.328503570556641	0.8288860473632813	1.879884826660156	1.220295028686524	0.8807082214355468	1.863178039550781	1.162539493560791	0.8679255981445313	1.859647766113281	1.102016277313232	0.8574603576660156	1.862107849121094	1.144310550689697	0.8743589477539062	2.105979125976563	1.596789733886719	0.6133011169433593	2.003569152832031	1.582992370605469	0.5321178588867188	1.844164855957031	1.443657669067383	0.7192027893066406	1.736074401855469	1.613559722900391	0.8391736450195313	1.697984985351563	1.705872802734375	0.8575861511230469
211	7	2.152258422851562	1.100715667724609	0.6541516113281249	2.1290615234375	1.277821258544922	0.6520247497558593	2.112090576171875	1.4199248046875	0.6496779479980469	2.112571655273437	1.636924346923828	0.6454414978027343	2.132125366210937	1.601925384521484	0.6735721130371094	2.173386352539063	1.579087524414063	0.8073451232910156	2.072369750976562	1.327318084716797	0.8439317626953124	1.846448181152344	1.313855560302734	0.8951971740722656	1.816273681640625	1.26147647857666	0.881972412109375	1.811591857910156	1.190273151397705	0.8693801574707032	1.809044860839844	1.25448095703125	0.886216064453125	2.09466357421875	1.600182434082031	0.6176248779296875	1.987714172363281	1.592050231933594	0.5406408996582031	1.843833740234375	1.4342763671875	0.7258112792968749	1.7678701171875	1.629912170410156	0.8324388122558595	1.769865173339844	1.723350677490235	0.8629036865234374
212	7.033333000000001	2.15075830078125	1.11317179107666	0.6552601623535156	2.130321655273438	1.290632705688477	0.65234423828125	2.116417236328125	1.433124893188477	0.6485807495117187	2.11562939453125	1.650497161865234	0.6419389038085938	2.134049560546875	1.615805114746094	0.6714223632812499	2.151200317382813	1.601466278076172	0.8114263000488281	2.037715148925781	1.354761413574219	0.8434157714843751	1.835466918945313	1.466252334594726	0.8473965759277344	1.7492158203125	1.4092724609375	0.8157243041992187	1.688216918945312	1.320461547851562	0.8373109130859375	1.741558837890625	1.40117724609375	0.746328125	2.099331787109375	1.613333251953125	0.6136547241210937	1.99103369140625	1.606090850830078	0.5383759155273438	1.855743530273438	1.43352522277832	0.7166457824707031	1.783296813964844	1.629890106201172	0.8252319946289062	1.818353149414063	1.716465698242188	0.8600676574707031
213	7.066667000000001	2.151313842773438	1.12003462600708	0.6514083862304687	2.132433837890625	1.297742401123047	0.6467135925292968	2.119880249023438	1.440518081665039	0.6415059204101563	2.12018115234375	1.658341796875	0.6347467956542969	2.139574096679687	1.623490234375	0.6635578308105469	2.16358837890625	1.611054229736328	0.8038115234375	2.062981567382812	1.362278381347656	0.8509607543945312	1.889748229980469	1.514909652709961	0.8455644531249999	1.835056640625	1.527446319580078	0.8024989929199219	1.679028564453125	1.456818695068359	0.7668533325195312	1.842964538574219	1.50604035949707	0.742265625	2.1025146484375	1.62117333984375	0.6070995788574218	1.990453674316406	1.612030639648438	0.5372015991210937	1.877352722167969	1.418251678466797	0.7092609558105469	1.795760070800781	1.59575405883789	0.8329644165039063	1.818983825683594	1.638300201416016	0.8899364624023438
214	7.1	2.150918823242187	1.127505805969238	0.6531155700683594	2.129925659179688	1.305013198852539	0.6488793334960937	2.11683935546875	1.447601821899414	0.6430664978027343	2.121633666992187	1.666168121337891	0.643012939453125	2.141400512695312	1.629941680908203	0.6700072937011718	2.179855590820313	1.617890472412109	0.8080399780273437	2.099135498046875	1.370228912353516	0.863363067626953	1.950337341308594	1.528753158569336	0.8761880798339843	1.883844421386719	1.540705276489258	0.8125717163085937	1.744385009765625	1.546039184570313	0.7790616455078125	1.896678527832031	1.551634979248047	0.7733030395507812	2.102067626953125	1.630120086669922	0.6148945007324219	1.98560400390625	1.62647802734375	0.5515720520019531	1.884766235351563	1.404992584228516	0.6963731689453125	1.836574279785156	1.588862854003906	0.8164296875	1.868154968261719	1.640214935302734	0.8714684143066407
215	7.133333	2.15137451171875	1.120822513580322	0.654795166015625	2.130825317382812	1.298417953491211	0.6525914916992188	2.117092163085937	1.440860137939453	0.6490150146484375	2.116825561523437	1.659243835449219	0.6561883544921875	2.137173095703125	1.622575134277344	0.6822081604003907	2.18671044921875	1.607852294921875	0.8166740417480469	2.104940185546875	1.371564682006836	0.8950961303710938	1.969621215820312	1.53954118347168	0.9161854553222657	1.887998352050781	1.577433532714844	0.9044374389648437	1.798926025390625	1.594897552490234	0.8526360168457031	1.858329956054688	1.575828186035156	0.8485703124999999	2.098361694335938	1.623785308837891	0.6266749572753907	1.986264526367187	1.616418914794922	0.5565111694335938	1.890885681152344	1.367676452636719	0.6494623107910156	1.8375712890625	1.548618286132812	0.7879008178710938	1.869606262207031	1.614826507568359	0.8349671020507812
216	7.166667	2.146723999023437	1.116255779266357	0.6588567199707032	2.128327758789062	1.294255661010742	0.6577527160644532	2.118301025390625	1.43668962097168	0.6540180969238281	2.113752197265625	1.654653289794922	0.6593593139648437	2.13510595703125	1.618696319580078	0.6853609619140625	2.18919677734375	1.596886169433594	0.8166897888183593	2.094867065429688	1.376657348632813	0.915160186767578	1.962805786132813	1.547970794677734	0.9515530090332032	1.879609802246094	1.575653686523438	0.9367406311035156	1.806095764160156	1.631572845458984	0.9274341125488281	1.852598083496094	1.617139984130859	0.9137816772460938	2.095678955078125	1.618648406982422	0.6304500732421875	1.989308227539063	1.604316467285156	0.5536431884765625	1.889773986816406	1.362761962890625	0.6571091003417968	1.857852661132812	1.536137145996094	0.8113113098144531	1.883170959472656	1.580606536865234	0.8829793701171875
217	7.200000000000001	2.142359130859375	1.115081092834473	0.6607393493652344	2.119796630859375	1.292426528930664	0.6620477600097656	2.107333740234375	1.434521514892578	0.6595828552246094	2.105596801757812	1.652492004394531	0.6626412658691406	2.127204467773438	1.616555511474609	0.6884644775390625	2.186860961914062	1.584977783203125	0.8152977905273437	2.102166015625	1.371001815795899	0.9196288146972657	1.981947631835938	1.542085739135742	0.9592920227050781	1.897661743164063	1.569860900878906	0.9611571960449219	1.819437133789063	1.637023590087891	0.9773616943359376	1.879532775878906	1.605083923339844	0.9475756530761719	2.086307983398437	1.616429534912109	0.6346158447265624	1.978416381835937	1.595685485839844	0.5620915832519531	1.894440002441406	1.352081069946289	0.6628802490234376	1.862292602539062	1.503835479736328	0.839823974609375	1.888270141601562	1.554664031982422	0.915723663330078
218	7.233333	2.140946655273438	1.108860687255859	0.6587672729492187	2.118317016601562	1.286128082275391	0.6617167663574218	2.107867797851562	1.428388412475586	0.6589914245605468	2.10333056640625	1.645902618408203	0.6616925964355469	2.125707275390625	1.610423400878906	0.6872338256835937	2.182963256835937	1.5792275390625	0.8151478271484376	2.085880676269531	1.368385208129883	0.9206318359375001	1.968161682128906	1.547518859863281	0.9567699279785156	1.908765014648437	1.569502716064453	1.011748168945312	1.8247333984375	1.627291809082031	1.048459289550781	1.865167419433594	1.602920288085937	0.9737376708984375	2.08417822265625	1.609549194335937	0.6340436401367188	1.976610412597656	1.579408233642578	0.5665118408203125	1.906183166503906	1.343667602539062	0.6726715698242187	1.878985656738281	1.439023864746094	0.8831133117675781	1.892283142089844	1.484109237670898	0.9567049865722657
219	7.266667	2.128068115234375	1.113553867340088	0.6632783508300781	2.104683959960937	1.289972381591797	0.6659620056152344	2.093104736328125	1.431651245117187	0.6627078857421875	2.092171508789062	1.648278411865234	0.6702347412109375	2.114642944335937	1.612079528808594	0.6942052001953125	2.177943725585938	1.589591674804688	0.8201879882812499	2.08451708984375	1.392037460327148	0.9620448913574219	1.945109924316406	1.562638000488281	1.006342956542969	1.906987670898437	1.581453430175781	1.079662902832031	1.853643310546875	1.658776733398438	1.132200744628906	1.865314819335937	1.621029022216797	1.096432250976562	2.0716875	1.612937622070313	0.6425203552246094	1.968028625488281	1.598115692138672	0.5642616271972656	1.8914755859375	1.329160766601563	0.5875500183105469	1.836692626953125	1.272894104003906	0.8031856994628905	1.802421203613281	1.242981422424316	0.8917911071777345
220	7.300000000000001	2.124159057617188	1.107512073516846	0.6607961120605469	2.100026000976563	1.283479934692383	0.6631923217773437	2.086735961914063	1.424790649414063	0.6607548217773438	2.084898315429688	1.640893981933594	0.6691171875	2.10723046875	1.604769104003906	0.6931482238769531	2.169269165039062	1.595310455322266	0.8206342468261719	2.05448291015625	1.408579823811849	0.9780435384114584	1.893830159505208	1.542245249430339	1.05181982421875	1.888281494140625	1.565720794677735	1.105807250976562	1.837836120605469	1.65569287109375	1.129671447753906	1.861685607910156	1.624496459960938	1.107878051757813	2.06486181640625	1.605664764404297	0.6410865478515625	1.961314392089844	1.589009063720703	0.5633457946777344	1.872424560546875	1.326688446044922	0.602054443359375	1.778781188964844	1.180257209777832	0.7589132995605469	1.748180053710938	1.090121673583984	0.83680517578125
221	7.333333	2.125335327148437	1.103080085754395	0.6537879028320313	2.102205078125	1.278721817016601	0.6581792602539063	2.08788623046875	1.4196630859375	0.6587917175292968	2.08732958984375	1.634972961425781	0.6692370300292969	2.108931030273438	1.598577667236328	0.693224090576172	2.174560180664063	1.588114135742187	0.8182614135742188	2.062189331054687	1.419159683227539	0.9889928283691406	1.893422973632813	1.542854949951172	1.06167919921875	1.88050732421875	1.577831848144531	1.119348876953125	1.818741088867188	1.658996612548828	1.138435852050781	1.843083679199219	1.622525268554687	1.14354931640625	2.067616333007813	1.600276794433594	0.6405954895019531	1.965421752929688	1.582770050048828	0.5626864013671875	1.8498134765625	1.333420654296875	0.6170218200683594	1.7360673828125	1.156839797973633	0.7177162170410156	1.733361206054687	1.070613487243652	0.7910360717773437
222	7.366667	2.126535522460937	1.102506820678711	0.6537220764160157	2.103419921875	1.278351211547851	0.6578081970214844	2.088937744140625	1.419446548461914	0.6583570251464843	2.0875107421875	1.634969177246094	0.6684291381835937	2.109162353515625	1.598656768798828	0.6926116638183594	2.175496215820313	1.590055114746094	0.8173690185546876	2.069329284667969	1.425536636352539	0.9933518371582031	1.8991728515625	1.547232757568359	1.064560974121094	1.88207421875	1.577841461181641	1.124661499023437	1.814977661132812	1.655844696044922	1.147254272460938	1.841068908691406	1.62537939453125	1.140824768066406	2.068042358398437	1.600124389648438	0.6397212829589844	1.966266418457031	1.582577514648437	0.5609620666503906	1.849341674804688	1.333380081176758	0.6150564880371094	1.734357177734375	1.156987739562988	0.7153829956054687	1.733334838867187	1.070523429870605	0.790939208984375
223	7.4	2.12576318359375	1.101824398040772	0.6543215942382813	2.102452270507813	1.277607131958008	0.6586592407226562	2.087702880859375	1.418643280029297	0.6594822082519531	2.085875244140625	1.6340888671875	0.6702123107910156	2.107562255859375	1.597746307373047	0.6943015441894531	2.173843383789062	1.588230316162109	0.8189881286621093	2.06782861328125	1.421883163452148	0.9930934143066406	1.897089233398437	1.542479690551758	1.065602783203125	1.879617248535156	1.57258837890625	1.125700744628906	1.811993225097656	1.650145935058594	1.147118103027344	1.837631652832031	1.619391357421875	1.140332153320313	2.066504516601563	1.599306488037109	0.6413829040527343	1.964822143554688	1.581831146240234	0.5625810241699218	1.847637939453125	1.332798629760742	0.6164961242675782	1.732383056640625	1.15689079284668	0.7171682434082032	1.727693359375	1.071383804321289	0.7946910400390625
224	7.433333000000001	2.124891235351563	1.098189414978027	0.6523035278320313	2.0969853515625	1.272772247314453	0.660734375	2.078628051757812	1.41307600402832	0.6648089599609375	2.079078002929688	1.627747131347656	0.677967041015625	2.100406005859375	1.591033721923828	0.7015589599609375	2.172135986328125	1.569177612304688	0.8217864379882813	2.078866943359375	1.406361312866211	0.9981926574707032	1.924967956542969	1.548868621826172	1.079283203125	1.912846130371094	1.572574737548828	1.137417236328125	1.823823486328125	1.619693817138672	1.156012573242188	1.83971142578125	1.598583526611328	1.1349833984375	2.059306030273437	1.593587249755859	0.6488318786621095	1.956300903320312	1.576585144042969	0.5726793212890625	1.836876281738281	1.329974365234375	0.6303211059570313	1.71609375	1.155431121826172	0.7262653808593751	1.733715087890625	1.076641853332519	0.8074835205078125
225	7.466667000000001	2.126115234375	1.098059700012207	0.6536327209472657	2.097839111328125	1.272235809326172	0.6620643615722657	2.078481689453125	1.412073348999023	0.6665193786621093	2.076446899414062	1.626620574951172	0.6798768920898437	2.098288940429688	1.590094818115234	0.7033111572265625	2.168129638671875	1.573143341064453	0.8244267272949219	2.070776672363281	1.400032791137695	0.9928979187011719	1.906968017578125	1.523118759155274	1.079736999511719	1.897614440917969	1.569949279785156	1.1376142578125	1.819497802734375	1.617991912841797	1.157092956542969	1.836429016113281	1.594330993652344	1.140974792480469	2.05697607421875	1.592336761474609	0.6508277587890625	1.9537841796875	1.575255889892578	0.5754386901855468	1.834445190429687	1.328858093261719	0.6320523071289063	1.712836364746094	1.157141181945801	0.7311745910644531	1.6911494140625	1.069847763061524	0.8114427490234375
226	7.5	2.126258911132813	1.097344699859619	0.6536904602050781	2.09842236328125	1.271461776733398	0.6630862731933593	2.078635375976563	1.411194473266602	0.6689508666992188	2.07677880859375	1.625596771240234	0.6826197509765626	2.099092163085937	1.589117736816406	0.7055315551757813	2.173460571289063	1.576061157226563	0.8238753967285157	2.077932373046875	1.4066748046875	0.995947265625	1.9125322265625	1.530006332397461	1.073250366210937	1.904384399414063	1.573632293701172	1.134792724609375	1.82439453125	1.622097717285156	1.154159301757812	1.832399475097656	1.588787658691406	1.146106262207031	2.05675146484375	1.591315216064453	0.6539566650390625	1.952747253417969	1.576292999267578	0.580115234375	1.833580810546875	1.330997406005859	0.6413448791503906	1.713341003417969	1.158078384399414	0.7391374816894531	1.695746826171875	1.069999816894531	0.8170414428710937
227	7.533333000000001	2.124787109375	1.097049472808838	0.6590056457519531	2.096330688476563	1.270923965454102	0.6692567749023437	2.076098510742188	1.410489105224609	0.6758800659179687	2.070941772460937	1.624726928710937	0.6886798706054688	2.0938203125	1.58871630859375	0.7116745605468751	2.172205688476563	1.578355712890625	0.8273526611328126	2.087639343261719	1.39522883605957	0.9868229064941406	1.931566223144531	1.52833186340332	1.073820556640625	1.923168395996094	1.573003326416016	1.131485107421875	1.842336120605469	1.62388525390625	1.157455322265625	1.842624633789062	1.596628082275391	1.118803588867188	2.051434997558593	1.590051635742187	0.6602179565429688	1.947680419921875	1.576652313232422	0.5855840759277344	1.830210510253906	1.331327789306641	0.6488362731933593	1.711116516113281	1.158104461669922	0.7469942626953125	1.690136596679688	1.073693580627441	0.82328466796875
228	7.566667000000001	2.131507934570313	1.099742420196533	0.6609617004394531	2.100457641601563	1.273270278930664	0.6734179077148438	2.07916162109375	1.412880828857422	0.6809170532226563	2.0743388671875	1.62770654296875	0.6932713623046876	2.097653564453125	1.591621978759766	0.7160294494628906	2.17492236328125	1.578327239990234	0.8331846618652343	2.100195922851563	1.399382247924805	0.9968038330078125	1.935572814941406	1.517705947875977	1.084213745117188	1.924453491210937	1.564338684082031	1.124593139648437	1.835472534179687	1.614011627197266	1.133489562988281	1.866130493164063	1.590588958740234	1.123381896972656	2.054268920898437	1.592907775878906	0.6651611938476563	1.947888366699219	1.578231475830078	0.5938515319824218	1.829948608398437	1.33258366394043	0.6585707092285156	1.711306518554688	1.160195007324219	0.759863525390625	1.6897490234375	1.077043228149414	0.8379462280273438
229	7.6	2.137245239257813	1.104374900817871	0.6708846740722656	2.106102783203125	1.277982940673828	0.6803750915527345	2.08384228515625	1.417397338867187	0.6861964416503906	2.0759765625	1.632499237060547	0.6948281249999999	2.098688842773437	1.596955688476562	0.7191824035644532	2.174410522460938	1.583224212646484	0.8376584777832031	2.116252075195312	1.392719619750977	0.9828773803710937	1.950959289550781	1.476255569458008	1.09087060546875	1.936303894042969	1.522221420288086	1.13664794921875	1.8438515625	1.57032260131836	1.128808044433594	1.876279418945312	1.551809158325195	1.119082885742188	2.057569213867187	1.597072052001953	0.6664236145019531	1.954434509277344	1.581827667236328	0.5900395812988282	1.833872863769531	1.336599578857422	0.6520846252441406	1.711273132324219	1.164997985839844	0.7499863281250001	1.680499755859375	1.076356864929199	0.8340447998046875
230	7.633333	2.138594970703125	1.107473556518555	0.6757032165527344	2.108088500976562	1.281226028442383	0.6833755187988282	2.085880737304687	1.420673080444336	0.6881209106445312	2.07728515625	1.635896453857422	0.6959060668945312	2.09955029296875	1.600439056396485	0.7208534851074219	2.17336767578125	1.585677917480469	0.8405349731445313	2.119784423828125	1.390736633300781	0.9771797485351563	1.959766296386719	1.448135635375977	1.0949677734375	1.947150268554688	1.489378158569336	1.141285095214844	1.847137451171875	1.52487922668457	1.134912414550781	1.893315612792969	1.526011001586914	1.130280883789063	2.059591796875	1.600345764160156	0.6672237548828125	1.958131225585937	1.584432220458984	0.5884057922363282	1.83731103515625	1.338482009887695	0.6480621337890624	1.713506286621094	1.166338088989258	0.7439001770019531	1.686735473632812	1.073570358276367	0.8340899047851562
231	7.666667	2.1460615234375	1.095080055236816	0.668629638671875	2.115799438476563	1.268867004394531	0.6800347290039062	2.092269775390625	1.40803385925293	0.6887855529785156	2.080308959960937	1.622427795410156	0.7039488525390625	2.104867431640625	1.586909362792969	0.7262061462402344	2.180414306640625	1.579201080322266	0.8441231079101563	2.109511657714844	1.393536148071289	1.0009287109375	1.938002258300781	1.510249786376953	1.069950622558594	1.924896240234375	1.549939361572266	1.121624084472656	1.831202514648437	1.582131896972656	1.136177307128906	1.843775451660156	1.568792022705078	1.102931701660156	2.061346313476562	1.587276184082031	0.6754118347167969	1.954284484863281	1.573593872070313	0.6047860717773437	1.836719482421875	1.326307281494141	0.6639944152832031	1.718481201171875	1.151710693359375	0.7612815856933594	1.687173950195312	1.074519912719726	0.8359913330078125
232	7.700000000000001	2.1497861328125	1.09384423828125	0.6701170349121094	2.118644775390625	1.267624618530273	0.681785400390625	2.093697509765625	1.406594680786133	0.6912322082519531	2.082053833007812	1.621148284912109	0.7072288513183593	2.106318603515625	1.585438201904297	0.7296256408691406	2.179707763671875	1.578737762451172	0.8495215454101562	2.107102172851563	1.387449661254883	1.001316619873047	1.928081359863281	1.50011555480957	1.067427124023438	1.91475830078125	1.539998443603515	1.119565307617187	1.824673767089844	1.582716552734375	1.132857238769531	1.838274475097656	1.560537048339844	1.106643737792969	2.063295532226562	1.586137512207031	0.6782940979003906	1.957025146484375	1.572213928222656	0.6062671508789063	1.839711730957031	1.324190078735352	0.6646594543457032	1.721767944335937	1.147676696777344	0.7599696960449218	1.691101806640625	1.070780975341797	0.837320556640625
233	7.733333	2.157345825195312	1.098964939117432	0.6831978454589844	2.1253349609375	1.2726220703125	0.6926008605957031	2.0982783203125	1.411315063476563	0.7011664123535156	2.079592529296875	1.625637847900391	0.7142553405761719	2.102883544921875	1.590578460693359	0.7389433288574219	2.170032104492187	1.58303125	0.8624721069335937	2.111996337890625	1.380368835449219	0.9985155029296875	1.937245056152344	1.429440673828125	1.100527893066406	1.925825988769531	1.476540725708008	1.130959594726562	1.830971435546875	1.521552352905273	1.124663635253906	1.888972290039062	1.509276809692383	1.091429138183594	2.064228637695313	1.590094421386719	0.6841272277832031	1.963796508789063	1.574479766845703	0.6030531616210937	1.849843444824219	1.322339660644531	0.6506999816894532	1.727629516601562	1.146309455871582	0.7427230529785156	1.6996318359375	1.05950553894043	0.8306399536132812
234	7.766667	2.165469482421875	1.104103595733643	0.6895530700683594	2.132079223632813	1.277307678222656	0.6951712036132812	2.101759643554687	1.415416976928711	0.7017033081054687	2.078445922851563	1.629221069335937	0.7104539184570313	2.100833984375	1.594919128417969	0.7369402770996094	2.15772900390625	1.586423645019531	0.8648992614746094	2.101962890625	1.379388717651367	0.9947080078124999	1.953109680175781	1.384443954467773	1.10183935546875	1.923171020507813	1.414071502685547	1.144276733398438	1.822947265625	1.44296615600586	1.11759228515625	1.893071044921875	1.471077087402344	1.1122421875	2.06556884765625	1.593114471435547	0.6800592651367188	1.968675964355469	1.575484985351562	0.5945652160644531	1.861603637695313	1.320407684326172	0.6419058837890625	1.737845397949219	1.146232765197754	0.7363584594726562	1.705240478515625	1.056655658721924	0.8330020141601563
235	7.800000000000001	2.1901064453125	1.088123802185059	0.6661184387207031	2.151143798828125	1.259858459472656	0.6816131591796875	2.115961669921875	1.3962236328125	0.6976270141601563	2.08666796875	1.608576110839844	0.7129725036621094	2.112475219726563	1.574938354492188	0.7364808349609375	2.170010375976562	1.573345855712891	0.8637905578613281	2.06256201171875	1.386879455566406	1.013281524658203	1.864610107421875	1.431408157348633	1.099264221191406	1.85549755859375	1.483491149902344	1.109972351074219	1.759187133789063	1.512672271728515	1.084635009765625	1.7826064453125	1.48561344909668	1.097634155273437	2.07223388671875	1.572351837158203	0.6832225341796875	1.967685302734375	1.553502990722656	0.60944873046875	1.864482238769531	1.303405654907227	0.6826158752441407	1.761481506347656	1.117121074676514	0.7747493896484375	1.723520141601562	1.038550765991211	0.8385411376953125
236	7.833333	2.20377685546875	1.091772994995117	0.6671989135742188	2.163991333007813	1.262093353271484	0.6821316528320313	2.125887329101563	1.396490356445313	0.6994553527832031	2.090925170898438	1.606350799560547	0.7177637023925781	2.117234619140625	1.573306732177734	0.7407490539550781	2.166183715820313	1.567641967773437	0.8690773010253906	2.040288391113281	1.373563186645508	0.9967659912109376	1.841115051269531	1.409609634399414	1.076545043945313	1.828584106445313	1.461708145141602	1.094420349121094	1.737287414550781	1.496916259765625	1.062461059570313	1.755500122070313	1.46728776550293	1.087236999511719	2.077849975585938	1.570415588378906	0.687587158203125	1.974515747070313	1.549463806152344	0.6145529479980469	1.875552429199219	1.302646041870117	0.6959319458007813	1.772698669433594	1.121676933288574	0.791501220703125	1.735675903320312	1.037565811157227	0.8451766967773438
237	7.866667	2.210795166015625	1.092697414398193	0.6637183227539063	2.16806787109375	1.260886138916016	0.67973779296875	2.125198364257812	1.392842193603516	0.6977175292968749	2.086952758789063	1.60058984375	0.7213031311035156	2.112060668945313	1.567040191650391	0.7445965881347656	2.154141967773437	1.549081970214844	0.8756926879882811	2.021830017089844	1.356830520629883	0.9939782409667968	1.819609985351562	1.394963272094726	1.001351776123047	1.788047302246094	1.445820083618164	1.061359008789063	1.702030090332031	1.493695068359375	1.062880981445312	1.721968811035156	1.438208374023437	1.052942993164063	2.076222778320313	1.565920257568359	0.6892079772949219	1.978419799804688	1.538676055908203	0.6112598876953126	1.892278625488281	1.292915481567383	0.7030701599121094	1.7985107421875	1.119558639526367	0.8162804870605469	1.760361206054688	1.039449893951416	0.8631015014648438
238	7.9	2.225620239257813	1.088369857788086	0.6618601684570312	2.17826171875	1.25523429107666	0.6793069152832032	2.131427856445312	1.38566178894043	0.6981695861816406	2.085511840820312	1.591520385742188	0.7215882873535155	2.110886108398438	1.558823303222656	0.7454755554199219	2.148753295898437	1.539640502929688	0.8774523010253906	1.994321105957031	1.346513916015625	0.9708697204589843	1.785331970214844	1.380339233398437	0.9686083068847656	1.757362487792969	1.419140274047852	1.040982299804687	1.697156555175781	1.476808700561524	1.033553771972656	1.690428527832031	1.438389770507813	1.01148681640625	2.0770615234375	1.55668603515625	0.6890191040039062	1.982348999023437	1.525284271240234	0.6087753295898437	1.905733581542969	1.280969863891602	0.7117421875	1.81825	1.104259094238281	0.8263089599609375	1.799993408203125	1.057338340759277	0.9081852111816406
239	7.933333000000001	2.233797241210937	1.086862251281738	0.6631690979003906	2.186550048828125	1.255500480651855	0.6787058715820312	2.1386123046875	1.387234359741211	0.6953301391601563	2.087180297851563	1.593177642822266	0.7244016723632812	2.113218994140625	1.560096313476562	0.7478352966308593	2.155776000976562	1.521837585449219	0.8737380676269531	1.989747680664062	1.31946044921875	0.938479736328125	1.767904479980469	1.359833999633789	0.9325390014648438	1.740041137695312	1.419295349121094	0.9867638549804687	1.667765869140625	1.424769226074219	0.9456194458007813	1.64546923828125	1.415132720947266	0.9916729736328125	2.07990380859375	1.558775970458984	0.6904523315429687	1.9879892578125	1.515414474487305	0.6097564086914062	1.926509887695313	1.27043408203125	0.7259515686035156	1.852781494140625	1.102075839996338	0.8658362121582031	1.843221801757813	1.046839099884033	0.9508242797851563
240	7.966667000000001	2.242270629882813	1.079389724731445	0.6681961364746094	2.190506591796875	1.247272598266602	0.6840673522949219	2.140892333984375	1.379201431274414	0.6991897888183594	2.085223388671875	1.584738922119141	0.7294765319824219	2.11103955078125	1.55143798828125	0.7535516967773437	2.143296508789062	1.511519744873047	0.8830121459960938	1.974084716796875	1.300880035400391	0.9214576416015625	1.751623168945312	1.341191635131836	0.8991653442382812	1.706417541503906	1.410216613769531	0.9259961242675782	1.639223510742188	1.398236358642578	0.888640380859375	1.622888671875	1.386220550537109	0.8645265502929688	2.079606323242188	1.550731414794922	0.6945524902343749	1.991208923339844	1.507359878540039	0.6085198059082031	1.940231079101562	1.262435165405273	0.7335553894042969	1.893384094238281	1.102502933502197	0.8961180725097656	1.905243103027344	1.083822946548462	0.9916194152832032
241	8	2.253369018554688	1.080395679473877	0.6738186340332031	2.19668115234375	1.249315620422363	0.6886546630859375	2.14316796875	1.381894592285156	0.7033325805664062	2.081530639648438	1.589197387695312	0.7318222045898437	2.1086337890625	1.556448120117187	0.7564822998046875	2.135693359375	1.516461212158203	0.8887709655761719	1.961170104980469	1.303224456787109	0.9072711181640625	1.737482421875	1.326181838989258	0.8632938232421875	1.708120727539062	1.416429046630859	0.8782994384765626	1.623206420898438	1.369045684814453	0.8290451660156249	1.604655517578125	1.355340698242188	0.8090497436523437	2.076600952148437	1.554098419189453	0.6968791198730468	1.989755493164062	1.503126159667969	0.611110595703125	1.958369140625	1.256858627319336	0.7486129455566406	1.951049255371094	1.11717947769165	0.9390290832519532	1.966145324707031	1.047018867492676	0.9982026977539062
242	8.033333000000001	2.260595947265625	1.076121292114258	0.6726660461425782	2.2010537109375	1.243287475585937	0.6892054748535157	2.149738403320312	1.375998504638672	0.7040586853027344	2.091779296875	1.583599731445313	0.7311693725585937	2.117688354492188	1.550444488525391	0.7561829833984375	2.1343505859375	1.520460021972656	0.8926029357910157	1.966934631347656	1.305355178833008	0.9337492980957032	1.752390075683594	1.327861434936523	0.856310333251953	1.739203247070312	1.426989471435547	0.8523624267578125	1.642532104492187	1.379393707275391	0.835173583984375	1.620203247070312	1.355559478759766	0.8112994384765625	2.0868515625	1.548776245117188	0.6963677978515626	1.996868225097656	1.508204498291016	0.6088649291992188	1.971472229003906	1.264157325744629	0.74888916015625	2.006458312988281	1.161371559143066	0.9569228210449219	2.046085327148438	1.145578437805176	1.050790893554687
243	8.066667000000001	2.272585693359375	1.065456447601318	0.6673308105468749	2.209902587890625	1.23140673828125	0.6868225708007812	2.159689453125	1.36438558959961	0.7034756774902344	2.102983032226563	1.57277392578125	0.7258819885253907	2.126034423828125	1.539401092529297	0.7527152099609375	2.130608276367187	1.515528198242188	0.8887204895019531	1.962340087890625	1.298366333007813	0.9024713134765625	1.761610107421875	1.271004943847656	0.7904375915527344	1.716324462890625	1.375832366943359	0.7330753173828125	1.615652465820312	1.342013641357422	0.7571275024414063	1.606116088867187	1.341968170166016	0.7612113037109375	2.100554443359375	1.537883178710937	0.6909783630371094	2.0194853515625	1.503273223876953	0.5928514404296875	1.977582458496094	1.271135559082031	0.7458619384765626	1.98867822265625	1.24015251159668	0.9764231567382813	1.982656494140625	1.236136543273926	1.0547138671875
244	8.1	2.272438598632812	1.066065326690674	0.6633604736328125	2.206678344726563	1.232253219604492	0.6811540832519531	2.15564013671875	1.365888824462891	0.6961535949707032	2.109512329101562	1.578977813720703	0.7132220458984375	2.12443505859375	1.543099151611328	0.7433024597167969	2.0977802734375	1.506727127075195	0.878349365234375	1.918228759765625	1.296454544067383	0.8762322998046875	1.748579915364583	1.288478535970052	0.7491529134114584	1.663449340820313	1.348053894042969	0.70436767578125	1.562939453125	1.3694384765625	0.743334716796875	1.633111328125	1.335842620849609	0.7297638549804687	2.1118662109375	1.544911895751953	0.6772412109375	2.044306091308594	1.519209350585937	0.5669192504882813	1.990976806640625	1.283408996582031	0.7053670959472655	1.989415222167969	1.268452789306641	0.9416177673339843	1.988750061035156	1.285017196655273	1.018885559082031
245	8.133333	2.273925048828125	1.06402876663208	0.6641539916992187	2.205265625	1.229027519226074	0.6776250305175782	2.154520385742187	1.362621154785156	0.6889247741699218	2.116323852539062	1.576963836669922	0.7012576293945312	2.124751708984375	1.540378601074219	0.7329490661621094	2.086533203125	1.523409225463867	0.8665910949707032	1.904976318359375	1.314989608764648	0.8843666687011719	1.780345336914062	1.256296806335449	0.7005164184570313	1.698188110351563	1.241623504638672	0.6031063232421875	1.613713134765625	1.226138122558594	0.5346459350585937	1.684353759765625	1.257828033447266	0.5539395751953125	2.122591918945313	1.543085266113281	0.6655511779785157	2.080355102539063	1.527192810058594	0.5413146667480468	1.994222961425781	1.276177688598633	0.634424560546875	1.959951009114583	1.242903823852539	0.8676563313802084	1.956505493164062	1.272933319091797	0.9404598693847657
246	8.166667	2.279431884765625	1.05743217086792	0.6594641418457031	2.209265991210938	1.221562629699707	0.6666055603027343	2.157687133789063	1.354712890625	0.6736549682617188	2.128785522460937	1.569987640380859	0.6840664672851562	2.131248779296875	1.532817993164063	0.7160165405273438	2.078423461914062	1.511388229370117	0.8466838684082032	1.906796203613281	1.300592193603516	0.8942026977539063	1.803493469238281	1.237771842956543	0.69825	1.739140625	1.241073471069336	0.6035477905273438	1.654314331054688	1.226432739257812	0.536571533203125	1.757203247070313	1.251614837646484	0.54819091796875	2.137935424804688	1.536278198242187	0.6490061340332032	2.113951171875	1.524504104614258	0.5200572814941407	2.012070556640625	1.281974456787109	0.612316650390625	1.967970377604167	1.244662007649739	0.8453252156575521	1.94437548828125	1.257235954284668	0.9110016479492187
247	8.200000000000001	2.2926708984375	1.058451622009277	0.6549304504394531	2.222583251953125	1.222743728637695	0.6558262939453126	2.170064208984375	1.355616073608398	0.6579515380859375	2.148781372070312	1.57173046875	0.6672789001464843	2.147435180664062	1.534528442382812	0.6991368103027344	2.086638427734375	1.508642364501953	0.8261434326171875	1.93790869140625	1.29525227355957	0.9216590881347656	1.853638000488281	1.224473960876465	0.7244989318847657	1.824617065429688	1.241201919555664	0.6355192260742187	1.735231079101563	1.218181518554688	0.5761787109374999	1.830647583007813	1.25181999206543	0.5898676147460937	2.159197998046875	1.537696441650391	0.6328233642578125	2.147272216796875	1.523785949707031	0.5024998931884765	2.061882690429687	1.276814971923828	0.5910340270996094	1.991951131184896	1.248399454752604	0.8271975504557293	1.945093811035156	1.259840881347656	0.8517474975585937
248	8.233333	2.283956909179688	1.057020704269409	0.6542581176757813	2.2184423828125	1.222678771972656	0.6469401550292968	2.175754760742188	1.358539123535156	0.6463325500488282	2.151434448242187	1.573957305908203	0.6509432067871094	2.145537109375	1.536914855957031	0.6823888854980469	2.068737548828125	1.511298599243164	0.8002486572265626	1.969697631835937	1.288481979370117	0.9280231323242187	1.885875	1.210476119995117	0.7324375915527344	1.848522216796875	1.235158020019531	0.6486226196289062	1.759489501953125	1.199553955078125	0.59635546875	1.830050903320313	1.235408477783203	0.6087984008789062	2.167302734375	1.540014831542969	0.6187650451660156	2.180450805664063	1.530146606445312	0.4884420776367188	2.104294921875	1.279796783447265	0.5685208282470704	1.99838134765625	1.239844370524088	0.7883236694335937	1.940225952148438	1.258749656677246	0.8060583801269532
249	8.266667	2.28550537109375	1.057083137512207	0.6450427856445313	2.227009765625	1.225170593261719	0.6317935791015625	2.191617919921875	1.363270858764648	0.6285633544921875	2.170232055664062	1.579323303222656	0.6341669921874999	2.160754638671875	1.541865844726563	0.6643248291015625	2.079248291015625	1.511617095947266	0.7778973083496095	2.004102661132813	1.29363591003418	0.9290505065917969	1.909465942382812	1.189731163024902	0.7480821228027343	1.866574645996094	1.228731071472168	0.6712112731933594	1.7923955078125	1.196928176879883	0.6178875122070312	1.87669580078125	1.262388519287109	0.6515750122070312	2.188631591796875	1.545542663574219	0.6031351318359375	2.230737182617188	1.547146942138672	0.4784594421386719	2.194098754882813	1.283998718261719	0.5002986755371094	2.039323486328125	1.349814361572266	0.6493631286621093	1.992490051269531	1.413369506835938	0.632
250	8.300000000000001	2.28639111328125	1.051756425857544	0.6471547241210938	2.231148559570312	1.220673568725586	0.6294425964355469	2.202834838867187	1.360563323974609	0.6264960327148438	2.1829365234375	1.576753967285156	0.6298420715332032	2.171966918945313	1.539557220458984	0.6598386840820312	2.088666381835938	1.510030792236328	0.7723291931152343	2.049824462890625	1.294201904296875	0.9395713500976562	1.941475524902344	1.177719482421875	0.7708541259765624	1.897470336914062	1.214416366577149	0.6951160888671875	1.83335986328125	1.187584106445313	0.6114906005859375	1.937746887207031	1.225403129577637	0.6630296020507813	2.202297973632812	1.542659240722656	0.5997919311523437	2.258546020507812	1.555501098632813	0.4820862274169922	2.266771362304687	1.287165649414062	0.4003876647949218	2.076965413411458	1.338567794799805	0.5011471150716146	2.026359924316406	1.389401794433594	0.5439063415527343
251	8.333333	2.283964599609375	1.060627569198608	0.632710693359375	2.232273681640625	1.228412559509277	0.6016951293945312	2.20322412109375	1.367412734985352	0.5891346130371093	2.197286987304687	1.583557556152344	0.6073360595703124	2.178828979492187	1.545295776367188	0.6317566833496093	2.086395751953125	1.522159118652344	0.7380594482421875	2.097205078125	1.318797256469727	0.9228801879882813	1.992017944335938	1.188485359191894	0.7617354431152343	1.955875610351562	1.223502502441406	0.6829105834960938	1.917052551269531	1.205625312805176	0.5884721374511719	2.019395935058594	1.234170028686523	0.6654283142089843	2.219317749023437	1.550320922851562	0.5782566223144532	2.296889282226562	1.55397396850586	0.4719157562255859	2.34467724609375	1.298072631835938	0.3646157989501954	2.169914306640625	1.425095825195313	0.3675238494873047	2.124354858398437	1.493463958740235	0.3891767883300781
252	8.366667	2.283976318359375	1.053311668395996	0.6241570129394531	2.234743774414063	1.220373222351074	0.5845884704589843	2.208665161132813	1.3596318359375	0.5667618713378906	2.203102661132813	1.576810852050781	0.5815470581054687	2.183390991210937	1.538874694824219	0.6058338317871094	2.086380493164063	1.523705383300781	0.7104442749023437	2.153012329101562	1.334321151733398	0.8943973693847656	2.043689514160156	1.184689422607422	0.7539847717285156	2.003861694335938	1.217301017761231	0.6790186462402343	1.943333618164063	1.202523994445801	0.5958632202148437	2.044602661132813	1.227083099365234	0.6530827331542969	2.226210205078125	1.542919830322266	0.5537977905273437	2.316306030273438	1.542360412597656	0.4572614440917969	2.3858916015625	1.300898742675781	0.3292584838867187	2.260186889648438	1.47296809387207	0.3196737976074219	2.267061889648438	1.556029602050781	0.3267111892700195
253	8.4	2.28161962890625	1.050835828781128	0.6226694641113282	2.232713256835938	1.219612419128418	0.5833031921386719	2.204009399414063	1.359267395019531	0.5613392944335938	2.206458374023438	1.578268127441406	0.5823269958496093	2.182369995117187	1.540317047119141	0.6033875122070312	2.086998046875	1.528337188720703	0.7117534790039063	2.1862509765625	1.349826095581055	0.8942692565917969	2.088117431640625	1.180351470947266	0.7651072998046875	2.050225830078125	1.198505966186523	0.6862088928222656	1.985474548339844	1.171807380676269	0.6074422912597657	2.074289184570313	1.205774688720703	0.638357421875	2.23114208984375	1.543677062988281	0.5559217529296875	2.327777954101562	1.536280242919922	0.4664463043212891	2.399689086914063	1.310982864379883	0.3140920257568359	2.34005615234375	1.497714370727539	0.2675806884765625	2.422021484375	1.558283996582031	0.2525334243774414
254	8.433333000000001	2.2871416015625	1.050087549209595	0.621659912109375	2.238134033203125	1.218975463867187	0.5806084289550781	2.21126611328125	1.359346817016601	0.5595238342285156	2.220868408203125	1.578244934082031	0.5839681091308594	2.195431274414062	1.540723449707031	0.6043847961425781	2.101243774414063	1.528024200439453	0.7138082885742187	2.208238403320313	1.352697463989258	0.8979309692382813	2.113876708984375	1.188755630493164	0.7584403686523438	2.07022119140625	1.200513977050781	0.6786827392578125	2.009955383300781	1.175380592346191	0.5951925659179688	2.074222534179687	1.206388511657715	0.6298017578124999	2.2445263671875	1.543187805175781	0.5570679931640625	2.343630126953125	1.532738739013672	0.4705740509033203	2.422572509765625	1.315684432983399	0.3114883422851563	2.390537475585938	1.492319717407227	0.2576693344116211	2.4787705078125	1.535276000976562	0.237159294128418
255	8.466667000000001	2.288784790039062	1.04842830657959	0.6212975158691406	2.240848388671875	1.217732315063476	0.5802999877929687	2.215495483398437	1.358540069580078	0.5599584350585938	2.230646606445312	1.577048919677734	0.586081298828125	2.204273315429687	1.540013122558594	0.6062082214355469	2.110188598632813	1.531427856445313	0.7160620422363282	2.2150869140625	1.354987045288086	0.8990302429199218	2.111394287109375	1.191094757080078	0.7655874938964844	2.066514404296875	1.203666427612305	0.6879826354980468	2.004319641113281	1.172660926818848	0.6113663940429688	2.078181884765625	1.206510635375976	0.6349940490722656	2.253399780273438	1.541588012695313	0.5589136962890624	2.353458862304687	1.528564544677734	0.4742327423095703	2.439698608398437	1.31207112121582	0.3193223114013672	2.417677490234375	1.476056686401367	0.2536528930664063	2.507897583007813	1.514835556030274	0.2377147445678711
256	8.5	2.290398193359375	1.050037385940552	0.6277097778320313	2.244999267578125	1.220164619445801	0.5855082702636719	2.220959594726563	1.361520278930664	0.5656150512695313	2.241048950195313	1.579254180908203	0.5977886657714844	2.212534790039062	1.542625915527344	0.6150997924804688	2.112004028320313	1.540154571533203	0.7175504150390626	2.191532348632813	1.358073654174805	0.9055528869628906	2.081827880859375	1.199566925048828	0.7717752685546875	2.054626220703125	1.223284782409668	0.6929654846191406	2.0285537109375	1.183731956481934	0.6038299255371093	2.076051391601562	1.213854209899902	0.6340202026367188	2.264183715820312	1.543561645507812	0.5715000915527344	2.371460815429687	1.529684417724609	0.4991868591308594	2.483366821289063	1.318212036132812	0.346624282836914	2.508895751953125	1.429375823974609	0.1500265579223633	2.598200439453125	1.473431655883789	0.1413922653198242
257	8.533333000000001	2.285552612304688	1.049053413391113	0.6315839233398437	2.238536499023438	1.219582160949707	0.5938051147460938	2.21224365234375	1.360604217529297	0.5756580200195313	2.230018676757813	1.577646453857422	0.6093744812011719	2.203701416015625	1.540154876708984	0.6286182861328125	2.10871826171875	1.539010833740234	0.7370702514648437	2.191735229492187	1.34615007019043	0.9182091979980469	2.0766806640625	1.191130958557129	0.7833634338378905	2.057406127929688	1.208192855834961	0.6976454162597656	2.044502197265625	1.159188598632813	0.6260744323730469	2.070123718261719	1.197028526306152	0.6450046997070313	2.251874389648437	1.543051208496094	0.5805403747558594	2.347220458984375	1.533883514404297	0.4878689575195312	2.487469970703125	1.339319000244141	0.333199234008789	2.568572998046875	1.423359252929687	0.1262036666870117	2.661663452148438	1.459027618408203	0.1018168449401855
258	8.566667000000001	2.285782470703125	1.04880248260498	0.6298168640136719	2.23827294921875	1.218461494445801	0.5925612182617188	2.211757690429687	1.358836273193359	0.574774658203125	2.229000732421875	1.575016906738281	0.607740478515625	2.202670532226563	1.537758972167969	0.6267651672363281	2.106835815429688	1.536719116210937	0.7334931640625	2.19004296875	1.348943923950195	0.9178036499023438	2.080681396484375	1.19014421081543	0.7844985656738281	2.061685668945312	1.207118339538574	0.7000918884277343	2.046427856445312	1.162154411315918	0.628421112060547	2.071062622070313	1.197121978759766	0.6459393615722657	2.251024169921875	1.540479217529297	0.5793790283203125	2.34693017578125	1.531197998046875	0.4885766296386719	2.492580078125	1.343021881103516	0.3332439575195313	2.577253173828125	1.425034683227539	0.1278550109863281	2.669520385742187	1.465990295410156	0.1139220581054688
259	8.6	2.283702514648438	1.04933783531189	0.6281599121093751	2.236220092773438	1.21908984375	0.5906299743652343	2.209806396484375	1.359587600708008	0.5727650451660156	2.227800048828125	1.575800537109375	0.6063783874511719	2.20117529296875	1.538603332519531	0.6251480407714844	2.103651123046875	1.537927062988281	0.7300814819335938	2.1838369140625	1.350814865112305	0.9160277099609375	2.072663757324219	1.190735382080078	0.7856024780273437	2.0852509765625	1.201006126403809	0.7144421081542969	2.056141296386719	1.159285751342773	0.6573143615722656	2.072334594726563	1.196984504699707	0.6450237426757812	2.249858520507813	1.541181365966797	0.5780662841796875	2.346162109375	1.531849822998047	0.4875957794189453	2.490965087890625	1.344849960327148	0.3299015655517578	2.58159716796875	1.427651214599609	0.1270164260864258	2.676077026367187	1.463568466186524	0.1140930557250977
260	8.633333	2.286039428710938	1.051661386489868	0.6290148620605469	2.238218139648438	1.222005973815918	0.5925669860839844	2.211807739257813	1.362946166992187	0.5756270751953125	2.231190063476562	1.579457061767578	0.6097502746582031	2.2048037109375	1.542174133300781	0.6290541687011719	2.108867919921875	1.535787719726563	0.7354578247070312	2.187215576171875	1.346124099731445	0.9202769775390625	2.078619995117188	1.190647338867187	0.7812127990722657	2.0635234375	1.208243682861328	0.6964146423339844	2.060911743164063	1.161586936950683	0.61711767578125	2.07616259765625	1.200168449401855	0.6428091125488281	2.252590698242187	1.544816345214844	0.5807073059082031	2.3458818359375	1.533079315185547	0.4864306488037109	2.49288427734375	1.346531463623047	0.3291165618896484	2.5823251953125	1.4345244140625	0.1272546920776367	2.677527099609375	1.470509307861328	0.1160576629638672
261	8.666667	2.286041381835938	1.051663785934448	0.6290145568847656	2.238220092773437	1.222008529663086	0.5925668334960937	2.2118095703125	1.362948867797852	0.5756272888183593	2.231191650390625	1.579459930419922	0.6097503967285156	2.204805541992187	1.542176940917969	0.6290545043945313	2.108870849609375	1.535790222167969	0.735459228515625	2.187223754882813	1.346127731323242	0.9202774658203126	2.078626342773437	1.190649597167969	0.7812158508300782	2.063527709960938	1.208245918273926	0.6964184265136719	2.060914794921875	1.161589912414551	0.6171198425292969	2.076164306640625	1.200170715332031	0.6428124389648437	2.252592163085938	1.544819274902344	0.5807073669433593	2.345883178710937	1.533083038330078	0.4864303283691406	2.492886962890625	1.346537673950195	0.3291140899658203	2.582326904296875	1.434534881591797	0.1272533569335937	2.677528198242188	1.470522598266601	0.1160574417114258
262	8.700000000000001	2.28552001953125	1.052575950622558	0.6256631164550781	2.236908813476562	1.222658912658691	0.5887089538574219	2.211501586914062	1.363964920043945	0.5727052001953126	2.23405029296875	1.580069488525391	0.6078608398437499	2.207669067382812	1.542912384033203	0.6274100341796875	2.1139384765625	1.536940155029297	0.7354195861816406	2.193426391601562	1.347183471679688	0.919492919921875	2.081237060546875	1.191983512878418	0.7827206420898437	2.066564086914062	1.208956604003906	0.6972876281738281	2.060052612304688	1.161963394165039	0.6171509704589844	2.07626416015625	1.199300277709961	0.6444231567382812	2.254423583984375	1.545408233642578	0.5781981811523438	2.341985107421875	1.530565277099609	0.4798413696289062	2.4964462890625	1.348023895263672	0.3263038024902344	2.582895874023437	1.443397979736328	0.125962158203125	2.677133911132812	1.480795761108398	0.1157675552368164
263	8.733333	2.284202026367187	1.052768524169922	0.6251188354492188	2.236181030273437	1.222893447875977	0.58752099609375	2.210757446289063	1.364114212036133	0.5706123046875	2.234296508789062	1.580102172851563	0.606057373046875	2.2077080078125	1.543079620361328	0.6254747314453125	2.113954467773437	1.539819976806641	0.7334606323242188	2.19809716796875	1.348513671875	0.9147462463378906	2.085444580078125	1.188610931396485	0.7838518676757813	2.06545361328125	1.208007682800293	0.6983536987304688	2.057232666015625	1.163590118408203	0.6193692932128906	2.072423828125	1.196915313720703	0.6459533081054687	2.25454248046875	1.545335205078125	0.5764320983886719	2.344866088867188	1.531577392578125	0.4801989440917969	2.49433447265625	1.3507939453125	0.3186585693359375	2.58388818359375	1.448733184814453	0.1208363876342773	2.675395385742187	1.492232376098633	0.1098438568115234
264	8.766667	2.284215576171875	1.052109621047974	0.6246259155273437	2.2360126953125	1.222142845153809	0.5869292602539062	2.210477172851562	1.363308044433594	0.5698634033203125	2.234182250976563	1.579353210449219	0.6046764526367188	2.207670043945313	1.542381958007813	0.6243029479980469	2.114226684570313	1.539433410644531	0.732654998779297	2.198770751953125	1.348917526245117	0.9147976684570313	2.0862646484375	1.188429885864258	0.7845870361328124	2.066314819335938	1.20763794708252	0.6989149169921876	2.05755810546875	1.163278564453125	0.6197244262695312	2.074193481445312	1.196524856567383	0.6464244995117188	2.254303833007812	1.544519714355469	0.5750458679199218	2.344077758789063	1.530579437255859	0.4783231811523437	2.492333374023437	1.349525299072265	0.3160079345703125	2.579403564453125	1.446804672241211	0.1167788772583008	2.671103515625	1.489995681762695	0.1028119583129883
265	8.800000000000001	2.27833349609375	1.044522064208985	0.6269113159179687	2.234228149414062	1.215947952270508	0.5874343566894531	2.211575439453125	1.357915634155273	0.5687389526367188	2.23772607421875	1.575119079589844	0.5983530578613281	2.210240966796875	1.538879089355469	0.6186262817382813	2.115992919921875	1.540717437744141	0.7284484252929688	2.197239624023438	1.354921569824219	0.9182769165039063	2.082779479980469	1.194772857666016	0.7893371276855469	2.093086303710938	1.205853630065918	0.7152134094238282	2.060154663085938	1.160000953674316	0.6400341796875	2.073524169921875	1.191807594299316	0.6507981262207032	2.25798974609375	1.539193908691406	0.5698382263183595	2.351516357421875	1.526104064941406	0.4756885833740234	2.493706787109375	1.349650085449219	0.3009903717041016	2.584926147460938	1.449998077392578	0.1043516998291016	2.678435913085937	1.495155899047852	0.09625695037841797
266	8.833333	2.279312866210938	1.043064888000488	0.6301237182617188	2.2352529296875	1.214052711486816	0.58846337890625	2.212071655273437	1.355746170043945	0.5678940124511719	2.239051391601563	1.573104919433594	0.5966021423339845	2.21112109375	1.537107177734375	0.6167709350585937	2.117098266601563	1.541309997558594	0.7271172790527344	2.196025146484375	1.351655349731445	0.9143016662597656	2.073345825195313	1.193258308410645	0.790465057373047	2.091388793945312	1.202193489074707	0.7226202087402344	2.0601943359375	1.163021873474121	0.6473200073242187	2.073260620117188	1.193008636474609	0.6515690612792968	2.259467163085938	1.536886474609375	0.5685112915039063	2.35490087890625	1.524760803222656	0.4762978820800781	2.495968017578125	1.34825651550293	0.3002955474853516	2.58818115234375	1.448573593139648	0.1038662147521973	2.684374267578125	1.484918930053711	0.09296746826171876
267	8.866667	2.2793173828125	1.042025539398193	0.6286207275390625	2.234771850585938	1.21280061340332	0.5867592468261719	2.211275756835938	1.354408142089844	0.5661434631347656	2.238194458007813	1.571787902832031	0.5942473449707031	2.2100849609375	1.535889739990234	0.6143461303710938	2.115009155273437	1.542102386474609	0.7237706909179688	2.19594189453125	1.353960784912109	0.9121915893554687	2.07697705078125	1.190508438110351	0.7916060791015624	2.094798583984375	1.200213432312012	0.7235391845703125	2.058714111328125	1.162487686157227	0.6504220275878907	2.072601440429688	1.191613716125488	0.6526931762695313	2.258798095703125	1.535468414306641	0.5664382324218751	2.355240112304688	1.524053100585937	0.4751227569580078	2.492774047851563	1.347117568969727	0.2966771087646484	2.586413330078125	1.449526214599609	0.1021579360961914	2.681470703125	1.489122421264649	0.08845183181762695
268	8.9	2.281869995117187	1.0404833278656	0.6279204406738281	2.236410034179688	1.210695930480957	0.5851866149902344	2.212875	1.352223236083984	0.5648710327148438	2.2403173828125	1.569370574951172	0.5929976501464844	2.211845336914062	1.533635864257813	0.6128197021484375	2.115494506835938	1.54123779296875	0.7210004272460937	2.194630737304688	1.352566528320312	0.9099322509765625	2.074012145996094	1.18926838684082	0.7908799133300781	2.091936279296875	1.198134666442871	0.7218113403320312	2.058687377929687	1.159802452087402	0.6507943725585937	2.072229370117188	1.190060569763184	0.651825439453125	2.261090698242187	1.532961730957031	0.5654740600585937	2.357527587890625	1.522015686035156	0.4742374267578125	2.496672729492188	1.344914398193359	0.2976603240966797	2.587308471679687	1.448928695678711	0.1026347389221191	2.683608032226562	1.481974349975586	0.08875510025024413
269	8.933333000000001	2.278284790039063	1.037617252349853	0.6288837280273437	2.235018188476563	1.207622459411621	0.5864584655761719	2.213002197265625	1.348782196044922	0.5664034729003906	2.240908447265625	1.565422271728516	0.5891230468749999	2.212701293945313	1.530337707519531	0.6099270935058594	2.117802734375	1.540271575927735	0.7181878967285156	2.189459106445312	1.350419631958008	0.9069491271972656	2.069643310546875	1.187133628845215	0.7897973327636718	2.0890087890625	1.194520172119141	0.722884979248047	2.064605712890625	1.151164474487305	0.6461769409179687	2.070079223632812	1.184697937011719	0.6528491516113282	2.26126904296875	1.528567169189453	0.5623925476074219	2.357513671875	1.518694702148437	0.4717526092529297	2.502572265625	1.346192626953125	0.2976316223144531	2.592802978515625	1.452983978271484	0.1054249000549316	2.687545654296875	1.488530975341797	0.08983845520019532
270	8.966667000000001	2.2785322265625	1.036261203765869	0.6293930664062499	2.236806396484375	1.206393127441406	0.5850346984863282	2.214948120117187	1.347372955322266	0.5623847656250001	2.242940185546875	1.56452685546875	0.5832432556152344	2.214688232421875	1.529594543457031	0.6043623657226562	2.119583862304688	1.544662750244141	0.7118097839355468	2.18909423828125	1.351182876586914	0.8991741027832032	2.0689853515625	1.190827934265137	0.7790584716796876	2.087530395507812	1.197440498352051	0.7081994018554687	2.063595703125	1.148140224456787	0.6367516479492188	2.071550842285156	1.178498565673828	0.6413699340820314	2.26331884765625	1.527362884521484	0.5568167419433594	2.360030883789062	1.517683624267578	0.4661270599365235	2.515223022460938	1.348784378051758	0.2970571594238282	2.606301879882812	1.457130584716797	0.1060350341796875	2.700273681640625	1.497522827148438	0.09512310028076172
271	9	2.284124633789062	1.035243947982788	0.6273171691894531	2.245045776367188	1.205758995056152	0.5830224914550781	2.22323974609375	1.346223220825195	0.5583865966796875	2.24904345703125	1.563592803955078	0.5776898498535157	2.220650634765625	1.528685180664063	0.5985497741699218	2.1218251953125	1.540113891601563	0.7026094360351562	2.187578247070312	1.348362518310547	0.8942793884277345	2.081863586425781	1.189826637268066	0.7621647033691406	2.09949462890625	1.198230941772461	0.6888652038574219	2.061709716796875	1.15108065032959	0.616789794921875	2.072944580078125	1.179307769775391	0.6244830932617187	2.270255737304687	1.526361511230469	0.55206689453125	2.368241333007813	1.516948394775391	0.462971664428711	2.527551513671875	1.350278930664063	0.2961647186279297	2.622546020507812	1.457173416137695	0.1069436645507812	2.711480102539062	1.506320510864258	0.09890451812744142
272	9.033333000000001	2.2876298828125	1.035926055908203	0.6309008483886719	2.2498203125	1.20628694152832	0.5845217895507813	2.22905615234375	1.346877304077148	0.55903857421875	2.253322265625	1.564737426757812	0.5774841918945313	2.22476318359375	1.529741851806641	0.5980845947265625	2.12323046875	1.540363494873047	0.6994807128906251	2.19137353515625	1.344234771728515	0.8867696533203124	2.089792846679687	1.186726699829102	0.7490758666992188	2.080213012695313	1.203009056091309	0.6629543151855468	2.060048950195313	1.153820045471191	0.5817038879394532	2.065703491210938	1.178002380371094	0.61456787109375	2.275183227539062	1.527448303222656	0.5524294128417968	2.37488232421875	1.521016021728516	0.4648878784179687	2.542523803710937	1.358116088867187	0.3019914245605468	2.632196655273438	1.46935270690918	0.1125597381591797	2.722477294921875	1.517103866577149	0.1067218933105469
273	9.066667000000001	2.299169311523437	1.044472473144531	0.6211418151855468	2.268060180664063	1.216025604248047	0.5761831665039063	2.248832397460937	1.356186386108398	0.5481291503906249	2.269192626953125	1.574443756103516	0.5626852416992187	2.239973754882812	1.539644287109375	0.5824443969726563	2.130815551757812	1.541885864257813	0.6757063903808593	2.16836083984375	1.330011734008789	0.8514859619140625	2.10176953125	1.180478202819824	0.6922702026367187	2.054717041015625	1.201430305480957	0.6204280395507813	2.076847778320313	1.165199523925781	0.5283667602539063	2.045983947753906	1.188860099792481	0.5784373168945313	2.292912353515625	1.5368837890625	0.5398345336914063	2.3916845703125	1.52677554321289	0.4522889556884765	2.572248291015625	1.382966751098633	0.2861298980712891	2.6726123046875	1.508745407104492	0.1120142517089844	2.768067016601562	1.549087432861328	0.1057637176513672
274	9.1	2.307404907226562	1.051735063552857	0.6151313781738281	2.280494018554688	1.224839279174805	0.570947265625	2.262871337890625	1.365649520874023	0.5421677856445313	2.276626708984375	1.585400421142578	0.5531439819335937	2.2473359375	1.550091766357422	0.5721975402832031	2.13410791015625	1.552138763427734	0.6609778137207032	2.159708374023437	1.317414978027344	0.8111419677734375	2.10772900390625	1.183102088928223	0.6350086364746094	2.070547607421875	1.203079887390137	0.5551482543945312	2.10826708984375	1.172157325744629	0.4650333709716797	2.055466735839844	1.199851493835449	0.5222680358886719	2.302522338867187	1.547921173095703	0.5322486572265626	2.4047890625	1.536326873779297	0.4480481719970703	2.6004208984375	1.403706008911133	0.2879614868164063	2.69160693359375	1.545849426269531	0.1192053260803223	2.786040771484375	1.588362976074219	0.1164079055786133
275	9.133333	2.315523071289062	1.053179128646851	0.5998611145019531	2.290963623046875	1.226315338134766	0.5580493774414063	2.272113403320312	1.366251800537109	0.5274031677246094	2.280612426757813	1.585589538574219	0.5362164001464844	2.25115966796875	1.550011444091797	0.5539322814941405	2.13613671875	1.537576019287109	0.6393011779785156	2.154406616210938	1.305857238769531	0.7924927978515626	2.118989013671875	1.214543800354004	0.5896834716796875	2.088746704101562	1.226816123962402	0.51120654296875	2.14373095703125	1.20004280090332	0.426599594116211	2.101986450195312	1.242582740783691	0.4958963012695313	2.308302368164062	1.54855615234375	0.5174321899414063	2.41839599609375	1.535776123046875	0.4462880401611328	2.6224326171875	1.445287658691406	0.2707377014160156	2.71529150390625	1.588524078369141	0.1047133674621582	2.800400146484375	1.646466033935547	0.1071107330322266
276	9.166667	2.334110717773437	1.066552947998047	0.5779331970214844	2.310965698242188	1.239857154846191	0.536138916015625	2.293718383789062	1.379911224365234	0.5064005432128906	2.30323974609375	1.598981872558594	0.5163461608886719	2.271654418945313	1.563720672607422	0.5305698547363282	2.147987915039062	1.557217224121094	0.6035564575195314	2.139327514648437	1.301237411499023	0.7141056518554687	2.147962890625	1.203770408630371	0.517603744506836	2.140078491210938	1.1930732421875	0.4549743194580078	2.20391552734375	1.225547180175781	0.4185295715332031	2.148403930664062	1.220730560302735	0.4250184326171875	2.33250634765625	1.561713165283203	0.5007836456298829	2.447570190429688	1.554327819824219	0.4361894226074219	2.648845703125	1.488379043579102	0.247368278503418	2.719740112304687	1.635252014160156	0.07428387451171875	2.790618041992188	1.700058044433594	0.09933787155151368
277	9.200000000000001	2.357365112304687	1.076360889434814	0.5646561584472656	2.336791137695313	1.249236404418945	0.5178972778320312	2.32254541015625	1.390033142089844	0.4883687591552734	2.326495727539062	1.609620574951172	0.5031709289550781	2.293668701171875	1.57352474975586	0.5121982116699219	2.159769653320312	1.562179656982422	0.5652027893066406	2.126823974609375	1.302405944824219	0.6636472473144531	2.1853056640625	1.223080085754395	0.4627019958496094	2.191938720703125	1.239887649536133	0.3969135437011719	2.186614013671875	1.241998344421387	0.3930931243896484	2.198720825195313	1.238537811279297	0.408589340209961	2.358564453125	1.572996917724609	0.4913050537109375	2.480119995117188	1.571155700683594	0.4379314422607422	2.669168579101563	1.510929656982422	0.2321559600830078	2.704729736328125	1.676730285644531	0.06436540603637696	2.767811889648438	1.751279235839844	0.08636399078369141
278	9.233333	2.3750634765625	1.09147188949585	0.5410246887207031	2.358495727539062	1.264074661254883	0.4948068695068359	2.346949096679687	1.404956451416016	0.4671738739013672	2.343412841796875	1.623764556884766	0.4835644073486328	2.310591430664062	1.586923828125	0.4875755615234375	2.170819213867188	1.565505187988281	0.51629931640625	2.134759033203125	1.300943466186523	0.5820618286132813	2.251314819335938	1.263970108032227	0.3910724792480469	2.2779365234375	1.258806228637695	0.3386013946533203	2.384821899414062	1.262786926269531	0.3236195526123047	2.281718627929687	1.219919639587402	0.3032353820800782	2.377651123046875	1.588141174316406	0.4762405548095703	2.50337939453125	1.588300537109375	0.4346568298339843	2.6749716796875	1.526422637939453	0.2162091140747071	2.671703857421875	1.699401977539063	0.05493478965759277	2.7108212890625	1.789667846679687	0.08116731643676758
279	9.266667	2.394510864257812	1.104303489685059	0.5166510925292969	2.382213256835938	1.277162124633789	0.4708604125976562	2.372517456054688	1.417995315551758	0.4436623840332031	2.366808227539063	1.635536376953125	0.4655756072998047	2.333909912109375	1.599001342773438	0.4640263061523437	2.192666015625	1.572814697265625	0.4623623046875	2.150318725585938	1.306218994140625	0.5005045623779296	2.284603881835937	1.30033984375	0.3160644836425781	2.322521240234375	1.287507705688477	0.2742503356933594	2.390403686523437	1.303504180908203	0.2205169372558594	2.344000366210937	1.289234451293945	0.2095771713256836	2.401550659179688	1.5999677734375	0.4619810791015625	2.531358520507813	1.604998016357422	0.4378607635498047	2.68810888671875	1.539983917236328	0.2106630325317383	2.638697875976562	1.708390869140625	0.05166487693786621	2.664368286132813	1.804873657226563	0.06244930648803711
280	9.300000000000001	2.423383544921875	1.115553554534912	0.4869073638916016	2.41333544921875	1.289809844970703	0.4466012573242187	2.405347778320313	1.431911254882813	0.4250301055908203	2.38975341796875	1.649132751464844	0.4493811798095703	2.358312744140625	1.6111572265625	0.4444703521728516	2.219676025390625	1.573565490722656	0.4300497589111328	2.215057739257812	1.294962036132812	0.4313632202148437	2.323230224609375	1.309256088256836	0.2247663192749023	2.403945190429687	1.319669021606445	0.187179702758789	2.479345458984375	1.334706359863281	0.1961702346801758	2.349583251953125	1.318135314941406	0.1628426208496094	2.426130004882812	1.615073638916016	0.4483401794433594	2.558226928710937	1.625277954101563	0.439952407836914	2.68969091796875	1.550699645996094	0.1991865997314453	2.5830244140625	1.699007019042969	0.04897229766845703	2.604564086914062	1.792514892578125	0.06917819023132324
281	9.333333	2.446862548828125	1.124158485412598	0.4657237854003906	2.433454345703125	1.298989807128906	0.4299423980712891	2.421498779296875	1.441522048950195	0.4110162658691406	2.401137451171875	1.659275115966797	0.4279177398681641	2.370949584960938	1.620860748291016	0.4190503997802734	2.24074853515625	1.575402191162109	0.375274658203125	2.253796997070312	1.302944274902344	0.3128162384033203	2.41940478515625	1.339623870849609	0.1507031936645508	2.508606811523437	1.364456573486328	0.1320080680847168	2.55903076171875	1.350406723022461	0.1629956130981445	2.440905151367188	1.368070190429687	0.1534394130706787	2.437518188476562	1.625521026611328	0.4332436828613281	2.570443237304688	1.626041076660156	0.4405698547363281	2.698120239257813	1.522848571777344	0.2074047775268555	2.567963012695313	1.661168701171875	0.06612865829467773	2.559636474609375	1.756561309814453	0.08952678680419922
282	9.366667	2.468976928710937	1.135759735107422	0.455016357421875	2.460273559570313	1.311048919677734	0.4194468231201172	2.451700439453125	1.453680648803711	0.3959995574951172	2.425683349609375	1.671303924560547	0.4156982269287109	2.39666845703125	1.632366973876953	0.4046454315185547	2.275411010742188	1.581125579833984	0.3426809692382813	2.313164306640625	1.315287734985352	0.2633993988037109	2.46472705078125	1.371722518920898	0.09160422134399414	2.551293212890625	1.411587173461914	0.08366152191162109	2.587695190429688	1.404936386108399	0.1159055166244507	2.494503051757812	1.446016326904297	0.06493182373046875	2.462664184570312	1.638066131591797	0.422260009765625	2.5959248046875	1.64104443359375	0.4292919616699219	2.716564575195313	1.492839218139648	0.2180215759277344	2.548390502929688	1.619486145019531	0.1077830467224121	2.541402587890625	1.700980834960938	0.1466102638244629
283	9.4	2.482781982421875	1.139057945251465	0.4472804565429688	2.471373168945313	1.314869598388672	0.4178295288085938	2.461151611328125	1.457169387817383	0.3973916473388672	2.43450390625	1.674192260742188	0.4112643890380859	2.40610546875	1.635145050048828	0.4000103302001953	2.290513671875	1.580003143310547	0.3324695129394531	2.350501831054688	1.336859893798828	0.2083601455688476	2.523443237304687	1.406458831787109	0.06584385681152344	2.6049052734375	1.456424926757812	0.0511916389465332	2.677731323242187	1.479380233764648	0.09000362205505372	2.551921752929688	1.503891799926758	0.06427481842041016	2.471004516601563	1.64130825805664	0.4199239501953125	2.602868530273438	1.64206396484375	0.4326637573242187	2.724827392578125	1.46047705078125	0.2512673797607422	2.569272623697917	1.56294140625	0.1216544698079427	2.529815795898438	1.651757293701172	0.1576596221923828
284	9.433333000000001	2.496677124023438	1.143950927734375	0.4294544372558594	2.484309936523437	1.320386764526367	0.4068567352294922	2.473373046875	1.46236360168457	0.3896373748779297	2.44806396484375	1.679278686523437	0.3918967895507812	2.420562866210938	1.640147979736328	0.3798982391357422	2.310979858398437	1.589041778564453	0.3023840637207031	2.414745239257813	1.375021377563477	0.1621956176757813	2.595186767578125	1.453171081542969	0.03618939876556396	2.64272216796875	1.527056304931641	-0.001057672500610351	2.711037109375	1.588126373291016	0.03950543975830078	2.605233154296875	1.570571166992187	-0.01465632152557373	2.485331787109375	1.645348571777344	0.4006295572916667	2.6153662109375	1.63641835530599	0.4149720357259115	2.74789013671875	1.415466583251953	0.2941813659667968	2.695737182617187	1.52228451538086	0.1039390449523926	2.637905029296875	1.600903961181641	0.1347900085449219
285	9.466667000000001	2.50983056640625	1.155179588317871	0.419161605834961	2.497083374023437	1.332365112304688	0.3943448333740234	2.486259887695312	1.474883041381836	0.3759357147216797	2.455211547851563	1.692089752197266	0.3767317199707031	2.429525268554688	1.652108947753906	0.3627483367919921	2.32345947265625	1.603145385742188	0.2776108093261719	2.453681030273438	1.407945724487305	0.1260039520263672	2.6186318359375	1.516296310424805	0.001053598880767822	2.660262084960937	1.597897827148437	-0.02629363059997558	2.7190244140625	1.64498110961914	0.007823577880859373	2.658583374023437	1.626813934326172	-0.05065487670898437	2.490147705078125	1.660144592285156	0.3923127899169922	2.6201044921875	1.653660095214844	0.4166298065185547	2.761730794270834	1.425607126871745	0.3135440165201823	2.757029296875	1.49714387512207	0.09268292236328124	2.696753295898437	1.581406372070312	0.1023750305175781
286	9.5	2.515533569335938	1.163376091003418	0.4121882019042968	2.503534790039063	1.339874725341797	0.3863264923095703	2.49335595703125	1.482003570556641	0.368568618774414	2.45988525390625	1.698095764160156	0.3637731018066406	2.435913696289062	1.657689025878906	0.3486667175292969	2.339405883789063	1.609973785400391	0.253156494140625	2.491489013671875	1.421402252197266	0.1159193496704101	2.615628784179687	1.562483184814453	-0.02206768035888672	2.63950537109375	1.651954223632812	-0.04590108108520508	2.702282958984375	1.710237518310547	-0.01319887351989746	2.6231943359375	1.684916717529297	-0.05952653503417969	2.493782348632813	1.666960144042969	0.3822374725341797	2.621225341796875	1.657883392333984	0.4140562591552734	2.770013590494791	1.419460856119792	0.3704386901855468	2.740426513671876	1.477138387044271	0.1501063283284505	2.718289672851562	1.573342346191406	0.1217809982299805
287	9.533333000000001	2.532198486328125	1.173899360656738	0.4001038055419922	2.517746337890625	1.348513366699219	0.3724108734130859	2.505628051757812	1.489250930786133	0.3543901672363281	2.47284326171875	1.703268646240234	0.3510143432617188	2.448785034179688	1.663222534179688	0.3365169372558594	2.350017700195313	1.61863671875	0.2443143615722656	2.498960327148438	1.449782180786133	0.08486498641967774	2.577624267578125	1.619337158203125	-0.05144900321960449	2.596524536132812	1.709134948730469	-0.06840071678161622	2.645611938476562	1.77464370727539	-0.03814287567138672	2.582301879882813	1.740144897460937	-0.07885554695129394	2.506655395507813	1.67245556640625	0.3684013519287109	2.63364453125	1.666006256103516	0.3934653625488281	2.776683715820313	1.436092697143555	0.4161993560791015	2.804766723632813	1.352689849853516	0.2088750152587891	2.744409790039063	1.404064804077148	0.1440898742675781
288	9.566667000000001	2.529958740234375	1.190747871398926	0.3878793487548828	2.517332641601563	1.364672317504883	0.3548290405273438	2.504795043945313	1.504742935180664	0.3344905700683594	2.468117553710937	1.717519012451172	0.3424640960693359	2.444766357421875	1.678026397705078	0.3256446380615234	2.351718872070312	1.641133270263672	0.2259258728027344	2.493790283203125	1.484841705322266	0.04912891578674317	2.55892919921875	1.673216583251953	-0.06672268676757812	2.549860473632813	1.764741821289062	-0.08834009552001953	2.594304931640625	1.832768280029297	-0.0567357292175293	2.529735961914063	1.791972778320313	-0.1044777488708496	2.502499389648437	1.686441741943359	0.3584095611572266	2.629355102539063	1.697381683349609	0.3888055572509765	2.744747965494792	1.448931925455729	0.3932603352864583	2.806771647135417	1.330940846761068	0.2123341013590495	2.765162475585938	1.342092147827148	0.1133206977844238
289	9.6	2.540942016601562	1.197856101989746	0.37359033203125	2.527074829101562	1.371220336914063	0.3429301452636719	2.51305517578125	1.510451858520508	0.3237464904785157	2.478416870117187	1.722490478515625	0.3332126007080078	2.454880004882813	1.683596557617188	0.3160841522216797	2.361529418945313	1.646060272216797	0.2202857208251953	2.487532104492188	1.502168746948242	0.02519268035888672	2.515021118164062	1.691772399902344	-0.1008792114257812	2.49314990234375	1.779520568847656	-0.1202231636047363	2.536088134765625	1.830641662597656	-0.08228527832031249	2.468471435546875	1.805184722900391	-0.1307956275939941	2.51230615234375	1.691056396484375	0.3489614715576172	2.634609497070312	1.708548828125	0.3899925842285156	2.763779663085938	1.482409957885742	0.3221553497314453	2.831594116210938	1.389939102172852	0.1508061866760254	2.791125854492187	1.312491111755371	0.1050026226043701
290	9.633333	2.54525390625	1.200043479919433	0.3527450103759766	2.530551513671875	1.373127822875976	0.3265701904296875	2.5161796875	1.511987380981445	0.3105564727783203	2.483530151367187	1.723146209716797	0.3225213165283203	2.459362060546875	1.684738128662109	0.3060927276611328	2.3691640625	1.645841461181641	0.213215072631836	2.470273315429687	1.520344757080078	-0.003677727222442626	2.480568237304688	1.699874786376953	-0.1441558837890625	2.449522338867188	1.784961700439453	-0.1586168060302734	2.492050537109375	1.831274963378906	-0.1228827285766602	2.423831176757813	1.808115814208984	-0.1686920852661133	2.517460327148437	1.691512786865234	0.3367654876708984	2.64051220703125	1.705475646972656	0.3746802825927734	2.771232666015625	1.501709045410156	0.2724096145629883	2.829663981119792	1.372842834472656	0.1376447208722432	2.810478881835937	1.326605514526367	0.09312895584106445
291	9.666667	2.547052001953125	1.201278060913086	0.3369472961425781	2.530754516601562	1.374115997314453	0.3118855285644532	2.514430419921875	1.512610565185547	0.2967347717285156	2.483134399414062	1.723363983154297	0.3112582855224609	2.459035278320313	1.685515869140625	0.2945058746337891	2.375712890625	1.64985595703125	0.1967310028076172	2.477628662109375	1.524745391845703	-0.01965436315536499	2.477430053710937	1.698533294677734	-0.167383903503418	2.429209594726562	1.776821197509766	-0.1854885482788086	2.472044311523438	1.829398071289063	-0.1556807403564453	2.39619970703125	1.791449554443359	-0.1950806503295898	2.516557861328125	1.691282196044922	0.3249591522216797	2.639260375976562	1.704369079589844	0.3617048187255859	2.780906005859375	1.490889343261719	0.2893442077636719	2.840710042317708	1.36964501953125	0.1498861923217773	2.8346494140625	1.339858856201172	0.1191075115203857
292	9.700000000000001	2.556550537109375	1.193200675964355	0.3180602264404297	2.536820190429688	1.366130310058594	0.2997766265869141	2.517721557617187	1.504508239746094	0.2909970703125	2.48267626953125	1.713950775146484	0.3083258361816406	2.459813354492188	1.676025360107422	0.2902897644042969	2.379929931640625	1.645637847900391	0.1869669876098633	2.48824365234375	1.526907592773437	-0.02953730487823487	2.493943481445313	1.702723510742187	-0.1721230773925781	2.4313466796875	1.768652984619141	-0.1964867172241211	2.481244018554687	1.818639129638672	-0.1713415756225586	2.399748657226563	1.7855751953125	-0.206835823059082	2.516062255859375	1.682327972412109	0.3223399353027344	2.63729296875	1.700065643310547	0.3605080871582031	2.786720092773438	1.490818634033203	0.2967473907470703	2.859059326171875	1.387045608520508	0.1413708877563477	2.858968139648438	1.329773155212402	0.1187241296768188
293	9.733333	2.559374145507813	1.193737411499023	0.3135083312988282	2.541321655273437	1.367671691894531	0.2960079193115234	2.524587158203125	1.506943237304688	0.2865138854980468	2.490210693359375	1.717533233642578	0.3038730163574219	2.467180053710938	1.67955029296875	0.2856068115234375	2.386648071289063	1.648134216308594	0.1809736480712891	2.495331420898438	1.529272521972656	-0.03735204601287842	2.512961547851563	1.702130737304687	-0.1814024047851563	2.444665893554688	1.760103149414062	-0.2041789398193359	2.503285766601563	1.813246032714844	-0.1774861907958984	2.40960302734375	1.78034765625	-0.2126230163574219	2.523528076171875	1.685593017578125	0.3181080780029297	2.645622192382812	1.70319985961914	0.3564232482910156	2.795362548828125	1.49539208984375	0.295436264038086	2.863700520833333	1.360305948893229	0.1646523068745931	2.853132080078125	1.332910430908203	0.1155469598770142
294	9.766667	2.56315673828125	1.191856834411621	0.3067193298339844	2.546147583007813	1.366458374023438	0.291561279296875	2.530569458007812	1.506341827392578	0.2843726806640625	2.499827880859375	1.718012939453125	0.3005508575439453	2.475704956054687	1.680058898925781	0.2830956420898437	2.389756225585938	1.645996551513672	0.1815450592041016	2.499287719726563	1.526359405517578	-0.03598543357849121	2.522515991210938	1.693112915039062	-0.18658544921875	2.456093505859375	1.754179290771484	-0.2110097885131836	2.514690551757813	1.801800262451172	-0.1840974044799805	2.418181640625	1.768703521728516	-0.2182618942260742	2.533065185546875	1.685718139648438	0.3143982391357422	2.656560546875	1.695869537353516	0.3525017700195313	2.80675	1.492896347045898	0.2880066070556641	2.869541097005209	1.365164754231771	0.1541268463134766	2.8577978515625	1.337088775634766	0.1062624425888062
295	9.800000000000001	2.565537475585938	1.185113647460938	0.3072449951171875	2.5500361328125	1.359871124267578	0.2915453186035156	2.5363046875	1.499970504760742	0.2828321380615234	2.506183471679687	1.711954376220703	0.2975285186767578	2.482548461914063	1.674145538330078	0.2788377075195313	2.399524780273437	1.641159088134766	0.1729348449707031	2.521687133789063	1.521853851318359	-0.03846730804443359	2.556422241210937	1.686183624267578	-0.1898736190795898	2.490425048828125	1.745365295410156	-0.2180154113769531	2.545838256835938	1.791831451416016	-0.1909001541137695	2.45074169921875	1.757774658203125	-0.2225708312988281	2.53863671875	1.679419708251953	0.3130566101074219	2.660020263671875	1.688581115722656	0.3583488006591797	2.803526245117188	1.45700227355957	0.3412386016845703	2.876856689453125	1.366532669067383	0.1821151885986328	2.87238720703125	1.302878936767578	0.15156272315979
296	9.833333	2.573679931640625	1.182533218383789	0.3083098907470703	2.556224365234375	1.357695098876953	0.293170654296875	2.540910400390625	1.498139282226562	0.2857732238769531	2.505872314453125	1.710042236328125	0.2990337829589844	2.482856567382813	1.671312805175781	0.2810709838867188	2.398937866210938	1.637640869140625	0.1759615249633789	2.528117553710937	1.511368789672852	-0.02841674709320068	2.5791142578125	1.670795104980469	-0.1824670791625977	2.517107788085937	1.729468048095703	-0.2233330078125	2.58304638671875	1.782808166503906	-0.2058714294433594	2.489555786132812	1.749131652832031	-0.2318235244750977	2.5393671875	1.678452239990234	0.3143299713134766	2.66197998046875	1.689954925537109	0.3565842895507813	2.80368115234375	1.460597640991211	0.3229818572998047	2.883373779296875	1.357718765258789	0.1525944023132324	2.880588134765625	1.293512329101562	0.1222634682655335
297	9.866667	2.564648315429688	1.179431159973145	0.3107466430664063	2.55137939453125	1.354943023681641	0.2946991424560547	2.539509765625	1.495642135620117	0.2851591186523438	2.505209228515625	1.707830444335937	0.2992825164794922	2.482685424804687	1.669473968505859	0.27962646484375	2.3990068359375	1.637542449951172	0.174241455078125	2.542356079101562	1.517310607910156	-0.02579185676574707	2.61425244140625	1.680552978515625	-0.1692766647338867	2.55496044921875	1.73797021484375	-0.216700813293457	2.6292373046875	1.788065948486328	-0.1992505874633789	2.529253173828125	1.759177093505859	-0.2263520278930664	2.537875	1.675758056640625	0.3159361419677734	2.658628051757812	1.688093658447266	0.3635026550292969	2.787568481445312	1.451555603027344	0.3303498687744141	2.870795654296875	1.349072708129883	0.1598668975830078	2.855234130859375	1.268562690734863	0.1314972476959229
298	9.9	2.569551879882813	1.178490913391113	0.3074757232666016	2.5531591796875	1.353917526245117	0.2920578308105469	2.538805419921875	1.494406631469727	0.2825824432373047	2.50220458984375	1.706485992431641	0.2939913940429688	2.48021728515625	1.667650207519531	0.2746572875976563	2.397426513671875	1.640909545898438	0.168027099609375	2.552559326171875	1.517669067382812	-0.02143669986724853	2.638979370117188	1.681273468017578	-0.1559955215454102	2.589021728515625	1.750442504882812	-0.1976452560424805	2.647112670898438	1.778391967773437	-0.2169610137939453	2.569476440429687	1.767059509277344	-0.2126312789916992	2.535087646484375	1.674937713623047	0.3112161254882813	2.656042724609375	1.693985900878906	0.3557531890869141	2.78306884765625	1.463222381591797	0.2928475189208984	2.860200561523437	1.368248626708984	0.118266845703125	2.829415771484375	1.290410087585449	0.09648938179016113
299	9.933333000000001	2.56775732421875	1.176277015686035	0.3107379913330078	2.55352392578125	1.352797637939453	0.2961481170654297	2.539925415039062	1.494112335205078	0.288513916015625	2.504553466796875	1.707141723632812	0.3002975769042969	2.48296826171875	1.668659759521484	0.2792557678222656	2.397112670898438	1.646950103759766	0.1696991271972656	2.566234497070313	1.525961578369141	-0.01068529415130615	2.688790405273437	1.681116638183594	-0.1265639877319336	2.671956298828125	1.770925689697266	-0.1451061477661133	2.731929931640625	1.836507263183594	-0.1351250152587891	2.64943505859375	1.798506439208984	-0.1480334320068359	2.536528198242188	1.674918060302734	0.3190550231933594	2.656803100585937	1.686848419189453	0.369822265625	2.778226684570313	1.454969833374024	0.2863727111816406	2.846866455078125	1.363071624755859	0.1178352279663086	2.821352172851562	1.300560668945312	0.06911501693725586
300	9.966667000000001	2.558471801757813	1.169396766662598	0.3150553588867188	2.5448193359375	1.3454609375	0.2991173400878906	2.53123876953125	1.486459136962891	0.2906333160400391	2.497870971679688	1.699573638916016	0.2982359161376953	2.47689794921875	1.661206634521484	0.2766046447753906	2.400530395507812	1.650698364257813	0.1578828201293945	2.579054321289062	1.510451904296875	0.002698380947113038	2.713626342773438	1.675585510253906	-0.08074497604370118	2.732414794921875	1.759723175048828	-0.06467934799194336	2.796170043945312	1.836003234863281	-0.0534766845703125	2.721109252929687	1.794849945068359	-0.06095293426513672	2.528490478515625	1.667241851806641	0.3189004058837891	2.648274047851563	1.678979125976563	0.3703244018554688	2.741125	1.427921890258789	0.3043697357177735	2.823519775390625	1.308873107910156	0.1335932693481445	2.788326049804688	1.249333221435547	0.07909464263916016
301	10	2.553566284179688	1.155098625183105	0.3151538391113281	2.5416240234375	1.330795440673828	0.2979119720458985	2.528647705078125	1.47143586730957	0.2887056732177734	2.500711791992187	1.685256225585938	0.2941181030273438	2.480406494140625	1.647531829833984	0.2709344024658203	2.419785888671875	1.638238891601562	0.1428721694946289	2.60725634765625	1.486982498168945	0.01202721118927002	2.746203857421875	1.665089874267578	-0.02051612281799316	2.763472045898437	1.741503601074219	0.02524180412292481	2.824932006835938	1.806374359130859	0.06823930168151855	2.743932006835938	1.764365081787109	0.05867814636230469	2.528749755859375	1.652088500976562	0.3169496002197266	2.648761840820312	1.654578979492187	0.3674560699462891	2.705637573242187	1.395291702270508	0.2809424438476563	2.77907080078125	1.25500993347168	0.1121569747924805	2.785767456054687	1.208761291503906	0.0219289608001709
302	10.033333	2.54356689453125	1.153311264038086	0.3162656097412109	2.531144775390625	1.329559539794922	0.29859375	2.515981323242188	1.470615280151367	0.2909994201660157	2.496464233398437	1.686137115478516	0.2935498352050782	2.474574096679687	1.648804077148438	0.2708573913574219	2.426883666992187	1.642180816650391	0.1368999328613281	2.603050415039062	1.471462738037109	0.0138737598657608	2.733792358398437	1.657442565917969	0.03739218711853028	2.737452880859375	1.717685668945312	0.1042161178588867	2.79367919921875	1.779775970458984	0.1570195503234863	2.724783935546875	1.730637176513672	0.1322628479003906	2.523296142578125	1.652093475341797	0.3168469085693359	2.649005615234375	1.647061553955078	0.3538208160400391	2.69526806640625	1.381516494750977	0.2786656036376953	2.759698974609375	1.292141448974609	0.07596370315551758	2.785994506835937	1.271512023925781	-0.001187911033630371
303	10.066667	2.555726806640625	1.151899963378906	0.3101772766113281	2.544424682617187	1.328100830078125	0.2905077209472656	2.531097290039062	1.469342437744141	0.281248779296875	2.519548095703125	1.685660552978516	0.2796242065429688	2.495139892578125	1.648672576904297	0.2590460815429687	2.438674072265625	1.6347041015625	0.1287918319702148	2.580837158203125	1.437308837890625	0.0008410402536392211	2.740802124023437	1.564430541992187	-0.01479150009155273	2.78770458984375	1.614115051269531	0.03450318908691406	2.802416870117188	1.60144075012207	0.05351252746582031	2.762128662109375	1.603194854736328	0.09864514350891113	2.546341918945313	1.651094818115234	0.3022686920166016	2.672274047851563	1.634062072753906	0.3340897216796875	2.71629296875	1.379173492431641	0.229114616394043	2.747361979166667	1.375322692871094	0.01047100321451823	2.778631103515625	1.365431732177735	-0.07147459411621093
304	10.1	2.555046142578125	1.145794586181641	0.3056498260498047	2.545781616210937	1.321568634033203	0.2832910461425781	2.533881591796875	1.462690979003906	0.2716908721923829	2.524710693359375	1.678946624755859	0.2629397125244141	2.500097045898437	1.641583129882813	0.243264892578125	2.437545654296875	1.621326171875	0.1169873504638672	2.564464721679688	1.418238250732422	-0.01863730001449585	2.72285791015625	1.52397282409668	-0.01346137237548828	2.752766479492188	1.569041320800781	-0.00413465118408203	2.741115234375	1.55494792175293	0.0525073471069336	2.775064453125	1.574439666748047	0.05269205284118653	2.55090625	1.644843872070312	0.2870222778320313	2.677740112304687	1.632459197998047	0.3164407806396484	2.724573486328125	1.368809921264648	0.2398811950683594	2.743321411132812	1.390277206420898	0.01858772850036621	2.732946533203125	1.413967987060547	-0.06860829162597656
305	10.133333	2.5382685546875	1.144334419250488	0.2991246643066406	2.535138916015625	1.319973068237305	0.2741897888183594	2.5275908203125	1.461048599243164	0.2593519287109375	2.518196533203125	1.676801208496094	0.2537588195800781	2.497169067382813	1.63976171875	0.2298294067382813	2.4479921875	1.622008514404297	0.0975893440246582	2.545738037109375	1.38419450378418	0.001539066076278686	2.695063598632812	1.538469299316406	0.01076673698425293	2.72068603515625	1.577839172363281	0.02988685989379883	2.713882080078125	1.558683517456055	0.06580893325805663	2.735166625976563	1.601989562988281	0.06124279403686523	2.540671142578125	1.642504241943359	0.2808115234375	2.656398803710937	1.636689392089844	0.3409340057373047	2.725281860351562	1.372591262817383	0.3179607238769531	2.784135009765625	1.394651428222656	0.118106559753418	2.765109008789063	1.41727734375	0.04099770736694336
306	10.166667	2.542518798828125	1.159960929870606	0.294469467163086	2.537949340820313	1.336099731445312	0.2710689849853516	2.529616821289062	1.477444320678711	0.2575188293457031	2.517954467773437	1.6935625	0.254447738647461	2.495865478515625	1.656466339111328	0.2314590225219726	2.440591674804688	1.635720306396484	0.1020549392700195	2.515013061523438	1.397589599609375	-0.008167606353759765	2.668941284179687	1.564232391357422	0.0008094863891601571	2.6978603515625	1.618719696044922	0.03712175369262696	2.664240234375	1.615651336669922	0.07533261489868164	2.6993955078125	1.654198822021484	0.05601552963256836	2.542315795898437	1.659174682617187	0.2798231658935547	2.660811889648437	1.656540740966797	0.3340597991943359	2.776146240234375	1.411679092407227	0.2684537048339844	2.7727763671875	1.558309814453125	0.08704384231567383	2.76284423828125	1.607195343017578	0.0008925104141235349
307	10.2	2.535867797851562	1.149870628356934	0.2878765716552734	2.535340576171875	1.324894454956055	0.2644852142333984	2.528725952148437	1.465469940185547	0.2516388549804687	2.5221123046875	1.680430877685547	0.2484750366210938	2.500739501953125	1.644053833007812	0.2242714767456055	2.4465732421875	1.630261383056641	0.09413309097290039	2.5391328125	1.397018951416016	-0.000731158971786499	2.670217041015625	1.571640319824219	0.04290698504447937	2.696536499023438	1.623666259765625	0.08823615431785584	2.655805053710937	1.623874420166016	0.1136798448562622	2.699791625976562	1.661930572509766	0.09385890579223632	2.544021484375	1.645740753173828	0.2749914093017578	2.655205688476562	1.636381225585938	0.3426829528808594	2.771848876953125	1.388333908081055	0.2991463317871094	2.811322631835937	1.511959777832031	0.1223030319213867	2.816679443359375	1.518655578613281	0.05233435821533203
308	10.233333	2.536197509765625	1.144367454528809	0.2899165649414063	2.535414184570312	1.319514663696289	0.2658565979003906	2.531386596679687	1.46015788269043	0.2503533935546875	2.52626123046875	1.675508758544922	0.2469465484619141	2.50261767578125	1.639308166503906	0.2246133499145508	2.435464965820312	1.628452880859375	0.09984485626220704	2.509251098632812	1.385967880249023	0.01091938209533691	2.666517578125	1.54323713684082	0.03703453969955445	2.6982021484375	1.602564788818359	0.08949055290222169	2.665128295898437	1.599027191162109	0.1078741269111633	2.69536376953125	1.639848419189453	0.0867381067276001	2.550053344726563	1.640528656005859	0.2718075561523438	2.666889282226562	1.6303818359375	0.3295865173339844	2.787517578125	1.386276107788086	0.2744490966796875	2.826170166015625	1.477249160766602	0.1016159896850586	2.805173583984375	1.496619522094726	0.07342922401428223
309	10.266667	2.537455322265625	1.15840454864502	0.2807561950683594	2.534091064453125	1.33421664428711	0.257968521118164	2.5280439453125	1.475261108398437	0.243756591796875	2.517934326171875	1.690775390625	0.2435245208740234	2.493953125	1.654310272216797	0.2219684829711914	2.417486083984375	1.639932403564453	0.1030417366027832	2.415788940429688	1.378956451416016	0.01817389011383057	2.611646362304687	1.478423294067383	0.03449363231658936	2.657062133789062	1.519536758422852	0.0685635528564453	2.62372998046875	1.529119964599609	0.1081604480743408	2.668134643554688	1.554644012451172	0.08950895738601686	2.543787109375	1.655951843261719	0.2666389770507813	2.659838989257812	1.645500122070312	0.3257497253417969	2.83611962890625	1.446941833496094	0.2508338928222656	2.831192626953125	1.626113891601562	0.1094444274902344	2.8131142578125	1.716036773681641	0.1059577445983887
310	10.3	2.539061645507812	1.155704833984375	0.2848733978271484	2.535848022460938	1.331270095825195	0.261723876953125	2.53019970703125	1.472130310058594	0.2470273590087891	2.520177368164062	1.687601623535156	0.2466083221435547	2.495792114257813	1.651110931396484	0.2256214065551758	2.414758178710938	1.633677001953125	0.1103097991943359	2.400913330078125	1.375290313720703	0.01851143074035645	2.597853108723958	1.469757680257161	-0.03646527099609375	2.6654423828125	1.49898698425293	0.01489261341094971	2.62257373046875	1.494655654907227	0.05005589294433593	2.662478637695313	1.50644499206543	0.05328427505493163	2.54643505859375	1.652820678710937	0.2692433624267578	2.660568237304688	1.637968109130859	0.330767105102539	2.839963745117188	1.444831924438477	0.2598158569335938	2.849975341796875	1.624882110595703	0.1240521850585938	2.8409833984375	1.713500335693359	0.1140108528137207
311	10.333333	2.534453369140625	1.145654045104981	0.2871626739501953	2.530968994140625	1.321261138916016	0.2657730865478516	2.525545166015625	1.462127136230469	0.2525151672363281	2.52280224609375	1.677776336669922	0.2526707916259766	2.496310180664063	1.642220642089844	0.2328339004516601	2.414535888671875	1.620087829589844	0.119234977722168	2.39195068359375	1.359771942138672	0.0337169189453125	2.606561889648438	1.343814712524414	-0.02956359481811523	2.69693701171875	1.319903594970703	-0.0109278450012207	2.686366821289063	1.320081649780273	0.01416789817810059	2.732058349609375	1.322317123413086	-0.01426285171508789	2.5488330078125	1.642045043945312	0.274028076171875	2.664299560546875	1.614685424804688	0.3260398254394531	2.823406616210938	1.403754287719726	0.2529866333007812	2.89316748046875	1.507652877807617	0.1047956237792969	2.897714965820312	1.518543502807617	0.08901185226440429
312	10.366667	2.539557006835937	1.160397895812988	0.28650537109375	2.531007568359375	1.336517120361328	0.2699944458007812	2.522599853515625	1.477586471557617	0.2590603790283204	2.514448364257812	1.693538940429688	0.2604081115722656	2.489423461914062	1.657317077636719	0.2394497985839844	2.414764404296875	1.626607177734375	0.1227112922668457	2.421033813476563	1.36694596862793	0.03358383750915527	2.60899365234375	1.253813888549805	-0.03586191368103028	2.697504760742188	1.217684951782227	-0.04081420707702636	2.676377563476563	1.179966529846191	0.002969165802001954	2.721975341796875	1.186966903686523	-0.04216953849792481	2.540743408203125	1.658331604003906	0.2824517517089844	2.656161865234375	1.635941284179687	0.3373132934570312	2.8498046875	1.462518295288086	0.2595150604248047	2.913257568359375	1.613147491455078	0.1054328918457031	2.945564697265625	1.703650939941406	0.1057389640808105
313	10.4	2.5401953125	1.155454406738281	0.2809392395019531	2.528880249023437	1.331428497314453	0.265415283203125	2.519774780273438	1.472313674926758	0.2533030395507813	2.504996704101562	1.687997283935547	0.2559929046630859	2.481530395507813	1.651152526855469	0.2342729110717773	2.41425048828125	1.612585693359375	0.1157122383117676	2.455657470703125	1.355862350463867	0.02609070014953613	2.609504516601563	1.212514617919922	-0.06958496856689453	2.68149365234375	1.16295272064209	-0.09456264495849609	2.65972412109375	1.106782348632813	-0.02866582489013672	2.669862426757812	1.095493564605713	-0.08503074645996095	2.531894287109375	1.653446105957031	0.2783246917724609	2.646059936523438	1.630431671142578	0.3362937774658203	2.842228759765625	1.46407536315918	0.2430612030029297	2.923329467773438	1.592035278320313	0.07146039199829102	2.954900268554687	1.669982604980469	0.0581967887878418
314	10.433333	2.539505737304688	1.151436576843262	0.2808352508544922	2.525228515625	1.327082321166992	0.2674294891357422	2.5135771484375	1.467826385498047	0.2574367370605469	2.495387451171875	1.682826416015625	0.2571705474853516	2.472599365234375	1.645407928466797	0.2360427780151367	2.413614868164062	1.6038427734375	0.1159234428405762	2.4962001953125	1.359885925292969	0.02147828912734985	2.625647216796875	1.198246284484863	-0.07690586090087891	2.6555400390625	1.128249481201172	-0.1209274063110352	2.629118774414063	1.092929092407227	-0.05160045623779297	2.58970458984375	1.084203227996826	-0.1132402458190918	2.522741577148437	1.649070922851562	0.2798834381103515	2.636307495117188	1.625736419677734	0.3382938232421875	2.821797241210938	1.457150360107422	0.2213124542236328	2.895268432617188	1.555059661865234	0.03078166770935059	2.961073120117188	1.615588287353515	0.03035734462738037
315	10.466667	2.539328369140625	1.151124824523926	0.2794783630371094	2.525150024414063	1.326862243652344	0.2645023498535156	2.513342895507813	1.467931884765625	0.2540491638183594	2.494359619140625	1.683291839599609	0.2560208435058594	2.472069580078125	1.645943664550781	0.2339722671508789	2.416134887695312	1.598652862548828	0.1132738723754883	2.514021118164062	1.360484237670899	0.01695069324970246	2.642106689453125	1.19395955657959	-0.07714944839477539	2.668442626953125	1.119780319213867	-0.1190765686035156	2.637002319335938	1.088906280517578	-0.05087704849243164	2.595926391601562	1.0818857421875	-0.1047421379089356	2.521446411132812	1.649322570800781	0.2788880462646485	2.634881225585938	1.62418212890625	0.3373679656982422	2.820184692382813	1.452159332275391	0.2216398010253906	2.91655859375	1.534716995239258	0.03086659240722656	2.9847451171875	1.595774139404297	0.02974330520629883
316	10.5	2.539078125	1.147618400573731	0.2802262268066406	2.527129272460937	1.324087158203125	0.2657254486083984	2.517589599609375	1.465581512451172	0.2546981811523438	2.500880493164062	1.681740203857422	0.252359603881836	2.478280029296875	1.644113189697266	0.2307717666625977	2.415557983398438	1.593821899414062	0.1132843475341797	2.510771728515625	1.357113037109375	0.009403570652008057	2.653065673828125	1.202858543395996	-0.08841948318481446	2.692635498046875	1.130517555236816	-0.1153806533813476	2.665292602539063	1.102505001068115	-0.04351169586181641	2.624105590820312	1.081236309051514	-0.09509300613403321	2.527508056640625	1.647831604003906	0.2761862640380859	2.640759765625	1.624017333984375	0.3366542510986328	2.826343627929687	1.444937469482422	0.2361987152099609	2.925639892578125	1.520087692260742	0.04453990936279297	2.978418823242188	1.583444488525391	0.03547288131713867
317	10.533333	2.5380419921875	1.144258460998535	0.2803015899658203	2.526142700195313	1.319911056518555	0.2646618499755859	2.51671142578125	1.460840026855469	0.2525675048828125	2.500193115234375	1.676261657714844	0.2506752166748047	2.477326171875	1.638803924560547	0.2294542770385742	2.411174560546875	1.590671264648437	0.1134158782958984	2.507838256835938	1.355213226318359	0.01003523480892181	2.651501342773437	1.204668067932129	-0.08942200088500976	2.6868330078125	1.132191368103027	-0.1191946792602539	2.655357421875	1.099454265594482	-0.05119589614868164	2.634201904296875	1.083675674438477	-0.1189292488098145	2.527050170898438	1.642426666259766	0.2740043029785156	2.640688110351562	1.617163665771484	0.3323774108886719	2.827276977539062	1.443374786376953	0.2288469543457031	2.940974609375	1.506917892456055	0.04290877532958984	2.969437622070313	1.580019714355469	0.03785174465179443
318	10.566667	2.538281860351563	1.144485015869141	0.279195571899414	2.52739306640625	1.3202099609375	0.2642752990722657	2.519049926757813	1.461155548095703	0.2522999420166016	2.502544067382813	1.676508331298828	0.2511455841064453	2.479667236328125	1.639126068115234	0.2298251571655273	2.413533935546875	1.592618438720703	0.1131604957580566	2.5094482421875	1.356056930541992	0.01204381632804871	2.653929931640625	1.207079193115234	-0.08813134384155275	2.689969970703125	1.135894096374512	-0.1241368942260742	2.6621484375	1.101669956207275	-0.05744245147705078	2.633791381835938	1.084648784637451	-0.1163282165527344	2.529408081054688	1.642615142822266	0.2743309326171875	2.64337841796875	1.61762548828125	0.331859619140625	2.83023681640625	1.443384857177734	0.2300384826660156	2.944274169921875	1.507096481323242	0.04489328002929688	2.972974975585937	1.580800994873047	0.03800057935714722
319	10.6	2.538096435546875	1.144243072509766	0.2787587890625	2.527455932617188	1.319601165771485	0.2631890563964844	2.5195927734375	1.460224792480469	0.2503114318847656	2.504009765625	1.675249755859375	0.2508388748168945	2.481019287109375	1.638192626953125	0.2292655487060547	2.413679443359375	1.593137420654297	0.113139907836914	2.509846069335937	1.357252395629883	0.01168539023399353	2.65171533203125	1.207685844421387	-0.09056307983398437	2.690419799804688	1.136252510070801	-0.1236653289794922	2.662118408203125	1.101076156616211	-0.05709725952148437	2.6353232421875	1.08415877532959	-0.1133440704345703	2.530683715820312	1.641133361816406	0.2737179718017578	2.644103637695313	1.617393280029297	0.3328902282714844	2.831344970703125	1.443807540893555	0.2314561614990234	2.945493896484375	1.508073822021484	0.04730247879028321	2.97590380859375	1.581450164794922	0.03847991275787353
320	10.633333	2.540510986328125	1.144077018737793	0.2733020782470703	2.529355590820312	1.319527389526367	0.2566698303222656	2.521240844726563	1.460072189331055	0.2427026672363281	2.504112548828125	1.674929046630859	0.2406370010375977	2.48124072265625	1.637431579589844	0.2197382888793945	2.414365234375	1.592685455322266	0.1032381057739258	2.515931274414062	1.358239471435547	0.003032988548278809	2.659567626953125	1.2074736328125	-0.09417898178100587	2.6991376953125	1.141649909973145	-0.1318893432617188	2.665488525390625	1.122170448303223	-0.07284181976318359	2.637483032226562	1.087437412261963	-0.1217338790893555	2.531192138671875	1.641314971923828	0.2637100067138672	2.645375244140625	1.618806335449219	0.3216781616210938	2.838554077148437	1.450561141967774	0.2242757873535156	2.95364208984375	1.517138900756836	0.03950408172607422	2.975960205078125	1.586283966064453	0.02726279592514038
321	10.666667	2.542394287109375	1.144116287231445	0.2731782073974609	2.530439208984375	1.319999786376953	0.2574715881347656	2.522938598632813	1.46066276550293	0.2424198379516602	2.507281494140625	1.676011383056641	0.2396111831665039	2.48445361328125	1.638564697265625	0.2183461532592773	2.418686645507813	1.593244750976563	0.101169246673584	2.516884887695312	1.357484313964844	-0.0005105829238891604	2.677010498046875	1.222970642089844	-0.09425812530517577	2.700384521484375	1.14678498840332	-0.1325742034912109	2.670093994140625	1.122698841094971	-0.07400389099121095	2.637734375	1.123134567260742	-0.113280086517334	2.53380078125	1.642197967529297	0.2632752990722657	2.649096923828125	1.619144073486328	0.3201095581054688	2.839991455078125	1.445915985107422	0.2267638702392578	2.950717163085938	1.511953155517578	0.04130892562866211	2.9776240234375	1.589347106933594	0.02851456022262573
322	10.7	2.544526123046875	1.143004852294922	0.2726276397705078	2.534811401367187	1.319512222290039	0.2565888671875	2.5301298828125	1.460672393798828	0.2401216812133789	2.519372802734375	1.677170013427734	0.2360538635253906	2.495475463867188	1.639944641113281	0.2150620422363281	2.4267666015625	1.590695495605469	0.1005874290466309	2.520878784179688	1.351867248535156	-0.001088708400726318	2.681531982421875	1.221042404174805	-0.1003871994018555	2.704284912109375	1.144386985778809	-0.1376547241210938	2.674065063476562	1.11427250289917	-0.07501744079589844	2.646040161132812	1.118779315948486	-0.1197490005493164	2.545342651367188	1.642798614501953	0.2598735961914063	2.660098022460938	1.614453002929688	0.3169299468994141	2.846669311523438	1.433730911254883	0.225027587890625	2.956620483398438	1.509459182739258	0.038782958984375	2.983906616210938	1.584906463623047	0.02867626571655274
323	10.733333	2.547126586914063	1.145213218688965	0.2731965026855468	2.53689208984375	1.32142057800293	0.2549088897705079	2.531751831054687	1.462203018188477	0.2365931091308594	2.522591552734375	1.67867822265625	0.2346789016723633	2.498150146484375	1.641845489501953	0.213637580871582	2.429441040039062	1.59004507446289	0.1000675964355469	2.515650268554688	1.348615646362305	-0.002568735122680663	2.675505004882813	1.221942886352539	-0.1059391136169434	2.701542846679688	1.148224739074707	-0.1388026504516602	2.672813598632812	1.114819217681885	-0.07623661041259765	2.642661010742188	1.12200756072998	-0.1184225540161133	2.5485947265625	1.64391879272461	0.2578531799316406	2.66191650390625	1.611907562255859	0.3156055908203125	2.841691284179688	1.427657989501953	0.2165703887939453	2.9360361328125	1.516731048583984	0.02702896308898926	2.979111206054688	1.58495556640625	0.01442671394348145
324	10.766667	2.548227416992187	1.146589378356934	0.2733195953369141	2.538592407226562	1.323033203125	0.2554387054443359	2.534166259765625	1.463903991699219	0.2370159759521485	2.526020263671875	1.680426239013672	0.2322526092529297	2.501321411132812	1.643439819335938	0.2118111267089844	2.431430908203125	1.591224884033203	0.0992771224975586	2.5153544921875	1.350091751098633	-0.006040939331054688	2.672544311523438	1.220816963195801	-0.1096669578552246	2.692547485351563	1.148966651916504	-0.1466780624389648	2.666909057617187	1.11679704284668	-0.08195972442626953	2.645703369140625	1.130763858795166	-0.1322467308044434	2.55195166015625	1.645830780029297	0.2557768783569336	2.66567333984375	1.615993804931641	0.3139835052490234	2.845265991210938	1.431439788818359	0.2180825805664062	2.935274780273438	1.520263290405273	0.02671545600891113	2.978566040039063	1.585561645507812	0.008960275650024416
325	10.8	2.551164672851562	1.146742782592773	0.2701463470458985	2.536901245117187	1.323365295410156	0.2594527740478516	2.532210327148437	1.463963821411133	0.2417080841064453	2.52979296875	1.679698028564453	0.2302264633178711	2.503989501953125	1.643002624511719	0.2113170318603516	2.434649658203125	1.591022583007812	0.09928114318847656	2.513321899414063	1.349717895507812	-0.007363256454467773	2.672141235351563	1.221738121032715	-0.1101724662780762	2.693708251953125	1.148797332763672	-0.1530401916503906	2.668952392578125	1.119215034484863	-0.089185302734375	2.642060546875	1.132687835693359	-0.1455686950683594	2.554965087890625	1.645157684326172	0.2544526519775391	2.667880493164063	1.611899566650391	0.3110478820800782	2.848176391601562	1.429183212280273	0.211573486328125	2.93196533203125	1.514966415405274	0.01596035957336426	2.974820922851563	1.580811706542969	-0.000315869331359863
326	10.833333	2.553749267578125	1.147195434570313	0.2667296905517578	2.539379272460938	1.323813888549805	0.2564459533691406	2.5341494140625	1.464272644042969	0.2393645858764648	2.529990844726562	1.679757568359375	0.2272499084472656	2.50457373046875	1.642839385986328	0.2084067687988281	2.435454345703125	1.590057495117188	0.09690702438354493	2.512496215820312	1.34918376159668	-0.01133713340759277	2.669611206054688	1.220529090881348	-0.1152277679443359	2.6942158203125	1.148339214324951	-0.1548384628295899	2.677986572265625	1.12037922668457	-0.09318962860107421	2.647342163085938	1.136646743774414	-0.1572586441040039	2.555349487304688	1.645513214111328	0.2516140441894531	2.669093017578125	1.616465301513672	0.308528793334961	2.845769287109375	1.431630432128906	0.2066002960205078	2.916716674804688	1.514682342529297	0.007295034408569337	2.973782592773437	1.575024566650391	-0.006528406143188475
327	10.866667	2.553521728515625	1.148065391540527	0.2664960327148437	2.539237915039062	1.324640975952148	0.256131706237793	2.534495361328125	1.465135635375977	0.2388095932006836	2.531508422851562	1.680449493408203	0.2246633987426758	2.505786499023437	1.643521240234375	0.206282585144043	2.436734985351563	1.589810516357422	0.09507906723022461	2.515325317382812	1.349703506469726	-0.01386869525909424	2.673041259765625	1.224870994567871	-0.1208033599853516	2.6959296875	1.155022171020508	-0.1612588729858399	2.678488403320312	1.123625030517578	-0.09364807891845703	2.64984228515625	1.137740303039551	-0.1566625900268555	2.556792358398438	1.646295288085938	0.2492433547973633	2.66959228515625	1.616009979248047	0.3075335998535156	2.846162719726562	1.429704833984375	0.2084223175048828	2.911847290039062	1.525230407714844	0.01194392395019531	2.97490380859375	1.575610046386719	-0.00300416660308838
328	10.9	2.55474169921875	1.146786598205566	0.2651808776855469	2.54111474609375	1.323732055664062	0.2550582504272461	2.536148193359375	1.464618637084961	0.2387436447143555	2.531852294921875	1.680268859863281	0.2253956909179687	2.506126831054687	1.643253784179687	0.2071390838623047	2.436695556640625	1.589730621337891	0.0959969596862793	2.5137294921875	1.349646057128906	-0.01538061046600342	2.672604125976562	1.227244613647461	-0.1228281784057617	2.696713989257812	1.155350967407227	-0.1610771179199219	2.679615478515625	1.122654907226563	-0.09544776916503905	2.6491689453125	1.13823042678833	-0.156797492980957	2.55758837890625	1.646075103759766	0.2496035385131836	2.670802001953125	1.6165361328125	0.3080778503417969	2.847613891601562	1.429023803710938	0.2080703582763672	2.911103759765625	1.51830583190918	0.008138280868530273	2.975531127929687	1.574206512451172	-0.008191392898559571
329	10.933333	2.556987426757813	1.14679997253418	0.2643331298828125	2.54371923828125	1.323641204833984	0.2545856094360351	2.539541870117187	1.464369293212891	0.2376886138916016	2.534865966796875	1.679953552246094	0.2241561660766602	2.509115478515625	1.642843139648438	0.206021125793457	2.4385029296875	1.589913269042969	0.09532717514038086	2.515234130859375	1.350347015380859	-0.01666991806030273	2.675568115234375	1.231967346191406	-0.1263282356262207	2.698828247070312	1.158859039306641	-0.1651961441040039	2.681737548828125	1.122058818817139	-0.1010296478271484	2.651051391601563	1.14023876953125	-0.1606250076293945	2.560755859375	1.645878662109375	0.2483083572387695	2.675369873046875	1.615968963623047	0.3036328887939453	2.85168798828125	1.430001815795898	0.1988458938598633	2.913485229492188	1.518054916381836	-0.0008044586181640626	2.97856298828125	1.577061676025391	-0.01285719299316406
330	10.966667	2.557564086914063	1.147037658691406	0.2643795013427734	2.54443994140625	1.324043182373047	0.2548070983886719	2.540399047851563	1.464821716308594	0.2378945159912109	2.536183715820313	1.680568084716797	0.2234493026733398	2.510334838867188	1.643402557373047	0.2054244766235352	2.439059692382813	1.589553161621094	0.09555683898925782	2.517258544921875	1.350633850097656	-0.01762280464172363	2.676148315429688	1.231643791198731	-0.127893081665039	2.7018125	1.162643882751465	-0.1637088088989258	2.6807509765625	1.127673370361328	-0.1002842712402344	2.651271850585937	1.139787391662598	-0.1530547485351563	2.562017578125	1.646504974365234	0.2477940444946289	2.676073486328125	1.616727294921875	0.3046160125732422	2.8546044921875	1.431214614868164	0.2039723052978516	2.916249389648438	1.524212463378906	0.00602202606201172	2.97740869140625	1.580349182128906	-0.01396070098876953
331	11	2.558426391601563	1.14582048034668	0.2626567077636719	2.546068359375	1.323123779296875	0.2534256210327148	2.542543579101562	1.464185104370117	0.2368818893432617	2.539246215820312	1.680094970703125	0.2219012680053711	2.512861328125	1.643003601074219	0.2044448165893555	2.440489624023438	1.589103759765625	0.09485004425048828	2.520393310546875	1.350780609130859	-0.01906645965576172	2.679760375976563	1.232177284240723	-0.1308855438232422	2.708699340820313	1.160561653137207	-0.1652300643920898	2.68455712890625	1.128048343658447	-0.1008243560791016	2.654875610351563	1.140275291442871	-0.1566355514526367	2.565340942382813	1.645914276123047	0.24588037109375	2.679984252929688	1.615433898925781	0.3012449493408203	2.860306640625	1.429778411865235	0.2025506286621094	2.921333862304687	1.519070571899414	0.001703448295593261	2.982054809570313	1.577291595458985	-0.01562019920349121
332	11.033333	2.560044311523438	1.145763565063477	0.2634946746826172	2.54897412109375	1.323610992431641	0.2538465042114257	2.546521118164063	1.464934921264649	0.2365716094970703	2.543064208984375	1.681291961669922	0.2213811950683594	2.516274536132812	1.6441318359375	0.2044863815307617	2.441384887695312	1.590142944335938	0.09590002822875976	2.521100830078125	1.351380508422852	-0.0188228178024292	2.679552856445313	1.231496360778809	-0.1304819488525391	2.713424560546875	1.160498916625976	-0.1650382232666016	2.689013916015625	1.125534236907959	-0.108633430480957	2.656162353515625	1.139305126190186	-0.1576397705078125	2.569646484375	1.647032165527344	0.2448986587524414	2.685101928710938	1.616589294433594	0.2990409851074219	2.8645517578125	1.431990798950195	0.195138053894043	2.92190234375	1.521084732055664	-0.005702926635742187	2.9822041015625	1.581122589111328	-0.02041799926757813
333	11.066667	2.559699951171875	1.145450424194336	0.2621916046142578	2.548633422851562	1.322816345214844	0.2529230346679687	2.54656103515625	1.463688064575195	0.2355133438110352	2.541585327148438	1.679582427978516	0.2220109634399414	2.515307373046875	1.642404998779297	0.2045879135131836	2.44106103515625	1.589155792236328	0.09564274978637695	2.5209912109375	1.351591918945312	-0.01965000534057617	2.679921020507813	1.232645202636719	-0.1306104583740234	2.7118525390625	1.16100399017334	-0.1626014556884766	2.689115234375	1.123337238311767	-0.1076699142456055	2.657415649414062	1.139893230438232	-0.1535704574584961	2.568141845703125	1.64547119140625	0.2454820785522461	2.684155395507813	1.616467315673828	0.2985192260742188	2.864612670898437	1.434246627807617	0.1944717788696289	2.9213359375	1.52235383605957	-0.006436988830566405	2.985186645507812	1.580494354248047	-0.02388105201721192
334	11.1	2.562100219726562	1.145294479370117	0.2621713714599609	2.550633911132812	1.323274276733398	0.2524499969482422	2.54823388671875	1.464679779052734	0.2347586822509766	2.544645141601563	1.681111724853516	0.2176353759765625	2.517779174804688	1.643734619140625	0.2011007156372071	2.441500732421875	1.589553436279297	0.09330059432983398	2.519233520507813	1.349615325927734	-0.02078609657287598	2.678262817382813	1.229776405334473	-0.1330915069580078	2.70748681640625	1.159847511291504	-0.1692917785644531	2.688877563476562	1.122227451324463	-0.1121977996826172	2.652720703125	1.136587867736816	-0.1600290451049805	2.571347900390625	1.647060119628906	0.2414364700317383	2.687273315429688	1.615517608642578	0.2945065765380859	2.861860107421875	1.424751327514648	0.1930101089477539	2.9237548828125	1.512253723144531	-0.008353237152099608	2.987826171875	1.573587615966797	-0.02714581298828125
335	11.133333	2.56439013671875	1.144728240966797	0.2568643188476563	2.552443969726562	1.322147262573242	0.248417594909668	2.549051513671875	1.463210601806641	0.2325920791625977	2.542901489257813	1.679186279296875	0.2184179611206055	2.516847412109375	1.641775512695312	0.200964241027832	2.44202197265625	1.588636077880859	0.09228607559204102	2.519343017578125	1.349172378540039	-0.02114624881744385	2.675126220703125	1.22440950012207	-0.1317879791259766	2.709424072265625	1.156372222900391	-0.1672207412719727	2.688952392578125	1.118310249328613	-0.1155984954833984	2.654210083007813	1.134923767089844	-0.1663294143676758	2.569613403320313	1.645281707763672	0.242138916015625	2.686243774414063	1.616066619873047	0.2941016235351562	2.86628466796875	1.432733276367188	0.1907030944824219	2.920199951171875	1.518549209594727	-0.01165560722351074	2.989325317382812	1.575732452392578	-0.02686684226989746
336	11.166667	2.565456787109375	1.142607620239258	0.2569753494262695	2.553706665039063	1.320074920654297	0.2480361328125	2.55137109375	1.461037445068359	0.2308935928344726	2.545178100585938	1.677164642333984	0.2185470504760742	2.519055786132813	1.639912658691406	0.2009048461914062	2.443841796875	1.587889251708984	0.09193495178222656	2.52019677734375	1.347236129760742	-0.01974892616271973	2.676884887695312	1.223783493041992	-0.1314690551757813	2.710196533203125	1.152133850097656	-0.1646701202392578	2.688449340820313	1.117904697418213	-0.1140110626220703	2.657479125976562	1.132866958618164	-0.1639007110595703	2.571981079101563	1.643036804199219	0.2418585357666015	2.688032958984375	1.613505950927734	0.2953640441894531	2.866900268554687	1.427395614624023	0.1944654312133789	2.929129638671875	1.512397537231445	-0.007328916549682615	2.99305712890625	1.57383871459961	-0.02574880981445312
337	11.2	2.567032592773438	1.142879463195801	0.256472770690918	2.55542724609375	1.320178115844727	0.2458850708007813	2.552490112304687	1.460862670898437	0.228342658996582	2.546820068359375	1.676883697509766	0.2147583312988281	2.520342407226563	1.639590118408203	0.1977103958129883	2.443490112304687	1.586818267822266	0.09028589630126953	2.518715698242188	1.345776596069336	-0.02101393127441406	2.674821533203125	1.221588005065918	-0.1328730049133301	2.708670166015625	1.147523376464844	-0.1651799850463867	2.68791455078125	1.114616355895996	-0.1162212982177734	2.656489868164063	1.130365104675293	-0.1676354064941406	2.573826171875	1.642847137451172	0.2379023132324219	2.690021850585937	1.613596649169922	0.2912379760742188	2.86764208984375	1.42710578918457	0.1884340972900391	2.923516479492188	1.514534759521484	-0.0133003191947937	2.99180615234375	1.575897796630859	-0.0272811279296875
338	11.233333	2.56756982421875	1.142894187927246	0.2555592498779297	2.556059814453125	1.320216369628906	0.2450826187133789	2.553270751953125	1.460921600341797	0.2275605010986328	2.547572631835938	1.676936279296875	0.2140352172851562	2.521118286132813	1.639643890380859	0.1969476699829102	2.444450805664062	1.586733337402344	0.08943669128417969	2.519778442382813	1.345394714355469	-0.02121636199951172	2.675657958984375	1.220522705078125	-0.1327790718078613	2.710606689453125	1.146380470275879	-0.1652551956176758	2.68936279296875	1.112105140686035	-0.1167333145141602	2.65854296875	1.129292541503906	-0.1723855667114258	2.574563110351562	1.642899993896485	0.2371980056762695	2.690597778320313	1.613001922607422	0.2906152954101563	2.868179565429688	1.42677294921875	0.186930793762207	2.924712036132813	1.515145172119141	-0.01435467052459717	2.99442626953125	1.575362884521484	-0.02757639694213867
339	11.266667	2.570052490234375	1.141619178771973	0.2518882904052734	2.557690185546875	1.319250076293945	0.2416142730712891	2.554470581054687	1.460248580932617	0.223456298828125	2.550245849609375	1.677155548095703	0.2141818771362305	2.523454467773437	1.640267730712891	0.1962530212402344	2.447460205078125	1.588268951416016	0.08745773696899414	2.515591186523437	1.343361221313477	-0.0219287052154541	2.664412231445312	1.209625175476074	-0.1341553535461426	2.711102416992188	1.146615921020508	-0.168243896484375	2.689807983398437	1.110434551239014	-0.1197677154541016	2.662292724609375	1.126928085327148	-0.1825414581298828	2.577079223632813	1.642400787353516	0.236785514831543	2.692485107421875	1.609508087158203	0.2908413238525391	2.863956909179687	1.417869674682617	0.1848370208740234	2.930802490234375	1.510149078369141	-0.01505111598968506	2.997776611328125	1.569832397460937	-0.03013800239562988
340	11.3	2.572268920898438	1.141573432922363	0.2512350311279297	2.55898388671875	1.318997451782226	0.2406138229370117	2.555238647460937	1.459794296264648	0.221906852722168	2.55087646484375	1.676419403076172	0.2121945037841797	2.524056762695313	1.639532836914062	0.1945060729980469	2.448363647460938	1.588245910644531	0.08545012283325196	2.519102172851563	1.344622177124024	-0.02444646644592285	2.666967651367187	1.20974642944336	-0.1364477424621582	2.713438354492188	1.14764476776123	-0.1706401519775391	2.691836303710938	1.111723651885986	-0.1210974426269531	2.662538452148437	1.126698822021484	-0.1877503814697266	2.5777939453125	1.641758117675781	0.2347065277099609	2.692973754882813	1.609513153076172	0.289025634765625	2.868846313476562	1.422893981933594	0.1831765289306641	2.935650756835938	1.514347045898438	-0.01544782018661499	3.00134375	1.573835021972656	-0.03121063804626465
341	11.333333	2.57322705078125	1.141513008117676	0.2508637008666992	2.560094360351562	1.318989868164063	0.2400083923339844	2.55572998046875	1.460017501831055	0.2220851898193359	2.550932373046875	1.676726837158203	0.2117853317260742	2.524042846679687	1.639730987548828	0.1943940505981445	2.447949829101562	1.58817333984375	0.08574736404418945	2.518405883789063	1.344288070678711	-0.02398590469360352	2.66571142578125	1.210073944091797	-0.1372205924987793	2.713824584960937	1.148789939880371	-0.1703537826538086	2.691398193359375	1.11172777557373	-0.12050732421875	2.662972290039062	1.127233997344971	-0.1833325424194336	2.578074951171875	1.642148834228516	0.2342042465209961	2.693407470703125	1.610826293945312	0.2890108032226563	2.868218139648437	1.422551971435547	0.1840027770996094	2.935141479492188	1.513095596313477	-0.0152727165222168	3.000552978515625	1.572536285400391	-0.03028796195983887
342	11.366667	2.5731201171875	1.140944526672363	0.2517695693969726	2.559460693359375	1.318735778808594	0.2405022430419922	2.555505493164063	1.459852005004883	0.2215136260986328	2.551001831054688	1.677003448486328	0.2117138824462891	2.524309936523437	1.639990478515625	0.1937294006347656	2.448077514648437	1.589150634765625	0.08446556854248047	2.518053466796875	1.344539581298828	-0.02531010055541992	2.667197631835938	1.209913948059082	-0.1373515510559082	2.711255981445312	1.146222549438477	-0.1739641571044922	2.689255004882813	1.1117907371521	-0.1241762390136719	2.661901000976562	1.124816482543945	-0.1843041076660156	2.577819213867188	1.642294677734375	0.2345427169799805	2.693521362304688	1.610088317871094	0.2885473785400391	2.8691552734375	1.421912002563477	0.1832931518554687	2.93730078125	1.512461608886719	-0.01599177169799805	3.000968017578125	1.573274841308594	-0.02984988975524902
343	11.4	2.5728857421875	1.140207099914551	0.2509398956298828	2.560052734375	1.317941879272461	0.2390123825073242	2.5561572265625	1.459071228027344	0.2201565780639648	2.551025512695313	1.676239624023438	0.2108663406372071	2.524221801757812	1.639197845458984	0.1931406173706055	2.447119995117188	1.588875671386719	0.08442456817626953	2.518387329101563	1.344283538818359	-0.02456575775146484	2.667068237304687	1.210390808105469	-0.1376532440185547	2.711025512695312	1.146680282592774	-0.1753534622192383	2.688774780273437	1.109578155517578	-0.1257700119018555	2.661985107421875	1.125140472412109	-0.1848239593505859	2.578182006835938	1.641545928955078	0.2332833251953125	2.69364501953125	1.610006530761719	0.288298599243164	2.87023193359375	1.422094284057617	0.1837707672119141	2.939538696289063	1.513444580078125	-0.01419889879226685	3.0025234375	1.575774322509766	-0.0299903507232666
344	11.433333	2.574384399414062	1.139481018066406	0.2501208724975586	2.561348754882813	1.31740185546875	0.2382279815673828	2.557776000976562	1.458579330444336	0.218652946472168	2.553555053710937	1.675897491455078	0.208350944519043	2.526576416015625	1.638856384277344	0.1907827453613281	2.4501689453125	1.587218292236328	0.08190021896362305	2.519316284179688	1.341947906494141	-0.02754054069519043	2.665990478515625	1.206418014526367	-0.1414387893676758	2.712230834960938	1.14217240524292	-0.1757156372070313	2.689571411132812	1.107848651885986	-0.1275295104980469	2.66371142578125	1.121987823486328	-0.1907011337280273	2.580584594726562	1.641166381835937	0.2309460830688477	2.696430786132813	1.609489318847656	0.2852968139648437	2.872373168945312	1.42128874206543	0.1803912887573242	2.941103881835938	1.510878768920898	-0.01903343558311462	3.00472216796875	1.570524169921875	-0.03301043319702148
345	11.466667	2.575677612304688	1.139319320678711	0.2513690948486328	2.562361450195312	1.317224395751953	0.2392915954589844	2.558531982421875	1.458428604125977	0.2197644653320313	2.553533203125	1.675754791259766	0.2083786010742187	2.526796875	1.638511993408203	0.1907946472167969	2.448910034179688	1.588338348388672	0.08252130889892578	2.51767431640625	1.342768737792969	-0.02647678184509277	2.665191528320312	1.206978164672852	-0.1394752235412598	2.711326049804687	1.142695510864258	-0.1764510345458984	2.690070190429688	1.106611869812012	-0.1289303283691406	2.662695678710937	1.122293891906738	-0.1885775985717774	2.580565673828125	1.641226867675781	0.2313387298583984	2.696985961914063	1.610079223632813	0.2847680969238281	2.87326318359375	1.421811386108399	0.1803055801391601	2.9412197265625	1.511121353149414	-0.01971372365951538	3.0038251953125	1.571448699951172	-0.03336570167541504
346	11.5	2.578529296875	1.138521759033203	0.2483315582275391	2.565455444335937	1.316574310302734	0.2371295318603516	2.562112426757813	1.45779150390625	0.2174277725219727	2.5573046875	1.675275573730469	0.2078361129760742	2.530249145507812	1.638196838378906	0.1903900985717774	2.453019409179688	1.587344909667969	0.08181310653686524	2.520834350585937	1.342688751220703	-0.0299747142791748	2.662938720703125	1.202842651367188	-0.1449746246337891	2.711921508789063	1.139248085021973	-0.179264533996582	2.689269897460937	1.107473964691162	-0.1306782379150391	2.660563720703125	1.120873512268066	-0.197818603515625	2.584619018554688	1.64051904296875	0.230085807800293	2.7013251953125	1.607768280029297	0.282128890991211	2.875291015625	1.418147338867187	0.174553352355957	2.941277221679687	1.50961164855957	-0.02637130689620972	3.005110961914062	1.568325805664063	-0.03666518783569336
347	11.533333	2.579550415039063	1.1378359375	0.2490288925170899	2.566873413085937	1.315757781982422	0.2375463943481445	2.56414501953125	1.456745834350586	0.2174102554321289	2.55876806640625	1.674050872802734	0.2078206634521484	2.53203125	1.636920684814453	0.1900536575317383	2.454328369140625	1.58653140258789	0.08191078948974609	2.522835815429687	1.342444732666016	-0.0300842456817627	2.665427856445312	1.20372265625	-0.1458009910583496	2.713996948242188	1.139645217895508	-0.1782468032836914	2.689044555664062	1.129075370788574	-0.1013913116455078	2.66384326171875	1.119608474731445	-0.1971797332763672	2.585932983398437	1.639401763916016	0.230375602722168	2.70236328125	1.606993347167969	0.283044906616211	2.87698876953125	1.419018096923828	0.1741104431152344	2.942978881835938	1.511340744018555	-0.02575026273727417	3.009762451171875	1.569021911621094	-0.0377481803894043
348	11.566667	2.585049438476562	1.137765029907227	0.2479438934326172	2.571037963867187	1.315833068847656	0.2373737945556641	2.567001953125	1.457128311157227	0.2180544128417969	2.560093994140625	1.674507537841797	0.2055955505371094	2.533475219726562	1.636935821533203	0.1884598159790039	2.45539990234375	1.58523208618164	0.08099361038208008	2.525180419921875	1.342115737915039	-0.03298465347290039	2.666090209960937	1.204526924133301	-0.1541444091796875	2.718134033203125	1.138668037414551	-0.1830540771484375	2.692615234375	1.117671131134033	-0.1076493988037109	2.66820263671875	1.108296268463135	-0.1946575164794922	2.587655395507813	1.640287506103516	0.2284771881103516	2.705440063476563	1.610060394287109	0.2796927795410156	2.879630615234375	1.42136735534668	0.1701549377441406	2.943221557617187	1.507720642089844	-0.03243950843811035	3.008139526367188	1.570140747070313	-0.04164313888549805
349	11.6	2.586442016601563	1.137199546813965	0.248770149230957	2.5724970703125	1.314693099975586	0.2368556823730469	2.56866796875	1.455390121459961	0.2163953399658203	2.561499877929688	1.67230532836914	0.2052643966674805	2.53490087890625	1.63488671875	0.1880990447998047	2.45624462890625	1.584092468261719	0.08128109741210937	2.526547119140625	1.340968887329101	-0.03063846015930176	2.66859521484375	1.204283653259277	-0.1505151290893555	2.719549682617187	1.138400535583496	-0.1819690475463867	2.69378857421875	1.11726554107666	-0.1073940353393555	2.666910278320312	1.104938930511475	-0.1929968566894531	2.589139038085937	1.63807421875	0.2277390213012696	2.707116455078125	1.609019958496094	0.2786020355224609	2.882118774414063	1.421199615478516	0.1698080139160156	2.943232299804688	1.505513916015625	-0.0347086009979248	3.010504150390625	1.565389953613281	-0.04428240585327149
350	11.633333	2.587773315429688	1.135050636291504	0.2497323303222656	2.57356298828125	1.313195541381836	0.2388846282958984	2.569673828125	1.454501220703125	0.219196517944336	2.564287231445312	1.671900543212891	0.2068198547363281	2.537431762695312	1.634517669677734	0.1896349563598633	2.458943603515625	1.583634796142578	0.08207394027709961	2.52662890625	1.339614364624024	-0.03111661911010742	2.669807861328125	1.201524154663086	-0.1478348159790039	2.723079223632813	1.136823570251465	-0.1797582092285156	2.695750244140625	1.109821899414063	-0.1268242492675781	2.667064331054688	1.103941787719727	-0.1913861465454102	2.591580200195312	1.637494232177734	0.229721420288086	2.708906494140625	1.605756317138672	0.2805975646972656	2.883186889648437	1.418697647094727	0.1688257217407227	2.948611938476563	1.502978591918945	-0.03417172765731812	3.01259765625	1.565786743164062	-0.04820850372314453
351	11.666667	2.588722778320312	1.134862838745117	0.250179557800293	2.575077514648437	1.312802673339844	0.2384672393798828	2.57169921875	1.453807876586914	0.2180216903686523	2.564842407226562	1.671079895019531	0.2058576889038086	2.53810693359375	1.633552032470703	0.188882568359375	2.458890258789062	1.582913543701172	0.08206588745117188	2.527013671875	1.339404205322266	-0.03152497673034668	2.665757202148438	1.197970527648926	-0.1489839477539062	2.72297802734375	1.135243919372559	-0.1791078338623047	2.693944580078125	1.108308380126953	-0.1253845977783203	2.664975463867187	1.103544509887695	-0.1940054168701172	2.59251513671875	1.636850952148438	0.2284879913330078	2.70990185546875	1.606990142822266	0.2803612670898438	2.885279174804688	1.421380584716797	0.1689217910766602	2.948917114257813	1.503642028808594	-0.03562387418746948	3.01303271484375	1.564646789550781	-0.04769141387939453
352	11.7	2.58995458984375	1.135641853332519	0.2508890228271484	2.57562353515625	1.313583541870117	0.2401594772338867	2.57145068359375	1.454747680664063	0.2207195739746094	2.5651796875	1.671971069335938	0.207746696472168	2.538396118164063	1.634470031738281	0.1908326034545899	2.459148681640625	1.583433166503906	0.08392786026000976	2.529004516601562	1.341143615722656	-0.03056875610351563	2.66536279296875	1.198036483764648	-0.1491180648803711	2.720578369140625	1.132951648712158	-0.1796625518798828	2.69256982421875	1.103170444488526	-0.1268774642944336	2.66280517578125	1.101143291473389	-0.192096061706543	2.592703369140625	1.637740661621094	0.2305798034667969	2.710066650390625	1.60804296875	0.2824467315673828	2.884052734375	1.423039474487305	0.1692997741699219	2.944556030273437	1.506632278442383	-0.03515386438369751	3.011171142578125	1.561978454589844	-0.0529445915222168
353	11.733333	2.59020458984375	1.135768997192383	0.2506415786743164	2.576025390625	1.313559951782227	0.2394563369750977	2.571929931640625	1.454565536499024	0.2197083358764648	2.565916625976563	1.6716982421875	0.2077409591674805	2.539127563476562	1.634325744628906	0.1906413726806641	2.459510131835938	1.584459411621094	0.08365607452392579	2.52983984375	1.341871948242187	-0.02945996284484863	2.666588623046875	1.199011657714844	-0.1475830230712891	2.721361694335938	1.133921768188477	-0.1791742706298828	2.69127392578125	1.105006225585937	-0.125666389465332	2.66419189453125	1.102971015930176	-0.1935039978027344	2.59335986328125	1.637363006591797	0.2304248733520508	2.710549926757813	1.607877868652344	0.2826865997314453	2.885527587890625	1.423561981201172	0.1701041030883789	2.945961059570313	1.506557281494141	-0.03460151147842407	3.013067749023437	1.561206909179688	-0.05254458999633789
354	11.766667	2.593363159179687	1.136336608886719	0.2510629119873047	2.577451293945312	1.313886428833008	0.2399315338134766	2.571356567382812	1.454916931152344	0.2210734558105469	2.5652763671875	1.672055389404297	0.208981185913086	2.538638549804688	1.634665954589844	0.1916848754882813	2.4607578125	1.585854095458984	0.08330084228515625	2.528069458007812	1.341986953735351	-0.02881783485412598	2.6653955078125	1.197343643188477	-0.1438960723876953	2.719275024414062	1.13212621307373	-0.1769287338256836	2.688796020507812	1.104789993286133	-0.1256542510986328	2.66367626953125	1.101900974273682	-0.1972753601074219	2.592578857421875	1.637736145019531	0.2318923645019531	2.710496948242187	1.607545074462891	0.2821259613037109	2.882641845703125	1.417569274902344	0.1740893402099609	2.950222412109375	1.501069396972656	-0.02968378567695618	3.0096611328125	1.558700592041016	-0.05079217147827149
355	11.8	2.59449560546875	1.137940620422363	0.2518996963500977	2.579129516601562	1.315662536621094	0.2402771606445313	2.573380737304688	1.456791900634766	0.221026008605957	2.567481323242188	1.674047912597656	0.2083096694946289	2.5406376953125	1.636615844726562	0.1913399810791016	2.460690063476562	1.587142608642578	0.08444663238525391	2.529341430664062	1.343882705688477	-0.02820416069030762	2.676432006835937	1.209083511352539	-0.1419071617126465	2.71274755859375	1.13301057434082	-0.177470588684082	2.68329150390625	1.104607128143311	-0.1243715591430664	2.664698608398437	1.10585676574707	-0.1863094100952148	2.594942504882813	1.639738830566406	0.2311123886108398	2.71354638671875	1.608855529785156	0.2796513519287109	2.883015869140625	1.418783355712891	0.1653826522827148	2.9426123046875	1.503322998046875	-0.03963386726379394	3.012474975585937	1.562748748779297	-0.05115386199951172
356	11.833333	2.595566284179688	1.139881172180176	0.2525959854125976	2.579750244140625	1.317373901367187	0.2402068939208984	2.573802368164062	1.458254592895508	0.2203566207885742	2.567118041992187	1.675200286865234	0.2084493408203125	2.540468505859375	1.637805786132812	0.1913725204467774	2.461789306640625	1.588234252929688	0.08397612380981445	2.530792846679688	1.344988998413086	-0.0276707592010498	2.67034716796875	1.204608665466309	-0.1457379455566406	2.717734375	1.131435424804688	-0.1791548614501953	2.688939697265625	1.101850017547607	-0.1249937210083008	2.664159912109375	1.095220588684082	-0.1892477798461914	2.594646850585938	1.640943786621094	0.231089469909668	2.711894897460938	1.610671417236328	0.2823564758300782	2.88564501953125	1.425738861083985	0.1661797103881836	2.945941040039063	1.508325637817383	-0.03864884376525879	3.017170532226563	1.567244354248047	-0.04871479797363282
357	11.866667	2.59966796875	1.140943550109863	0.2515760803222656	2.5830205078125	1.31827229309082	0.2398227462768555	2.576306518554688	1.459065826416016	0.2205219116210937	2.570490234375	1.675999389648438	0.2087872695922852	2.543503540039063	1.6387314453125	0.1919613647460938	2.464852783203125	1.589382934570313	0.08467683029174805	2.533256103515625	1.346250778198242	-0.02729055786132813	2.672873291015625	1.205915458679199	-0.1446519393920899	2.724026977539062	1.135327606201172	-0.1766685943603516	2.694636962890625	1.108575912475586	-0.1257635116577148	2.671703247070313	1.09454174041748	-0.1898202209472656	2.598085815429688	1.64162646484375	0.2311319961547851	2.716801391601562	1.610545623779297	0.278692855834961	2.892455200195313	1.42902783203125	0.1610168914794922	2.959913330078125	1.515050735473633	-0.04215107536315918	3.027996215820313	1.573567474365234	-0.05612619018554688
358	11.9	2.598494018554687	1.140643516540527	0.2528047409057617	2.583689819335937	1.317861877441406	0.2404466552734375	2.579090942382813	1.458466369628906	0.2200868225097656	2.571952026367187	1.675208984375	0.2102531814575195	2.545482421875	1.637956268310547	0.1927500610351562	2.467026000976563	1.589145233154297	0.08540647888183595	2.535570678710938	1.345941329956055	-0.0256418399810791	2.674916137695313	1.20682495880127	-0.1436048507690429	2.721623046875	1.136219673156738	-0.1775261459350586	2.694578735351563	1.108709312438965	-0.1268667984008789	2.668685180664062	1.097017032623291	-0.1940417861938477	2.59944677734375	1.640859741210938	0.2326274795532227	2.717417724609375	1.610539855957031	0.2821378021240235	2.89306005859375	1.427750518798828	0.1673166198730469	2.965688842773437	1.512034698486328	-0.03446894359588623	3.029732421875	1.573650665283203	-0.04922975921630859
359	11.933333	2.5982646484375	1.138855941772461	0.2533016204833984	2.582830322265625	1.315994079589844	0.2412114868164063	2.577096435546875	1.456696792602539	0.2221450347900391	2.570393676757813	1.67337255859375	0.2123232803344727	2.543876342773437	1.636207641601563	0.1948289489746094	2.463520141601562	1.587680694580078	0.08854435348510742	2.5342451171875	1.34519987487793	-0.02216559600830078	2.676404052734375	1.208984489440918	-0.1396159706115723	2.724989135742187	1.139908592224121	-0.1735601501464844	2.69901513671875	1.105193351745605	-0.1239393997192383	2.671838012695313	1.11038240814209	-0.1973887557983399	2.597793579101562	1.638960021972656	0.2346827545166016	2.714661499023437	1.608846862792969	0.2864438629150391	2.894073486328125	1.426840194702149	0.1772515182495117	2.959845947265625	1.513164855957031	-0.02520027208328247	3.022702514648437	1.572373077392578	-0.04540253067016602
360	11.966667	2.599005249023437	1.141235626220703	0.2560642013549805	2.583362548828125	1.319046890258789	0.2451283416748047	2.578412475585937	1.459882141113281	0.2245170211791992	2.570390625	1.677325042724609	0.2158867950439453	2.543865844726563	1.639960052490234	0.1983677139282227	2.465679077148438	1.587414001464844	0.09149216842651367	2.54116552734375	1.346696044921875	-0.02306633567810059	2.676554931640625	1.19322777557373	-0.1309937744140625	2.735158447265625	1.12885767364502	-0.1603761367797852	2.714793579101562	1.055658061981201	-0.1637568359375	2.685991577148438	1.106338397979736	-0.1994674835205078	2.5982431640625	1.642842407226563	0.2378926620483398	2.716075561523438	1.611856658935547	0.2875504302978515	2.894662109375	1.429528625488281	0.176217887878418	2.957190673828125	1.517760391235352	-0.02781045186519623	3.01880615234375	1.578548370361328	-0.04758866882324218
361	12	2.600989379882813	1.140756721496582	0.253804931640625	2.58429150390625	1.31799624633789	0.242547119140625	2.577944091796875	1.458745712280273	0.2231623687744141	2.569662353515625	1.675587036132812	0.213490364074707	2.543471801757812	1.638192779541016	0.1958720550537109	2.4656787109375	1.586545867919922	0.08883103561401368	2.543333618164063	1.347577407836914	-0.02639841461181641	2.695370361328125	1.216658699035644	-0.1353743553161621	2.731575317382813	1.146132572174072	-0.1659859008789062	2.70865869140625	1.103706405639648	-0.1155193481445313	2.684801025390625	1.112879749298096	-0.1673137588500977	2.597250732421875	1.641336791992188	0.2359206466674805	2.71451220703125	1.611576995849609	0.2869449157714844	2.89609716796875	1.428514038085937	0.1811544189453125	2.94643017578125	1.512954391479492	-0.02417938083410263	3.0139375	1.568634979248047	-0.03202853012084961
362	12.033333	2.600670166015625	1.139849975585938	0.2560445327758789	2.584196899414063	1.317180389404297	0.2434053802490234	2.576695556640625	1.458088256835937	0.2249236602783203	2.570188232421875	1.675120544433594	0.2136511917114258	2.54401025390625	1.637744781494141	0.1957600860595703	2.464976928710938	1.588643646240234	0.0884295654296875	2.540281616210938	1.346918121337891	-0.02270978546142578	2.697599731445313	1.222798698425293	-0.1336746215820312	2.73413916015625	1.147264770507813	-0.1681011199951172	2.709882568359375	1.109638038635254	-0.1198862609863281	2.686554321289063	1.119743927001953	-0.1810638732910156	2.597144897460938	1.640810302734375	0.2368603057861328	2.71457568359375	1.612185729980469	0.2884954681396484	2.894976318359375	1.426575866699219	0.1855229339599609	2.955105224609375	1.509802383422852	-0.0183279025554657	3.019292846679687	1.567892822265625	-0.03162745666503906
363	12.066667	2.602739990234375	1.143205497741699	0.2570029678344726	2.585575561523438	1.320569488525391	0.2440614013671875	2.577916381835938	1.461541961669922	0.2248533477783203	2.570973754882813	1.678790618896484	0.2151405334472656	2.544605224609375	1.641476013183594	0.1973221054077148	2.46610205078125	1.591504180908203	0.09007620620727538	2.540122314453125	1.348877014160156	-0.02027711486816406	2.6994658203125	1.225424667358399	-0.1289954528808594	2.740695678710938	1.153564277648926	-0.1662045669555664	2.70981982421875	1.11534245300293	-0.1152172546386719	2.688582397460937	1.125691612243652	-0.1779044418334961	2.598284423828125	1.644333435058594	0.2377805938720703	2.7164990234375	1.614297668457031	0.28761376953125	2.89549658203125	1.427688537597656	0.1830298690795898	2.959538696289062	1.505861511230469	-0.02153100687265396	3.022777099609375	1.56902587890625	-0.03332370185852051
364	12.1	2.600741333007813	1.144884239196777	0.2579295883178711	2.58426513671875	1.322838302612305	0.2452887878417969	2.57759423828125	1.46432975769043	0.2259310455322266	2.571229736328125	1.682129577636719	0.2143092193603516	2.544856811523438	1.644627502441406	0.1964800796508789	2.466524536132813	1.594095672607422	0.08912417221069335	2.541287109375	1.349415374755859	-0.01787773513793945	2.704554931640625	1.229085433959961	-0.1262700996398926	2.749052368164063	1.162106285095215	-0.1669359283447266	2.71773046875	1.128126693725586	-0.1090566253662109	2.689449096679688	1.131480010986328	-0.1762197418212891	2.598333984375	1.647695648193359	0.2375830154418945	2.716697021484375	1.616693145751953	0.2874572601318359	2.894788940429687	1.428805221557617	0.1801331634521484	2.962076782226562	1.509834259033203	-0.02446113348007202	3.02058740234375	1.575599426269531	-0.0382734489440918
365	12.133333	2.599984375	1.147230178833008	0.2612969589233398	2.58415087890625	1.325719528198242	0.2475758819580078	2.57803125	1.467323883056641	0.2273234329223633	2.573301635742188	1.685882843017578	0.2173610687255859	2.546051513671875	1.648636749267578	0.199948616027832	2.464778076171875	1.599332580566406	0.09322539520263672	2.537580078125	1.351831024169922	-0.01063957786560059	2.701834350585937	1.231396339416504	-0.1192995414733887	2.749980712890625	1.167038032531738	-0.1606781616210937	2.720845703125	1.128009788513184	-0.1045126190185547	2.6917783203125	1.135754554748535	-0.1731485061645508	2.600783325195312	1.650942626953125	0.2397104339599609	2.7208994140625	1.619581512451172	0.2859560852050781	2.895148315429688	1.428857223510742	0.1755568084716797	2.952283569335937	1.517225448608398	-0.03097265625	3.013403686523437	1.580333923339844	-0.04326447296142578
366	12.166667	2.597947631835938	1.146602172851563	0.2641385040283203	2.583446166992188	1.32498664855957	0.2495407028198242	2.578985595703125	1.466408432006836	0.2285637817382812	2.576313232421875	1.684742614746094	0.2163268280029297	2.549413696289062	1.647555633544922	0.1982446441650391	2.469425537109375	1.597397918701172	0.09070015335083008	2.542882690429687	1.349076614379883	-0.01026583671569824	2.708727172851563	1.226005043029785	-0.1145090446472168	2.753725463867188	1.162141204833985	-0.1552592697143555	2.725998291015625	1.127148231506348	-0.0987714614868164	2.697520385742187	1.13035676574707	-0.1700725021362305	2.602704345703125	1.649845886230469	0.2400492477416992	2.721695556640625	1.618705474853516	0.2891930541992188	2.898677124023438	1.428991622924805	0.187339241027832	2.993966959635417	1.49930381266276	-0.02451816177368164	3.01862841796875	1.544905685424805	-0.03687451934814454
367	12.2	2.591271240234375	1.15032901763916	0.2687726135253906	2.581891479492187	1.329334976196289	0.2531932373046875	2.581280639648438	1.471306121826172	0.232143180847168	2.582380249023438	1.689862518310547	0.2183302230834961	2.554677368164063	1.652944854736328	0.2005837783813477	2.469103637695313	1.604021636962891	0.09523054504394532	2.546698486328125	1.35723291015625	-0.006827181816101074	2.717483154296875	1.236642990112305	-0.1095155868530273	2.759971923828125	1.162334571838379	-0.1430894622802734	2.729281372070313	1.127870510101318	-0.08985349273681641	2.704497680664062	1.130626655578613	-0.1563766326904297	2.608335083007812	1.654662292480469	0.2422468948364258	2.727056884765625	1.622807464599609	0.292440673828125	2.895596557617187	1.428957046508789	0.1818415908813477	2.993139322916667	1.486289093017578	-0.02513345464070638	3.019541015625	1.53618505859375	-0.03342058944702148
368	12.233333	2.592417114257812	1.154423286437988	0.272020263671875	2.585361694335938	1.332928314208984	0.2555307235717773	2.586774658203125	1.474295883178711	0.2332073364257813	2.59256787109375	1.692146728515625	0.2191321411132812	2.563694458007813	1.655962738037109	0.2021421813964844	2.4756650390625	1.607746490478516	0.09898247528076172	2.546071411132813	1.358979583740235	-0.001531672954559327	2.718885620117187	1.24041593170166	-0.1028703193664551	2.759885131835937	1.163717864990234	-0.1354384841918945	2.729998291015625	1.128537292480469	-0.08174125671386719	2.7108193359375	1.131389080047607	-0.1501991729736328	2.61818701171875	1.656478942871094	0.242405891418457	2.736995361328125	1.624203369140625	0.290875244140625	2.900771484375	1.429256790161133	0.1783036193847656	3.002658447265625	1.48639458211263	-0.01859274737040202	3.02105322265625	1.544511337280273	-0.04426763916015625
369	12.266667	2.593364990234375	1.166733787536621	0.275270751953125	2.583609008789062	1.344078063964844	0.2582729034423828	2.581726440429688	1.48463996887207	0.2351994247436524	2.583029174804687	1.700950134277344	0.2160124893188476	2.553418334960937	1.664309631347656	0.202723388671875	2.458257934570312	1.613487487792969	0.1094889907836914	2.530382690429687	1.371063217163086	0.0003566513061523443	2.700699829101563	1.259204177856445	-0.1076617393493652	2.74660986328125	1.185620544433594	-0.1426407928466797	2.7226025390625	1.146234733581543	-0.09225067901611328	2.695103393554688	1.145452896118164	-0.149805046081543	2.611035278320313	1.666266204833984	0.2373759307861328	2.736515258789063	1.636740478515625	0.263534194946289	2.861509765625	1.458487716674805	0.08822179412841796	2.89160986328125	1.548113098144531	-0.1236889381408691	2.908407470703125	1.637763580322266	-0.134551628112793
370	12.3	2.594349975585938	1.171304489135742	0.2798101348876953	2.584421142578125	1.348987380981445	0.2626085968017578	2.581823852539062	1.489876037597656	0.2395787582397461	2.582288452148437	1.706320556640625	0.2172378387451172	2.552133911132812	1.669434814453125	0.2056205215454102	2.454225708007812	1.616278106689453	0.1165300598144531	2.526417114257812	1.374321884155274	0.005049079418182374	2.694831176757813	1.260150207519531	-0.1052097854614258	2.749988159179687	1.188307052612305	-0.1292328796386719	2.726873779296875	1.150298492431641	-0.07827658081054688	2.6981826171875	1.145136749267578	-0.1387377471923828	2.611182495117188	1.671861938476563	0.2380177612304687	2.738422119140625	1.641227935791016	0.2546372680664062	2.833262084960937	1.452237182617188	0.06890984344482422	2.846316528320313	1.553829467773437	-0.1393671493530274	2.859160034179688	1.651235626220703	-0.1554368972778321
371	12.333333	2.596633911132812	1.172994789123535	0.2866952056884766	2.584990478515625	1.350933074951172	0.2717933197021484	2.58107763671875	1.492129806518555	0.2495645446777344	2.583586181640625	1.70801025390625	0.2209175338745117	2.552185180664063	1.671311553955078	0.2122012023925781	2.452415893554687	1.6154453125	0.1261822166442871	2.52290625	1.373652725219727	0.01113552141189575	2.681776489257813	1.252164794921875	-0.1038838310241699	2.750206298828125	1.200281349182129	-0.1279177780151367	2.74072119140625	1.173173858642578	-0.04636011123657226	2.709452880859375	1.149578315734863	-0.117985481262207	2.613162353515625	1.673622131347656	0.2409377059936523	2.740429077148438	1.639553619384766	0.2475098114013672	2.82385595703125	1.454447769165039	0.05258359527587891	2.783797241210937	1.549203277587891	-0.1573208618164063	2.79259033203125	1.642799438476563	-0.1611119918823242
372	12.366667	2.599695556640625	1.173483016967773	0.2913798980712891	2.586360595703125	1.351699249267578	0.2766076965332032	2.5808994140625	1.493179656982422	0.2545576171875	2.581207275390625	1.709351837158203	0.2240640716552734	2.549652587890625	1.672329925537109	0.2167474899291992	2.44775537109375	1.613206573486328	0.1348440628051758	2.520060180664062	1.371401962280273	0.01923492860794068	2.676291137695312	1.25029914855957	-0.1025812950134277	2.751128173828125	1.209896514892578	-0.1279357299804688	2.758367431640625	1.165804069519043	-0.04130866622924805	2.721469116210938	1.155357208251953	-0.1173641052246094	2.611726440429687	1.675200988769531	0.2433306427001953	2.739169067382813	1.641453155517578	0.2425879821777344	2.806862182617187	1.450716537475586	0.04551500701904297	2.741990112304688	1.546803253173828	-0.1586021728515625	2.728099731445313	1.63605029296875	-0.1594744186401367
373	12.4	2.611923828125	1.177086921691894	0.2968657379150391	2.595340087890625	1.354880813598633	0.2800114288330078	2.586003540039062	1.495773742675781	0.2558329010009766	2.584100463867188	1.712334197998047	0.2272042083740234	2.55204638671875	1.675334716796875	0.2222343368530273	2.44253466796875	1.618579895019531	0.1491697006225586	2.506484130859375	1.374498764038086	0.03285560226440429	2.656830322265625	1.250064407348633	-0.09347912979125977	2.744338623046875	1.220192527770996	-0.1101282043457031	2.813587036132812	1.169906097412109	-0.08516291809082031	2.716081665039062	1.1695966796875	-0.1136072998046875	2.616007446289062	1.678019561767578	0.2435784683227539	2.741598266601562	1.643498229980469	0.2425619964599609	2.790983276367188	1.446605041503906	0.04689877319335937	2.690611938476563	1.534690551757812	-0.1462126235961914	2.658165283203125	1.616360137939453	-0.1484605560302734
374	12.433333	2.609408081054688	1.182020256042481	0.3072786407470703	2.598882568359375	1.361006958007813	0.2868959197998047	2.59462890625	1.502632781982422	0.2612515258789062	2.593229248046875	1.720929992675781	0.2325040664672852	2.561575073242188	1.68334716796875	0.2249793930053711	2.449393920898437	1.628464630126953	0.1515957946777344	2.508569091796875	1.377856872558594	0.04095148849487305	2.66731982421875	1.248282608032226	-0.07340396881103516	2.760412353515625	1.229229583740234	-0.0812209587097168	2.83024658203125	1.193269424438477	-0.04482877349853515	2.746002563476562	1.18494384765625	-0.08632879638671875	2.624411254882812	1.686618041992187	0.2514293060302735	2.753153198242187	1.661959259033203	0.2738668212890625	2.842796752929687	1.424246795654297	0.1481338119506836	2.759563313802083	1.472973999023438	-0.0805738156636556	2.743846069335937	1.549438064575195	-0.1002562408447266
375	12.466667	2.620520141601562	1.18998405456543	0.3066043548583984	2.606239990234375	1.36859065246582	0.28781884765625	2.5962890625	1.509762847900391	0.2619727478027344	2.588353393554687	1.726283813476563	0.2283634719848633	2.55595458984375	1.688978210449219	0.2298114471435547	2.432078247070312	1.631023193359375	0.1837388305664062	2.478129760742187	1.383470123291016	0.06301906585693359	2.623094848632813	1.259017242431641	-0.07276633453369141	2.7177138671875	1.250414245605469	-0.06931180953979492	2.804585205078125	1.226038116455078	-0.04012491989135743	2.715361206054688	1.208088897705078	-0.1052598037719727	2.62293115234375	1.692344177246094	0.2400728454589844	2.749071044921875	1.663781707763672	0.2254864654541016	2.771914184570313	1.438941619873047	0.05336728668212891	2.600413208007812	1.503829177856445	-0.0951332778930664	2.5861572265625	1.587525146484375	-0.1306400527954102
376	12.5	2.621506469726563	1.189672836303711	0.3038769683837891	2.611534912109375	1.368538940429687	0.285237060546875	2.603884033203125	1.510473358154297	0.2628171081542969	2.590393310546875	1.725834899902344	0.2259835052490234	2.558800170898437	1.68820980834961	0.2299120635986328	2.434162109375	1.629488037109375	0.1873993835449219	2.4730849609375	1.380724472045898	0.06686365890502929	2.616351928710937	1.25570467376709	-0.06940592002868652	2.710353637695313	1.249135139465332	-0.0626865997314453	2.794563598632813	1.228334335327149	-0.0311612663269043	2.729037841796875	1.244779548645019	-0.09999634552001953	2.626111328125	1.692629119873047	0.2362883071899414	2.751485595703125	1.668073516845703	0.2149713668823242	2.768857299804687	1.432730773925781	0.05661977767944336	2.574259887695312	1.484724395751953	-0.06583424568176269	2.55058837890625	1.576554748535156	-0.0786308708190918
377	12.533333	2.620627685546875	1.188826911926269	0.3046871948242187	2.60640869140625	1.367696136474609	0.2863398590087891	2.595033081054687	1.509582427978515	0.2636130523681641	2.575343505859375	1.72503857421875	0.2272771301269531	2.544687866210937	1.686665496826172	0.2327824478149414	2.419849731445312	1.622052032470703	0.1998131866455078	2.459149047851563	1.374765502929688	0.07692495346069336	2.602559692382813	1.256238632202148	-0.06534012985229493	2.697510375976563	1.26094677734375	-0.05875878524780273	2.777847534179688	1.250750213623047	-0.02088501358032227	2.718540771484375	1.244094741821289	-0.09480269622802735	2.6122685546875	1.692543884277344	0.2358596496582031	2.737085571289063	1.668855377197266	0.2092328567504883	2.755968627929687	1.41749885559082	0.07660577774047851	2.5595537109375	1.457709106445312	-0.04805435371398925	2.51458447265625	1.54051416015625	-0.05133424758911133
378	12.566667	2.615771850585937	1.191758239746094	0.3036330871582031	2.6031875	1.371378860473633	0.2845042724609375	2.591771606445313	1.513572692871094	0.2599767456054687	2.571328735351563	1.729948638916015	0.2249026718139648	2.540767333984375	1.691941284179688	0.2343736801147461	2.411392578125	1.62873583984375	0.216915283203125	2.445681518554688	1.382708938598633	0.08924235534667968	2.58295849609375	1.263095474243164	-0.05928516387939453	2.677330322265625	1.271414962768555	-0.04922032165527343	2.756551635742188	1.260086318969727	-0.007883487701416017	2.701931274414062	1.239822052001953	-0.07745787811279296	2.608670654296875	1.696795227050781	0.2291252517700195	2.729245239257812	1.668634826660156	0.1853937301635742	2.744215454101563	1.408879302978516	0.06841575622558593	2.532005004882812	1.447498886108399	-0.02942939138412476	2.506207397460937	1.541534332275391	0.002913437724113465
379	12.6	2.612042236328125	1.197213157653809	0.3039068756103516	2.600691040039063	1.377029708862305	0.2850903625488281	2.589927368164062	1.519641204833984	0.2623730087280274	2.573653198242187	1.736818542480469	0.2304447250366211	2.54276416015625	1.69974545288086	0.2423047790527344	2.409626831054688	1.642171325683594	0.2372037506103516	2.420781982421875	1.387687042236328	0.1209529914855957	2.571930419921875	1.292193206787109	-0.03182984161376953	2.669226318359375	1.286926544189453	-0.02906609725952149	2.742945190429688	1.281930709838867	0.01812127876281738	2.665067749023438	1.277719459533691	-0.009398429870605463	2.610137451171875	1.702446990966797	0.2312304229736328	2.72406201171875	1.668982360839844	0.1731361083984375	2.738595825195312	1.400436965942383	0.07840761566162109	2.522929443359375	1.429980865478516	-0.01434811437129974	2.480681396484375	1.519145751953125	0.01885290622711182
380	12.633333	2.602085815429688	1.201814109802246	0.3101254577636718	2.589866577148437	1.380314437866211	0.2874839935302734	2.577700439453125	1.521446563720703	0.2612564239501953	2.562893920898437	1.73844287109375	0.2320771331787109	2.532684326171875	1.701996643066406	0.2466810989379883	2.39799462890625	1.651185668945313	0.2593623504638672	2.390525756835937	1.392882095336914	0.1545442657470703	2.523194702148437	1.2814501953125	-0.003473779439926147	2.618977661132813	1.282558456420898	-0.003362065315246581	2.695515502929688	1.283478469848633	0.03669960975646973	2.651694702148438	1.295762893676758	0.02442908096313477	2.5984228515625	1.703485626220703	0.2291747512817383	2.708836303710938	1.669664581298828	0.1645727233886719	2.729007446289063	1.399634094238281	0.07925679016113281	2.506927978515625	1.415735916137695	0.003169469833374023	2.4769033203125	1.510922943115234	0.03058412456512451
381	12.666667	2.599056396484375	1.199423652648926	0.3086194915771484	2.587337524414062	1.377794921875	0.2851466674804687	2.575759155273437	1.519162658691406	0.2598968963623047	2.559128784179688	1.735775787353516	0.2293396148681641	2.529414916992188	1.699285552978516	0.2447602615356445	2.395195190429687	1.648789978027344	0.2625721588134766	2.384904052734375	1.387662216186524	0.1657654876708984	2.516925048828125	1.275635040283203	0.008122841835021974	2.610268676757812	1.269030090332031	0.008095826148986816	2.690770141601563	1.261613639831543	0.04271833419799805	2.640922241210937	1.291009124755859	0.03954642009735107	2.594799926757812	1.701007232666016	0.2260648422241211	2.706287719726562	1.670528900146484	0.1614724655151367	2.741334106445312	1.400360595703125	0.08026895904541015	2.516696166992188	1.391359298706055	0.00883500862121582	2.455853271484375	1.455491790771484	0.03748253154754639
382	12.7	2.59688134765625	1.20893921661377	0.3086491394042969	2.584138916015625	1.387768356323242	0.2857012481689453	2.572193115234375	1.529761352539063	0.2622840728759765	2.556784790039063	1.747325958251953	0.2334713592529297	2.527014770507813	1.710840515136719	0.2493612518310547	2.392828491210937	1.661356048583984	0.2721569671630859	2.37237060546875	1.394606521606445	0.1891448211669922	2.493481079101563	1.267062973022461	0.03408342742919922	2.575128662109375	1.252612182617188	0.04061582946777344	2.663746337890625	1.264970199584961	0.06359748649597168	2.615569702148437	1.287573043823242	0.05442048740386963	2.592158569335937	1.712221710205078	0.2291476211547852	2.70495849609375	1.684005493164062	0.1640324172973633	2.77369970703125	1.420854629516602	0.08246609115600587	2.550614624023438	1.38501708984375	0.01362069988250732	2.483087036132813	1.439694534301758	0.03783789110183716
383	12.733333	2.58417041015625	1.213811698913574	0.3059302368164062	2.571359985351562	1.392596755981445	0.2871051940917969	2.557604858398438	1.534221252441406	0.2647659759521485	2.542838500976562	1.751108673095703	0.2347999114990234	2.514820678710938	1.715597625732422	0.2550370941162109	2.383375854492187	1.667080017089844	0.2904946594238281	2.35328125	1.399158538818359	0.2189135055541992	2.44815869140625	1.26268106842041	0.05493544769287109	2.525071411132813	1.237537048339844	0.05185452270507813	2.614254638671875	1.247998458862305	0.06954918491840363	2.57010791015625	1.281363967895508	0.06058314800262452	2.57651904296875	1.715269378662109	0.2264134750366211	2.6734501953125	1.678759216308594	0.1432920761108398	2.692858520507813	1.407293258666992	0.06253480911254883	2.470996459960937	1.347782424926758	0.0142426586151123	2.395322265625	1.390030960083008	0.05585762786865234
384	12.766667	2.571021728515625	1.219897392272949	0.3067173461914062	2.557960327148438	1.398019088745117	0.2864250946044922	2.544893188476562	1.539540222167969	0.2651383514404297	2.533542846679687	1.755889587402344	0.2349795303344727	2.505545654296875	1.721072052001953	0.2560721435546875	2.374858154296875	1.679089599609375	0.2991504211425781	2.333545654296875	1.40831413269043	0.2521356964111328	2.4132412109375	1.268211357116699	0.08437590408325196	2.488105834960938	1.238242004394531	0.07401410102844239	2.576228759765625	1.251735824584961	0.0798410237878561	2.523837768554688	1.277479385375976	0.08372002506256104	2.566133544921875	1.719523559570312	0.2257687454223633	2.661814697265625	1.681911193847656	0.1424332046508789	2.698412841796875	1.409802108764648	0.07181090545654298	2.4818203125	1.343064743041992	0.02159860134124756	2.392563598632813	1.364544006347656	0.04249289512634277
385	12.8	2.564374267578125	1.225025840759277	0.3057259216308594	2.550737670898438	1.402929138183594	0.2851094360351563	2.53699267578125	1.54416748046875	0.2631640167236328	2.527054443359375	1.761353210449219	0.2394378280639649	2.499079345703125	1.726213897705078	0.2598896942138672	2.36962158203125	1.684541839599609	0.3067149810791016	2.331601196289062	1.413168045043945	0.2599742736816406	2.3988251953125	1.26213395690918	0.09506661224365234	2.469478759765625	1.229960754394531	0.07988212203979492	2.54601611328125	1.251029907226563	0.09170186817646027	2.5024384765625	1.284537704467773	0.1130439682006836	2.559184814453125	1.724970062255859	0.2287380218505859	2.654695190429687	1.689038879394531	0.1447739944458008	2.699131225585937	1.41672607421875	0.08123051452636719	2.485322021484375	1.33968359375	0.02755605471134186	2.38810205078125	1.345355621337891	0.03828946399688721
386	12.833333	2.549979736328125	1.221230018615723	0.3121920013427735	2.535393310546875	1.398579925537109	0.2926585845947266	2.520753295898437	1.539501678466797	0.2721768188476563	2.511212280273438	1.755843536376953	0.2471305847167969	2.4835361328125	1.721042999267578	0.2681588134765625	2.353752685546875	1.683204650878906	0.3158684234619141	2.3057158203125	1.411481536865234	0.2910236358642578	2.372706665039062	1.268115417480469	0.1201656799316406	2.432898071289062	1.224701873779297	0.1048559989929199	2.517867309570312	1.223127983093262	0.1138987340927124	2.469297973632813	1.267313858032227	0.1316065177917481	2.542937377929688	1.719410247802734	0.2362681121826172	2.637412353515625	1.682800842285156	0.1527869644165039	2.68121923828125	1.409693649291992	0.09796243667602539	2.4712490234375	1.32111784362793	0.05749837875366211	2.369645751953125	1.323920211791992	0.06097888565063476
387	12.866667	2.545834350585937	1.220655548095703	0.3131260223388672	2.528901733398437	1.397471710205078	0.2912489318847656	2.513035522460937	1.538188537597656	0.2703745574951172	2.508028930664063	1.755159759521484	0.2507996368408203	2.480315673828125	1.720505676269531	0.2719988861083984	2.351503540039062	1.685941314697266	0.3243856201171875	2.295338623046875	1.414937805175781	0.3165515594482422	2.370598754882812	1.263891815185547	0.1582114486694336	2.429382202148437	1.222506362915039	0.150174201965332	2.519343017578125	1.228573425292969	0.1675151329040527	2.468115966796875	1.264781707763672	0.1704356727600098	2.538365966796875	1.718302886962891	0.2379260330200195	2.633165405273437	1.680972198486328	0.1554566040039063	2.673975952148437	1.408730895996094	0.09596615600585938	2.468622436523438	1.308257278442383	0.05031957721710205	2.372672485351562	1.318536499023438	0.07456612300872803
388	12.9	2.538972778320312	1.218940742492676	0.3121814575195312	2.519369995117188	1.39573420715332	0.2892671356201172	2.499383544921875	1.535714599609375	0.2651794586181641	2.498950805664062	1.753784698486328	0.252429443359375	2.47103515625	1.719056030273438	0.2734532012939453	2.343706298828125	1.68402294921875	0.3298892211914063	2.287357788085937	1.41231184387207	0.3369698944091797	2.357680908203125	1.25340682220459	0.1840682373046875	2.407696166992188	1.202197959899902	0.172976676940918	2.497030517578125	1.214451148986816	0.1854207496643066	2.45749365234375	1.23435954284668	0.1927059631347656	2.528041625976563	1.716557434082031	0.2374532928466797	2.622701171875	1.676933990478516	0.1552789840698242	2.68173046875	1.405971740722656	0.09942718124389649	2.482012939453125	1.302190704345703	0.05537271785736084	2.396048217773437	1.327655700683594	0.08212075328826904
389	12.933333	2.5219814453125	1.21838298034668	0.3112063751220703	2.501416625976563	1.39540087890625	0.2875485229492187	2.480225219726563	1.535289520263672	0.2623271942138672	2.486483154296875	1.754153381347656	0.2588947448730469	2.458072265625	1.719382568359375	0.2793739166259765	2.334186767578125	1.686035858154297	0.3448994750976563	2.276690307617188	1.413530609130859	0.3559614715576171	2.29587744140625	1.231353057861328	0.2122656326293945	2.342243530273437	1.173620506286621	0.1968993759155273	2.41319970703125	1.13072802734375	0.2110660781860351	2.378258544921875	1.171713661193848	0.2048975524902344	2.513921020507813	1.716591735839844	0.241356071472168	2.609464233398437	1.678014770507813	0.1588610687255859	2.671172241210938	1.405424514770508	0.1083808937072754	2.478730346679687	1.296347534179688	0.06747835493087768	2.392853637695312	1.330504547119141	0.09037408709526062
390	12.966667	2.514537231445312	1.221331230163574	0.3128872985839843	2.493476806640625	1.398078872680664	0.2898631286621094	2.474000854492187	1.538532257080078	0.2680666198730469	2.48031982421875	1.757022918701172	0.264133056640625	2.452301391601563	1.722394653320312	0.2851591644287109	2.328405029296875	1.689426025390625	0.35028369140625	2.270932739257812	1.418471862792969	0.3762597808837891	2.287950439453125	1.223573684692383	0.2509033050537109	2.328762084960937	1.171991516113281	0.2296864395141602	2.382151611328125	1.089133110046387	0.2564339447021484	2.3565107421875	1.156054267883301	0.2326332397460937	2.507376586914063	1.719446197509766	0.2461903991699219	2.603612670898437	1.683999786376953	0.1630337066650391	2.68549853515625	1.415695129394531	0.1252296371459961	2.499773559570313	1.288316604614258	0.09483465385437012	2.409465454101563	1.310634429931641	0.1074920959472656
391	13	2.503487915039063	1.219827491760254	0.3155867156982422	2.484749633789062	1.397341186523438	0.2935688323974609	2.469142456054688	1.539045166015625	0.2750854187011719	2.476420776367187	1.758026245117188	0.272970947265625	2.448453002929687	1.723276519775391	0.2940785827636719	2.324383666992188	1.691056274414062	0.3598572387695312	2.269299560546875	1.420706268310547	0.3975889587402344	2.260576904296875	1.219338615417481	0.2832369384765625	2.30135205078125	1.170304656982422	0.2581313934326172	2.363009643554688	1.094088600158691	0.2902105712890625	2.329617065429687	1.155970039367676	0.2529392471313476	2.503133911132812	1.720387023925781	0.2543346099853516	2.598296630859375	1.682368072509766	0.1704321060180664	2.680842407226562	1.417599533081055	0.1137923889160156	2.5007568359375	1.28055598449707	0.08152156257629395	2.412473754882813	1.310128402709961	0.1056854343414307
392	13.033333	2.499671997070313	1.215234260559082	0.3174682006835937	2.477195190429687	1.392234786987305	0.2968829803466797	2.46002685546875	1.533928039550781	0.2812332611083984	2.46852734375	1.752485595703125	0.2807037353515625	2.442039306640625	1.717687835693359	0.3035432434082032	2.32321875	1.68518896484375	0.3777070465087891	2.270016235351562	1.415863372802734	0.4191154174804688	2.276561645507813	1.210816421508789	0.3144627075195313	2.321449584960938	1.155208526611328	0.2997607269287109	2.411966796875	1.102881809234619	0.3044188079833984	2.358552612304687	1.138536010742188	0.2905048599243164	2.493488159179687	1.715009063720703	0.2597186584472656	2.583789428710937	1.678831634521484	0.1697802963256836	2.6615078125	1.413817581176758	0.1093620681762695	2.493867797851562	1.258631591796875	0.08742301940917968	2.406284057617188	1.277515731811523	0.1194679412841797
393	13.066667	2.49324169921875	1.209748352050781	0.3179046630859375	2.47322998046875	1.387295455932617	0.299948989868164	2.459721557617188	1.529723510742187	0.2881247863769531	2.466689697265625	1.748126251220703	0.2869893035888672	2.441000122070312	1.713199279785156	0.3105574645996094	2.3234248046875	1.677480621337891	0.3847671813964844	2.278396362304687	1.406094696044922	0.4216871795654297	2.271781005859375	1.197844650268555	0.325616439819336	2.317621704101563	1.134103797912598	0.3181856689453125	2.41293701171875	1.104218055725098	0.3058285369873047	2.348800903320313	1.11208113861084	0.3034970855712891	2.491399658203125	1.710842834472656	0.2654449615478516	2.576706787109375	1.676294647216797	0.1701949691772461	2.680142822265625	1.416801116943359	0.1269379653930664	2.540083984375	1.234421730041504	0.1126658554077148	2.444133666992188	1.246839599609375	0.1288079681396484
394	13.1	2.487465698242187	1.209847213745117	0.3137217712402344	2.469221069335938	1.388650802612305	0.3016816101074219	2.457572387695313	1.531983581542969	0.2945402069091797	2.467697143554688	1.751036193847656	0.2956805114746094	2.442300537109375	1.716101776123047	0.319883529663086	2.325752807617187	1.678199554443359	0.3959133758544922	2.281478637695312	1.404367797851563	0.4234600067138672	2.264621459960938	1.188243675231933	0.3472650451660156	2.312915649414062	1.117961730957031	0.3462268371582031	2.411332397460938	1.096479663848877	0.3211543579101562	2.35580029296875	1.102188957214355	0.3317405090332031	2.491137451171875	1.713507995605469	0.2727043762207031	2.57165576171875	1.674227325439453	0.1746027755737305	2.676883422851563	1.415454406738281	0.1287484283447266	2.544318237304688	1.225708854675293	0.1132304954528809	2.453143798828125	1.233044273376465	0.1419575157165527
395	13.133333	2.479600952148438	1.206692886352539	0.312495590209961	2.463045654296875	1.38565446472168	0.3012259674072266	2.4539365234375	1.529222290039062	0.2958880157470703	2.467311279296875	1.747943267822266	0.3009997100830078	2.442318603515625	1.712902557373047	0.3254182586669921	2.327406494140625	1.676428680419922	0.4046682586669922	2.281468627929687	1.40216796875	0.4259646453857422	2.250998901367187	1.178801895141602	0.3765043640136719	2.298392456054688	1.108150165557861	0.3611335906982421	2.394854858398437	1.088518169403076	0.3355567626953125	2.342295776367187	1.095945823669433	0.3459765014648438	2.489330078125	1.710579223632813	0.2764404296875	2.565704467773438	1.673448516845703	0.1744823760986328	2.656177124023437	1.40961897277832	0.1251770401000977	2.544449951171875	1.205532646179199	0.1123075141906738	2.453474243164062	1.214105194091797	0.1498525619506836
396	13.166667	2.47909814453125	1.207839378356934	0.3094356536865234	2.463756958007813	1.387016799926758	0.3006810913085938	2.455405517578125	1.530661407470703	0.2968229370117187	2.4701875	1.749206756591797	0.3029141998291016	2.44622607421875	1.714118194580078	0.3282490539550781	2.333806030273438	1.677186462402344	0.4108701324462891	2.288305053710937	1.402851913452148	0.4301409606933594	2.246227172851563	1.181420120239258	0.3809250640869141	2.28838232421875	1.106579524993896	0.3739742889404297	2.381414184570312	1.081474233627319	0.3418580780029297	2.347022216796875	1.103811431884766	0.3592350921630859	2.49078271484375	1.71192919921875	0.2770418243408203	2.560398559570312	1.673200012207031	0.170961669921875	2.646976196289063	1.408124816894531	0.1228092346191406	2.550494750976562	1.195815208435059	0.1079015998840332	2.459250610351563	1.196771644592285	0.151099853515625
397	13.2	2.468682495117188	1.208271499633789	0.3098410339355469	2.45423291015625	1.386929428100586	0.3013583374023437	2.448728637695313	1.530252014160156	0.2991480407714844	2.464155029296875	1.747735992431641	0.3108079833984375	2.440780029296875	1.712145843505859	0.3356272430419922	2.332921997070312	1.677540130615234	0.4241469116210937	2.2833408203125	1.404934097290039	0.4423629760742188	2.2231494140625	1.184413711547851	0.4062951202392578	2.258134521484375	1.113149765014648	0.3819113311767578	2.337904663085937	1.076152549743652	0.3522394256591797	2.306739624023438	1.100312557220459	0.3600486145019531	2.48397802734375	1.711267578125	0.2835653839111328	2.55329248046875	1.678597442626953	0.1758884811401367	2.624526733398437	1.409967224121094	0.1220967788696289	2.550717407226562	1.188780296325683	0.1061252746582031	2.457663208007812	1.195531631469727	0.1472129745483398
398	13.233333	2.462926025390625	1.206200050354004	0.3118843536376953	2.449131958007813	1.384756820678711	0.3043772735595703	2.4449990234375	1.527986206054687	0.3033658447265625	2.461640380859375	1.745155151367188	0.3149950256347656	2.4387470703125	1.709658294677734	0.3402944030761719	2.333635864257813	1.673872039794922	0.4312256774902344	2.28231640625	1.402233139038086	0.4529906311035157	2.217783935546875	1.183531791687012	0.4156360626220703	2.248708129882813	1.112423057556152	0.3841083221435547	2.324782592773437	1.076150152206421	0.3525753479003906	2.302368530273437	1.101939113616943	0.3631974792480469	2.4806123046875	1.708688598632813	0.2872428131103516	2.547048828125	1.6761806640625	0.1778711395263672	2.611691284179687	1.405683807373047	0.1265258102416992	2.551913818359375	1.181004951477051	0.1094761352539063	2.457280029296875	1.187782104492188	0.1462568054199219
399	13.266667	2.461949462890625	1.206564254760742	0.3110508728027344	2.447284545898437	1.384991271972656	0.3054116668701172	2.4435234375	1.528128143310547	0.3064676208496094	2.459869018554687	1.744933197021484	0.321886489868164	2.437386108398438	1.708960754394531	0.3467817230224609	2.335192626953125	1.670743988037109	0.4397999725341797	2.281539672851562	1.399970962524414	0.4620691986083985	2.215432250976562	1.183136772155762	0.4182360229492187	2.248595581054688	1.112499355316162	0.3816976013183594	2.32606591796875	1.07741668510437	0.3519233703613281	2.29819775390625	1.096495212554932	0.3649445343017578	2.47854443359375	1.709039764404297	0.293260726928711	2.544744873046875	1.678893035888672	0.1832576751708984	2.606825073242187	1.408827682495117	0.1293082962036133	2.549869873046875	1.183814056396484	0.1087202758789062	2.456173706054687	1.187987129211426	0.1457725334167481
400	13.3	2.459004150390625	1.206442329406738	0.311658447265625	2.446275512695313	1.385036376953125	0.3075691833496094	2.444343505859375	1.528156555175781	0.3099650115966797	2.46221728515625	1.744625671386719	0.327112548828125	2.4398330078125	1.708595855712891	0.3519542694091797	2.3380869140625	1.671161773681641	0.4457885131835937	2.281896240234375	1.400998962402344	0.4684002838134765	2.212718872070313	1.184944641113281	0.4255147399902344	2.243347900390625	1.113309806823731	0.3904188842773437	2.3183779296875	1.07801473236084	0.3537018737792968	2.288274658203125	1.096950431823731	0.3662604675292969	2.480304321289062	1.708878448486328	0.2979454803466797	2.5431083984375	1.677531707763672	0.1863342208862305	2.600044677734375	1.407021774291992	0.1284369277954102	2.546537109375	1.181221138000488	0.1086532783508301	2.4542841796875	1.182416725158691	0.1466699409484863
401	13.333333	2.458209594726562	1.206434226989746	0.3124687652587891	2.445931274414062	1.385086441040039	0.3090100708007812	2.44471435546875	1.528197235107422	0.3121423034667968	2.4627275390625	1.744605255126953	0.3301854858398438	2.44040625	1.708474945068359	0.3549263153076172	2.339559692382813	1.671226104736328	0.4496524047851562	2.281432983398437	1.40142463684082	0.4697330627441406	2.209797485351563	1.185830192565918	0.4281225433349609	2.23985595703125	1.114826782226563	0.3920736541748047	2.31428466796875	1.079165584564209	0.3555521850585938	2.291358154296875	1.099771705627441	0.3700732574462891	2.480708740234375	1.708971832275391	0.3008175048828125	2.544096069335938	1.678013061523437	0.1894188232421875	2.601952880859375	1.407531509399414	0.1323188171386719	2.550764038085938	1.181284042358398	0.1123104286193848	2.458101440429687	1.182356292724609	0.1463329658508301
402	13.366667	2.45390234375	1.204377113342285	0.3127955780029297	2.441498657226562	1.382447601318359	0.3100850219726562	2.44046826171875	1.525103668212891	0.3140851593017578	2.46095361328125	1.740071258544922	0.3373320770263672	2.438171264648437	1.703744354248047	0.3609747009277344	2.339178833007812	1.666673980712891	0.4568059844970703	2.280398315429688	1.398518203735351	0.4783903350830078	2.204199829101563	1.185928840637207	0.4373863830566406	2.228797241210938	1.115791606903076	0.3975031127929687	2.303129638671875	1.079900426864624	0.3618675994873047	2.269255249023438	1.098396961212158	0.3633020324707031	2.478561645507813	1.705057067871094	0.3073379364013672	2.543756713867188	1.676855987548828	0.1968261108398437	2.587056030273438	1.406864791870117	0.129485725402832	2.539858154296875	1.181574851989746	0.09440593719482421	2.451632202148438	1.167800117492676	0.133525218963623
403	13.4	2.45125390625	1.203300888061523	0.3139162902832031	2.44018408203125	1.38132780456543	0.312728530883789	2.440535278320312	1.523829254150391	0.3182546997070312	2.46018505859375	1.738692962646484	0.341670394897461	2.43757421875	1.702287292480469	0.3652265777587891	2.339402221679688	1.665147674560547	0.4619560241699219	2.278638061523438	1.397587417602539	0.4836375274658203	2.1996083984375	1.186990547180176	0.4421456604003906	2.220197875976562	1.117586444854736	0.4027725219726562	2.293399047851563	1.077919784545899	0.3712514953613281	2.2568828125	1.100313167572021	0.3666123046875	2.47789501953125	1.703796142578125	0.3117047576904297	2.540750366210938	1.674625518798828	0.200634407043457	2.588879272460938	1.405457504272461	0.1352137908935547	2.545471313476563	1.180058471679688	0.09860572052001954	2.456994018554687	1.161554832458496	0.1263893737792969
404	13.433333	2.450310302734375	1.201821212768555	0.3120541229248047	2.43990625	1.379669082641602	0.3125365905761719	2.439584838867187	1.521970001220703	0.3184917907714844	2.463873046875	1.735621734619141	0.3458589782714844	2.440617797851563	1.69924755859375	0.3688396911621094	2.340915893554687	1.661915802001953	0.46345361328125	2.278527099609375	1.395498077392578	0.4856644134521484	2.196066284179688	1.187102890014649	0.4432775573730469	2.212151733398438	1.117939029693603	0.4075679931640625	2.284629272460937	1.077072610855103	0.3742182006835937	2.260053344726562	1.100236843109131	0.3678904113769531	2.480693603515625	1.701036895751953	0.3151492462158203	2.54416162109375	1.673007965087891	0.2040380935668945	2.59026220703125	1.403511825561523	0.1384946823120117	2.549703002929688	1.178837005615234	0.09737839508056641	2.458502685546875	1.160103912353516	0.123991886138916
405	13.466667	2.450576538085937	1.201771156311035	0.3114508209228516	2.439646240234375	1.379570938110352	0.3122538604736328	2.4391884765625	1.521836486816406	0.3186841430664062	2.463800170898438	1.735331756591797	0.3466402130126953	2.440411865234375	1.69895751953125	0.3694447631835938	2.3404443359375	1.662770111083984	0.4642086944580078	2.2789248046875	1.39615397644043	0.4856025390625	2.19615625	1.187839813232422	0.4435495910644531	2.210012084960938	1.11897673034668	0.4063767547607422	2.281813598632812	1.076728328704834	0.3711986541748047	2.260186401367188	1.101194305419922	0.3748520050048828	2.48064111328125	1.700792114257812	0.3159154205322265	2.544900390625	1.672613189697266	0.2054402389526367	2.591125244140625	1.40302766418457	0.1404962310791016	2.549338745117188	1.178840492248535	0.09904441452026368	2.457392822265625	1.160670425415039	0.1249757270812988
406	13.5	2.44540185546875	1.20052335357666	0.3122838897705078	2.434736206054688	1.377953002929687	0.3147224578857422	2.435616577148437	1.519815856933594	0.3232985534667969	2.46155322265625	1.732569519042969	0.3523528442382813	2.437848999023437	1.696340942382813	0.3748614196777343	2.338914184570313	1.660979248046875	0.4709421234130859	2.277468994140625	1.394452835083008	0.48970556640625	2.195261474609375	1.185993072509766	0.4498362274169921	2.2063154296875	1.118705425262451	0.4076529083251953	2.279046142578125	1.077479921340943	0.3762634582519531	2.249229248046875	1.100405380249023	0.3826212158203125	2.47826318359375	1.698112945556641	0.3215642395019531	2.542426879882813	1.669708160400391	0.2113420486450195	2.581510131835937	1.399759384155274	0.1449792251586914	2.540274047851562	1.177039863586426	0.1001952972412109	2.447781616210937	1.158123626708984	0.1258645401000977
407	13.533333	2.443260131835937	1.199814918518066	0.3137235412597656	2.433887451171875	1.377315567016602	0.3186076202392578	2.436106323242187	1.5190283203125	0.3295381317138671	2.46097509765625	1.732092620849609	0.3576020812988281	2.437318237304687	1.695845550537109	0.3801868896484375	2.336193481445313	1.659597778320312	0.4734489135742188	2.274565307617188	1.393249420166016	0.4920297241210937	2.193439331054687	1.185469581604004	0.4477752075195313	2.202964233398437	1.118520179748535	0.4110703735351562	2.274554321289062	1.075559175491333	0.3765570068359375	2.247544067382813	1.09895809173584	0.3753078002929687	2.477985107421875	1.69756640625	0.3270741424560547	2.540180053710937	1.667022125244141	0.2162060470581055	2.581378173828125	1.397958572387695	0.147411994934082	2.53760791015625	1.176978233337402	0.09873244094848632	2.446088745117187	1.153767723083496	0.1233645515441895
408	13.566667	2.443286499023437	1.19980184173584	0.3135365600585938	2.433762329101563	1.377207565307617	0.3182983551025391	2.435379638671875	1.518905731201172	0.3286397552490234	2.46110693359375	1.731606903076172	0.3578344421386719	2.437392333984375	1.695349945068359	0.380276123046875	2.336970825195313	1.659224426269531	0.4743326721191407	2.275120483398438	1.392897537231445	0.4915596618652344	2.193715209960938	1.184772918701172	0.4486783752441406	2.2003896484375	1.118729888916016	0.4087253723144531	2.27242822265625	1.073187335968018	0.3752803649902344	2.244421020507812	1.098214786529541	0.3733226165771484	2.477893432617187	1.697197204589844	0.3270685882568359	2.540392700195313	1.667582885742187	0.2161976013183594	2.580572021484375	1.398627593994141	0.1469693984985352	2.537020263671875	1.177560676574707	0.09859910202026367	2.445450927734375	1.155266578674317	0.1236512145996094
409	13.6	2.440591064453125	1.196758430480957	0.3150651092529297	2.431106811523438	1.373439361572266	0.3203570404052735	2.432922485351563	1.51448095703125	0.3318390655517578	2.45817919921875	1.726100952148438	0.3630316619873047	2.434072143554688	1.689842590332031	0.3846082916259765	2.333050903320313	1.655695739746094	0.4778323364257813	2.272516235351563	1.389944854736328	0.4915476837158203	2.19253759765625	1.183572814941406	0.4431932678222656	2.19950732421875	1.118164375305176	0.4040343017578125	2.2715283203125	1.071302684783936	0.37454541015625	2.241491088867187	1.09427827835083	0.3666716613769532	2.475478637695312	1.692038787841797	0.3324941711425781	2.538081420898437	1.663308166503906	0.2223662109375	2.585209594726563	1.397233123779297	0.1511100997924805	2.540460205078125	1.178073051452637	0.09951852798461913	2.448739868164062	1.155546524047852	0.1225074195861816
410	13.633333	2.440516845703125	1.196938629150391	0.3153455047607422	2.431237182617187	1.373558944702149	0.3211312713623047	2.4339248046875	1.514428771972656	0.333775390625	2.45838671875	1.726233337402344	0.3636935272216797	2.434117919921875	1.690075592041016	0.3852348327636719	2.331953247070313	1.656269104003906	0.4771938934326172	2.270918334960938	1.39077082824707	0.4907214050292969	2.190877807617188	1.18476261138916	0.4415643310546875	2.198712524414063	1.119078731536865	0.4038621063232422	2.270321044921875	1.071184778213501	0.3740142059326172	2.240986206054687	1.095330360412598	0.3734622650146484	2.476093872070313	1.69202294921875	0.3336318664550781	2.539833740234375	1.662867462158203	0.2243882522583008	2.586267333984375	1.39713200378418	0.1519063796997071	2.540630859375	1.178476234436035	0.09951735687255858	2.449008544921875	1.156119606018066	0.1218690223693848
411	13.666667	2.439992797851563	1.195388374328613	0.3168570251464844	2.431360595703125	1.372052764892578	0.3238238830566406	2.434521362304688	1.512905090332031	0.3373080902099609	2.456777587890625	1.724892242431641	0.3686824340820313	2.432440551757812	1.688423431396484	0.3896836853027343	2.328947265625	1.651654907226562	0.4793530120849609	2.269588745117187	1.385815277099609	0.4931117095947266	2.192533935546875	1.180955429077148	0.4364349670410156	2.19791796875	1.117041778564453	0.3951103515625	2.269788208007812	1.066777942657471	0.3743201904296875	2.252833862304688	1.095965232849121	0.3676910095214844	2.475265014648437	1.690938690185547	0.3387033538818359	2.540142578125	1.663105926513672	0.2296977615356445	2.57073876953125	1.395695434570313	0.1547959213256836	2.538876098632812	1.177357681274414	0.1000396881103515	2.4476826171875	1.147899803161621	0.116880729675293
412	13.7	2.43884521484375	1.192396690368652	0.3167049713134765	2.428896850585938	1.368760833740234	0.3240984954833984	2.430383911132813	1.509470367431641	0.3375191345214844	2.452271118164062	1.721123382568359	0.3698327789306641	2.428132202148437	1.684553527832031	0.3907422180175781	2.326482055664063	1.648069061279297	0.4823163146972656	2.268470336914063	1.381834259033203	0.4952944641113281	2.192802612304687	1.17670760345459	0.4361297454833984	2.197722412109375	1.114211444854736	0.3924517669677734	2.270061645507813	1.064006343841553	0.3771505584716797	2.24747998046875	1.090874858856201	0.3574053039550781	2.470688598632813	1.687379028320313	0.3396253814697265	2.535491333007812	1.660246398925781	0.2304370040893555	2.567888061523437	1.393634689331054	0.1546351318359375	2.539265502929688	1.175269721984863	0.09776318740844726	2.44650390625	1.14714762878418	0.1134102020263672
413	13.733333	2.439138916015625	1.191421928405762	0.3169781951904297	2.429264038085938	1.367572662353516	0.3238682861328125	2.431821166992187	1.508002212524414	0.3380681762695312	2.452049072265625	1.719628234863281	0.3695138244628906	2.427766479492187	1.683087036132813	0.3901513366699219	2.325092651367187	1.646888854980469	0.4803640289306641	2.26670556640625	1.381115798950195	0.4929961395263672	2.1919345703125	1.177705444335937	0.42745361328125	2.198644653320312	1.112986312866211	0.3908631439208984	2.268001098632813	1.059582399368286	0.3710910186767578	2.251411743164062	1.09076131439209	0.3557085113525391	2.471132202148437	1.685879333496094	0.3398914031982422	2.53859375	1.660678405761719	0.2321688079833985	2.571683837890625	1.394757019042969	0.155650260925293	2.543544555664063	1.176220985412598	0.1000297775268555	2.45096337890625	1.150305534362793	0.1153106422424316
414	13.766667	2.440028564453125	1.191860321044922	0.3170935516357422	2.429782470703125	1.368102279663086	0.3241216125488281	2.43182763671875	1.508637069702148	0.3383349151611328	2.45274658203125	1.720365081787109	0.3697000274658203	2.428392211914063	1.683877044677734	0.3904331512451172	2.326583862304688	1.647637481689453	0.48178271484375	2.267960327148438	1.381428634643555	0.4927012786865235	2.19229052734375	1.179116256713867	0.4252036743164063	2.19787109375	1.116074131011963	0.3888837432861328	2.267639770507813	1.059273882865906	0.3731408538818359	2.254781982421875	1.09478267288208	0.3571062316894531	2.471677490234375	1.686526153564453	0.3400060272216797	2.539396118164063	1.660138732910156	0.2326121292114258	2.571903686523437	1.393610794067383	0.1575200576782226	2.54745703125	1.174671859741211	0.09714460372924805	2.451188110351563	1.150549324035645	0.1076150703430176
415	13.8	2.440533935546875	1.193810417175293	0.3171122436523438	2.431437744140625	1.370586288452148	0.3248483734130859	2.433979858398438	1.511475036621094	0.3394996643066406	2.456187866210938	1.72346875	0.3722916564941406	2.431353881835937	1.686933685302734	0.3927009124755859	2.32788232421875	1.649048431396484	0.4821865081787109	2.268913452148437	1.382094787597656	0.4937572326660157	2.194131225585938	1.179762596130371	0.4218541870117187	2.1985029296875	1.11745153427124	0.3813740997314453	2.267791015625	1.057151170730591	0.3684145965576172	2.260498046875	1.096440189361572	0.3535830078125	2.475163940429687	1.689569793701172	0.3424631500244141	2.542078369140625	1.661939270019531	0.2344042510986328	2.572842407226562	1.394201156616211	0.1597725219726563	2.550376220703125	1.174085754394531	0.09926436614990235	2.45318408203125	1.150783592224121	0.1071209449768066
416	13.833333	2.439878295898438	1.193170158386231	0.3163308563232422	2.431026733398437	1.369912963867188	0.3235457458496094	2.433740966796875	1.510766067504883	0.3379504089355468	2.455055053710938	1.722697662353516	0.3711647644042969	2.43019189453125	1.68607974243164	0.3913301086425781	2.326958251953125	1.648616455078125	0.4810530700683594	2.269729370117187	1.381291198730469	0.4927403717041016	2.196794921875	1.179417030334473	0.4173855590820312	2.200892578125	1.117318431854248	0.3765791015625	2.2709931640625	1.057350162506103	0.3632450866699218	2.263069213867188	1.097442836761475	0.3486790466308594	2.474345092773437	1.688905334472656	0.3414506530761719	2.542961791992187	1.662486877441406	0.2341873245239258	2.575133911132812	1.395086135864258	0.1593451843261719	2.553170654296875	1.175239273071289	0.09806958770751953	2.45585400390625	1.151606513977051	0.1062989616394043
417	13.866667	2.439234375	1.193747863769531	0.3165885009765625	2.430827026367187	1.370641159057617	0.3239388732910157	2.4338388671875	1.511572784423828	0.3385677947998047	2.455623291015625	1.723501129150391	0.3725153961181641	2.430583862304688	1.686854522705078	0.3925182647705078	2.32703125	1.648797607421875	0.4818274841308594	2.270628173828125	1.380918655395508	0.4916166839599609	2.198290771484375	1.179173034667969	0.4144300537109375	2.200635009765625	1.119297336578369	0.3663449401855469	2.27228369140625	1.059127717971802	0.3579427642822266	2.266867919921875	1.100745391845703	0.3450796508789062	2.474930297851563	1.689730072021484	0.3427256469726563	2.544291625976562	1.663392669677734	0.2357304382324219	2.576386474609375	1.396236038208008	0.1591354522705078	2.556068481445313	1.176072830200195	0.09611926651000977	2.458023559570313	1.153137588500976	0.1030687217712402
418	13.9	2.4395439453125	1.194138122558594	0.3169535827636719	2.431815551757812	1.371085479736328	0.3239826812744141	2.43496630859375	1.512069381713867	0.3381353149414063	2.456581909179687	1.724093505859375	0.3714745330810547	2.4314189453125	1.687517517089844	0.3914605407714844	2.327981567382813	1.649293090820313	0.4808047180175781	2.271101440429687	1.381495147705078	0.491336166381836	2.1993388671875	1.180594436645508	0.4108896636962891	2.203404296875	1.121005973815918	0.366491455078125	2.275092163085938	1.061252969741821	0.3579884948730468	2.269723388671875	1.100273250579834	0.3440233612060547	2.476060180664063	1.690224853515625	0.3419129638671875	2.547339233398437	1.663249450683594	0.2361112899780273	2.576778564453125	1.395453567504883	0.1608651504516602	2.558101806640625	1.174504348754883	0.09845538711547852	2.45890283203125	1.15340364074707	0.1009583549499512
419	13.933333	2.440685546875	1.194769058227539	0.3166846160888672	2.432446044921875	1.371513610839844	0.3246829376220703	2.435407470703125	1.512288757324219	0.3398400726318359	2.455880859375	1.724155090332031	0.3739947967529297	2.431050415039063	1.687362548828125	0.3939038696289062	2.3275849609375	1.649029754638672	0.4830082244873047	2.27115576171875	1.381370361328125	0.4910237426757812	2.202070434570312	1.180513557434082	0.4088521423339844	2.20874560546875	1.12364656829834	0.3646917419433594	2.280767211914062	1.064299919128418	0.3555025329589844	2.2720478515625	1.097573394775391	0.34197802734375	2.4754111328125	1.690558044433594	0.3442310028076172	2.542642333984375	1.664890075683594	0.2361276245117188	2.5760732421875	1.397591690063476	0.161187370300293	2.560109008789063	1.176912078857422	0.09878667449951171	2.461185668945312	1.154638252258301	0.1011977577209473
420	13.966667	2.440506103515625	1.194702751159668	0.317291259765625	2.4324423828125	1.371474105834961	0.325041763305664	2.435539184570312	1.512281982421875	0.3399107513427734	2.455914306640625	1.724233856201172	0.3737126007080078	2.431183227539062	1.687440460205078	0.3937647705078125	2.327810302734375	1.648626770019531	0.4827691955566407	2.273124877929687	1.380510879516601	0.490008544921875	2.205159301757813	1.179618377685547	0.4070998687744141	2.210922485351563	1.124228446960449	0.355689697265625	2.283799072265625	1.064663558959961	0.3560509490966797	2.27399951171875	1.097221179962158	0.3441696929931641	2.47538330078125	1.690612884521484	0.3439181213378906	2.542014038085938	1.664913909912109	0.2353796005249023	2.574641845703125	1.397320465087891	0.1610645065307617	2.55859228515625	1.17631568145752	0.09929413986206054	2.458910888671875	1.155065605163574	0.09918159103393555
421	14	2.440831420898438	1.19505583190918	0.3174936370849609	2.433084594726562	1.371841461181641	0.3252309722900391	2.436476684570312	1.512639221191406	0.3401146392822266	2.457323974609375	1.724549255371094	0.3738961791992187	2.432515380859375	1.687813323974609	0.3939540557861328	2.329171997070313	1.649074401855469	0.4830002136230469	2.2751259765625	1.380797409057617	0.4903677368164063	2.20757861328125	1.179529182434082	0.4079328460693359	2.21309228515625	1.124897735595703	0.3540472259521484	2.285960693359375	1.06552675819397	0.356432388305664	2.27563232421875	1.097670768737793	0.3457267761230469	2.476713500976563	1.690881469726563	0.3441022796630859	2.543119750976563	1.664997802734375	0.2354492263793945	2.574384765625	1.397438827514648	0.1604077835083008	2.557199951171875	1.176673683166504	0.09827979660034181	2.457555908203125	1.155466766357422	0.09855195617675781
422	14.033333	2.440412475585938	1.194948722839356	0.3179665374755859	2.433128784179687	1.371768447875977	0.3256754302978516	2.437352661132812	1.512505126953125	0.3410241851806641	2.457105834960938	1.724769500732422	0.3731528930664063	2.432494262695313	1.688042419433594	0.3935097198486328	2.329576049804688	1.648772705078125	0.4828763122558594	2.275355712890625	1.380292572021484	0.4876162719726562	2.2079794921875	1.176943458557129	0.4088884124755859	2.215296630859375	1.122482063293457	0.3524700775146484	2.288219848632813	1.065728551864624	0.3580958404541016	2.281829956054688	1.097400775909424	0.3465466003417969	2.476662353515625	1.690994842529297	0.3436083831787109	2.5433271484375	1.665595703125	0.234994026184082	2.572622314453125	1.397553573608398	0.1606306838989258	2.55752392578125	1.176234413146973	0.0985263786315918	2.457888549804688	1.155775634765625	0.09994587707519531
423	14.066667	2.440549560546875	1.195087936401367	0.317926498413086	2.433296142578125	1.371939880371094	0.3257215881347656	2.436415161132812	1.512817291259766	0.3402449188232421	2.456581787109375	1.724990875244141	0.3730646514892578	2.431764770507812	1.688272491455078	0.3931830902099609	2.32866943359375	1.649028869628906	0.4823787536621094	2.275483032226562	1.38036474609375	0.4874581298828125	2.207557861328125	1.177113456726074	0.4089594879150391	2.218309448242188	1.119562679290771	0.3622284088134766	2.292077392578125	1.066221675872803	0.3576792449951172	2.28094775390625	1.096452579498291	0.3420106658935547	2.476198486328125	1.691229278564453	0.3435369110107422	2.544233276367188	1.665561096191406	0.23605078125	2.57300341796875	1.397285263061523	0.1621091232299805	2.556273071289063	1.176797500610351	0.09838800048828125	2.45676611328125	1.155607048034668	0.09970251846313477
424	14.1	2.440569213867188	1.195089340209961	0.3179332885742188	2.433316040039062	1.371941116333008	0.3257284545898438	2.436435546875	1.512818389892578	0.340251205444336	2.456600830078125	1.724992370605469	0.3730684509277343	2.43178564453125	1.688273864746094	0.3931887512207031	2.328700561523438	1.649027404785156	0.4823950805664062	2.27554150390625	1.38035676574707	0.4874898681640625	2.207625854492187	1.177098693847656	0.4090077056884766	2.218375732421875	1.119544826507568	0.3622764282226563	2.292151611328125	1.066208854675293	0.3577265472412109	2.281026123046875	1.096437114715576	0.3420542602539063	2.476216430664063	1.691230926513672	0.343540023803711	2.544247802734375	1.665563354492188	0.2360505294799805	2.57302294921875	1.39728727722168	0.1621121826171875	2.556295288085938	1.176798385620117	0.09839662551879882	2.456789306640625	1.155607078552246	0.09971535491943359
425	14.133333	2.443972045898438	1.196101661682129	0.3189801788330078	2.4357607421875	1.372901458740234	0.3264004669189453	2.438775512695313	1.513726272583008	0.3411829376220703	2.4572001953125	1.726047454833984	0.3739572296142578	2.432528930664063	1.689201293945312	0.3939627075195313	2.329743286132812	1.649309631347656	0.4830435180664062	2.27598681640625	1.380462326049805	0.4847242736816406	2.20987451171875	1.174830146789551	0.4111715698242188	2.227238159179687	1.116725017547608	0.3773856353759766	2.29823876953125	1.062398187637329	0.353737564086914	2.288364990234375	1.096206970214844	0.3467807006835937	2.477241943359375	1.692376403808594	0.3445672607421875	2.547327514648437	1.668073516845703	0.2377014236450195	2.57281640625	1.399401702880859	0.1642168045043945	2.555431884765625	1.178679122924805	0.1007491302490234	2.45669580078125	1.158961471557617	0.1005764656066895
426	14.166667	2.4436953125	1.19574528503418	0.32070166015625	2.435986450195313	1.372669219970703	0.3275130615234375	2.439338500976563	1.513609619140625	0.3416875457763672	2.457595581054687	1.726070526123047	0.374458999633789	2.432885864257813	1.689195648193359	0.3944268493652344	2.329595703125	1.649449523925781	0.4830615692138672	2.276376342773438	1.380393951416016	0.4857115173339844	2.21028173828125	1.175500183105469	0.41030859375	2.2255703125	1.117192497253418	0.3742136535644531	2.298015380859375	1.063008195877075	0.3543984527587891	2.288839599609375	1.096824214935303	0.3515305480957031	2.477728393554687	1.6923828125	0.3451114349365234	2.548137084960937	1.668729919433594	0.2382148971557617	2.57402099609375	1.400878982543945	0.1614287872314453	2.5540625	1.180237983703613	0.09941318130493164	2.456044189453125	1.162124908447266	0.1036523590087891
427	14.2	2.4459619140625	1.195130020141602	0.3211640930175781	2.437926635742188	1.372173568725586	0.3284122314453125	2.44054150390625	1.513300674438476	0.3420669403076172	2.4583095703125	1.726081451416016	0.3739637145996094	2.434178955078125	1.689100952148438	0.394525619506836	2.331449096679687	1.649305969238281	0.4841313781738281	2.280426513671875	1.379541320800781	0.4882601318359375	2.216404418945312	1.171406715393066	0.4193809814453125	2.22991552734375	1.114430660247803	0.3743732147216797	2.304792114257812	1.062888114929199	0.3596463317871094	2.29443994140625	1.096546031951904	0.3545175476074219	2.478056640625	1.692404663085938	0.3442840270996094	2.545322387695312	1.667161804199219	0.235694465637207	2.57037548828125	1.398436294555664	0.1609806289672852	2.547807861328125	1.177762229919434	0.0994105567932129	2.449224243164062	1.157436782836914	0.1078299522399902
428	14.233333	2.4459326171875	1.195161399841309	0.3215582122802734	2.437635864257812	1.372295639038086	0.3288981018066406	2.440034912109375	1.513518081665039	0.3424513549804687	2.458275634765625	1.726376831054687	0.3744427032470703	2.434209716796875	1.689389434814453	0.3951481628417969	2.331956176757813	1.648968231201172	0.4851606750488281	2.281069213867188	1.379091415405274	0.4904283599853516	2.216232299804688	1.172038757324219	0.4196506958007813	2.229596435546875	1.115228618621826	0.3722484436035156	2.3050146484375	1.062590793609619	0.3609818725585937	2.29184375	1.095881278991699	0.3490310516357422	2.477811889648438	1.692678344726563	0.3445801239013672	2.544300048828125	1.667294036865234	0.2353542098999024	2.570792114257813	1.398609558105469	0.1605093536376953	2.548163818359375	1.177629180908203	0.09959072875976563	2.449572509765625	1.157970413208008	0.1086816787719727
429	14.266667	2.447773803710938	1.194864669799805	0.3222361602783203	2.439203369140625	1.372089340209961	0.3293980102539062	2.440939086914063	1.513439117431641	0.3425601654052735	2.460411376953125	1.726355621337891	0.3744187774658203	2.436255737304688	1.689464294433594	0.3952544403076172	2.333364379882813	1.648567016601562	0.4844005432128906	2.2810322265625	1.378971176147461	0.4894719848632813	2.215736450195313	1.171185989379883	0.4210647277832031	2.232813232421875	1.114388721466064	0.3808801879882813	2.307755493164063	1.062384593963623	0.3643795166015625	2.29385107421875	1.09791089630127	0.3596419677734375	2.47963525390625	1.692534423828125	0.3444626922607422	2.547398803710938	1.667710998535156	0.2358098526000977	2.576279418945313	1.398882705688477	0.1617002105712891	2.551605712890625	1.178782783508301	0.09961466217041015	2.45294384765625	1.157174102783203	0.1102880554199219
430	14.3	2.448376953125	1.194656196594238	0.3232618713378906	2.439350708007813	1.371797897338867	0.3303388061523438	2.441017944335937	1.513085144042969	0.3436365966796875	2.460085083007812	1.725990478515625	0.3751489868164062	2.436040161132812	1.689089660644531	0.3960651397705078	2.333599365234375	1.64869091796875	0.4859457244873047	2.28121142578125	1.379565139770508	0.4947322540283203	2.214291748046875	1.174629470825195	0.4222061920166016	2.2326708984375	1.117457454681396	0.3850259094238281	2.306108154296875	1.061812419891357	0.3664821929931641	2.291110595703125	1.09980912399292	0.3529803314208985	2.479334594726563	1.692187713623047	0.3452250366210938	2.546692626953125	1.667540618896484	0.2362604675292969	2.577723999023438	1.399561813354492	0.1606645812988281	2.551606811523437	1.179878860473633	0.09890784072875977	2.4533642578125	1.158668357849121	0.1109473762512207
431	14.333333	2.448687255859375	1.194588737487793	0.3236186981201172	2.440477416992187	1.371877075195312	0.3310045166015625	2.442929077148437	1.513207565307617	0.3446701965332031	2.459412719726562	1.726717346191406	0.3746462860107422	2.435888061523437	1.689662841796875	0.3959105072021485	2.333832397460938	1.647923461914063	0.4856869964599609	2.279662109375	1.379132659912109	0.495394058227539	2.20880517578125	1.175515327453613	0.4211334533691407	2.2239599609375	1.113790466308594	0.3837530822753906	2.293243774414063	1.056246334075928	0.3688482055664063	2.285781616210937	1.095070789337158	0.3505414428710938	2.479005615234375	1.692897674560547	0.3448797149658203	2.544932006835937	1.668265350341797	0.2350436782836914	2.581746459960938	1.399957992553711	0.1620878219604492	2.547082763671875	1.180111427307129	0.09861028671264649	2.447714599609375	1.163194671630859	0.1100776634216309
432	14.366667	2.44858544921875	1.194293037414551	0.3233978729248047	2.439951293945312	1.371384399414062	0.3299853515625	2.442280029296875	1.512586837768555	0.3433192443847656	2.459000610351563	1.725849609375	0.3732604217529297	2.435388916015625	1.688879028320312	0.3944412689208985	2.333522705078125	1.647858764648438	0.4845745697021484	2.279286987304688	1.379544784545898	0.4957948150634766	2.20857763671875	1.175180229187012	0.4234332580566406	2.22251171875	1.113638965606689	0.3795409240722656	2.293192260742187	1.056287029266358	0.3697515258789063	2.287433715820312	1.095612659454346	0.3600554809570313	2.478595825195312	1.692025909423828	0.3435915069580078	2.545455444335937	1.668617645263672	0.2342784194946289	2.585199340820313	1.4008291015625	0.1623066940307617	2.546962158203125	1.182425407409668	0.09898028182983398	2.448491943359375	1.163537460327148	0.1112701683044434
433	14.4	2.451114501953125	1.195729064941406	0.3240093536376953	2.44194482421875	1.372902542114258	0.3303141326904296	2.442927612304687	1.514319000244141	0.3423291778564453	2.460610595703125	1.727524993896485	0.3729668121337891	2.436624755859375	1.690601043701172	0.3938959655761719	2.334224853515625	1.648811706542969	0.4830477447509766	2.27866552734375	1.38081315612793	0.4956551513671875	2.208070190429687	1.17541382598877	0.4261082611083984	2.223631958007813	1.113476299285889	0.3836658782958984	2.294964233398438	1.056684846878052	0.3708267822265625	2.286053344726563	1.095214794158936	0.3576876983642578	2.480251220703125	1.693661804199219	0.3433306274414062	2.550143310546875	1.669267486572266	0.2357298583984375	2.593110717773437	1.400737991333008	0.1680679702758789	2.559389526367188	1.18188582611084	0.1056618309020996	2.461010498046875	1.163584175109863	0.1099062957763672
434	14.433333	2.450976928710937	1.195942077636719	0.323881820678711	2.441723876953125	1.373127243041992	0.3301999206542969	2.44262451171875	1.514560546875	0.3421605682373047	2.460195068359375	1.727816986083984	0.372660415649414	2.436336059570313	1.690869445800781	0.3937106170654296	2.33436767578125	1.64895278930664	0.4833508911132812	2.279630493164063	1.380759078979492	0.4963182220458985	2.2091982421875	1.175166839599609	0.4272100830078125	2.224762329101562	1.113287502288818	0.3848215789794922	2.296269165039063	1.056599756240845	0.3715937805175781	2.286753784179687	1.095216575622559	0.3583269500732422	2.479752685546875	1.693962890625	0.3429425964355469	2.549032592773437	1.669580688476562	0.2349174880981445	2.59136572265625	1.401001739501953	0.1669952926635742	2.556445190429687	1.18212378692627	0.1046557998657227	2.45798974609375	1.16405281829834	0.109997543334961
435	14.466667	2.452561401367188	1.195457328796387	0.3235496673583984	2.442252685546875	1.372466812133789	0.3290615081787109	2.442966796875	1.513807647705078	0.3408470306396484	2.459411499023437	1.727020080566406	0.3712278137207031	2.435673095703125	1.690007385253906	0.3922069244384765	2.334112182617187	1.648613555908203	0.48227099609375	2.28009912109375	1.380444137573242	0.4956212310791016	2.211114624023438	1.174735198974609	0.4262366485595703	2.22766259765625	1.112651676177979	0.384552978515625	2.299156616210937	1.056025493621826	0.3720513763427734	2.28739453125	1.093941734313965	0.3572626647949219	2.479216064453125	1.693254577636719	0.3416250152587891	2.549539916992187	1.669630950927735	0.2342134857177735	2.593312255859375	1.401199829101563	0.1673702926635742	2.559975952148438	1.182326644897461	0.1056201629638672	2.461781860351563	1.164022254943848	0.1096564750671387
436	14.5	2.453995361328125	1.195729423522949	0.3255078887939453	2.442838134765625	1.372698364257813	0.3299351043701172	2.4424716796875	1.514108856201172	0.3406865234375	2.458188842773438	1.727317962646484	0.3713545227050781	2.434540649414063	1.690206756591797	0.3922430267333984	2.333897583007813	1.648633361816406	0.483348403930664	2.280828369140625	1.379641571044922	0.4905286712646484	2.211453002929687	1.172873672485351	0.4240427856445312	2.230496459960937	1.110879547119141	0.3892447814941407	2.300480102539062	1.052973870277405	0.3714170684814453	2.292701904296875	1.092952369689941	0.3639781341552735	2.478141845703125	1.693654724121094	0.3417486724853516	2.548819213867187	1.670287139892578	0.2345862579345703	2.591499877929687	1.402014923095703	0.1664207153320313	2.559865966796875	1.18253231048584	0.1044678115844727	2.461484985351563	1.163642112731933	0.1084749412536621
437	14.533333	2.45404150390625	1.195772567749023	0.3256016845703125	2.442878173828125	1.372735687255859	0.3300425567626953	2.442508666992188	1.514142486572266	0.3407784729003906	2.458222900390625	1.727349182128906	0.371425048828125	2.434608154296875	1.690233673095703	0.3923463287353516	2.334011840820312	1.648599822998047	0.4834802856445313	2.280881469726562	1.379612884521484	0.490289566040039	2.211344604492187	1.173053153991699	0.4234750366210938	2.230333862304688	1.111033420562744	0.3882525024414062	2.300231689453125	1.053103096008301	0.370226806640625	2.292174438476563	1.092994071960449	0.3619721374511718	2.478145629882813	1.693691345214844	0.3417920532226563	2.54872119140625	1.670324615478516	0.2345579528808594	2.591433349609375	1.402026947021485	0.1665448760986328	2.559837524414062	1.18248055267334	0.104771842956543	2.461415649414063	1.163675567626953	0.1087294311523438
438	14.566667	2.451500610351562	1.196192947387695	0.3246017303466797	2.440990966796875	1.373259902954102	0.3294859771728516	2.440084350585938	1.514721221923828	0.340181640625	2.455953491210938	1.727879119873047	0.3714903869628906	2.43169091796875	1.69081411743164	0.391831787109375	2.329165405273438	1.648720581054687	0.4807573394775391	2.280218627929687	1.378651504516601	0.4871629333496094	2.211734375	1.172182411193848	0.418279052734375	2.226343872070312	1.108760032653809	0.3813066101074218	2.297738159179687	1.051450359344482	0.3633553924560547	2.295140502929687	1.091504859924316	0.3576398315429687	2.476439819335937	1.694178802490234	0.342253402709961	2.547420654296875	1.670682037353516	0.2353300933837891	2.593431274414063	1.40307373046875	0.1662249298095703	2.562228515625	1.183845962524414	0.1022185211181641	2.463392822265625	1.164549926757813	0.1071524276733398
439	14.6	2.450936767578125	1.197624671936035	0.3260763092041016	2.440630981445312	1.374845626831055	0.3302385559082031	2.439480712890625	1.516458984375	0.3401349334716797	2.454283447265625	1.729964233398438	0.370537841796875	2.430249633789062	1.692830505371094	0.3910923309326172	2.32864404296875	1.650538879394531	0.4809439086914062	2.278969848632812	1.380429656982422	0.485991195678711	2.211901489257812	1.174241798400879	0.41464453125	2.227551391601563	1.1132580909729	0.3778909759521485	2.299605346679687	1.055805044174194	0.3637262115478516	2.294101684570313	1.094980072021484	0.3500631866455078	2.474898681640625	1.696231506347656	0.3413862152099609	2.547299560546875	1.673141082763672	0.2351250228881836	2.594874389648437	1.405404586791992	0.166884880065918	2.567197021484375	1.185394470214844	0.1042747764587402	2.467635498046875	1.166346984863281	0.1060647354125976
440	14.633333	2.450529663085938	1.198087432861328	0.3257197570800781	2.441163818359375	1.375614334106445	0.3298175964355469	2.439976684570312	1.517465576171875	0.3391962280273437	2.456290771484375	1.730966949462891	0.3707266998291016	2.431624267578125	1.693907012939453	0.3908373260498047	2.328016967773437	1.651697570800781	0.478806396484375	2.278646240234375	1.381032745361328	0.4856951141357422	2.212464721679687	1.175375984191894	0.4104632263183594	2.227247680664062	1.115458065032959	0.3736413269042969	2.30000927734375	1.057803409576416	0.3604337768554687	2.29606982421875	1.095762283325195	0.3478951568603516	2.477019165039063	1.697142028808594	0.3416662902832032	2.550087768554687	1.673949584960937	0.2356879501342773	2.598636840820312	1.406083862304688	0.1670354843139648	2.570533935546875	1.185969650268555	0.1034772720336914	2.470554321289062	1.167134880065918	0.1050685882568359
441	14.666667	2.449794311523438	1.198075881958008	0.3260545043945313	2.439609619140625	1.37554360961914	0.3297317199707031	2.438332641601562	1.517366149902344	0.3392243957519531	2.453966064453125	1.73090771484375	0.3706177062988281	2.429633056640625	1.693745971679688	0.3909058380126953	2.326979125976562	1.651907745361328	0.479969741821289	2.276566528320313	1.381573776245117	0.4853092041015625	2.2118564453125	1.176343811035156	0.4073366088867187	2.22943408203125	1.11713444519043	0.3716612243652344	2.300993041992188	1.059180131912231	0.3607899322509766	2.294396850585938	1.095808040618897	0.3448857879638672	2.474597778320312	1.697177490234375	0.3414125671386719	2.546716918945313	1.673789520263672	0.2349368362426758	2.596858154296875	1.406234359741211	0.1663480224609375	2.568567260742188	1.18607186126709	0.1027039451599121	2.46848046875	1.166972984313965	0.1054298782348633
442	14.7	2.450104736328125	1.198181022644043	0.3270560913085938	2.439936645507812	1.375833526611328	0.3308711395263672	2.438727294921875	1.517797790527344	0.340462142944336	2.453983032226563	1.731474853515625	0.3725514373779297	2.42982763671875	1.694144470214844	0.392869140625	2.326919067382812	1.651205352783203	0.4812373962402344	2.277360107421875	1.380358139038086	0.484434585571289	2.213271850585937	1.17599242401123	0.4035803070068359	2.227127197265625	1.11708088684082	0.358364486694336	2.300697021484375	1.060064441680908	0.3614434509277343	2.295277221679688	1.095682186126709	0.3516362762451172	2.47457275390625	1.697866821289062	0.3430798034667969	2.544884765625	1.675225128173828	0.2348622817993164	2.594868530273438	1.407844146728516	0.1643391647338867	2.56744189453125	1.187063972473144	0.100992301940918	2.467765869140625	1.166740592956543	0.1047088890075684
443	14.733333	2.450465942382813	1.197758522033691	0.3272779693603516	2.440542724609375	1.375447235107422	0.3312955322265625	2.44010400390625	1.517379302978516	0.3417009735107421	2.453317504882812	1.731421630859375	0.37209716796875	2.429340576171875	1.694032531738281	0.3925487670898438	2.326254272460937	1.650543609619141	0.48038623046875	2.277596801757813	1.379587463378906	0.4846154327392578	2.2150888671875	1.176978393554688	0.3992092437744141	2.226765991210938	1.118510025024414	0.3625071258544922	2.30006787109375	1.05962082862854	0.3659597320556641	2.295886840820312	1.095879711151123	0.3562669372558594	2.47439501953125	1.697775939941406	0.3430640258789063	2.545190063476563	1.675466430664063	0.2350951843261719	2.595175537109375	1.408297729492187	0.1636426620483398	2.568161010742188	1.187604232788086	0.09943803787231445	2.46939404296875	1.167672004699707	0.1071708030700683
444	14.766667	2.448456298828125	1.199140747070313	0.3261517028808594	2.437097900390625	1.376813217163086	0.3293219604492187	2.435342651367187	1.518839111328125	0.3388621063232422	2.448888671875	1.733075622558594	0.3683354644775391	2.424744018554687	1.695838043212891	0.3888641967773437	2.32199755859375	1.652860595703125	0.4775685119628906	2.276483520507813	1.381160873413086	0.4837774963378906	2.213766357421875	1.178448509216309	0.3998546142578125	2.217946166992188	1.124102352142334	0.3577694702148437	2.293029174804688	1.064626359939575	0.3559037475585938	2.245899169921875	1.093373382568359	0.3479388275146484	2.470018310546875	1.699217315673828	0.3395379791259766	2.542146728515625	1.675908721923828	0.2325605850219727	2.59210498046875	1.408251907348633	0.1628397064208985	2.566887084960937	1.186702026367187	0.1005340881347656	2.467465454101562	1.169825668334961	0.1058759422302246
445	14.8	2.448307495117187	1.199056266784668	0.326068603515625	2.437331665039062	1.376595886230469	0.3290595550537109	2.435654052734375	1.518522064208984	0.3381745300292969	2.44880517578125	1.732616027832031	0.3674682312011719	2.424732299804687	1.695381530761719	0.3879916687011719	2.321519775390625	1.652574249267578	0.4759500122070313	2.275978393554688	1.381157592773437	0.4830596618652344	2.213589111328125	1.178877464294434	0.3985791320800781	2.219880249023437	1.125170364379883	0.3651495819091797	2.29479296875	1.065518115997314	0.3608937530517578	2.24398779296875	1.090744911193848	0.345791259765625	2.469991577148438	1.698805389404297	0.3387353973388672	2.542090698242188	1.675941314697266	0.2317658157348633	2.592957641601562	1.408186477661133	0.1640422439575195	2.566853271484375	1.187070304870605	0.1018007202148438	2.467462768554688	1.16951407623291	0.1064153861999512
446	14.833333	2.448659545898438	1.199515266418457	0.3271931915283203	2.437306030273438	1.377275009155273	0.3295251770019532	2.435431762695313	1.519416687011719	0.3382565155029297	2.447848876953125	1.733859191894531	0.3675221405029297	2.4237470703125	1.696533843994141	0.3879598083496094	2.319228393554687	1.653159851074219	0.4743860168457031	2.274190063476563	1.381366653442383	0.480026382446289	2.214128051757813	1.17825545501709	0.3951495819091797	2.221827880859375	1.125034885406494	0.3574985504150391	2.297649536132813	1.065880121231079	0.3531015930175782	2.246572143554688	1.090405368804932	0.3424959564208984	2.469301391601562	1.700028747558594	0.3388935394287109	2.54205126953125	1.676920043945312	0.2322206420898437	2.597214233398438	1.409588958740234	0.1643536682128906	2.565849609375	1.188783500671387	0.1000260314941406	2.4654638671875	1.171697860717773	0.1085165138244629
[truncated: 11 more rows]
[truncated: 48 more columns]
