# Supplementary material for: Simulation of Human Movement in Zero Gravity
Source: Sensors (Basel). 2024 Mar 9;24(6):1770. doi: 10.3390/s24061770 (PMC10976247; doi:10.3390/s24061770)
Supplement: Supplementary file 1 [file sensors-24-01770-s001.zip › supplementary/motion_data/11 HeianSandan/output.sto]

UNKNOWN
version=1
nRows=456
nColumns=30
inDegrees=no
endheader
time	/jointset/global/yaw/value	/jointset/global/roll/value	/jointset/global/pitch/value	/jointset/global/longitudinal/value	/jointset/global/vertical/value	/jointset/global/lateral/value	/jointset/SpineL/SpineL_LL/value	/jointset/SpineL/SpineL_RR/value	/jointset/SpineL/SpineL_FE/value	/jointset/SpineU/SpineU_FE/value	/jointset/Hip_r/Hip_EF_r/value	/jointset/Hip_r/Hip_RR_r/value	/jointset/Hip_r/Hip_DB_r/value	/jointset/Knee_r/Knee_FE_r/value	/jointset/Hip_l/Hip_EF_l/value	/jointset/Hip_l/Hip_RR_l/value	/jointset/Hip_l/Hip_BD_l/value	/jointset/Knee_l/Knee_FE_l/value	/jointset/Shoulder_r/Shoulder_BD_r/value	/jointset/Shoulder_r/Shoulder_EF_r/value	/jointset/Shoulder_r/Shoulder_RR_r/value	/jointset/Elbow_r/Elbow_EF_r/value	/jointset/Shoulder_l/Shoulder_DB_l/value	/jointset/Shoulder_l/Shoulder_EF_l/value	/jointset/Shoulder_l/Shoulder_RR_l/value	/jointset/Elbow_l/Elbow_EF_l/value	/jointset/Neck/Neck_LL/value	/jointset/Neck/Neck_RR/value	/jointset/Neck/Neck_FE/value
      0.03292367	      2.31847872	     -0.05049345	     -0.27657310	      2.32953491	      1.16871852	      0.39333972	     -0.01167401	     -0.01352079	      0.24970294	     -0.13548765	      0.47769937	      0.05983751	      0.14661745	     -0.40687717	      0.51766982	     -0.01905970	     -0.20048915	     -0.41995254	      0.08256184	     -0.06353052	     -0.03564471	      0.92401997	     -0.01012694	      0.02763608	     -0.01603769	      0.74096129	     -0.00565499	      0.00472149	      0.03717417
      0.06625667	      2.31653794	     -0.05918532	     -0.26451325	      2.33011680	      1.16928233	      0.39113306	     -0.00361704	     -0.01691783	      0.23226608	     -0.11554975	      0.44742614	      0.01315382	      0.12162154	     -0.37739857	      0.48825890	      0.02838073	     -0.20368421	     -0.40388584	      0.09871948	      0.01761221	     -0.05275002	      0.63705133	     -0.06108512	      0.08829223	     -0.02181093	      0.48728042	      0.00026662	      0.00246306	     -0.01730912
      0.09958967	      2.30384399	     -0.05319690	     -0.29133197	      2.33019856	      1.16939453	      0.39170607	     -0.01756461	      0.00014080	      0.26210996	     -0.10132699	      0.47831198	      0.02319783	      0.12116138	     -0.37793857	      0.50710080	      0.01786933	     -0.19060269	     -0.39055201	      0.12055258	     -0.09566733	     -0.05236930	      0.92160618	     -0.13088449	     -0.00655191	      0.01817004	      0.74856990	      0.00713881	     -0.01517288	      0.00189097
      0.13292267	      2.29241469	     -0.04958043	     -0.26953987	      2.32748907	      1.16948017	      0.38949543	     -0.02589889	      0.01299726	      0.24605766	     -0.11390050	      0.44664196	      0.04128139	      0.11843120	     -0.36706805	      0.47816616	     -0.03677699	     -0.18161680	     -0.38927089	      0.13234660	     -0.02708683	     -0.05224727	      0.67326098	     -0.16932957	      0.07465321	     -0.00410149	      0.49746981	      0.00264518	      0.01446742	      0.05262430
      0.16625567	      2.29898778	     -0.06085464	     -0.28087669	      2.32673256	      1.16922823	      0.38832272	     -0.00542812	      0.01386642	      0.25975652	     -0.09812612	      0.44879532	      0.04097727	      0.09800781	     -0.37811189	      0.49815480	     -0.04305400	     -0.18222453	     -0.43143576	      0.14800671	     -0.09591071	     -0.05148114	      0.81660522	     -0.15776584	     -0.00559263	     -0.02543639	      0.71038794	     -0.01582252	     -0.00849916	      0.03069563
      0.19958867	      2.30893392	     -0.06026618	     -0.26644119	      2.32285804	      1.16924060	      0.38622633	      0.00057126	      0.01297974	      0.26231238	     -0.11413546	      0.41671836	      0.03754009	      0.09409138	     -0.38177009	      0.46274864	     -0.03100781	     -0.16261710	     -0.40240770	      0.13903847	     -0.08396732	     -0.05179031	      0.78273737	     -0.12050635	      0.04615566	     -0.02029914	      0.57283120	     -0.00712538	      0.00555900	      0.00277871
      0.23292167	      2.31564344	     -0.05323872	     -0.25935782	      2.32030474	      1.16920340	      0.38601460	     -0.00347101	     -0.00000545	      0.25582569	     -0.10959982	      0.40144388	      0.03523164	      0.09904511	     -0.38999033	      0.44455254	     -0.02977191	     -0.13939400	     -0.38419302	      0.10836601	     -0.04883241	     -0.05163900	      0.69388691	     -0.07930200	      0.02734275	      0.01839422	      0.63052173	      0.01953754	     -0.00749126	     -0.00506165
      0.26625467	      2.31760981	     -0.06311434	     -0.27801183	      2.32152352	      1.16937551	      0.38757830	      0.01234830	      0.01195932	      0.27485208	     -0.10668294	      0.41899741	      0.03480990	      0.08474424	     -0.38260788	      0.48172205	     -0.03041938	     -0.14267446	     -0.43091659	      0.08307538	     -0.09946259	     -0.05218636	      0.89206810	     -0.02436603	      0.02101541	      0.00132601	      0.66418666	      0.00526103	      0.01020634	      0.02452300
      0.29958767	      2.30425770	     -0.06515617	     -0.27101274	      2.32209544	      1.16985929	      0.38813706	      0.01176663	      0.02074585	      0.25831214	     -0.09594794	      0.41007415	      0.03617906	      0.08009481	     -0.35569062	      0.46960082	     -0.03020536	     -0.14298427	     -0.41517729	      0.04921387	      0.00304872	     -0.05193329	      0.59762355	     -0.01292619	      0.05527041	      0.01171226	      0.55062252	     -0.00573705	     -0.00926507	      0.04108596
      0.33292067	      2.29928245	     -0.06163853	     -0.29440987	      2.32359104	      1.17007540	      0.38978095	      0.00486880	      0.02455053	      0.28422366	     -0.09211362	      0.44099017	      0.03679445	      0.08511253	     -0.35521811	      0.48847732	     -0.02985519	     -0.14105807	     -0.38052855	      0.04222249	     -0.08184631	     -0.05244331	      0.91894313	     -0.03735965	     -0.00113589	      0.01607131	      0.73109080	     -0.01066161	      0.01046491	      0.03407751
      0.36625367	      2.30999987	     -0.05824380	     -0.27350936	      2.32441440	      1.17001990	      0.38834423	      0.00218109	     -0.00026234	      0.25979258	     -0.09739650	      0.41513338	      0.03650560	      0.09004854	     -0.35053180	      0.47189524	     -0.03170309	     -0.14687847	     -0.38107105	      0.04757825	      0.02148853	     -0.05188032	      0.64154152	     -0.08542658	      0.07459887	      0.01290152	      0.50168005	      0.00487467	     -0.00501234	      0.01062639
      0.39958667	      2.30697521	     -0.06991851	     -0.28405315	      2.32700873	      1.16956618	      0.38802740	      0.01127762	      0.00834344	      0.26915043	     -0.09734703	      0.43585622	      0.03708581	      0.08078161	     -0.36892345	      0.50248318	     -0.03168462	     -0.17531541	     -0.42844414	      0.08499416	     -0.04911602	     -0.05113917	      0.84210999	     -0.12700942	      0.00761199	     -0.00560153	      0.74277336	      0.00970049	     -0.00851583	      0.00298629
      0.43291967	      2.30088474	     -0.07228117	     -0.26809269	      2.32601639	      1.16945764	      0.38667636	      0.00960139	      0.02819858	      0.25786580	     -0.11294172	      0.41539924	      0.03848562	      0.08766378	     -0.35291546	      0.47568222	     -0.02992639	     -0.19003315	     -0.40130451	      0.12128574	     -0.04451350	     -0.05138266	      0.74749999	     -0.15305497	      0.08303764	     -0.01261486	      0.53841171	      0.00146552	      0.02396610	      0.01231415
      0.46625267	      2.31275436	     -0.05804096	     -0.27726852	      2.32517607	      1.16945235	      0.38768086	     -0.00278152	      0.00552452	      0.26180927	     -0.10140728	      0.42253368	      0.03721908	      0.11747703	     -0.34790233	      0.48249023	     -0.03174780	     -0.18286050	     -0.37451517	      0.13394072	     -0.06431864	     -0.05071782	      0.68845758	     -0.15642860	      0.00977503	     -0.01500586	      0.69468674	     -0.00358578	     -0.03129738	      0.01239938
      0.49958567	      2.31698897	     -0.05865460	     -0.28503475	      2.32506047	      1.16931717	      0.38853314	      0.00029751	      0.01303771	      0.27281264	     -0.10817303	      0.43351441	      0.03673788	      0.13006982	     -0.35278953	      0.50265347	     -0.03267964	     -0.19432580	     -0.40078810	      0.13406222	     -0.13764414	     -0.05085198	      0.85684177	     -0.12261502	      0.03306121	     -0.01727888	      0.58697265	     -0.01486584	      0.03172474	      0.02876334
      0.53291867	      2.30574783	     -0.06188182	     -0.26639924	      2.32468470	      1.16911858	      0.38723787	     -0.00163876	      0.01277717	      0.25180731	     -0.11417678	      0.41754928	      0.03749940	      0.13438805	     -0.35149368	      0.48220469	     -0.03252172	     -0.21195285	     -0.41134495	      0.09822456	     -0.03849399	     -0.05092531	      0.56221455	     -0.08675053	      0.01416976	     -0.00164066	      0.62848004	      0.00807347	     -0.02825976	      0.03343610
      0.56625167	      2.29662492	     -0.07061594	     -0.27478581	      2.32548206	      1.16887926	      0.38714884	      0.00548054	      0.02862371	      0.26631700	     -0.11852220	      0.43229350	      0.03840298	      0.13048916	     -0.35450102	      0.48824091	     -0.03054890	     -0.23225568	     -0.40662362	      0.06555416	     -0.12774885	     -0.05181699	      0.91980919	     -0.04660158	      0.00035044	      0.01021732	      0.65580930	      0.00769693	      0.02935503	      0.01394652
      0.59958467	      2.30452538	     -0.05991962	     -0.26265552	      2.32543610	      1.16919594	      0.38662839	     -0.00309432	     -0.01045280	      0.25386858	     -0.12030739	      0.41591212	      0.03741828	      0.14507626	     -0.34794778	      0.47027004	     -0.03231879	     -0.22569253	     -0.38330795	      0.01797536	      0.01228385	     -0.05147697	      0.57425522	     -0.04038445	      0.01901946	      0.02054225	      0.56411545	      0.00884019	     -0.02246296	     -0.01024975
      0.63291767	      2.29815965	     -0.06379262	     -0.28366606	      2.32759051	      1.16909555	      0.38843583	     -0.00003954	      0.00425248	      0.26812681	     -0.10591307	      0.44900506	      0.03729602	      0.14051821	     -0.36012858	      0.50268127	     -0.03206610	     -0.23282030	     -0.40958485	      0.01524800	     -0.07729705	     -0.05203676	      0.89044256	     -0.04888414	     -0.01086190	      0.01950764	      0.68355591	     -0.01158425	      0.00293754	      0.00718937
      0.66625067	      2.28419924	     -0.06635455	     -0.27345635	      2.32744302	      1.16938471	      0.38789991	     -0.00435896	      0.02419432	      0.25809496	     -0.11014175	      0.43542439	      0.03829583	      0.13313015	     -0.33898605	      0.48263679	     -0.03095932	     -0.23396849	     -0.40300449	      0.03192061	     -0.01014071	     -0.05181361	      0.68030601	     -0.07751374	      0.05512775	     -0.00426731	      0.55996807	     -0.00887937	      0.01549651	      0.03761136
      0.69958367	      2.28796053	     -0.06437444	     -0.28452826	      2.32717459	      1.16946889	      0.38795894	     -0.00863102	      0.02939525	      0.26818123	     -0.09509043	      0.44082355	      0.03891277	      0.13019346	     -0.33583588	      0.48965622	     -0.03045497	     -0.22344961	     -0.39724871	      0.07235078	     -0.05487497	     -0.05130982	      0.74698848	     -0.12164320	      0.02612561	      0.01357495	      0.69434446	      0.00647879	     -0.02489766	      0.02717183
      0.73291667	      2.31751505	     -0.06269552	     -0.28351718	      2.32559692	      1.16935927	      0.38635020	      0.00267046	      0.00071034	      0.27682995	     -0.10110349	      0.42273334	      0.03786239	      0.12565535	     -0.34888297	      0.49036371	     -0.03372061	     -0.20885069	     -0.40036567	      0.12140765	     -0.08548019	     -0.05108399	      0.82677769	     -0.14463548	      0.06678795	     -0.02566692	      0.57869208	      0.00573048	      0.02193904	      0.00988359
      0.76624967	      2.32671155	     -0.06463470	     -0.26728796	      2.32330706	      1.16905271	      0.38366913	      0.01181615	     -0.02028022	      0.26436510	     -0.10250468	      0.39792863	      0.03799679	      0.11424627	     -0.37649706	      0.46430518	     -0.03476294	     -0.19885877	     -0.40157311	      0.14053416	     -0.01844600	     -0.05037741	      0.59726299	     -0.16322245	      0.03443114	      0.00609665	      0.66917450	      0.00302025	     -0.02594209	      0.00395155
      0.79958267	      2.30636010	     -0.07770160	     -0.27214384	      2.32151277	      1.16893173	      0.38262485	      0.02171407	      0.03110044	      0.28138483	     -0.10833940	      0.40364114	      0.03997143	      0.09188467	     -0.38615365	      0.45813775	     -0.03307704	     -0.20051515	     -0.41617232	      0.14408554	     -0.13749663	     -0.05090281	      0.92494139	     -0.13590760	      0.05444362	     -0.02634670	      0.61413217	     -0.01364212	      0.03102001	      0.01686523
      0.83291567	      2.30133054	     -0.06245658	     -0.26175107	      2.31903293	      1.16935328	      0.38176426	      0.00305892	      0.00804900	      0.27206594	     -0.10333059	      0.37963298	      0.03941286	      0.10083485	     -0.35643415	      0.43568832	     -0.03490050	     -0.17016060	     -0.41443398	      0.09053448	     -0.00984398	     -0.05089967	      0.51988439	     -0.12677326	      0.01392405	      0.00383484	      0.64116605	      0.00984482	     -0.02141841	      0.02240196
      0.86624867	      2.29674136	     -0.06443492	     -0.28441394	      2.31941002	      1.16960768	      0.38320521	      0.00483734	      0.02583166	      0.29896533	     -0.09855757	      0.40576257	      0.03926254	      0.09285426	     -0.35613154	      0.46378179	     -0.03436756	     -0.16176763	     -0.43355645	      0.05349109	     -0.13285095	     -0.05252792	      0.93422814	     -0.09079637	      0.00457840	      0.00193471	      0.61043265	      0.00195770	      0.02099297	      0.03172671
      0.89958167	      2.29286606	     -0.06674452	     -0.27104932	      2.31981833	      1.16980587	      0.38248576	      0.01043684	      0.00682879	      0.28211191	     -0.10029590	      0.39657301	      0.03909831	      0.08343791	     -0.36838840	      0.44209635	     -0.03459196	     -0.16032576	     -0.40989823	      0.01067663	     -0.00371053	     -0.05172589	      0.60818890	     -0.07291871	     -0.00724206	      0.00427083	      0.62398878	      0.00276147	     -0.02020690	      0.03273880
      0.93291467	      2.28687435	     -0.08168964	     -0.27235798	      2.32139396	      1.16965171	      0.38288716	      0.02632688	      0.03173939	      0.27916463	     -0.09865738	      0.40607224	      0.04025330	      0.06409255	     -0.37816430	      0.44615786	     -0.03303803	     -0.17658268	     -0.40584466	      0.01842394	     -0.06141067	     -0.05243511	      0.83613750	     -0.06135924	      0.01605794	      0.00326374	      0.61486903	     -0.01000226	      0.00868977	      0.02252686
      0.96624767	      2.30693860	     -0.06713576	     -0.27499673	      2.32191256	      1.16966140	      0.38442341	      0.01353559	      0.00291843	      0.28163611	     -0.10520960	      0.40460737	      0.03904135	      0.08268415	     -0.36448531	      0.46185883	     -0.03537687	     -0.16075588	     -0.41320105	      0.04087345	     -0.03660804	     -0.05203915	      0.77923468	     -0.08900635	      0.02682491	      0.01774652	      0.64983357	      0.00685931	      0.00200708	      0.00738021
      0.99958067	      2.31591531	     -0.05574367	     -0.27301446	      2.32237117	      1.16959839	      0.38602859	     -0.00091639	     -0.00236793	      0.26939812	     -0.09733644	      0.40344251	      0.03893601	      0.10121639	     -0.35351104	      0.46822271	     -0.03512679	     -0.15225875	     -0.41311790	      0.08114257	     -0.02372681	     -0.05126123	      0.66907614	     -0.12436436	      0.05731576	      0.01283898	      0.60740757	      0.01287997	     -0.01477377	      0.00013103
      1.03291367	      2.30725250	     -0.06865948	     -0.28574138	      2.32414444	      1.16947777	      0.38668509	      0.00970897	      0.02795525	      0.28259389	     -0.10256698	      0.42712374	      0.03956565	      0.09253806	     -0.35993820	      0.48431165	     -0.03310557	     -0.17815072	     -0.40554547	      0.13846085	     -0.12404601	     -0.05138941	      0.90549411	     -0.14188476	      0.05215580	     -0.02624336	      0.67091217	     -0.01198430	      0.02436876	      0.02425103
      1.06624667	      2.30693209	     -0.07256702	     -0.26878590	      2.32456467	      1.16950684	      0.38471087	      0.01340993	      0.01346969	      0.26187373	     -0.10665942	      0.40918128	      0.03898466	      0.09302329	     -0.35699713	      0.46087603	     -0.03356406	     -0.19803490	     -0.38276563	      0.15297891	     -0.02266254	     -0.05093898	      0.53807632	     -0.17276775	      0.05076996	      0.01010567	      0.61843815	     -0.00975489	     -0.03071187	      0.03212315
      1.09957967	      2.30756716	     -0.07296523	     -0.28275265	      2.32515896	      1.16912809	      0.38477374	      0.01277413	      0.01480159	      0.27899753	     -0.10541580	      0.42964336	      0.03832207	      0.10182201	     -0.36899407	      0.48396882	     -0.03386579	     -0.21230930	     -0.40533968	      0.15005731	     -0.15807884	     -0.05079651	      0.94839465	     -0.16401602	      0.01425264	     -0.02724465	      0.63459943	     -0.00470715	      0.03414232	      0.01907997
      1.13291267	      2.29886179	     -0.05647920	     -0.25997563	      2.32292430	      1.16906567	      0.38311104	     -0.01191750	     -0.00919654	      0.26417706	     -0.12300031	      0.40381532	      0.03849550	      0.12963905	     -0.35823724	      0.44954238	     -0.03390126	     -0.20589538	     -0.40148575	      0.09758199	     -0.02269899	     -0.05125051	      0.56928137	     -0.15776875	     -0.01174140	     -0.00400014	      0.63437737	      0.02195287	     -0.03168212	      0.00766833
      1.16624567	      2.27933050	     -0.06508132	     -0.26265699	      2.32290000	      1.16867587	      0.38322218	     -0.00602871	      0.02709735	      0.26624351	     -0.11836876	      0.41570639	      0.03907699	      0.12860592	     -0.36026947	      0.45149047	     -0.03305804	     -0.22651289	     -0.41998197	      0.06785628	     -0.12161781	     -0.05254552	      0.88440342	     -0.11277710	     -0.00414077	     -0.01153189	      0.57905988	     -0.01195513	      0.01979123	      0.00184806
      1.19957867	      2.27758743	     -0.06528975	     -0.26490553	      2.32340005	      1.16891847	      0.38333390	     -0.00502285	      0.01377558	      0.27233705	     -0.12587597	      0.42126797	      0.03883231	      0.13353293	     -0.36196136	      0.45158754	     -0.03366255	     -0.23455605	     -0.41089086	      0.03531551	     -0.05565306	     -0.05185459	      0.71215303	     -0.08165020	     -0.03752274	      0.00362676	      0.68538674	     -0.01363092	     -0.00990427	      0.01550806
      1.23291167	      2.28599810	     -0.06687417	     -0.26573373	      2.32403580	      1.16903996	      0.38424671	     -0.00228053	      0.01600547	      0.26146852	     -0.10950763	      0.42112603	      0.03896927	      0.13582366	     -0.35997528	      0.45289123	     -0.03341295	     -0.23823402	     -0.39287755	      0.03775336	     -0.06605712	     -0.05215421	      0.72610334	     -0.06043012	      0.02175067	     -0.00050490	      0.53162577	      0.00419348	     -0.00020931	      0.01978900
      1.26624467	      2.29632006	     -0.06556918	     -0.28574261	      2.32495218	      1.16917123	      0.38588971	     -0.00115427	      0.00899125	      0.28501322	     -0.10974757	      0.44094416	      0.03841087	      0.13877010	     -0.36141597	      0.47962675	     -0.03343337	     -0.23414424	     -0.39098464	      0.06775623	     -0.10875721	     -0.05206046	      0.87250563	     -0.07300493	     -0.01040866	      0.02097574	      0.72118928	      0.01791014	      0.00838912	      0.02756563
      1.29957767	      2.30154587	     -0.06405356	     -0.26619920	      2.32390192	      1.16915079	      0.38525884	      0.00022932	      0.00807388	      0.26020810	     -0.10556195	      0.41180283	      0.03854818	      0.13829569	     -0.35187550	      0.45645725	     -0.03407060	     -0.22661831	     -0.38763649	      0.10204162	     -0.01492013	     -0.05120724	      0.57091719	     -0.10391281	      0.07646029	      0.01928296	      0.53122687	      0.00194650	     -0.01836446	      0.01698067
      1.33291067	      2.30055078	     -0.06707928	     -0.28577229	      2.32405441	      1.16887677	      0.38589783	      0.00637107	      0.01705797	      0.28648473	     -0.10279922	      0.43611398	      0.03846115	      0.13028785	     -0.37490822	      0.47999054	     -0.03408465	     -0.22180945	     -0.40689367	      0.14494449	     -0.12718667	     -0.05076740	      0.93965279	     -0.13688403	      0.02710099	     -0.02248689	      0.72110770	     -0.02174039	      0.02535194	      0.00883938
      1.36624367	      2.29530764	     -0.06127377	     -0.26272180	      2.32191826	      1.16902184	      0.38335889	     -0.00371163	      0.00646806	      0.26856559	     -0.10838593	      0.40293662	      0.03899177	      0.12754670	     -0.37163949	      0.43730732	     -0.03444705	     -0.20599073	     -0.38521502	      0.14506700	      0.00258287	     -0.05057845	      0.54723180	     -0.18547702	      0.06485427	     -0.00219365	      0.56611520	      0.00693156	     -0.02783855	      0.00512907
      1.39957667	      2.29038939	     -0.07126308	     -0.27861080	      2.32212776	      1.16906704	      0.38243465	      0.00777104	      0.01585352	      0.28710670	     -0.09777183	      0.41607424	      0.03905287	      0.10582647	     -0.37662164	      0.45398116	     -0.03462051	     -0.20809123	     -0.40571954	      0.14136987	     -0.10880418	     -0.05062861	      0.88878723	     -0.18780382	      0.00978732	     -0.01723898	      0.64225181	      0.01178422	      0.02736811	      0.01468857
      1.43290967	      2.28453304	     -0.07393685	     -0.27722438	      2.32094494	      1.16965108	      0.38105037	      0.01290869	      0.01002355	      0.29903274	     -0.11121215	      0.40995195	      0.03939008	      0.09369244	     -0.38026308	      0.44428068	     -0.03472508	     -0.19999905	     -0.40559049	      0.10480636	     -0.03304899	     -0.05036841	      0.65519343	     -0.16730378	     -0.00877948	     -0.01616234	      0.61801392	      0.00715407	     -0.02027277	      0.03293075
      1.46624267	      2.28010934	     -0.07290496	     -0.26868047	      2.31899865	      1.16942354	      0.38111614	      0.01475701	      0.02187310	      0.27954318	     -0.09261253	      0.40150760	      0.03995710	      0.09133743	     -0.39377054	      0.42835934	     -0.03479785	     -0.18513217	     -0.39904704	      0.07359015	     -0.06659846	     -0.05094228	      0.72477061	     -0.12370266	     -0.00072547	     -0.00428915	      0.53898576	     -0.01332917	      0.00796060	      0.03151176
      1.49957567	      2.28916475	     -0.06500107	     -0.28341975	      2.31798924	      1.16970931	      0.38257660	      0.01043494	      0.01214311	      0.31344429	     -0.11753656	      0.41505674	      0.03928411	      0.09894619	     -0.40012720	      0.44866298	     -0.03570177	     -0.16457156	     -0.40540528	      0.04677289	     -0.08138945	     -0.05073983	      0.80345054	     -0.07969223	     -0.03160509	      0.00096411	      0.68358948	     -0.00675335	      0.00076175	      0.03037685
      1.53290867	      2.30006971	     -0.06460884	     -0.26146291	      2.31786309	      1.16946901	      0.38296593	      0.01271653	      0.00702764	      0.26889061	     -0.09335469	      0.38717587	      0.03919821	      0.09807563	     -0.39057603	      0.43375874	     -0.03646786	     -0.15903513	     -0.40899198	      0.03844500	     -0.01087233	     -0.05029285	      0.55069899	     -0.05125006	      0.04421762	      0.00447736	      0.47187882	      0.01162384	     -0.01082334	      0.00139964
      1.56624167	      2.30254821	     -0.07220270	     -0.29023380	      2.32062512	      1.16970228	      0.38541882	      0.02183795	      0.01528396	      0.30739911	     -0.11082912	      0.43025757	      0.03916434	      0.09009260	     -0.40945149	      0.47618198	     -0.03610920	     -0.16870155	     -0.40905106	      0.06227536	     -0.09870552	     -0.05005714	      0.88050566	     -0.05308362	     -0.00352052	      0.01605751	      0.72074617	      0.01188465	      0.02141596	      0.01696978
      1.59957467	      2.30022876	     -0.06819472	     -0.26884129	      2.32180522	      1.16975448	      0.38615979	      0.01488003	      0.01192870	      0.26573403	     -0.09749653	      0.41574306	      0.03957391	      0.09697707	     -0.40834630	      0.45147301	     -0.03584230	     -0.17044449	     -0.37431254	      0.07863139	      0.03064256	     -0.04934152	      0.47429979	     -0.08893999	      0.08676669	      0.01641792	      0.45597813	      0.00704526	     -0.02333858	      0.01767992
      1.63290767	      2.30290855	     -0.06732777	     -0.29909359	      2.32507136	      1.16986834	      0.38844511	      0.01455307	      0.00388687	      0.29473590	     -0.09590520	      0.45575586	      0.03874354	      0.10242033	     -0.40244593	      0.50194247	     -0.03608904	     -0.18115337	     -0.39499960	      0.10840286	     -0.07671222	     -0.04876374	      0.84823660	     -0.13300857	      0.00488076	     -0.01243860	      0.68972475	     -0.01133663	      0.01827939	      0.02697970
      1.66624067	      2.29745579	     -0.06175409	     -0.28216340	      2.32569840	      1.16983477	      0.38770657	      0.00292855	     -0.00608278	      0.27571744	     -0.10328419	      0.43950738	      0.03879933	      0.11460568	     -0.38656187	      0.48637975	     -0.03608074	     -0.19061419	     -0.39533301	      0.11239483	      0.03006307	     -0.04823935	      0.53069512	     -0.17956052	      0.05752551	     -0.00822984	      0.47344555	     -0.00593443	     -0.00734684	      0.02023743
      1.69957367	      2.28356945	     -0.06266140	     -0.28439286	      2.32637432	      1.16937053	      0.38745424	     -0.00438652	      0.00524616	      0.27469623	     -0.09892724	      0.45657950	      0.03906486	      0.12253961	     -0.40975160	      0.48731573	     -0.03560753	     -0.20887315	     -0.39552560	      0.11154720	     -0.03639176	     -0.04791292	      0.72148809	     -0.18791371	     -0.00349422	     -0.01605647	      0.61146901	      0.00261749	     -0.00631453	      0.01066175
      1.73290667	      2.27630448	     -0.06624936	     -0.27633305	      2.32585886	      1.16927606	      0.38617943	     -0.00357400	      0.01074323	      0.27843632	     -0.12046471	      0.45264943	      0.03918407	      0.12903254	     -0.41880412	      0.47579393	     -0.03546993	     -0.22886537	     -0.39538840	      0.09525238	     -0.01567194	     -0.04769099	      0.64605822	     -0.15972265	      0.01590619	     -0.01449480	      0.52732775	      0.00410781	      0.01667710	      0.01149140
      1.76623967	      2.28363281	     -0.06450502	     -0.27010456	      2.32526567	      1.16900957	      0.38603188	     -0.00259064	      0.00282070	      0.26220446	     -0.10692424	      0.44180701	      0.03887354	      0.14349859	     -0.41061891	      0.47678845	     -0.03596142	     -0.23876814	     -0.41061639	      0.07174237	     -0.00780332	     -0.04754404	      0.54768106	     -0.10844328	      0.00407705	     -0.00814516	      0.51495621	     -0.00024601	     -0.02532258	      0.00398414
      1.79957267	      2.29581556	     -0.05550473	     -0.28849130	      2.32472794	      1.16912411	      0.38768817	     -0.00695899	     -0.01008264	      0.29160195	     -0.12085489	      0.45871480	      0.03797905	      0.16696371	     -0.40869242	      0.50242416	     -0.03635375	     -0.23474246	     -0.41213528	      0.04997653	     -0.07093046	     -0.04743927	      0.73711253	     -0.05865167	     -0.01714227	      0.02076614	      0.58801278	     -0.00717458	      0.02647242	      0.02215256
      1.83290567	      2.29860685	     -0.04807469	     -0.26945525	      2.32388269	      1.16892877	      0.38793003	     -0.01592732	     -0.01724774	      0.25702978	     -0.10588278	      0.43895955	      0.03794544	      0.18373524	     -0.40873420	      0.47695634	     -0.03690459	     -0.23173498	     -0.38896376	      0.02726757	      0.02566401	     -0.04705155	      0.41576112	     -0.02924590	      0.03873228	      0.01903816	      0.42817347	      0.00030128	     -0.02354826	      0.02363817
      1.86623867	      2.29377980	     -0.05982076	     -0.29717585	      2.32648897	      1.16910023	      0.38903062	     -0.00434608	     -0.00336894	      0.29437637	     -0.11236251	      0.47535365	      0.03798217	      0.17115923	     -0.41518811	      0.51616949	     -0.03610830	     -0.25179925	     -0.40928552	      0.03538638	     -0.07283879	     -0.04713663	      0.78293254	     -0.02911157	     -0.01060573	      0.01951831	      0.64701131	     -0.00173490	      0.01987783	      0.02645980
      1.89957167	      2.28829223	     -0.06268629	     -0.27207435	      2.32693028	      1.16909005	      0.38776322	     -0.00443791	     -0.00573983	      0.25920028	     -0.10262646	      0.44413922	      0.03858961	      0.16405041	     -0.39489799	      0.48619025	     -0.03632626	     -0.25793280	     -0.40603327	      0.03897290	      0.07795415	     -0.04633520	      0.36858564	     -0.06581572	      0.08426187	      0.01319933	      0.37903378	      0.00537006	     -0.01158818	      0.00542267
      1.93290467	      2.28438519	     -0.05535566	     -0.29845940	      2.32772958	      1.16922998	      0.38934001	     -0.01423847	     -0.00693059	      0.29281372	     -0.10284612	      0.47674544	      0.03822142	      0.16873799	     -0.40064675	      0.51317958	     -0.03630558	     -0.24463735	     -0.40884310	      0.06158408	     -0.02659845	     -0.04613168	      0.77939592	     -0.12147486	      0.00044035	      0.00125917	      0.66560992	      0.00298383	      0.00415854	      0.00789082
      1.96623767	      2.28316196	     -0.04972724	     -0.27999273	      2.32656067	      1.16934117	      0.38859872	     -0.01891537	     -0.01674715	      0.27185761	     -0.10071079	      0.45018643	      0.03845552	      0.16880091	     -0.38802801	      0.48633630	     -0.03698722	     -0.22920455	     -0.40278115	      0.07502571	      0.10046434	     -0.04560348	      0.41921883	     -0.16827572	      0.08735155	     -0.00496082	      0.36695291	     -0.00481772	      0.00349259	      0.00986384
      1.99957067	      2.27967569	     -0.06052151	     -0.29850712	      2.32688674	      1.16947781	      0.38862058	     -0.00460445	     -0.00426506	      0.29138229	     -0.09138752	      0.46616002	      0.03877164	      0.14823102	     -0.38632802	      0.50879071	     -0.03675509	     -0.23065828	     -0.42524677	      0.09825108	      0.00378872	     -0.04495428	      0.69886648	     -0.17266828	     -0.00474953	     -0.02458029	      0.63815912	     -0.01394266	     -0.01218004	      0.02584750
      2.03290367	      2.27559521	     -0.06452080	     -0.29155525	      2.32455276	      1.16992283	      0.38752526	      0.00034716	      0.00941299	      0.29951768	     -0.10674884	      0.45014973	      0.03914462	      0.13697042	     -0.38059697	      0.48882464	     -0.03703028	     -0.21945835	     -0.41357660	      0.09700866	      0.04843163	     -0.04508316	      0.51348007	     -0.15197910	      0.06592044	     -0.01972258	      0.40983182	     -0.00362677	      0.02017744	      0.02868232
      2.06623667	      2.27929644	     -0.05771759	     -0.28582975	      2.32172887	      1.16960688	      0.38748112	     -0.00467706	      0.00951604	      0.28453454	     -0.08752348	      0.43819399	      0.03954228	      0.14099122	     -0.38697907	      0.47625716	     -0.03750574	     -0.19368769	     -0.41207703	      0.07805045	      0.00703335	     -0.04503290	      0.56914184	     -0.11315693	      0.00416168	      0.00061991	      0.57425195	      0.01606650	     -0.02670641	      0.01899164
      2.09956967	      2.29164412	     -0.05568913	     -0.29381204	      2.32005433	      1.17004801	      0.38768023	      0.00222535	      0.00166583	      0.31773097	     -0.12124952	      0.43516299	      0.03906102	      0.13916951	     -0.37831259	      0.49095976	     -0.03837811	     -0.17594582	     -0.43549071	      0.05068531	     -0.00596707	     -0.04506927	      0.63552462	     -0.06595171	      0.03831929	      0.01095672	      0.48445766	      0.00605524	      0.03007096	      0.02354579
      2.13290267	      2.29530235	     -0.05755340	     -0.27568648	      2.31981199	      1.16960452	      0.38749299	      0.00981130	     -0.00754835	      0.27276809	     -0.08709998	      0.41282784	      0.03927306	      0.13179482	     -0.37103829	      0.47499176	     -0.03898512	     -0.16933656	     -0.44108549	      0.01961865	      0.04586048	     -0.04514421	      0.44425645	     -0.04010214	      0.01980429	      0.01639076	      0.49569798	     -0.00548941	     -0.03143073	      0.00829344
      2.16623567	      2.28334554	     -0.06460319	     -0.30021569	      2.32150985	      1.17032241	      0.38892369	      0.01401580	      0.01259486	      0.32012271	     -0.12086974	      0.44903728	      0.03960119	      0.11963481	     -0.37237537	      0.49721559	     -0.03831041	     -0.17382940	     -0.42097694	      0.00921065	     -0.02142510	     -0.04549358	      0.74189945	     -0.04214749	      0.01663827	      0.01496811	      0.56322708	     -0.01139295	      0.02984757	      0.03112429
      2.19956867	      2.27035094	     -0.06420293	     -0.27980475	      2.32317075	      1.17011656	      0.38965795	      0.00674133	      0.01493130	      0.26828939	     -0.08541644	      0.43541191	      0.04020905	      0.11723842	     -0.35300222	      0.47578669	     -0.03803418	     -0.17629330	     -0.40899691	      0.00344450	      0.09720014	     -0.04482501	      0.36500722	     -0.07870780	      0.05028195	      0.01294819	      0.43155916	      0.00913584	     -0.02386403	      0.01467102
      2.23290167	      2.27059255	     -0.06597800	     -0.31060960	      2.32607931	      1.17047820	      0.39215097	      0.00587822	      0.02051834	      0.31200626	     -0.10779348	      0.47341466	      0.03989951	      0.11706675	     -0.33286477	      0.52783944	     -0.03772502	     -0.18415894	     -0.44145839	      0.03681405	     -0.01192917	     -0.04510107	      0.79340062	     -0.12328840	      0.01117075	      0.00116307	      0.61796671	      0.01038433	      0.01991041	      0.02933967
      2.26623467	      2.27429381	     -0.05845783	     -0.28375250	      2.32622498	      1.17000929	      0.39257837	      0.00060081	      0.00159647	      0.26504840	     -0.09426681	      0.44868542	      0.03991041	      0.13237346	     -0.32318444	      0.50148491	     -0.03815682	     -0.18299826	     -0.42887839	      0.06414841	      0.12591660	     -0.04415606	      0.37042806	     -0.16523873	      0.07748962	     -0.00242974	      0.39859464	      0.00138039	     -0.01430642	      0.01117123
      2.29956767	      2.26936279	     -0.06091938	     -0.30297065	      2.32691331	      1.16988109	      0.39417483	      0.00168459	      0.01793054	      0.29083442	     -0.10439951	      0.48398365	      0.04010957	      0.14019410	     -0.34440623	      0.52050958	     -0.03742409	     -0.19505630	     -0.41312992	      0.10595022	     -0.00529892	     -0.04367078	      0.77144205	     -0.17168844	      0.01360536	     -0.02454308	      0.63958784	     -0.01562914	      0.00670235	      0.01315336
      2.33290067	      2.27200782	     -0.06426595	     -0.28297087	      2.32632444	      1.16972648	      0.39305883	      0.00636311	      0.01414359	      0.26957932	     -0.11164419	      0.45855933	      0.04032568	      0.14682553	     -0.32593254	      0.50064274	     -0.03752148	     -0.21144077	     -0.41494531	      0.11556545	      0.08253793	     -0.04346900	      0.43942655	     -0.15762013	      0.08180418	     -0.01637621	      0.41432936	     -0.00549551	      0.00461486	      0.00695431
      2.36623367	      2.27497408	     -0.06490076	     -0.29614715	      2.32667850	      1.16949351	      0.39356551	      0.00508127	      0.01673543	      0.27997812	     -0.10463309	      0.47416276	      0.04035689	      0.15785664	     -0.32151823	      0.52578888	     -0.03729068	     -0.22515732	     -0.44665497	      0.10497910	     -0.01929721	     -0.04339432	      0.67760783	     -0.12324436	      0.00808263	      0.00248607	      0.61156605	      0.01438081	     -0.01282248	      0.01213089
      2.39956667	      2.26925425	     -0.05720435	     -0.28826407	      2.32518262	      1.16950442	      0.39309062	     -0.00605045	      0.01557222	      0.28262753	     -0.12427214	      0.47107840	      0.04040179	      0.17800550	     -0.32675937	      0.50693148	     -0.03747519	     -0.22751327	     -0.43136284	      0.06338384	      0.01359611	     -0.04372048	      0.56128327	     -0.08555673	      0.05112537	     -0.00287315	      0.45387453	      0.01461006	      0.01630329	      0.02719241
      2.43289967	      2.25779462	     -0.05639970	     -0.28361430	      2.32513856	      1.16912860	      0.39271871	     -0.00953498	      0.01847242	      0.26803878	     -0.10846471	      0.47625354	      0.04110914	      0.18616786	     -0.33625198	      0.49378881	     -0.03712147	     -0.23870774	     -0.42324166	      0.02345046	      0.01032350	     -0.04389673	      0.55148644	     -0.06322067	      0.00283541	      0.02085371	      0.55861088	     -0.00640946	     -0.02153731	      0.02057955
      2.46623267	      2.25443042	     -0.06560325	     -0.29548997	      2.32673925	      1.16935667	      0.39236010	      0.00012565	      0.02206078	      0.29604657	     -0.12836294	      0.48935814	      0.04100289	      0.17819454	     -0.32566716	      0.51296326	     -0.03699275	     -0.26064083	     -0.44729479	      0.00460616	     -0.01551909	     -0.04432918	      0.70108108	     -0.05324646	      0.02227597	      0.01609005	      0.51551450	     -0.01850885	      0.02462861	      0.01824897
      2.49956567	      2.25100705	     -0.06272358	     -0.27889398	      2.32745520	      1.16899034	      0.39208069	     -0.00709164	      0.00995381	      0.26062587	     -0.10564128	      0.47671176	      0.04130827	      0.18224430	     -0.32606426	      0.49444567	     -0.03761154	     -0.26397615	     -0.44842427	     -0.00031838	      0.07917211	     -0.04342623	      0.43572619	     -0.07603616	      0.03007867	      0.01652700	      0.50014738	      0.01279118	     -0.03092228	      0.00297711
      2.53289867	      2.24399222	     -0.06361155	     -0.30375044	      2.32843425	      1.16925745	      0.39422593	     -0.01048749	      0.02926585	      0.29914518	     -0.12051090	      0.51662528	      0.04222880	      0.18225585	     -0.34684324	      0.51754653	     -0.03590685	     -0.26347869	     -0.43986436	      0.04011611	     -0.01659814	     -0.04360241	      0.80790938	     -0.10359633	      0.03486023	     -0.00347557	      0.58168329	      0.01349521	      0.03291238	      0.01803416
      2.56623167	      2.25274821	     -0.06088456	     -0.28596244	      2.32818567	      1.16915822	      0.39447146	     -0.00547301	      0.00999984	      0.26315691	     -0.09906219	      0.49188780	      0.04179138	      0.18404914	     -0.33579215	      0.49876645	     -0.03764202	     -0.25494319	     -0.43044831	      0.07891497	      0.12399750	     -0.04245610	      0.36521162	     -0.13775600	      0.07965924	      0.00510138	      0.46261635	     -0.00623328	     -0.03224887	      0.01260812
      2.59956467	      2.25437711	     -0.06898288	     -0.31708005	      2.32885689	      1.16948801	      0.39622126	      0.00513493	      0.03169002	      0.30634407	     -0.10566117	      0.52611943	      0.04268234	      0.17209841	     -0.34253427	      0.53930298	     -0.03617990	     -0.25490493	     -0.45250455	      0.13162168	     -0.02663417	     -0.04210817	      0.83125898	     -0.14474542	      0.05068961	     -0.01969759	      0.62225491	     -0.02227185	      0.02959150	      0.02519070
      2.63289767	      2.26048157	     -0.06091792	     -0.29605976	      2.32691194	      1.16943753	      0.39520636	     -0.00139799	      0.01138734	      0.28076447	     -0.09910374	      0.49985042	      0.04248894	      0.17659781	     -0.35510345	      0.50831718	     -0.03805854	     -0.23435801	     -0.43962870	      0.13076641	      0.10876511	     -0.04153515	      0.37944204	     -0.15485912	      0.09629597	      0.01188391	      0.45665896	      0.01607863	     -0.02202593	      0.01500938
      2.66623067	      2.25258968	     -0.06838470	     -0.30518582	      2.32588901	      1.16936033	      0.39449580	      0.00519910	      0.03393279	      0.29759249	     -0.10228296	      0.51305405	      0.04410822	      0.16159135	     -0.37940530	      0.51120539	     -0.03662972	     -0.23207479	     -0.44714945	      0.11908965	     -0.02352825	     -0.04200703	      0.78293893	     -0.12470986	      0.04761832	     -0.01779292	      0.60496600	      0.01075194	      0.01508746	      0.02212749
      2.69956367	      2.25788375	     -0.06999452	     -0.29661646	      2.32481271	      1.16975907	      0.39253405	      0.01584129	      0.01250110	      0.30314401	     -0.11944098	      0.49514189	      0.04345249	      0.15154263	     -0.38173440	      0.50089195	     -0.03880082	     -0.22525486	     -0.46002263	      0.06825439	      0.07579545	     -0.04139891	      0.48756206	     -0.09979539	      0.06447140	      0.01441587	      0.48386320	     -0.01233620	     -0.00970372	      0.01707412
      2.73289667	      2.24227518	     -0.07167229	     -0.29605280	      2.32424630	      1.16950518	      0.39262062	      0.01210934	      0.03435593	      0.29016362	     -0.09584320	      0.50404658	      0.04503233	      0.14370652	     -0.39955426	      0.49546547	     -0.03755909	     -0.21899173	     -0.46900980	      0.02574559	      0.00387408	     -0.04238322	      0.66727406	     -0.06932038	      0.02499547	      0.00429712	      0.54258509	     -0.01439558	     -0.00007181	      0.01216229
      2.76622967	      2.24731210	     -0.06367056	     -0.30964113	      2.32417996	      1.17021073	      0.39326619	      0.00378572	      0.01776827	      0.32746360	     -0.13037253	      0.51799547	      0.04422605	      0.14898728	     -0.40111274	      0.50885156	     -0.03955426	     -0.20368205	     -0.45965947	     -0.00683017	      0.03186705	     -0.04216238	      0.63344446	     -0.05982865	      0.03016875	      0.01796501	      0.53684667	      0.01102145	      0.00411355	      0.03216088
      2.79956267	      2.24354125	     -0.07036670	     -0.29228598	      2.32524487	      1.16967403	      0.39376591	      0.01022214	      0.02719339	      0.27502675	     -0.08757893	      0.50551374	      0.04509907	      0.13906776	     -0.40144380	      0.49514776	     -0.03894945	     -0.21063389	     -0.45961912	      0.00143456	      0.05249554	     -0.04165944	      0.52976629	     -0.05768122	      0.04414777	      0.01612700	      0.47727925	      0.01350279	     -0.01067036	      0.01956852
      2.83289567	      2.25238522	     -0.07583889	     -0.31867553	      2.32728826	      1.17020209	      0.39596453	      0.02147788	      0.02551787	      0.32394825	     -0.12476795	      0.54131913	      0.04437864	      0.13514840	     -0.41529591	      0.53674500	     -0.03965990	     -0.21840490	     -0.46571627	      0.04705309	      0.01029897	     -0.04174906	      0.74997620	     -0.07002799	      0.03793278	      0.00168179	      0.60215996	     -0.00956522	      0.01606156	      0.03263272
      2.86622867	      2.25575877	     -0.06504576	     -0.29474784	      2.32744586	      1.16951924	      0.39759262	      0.00983948	      0.01666175	      0.26742965	     -0.08972957	      0.52771379	      0.04477073	      0.15384572	     -0.42871918	      0.51352301	     -0.03969368	     -0.20987378	     -0.44616600	      0.08609520	      0.10401513	     -0.04053964	      0.43092693	     -0.10422270	      0.09520836	      0.01548034	      0.43701172	     -0.00937698	     -0.02015436	      0.00202056
      2.89956167	      2.24941091	     -0.06517985	     -0.31860292	      2.32884213	      1.16963219	      0.39953397	      0.00238911	      0.03407720	      0.30654197	     -0.11429986	      0.56128739	      0.04518478	      0.15969680	     -0.42172108	      0.54472844	     -0.03778346	     -0.21908660	     -0.44998995	      0.12950021	     -0.00216880	     -0.04006124	      0.80730073	     -0.12473616	      0.05821173	     -0.02225307	      0.63593662	      0.00082344	      0.02757447	      0.01535460
      2.93289467	      2.25347855	     -0.06436756	     -0.29622459	      2.32992402	      1.16931815	      0.39854229	      0.00091025	      0.01597251	      0.26797513	     -0.10235807	      0.53607925	      0.04440127	      0.16525750	     -0.40704798	      0.52910603	     -0.03925799	     -0.23357257	     -0.45890386	      0.12927150	      0.12187049	     -0.04012901	      0.40717339	     -0.14519204	      0.10707127	     -0.00215336	      0.43041746	      0.01445413	     -0.03028974	      0.00837280
      2.96622767	      2.23772313	     -0.07067370	     -0.31604027	      2.33145543	      1.16926519	      0.39884056	     -0.00026135	      0.03508261	      0.29386544	     -0.10647167	      0.57592935	      0.04575439	      0.16358078	     -0.43768990	      0.54881235	     -0.03644565	     -0.25698633	     -0.46185469	      0.11238197	     -0.00254595	     -0.04038393	      0.79137866	     -0.13279313	      0.03432659	     -0.01613263	      0.60707417	      0.00097037	      0.03126910	      0.02059634
      2.99956067	      2.23641331	     -0.06295696	     -0.29832540	      2.33051768	      1.16919694	      0.39689534	     -0.00918546	      0.01691526	      0.28082587	     -0.11800119	      0.55853005	      0.04475968	      0.17923612	     -0.44501855	      0.51888991	     -0.03824200	     -0.26221279	     -0.43792707	      0.05936398	      0.09920647	     -0.04054000	      0.46648508	     -0.11158089	      0.05959828	     -0.01163184	      0.45038031	     -0.00795490	     -0.02934640	      0.02168097
      3.03289367	      2.22687040	     -0.06524096	     -0.30005012	      2.33020624	      1.16878423	      0.39605031	     -0.01252814	      0.03328002	      0.27998091	     -0.10908996	      0.55975980	      0.04576461	      0.18306033	     -0.43418641	      0.52104344	     -0.03687765	     -0.27707872	     -0.45825659	      0.02445597	      0.00612646	     -0.04154724	      0.71142715	     -0.07657341	      0.01589061	      0.01147546	      0.54261218	     -0.01297596	      0.02115162	      0.01540064
      3.06622667	      2.23398074	     -0.05984941	     -0.30018803	      2.32949867	      1.16887526	      0.39545433	     -0.01863159	      0.02266625	      0.29720007	     -0.13412046	      0.55344893	      0.04481217	      0.19624879	     -0.42872917	      0.52792532	     -0.03829817	     -0.27847811	     -0.47923032	      0.00040637	      0.05051651	     -0.04126823	      0.57427411	     -0.04650917	      0.03358383	      0.01443182	      0.51280116	      0.00305776	     -0.01280237	      0.01674136
      3.09955967	      2.23599954	     -0.06005233	     -0.28876020	      2.32912320	      1.16828219	      0.39557414	     -0.01843370	      0.02923213	      0.26562435	     -0.10709248	      0.54682917	      0.04550896	      0.20185530	     -0.45225026	      0.51411897	     -0.03778924	     -0.28157263	     -0.46800525	      0.01125994	      0.03433614	     -0.04130626	      0.59020100	     -0.03199556	      0.04885786	      0.01509925	      0.47624236	      0.00897429	      0.00264010	      0.00737430
      3.13289267	      2.24486598	     -0.06407221	     -0.30860757	      2.32988438	      1.16880969	      0.39648826	     -0.00915282	      0.02478309	      0.30355357	     -0.12983238	      0.56558600	      0.04493425	      0.19924132	     -0.46020610	      0.53435016	     -0.03794040	     -0.28441402	     -0.44339463	      0.04813212	      0.01895083	     -0.04111966	      0.69361054	     -0.04379326	      0.03994078	      0.01642427	      0.58410362	     -0.00004102	      0.00664879	      0.02156340
      3.16622567	      2.24991218	     -0.06485667	     -0.29344139	      2.33020669	      1.16862657	      0.39683881	     -0.00490861	      0.02313453	      0.26346826	     -0.09655821	      0.54201593	      0.04503925	      0.19641987	     -0.44282400	      0.52244784	     -0.03842470	     -0.28092658	     -0.44193319	      0.08323266	      0.08637442	     -0.04050041	      0.47637324	     -0.07748127	      0.09644322	      0.01126714	      0.42032001	     -0.00700303	     -0.01662160	      0.01099285
      3.19955867	      2.24555125	     -0.06074957	     -0.32305195	      2.33091656	      1.16908418	      0.39885603	     -0.01256932	      0.02917487	      0.31071150	     -0.11333485	      0.57498581	      0.04492389	      0.19643885	     -0.44059661	      0.56063382	     -0.03784386	     -0.26796501	     -0.46569327	      0.11047098	      0.01660055	     -0.04018945	      0.77428510	     -0.12314522	      0.04808273	     -0.00771453	      0.63529715	     -0.00443896	      0.02479481	      0.02628530
      3.23289167	      2.24069236	     -0.05483167	     -0.29641291	      2.32987527	      1.16881344	      0.39777345	     -0.02086572	      0.02651926	      0.26824505	     -0.09236087	      0.54367058	      0.04536279	      0.19507010	     -0.44058575	      0.52375462	     -0.03848852	     -0.25180121	     -0.45636405	      0.10244961	      0.13313167	     -0.04057604	      0.42686087	     -0.16269617	      0.11961123	     -0.00197306	      0.38799452	      0.00656980	     -0.02447250	      0.01221918
      3.26622467	      2.23931860	     -0.06775754	     -0.31496490	      2.33042069	      1.16915369	      0.39649409	     -0.00374997	      0.02924524	      0.30310755	     -0.10572543	      0.55718007	      0.04559247	      0.16949506	     -0.44891183	      0.53949348	     -0.03813239	     -0.25712517	     -0.45539488	      0.08936215	      0.03523445	     -0.04072900	      0.79316374	     -0.16124584	      0.03556842	     -0.01727584	      0.64545788	     -0.00182703	      0.01620296	      0.02107644
      3.29955767	      2.24269471	     -0.07363180	     -0.29749162	      2.32917291	      1.16937207	      0.39434408	      0.00876458	      0.02412469	      0.28730639	     -0.10379462	      0.52927780	      0.04577483	      0.15408890	     -0.45640394	      0.51503954	     -0.03882336	     -0.25190728	     -0.45131890	      0.05228170	      0.12968280	     -0.04095736	      0.46129466	     -0.13553660	      0.10078361	     -0.01519175	      0.38943681	     -0.00680654	     -0.00519012	      0.00726080
      3.33289067	      2.24539746	     -0.06949159	     -0.30883763	      2.32734348	      1.16935546	      0.39488718	      0.00591801	      0.03151576	      0.29995935	     -0.09803340	      0.53828934	      0.04620250	      0.15595473	     -0.46935039	      0.52735818	     -0.03841168	     -0.23149703	     -0.46553697	      0.02578190	      0.02780213	     -0.04168196	      0.71713864	     -0.09394509	      0.02663638	      0.00407811	      0.61713456	     -0.00206590	     -0.00517934	      0.01902181
      3.36622367	      2.25672859	     -0.05966228	     -0.30540705	      2.32470330	      1.16973932	      0.39505555	      0.00042923	      0.02489627	      0.31088376	     -0.11861533	      0.52045641	      0.04541599	      0.16655179	     -0.45243360	      0.52212149	     -0.03978060	     -0.20523394	     -0.46513264	      0.00561499	      0.06661616	     -0.04182364	      0.55469231	     -0.05466026	      0.08981244	      0.01645670	      0.43991935	      0.00662488	      0.01374189	      0.03156945
      3.39955667	      2.25789715	     -0.06266420	     -0.29992429	      2.32420442	      1.16937909	      0.39547296	      0.00545457	      0.03356123	      0.28602330	     -0.09111559	      0.51288529	      0.04634750	      0.16181140	     -0.44953133	      0.51773250	     -0.03895746	     -0.20097391	     -0.46619266	      0.01229706	      0.03344089	     -0.04180843	      0.59506946	     -0.03435622	      0.04894079	      0.01914069	      0.56570532	      0.00773036	     -0.02122438	      0.02457965
      3.43288967	      2.26605549	     -0.06990625	     -0.31492556	      2.32572586	      1.16996774	      0.39604588	      0.01917631	      0.02495852	      0.32253194	     -0.12393936	      0.53169734	      0.04533464	      0.15158274	     -0.46173937	      0.53935260	     -0.03995057	     -0.20875951	     -0.46064036	      0.03655060	      0.03575331	     -0.04152735	      0.66630418	     -0.04623186	      0.07717569	      0.01949234	      0.52398622	     -0.00206443	      0.02635007	      0.02735910
      3.46622267	      2.25573848	     -0.07024419	     -0.29598631	      2.32719497	      1.16934912	      0.39653240	      0.01447704	      0.02775524	      0.27184988	     -0.08710864	      0.52610160	      0.04606789	      0.15024961	     -0.47286883	      0.51801649	     -0.03941585	     -0.21537217	     -0.44583061	      0.05700199	      0.09237648	     -0.04115656	      0.49829763	     -0.09070693	      0.08244268	      0.01275622	      0.49278865	      0.00222427	     -0.02829393	      0.00456931
      3.49955567	      2.24760859	     -0.06830330	     -0.31565421	      2.32935996	      1.16966328	      0.39789897	      0.00528616	      0.03026292	      0.30920207	     -0.11854449	      0.55209308	      0.04584992	      0.15307339	     -0.44889637	      0.54506087	     -0.03892198	     -0.22337151	     -0.45292444	      0.08064901	      0.04836637	     -0.04084601	      0.75346221	     -0.14330108	      0.06443686	     -0.01334673	      0.60930665	      0.00451684	      0.02707413	      0.02385823
      3.53288867	      2.24287602	     -0.06219818	     -0.29681643	      2.33082064	      1.16926589	      0.39825633	     -0.00648388	      0.02363454	      0.26525451	     -0.09268474	      0.53622047	      0.04549707	      0.16301762	     -0.42499809	      0.53191157	     -0.03959169	     -0.23025164	     -0.46030056	      0.08332679	      0.13951835	     -0.04069280	      0.45706762	     -0.18536388	      0.10958452	     -0.00305455	      0.43112737	      0.00561559	     -0.02175935	      0.01003604
      3.56622167	      2.23293541	     -0.06394933	     -0.32266428	      2.33257596	      1.16948402	      0.39970781	     -0.01190503	      0.03725996	      0.30290402	     -0.10732559	      0.58014819	      0.04664316	      0.16733618	     -0.44207319	      0.56050594	     -0.03688284	     -0.24612264	     -0.45617574	      0.08652241	      0.03830408	     -0.04085431	      0.77221720	     -0.18385848	      0.04278137	     -0.01602037	      0.66156423	     -0.00618803	      0.01226690	      0.02107071
      3.59955467	      2.24791303	     -0.06236029	     -0.29874552	      2.33233042	      1.16919194	      0.39804355	     -0.00767768	      0.01702949	      0.26868106	     -0.10331994	      0.55035198	      0.04533552	      0.17797548	     -0.44452366	      0.53402754	     -0.03904046	     -0.25756349	     -0.43157452	      0.06953114	      0.11461933	     -0.04051281	      0.47651985	     -0.15225611	      0.11390214	     -0.01039397	      0.40555240	     -0.01181760	     -0.00471650	      0.01387009
      3.63288767	      2.24494199	     -0.06945074	     -0.31024646	      2.33243754	      1.16900541	      0.39749491	     -0.00479215	      0.03358515	      0.28802429	     -0.11152611	      0.56356771	      0.04627650	      0.17821707	     -0.44572252	      0.54841536	     -0.03745838	     -0.27841012	     -0.44109784	      0.05731841	      0.01044052	     -0.04062418	      0.72703705	     -0.09970643	      0.03558707	      0.00566359	      0.67040936	     -0.00228264	     -0.00483399	      0.01884209
      3.66622067	      2.25574149	     -0.06140893	     -0.29681604	      2.33082949	      1.16885140	      0.39640743	     -0.01243941	      0.02273145	      0.28078302	     -0.12444664	      0.54059057	      0.04548496	      0.19691655	     -0.43740990	      0.53858857	     -0.03932821	     -0.27743293	     -0.45294623	      0.03406217	      0.05095033	     -0.04058594	      0.54530555	     -0.05831299	      0.10167685	      0.01239694	      0.44319644	      0.01237491	      0.01250109	      0.01382037
      3.69955367	      2.25125310	     -0.05512986	     -0.30059677	      2.33021006	      1.16849717	      0.39657177	     -0.02254502	      0.02430440	      0.27927976	     -0.11239195	      0.54954867	      0.04571011	      0.21002567	     -0.44645982	      0.53976930	     -0.03895780	     -0.27656145	     -0.45374290	      0.02193332	      0.00390369	     -0.04039049	      0.64704756	     -0.04920946	      0.02908704	      0.01716325	      0.62608422	      0.00867340	     -0.01913512	      0.00941458
      3.73288667	      2.24362448	     -0.06369695	     -0.30505807	      2.33075046	      1.16894281	      0.39551858	     -0.01362345	      0.03213471	      0.30209578	     -0.13714625	      0.55204862	      0.04611949	      0.19919698	     -0.43661386	      0.53670869	     -0.03799731	     -0.29164414	     -0.43798237	      0.02777459	      0.01712577	     -0.04030461	      0.65839610	     -0.06876857	      0.06158217	      0.01560126	      0.51155085	     -0.01594570	      0.02602932	      0.02139062
      3.76621967	      2.24293033	     -0.06441741	     -0.29603161	      2.33194525	      1.16864156	      0.39497182	     -0.01319824	      0.02029141	      0.27016160	     -0.10498539	      0.54275878	      0.04599078	      0.19436604	     -0.43576226	      0.52799456	     -0.03897236	     -0.29476615	     -0.43479998	      0.03884970	      0.05183082	     -0.03956460	      0.56466001	     -0.12052717	      0.02882323	      0.01313730	      0.55056439	     -0.00940534	     -0.03032450	      0.01430106
      3.79955267	      2.23266389	     -0.06603226	     -0.32102952	      2.33310543	      1.16926929	      0.39616770	     -0.01893803	      0.03546447	      0.31842858	     -0.13001535	      0.57470705	      0.04702901	      0.18701828	     -0.43769708	      0.55486293	     -0.03664493	     -0.29227595	     -0.44406240	      0.06467058	      0.00895054	     -0.03924309	      0.77064725	     -0.17437186	      0.03276289	     -0.01148451	      0.58026452	      0.00704870	      0.03046459	      0.02414384
      3.83288567	      2.24127256	     -0.06259809	     -0.30058088	      2.33269786	      1.16896929	      0.39556380	     -0.01798181	      0.02251648	      0.27277090	     -0.09582016	      0.54112015	      0.04635525	      0.18541061	     -0.41937850	      0.53369509	     -0.03882878	     -0.27874145	     -0.43770080	      0.08031535	      0.08624224	     -0.03847454	      0.50434565	     -0.21435653	      0.05638867	      0.00092092	      0.48897046	      0.01247740	     -0.02895258	      0.00634360
      3.86621867	      2.24569004	     -0.07030498	     -0.32259212	      2.33217902	      1.16946195	      0.39595667	     -0.00417152	      0.03725355	      0.31818867	     -0.12195486	      0.55690167	      0.04757452	      0.17190232	     -0.41951941	      0.55482725	     -0.03688861	     -0.27215250	     -0.43315212	      0.09977624	     -0.00963319	     -0.03837327	      0.82033161	     -0.20952345	      0.03740185	     -0.01797748	      0.63497626	     -0.01291041	      0.02331427	      0.02205314
      3.89955167	      2.26315214	     -0.06428586	     -0.30813886	      2.33012745	      1.16955108	      0.39541835	      0.00039914	      0.01831245	      0.29391389	     -0.10385036	      0.53274856	      0.04651822	      0.17487078	     -0.43674117	      0.53744533	     -0.03940385	     -0.24726818	     -0.42489891	      0.08302333	      0.06319238	     -0.03797318	      0.50737853	     -0.18632629	      0.08336785	     -0.01587671	      0.45637398	     -0.01234384	     -0.01592049	      0.00597788
      3.93288467	      2.25940194	     -0.07094337	     -0.32193299	      2.32861513	      1.16979725	      0.39508972	      0.00670234	      0.03922253	      0.31948430	     -0.11001871	      0.54290405	      0.04835862	      0.16135707	     -0.44250614	      0.54779343	     -0.03710617	     -0.23877371	     -0.43862342	      0.05954633	     -0.04286069	     -0.03882514	      0.77849571	     -0.14606089	      0.02912153	      0.00590513	      0.62941708	      0.00386685	      0.00963964	      0.02055967
      3.96621767	      2.27197273	     -0.07004482	     -0.31416601	      2.32664384	      1.17027183	      0.39301254	      0.01417166	      0.01935982	      0.32304307	     -0.12133403	      0.51322513	      0.04680990	      0.15484466	     -0.41655586	      0.53533000	     -0.03991814	     -0.22447701	     -0.44268685	      0.01674523	      0.00866456	     -0.03863914	      0.58613719	     -0.11397758	      0.06194642	      0.01702522	      0.44960394	      0.01880788	     -0.00421922	      0.02517817
      3.99955067	      2.25244664	     -0.07388647	     -0.31011578	      2.32536827	      1.16993065	      0.39244677	      0.01543199	      0.03699687	      0.30882722	     -0.09939460	      0.51757110	      0.04835226	      0.14469837	     -0.43253544	      0.51867011	     -0.03826743	     -0.21949949	     -0.44401444	     -0.01340939	     -0.03482140	     -0.03969470	      0.68309465	     -0.10155726	     -0.00496455	      0.01794707	      0.56682801	      0.00319532	     -0.00602830	      0.02185680
      4.03288367	      2.25303454	     -0.06949800	     -0.31757369	      2.32496289	      1.17035471	      0.39240843	      0.01516115	      0.02358805	      0.33784198	     -0.12869889	      0.52873550	      0.04727415	      0.14551283	     -0.44465048	      0.52461849	     -0.04020475	     -0.20885495	     -0.45011072	     -0.02772704	     -0.01423858	     -0.04025546	      0.69187781	     -0.11438725	      0.01747675	      0.01502849	      0.46054373	     -0.01495690	      0.01251782	      0.02924013
      4.06621667	      2.24213983	     -0.07128616	     -0.29848342	      2.32560737	      1.16968487	      0.39221496	      0.01285550	      0.02605548	      0.28882741	     -0.09126401	      0.51328319	      0.04757882	      0.13940827	     -0.43202341	      0.50487400	     -0.03970279	     -0.21196768	     -0.46105377	     -0.01906755	      0.02146242	     -0.04016870	      0.57897296	     -0.14352953	     -0.00260776	      0.00868480	      0.48448832	     -0.00440352	     -0.01998866	      0.01290861
      4.09954967	      2.24170819	     -0.07604597	     -0.31231917	      2.32749582	      1.17003423	      0.39350574	      0.01495405	      0.03197742	      0.31776264	     -0.12012802	      0.53105879	      0.04709195	      0.13338884	     -0.41465952	      0.52744703	     -0.03896901	     -0.22123430	     -0.46999718	      0.01620039	     -0.00433350	     -0.04092409	      0.75590556	     -0.16825481	      0.02715785	     -0.01874886	      0.48609766	      0.00880777	      0.02775481	      0.02734153
      4.13288267	      2.25156663	     -0.06903450	     -0.29947211	      2.32924347	      1.16959440	      0.39573107	      0.01003087	      0.01349463	      0.27271432	     -0.08736992	      0.53202748	      0.04656885	      0.14631096	     -0.43179943	      0.52410145	     -0.03949281	     -0.21882338	     -0.46297770	      0.04162954	      0.07638806	     -0.04154933	      0.50302193	     -0.18802335	      0.05955528	      0.00319631	      0.41469896	      0.01412088	     -0.02998482	      0.01151896
      4.16621567	      2.24274427	     -0.07475341	     -0.31402478	      2.33120729	      1.16960380	      0.39889910	      0.01282993	      0.04030693	      0.28742452	     -0.09769209	      0.56864899	      0.04809635	      0.14729349	     -0.44681494	      0.54719986	     -0.03511580	     -0.23260703	     -0.46262713	      0.06601127	      0.01244618	     -0.04294321	      0.74919875	     -0.16763694	      0.07444462	     -0.01776379	      0.49125235	     -0.01114846	      0.02909722	      0.02365781
      4.19954867	      2.26098413	     -0.06780899	     -0.29836889	      2.33224583	      1.16935724	      0.40017349	      0.01357352	      0.00796354	      0.25589620	     -0.09375965	      0.54983986	      0.04516645	      0.16432791	     -0.42573923	      0.54802470	     -0.03821704	     -0.23413271	     -0.47296437	      0.04641428	      0.12176673	     -0.04425410	      0.45924730	     -0.13300464	      0.12304626	     -0.01466546	      0.37007822	     -0.01267214	     -0.02259331	      0.01936556
      4.23288167	      2.24348477	     -0.06886505	     -0.30885547	      2.33359178	      1.16916992	      0.40277104	      0.00448034	      0.03422513	      0.26097399	     -0.08954416	      0.58211886	      0.04553817	      0.17091894	     -0.43605148	      0.56802667	     -0.03623179	     -0.24706341	     -0.49370779	      0.01150802	      0.06006922	     -0.04670795	      0.69046415	     -0.07765679	      0.10194329	     -0.00318551	      0.45973263	      0.00343986	      0.01322375	      0.01256605
      4.26621467	      2.23666313	     -0.06361063	     -0.29506138	      2.33401578	      1.16873770	      0.40380090	     -0.00324032	      0.02241710	      0.24214826	     -0.09522812	      0.58448848	      0.04451598	      0.18455464	     -0.45851072	      0.55870787	     -0.03741125	     -0.25270662	     -0.50091798	     -0.04857863	      0.17366757	     -0.04845598	      0.43551484	     -0.02441026	      0.13560004	     -0.00241706	      0.33844095	      0.01627485	     -0.00510426	      0.00964867
      4.29954767	      2.22936570	     -0.06929314	     -0.29544992	      2.33530250	      1.16823578	      0.40512665	      0.00314023	      0.02873045	      0.23204585	     -0.08797654	      0.59743037	      0.04412816	      0.18420388	     -0.47297866	      0.56866633	     -0.03619906	     -0.26964813	     -0.51785114	     -0.08125918	      0.15909102	     -0.05112373	      0.60058009	      0.02794848	      0.11060601	      0.00209955	      0.41210338	     -0.00194396	     -0.00049054	      0.01509953
      4.33288067	      2.22644521	     -0.07099611	     -0.28785993	      2.33604393	      1.16782210	      0.40676303	      0.00775762	      0.02623200	      0.22043842	     -0.09289907	      0.59768846	      0.04312454	      0.18854890	     -0.48341511	      0.57077220	     -0.03619317	     -0.27779049	     -0.53131089	     -0.09242880	      0.26438786	     -0.05296588	      0.43458211	      0.06127149	      0.15527862	      0.01769664	      0.32586872	     -0.01712423	      0.00564370	      0.01931966
      4.36621367	      2.22888078	     -0.06363678	     -0.28950307	      2.33678348	      1.16726675	      0.41047202	     -0.00146492	      0.03292827	      0.20316751	     -0.07212622	      0.61349463	      0.04262907	      0.20510517	     -0.51248867	      0.58705118	     -0.03512383	     -0.26918945	     -0.54680798	     -0.06195376	      0.29674811	     -0.05496707	      0.48458256	      0.07847867	      0.16943396	      0.01610358	      0.39215097	     -0.00143996	     -0.00906022	      0.01360260
      4.39954667	      2.24485307	     -0.05896213	     -0.29042561	      2.33820245	      1.16675230	      0.41405065	     -0.00150447	      0.02368479	      0.19606061	     -0.07269311	      0.61975026	      0.04047579	      0.21731189	     -0.53803147	      0.60988412	     -0.03674792	     -0.26063637	     -0.56291261	     -0.00908929	      0.38786003	     -0.05695104	      0.43005003	      0.08809072	      0.24468023	     -0.00067142	      0.35913206	      0.01391894	      0.01038525	      0.01773083
      4.43287967	      2.25077509	     -0.06675830	     -0.28905055	      2.34105146	      1.16610713	      0.41724837	      0.01063975	      0.03344428	      0.17112919	     -0.04830024	      0.62614698	      0.04055390	      0.20933088	     -0.56274259	      0.62786250	     -0.03554383	     -0.26779796	     -0.57431490	      0.04580858	      0.47146500	     -0.05875962	      0.37838622	      0.10090434	      0.29706557	     -0.00833992	      0.41966258	      0.00661559	     -0.01226329	      0.01329732
      4.46621267	      2.26094659	     -0.06680803	     -0.29954449	      2.34418681	      1.16558346	      0.42077830	      0.01575877	      0.02401369	      0.17147652	     -0.03981190	      0.64746293	      0.03820546	      0.20848999	     -0.60202208	      0.65571134	     -0.03723528	     -0.26499008	     -0.57453350	      0.05828467	      0.54192290	     -0.06093353	      0.42659484	      0.11547541	      0.36436968	     -0.01227473	      0.44420621	     -0.00791416	      0.01464172	      0.01499027
      4.49954567	      2.25177709	     -0.06299051	     -0.29931946	      2.34665719	      1.16460866	      0.42415522	      0.00729064	      0.02959658	      0.14943240	     -0.01309792	      0.66664008	      0.03776222	      0.20924025	     -0.64463856	      0.66408178	     -0.03702181	     -0.26108482	     -0.58089317	      0.01723252	      0.65209585	     -0.06337533	      0.30992193	      0.14565852	      0.42337696	     -0.01607503	      0.46938357	     -0.00721765	     -0.01826547	      0.01197039
      4.53287867	      2.24637292	     -0.06174456	     -0.30942411	      2.34900774	      1.16376950	      0.42676133	      0.00047414	      0.03387351	      0.15311878	     -0.00714604	      0.68740643	      0.03710187	      0.20729734	     -0.67136340	      0.68809672	     -0.03693840	     -0.26224667	     -0.60791305	     -0.03036419	      0.69238750	     -0.06587023	      0.43855306	      0.20405692	      0.45801307	     -0.01357810	      0.57440162	      0.00538570	      0.02324114	      0.02497768
      4.56621167	      2.25601936	     -0.06107150	     -0.30450576	      2.35059213	      1.16234584	      0.42844462	      0.00097229	      0.03310938	      0.13303509	      0.00932227	      0.68563401	      0.03591475	      0.21018534	     -0.70440809	      0.69864144	     -0.03826488	     -0.26405990	     -0.63046213	     -0.03050853	      0.80471257	     -0.06757332	      0.28134475	      0.27533146	      0.51806844	      0.02054008	      0.55142441	      0.01121436	     -0.02563763	      0.02194217
      4.59954467	      2.26665595	     -0.05565051	     -0.31694942	      2.35168781	      1.16142768	      0.43031352	     -0.00600355	      0.03216570	      0.14307776	      0.01344765	      0.70950811	      0.03437846	      0.22269970	     -0.76422729	      0.71663851	     -0.03950035	     -0.26281037	     -0.62175086	      0.05490311	      0.80509884	     -0.06910715	      0.47229578	      0.32820215	      0.50680879	      0.02003707	      0.74705616	      0.00780914	      0.02626272	      0.02131065
      4.63287767	      2.27095497	     -0.05213133	     -0.31166940	      2.35336828	      1.15988546	      0.43120573	     -0.01112451	      0.03020964	      0.13031459	      0.01913790	      0.72202865	      0.03295091	      0.23355034	     -0.83306299	      0.71628989	     -0.04106466	     -0.27379039	     -0.61525095	      0.14046157	      0.91272811	     -0.06978448	      0.28389132	      0.31931063	      0.56902769	      0.01389203	      0.70419489	     -0.00749390	     -0.02550081	      0.01359880
      4.66621067	      2.25364188	     -0.05409876	     -0.32454797	      2.35713078	      1.15927210	      0.43154777	     -0.02157884	      0.02363657	      0.13954606	      0.02186832	      0.76001806	      0.03230231	      0.23248469	     -0.87797367	      0.73674661	     -0.04175504	     -0.30687530	     -0.62971253	      0.14631651	      0.88534090	     -0.07049288	      0.55456212	      0.23125036	      0.55586574	      0.00108823	      0.92873157	     -0.00756435	      0.02940520	      0.02458008
      4.69954367	      2.22408413	     -0.06312684	     -0.32254939	      2.36152764	      1.15788120	      0.43219932	     -0.02937661	      0.04194477	      0.13435286	      0.01665453	      0.79008307	      0.03690061	      0.22699792	     -0.90825667	      0.74536204	     -0.03953123	     -0.35679369	     -0.65581848	      0.12456763	      0.98081698	     -0.07144693	      0.38829739	      0.17205547	      0.62120434	     -0.02216587	      0.93243574	      0.00020557	     -0.03262743	      0.03094876
      4.73287667	      2.24412461	     -0.05948820	     -0.33971976	      2.36560797	      1.15705229	      0.43477257	     -0.03364969	      0.01993985	      0.13797116	      0.02304597	      0.82638197	      0.03130262	      0.25478824	     -0.94687547	      0.79005645	     -0.04271429	     -0.37983259	     -0.64642094	      0.18904285	      0.92072955	     -0.07065956	      0.67314642	      0.19860824	      0.63343257	     -0.01826533	      1.10202507	      0.01037067	      0.02990654	      0.02880435
      4.76620967	      2.26103912	     -0.06247914	     -0.35322625	      2.36917642	      1.15564549	      0.43801693	     -0.02476859	      0.01268139	      0.14527581	      0.01762838	      0.86774158	      0.02734568	      0.28541365	     -1.00200409	      0.82877395	     -0.04431255	     -0.40870901	     -0.61353377	      0.25674796	      0.95907106	     -0.06965770	      0.56580507	      0.26997824	      0.64894582	      0.01768995	      1.26323876	     -0.00319847	     -0.02998307	      0.01504494
      4.79954267	      2.24960095	     -0.05894285	     -0.36413265	      2.37145691	      1.15474433	      0.44087766	     -0.03694720	      0.02983335	      0.14795944	      0.02260711	      0.92562103	      0.03108811	      0.32398382	     -1.06102918	      0.84782446	     -0.04347988	     -0.43772661	     -0.58382558	      0.25081527	      0.87439903	     -0.06960085	      0.78791910	      0.25978903	      0.67037327	      0.00423691	      1.30105929	     -0.01377427	      0.03013596	     -0.00058658
      4.83287567	      2.24046311	     -0.07161660	     -0.37410526	      2.37453998	      1.15388884	      0.44134236	     -0.02308537	      0.02368550	      0.16147723	      0.00396175	      0.96848822	      0.02504532	      0.33905727	     -1.10221738	      0.88835636	     -0.04449348	     -0.49083643	     -0.60767924	      0.20339567	      0.83748362	     -0.06745417	      0.86356107	      0.11115405	      0.62863048	     -0.02616805	      1.50469375	     -0.01506680	     -0.02002586	      0.02086935
      4.86620867	      2.24206994	     -0.06898193	     -0.37301249	      2.37491811	      1.15266056	      0.44214258	     -0.03130775	      0.03876992	      0.16013950	     -0.01230006	      1.00018824	      0.03208816	      0.38451192	     -1.13906217	      0.91286799	     -0.04401743	     -0.51696356	     -0.62448177	      0.29889296	      0.75602160	     -0.06587647	      0.93905503	      0.00306527	      0.60085444	      0.03167644	      1.57309450	      0.02094678	      0.00121998	      0.03714170
      4.89954167	      2.27437446	     -0.06193620	     -0.38661821	      2.37478283	      1.15213777	      0.44277746	     -0.02495146	      0.02171218	      0.17718090	     -0.02563540	      1.02099497	      0.01924185	      0.43615776	     -1.17447525	      0.95436838	     -0.04723699	     -0.52151330	     -0.59500157	      0.37541348	      0.60982240	     -0.06226868	      1.13883597	      0.01293995	      0.53374031	     -0.04030454	      1.66223844	      0.00941122	      0.01111817	      0.02302214
      4.93287467	      2.28220707	     -0.07515965	     -0.39415438	      2.37662463	      1.15190170	      0.44071156	     -0.00987219	      0.02442914	      0.19319796	     -0.04305371	      1.03903530	      0.00843834	      0.44023527	     -1.20920482	      0.97942981	     -0.04692493	     -0.56063785	     -0.55903424	      0.35741275	      0.51211988	     -0.06022789	      1.14331950	      0.00327416	      0.44734957	      0.03481394	      1.82925061	     -0.01453740	     -0.01622890	      0.00303725
      4.96620767	      2.27586498	     -0.07433858	     -0.39762927	      2.37874722	      1.15122593	      0.43823899	     -0.02659248	      0.03487118	      0.20395817	     -0.06525092	      1.08621209	      0.03330434	      0.45646199	     -1.26159135	      0.99516089	     -0.04719639	     -0.59135133	     -0.55652164	      0.29848534	      0.35756361	     -0.05919069	      1.36807329	     -0.04257344	      0.40677106	     -0.01092015	      1.88410082	     -0.00440387	      0.02026910	      0.01236970
      4.99954067	      2.27826956	     -0.07686636	     -0.40314932	      2.38265451	      1.15053619	      0.43532122	     -0.03440839	      0.01905821	      0.21314324	     -0.08446137	      1.11454363	      0.02631989	      0.44689108	     -1.30942462	      1.03192623	     -0.04653802	     -0.62330886	     -0.58887981	      0.25689458	      0.23704766	     -0.05687819	      1.49747749	     -0.15395416	      0.36300409	     -0.01537097	      1.93703967	      0.01196858	     -0.00275483	      0.02604023
      5.03287367	      2.28824217	     -0.09465397	     -0.41709756	      2.38722524	      1.15074489	      0.43233417	     -0.01631906	      0.00298792	      0.22811187	     -0.08806735	      1.13471977	      0.02952770	      0.41569475	     -1.32156576	      1.07724537	     -0.04676588	     -0.66161392	     -0.58596726	      0.28463232	      0.11795237	     -0.05379204	      1.54364082	     -0.25039994	      0.30106585	      0.03073586	      1.94998550	      0.00454433	     -0.01723817	      0.00973896
      5.06620667	      2.30596371	     -0.06985206	     -0.44024879	      2.38734593	      1.15099458	      0.43279541	     -0.03945342	     -0.02745673	      0.25058229	     -0.08565219	      1.17398097	      0.02926947	      0.44391211	     -1.33008420	      1.08224357	     -0.04734704	     -0.63155403	     -0.52534273	      0.34081950	     -0.06644536	     -0.04824184	      1.73212206	     -0.28792306	      0.22946994	     -0.03284023	      1.99151984	     -0.00541544	      0.01075459	     -0.00048206
      5.09953967	      2.29986179	     -0.08463105	     -0.44638597	      2.38805581	      1.15080470	      0.42989575	     -0.03016150	     -0.00906560	      0.26225942	     -0.09347807	      1.18191496	      0.02922270	      0.40906907	     -1.32291224	      1.09010938	     -0.04814726	     -0.66239359	     -0.52806002	      0.39430809	     -0.23975871	     -0.04580199	      1.82131584	     -0.30408118	      0.16789439	      0.01381969	      1.97846467	     -0.01769768	      0.00817886	      0.01419659
      5.13287267	      2.30084515	     -0.07741774	     -0.44355175	      2.38701653	      1.15008349	      0.42615526	     -0.04013512	     -0.03667710	      0.26895045	     -0.10793589	      1.18888602	      0.03665703	      0.40824945	     -1.34505996	      1.08686336	     -0.05008856	     -0.66749935	     -0.57389740	      0.37593955	     -0.34981409	     -0.04116470	      1.82657520	     -0.33833149	      0.06715259	      0.01797035	      1.98576130	      0.00185792	      0.00100065	      0.02945780
      5.16620567	      2.28717374	     -0.08722803	     -0.44971889	      2.38710610	      1.14927385	      0.42142138	     -0.03600458	     -0.03065356	      0.28980467	     -0.11271951	      1.20119888	      0.03385000	      0.37872699	     -1.37172008	      1.08107606	     -0.04899279	     -0.69729901	     -0.60052542	      0.30203532	     -0.50367154	     -0.03988502	      1.98971268	     -0.38362233	     -0.03604692	      0.01149319	      2.00294871	      0.00166273	     -0.01162948	      0.01490649
      5.19953867	      2.28497392	     -0.08859306	     -0.46210525	      2.38622888	      1.14977897	      0.41730429	     -0.03324739	     -0.03498165	      0.32634238	     -0.12565211	      1.21326151	      0.03851173	      0.37452054	     -1.38637452	      1.05751672	     -0.04946898	     -0.70327098	     -0.55919158	      0.20816190	     -0.61342619	     -0.03857942	      1.91194022	     -0.44528189	     -0.11132044	      0.01992122	      1.97241272	     -0.00449677	      0.00910423	     -0.00757118
      5.23287167	      2.29551907	     -0.08690574	     -0.48102412	      2.38449244	      1.14938515	      0.41624790	     -0.01997357	     -0.03830142	      0.35363454	     -0.11867147	      1.22384621	      0.03666314	      0.39266193	     -1.38288885	      1.06289621	     -0.05131923	     -0.69560507	     -0.54223237	      0.17065535	     -0.74954485	     -0.03607526	      2.01307316	     -0.48834007	     -0.16720483	      0.00057161	      2.00629316	     -0.01807201	     -0.00392464	     -0.00228787
      5.26620467	      2.30161469	     -0.08526930	     -0.49147946	      2.38125385	      1.14906316	      0.41657092	     -0.01190110	     -0.03214253	      0.36583179	     -0.10746590	      1.22107365	      0.03734514	      0.41952203	     -1.35433361	      1.07297118	     -0.05037051	     -0.68819948	     -0.57618280	      0.21003571	     -0.83699477	     -0.03226921	      1.95781814	     -0.51655719	     -0.19338522	     -0.02334560	      1.97387978	      0.00198894	     -0.00725582	      0.02651135
      5.29953767	      2.30405102	     -0.08408366	     -0.49812791	      2.37746195	      1.14838204	      0.41666269	     -0.00355572	     -0.03137127	      0.37627246	     -0.09696212	      1.21069012	      0.03511928	      0.44536614	     -1.32489248	      1.07443521	     -0.05094514	     -0.68440859	     -0.59770761	      0.28450215	     -0.90162878	     -0.02048803	      1.99728120	     -0.54703734	     -0.24088212	      0.00106230	      1.97979512	      0.02135503	      0.01487902	      0.04187091
      5.33287067	      2.30476672	     -0.08415241	     -0.49898502	      2.37424027	      1.14796824	      0.41455011	      0.00155314	     -0.02639952	      0.38800179	     -0.09408894	      1.19452226	      0.03753286	      0.46387712	     -1.31593025	      1.05104877	     -0.05127604	     -0.68634506	     -0.56476225	      0.28370144	     -0.95084065	     -0.00616220	      1.99963629	     -0.56658726	     -0.29209725	      0.01219396	      1.98206453	      0.00707526	     -0.00595156	      0.02655506
      5.36620367	      2.31091977	     -0.08994099	     -0.49693733	      2.37324606	      1.14750743	      0.41041551	      0.01225283	     -0.02809831	      0.39529680	     -0.09299272	      1.17222996	      0.03921634	      0.46594619	     -1.33138909	      1.04088424	     -0.05080705	     -0.70177534	     -0.54008394	      0.20772930	     -1.00033799	     -0.01718646	      1.97446735	     -0.56796887	     -0.34931352	     -0.01428066	      1.95470585	     -0.01510495	     -0.00451947	      0.00618284
      5.39953667	      2.31991306	     -0.10100560	     -0.50012121	      2.37452772	      1.14667647	      0.40644339	      0.02549652	     -0.03197751	      0.40488938	     -0.09405050	      1.15523888	      0.03867129	      0.45234061	     -1.34851734	      1.07023353	     -0.04967938	     -0.72887345	     -0.56734218	      0.12834925	     -1.06672739	     -0.02369313	      2.00506686	     -0.57751953	     -0.40096507	     -0.00671817	      1.96498777	     -0.00778042	      0.01110429	      0.00627883
      5.43286967	      2.32635444	     -0.09600446	     -0.50131925	      2.37508757	      1.14622476	      0.40492808	      0.01378714	     -0.03676061	      0.40684374	     -0.09663482	      1.14609083	      0.04030307	      0.45555792	     -1.34089704	      1.08473258	     -0.04902318	     -0.73146045	     -0.57708966	      0.12890150	     -1.12284003	     -0.02106402	      1.96250768	     -0.59447315	     -0.41066220	      0.01733498	      1.94600133	      0.02366235	     -0.00754652	      0.02848635
      5.46620267	      2.31936573	     -0.09123039	     -0.50253986	      2.37543156	      1.14636557	      0.40579973	     -0.00048046	     -0.02988275	      0.40435109	     -0.09463024	      1.14383608	      0.04025041	      0.45080917	     -1.29581597	      1.07601330	     -0.04877903	     -0.72954397	     -0.54256612	      0.20773504	     -1.17101459	      0.02096728	      1.97660873	     -0.58689788	     -0.40062678	     -0.00359830	      1.94220937	      0.00777115	     -0.00324431	      0.03942229
      5.49953567	      2.31194688	     -0.07240477	     -0.50673680	      2.37613982	      1.14714183	      0.40823358	     -0.03167909	     -0.03205375	      0.40386147	     -0.09228124	      1.15531276	      0.04048347	      0.45836028	     -1.24771342	      1.06695041	     -0.04857745	     -0.70762822	     -0.51295361	      0.26849586	     -1.18223424	      0.02411171	      1.97024777	     -0.59149611	     -0.38118517	     -0.01594327	      1.92434070	     -0.01599804	      0.01031471	      0.02466823
      5.53286867	      2.31003487	     -0.08046867	     -0.50943565	      2.38069127	      1.14795486	      0.40839238	     -0.03450408	     -0.02599750	      0.39731658	     -0.09047018	      1.15879710	      0.04336512	      0.42494829	     -1.21963639	      1.10409556	     -0.04637309	     -0.72263187	     -0.54554489	      0.21633861	     -1.16102705	      0.01889125	      1.94281552	     -0.60026376	     -0.36827458	     -0.00433783	      1.91762578	     -0.01637503	     -0.00286021	      0.01067363
      5.56620167	      2.32598254	     -0.08823897	     -0.51177102	      2.38579562	      1.14859916	      0.40789596	     -0.02227401	     -0.04363882	      0.38852077	     -0.09190716	      1.15993130	      0.04087449	      0.39693552	     -1.23141568	      1.14970364	     -0.04721416	     -0.72758315	     -0.55810750	      0.13837396	     -1.12629271	     -0.00319890	      1.95150749	     -0.60124847	     -0.37019835	     -0.00112852	      1.87862322	     -0.00047354	     -0.00423589	      0.00891457
      5.59953467	      2.32523186	     -0.08481370	     -0.51270786	      2.38767221	      1.14931470	      0.40940963	     -0.03426957	     -0.03212608	      0.38116828	     -0.09155601	      1.17717045	      0.04441742	      0.39071901	     -1.24979580	      1.13973457	     -0.04473860	     -0.71209069	     -0.51032258	      0.10868487	     -1.10754351	     -0.02523450	      1.90513522	     -0.61154932	     -0.34561750	      0.01868158	      1.83891563	      0.01344203	     -0.00682789	      0.01027919
      5.63286767	      2.33291135	     -0.08381608	     -0.51630526	      2.38738982	      1.14990861	      0.41207705	     -0.02654641	     -0.02827778	      0.37819376	     -0.09021557	      1.18011147	      0.04238724	      0.39330143	     -1.23785360	      1.14409195	     -0.04578447	     -0.68977156	     -0.48657513	      0.17879366	     -1.10473753	     -0.01628933	      1.84463228	     -0.59280627	     -0.32942876	     -0.00083991	      1.85040875	     -0.00472559	      0.01168773	      0.01430833
      5.66620067	      2.34696389	     -0.07250327	     -0.51273056	      2.38504804	      1.15007678	      0.41526552	     -0.02819796	     -0.01904516	      0.37079383	     -0.09366268	      1.16472560	      0.04168600	      0.41794585	     -1.19647891	      1.15631221	     -0.04694994	     -0.65261445	     -0.53204646	      0.23990052	     -1.10107310	     -0.00261097	      1.76343742	     -0.59778516	     -0.26662771	      0.01856980	      1.82892857	     -0.01781677	     -0.01289565	      0.01770157
      5.69953367	      2.35864395	     -0.06455640	     -0.50405075	      2.38317235	      1.15047109	      0.41654717	     -0.03237424	     -0.01078573	      0.36153805	     -0.09904257	      1.13560367	      0.04182834	      0.43406295	     -1.14641859	      1.15654913	     -0.04755254	     -0.62450143	     -0.57374587	      0.23792624	     -1.07220512	     -0.01751461	      1.70436060	     -0.61394962	     -0.19902678	      0.00525784	      1.80267494	      0.00223310	      0.00253421	      0.01659063
      5.73286667	      2.36236049	     -0.07939149	     -0.50168940	      2.38397724	      1.15170782	      0.41497241	     -0.01945970	      0.00939409	      0.35989374	     -0.09542996	      1.11010107	      0.04235347	      0.41176403	     -1.11875989	      1.15159923	     -0.04737527	     -0.63145398	     -0.56072546	      0.17268911	     -1.01858896	     -0.03014626	      1.64591912	     -0.63337545	     -0.15283941	     -0.01819811	      1.80740197	      0.02042550	      0.01137726	      0.00464167
      5.76619967	      2.37206487	     -0.07805366	     -0.50508272	      2.38447315	      1.15299484	      0.41436574	     -0.02018197	      0.01680899	      0.36248021	     -0.08646243	      1.10619702	      0.04248882	      0.41413818	     -1.14539713	      1.14189194	     -0.04685545	     -0.61789937	     -0.53003830	      0.10777850	     -0.93913357	     -0.03614425	      1.55239164	     -0.65830082	     -0.09771760	     -0.01428973	      1.78804719	      0.00701230	     -0.01641830	     -0.00012770
      5.79953267	      2.38399754	     -0.08219678	     -0.50729602	      2.38496540	      1.15370717	      0.41443392	     -0.00971717	      0.02234166	      0.36112875	     -0.07676783	      1.09726385	      0.04156581	      0.41290541	     -1.17408952	      1.16204598	     -0.04666403	     -0.61348876	     -0.56888343	      0.10954867	     -0.85661572	     -0.03827189	      1.49503243	     -0.65046330	     -0.02596061	     -0.01841660	      1.75626812	     -0.01973991	      0.00770383	      0.01499499
      5.83286567	      2.39789343	     -0.07842417	     -0.50704439	      2.38441134	      1.15447753	      0.41532898	     -0.01433853	      0.03003040	      0.35745013	     -0.06728355	      1.07307396	      0.04158169	      0.42184829	     -1.15864941	      1.18078374	     -0.04635618	     -0.59863630	     -0.62153484	      0.14721341	     -0.77615585	     -0.03969299	      1.41515658	     -0.62540613	      0.07737836	     -0.00502571	      1.75559702	     -0.00105689	      0.00309548	      0.03032055
      5.86619867	      2.41715014	     -0.06617549	     -0.50565379	      2.38338756	      1.15579330	      0.41587216	     -0.03014829	      0.03241728	      0.35410344	     -0.05653636	      1.02981450	      0.04123882	      0.43607987	     -1.09745597	      1.17769960	     -0.04536532	     -0.56974461	     -0.61942550	      0.18048407	     -0.70522392	     -0.04158229	      1.31754355	     -0.59492904	      0.19546142	      0.01997711	      1.75361054	      0.02522711	     -0.01318179	      0.02656007
      5.89953167	      2.43741801	     -0.07105499	     -0.50123921	      2.38419154	      1.15690011	      0.41362010	     -0.02193240	      0.03139400	      0.34936338	     -0.04981699	      0.97310388	      0.03954699	      0.41814894	     -1.03852447	      1.18092068	     -0.04525277	     -0.56582368	     -0.60616686	      0.19224296	     -0.63922704	     -0.04347262	      1.25854990	     -0.56942152	      0.29115584	      0.00851637	      1.73837155	     -0.00410147	      0.01820679	      0.01620914
      5.93286467	      2.44930134	     -0.06835167	     -0.49040569	      2.38590872	      1.15693715	      0.41055505	     -0.03464954	      0.03372817	      0.33669737	     -0.04776280	      0.93846458	      0.04112751	      0.40505464	     -1.05057404	      1.18412389	     -0.04287153	     -0.56217939	     -0.63191874	      0.15222365	     -0.55330208	     -0.04701019	      1.15239619	     -0.59005465	      0.38471862	      0.00263432	      1.71861837	     -0.01598687	     -0.00923357	      0.01673936
      5.96619767	      2.46374407	     -0.07778090	     -0.47538589	      2.38893386	      1.15641412	      0.40644116	     -0.02994794	      0.03209964	      0.31390282	     -0.04415291	      0.90444491	      0.04130217	      0.37275899	     -1.09458358	      1.20414133	     -0.04109243	     -0.57086682	     -0.68687444	      0.09685699	     -0.46102573	     -0.04972778	      1.08185182	     -0.60489889	      0.45209458	     -0.01682970	      1.71094175	     -0.01147362	     -0.00368664	      0.02560149
      5.99953067	      2.48696175	     -0.07693692	     -0.45929190	      2.39048895	      1.15655563	      0.40445549	     -0.03063112	      0.03399892	      0.28835859	     -0.04228649	      0.86065042	      0.04131221	      0.35546627	     -1.10376213	      1.20554768	     -0.03936925	     -0.54819109	     -0.69816784	      0.04248414	     -0.36964329	     -0.05249429	      1.02581658	     -0.56115664	      0.53223344	     -0.01002876	      1.66596602	     -0.00048096	      0.00533919	      0.02855249
      6.03286367	      2.51543517	     -0.06907079	     -0.44785904	      2.39058823	      1.15776079	      0.40512673	     -0.03099920	      0.03744276	      0.27129031	     -0.04772862	      0.80870565	      0.03955205	      0.34864239	     -1.05133966	      1.19576276	     -0.03802102	     -0.49774696	     -0.67573375	      0.01060846	     -0.25927286	     -0.05451016	      0.93253564	     -0.46991556	      0.60162264	      0.01999929	      1.65558876	      0.00172596	     -0.00646012	      0.02439944
      6.06619667	      2.53811413	     -0.06463822	     -0.44231727	      2.39104287	      1.15877451	      0.40745848	     -0.02273392	      0.04094387	      0.26156943	     -0.05560855	      0.76952283	      0.03733637	      0.33762006	     -0.98665264	      1.20219336	     -0.03719089	     -0.44572145	     -0.69211617	      0.00480237	     -0.15313505	     -0.05577606	      0.90776099	     -0.41523679	      0.65122430	      0.01221618	      1.66356544	     -0.00989902	      0.00387310	      0.01726076
      6.09952967	      2.55073835	     -0.05278427	     -0.43487945	      2.39206945	      1.15894622	      0.41098264	     -0.02792053	      0.04487107	      0.24679780	     -0.05946723	      0.75707762	      0.03656411	      0.33534646	     -0.97848281	      1.20764331	     -0.03430037	     -0.38645252	     -0.74328668	      0.00332301	     -0.02671881	     -0.05688396	      0.84404081	     -0.44570955	      0.71657388	     -0.00911496	      1.59242450	     -0.00753560	      0.00789067	      0.00827375
      6.13286267	      2.56752670	     -0.06022464	     -0.43129931	      2.39433649	      1.15924116	      0.41258810	     -0.00738766	      0.04762958	      0.23319746	     -0.05539267	      0.75112333	      0.03622870	      0.30127167	     -0.99771724	      1.21594667	     -0.03224290	     -0.34428283	     -0.77445621	      0.00465278	      0.08732848	     -0.05751774	      0.82233999	     -0.44474510	      0.75806137	     -0.02041901	      1.56742865	     -0.00324242	     -0.00488818	      0.00324542
      6.16619567	      2.59299102	     -0.07208685	     -0.42482251	      2.39533593	      1.16024308	      0.41239222	      0.02203620	      0.04393180	      0.22225465	     -0.05635552	      0.72643312	      0.03205011	      0.25254870	     -0.99685846	      1.19691417	     -0.03175339	     -0.30064768	     -0.74792348	     -0.01008484	      0.20030392	     -0.05794031	      0.80901950	     -0.33670444	      0.78792764	     -0.00106968	      1.56764943	      0.00486665	     -0.00475888	      0.00985757
      6.19952867	      2.60234778	     -0.07006525	     -0.40717703	      2.39376800	      1.16092411	      0.41176057	      0.02466251	      0.04635611	      0.20602024	     -0.06111784	      0.69083190	      0.03221079	      0.21784109	     -0.97400757	      1.14336036	     -0.03060684	     -0.25225481	     -0.71833095	     -0.06357322	      0.31665159	     -0.05872897	      0.78296091	     -0.24293282	      0.82370506	      0.01825352	      1.49639992	      0.01602140	      0.01019736	      0.01864637
      6.23286167	      2.59244507	     -0.06374270	     -0.39141549	      2.39093311	      1.16087702	      0.41030890	      0.01565712	      0.04709406	      0.19658372	     -0.06007406	      0.66074615	      0.03117491	      0.18486963	     -0.94384907	      1.09691565	     -0.02841096	     -0.21296714	     -0.75963027	     -0.15276935	      0.40830216	     -0.05928204	      0.82964148	     -0.26773741	      0.81975687	      0.00053774	      1.46758569	      0.00392873	      0.00654486	      0.01316791
      6.26619467	      2.58729494	     -0.06844507	     -0.37702725	      2.38724292	      1.16048471	      0.40749209	      0.02334586	      0.04907007	      0.19347511	     -0.05562278	      0.62682696	      0.03119055	      0.13767598	     -0.91819166	      1.05686695	     -0.02584914	     -0.18380920	     -0.83297063	     -0.21648117	      0.50523610	     -0.05903916	      0.82703073	     -0.25431110	      0.79938841	     -0.01599106	      1.42277942	     -0.01733408	     -0.01652053	     -0.00281145
      6.29952767	      2.59997596	     -0.06074627	     -0.36402232	      2.38162262	      1.16026705	      0.40578172	      0.01978029	      0.04584682	      0.19256070	     -0.05004500	      0.59587620	      0.02783904	      0.10791728	     -0.92580600	      0.99377310	     -0.02766743	     -0.13004434	     -0.83475699	     -0.19712307	      0.58344714	     -0.05781218	      0.87655533	     -0.14694876	      0.78727396	     -0.01194712	      1.34153317	     -0.00277718	      0.00173114	      0.00179831
      6.33286067	      2.60613061	     -0.06138973	     -0.35383468	      2.37621661	      1.16028217	      0.40353542	      0.02338861	      0.04487427	      0.19479668	     -0.04523969	      0.57575373	      0.02403156	      0.06745805	     -0.94540351	      0.91893332	     -0.02699539	     -0.09163617	     -0.79071287	     -0.12691868	      0.67457045	     -0.05532568	      0.90288485	     -0.09479740	      0.74353552	     -0.00516028	      1.32854699	      0.01452513	      0.01531191	      0.02709267
      6.36619367	      2.60088514	     -0.06868627	     -0.34598623	      2.37214433	      1.15997662	      0.40013059	      0.03259247	      0.04351176	      0.19767293	     -0.03500732	      0.56199467	      0.02280824	      0.01760717	     -0.94731911	      0.85711364	     -0.02690470	     -0.07340834	     -0.78407737	     -0.10361021	      0.76330284	     -0.05337523	      0.94877100	     -0.13716644	      0.69889274	      0.01190449	      1.24663879	      0.00717929	     -0.01202787	      0.03766835
      6.39952667	      2.58062348	     -0.06369535	     -0.34086280	      2.36808381	      1.15922473	      0.39797350	      0.02198664	      0.04139509	      0.20209801	     -0.02065123	      0.55479011	      0.01853865	     -0.01373044	     -0.92728828	      0.81089433	     -0.02402946	     -0.04672671	     -0.83009150	     -0.19964189	      0.83643029	     -0.05263736	      1.03669653	     -0.15620038	      0.65081551	     -0.00537923	      1.14954941	     -0.00551724	      0.00207716	      0.02589849
      6.43285967	      2.56892781	     -0.05912999	     -0.33315002	      2.36341071	      1.15842943	      0.39669711	      0.01338609	      0.04759796	      0.20319140	     -0.01148248	      0.53883763	      0.02514204	     -0.03569651	     -0.88293490	      0.76631973	     -0.01873350	     -0.01520403	     -0.87875282	     -0.25480999	      0.91474949	     -0.05086202	      1.07958891	     -0.08098032	      0.59931464	     -0.01119574	      1.11760347	     -0.00720923	     -0.00008784	      0.01573021
      6.46619267	      2.58261697	     -0.04574897	     -0.32498061	      2.35867444	      1.15798644	      0.39610039	      0.00084883	      0.03522803	      0.20231039	     -0.00855939	      0.52986646	     -0.00228194	     -0.05038400	     -0.86162906	      0.71280574	     -0.03049314	      0.02538131	     -0.87136246	     -0.15804380	      0.97684466	     -0.04822700	      1.13062714	      0.00043083	      0.56233284	      0.02361214	      1.04150117	      0.00773978	     -0.00810616	      0.01836825
      6.49952567	      2.57238931	     -0.04254912	     -0.32114554	      2.35597063	      1.15784228	      0.39568325	     -0.00297023	      0.03039708	      0.20101103	     -0.00464613	      0.55060216	     -0.02666159	     -0.07272773	     -0.88466977	      0.66444590	     -0.02239177	      0.04825080	     -0.83947055	     -0.17906401	      1.01298318	     -0.04575590	      1.18923410	      0.01673040	      0.50729416	      0.01109303	      0.97845632	      0.00265465	      0.01794125	      0.03153306
      6.53285867	      2.55152744	     -0.06078553	     -0.31799151	      2.35588007	      1.15788249	      0.39369926	      0.01601068	      0.03972611	      0.19684451	     -0.00012961	      0.56937587	      0.01214184	     -0.10540487	     -0.89119950	      0.63554205	     -0.02241963	      0.03464520	     -0.84833735	     -0.26767751	      1.02601592	     -0.04261072	      1.23956140	     -0.01387039	      0.44902614	      0.00920031	      0.90900331	     -0.01370134	     -0.00879174	      0.03583624
      6.56619167	      2.54095613	     -0.07256653	     -0.30974331	      2.35573037	      1.15811132	      0.39151089	      0.02509625	      0.03567692	      0.18963137	     -0.00441795	      0.57946541	     -0.01065207	     -0.14155254	     -0.86090014	      0.61312480	     -0.02851790	      0.02442475	     -0.87994776	     -0.18535882	      1.02383212	     -0.04192230	      1.27228683	     -0.04509253	      0.39761798	     -0.02146919	      0.85079324	      0.00260902	     -0.00704635	      0.02848540
      6.59952467	      2.53461846	     -0.05119260	     -0.29610663	      2.35380267	      1.15816204	      0.39249252	     -0.00396215	      0.01915782	      0.17710746	     -0.01980067	      0.58257234	     -0.02173115	     -0.12633786	     -0.83733783	      0.58523344	     -0.02073521	      0.05955329	     -0.88640986	     -0.17858823	      1.01113051	     -0.03952625	      1.31111333	     -0.06963756	      0.36059762	     -0.01427427	      0.81374890	      0.02025531	      0.01506764	      0.02606794
      6.63285767	      2.50940836	     -0.03847755	     -0.28445225	      2.35276337	      1.15816693	      0.39528941	     -0.02299847	      0.03830892	      0.16184953	     -0.03220029	      0.59413463	     -0.02099326	     -0.11219537	     -0.82366699	      0.56820551	     -0.01683053	      0.08361913	     -0.89227018	     -0.26595220	      1.00172285	     -0.03946196	      1.35113864	     -0.03926618	      0.33804144	     -0.01706498	      0.77396784	     -0.01053599	     -0.01513761	      0.02047990
      6.66619067	      2.51552831	     -0.04662877	     -0.28436339	      2.35485549	      1.15844459	      0.39710919	     -0.00762807	      0.03111193	      0.15208433	     -0.03575195	      0.61698254	     -0.02984198	     -0.12292832	     -0.80761350	      0.57880374	     -0.02657758	      0.07425876	     -0.91505050	     -0.23002642	      1.00074933	     -0.03834275	      1.37250410	      0.02546614	      0.30180505	     -0.01192775	      0.77356003	     -0.01947800	      0.00167723	      0.00802440
      6.69952367	      2.52741297	     -0.04992971	     -0.28288067	      2.35734417	      1.15881426	      0.39862864	     -0.00249879	      0.01963554	      0.13893222	     -0.04108077	      0.63844993	     -0.03183335	     -0.12572802	     -0.81239637	      0.58585278	     -0.02268671	      0.06874797	     -0.90610336	     -0.19596030	      0.99646918	     -0.04060436	      1.41751995	      0.07415092	      0.28828623	      0.02596389	      0.74715605	      0.01908364	      0.01165520	      0.01093641
      6.73285667	      2.51370838	     -0.04574032	     -0.27892293	      2.35898097	      1.15915220	      0.40015139	     -0.01299101	      0.02812770	      0.12589268	     -0.04700821	      0.65300671	     -0.02118068	     -0.11886188	     -0.82286627	      0.58095233	     -0.03041331	      0.06513957	     -0.87115695	     -0.29111557	      0.98754175	     -0.03938570	      1.44497484	      0.09193440	      0.26889594	      0.01656710	      0.78724152	      0.01365736	     -0.01109131	      0.01939105
      6.76618967	      2.51098340	     -0.04323055	     -0.27673901	      2.36052495	      1.15966680	      0.39993104	     -0.01939063	      0.02968489	      0.11869885	     -0.04803250	      0.65247169	     -0.03072132	     -0.11851246	     -0.80065741	      0.58870716	     -0.01606432	      0.06025924	     -0.87259874	     -0.27761304	      0.96363134	     -0.04130232	      1.46206176	      0.07538713	      0.26811014	      0.00858077	      0.80019338	     -0.01797783	     -0.00198380	      0.00821683
      6.79952267	      2.51911227	     -0.03888864	     -0.27468429	      2.36187493	      1.16001642	      0.39790572	     -0.03187819	      0.02085060	      0.11598728	     -0.04987500	      0.63759822	     -0.02989555	     -0.11483623	     -0.77334018	      0.60268904	     -0.02874140	      0.04743230	     -0.91218436	     -0.21409410	      0.92213917	     -0.04418583	      1.48861059	      0.03291540	      0.27480325	      0.01294005	      0.85878641	     -0.00910598	      0.01296384	     -0.00126424
      6.83285567	      2.51987348	     -0.04315874	     -0.26621625	      2.36231314	      1.15984111	      0.39457059	     -0.03424902	      0.02391760	      0.11081651	     -0.05623461	      0.61667379	     -0.03114909	     -0.12241605	     -0.77798326	      0.60480324	     -0.01971671	      0.02953031	     -0.94338436	     -0.26687132	      0.88174051	     -0.04553440	      1.49786061	      0.00861783	      0.30269780	     -0.02061905	      0.92581064	      0.00435629	     -0.01133133	      0.00796055
      6.86618867	      2.52290349	     -0.04883441	     -0.26260517	      2.36135755	      1.15965067	      0.39205961	     -0.02792314	      0.03090307	      0.11138295	     -0.05256998	      0.59977924	     -0.02777527	     -0.12547786	     -0.81047388	      0.59694716	     -0.01363299	      0.01630266	     -0.92777700	     -0.31715685	      0.83289027	     -0.04798204	      1.50488153	      0.00935753	      0.33543772	     -0.00759139	      0.99687016	      0.00113130	     -0.00338122	      0.00984830
      6.89952167	      2.54447023	     -0.04167036	     -0.26830780	      2.35854478	      1.15971315	      0.39134741	     -0.03005825	      0.02513321	      0.12394876	     -0.04193352	      0.58014977	     -0.03029439	     -0.10736944	     -0.82890357	      0.59151066	     -0.00111930	      0.02950483	     -0.88474932	     -0.26944179	      0.77901959	     -0.05038005	      1.51212152	      0.05233850	      0.36539296	     -0.01104951	      1.09607051	     -0.00000380	      0.00998970	      0.00307356
      6.93285467	      2.56438759	     -0.03698202	     -0.27206295	      2.35541212	      1.15948096	      0.39046468	     -0.02911828	      0.02444089	      0.13527857	     -0.03195162	      0.54507083	     -0.03170647	     -0.09189078	     -0.80817972	      0.59176391	     -0.01454663	      0.03659292	     -0.88437492	     -0.22842407	      0.74285158	     -0.05265285	      1.48610322	      0.09739168	      0.40644228	      0.00701567	      1.18444898	     -0.00397158	     -0.00618667	      0.01010670
      6.96618767	      2.57502285	     -0.03126950	     -0.27710527	      2.35292211	      1.15875877	      0.38939866	     -0.03132803	      0.01784605	      0.14581560	     -0.01931249	      0.51445269	     -0.03333408	     -0.07917439	     -0.78919722	      0.60508283	     -0.01144509	      0.04824538	     -0.93073348	     -0.26943292	      0.71419334	     -0.05397875	      1.46449487	      0.09119856	      0.44038941	      0.01816147	      1.29355836	     -0.00778087	      0.00385469	      0.02668125
      6.99952067	      2.56599930	     -0.03143310	     -0.28188873	      2.35058003	      1.15797679	      0.38824820	     -0.03361837	      0.03537741	      0.15767085	     -0.00559924	      0.49731243	     -0.02899164	     -0.07415204	     -0.80210199	      0.61307193	      0.01727918	      0.05940857	     -0.96342088	     -0.28929329	      0.67970501	     -0.05711061	      1.46910111	      0.04316531	      0.48253977	      0.00495300	      1.36428100	     -0.00585023	      0.00242237	      0.03132525
      7.03285367	      2.56635442	     -0.03612156	     -0.28334956	      2.34801778	      1.15760769	      0.38616734	     -0.02662179	      0.03312890	      0.16886108	      0.00382508	      0.48030779	     -0.03105900	     -0.07843765	     -0.82315628	      0.60040642	      0.01870439	      0.05836388	     -0.94407329	     -0.25082850	      0.65910877	     -0.05752072	      1.39039059	     -0.02908555	      0.50638000	     -0.02077891	      1.46913804	      0.00466977	      0.00190151	      0.02145213
      7.06618667	      2.58063027	     -0.03654560	     -0.28302518	      2.34519289	      1.15761397	      0.38434387	     -0.02433802	      0.03210886	      0.17854280	      0.00573523	      0.46064526	     -0.03217145	     -0.07956202	     -0.83242232	      0.58111520	      0.02905231	      0.06549055	     -0.89809639	     -0.16456774	      0.61543276	     -0.05831845	      1.35703056	     -0.05433811	      0.54610720	     -0.01064660	      1.54234705	      0.01667778	     -0.01335564	      0.01870230
      7.09951967	      2.59336739	     -0.03494650	     -0.28604796	      2.34407583	      1.15762973	      0.38355983	     -0.02420483	      0.02769695	      0.18656739	      0.00619570	      0.45297365	     -0.02810422	     -0.07938578	     -0.83305668	      0.58022627	      0.02049358	      0.07015350	     -0.89569900	     -0.13523705	      0.57128228	     -0.05825001	      1.28178936	     -0.02588275	      0.58299075	     -0.01319420	      1.61955681	      0.00608225	      0.01179185	      0.02678496
      7.13285267	      2.59340707	     -0.03089236	     -0.29074500	      2.34502600	      1.15755626	      0.38373690	     -0.03315360	      0.03463198	      0.18908745	      0.00897323	      0.46218625	     -0.03185606	     -0.08005099	     -0.83316099	      0.60115652	      0.03438796	      0.08175427	     -0.94205464	     -0.15498267	      0.53136006	     -0.05925623	      1.17340241	     -0.00213451	      0.61894729	     -0.00289971	      1.68205857	     -0.00941855	     -0.00060245	      0.03575832
      7.16618567	      2.59858815	     -0.03178517	     -0.29407065	      2.34742240	      1.15776244	      0.38334277	     -0.03330684	      0.02974084	      0.18752751	      0.00721398	      0.47485937	     -0.02986644	     -0.08876410	     -0.82076059	      0.61977857	      0.03269164	      0.08163561	     -0.97827621	     -0.16991200	      0.48941197	     -0.05954124	      1.10673561	     -0.04700887	      0.64614859	      0.01630305	      1.72295743	     -0.01590593	     -0.00874713	      0.03612904
      7.19951867	      2.59565482	     -0.03560055	     -0.29114159	      2.34952885	      1.15834784	      0.38368969	     -0.03214151	      0.03441459	      0.18135158	     -0.00363054	      0.49062088	     -0.02436863	     -0.09813760	     -0.81658947	      0.61658169	      0.03403752	      0.08043285	     -0.95317229	     -0.13370712	      0.46977739	     -0.05888566	      1.00113854	     -0.11873050	      0.66860053	      0.01511062	      1.74780073	     -0.00179097	      0.00772652	      0.02661343
      7.23285167	      2.60324654	     -0.03624838	     -0.28940530	      2.35182754	      1.15905881	      0.38580330	     -0.02929824	      0.03487529	      0.17297962	     -0.01581973	      0.51942527	     -0.02762737	     -0.10308261	     -0.83237170	      0.61241558	      0.03705627	      0.08800001	     -0.90181056	     -0.05277714	      0.45897328	     -0.05719008	      0.88608171	     -0.13672112	      0.68499503	     -0.00818478	      1.77301848	      0.01363074	     -0.00083176	      0.01508583
      7.26618467	      2.62227622	     -0.03215464	     -0.29259994	      2.35518707	      1.15947336	      0.38931495	     -0.02653313	      0.02917732	      0.16465152	     -0.02659028	      0.55927958	     -0.02901909	     -0.10013958	     -0.85351148	      0.63038477	      0.03732979	      0.10427869	     -0.89537993	      0.02728208	      0.44177641	     -0.05533057	      0.80021361	     -0.10916468	      0.70403189	     -0.01663903	      1.78552524	      0.00991376	     -0.01078493	      0.01252591
      7.29951767	      2.62659665	     -0.02425917	     -0.29240806	      2.35891009	      1.15955765	      0.39279753	     -0.03353818	      0.03079025	      0.15107003	     -0.03691395	      0.59401121	     -0.02661917	     -0.09271130	     -0.85703642	      0.65727289	      0.03791926	      0.12390258	     -0.93647993	      0.05566122	      0.44751203	     -0.05365099	      0.65936190	     -0.12340048	      0.72651005	     -0.00695056	      1.77943763	     -0.00468141	      0.01185783	      0.01718001
      7.33285067	      2.62541565	     -0.02446769	     -0.29157670	      2.36268353	      1.15978108	      0.39429132	     -0.03332629	      0.03428119	      0.13892489	     -0.04595835	      0.61855102	     -0.02583463	     -0.09861330	     -0.83375578	      0.67871216	      0.03969120	      0.13017068	     -0.97418873	      0.04054956	      0.43776639	     -0.05240670	      0.59232915	     -0.17618496	      0.74179394	     -0.00302810	      1.76847090	     -0.01623669	      0.00219198	      0.01795947
      7.36618367	      2.62536675	     -0.02643409	     -0.28939728	      2.36540221	      1.16016061	      0.39505293	     -0.03152656	      0.03268705	      0.13067033	     -0.05489495	      0.64127733	     -0.02693026	     -0.10740302	     -0.83282273	      0.68057300	      0.04032440	      0.13265757	     -0.95929630	      0.00733297	      0.44887120	     -0.05092669	      0.46381626	     -0.19172534	      0.75469657	     -0.00527795	      1.74466178	     -0.00404786	     -0.01343342	      0.00675812
      7.39951667	      2.62934193	     -0.02741975	     -0.28887444	      2.36698835	      1.16030125	      0.39631448	     -0.02878518	      0.03431800	      0.12531965	     -0.05974977	      0.67065733	     -0.02258914	     -0.11118659	     -0.88036661	      0.67421106	      0.04093206	      0.13835014	     -0.91524695	     -0.00607657	      0.44347932	     -0.04937881	      0.39261400	     -0.14352916	      0.77263677	      0.00261868	      1.71289794	      0.01316307	      0.00579068	     -0.00132837
      7.43284967	      2.63791212	     -0.02825988	     -0.28799785	      2.36802374	      1.15990660	      0.39735601	     -0.02189290	      0.02877026	      0.12082927	     -0.06420540	      0.69485342	     -0.02845058	     -0.11554369	     -0.93523655	      0.67575406	      0.04059441	      0.14535986	     -0.90791473	      0.00084672	      0.46037530	     -0.04749124	      0.28775713	     -0.12993530	      0.79055040	      0.00781068	      1.69169860	      0.00924242	      0.00775522	      0.00693053
      7.46618267	      2.64079673	     -0.02565941	     -0.28801469	      2.36849440	      1.15925975	      0.39824989	     -0.02226059	      0.03372418	      0.11706608	     -0.06138036	      0.70152281	     -0.02366112	     -0.11254477	     -0.95552608	      0.69038300	      0.04065916	      0.15600502	     -0.94966908	      0.02386360	      0.46939873	     -0.04585380	      0.22341323	     -0.17143252	      0.81468059	      0.01629911	      1.64576480	     -0.00372786	     -0.01577482	      0.01535071
      7.49951567	      2.64310588	     -0.01873545	     -0.28950551	      2.36794024	      1.15882078	      0.39902194	     -0.02913013	      0.03068714	      0.11810062	     -0.05423272	      0.69300347	     -0.02844904	     -0.10489129	     -0.94431580	      0.70495556	      0.03981160	      0.17036056	     -0.98979404	      0.03862317	      0.49193135	     -0.04436522	      0.14832677	     -0.18431364	      0.82813355	     -0.00144373	      1.60476909	     -0.00850424	      0.01199112	      0.01260099
      7.53284867	      2.64542742	     -0.01563849	     -0.29115631	      2.36671823	      1.15860830	      0.39936843	     -0.03227801	      0.03353009	      0.12172512	     -0.04546508	      0.67881060	     -0.02631419	     -0.09818340	     -0.94590785	      0.70899120	      0.03915548	      0.17756918	     -0.99090599	      0.03837760	      0.51515705	     -0.04344861	      0.10031553	     -0.10740187	      0.83972085	     -0.01281150	      1.56140331	     -0.00261233	      0.00287272	      0.00748369
      7.56618167	      2.64611001	     -0.01690702	     -0.29261981	      2.36606967	      1.15819564	      0.39877366	     -0.02933146	      0.02572556	      0.12520088	     -0.03766908	      0.67300519	     -0.02962990	     -0.09908135	     -0.99674873	      0.70779487	      0.03716607	      0.17326711	     -0.96546872	     -0.00394689	      0.54774387	     -0.04285241	      0.09283456	     -0.08026064	      0.84724918	     -0.01714086	      1.52164081	      0.00098732	     -0.00679910	      0.01341587
      7.59951467	      2.63165825	     -0.02586222	     -0.29452030	      2.36652191	      1.15740424	      0.39771152	     -0.02234820	      0.03410324	      0.12615452	     -0.02572039	      0.67143526	     -0.02646691	     -0.10720300	     -1.06833376	      0.71623801	      0.03773459	      0.15442383	     -0.95778899	     -0.08000542	      0.58415653	     -0.04286170	      0.09174449	     -0.11118356	      0.86512970	      0.01414756	      1.45311191	     -0.00043734	      0.00228689	      0.02290878
      7.63284767	      2.62700469	     -0.03191532	     -0.30001941	      2.36737125	      1.15664057	      0.39709556	     -0.01539175	      0.03205135	      0.12799827	     -0.00963214	      0.66095483	     -0.02615306	     -0.10543379	     -1.10678009	      0.74277074	      0.03472427	      0.13759322	     -0.98313173	     -0.16873774	      0.61378197	     -0.04330606	      0.08962143	     -0.08740013	      0.87803349	      0.01558895	      1.41559001	      0.00000028	      0.00499471	      0.02632614
      7.66618067	      2.62999724	     -0.02568420	     -0.30456964	      2.36709244	      1.15617352	      0.39793791	     -0.02156472	      0.03205172	      0.12916107	      0.00437466	      0.63291281	     -0.02740760	     -0.07880670	     -1.09848676	      0.77409730	      0.03195180	      0.13671190	     -1.00980390	     -0.23429104	      0.63066862	     -0.04431496	      0.08755049	      0.00388950	      0.89836258	      0.00674048	      1.37261555	      0.00559381	     -0.01363818	      0.02393137
      7.69951367	      2.63009078	     -0.01539125	     -0.30708429	      2.36620242	      1.15600944	      0.39963411	     -0.02965235	      0.03048638	      0.12861890	      0.01483030	      0.59818636	     -0.02988738	     -0.03955340	     -1.07196818	      0.80248151	      0.02753184	      0.13738888	     -1.01856207	     -0.27527508	      0.64031505	     -0.04566776	      0.08953060	      0.00091061	      0.91375941	     -0.00477974	      1.33020156	     -0.00177475	      0.00854188	      0.02029412
      7.73284667	      2.62725180	     -0.02182913	     -0.31037206	      2.36656649	      1.15584165	      0.40092891	     -0.01524303	      0.03943828	      0.12707719	      0.02337459	      0.57473142	     -0.02604793	     -0.01402355	     -1.06825220	      0.83541917	      0.02407426	      0.11302419	     -1.02352208	     -0.28889934	      0.64579992	     -0.04736522	      0.08952011	     -0.03332546	      0.92006549	     -0.00880431	      1.28724176	     -0.01775199	      0.00468322	      0.02028567
      7.76617967	      2.63624460	     -0.02915013	     -0.31396736	      2.36811135	      1.15542367	      0.40214690	      0.00158664	      0.03313742	      0.12238047	      0.03015715	      0.56483979	     -0.03141603	      0.00970405	     -1.10863711	      0.87286863	      0.01168140	      0.08115409	     -1.02274699	     -0.30872942	      0.64345719	     -0.04933587	      0.09593263	      0.01549859	      0.91853822	     -0.01892593	      1.25870238	     -0.00168794	     -0.01165225	      0.02618205
      7.79951267	      2.63289362	     -0.03982244	     -0.31527236	      2.37024032	      1.15494938	      0.40305727	      0.01659242	      0.03367180	      0.11448382	      0.03372256	      0.55885797	     -0.02792398	      0.03490503	     -1.14785406	      0.91075125	     -0.01901228	      0.03113257	     -1.02658483	     -0.35967180	      0.63218826	     -0.05154631	      0.10621160	      0.06459786	      0.90903189	     -0.01166256	      1.22802761	      0.01865356	      0.00911719	      0.03043785
      7.83284567	      2.61960861	     -0.04815688	     -0.31397524	      2.37182278	      1.15475567	      0.40368703	      0.02833261	      0.03386880	      0.10585474	      0.03345349	      0.54285679	     -0.02516164	      0.06643257	     -1.13381304	      0.94927305	     -0.02256305	     -0.01694344	     -1.03840066	     -0.44114539	      0.59750636	     -0.05382397	      0.15836133	      0.02705282	      0.88456248	      0.00058930	      1.20019696	      0.00708559	      0.00558412	      0.02543871
      7.86617867	      2.60006616	     -0.04086698	     -0.31211568	      2.37200715	      1.15479675	      0.40563436	      0.01737043	      0.03642581	      0.09944890	      0.02915779	      0.51964098	     -0.02058923	      0.12152121	     -1.06755469	      0.98328613	     -0.02950115	     -0.05176361	     -1.05091413	     -0.52107467	      0.55059029	     -0.05625420	      0.22787675	      0.00891766	      0.84957548	      0.01237240	      1.18655977	     -0.00586564	     -0.01512257	      0.01656286
      7.89951167	      2.58181366	     -0.04126655	     -0.31308877	      2.37281973	      1.15485278	      0.40744927	      0.01454121	      0.03993485	      0.09526366	      0.02530794	      0.50127271	     -0.02368582	      0.16316075	     -0.98676807	      1.02524007	     -0.02982902	     -0.09638066	     -1.07934352	     -0.56854278	      0.50673413	     -0.05858119	      0.31196474	      0.04963592	      0.80363339	     -0.00013698	      1.18301502	     -0.00950512	      0.01210840	      0.01016010
      7.93284467	      2.56922678	     -0.04648276	     -0.31815253	      2.37503956	      1.15472123	      0.40903589	      0.01823504	      0.03313532	      0.09295605	      0.02362660	      0.50584616	     -0.01555036	      0.19732505	     -0.95415043	      1.07425699	     -0.03874005	     -0.15097930	     -1.10371828	     -0.57904298	      0.47448109	     -0.06047790	      0.41452939	      0.04787583	      0.74982121	     -0.00817674	      1.18382691	     -0.00091571	      0.00488861	      0.01121868
      7.96617767	      2.54609988	     -0.05207212	     -0.32365341	      2.37746664	      1.15458491	      0.41113315	      0.01799791	      0.03594481	      0.08972811	      0.02383269	      0.53129962	     -0.01283293	      0.22907688	     -0.96486642	      1.11332265	     -0.03718421	     -0.20761170	     -1.10811786	     -0.55432797	      0.45772423	     -0.06188045	      0.53255287	     -0.01360817	      0.68664557	      0.01974095	      1.19715390	      0.00918781	     -0.01545535	      0.01789892
      7.99951067	      2.52776836	     -0.05655246	     -0.32685100	      2.37816689	      1.15471162	      0.41312551	      0.02146318	      0.03023932	      0.08912338	      0.02043553	      0.54638131	      0.01272132	      0.26600198	     -0.93554413	      1.13988994	     -0.04015397	     -0.25715462	     -1.10030637	     -0.50606103	      0.44858119	     -0.06223463	      0.67346075	     -0.05747764	      0.60654302	      0.00536388	      1.22002968	      0.00528937	      0.01277356	      0.02048090
      8.03284367	      2.50321243	     -0.05953136	     -0.33052895	      2.37689854	      1.15509460	      0.41487412	      0.02094029	      0.03627416	      0.09517743	      0.01807177	      0.54230291	      0.02503013	      0.29755971	     -0.83845908	      1.15815464	     -0.04179179	     -0.30250014	     -1.10786628	     -0.45171020	      0.43886887	     -0.06221749	      0.80426189	     -0.06874255	      0.51172159	     -0.02067665	      1.24485873	     -0.00375681	      0.00148470	      0.00964290
      8.06617667	      2.48031154	     -0.04822791	     -0.34163372	      2.37422100	      1.15527059	      0.41707155	      0.00377251	      0.02821559	      0.11281150	      0.01914093	      0.54050824	      0.02355447	      0.33965676	     -0.73816160	      1.17596940	     -0.04415010	     -0.32673044	     -1.13567519	     -0.42505466	      0.40360895	     -0.06147696	      0.95951360	     -0.10473930	      0.39275903	      0.00407779	      1.29650081	     -0.00545913	     -0.01001637	     -0.00084326
      8.09950967	      2.44245689	     -0.04558617	     -0.35439915	      2.37205647	      1.15501584	      0.41854385	     -0.00971202	      0.03396609	      0.13194240	      0.02252135	      0.57092328	      0.02958860	      0.36944440	     -0.70544994	      1.19197315	     -0.04397867	     -0.36673000	     -1.18216962	     -0.41624085	      0.35607067	     -0.06053953	      1.09702411	     -0.14044531	      0.27472070	      0.01240669	      1.32247589	     -0.00329818	      0.00878025	      0.00776547
      8.13284267	      2.41254868	     -0.05032178	     -0.36557516	      2.36999335	      1.15482327	      0.41854381	     -0.01065469	      0.03191541	      0.14973379	      0.02526710	      0.60200969	      0.03441433	      0.38477856	     -0.70575552	      1.19978623	     -0.04551586	     -0.40821525	     -1.20736889	     -0.39031336	      0.29469583	     -0.05825242	      1.22782321	     -0.17140455	      0.14924844	     -0.00957953	      1.36869027	      0.00045204	      0.00179969	      0.02720011
      8.16617567	      2.39850585	     -0.05800025	     -0.37590939	      2.36701720	      1.15523153	      0.41744885	     -0.00091661	      0.02662230	      0.17227185	      0.02278577	      0.60426688	      0.03724155	      0.39170361	     -0.65811128	      1.19667156	     -0.04772103	     -0.43718317	     -1.19535266	     -0.30875830	      0.21913413	     -0.05451654	      1.37160212	     -0.21586499	      0.02613232	      0.01883214	      1.43046043	      0.00171609	     -0.01477551	      0.03322006
      8.19950867	      2.38176201	     -0.06585888	     -0.38604848	      2.36307588	      1.15579218	      0.41721202	      0.01044459	      0.02769878	      0.19816036	      0.01781864	      0.60094753	      0.03992745	      0.39961871	     -0.57939656	      1.18644712	     -0.04944182	     -0.45832543	     -1.17610291	     -0.18479614	      0.15460525	     -0.04865892	      1.46509950	     -0.25484282	     -0.09767579	      0.00879777	      1.48857341	     -0.00231691	      0.01461998	      0.01903556
      8.23284167	      2.35884171	     -0.06081728	     -0.40117011	      2.35883061	      1.15557126	      0.42011739	      0.00624047	      0.03117682	      0.22371558	      0.01620535	      0.63519104	      0.04178316	      0.43018031	     -0.55667816	      1.18179138	     -0.05005408	     -0.45945488	     -1.18244131	     -0.05496620	      0.09591181	     -0.04166567	      1.57795520	     -0.30575789	     -0.22941639	     -0.00097101	      1.54230916	     -0.00407964	      0.00112871	      0.00947758
      8.26617467	      2.32837366	     -0.05889108	     -0.41590012	      2.35578503	      1.15443074	      0.42419512	      0.00640384	      0.02589031	      0.24296560	      0.01183447	      0.69355101	      0.04276538	      0.45833090	     -0.56476758	      1.19018644	     -0.05093353	     -0.46864533	     -1.22397182	      0.04763125	      0.07291869	     -0.03012488	      1.68222443	     -0.35488283	     -0.38191900	     -0.01472722	      1.59033674	     -0.00294158	     -0.00455845	      0.02329451
      8.29950767	      2.29060788	     -0.07165465	     -0.42522904	      2.35425080	      1.15328453	      0.42757448	      0.01906929	      0.03205416	      0.25276294	      0.00625896	      0.73916453	      0.04522611	      0.46244388	     -0.51901858	      1.19997227	     -0.05097102	     -0.50143408	     -1.26316494	      0.11762695	      0.06809873	      0.00021490	      1.75768311	     -0.38733887	     -0.52240413	     -0.01487818	      1.61712436	     -0.00017086	      0.00297208	      0.03800468
      8.33284067	      2.27026786	     -0.06545430	     -0.43847269	      2.35240304	      1.15273007	      0.43223255	      0.01541480	      0.02112418	      0.26446212	      0.00392740	      0.77786300	      0.04472022	      0.48840800	     -0.45199665	      1.20106780	     -0.05191226	     -0.49871026	     -1.24735357	      0.17110598	      0.04052394	      0.02848559	      1.81174510	     -0.40291755	     -0.64450226	     -0.01459679	      1.68077862	      0.00869708	     -0.00211425	      0.02654914
      8.36617367	      2.25001791	     -0.06665248	     -0.45052010	      2.35142577	      1.15227785	      0.43701880	      0.01563860	      0.03524353	      0.27379533	     -0.00136922	      0.83622615	      0.04619794	      0.50504568	     -0.44202184	      1.20131528	     -0.05076808	     -0.50433214	     -1.20670888	      0.24888518	     -0.02654812	      0.04756548	      1.85120516	     -0.40000868	     -0.71565377	     -0.01799556	      1.73373133	      0.00281913	     -0.01042734	      0.01094140
      8.39950667	      2.24701438	     -0.06909464	     -0.45724761	      2.35112608	      1.15114946	      0.44094633	      0.02914173	      0.02400754	      0.27571942	     -0.01130806	      0.88928314	      0.04555135	      0.52239183	     -0.47523054	      1.21234044	     -0.05229707	     -0.51056689	     -1.17992711	      0.34891455	     -0.08264792	      0.05434546	      1.82734803	     -0.39392999	     -0.78475127	      0.00285129	      1.76382439	     -0.00744913	      0.01740516	      0.00918811
      8.43283967	      2.23335105	     -0.07087373	     -0.46264290	      2.35062448	      1.14932387	      0.44424301	      0.03027317	      0.02321955	      0.27910172	     -0.02453445	      0.93549640	      0.04564177	      0.53392004	     -0.46849912	      1.22651198	     -0.05223866	     -0.52659670	     -1.19436242	      0.44795271	     -0.14166067	      0.06238180	      1.82344316	     -0.39619182	     -0.86969408	      0.00635065	      1.80289545	      0.00190154	     -0.00926152	      0.01845488
      8.46617267	      2.20774883	     -0.06444653	     -0.46533426	      2.34949942	      1.14717437	      0.44707584	      0.01351791	      0.01751736	      0.28213621	     -0.03564516	      0.97416310	      0.04570367	      0.54538965	     -0.42011382	      1.22811597	     -0.05096596	     -0.54070523	     -1.22464934	      0.52551366	     -0.17150245	      0.06998070	      1.82115769	     -0.41254228	     -0.98048055	     -0.00401495	      1.82035544	      0.01888356	     -0.00192694	      0.01899408
      8.49950567	      2.17989062	     -0.06414292	     -0.46342553	      2.34889055	      1.14526131	      0.44875710	      0.00438674	      0.01533127	      0.28378251	     -0.04844556	      1.01336804	      0.04594072	      0.54387513	     -0.40887076	      1.21799480	     -0.05018490	     -0.56240911	     -1.23485329	      0.58879620	     -0.16652037	      0.07838693	      1.78464513	     -0.43727148	     -1.07450060	      0.00599317	      1.81307942	      0.00149425	      0.01254471	      0.01050106
      8.53283867	      2.16627472	     -0.05894828	     -0.46046008	      2.34811696	      1.14397605	      0.45036646	     -0.00401709	      0.01324845	      0.28165842	     -0.05686863	      1.05655302	      0.04595860	      0.55182474	     -0.45941349	      1.19718943	     -0.05026676	     -0.56397925	     -1.20403364	      0.64099730	     -0.16892657	      0.08775047	      1.74488605	     -0.43306254	     -1.12731672	     -0.01250357	      1.84903245	     -0.02273870	     -0.01971591	      0.00364841
      8.56617167	      2.16519345	     -0.06174007	     -0.46325482	      2.34780353	      1.14393104	      0.45124661	      0.00040749	      0.01560267	      0.28594682	     -0.06102265	      1.07429237	      0.04641760	      0.55108735	     -0.47960334	      1.18628439	     -0.05019323	     -0.56337738	     -1.16065272	      0.69115560	     -0.18790369	      0.09649165	      1.70452184	     -0.41787507	     -1.13602046	     -0.01452157	      1.87656132	     -0.01043922	      0.00681629	      0.00271679
      8.59950467	      2.17535074	     -0.06974232	     -0.47364449	      2.34736620	      1.14475953	      0.45182723	      0.01794318	      0.01681801	      0.29772990	     -0.05638517	      1.06767233	      0.04679874	      0.54611105	     -0.45731818	      1.19586374	     -0.05031590	     -0.55952999	     -1.14540375	      0.74280984	     -0.20786219	      0.10392729	      1.64367195	     -0.40602747	     -1.12319512	      0.01139321	      1.85819131	      0.01187768	      0.00857660	      0.00359622
      8.63283767	      2.18848440	     -0.06134492	     -0.49052728	      2.34531102	      1.14529716	      0.45336984	      0.02261627	      0.00139383	      0.31949323	     -0.04746973	      1.08240014	      0.04625205	      0.56384748	     -0.47691045	      1.20948636	     -0.05122383	     -0.52953365	     -1.16467161	      0.78262082	     -0.20277597	      0.11038861	      1.58730365	     -0.38759387	     -1.13580649	      0.01524888	      1.87164635	      0.01785274	     -0.01446536	      0.00605561
      8.66617067	      2.17586356	     -0.06072474	     -0.49973870	      2.34260794	      1.14538141	      0.45380682	      0.02304366	      0.00777829	      0.33613505	     -0.03835848	      1.10725679	      0.04651036	      0.56213187	     -0.52246260	      1.20168166	     -0.05149687	     -0.51907666	     -1.19858865	      0.80986691	     -0.17385209	      0.11524978	      1.55837691	     -0.38496901	     -1.16070748	      0.01390618	      1.88535257	     -0.00467613	      0.00818411	      0.01452652
      8.69950367	      2.14664674	     -0.06550929	     -0.49394779	      2.33884770	      1.14573668	      0.45237360	      0.01741510	      0.03295593	      0.34026432	     -0.03480117	      1.10715024	      0.04838162	      0.54518293	     -0.53375445	      1.15318805	     -0.05039645	     -0.51817952	     -1.19956543	      0.82679858	     -0.12805032	      0.11775714	      1.51132376	     -0.38304313	     -1.16449962	     -0.00475872	      1.85081310	     -0.01782211	      0.00590781	      0.02756253
      8.73283667	      2.13972756	     -0.05062469	     -0.48700413	      2.33396888	      1.14648823	      0.45058771	      0.00240262	      0.02600346	      0.34588618	     -0.03315581	      1.09020152	      0.04898108	      0.55974089	     -0.53231568	      1.09155446	     -0.05212756	     -0.48214205	     -1.15100413	      0.84118113	     -0.08237830	      0.11938530	      1.47170496	     -0.38703891	     -1.15968280	     -0.00809642	      1.84059966	     -0.00053151	     -0.01392712	      0.02569619
      8.76616967	      2.13875213	     -0.06481716	     -0.48410155	      2.33201724	      1.14724210	      0.44769591	      0.02346240	      0.03387366	      0.35445231	     -0.02962339	      1.06663540	      0.05038060	      0.54118739	     -0.54929960	      1.06035836	     -0.05160224	     -0.48862716	     -1.12343128	      0.88194031	     -0.06047905	      0.12028315	      1.46623111	     -0.36289461	     -1.13129175	     -0.01111500	      1.85134654	      0.00524116	      0.00351064	      0.01422507
      8.79950267	      2.14835192	     -0.06126153	     -0.48322435	      2.33019186	      1.14754309	      0.44657664	      0.03032706	      0.02131994	      0.35838720	     -0.02335239	      1.06609265	      0.04984494	      0.54936172	     -0.60872005	      1.04686160	     -0.05352735	     -0.47626495	     -1.12721328	      0.91636822	     -0.03289702	      0.12059050	      1.41468900	     -0.34610114	     -1.07835232	      0.00487500	      1.82893678	      0.01124377	      0.00748580	      0.01313229
      8.83283567	      2.13630802	     -0.05623644	     -0.48233497	      2.32880068	      1.14793223	      0.44679999	      0.01826132	      0.03089568	      0.35950089	     -0.02060532	      1.07844139	      0.05057754	      0.54899421	     -0.62900623	      1.03094520	     -0.05181609	     -0.47079652	     -1.15087136	      0.92765527	     -0.01400339	      0.11774234	      1.38749726	     -0.31816153	     -1.00657468	     -0.01047966	      1.80005882	      0.01239603	     -0.01354454	      0.02954014
      8.86616867	      2.11852680	     -0.05506595	     -0.48115030	      2.32906997	      1.14868038	      0.44720472	      0.01292387	      0.02384857	      0.35777225	     -0.01742630	      1.08080707	      0.05039512	      0.53523043	     -0.59193029	      1.01247858	     -0.05089066	     -0.47622879	     -1.15271959	      0.91251034	      0.04974857	      0.11405730	      1.38527734	     -0.30233007	     -0.95806118	      0.01137729	      1.79803639	      0.00079270	      0.02115666	      0.03550514
      8.89950167	      2.09527142	     -0.05352493	     -0.47573969	      2.32985682	      1.14942488	      0.44786445	      0.00573105	      0.01445160	      0.35285775	     -0.02104402	      1.09331634	      0.05005465	      0.51869682	     -0.57175363	      0.97777628	     -0.04975477	     -0.48183707	     -1.11458110	      0.88608565	      0.13521282	      0.10875927	      1.38828669	     -0.27552145	     -0.90431253	     -0.00407060	      1.78187277	     -0.01024144	     -0.01170862	      0.02960511
      8.93283467	      2.06582793	     -0.05341293	     -0.46500479	      2.33049345	      1.14962011	      0.44900010	     -0.00487561	      0.01902403	      0.34220854	     -0.03057433	      1.12554431	      0.05009971	      0.50024676	     -0.60793779	      0.93165082	     -0.04766200	     -0.48710724	     -1.06459523	      0.87510661	      0.20813082	      0.10249649	      1.39163137	     -0.26403586	     -0.82533576	     -0.01019084	      1.73697049	     -0.01351930	     -0.00444186	      0.02133711
      8.96616767	      2.04695584	     -0.05102112	     -0.45376506	      2.33066727	      1.14941536	      0.45084592	     -0.01331441	      0.02203563	      0.32917074	     -0.04195605	      1.15058737	      0.04996395	      0.48904743	     -0.63532550	      0.89845741	     -0.04583779	     -0.48382168	     -1.04070409	      0.88979355	      0.25832090	      0.09583325	      1.39159575	     -0.25202145	     -0.73681379	     -0.01090487	      1.72364440	     -0.00206704	      0.01575827	      0.01474998
      8.99950067	      2.04502071	     -0.04892930	     -0.44131327	      2.33055777	      1.14945698	      0.45291319	     -0.00927560	      0.01057333	      0.31076558	     -0.05086748	      1.14294998	      0.04918927	      0.48197886	     -0.59855258	      0.88280623	     -0.04516017	     -0.47388232	     -1.04847542	      0.90866079	      0.30269686	      0.08841317	      1.38740953	     -0.21952205	     -0.64438935	     -0.01435781	      1.70988577	      0.00706950	     -0.01490801	      0.01176684
      9.03283367	      2.04536341	     -0.04252871	     -0.42804797	      2.32993663	      1.15002294	      0.45462662	     -0.00513017	     -0.01825634	      0.29398460	     -0.06217185	      1.12942175	      0.04840377	      0.47705046	     -0.55385062	      0.86117376	     -0.04462908	     -0.45133247	     -1.05063755	      0.88440175	      0.36628290	      0.07963750	      1.39100386	     -0.18362120	     -0.55520049	     -0.00823920	      1.66637835	      0.00643171	      0.00806926	      0.01251495
      9.06616667	      2.02358544	     -0.04408350	     -0.41659856	      2.32970147	      1.15104513	      0.45535992	     -0.00702158	     -0.01935475	      0.28704051	     -0.07834235	      1.14014139	      0.04832790	      0.44713450	     -0.56786480	      0.81889066	     -0.04282897	     -0.43513265	     -1.02539346	      0.81136877	      0.41986731	      0.07094462	      1.41974969	     -0.15695773	     -0.45790512	      0.00139575	      1.63571056	      0.00021186	      0.00280994	      0.01344897
      9.09949967	      1.98837327	     -0.05697619	     -0.40502161	      2.32991332	      1.15225350	      0.45538480	     -0.00225274	     -0.00317874	      0.28384774	     -0.09396158	      1.15269352	      0.04870032	      0.39167524	     -0.60169855	      0.76479140	     -0.03937600	     -0.42693428	     -0.98576816	      0.72848602	      0.48367350	      0.06345684	      1.40105364	     -0.12784770	     -0.35259087	      0.00510352	      1.61964508	     -0.00915046	     -0.01237648	      0.01051077
      9.13283267	      1.97273900	     -0.06242671	     -0.39860012	      2.32906981	      1.15365461	      0.45637851	      0.00752250	     -0.00812763	      0.28176333	     -0.10158337	      1.14501558	      0.04819257	      0.35104733	     -0.58820201	      0.72903312	     -0.03710856	     -0.39787670	     -0.95738818	      0.68323206	      0.53835025	      0.05700874	      1.40920237	     -0.09246550	     -0.23513997	      0.00228600	      1.58028423	     -0.01281954	      0.00953894	      0.00806595
      9.16616567	      1.97866757	     -0.05541615	     -0.40000347	      2.32704375	      1.15502981	      0.45841087	      0.01351459	     -0.03417700	      0.28630841	     -0.10402819	      1.12470752	      0.04626436	      0.33293517	     -0.53689719	      0.71832576	     -0.03867426	     -0.34510715	     -0.95270268	      0.68176494	      0.58069323	      0.05111017	      1.43511375	     -0.06164767	     -0.11087804	      0.00674856	      1.54888260	      0.00160207	      0.00219521	      0.00787761
      9.19949867	      1.95945172	     -0.05861921	     -0.39614251	      2.32509884	      1.15595319	      0.45900985	      0.01459363	     -0.02596709	      0.28952659	     -0.10469148	      1.10687711	      0.04582506	      0.28723386	     -0.51190475	      0.69018015	     -0.03480174	     -0.30174888	     -0.95727711	      0.66699019	      0.62529705	      0.04342944	      1.39811651	     -0.03867939	      0.02389444	      0.01708444	      1.53134910	      0.01924499	     -0.01401893	      0.00631595
      9.23283167	      1.93332207	     -0.05924969	     -0.39193972	      2.32354912	      1.15677750	      0.45762220	      0.00971758	     -0.02362989	      0.29996073	     -0.10805346	      1.09885508	      0.04580030	      0.23569817	     -0.54488442	      0.65167654	     -0.03280828	     -0.25620508	     -0.94007496	      0.56620171	      0.66686710	      0.03393539	      1.38653913	     -0.01849985	      0.15569619	     -0.00724303	      1.50876839	      0.01004498	      0.01765156	      0.00748259
      9.26616467	      1.92459916	     -0.06526957	     -0.39172314	      2.32369725	      1.15801217	      0.45410552	      0.01629068	     -0.03250720	      0.32152312	     -0.11579207	      1.06931832	      0.04502237	      0.18018552	     -0.55396428	      0.62183684	     -0.03171944	     -0.22213418	     -0.91153417	      0.45138490	      0.67660867	      0.01522163	      1.41232218	      0.00193661	      0.29113384	     -0.01817764	      1.46840890	     -0.00952449	     -0.00821461	      0.01343359
      9.29949767	      1.91762643	     -0.07810290	     -0.38950612	      2.32436636	      1.15905788	      0.44924625	      0.02561862	     -0.03503204	      0.34000915	     -0.11605655	      1.01454325	      0.04377172	      0.11557548	     -0.51260434	      0.59479720	     -0.03013603	     -0.19928447	     -0.89475067	      0.40989360	      0.67757159	     -0.03745551	      1.34098090	      0.02744546	      0.41592103	      0.00607657	      1.45983854	     -0.00597208	     -0.01144859	      0.01344902
      9.33283067	      1.91308244	     -0.06658602	     -0.38804220	      2.32303135	      1.15928756	      0.44507400	     -0.00059639	     -0.03762556	      0.35478844	     -0.10907481	      0.97214763	      0.04210406	      0.08199836	     -0.50936583	      0.57352416	     -0.02573066	     -0.14621568	     -0.88705341	      0.39422299	      0.64773502	     -0.03937179	      1.30015291	      0.06681315	      0.54078354	      0.01705827	      1.45632210	      0.02231008	      0.01585150	      0.01560090
      9.36616367	      1.90407696	     -0.05619919	     -0.38255107	      2.32237970	      1.15903811	      0.44022165	     -0.02426168	     -0.03941380	      0.36555090	     -0.10522895	      0.93146498	      0.04073230	      0.04632341	     -0.53850075	      0.55538730	     -0.02541636	     -0.10127786	     -0.89019957	      0.34641285	      0.62886455	     -0.04345909	      1.28024459	      0.09335731	      0.65736020	     -0.00070157	      1.43626795	      0.00461352	     -0.00115847	      0.02596100
      9.39949667	      1.88767649	     -0.06819949	     -0.37030382	      2.32455682	      1.15891262	      0.43365771	     -0.02106486	     -0.03801266	      0.37012755	     -0.10397391	      0.87014633	      0.03968195	     -0.01818281	     -0.53749293	      0.53472567	     -0.02360065	     -0.09247744	     -0.89206011	      0.24946267	      0.64181954	     -0.05055193	      1.20656684	      0.07066341	      0.74908067	     -0.01622367	      1.43350749	     -0.02797015	     -0.00865037	      0.03308281
      9.43282967	      1.88289149	     -0.07283039	     -0.36612108	      2.32689998	      1.15921497	      0.42831372	     -0.03084785	     -0.03853657	      0.37905269	     -0.09961034	      0.81665344	      0.03811105	     -0.06544694	     -0.53457701	      0.52799745	     -0.01084164	     -0.07759828	     -0.86743526	      0.17040777	      0.61738569	     -0.05452123	      1.19563782	      0.06623200	      0.83238561	      0.00191602	      1.42102670	      0.00760538	     -0.00417490	      0.02774777
      9.46616267	      1.89129291	     -0.07747325	     -0.36585984	      2.32841765	      1.15945384	      0.42537549	     -0.02977102	     -0.04155369	      0.38443006	     -0.09492912	      0.77764437	      0.03467768	     -0.09834823	     -0.55433013	      0.53879862	     -0.00637956	     -0.06411845	     -0.83417444	      0.14121965	      0.60317404	     -0.05757735	      1.12092723	      0.11205583	      0.90007681	      0.02187940	      1.42732850	      0.01728193	      0.00508279	      0.02390059
      9.49949567	      1.89551564	     -0.07705823	     -0.36501616	      2.32858042	      1.15951385	      0.42487198	     -0.02853818	     -0.03656381	      0.38211024	     -0.09202674	      0.74911978	      0.03353183	     -0.11612779	     -0.58591379	      0.56033892	     -0.01444916	     -0.04373442	     -0.80301734	      0.12616806	      0.58409434	     -0.05958257	      1.05180623	      0.11189823	      0.96056130	      0.00254080	      1.44146118	     -0.01963506	     -0.00094439	      0.03132400
      9.53282867	      1.90951121	     -0.06902652	     -0.36552795	      2.32878739	      1.15973993	      0.42575077	     -0.03532292	     -0.03954433	      0.37700644	     -0.09423471	      0.71990306	      0.02912573	     -0.11888918	     -0.58987582	      0.59642222	      0.00054720	     -0.01009843	     -0.78505042	      0.09393678	      0.53613886	     -0.06138960	      1.03795730	      0.06427048	      1.02362217	     -0.01576354	      1.43464057	     -0.01543942	     -0.01008841	      0.03818907
      9.56616167	      1.91975004	     -0.07922850	     -0.36250940	      2.33010591	      1.16002803	      0.42677298	     -0.02232859	     -0.03076372	      0.36690126	     -0.09845735	      0.68582852	      0.02676514	     -0.13832570	     -0.57048329	      0.63583641	     -0.00013245	     -0.00193346	     -0.77804716	      0.04347972	      0.50277656	     -0.06294445	      0.93349191	      0.09716802	      1.06371393	     -0.00483826	      1.46493587	      0.01307382	      0.00664948	      0.02908866
      9.59949467	      1.93535591	     -0.07177760	     -0.36128343	      2.33003392	      1.16018503	      0.42900490	     -0.02374832	     -0.03360979	      0.35649531	     -0.10448397	      0.67438743	      0.02190983	     -0.13289718	     -0.60402242	      0.67033803	     -0.01049090	      0.02576333	     -0.74027809	     -0.02053918	      0.44027580	     -0.06447400	      0.92277514	      0.09282020	      1.09040217	     -0.00401857	      1.48814401	      0.01605951	      0.00569196	      0.01600601
      9.63282767	      1.94841701	     -0.06901979	     -0.35263626	      2.32983427	      1.16002622	      0.43108503	     -0.01662755	     -0.03007724	      0.33749406	     -0.11488577	      0.66203570	      0.02013440	     -0.13042028	     -0.64759791	      0.69439064	     -0.01563691	      0.04754771	     -0.70307969	     -0.06827138	      0.39551961	     -0.06529677	      0.88086464	      0.06122048	      1.10519309	     -0.01160435	      1.48476972	     -0.01519587	     -0.01164927	      0.01205927
      9.66616067	      1.96635371	     -0.07981437	     -0.33575157	      2.33092751	      1.15971794	      0.43220357	      0.00460999	     -0.02739956	      0.29976650	     -0.11580798	      0.63393408	      0.01140157	     -0.14538570	     -0.64900868	      0.71627992	     -0.00743979	      0.05233686	     -0.70112802	     -0.08480125	      0.36635676	     -0.06548891	      0.82607606	      0.09713512	      1.09193812	      0.01501795	      1.52456974	     -0.01402426	      0.00350793	      0.01666794
      9.69949367	      1.97693906	     -0.08166075	     -0.32618513	      2.33188507	      1.15966584	      0.43372665	      0.00914359	     -0.02909463	      0.28013989	     -0.12926913	      0.62130660	     -0.00021806	     -0.15158322	     -0.65205333	      0.73792011	     -0.02392232	      0.05723737	     -0.69886595	     -0.09122314	      0.33382538	     -0.06505696	      0.86104148	      0.04826175	      1.07778024	     -0.00030308	      1.54923175	      0.02067675	      0.01067816	      0.02457068
      9.73282667	      1.98163999	     -0.07664769	     -0.32076404	      2.33193682	      1.15966905	      0.43624771	      0.00594967	     -0.02668667	      0.26583892	     -0.13609548	      0.62529551	     -0.00003547	     -0.14583884	     -0.68135093	      0.75566487	     -0.01187544	      0.07182323	     -0.68102269	     -0.09147336	      0.33426065	     -0.06451265	      0.81805584	      0.05868091	      1.05480251	     -0.00031667	      1.54936849	      0.01296732	     -0.01319658	      0.01235730
      9.76615967	      1.97595040	     -0.07263864	     -0.32291098	      2.33235106	      1.15993132	      0.43883131	      0.00237629	     -0.02581686	      0.25961020	     -0.13442031	      0.64295841	     -0.00368027	     -0.14335682	     -0.70750065	      0.77009022	     -0.02410826	      0.07249686	     -0.66146984	     -0.09874495	      0.32472911	     -0.06376592	      0.85359235	      0.06869109	      1.00907075	     -0.02083225	      1.60705786	     -0.02094426	      0.00960030	     -0.00398482
      9.79949267	      1.96985174	     -0.07134393	     -0.32000201	      2.33397262	      1.16016502	      0.43958565	     -0.00744835	     -0.02623843	      0.25203210	     -0.13893238	      0.64748973	     -0.00355488	     -0.14716959	     -0.70430703	      0.77503479	     -0.01624150	      0.06490112	     -0.66132973	     -0.11458465	      0.33029944	     -0.06309705	      0.88827798	      0.05360534	      0.98609607	     -0.00459333	      1.61664605	     -0.00393151	      0.00464451	      0.00390037
      9.83282567	      1.95857486	     -0.07391708	     -0.31564034	      2.33595636	      1.16038294	      0.43901733	     -0.01651925	     -0.02724032	      0.24229028	     -0.13334558	      0.64852258	      0.00516837	     -0.15531720	     -0.69823892	      0.76915893	     -0.01782561	      0.04468106	     -0.67406511	     -0.13514007	      0.34523605	     -0.06220720	      0.89290417	      0.03213772	      0.95718263	      0.01209236	      1.62985703	      0.02344381	     -0.01161045	      0.01104971
      9.86615867	      1.94454405	     -0.07783499	     -0.32047877	      2.33663804	      1.16063636	      0.43808530	     -0.01667956	     -0.02787370	      0.24591174	     -0.11756071	      0.66576883	      0.01693625	     -0.16050371	     -0.72202341	      0.75889904	     -0.01468619	      0.02408714	     -0.67713393	     -0.14422889	      0.33250017	     -0.06140130	      0.98259910	      0.03938000	      0.90095004	      0.01222162	      1.68122511	     -0.00154684	      0.00772691	      0.00583784
      9.89949167	      1.92758917	     -0.07547948	     -0.31398347	      2.33510603	      1.16057829	      0.43549019	     -0.02322931	     -0.02919764	      0.24666155	     -0.11171140	      0.67297336	      0.01412496	     -0.15695032	     -0.75905533	      0.71986177	     -0.00966617	      0.01354412	     -0.66659705	     -0.14362821	      0.35628390	     -0.06017569	      0.98677090	      0.04392503	      0.85980516	     -0.00135605	      1.67376414	     -0.02412663	      0.00525499	      0.00827879
      9.93282467	      1.91681149	     -0.07922264	     -0.30536671	      2.33316416	      1.16036706	      0.43149930	     -0.02073344	     -0.03133136	      0.24719514	     -0.10663195	      0.66419036	      0.02005285	     -0.15378855	     -0.76619992	      0.67832850	     -0.00350437	      0.00037149	     -0.68330085	     -0.12238688	      0.36450449	     -0.05899877	      1.07647266	      0.03168258	      0.81505881	     -0.00738691	      1.67503552	     -0.00403195	     -0.01397450	      0.01782280
      9.96615767	      1.89770113	     -0.08633676	     -0.30054994	      2.33023576	      1.16014333	      0.42783285	     -0.01051440	     -0.03149819	      0.25493806	     -0.09976706	      0.65874926	      0.01722050	     -0.15121370	     -0.76086874	      0.64201120	     -0.01232692	     -0.01490749	     -0.71865228	     -0.10196803	      0.38927014	     -0.05719830	      1.14025474	      0.00106346	      0.75109295	     -0.01630201	      1.71320166	      0.01266922	      0.01186261	      0.02030176
      9.99949067	      1.88225946	     -0.08260547	     -0.29630580	      2.32520393	      1.15960433	      0.42566386	     -0.00732145	     -0.02578305	      0.26028759	     -0.08988774	      0.66112239	      0.02369619	     -0.12680099	     -0.77947672	      0.60420193	     -0.00271406	     -0.00450596	     -0.73636535	     -0.08658473	      0.42309799	     -0.05624289	      1.18127341	     -0.00121402	      0.70443566	      0.00439487	      1.66761142	      0.00604266	     -0.00313703	      0.01761792
     10.03282367	      1.87617545	     -0.07976803	     -0.29666141	      2.32036812	      1.15907641	      0.42468613	      0.00645373	     -0.03426079	      0.26531632	     -0.07999255	      0.67349581	      0.01765107	     -0.10326386	     -0.80220222	      0.57496138	      0.00327034	      0.00900859	     -0.73944653	     -0.09256960	      0.45470193	     -0.05507066	      1.27224056	     -0.00077790	      0.64993478	      0.01304030	      1.65267096	     -0.01813139	     -0.00568502	      0.02540650
     10.06615667	      1.85815117	     -0.09302501	     -0.29619438	      2.31731055	      1.15875461	      0.42446853	      0.03298502	     -0.02574945	      0.26672108	     -0.07304690	      0.68272856	      0.02655265	     -0.09934607	     -0.80375828	      0.55343598	     -0.02234378	     -0.00297233	     -0.74682190	     -0.10238907	      0.49845939	     -0.05391708	      1.32869191	     -0.00628914	      0.59900357	      0.01740159	      1.64509856	     -0.01176214	      0.00665416	      0.03561563
     10.09948967	      1.85034536	     -0.08728603	     -0.29695962	      2.31399231	      1.15839418	      0.42585028	      0.03181147	     -0.02503094	      0.26485233	     -0.06510707	      0.69795825	      0.02044565	     -0.07866211	     -0.81027020	      0.54607584	     -0.00021910	      0.01755657	     -0.75296434	     -0.09562684	      0.53104102	     -0.05290413	      1.37020151	     -0.02886953	      0.57114897	      0.01422787	      1.56630631	      0.02904080	     -0.00583869	      0.02881996
     10.13282267	      1.84543386	     -0.08110258	     -0.30032769	      2.31142507	      1.15823447	      0.42815435	      0.03418969	     -0.02607128	      0.26286951	     -0.05956765	      0.71423347	      0.02355727	     -0.05956052	     -0.81230951	      0.55339694	     -0.00385188	      0.03166429	     -0.76565324	     -0.06319958	      0.55199875	     -0.05117929	      1.43316073	     -0.05559192	      0.52909974	     -0.00119097	      1.51872478	      0.00095398	     -0.00167643	      0.02080079
     10.16615567	      1.83970658	     -0.07940693	     -0.29804547	      2.31055956	      1.15826281	      0.43009259	      0.03588305	     -0.02648282	      0.25571686	     -0.06481245	      0.72185257	      0.03007331	     -0.05321107	     -0.81174218	      0.56120065	     -0.02179495	      0.03155311	     -0.77469442	     -0.02040725	      0.57991276	     -0.04893694	      1.45429192	     -0.06788628	      0.48588780	     -0.01955097	      1.46785530	     -0.02172865	      0.00722711	      0.02431540
     10.19948867	      1.83919195	     -0.07904806	     -0.29406823	      2.31190263	      1.15855545	      0.43164332	      0.02912913	     -0.02813917	      0.24634368	     -0.07299368	      0.72731623	      0.02414199	     -0.06003915	     -0.81997780	      0.57438480	     -0.00610819	      0.02897233	     -0.77373562	      0.00595465	      0.59654787	     -0.04824655	      1.47238846	     -0.06858938	      0.45737506	     -0.01098821	      1.34684204	      0.00957848	     -0.00655721	      0.02441505
     10.23282167	      1.83089993	     -0.09165086	     -0.29404963	      2.31561327	      1.15914326	      0.43303118	      0.03591823	     -0.02958088	      0.24048102	     -0.07856594	      0.73590954	      0.02659211	     -0.08901396	     -0.83200939	      0.59534816	     -0.02770677	     -0.00312947	     -0.76984284	     -0.01065035	      0.61326655	     -0.04679326	      1.49505860	     -0.06556426	      0.40157504	     -0.01348736	      1.27205748	      0.02133278	      0.00499627	      0.01754884
     10.26615467	      1.82242964	     -0.09099415	     -0.28985022	      2.31816016	      1.15941585	      0.43457135	      0.02587042	     -0.02679924	      0.23102236	     -0.08754208	      0.74000489	      0.02938116	     -0.10398521	     -0.85607617	      0.61403095	     -0.00612715	     -0.01046174	     -0.75857250	     -0.02196620	      0.63670200	     -0.04597940	      1.50232030	     -0.06561058	      0.36773365	     -0.00065442	      1.15652284	     -0.00167453	     -0.00118087	      0.01329647
     10.29948767	      1.82303012	     -0.08987654	     -0.28486553	      2.32069054	      1.15957704	      0.43608728	      0.01740403	     -0.03112355	      0.21785228	     -0.09274449	      0.73321880	      0.03072098	     -0.11675533	     -0.86140491	      0.63870083	     -0.01448994	     -0.02126314	     -0.76507482	      0.01027934	      0.67006306	     -0.04426693	      1.48132963	     -0.06393355	      0.34521716	      0.01325458	      1.04268362	     -0.01940582	     -0.00605890	      0.01046815
     10.33282067	      1.82833506	     -0.09039847	     -0.28492731	      2.32289053	      1.15974986	      0.43761210	      0.01137465	     -0.03486396	      0.21021114	     -0.09429859	      0.72350676	      0.03176787	     -0.12769383	     -0.85130493	      0.67111416	     -0.02121129	     -0.02941338	     -0.78073096	      0.06573025	      0.69351118	     -0.04251831	      1.48337018	     -0.05566360	      0.32808167	      0.01328063	      0.95485471	     -0.00645377	      0.00163090	      0.00888454
     10.36615367	      1.82545453	     -0.08112531	     -0.28344560	      2.32306444	      1.15977147	      0.43889514	     -0.00619254	     -0.03200522	      0.20388451	     -0.09358986	      0.71483177	      0.03143157	     -0.12366643	     -0.85927295	      0.68974778	     -0.01577682	     -0.01873273	     -0.77389599	      0.06611223	      0.71657924	     -0.04228611	      1.46090832	     -0.05384916	      0.33379437	      0.00439824	      0.83057370	      0.00998357	      0.00429106	      0.00671725
     10.39948667	      1.82071577	     -0.07443095	     -0.28231995	      2.32254614	      1.15964571	      0.43936994	     -0.01456551	     -0.03105165	      0.20079990	     -0.09070346	      0.70571237	      0.03250246	     -0.11844253	     -0.87775556	      0.70114629	     -0.02255842	     -0.01051375	     -0.76497643	      0.01778479	      0.74087719	     -0.04117635	      1.42382467	     -0.05762592	      0.33374977	      0.00079637	      0.74870733	      0.00142791	     -0.00084800	      0.00763444
     10.43281967	      1.82864633	     -0.08514091	     -0.28077204	      2.32256956	      1.15943184	      0.43835137	      0.00599963	     -0.02662647	      0.20006769	     -0.08785832	      0.68679760	      0.03196896	     -0.12845846	     -0.88168002	      0.71288590	     -0.01651776	     -0.01538509	     -0.78176571	      0.02920889	      0.75018967	     -0.04159341	      1.42725100	     -0.04602952	      0.35220665	      0.00663915	      0.64710403	     -0.02043367	     -0.00917200	      0.01144627
     10.46615267	      1.84454623	     -0.09140237	     -0.27737660	      2.32138298	      1.15913318	      0.43622195	      0.02325006	     -0.03594134	      0.20083540	     -0.08474554	      0.66383630	      0.02964612	     -0.12877526	     -0.88944298	      0.71141189	     -0.02729654	     -0.01394781	     -0.79282679	      0.07023596	      0.76333116	     -0.03948150	      1.37558277	     -0.03717845	      0.36599602	      0.01046310	      0.58177948	     -0.00582118	      0.00960607	      0.01235450
     10.49948567	      1.84439188	     -0.08415710	     -0.27315042	      2.31794516	      1.15880549	      0.43386504	      0.01760401	     -0.02666678	      0.20430192	     -0.07928528	      0.64636425	      0.03202425	     -0.10992569	     -0.91091949	      0.69244455	     -0.02319493	      0.00639262	     -0.78440215	      0.08093723	      0.75632431	     -0.04064767	      1.34987088	     -0.03232542	      0.39086642	      0.00436110	      0.50483168	      0.02101142	     -0.00162880	      0.01076860
     10.53281867	      1.84661528	     -0.08412798	     -0.27084212	      2.31555352	      1.15854320	      0.43102337	      0.02789553	     -0.03149437	      0.21093246	     -0.07449684	      0.62989440	      0.02936556	     -0.10152954	     -0.91404922	      0.67513734	     -0.02561137	      0.01460130	     -0.79649633	      0.03269056	      0.75790616	     -0.03987418	      1.33439628	     -0.03397846	      0.40183747	     -0.01417241	      0.45959556	      0.00231771	      0.00092302	      0.01588788
     10.56615167	      1.84185894	     -0.08518642	     -0.26695244	      2.31356063	      1.15817275	      0.42848276	      0.03341037	     -0.02312036	      0.21404987	     -0.06862421	      0.61643372	      0.03159982	     -0.09572502	     -0.90866871	      0.65572146	     -0.02640482	      0.01761557	     -0.82258770	      0.02377361	      0.76308008	     -0.04100688	      1.31683992	     -0.03692754	      0.42878820	      0.00975479	      0.39662881	     -0.01386461	     -0.00240215	      0.02395656
     10.59948467	      1.84297813	     -0.07662332	     -0.26622254	      2.31182697	      1.15780854	      0.42674955	      0.02184345	     -0.02590032	      0.21823640	     -0.06162241	      0.61512150	      0.03086326	     -0.08230553	     -0.91031323	      0.63484977	     -0.02485780	      0.02884469	     -0.83568952	      0.06007066	      0.77255566	     -0.04062234	      1.28798720	     -0.03350973	      0.44516977	     -0.01431110	      0.39253035	      0.00556558	      0.00081298	      0.02736877
     10.63281767	      1.84875841	     -0.08331475	     -0.26669178	      2.31290125	      1.15767063	      0.42516373	      0.02889656	     -0.03227861	      0.22019435	     -0.05321660	      0.61895840	      0.03000441	     -0.09299833	     -0.90345415	      0.61546918	     -0.02721660	      0.01416553	     -0.84421714	      0.08631435	      0.78215112	     -0.04091975	      1.28789827	     -0.02442814	      0.47546924	      0.00221330	      0.34370731	      0.01646205	      0.00519538	      0.02429058
     10.66615067	      1.83770584	     -0.08766872	     -0.26565803	      2.31449844	      1.15757047	      0.42412854	      0.02712933	     -0.02812333	      0.22054394	     -0.04873647	      0.63277098	      0.03272494	     -0.10581557	     -0.90738437	      0.58991828	     -0.02505594	     -0.00266659	     -0.83478837	      0.04586265	      0.79472309	     -0.04148429	      1.28679540	     -0.01542035	      0.48995551	      0.00600272	      0.36105439	      0.00726565	     -0.00002448	      0.02321822
     10.69948367	      1.83031318	     -0.08557260	     -0.26175029	      2.31628796	      1.15732668	      0.42357994	      0.01529099	     -0.02723094	      0.21583334	     -0.04728392	      0.64716173	      0.03346954	     -0.11386628	     -0.91094824	      0.56613288	     -0.02029465	     -0.01265623	     -0.83280091	      0.01414185	      0.80339559	     -0.04270104	      1.27812357	     -0.00226701	      0.52267996	     -0.00975514	      0.33436114	     -0.00281323	     -0.00649732	      0.02358186
     10.73281667	      1.83547251	     -0.08746612	     -0.26034453	      2.31875562	      1.15721839	      0.42336257	      0.01031518	     -0.03335109	      0.21132258	     -0.04673259	      0.65865693	      0.03320890	     -0.12579132	     -0.89444321	      0.55722340	     -0.02529543	     -0.02888081	     -0.85692002	      0.05403963	      0.79830246	     -0.04262147	      1.28775083	      0.01283069	      0.53600355	      0.00460933	      0.36611375	     -0.00694630	      0.00085451	      0.02336255
     10.76614967	      1.83465033	     -0.07971050	     -0.25518403	      2.31982780	      1.15708946	      0.42338890	     -0.00893667	     -0.03358320	      0.20393925	     -0.04980495	      0.66736085	      0.03298735	     -0.12461927	     -0.88248586	      0.54352630	     -0.02219063	     -0.02825161	     -0.86929708	      0.08567722	      0.78779532	     -0.04331942	      1.27928180	      0.01969038	      0.55763999	      0.00162557	      0.35844935	     -0.00106969	      0.00409457	      0.02093427
     10.79948267	      1.82391929	     -0.06823395	     -0.24837188	      2.32004170	      1.15711668	      0.42342669	     -0.03150051	     -0.03241696	      0.19620642	     -0.05521914	      0.67499493	      0.03537485	     -0.11812682	     -0.88056767	      0.52512689	     -0.02221285	     -0.02053700	     -0.86120666	      0.04521120	      0.77694275	     -0.04407827	      1.27550024	      0.00707882	      0.55602198	     -0.00388548	      0.39086025	     -0.00136085	      0.00189186	      0.01931469
     10.83281567	      1.82206441	     -0.08184026	     -0.24214538	      2.32188508	      1.15718361	      0.42316755	     -0.01449008	     -0.02996509	      0.18864884	     -0.06300678	      0.67552106	      0.03536388	     -0.13813150	     -0.86905081	      0.51927822	     -0.01670873	     -0.03890658	     -0.86926777	      0.02476957	      0.76821847	     -0.04521684	      1.30740484	      0.00162255	      0.55709205	      0.01199745	      0.38625674	     -0.01916789	     -0.00652740	      0.02028560
     10.86614867	      1.82536705	     -0.08545901	     -0.23594482	      2.32161634	      1.15702067	      0.42385152	     -0.00726420	     -0.03328368	      0.17906924	     -0.07016706	      0.67786901	      0.03534995	     -0.13883062	     -0.88110857	      0.51739682	     -0.02322336	     -0.04020280	     -0.86726821	      0.04690770	      0.77409427	     -0.04490247	      1.29763948	      0.00056209	      0.54831744	      0.00379950	      0.41927831	     -0.00614039	     -0.00082379	      0.01938746
     10.89948167	      1.82801056	     -0.07378398	     -0.23050275	      2.31882710	      1.15675049	      0.42541812	     -0.01802798	     -0.02926579	      0.16940277	     -0.07537765	      0.67818540	      0.03507154	     -0.11532828	     -0.90031334	      0.51760730	     -0.01723858	     -0.01275750	     -0.85335667	      0.07889970	      0.77250796	     -0.04587731	      1.30940391	      0.00219260	      0.55341140	      0.00754211	      0.42778394	      0.01648949	     -0.00005625	      0.01488624
     10.93281467	      1.83346026	     -0.07468730	     -0.22686057	      2.31734654	      1.15675583	      0.42651216	     -0.00688466	     -0.03119021	      0.16212923	     -0.07950730	      0.66321473	      0.03438047	     -0.10658268	     -0.88056092	      0.52936749	     -0.02467959	     -0.00355709	     -0.85914498	      0.05600559	      0.77735590	     -0.04591996	      1.32566930	      0.00079829	      0.54859410	      0.00806896	      0.46084934	      0.00232200	      0.00530511	      0.01104998
     10.96614767	      1.83810099	     -0.08661637	     -0.22296951	      2.31697572	      1.15683051	      0.42696617	      0.01800221	     -0.02511183	      0.15523993	     -0.08192535	      0.63909764	      0.03405625	     -0.11241286	     -0.85092389	      0.54567400	     -0.01793297	     -0.00556917	     -0.87321499	      0.02644504	      0.78214798	     -0.04685414	      1.33574951	      0.00217105	      0.55748561	      0.01117628	      0.46335151	     -0.01951787	     -0.00593421	      0.00932739
     10.99948067	      1.84434833	     -0.08472145	     -0.22166643	      2.31545013	      1.15667117	      0.42751368	      0.02106031	     -0.02272960	      0.15146858	     -0.08141281	      0.62600512	      0.03428378	     -0.10164975	     -0.87083630	      0.55732196	     -0.02190635	      0.00716477	     -0.85993976	      0.03161555	      0.77835327	     -0.04696339	      1.34122737	     -0.00541278	      0.56073793	      0.00645066	      0.50325626	      0.00162649	     -0.00335056	      0.01069068
     11.03281367	      1.85865541	     -0.07911161	     -0.21976087	      2.31390271	      1.15636722	      0.42726808	      0.01965692	     -0.02809464	      0.14860581	     -0.08010794	      0.61089580	      0.03267383	     -0.08785406	     -0.90939210	      0.56476462	     -0.02054139	      0.02414619	     -0.83915598	      0.06420229	      0.77101790	     -0.04711408	      1.34794318	     -0.01681458	      0.57632084	      0.00417169	      0.50260148	      0.02307198	      0.00789182	      0.01356691
     11.06614667	      1.86509325	     -0.08639799	     -0.21692649	      2.31391821	      1.15624872	      0.42551332	      0.03409859	     -0.02611595	      0.14809485	     -0.07796323	      0.58210606	      0.03202605	     -0.09514377	     -0.91220662	      0.57304356	     -0.02413287	      0.01854702	     -0.84278802	      0.06742002	      0.76776637	     -0.04687231	      1.35212935	     -0.02401702	      0.57344963	     -0.01216397	      0.53434200	     -0.00207838	      0.00108759	      0.01484573
     11.09947967	      1.86333040	     -0.07878478	     -0.21292632	      2.31350625	      1.15612057	      0.42309114	      0.02132710	     -0.02027694	      0.15020658	     -0.07665725	      0.54861141	      0.03270759	     -0.08973610	     -0.90016777	      0.57616619	     -0.01810124	      0.02671536	     -0.85201527	      0.03081774	      0.76156866	     -0.04757190	      1.35908833	     -0.03796489	      0.57751870	     -0.00990024	      0.52961171	     -0.01023397	     -0.00800025	      0.01317654
     11.13281267	      1.86545243	     -0.07660601	     -0.21152864	      2.31413193	      1.15599473	      0.42042390	      0.01291015	     -0.02099613	      0.15436014	     -0.07297495	      0.52000394	      0.03198893	     -0.09378529	     -0.88849449	      0.58089500	     -0.01990253	      0.02248854	     -0.86944942	      0.02423734	      0.76329753	     -0.04719727	      1.36344584	     -0.03768585	      0.56654873	     -0.01558343	      0.54755483	     -0.00005360	      0.00630789	      0.01342035
     11.16614567	      1.87297641	     -0.08245567	     -0.21180515	      2.31552741	      1.15577116	      0.41801129	      0.01571825	     -0.02336710	      0.15841764	     -0.06838344	      0.50433008	      0.03101307	     -0.10823067	     -0.90221083	      0.58270381	     -0.01740434	      0.00785394	     -0.87643118	      0.06735950	      0.77446041	     -0.04720476	      1.36912471	     -0.02245224	      0.55887420	     -0.00397795	      0.54165632	      0.00956709	      0.00323235	      0.01871279
     11.19947867	      1.87415329	     -0.08087092	     -0.21205642	      2.31631398	      1.15553407	      0.41619977	      0.00976090	     -0.02972309	      0.16089896	     -0.06239393	      0.50294477	      0.02986659	     -0.11385534	     -0.94061242	      0.57277531	     -0.01921076	     -0.00012406	     -0.85585700	      0.07076608	      0.79160108	     -0.04656949	      1.36648080	     -0.01781839	      0.54317248	      0.00365311	      0.54762500	      0.00738944	     -0.00260781	      0.02449731
     11.23281167	      1.86433009	     -0.07798589	     -0.21177627	      2.31699743	      1.15548900	      0.41464471	     -0.00002959	     -0.02551331	      0.16415978	     -0.05821018	      0.50309884	      0.03152129	     -0.11686732	     -0.95547506	      0.55966259	     -0.01264086	     -0.00586838	     -0.84331319	      0.03762146	      0.79875748	     -0.04681571	      1.38244765	     -0.02186161	      0.53572831	      0.01279247	      0.53797507	     -0.00446073	     -0.00116693	      0.02544450
     11.26614467	      1.85941432	     -0.07870432	     -0.21100929	      2.31809357	      1.15555836	      0.41331432	     -0.00494290	     -0.02449535	      0.16613989	     -0.05578357	      0.49815304	      0.03083229	     -0.12326074	     -0.92691486	      0.55431459	     -0.00012793	     -0.01325444	     -0.87010180	      0.03329227	      0.80119054	     -0.04640441	      1.37912206	     -0.02516431	      0.53216607	     -0.00315198	      0.54142818	     -0.00994076	      0.00237940	      0.02149504
     11.29947767	      1.85741129	     -0.07131978	     -0.21064181	      2.31819166	      1.15556330	      0.41305005	     -0.02001699	     -0.02520001	      0.16656581	     -0.05473052	      0.50206783	      0.03013286	     -0.11626679	     -0.90252946	      0.54934214	     -0.00429566	     -0.01103177	     -0.90221131	      0.06632227	      0.79372893	     -0.04621730	      1.36817027	     -0.03602763	      0.53955169	      0.00138166	      0.53934960	      0.00016945	     -0.00249764	      0.01822893
     11.33281067	      1.85614834	     -0.06450632	     -0.21135945	      2.31780255	      1.15554044	      0.41375599	     -0.02929071	     -0.03169750	      0.16529726	     -0.05398032	      0.52270750	      0.02952955	     -0.10653668	     -0.91121798	      0.53896257	     -0.01406378	     -0.00706189	     -0.91055104	      0.07516254	      0.78171697	     -0.04556081	      1.36840381	     -0.04749063	      0.54462991	      0.00000771	      0.53933481	      0.00127950	      0.00282731	      0.02052584
     11.36614367	      1.84824586	     -0.07661804	     -0.21041038	      2.31806741	      1.15556593	      0.41452873	     -0.00995404	     -0.02839338	      0.16224674	     -0.05534747	      0.54924871	      0.03068324	     -0.11680045	     -0.92974319	      0.52197616	     -0.00789468	     -0.01899948	     -0.90162707	      0.05843536	      0.77570587	     -0.04537141	      1.36712122	     -0.04272752	      0.54684468	     -0.01480131	      0.52995432	     -0.01689766	      0.00225813	      0.02505595
     11.39947667	      1.84324917	     -0.08589247	     -0.20856303	      2.31744993	      1.15563534	      0.41551927	      0.00689312	     -0.02852235	      0.15820997	     -0.05810613	      0.57427267	      0.03024794	     -0.12106310	     -0.94015080	      0.50324276	      0.01438064	     -0.01912613	     -0.88716111	      0.04313575	      0.77157714	     -0.04506474	      1.35745696	     -0.04007646	      0.54290658	      0.00219568	      0.52768991	     -0.01012969	     -0.00540657	      0.02356371
     11.43280967	      1.83866532	     -0.08979393	     -0.20747043	      2.31581671	      1.15563503	      0.41702386	      0.01687506	     -0.02826957	      0.15510997	     -0.06151302	      0.59432373	      0.03078546	     -0.11554278	     -0.92904070	      0.49340714	      0.00799853	     -0.01493423	     -0.89613677	      0.05772689	      0.76661681	     -0.04484465	      1.35634486	     -0.03730486	      0.53787454	      0.01222491	      0.51722427	      0.01312081	     -0.00081284	      0.01631956
     11.46614267	      1.83445838	     -0.08679219	     -0.20557235	      2.31319679	      1.15542313	      0.41891547	      0.02132581	     -0.03134073	      0.15034096	     -0.06539197	      0.60940177	      0.02878138	     -0.10068561	     -0.90929676	      0.49067380	     -0.01169994	     -0.00210209	     -0.92578350	      0.07461490	      0.76904865	     -0.04390630	      1.35019086	     -0.03939320	      0.52815135	     -0.00141946	      0.51013765	      0.01426161	      0.00707507	      0.01207155
     11.49947567	      1.82628577	     -0.07874118	     -0.20253879	      2.31010568	      1.15510446	      0.42071726	      0.01969469	     -0.02857855	      0.14475982	     -0.06986879	      0.62292071	      0.02938222	     -0.08119697	     -0.90337876	      0.48692058	     -0.01003072	      0.02245185	     -0.94513638	      0.07236231	      0.77248180	     -0.04369039	      1.34641314	     -0.05089642	      0.51985018	      0.00961831	      0.49962406	     -0.00675972	     -0.00527194	      0.01408611
     11.53280867	      1.81957692	     -0.07944603	     -0.20013320	      2.30868989	      1.15500633	      0.42164387	      0.02576143	     -0.02640456	      0.14038283	     -0.07275119	      0.63319063	      0.02887098	     -0.07797229	     -0.90858341	      0.48304216	      0.00641486	      0.03503523	     -0.94460746	      0.05975596	      0.77342949	     -0.04315225	      1.34061373	     -0.05782990	      0.50941663	     -0.00027057	      0.49345155	     -0.01553189	     -0.00366229	      0.01601185
     11.56614167	      1.81621850	     -0.08717074	     -0.19867358	      2.30942735	      1.15517596	      0.42161886	      0.03304407	     -0.02369980	      0.13802908	     -0.07401576	      0.63743706	      0.02937767	     -0.09011900	     -0.91895934	      0.47934349	      0.00718598	      0.02714507	     -0.93040994	      0.06334021	      0.76697930	     -0.04276097	      1.33507190	     -0.05928559	      0.50591065	     -0.01247511	      0.48198816	      0.00903985	      0.00558781	      0.01400203
     11.59947467	      1.82275630	     -0.08954916	     -0.19806393	      2.31121195	      1.15536995	      0.42111557	      0.03106430	     -0.02947908	      0.13645828	     -0.07399675	      0.63362700	      0.02933453	     -0.10114250	     -0.92942973	      0.48210107	      0.00109624	      0.01739496	     -0.92098278	      0.07403724	      0.75928969	     -0.04213669	      1.32443966	     -0.06248241	      0.50689560	      0.00171672	      0.48266272	      0.02353939	     -0.00125339	      0.01188972
     11.63280767	      1.82860550	     -0.09075738	     -0.19659102	      2.31359937	      1.15546270	      0.42022843	      0.02730568	     -0.02978158	      0.13415063	     -0.07301196	      0.61913570	      0.02919758	     -0.11546293	     -0.92818832	      0.49282319	      0.00085963	      0.00629261	     -0.93147022	      0.08048260	      0.75533051	     -0.04176303	      1.31785131	     -0.05444696	      0.51723732	     -0.00517860	      0.47456190	     -0.00783396	     -0.00743947	      0.01273646
     11.66614067	      1.83249505	     -0.08898384	     -0.19524267	      2.31630396	      1.15553174	      0.41892525	      0.01511839	     -0.02861551	      0.13230865	     -0.06994972	      0.59711273	      0.02874070	     -0.12975855	     -0.92000003	      0.50720374	      0.01207783	     -0.00137309	     -0.94629086	      0.07231251	      0.75608127	     -0.04124897	      1.30980969	     -0.04547072	      0.52418906	     -0.01086698	      0.48088926	     -0.01883104	      0.00513168	      0.01416828
     11.69947367	      1.83633898	     -0.08789982	     -0.19442687	      2.31910483	      1.15563508	      0.41714042	      0.00095998	     -0.02679311	      0.13184619	     -0.06466725	      0.57132200	      0.02926656	     -0.14498677	     -0.91585436	      0.51881135	      0.01630552	     -0.01244483	     -0.94606290	      0.06693950	      0.76186934	     -0.04130114	      1.30335185	     -0.03998626	      0.53096464	      0.01182815	      0.47164934	      0.00363830	      0.00339194	      0.01363636
     11.73280667	      1.84231804	     -0.08699781	     -0.19445203	      2.32110754	      1.15566737	      0.41514985	     -0.00826824	     -0.03076477	      0.13229258	     -0.05699259	      0.54606291	      0.02843164	     -0.15719907	     -0.92432965	      0.52668383	      0.01134687	     -0.02329518	     -0.92878584	      0.06861745	      0.77592272	     -0.04060559	      1.29879010	     -0.03215736	      0.52346690	      0.00292983	      0.47557552	      0.01439492	     -0.00506378	      0.01354562
     11.76613967	      1.84463694	     -0.08728521	     -0.19309778	      2.32191625	      1.15551301	      0.41308021	     -0.01053506	     -0.02910529	      0.13216863	     -0.04902864	      0.51900863	      0.02792500	     -0.16572123	     -0.93654000	      0.53172293	      0.01596993	     -0.02893906	     -0.91391333	      0.07708857	      0.79319565	     -0.04056187	      1.29905029	     -0.02520367	      0.51647647	      0.00258608	      0.46217330	     -0.00512159	     -0.00072961	      0.01605673
     11.79947267	      1.84395158	     -0.08805342	     -0.19009307	      2.32203903	      1.15528901	      0.41084167	     -0.01046280	     -0.02613758	      0.13076895	     -0.04097265	      0.48771273	      0.02582966	     -0.17090431	     -0.93560058	      0.53665328	      0.01708025	     -0.03287952	     -0.91702981	      0.06848153	      0.80797377	     -0.04029664	      1.29110654	     -0.02448741	      0.50392973	      0.01229415	      0.46802688	     -0.02104118	      0.00643377	      0.01967223
     11.83280567	      1.84694155	     -0.08824290	     -0.18582840	      2.32182629	      1.15512240	      0.40843078	     -0.01217626	     -0.02542293	      0.12839153	     -0.03425470	      0.45295522	      0.02432065	     -0.17185084	     -0.91863244	      0.54020004	      0.01381694	     -0.03439585	     -0.93072541	      0.05305809	      0.80884092	     -0.04086782	      1.28974010	     -0.02097279	      0.50387105	     -0.00019323	      0.45751609	     -0.00018081	     -0.00505440	      0.02136590
     11.86613867	      1.85067772	     -0.09214075	     -0.18099763	      2.32124111	      1.15502370	      0.40627324	     -0.00606050	     -0.02480969	      0.12467040	     -0.02788269	      0.42343301	      0.02069231	     -0.17423611	     -0.90133911	      0.53786670	      0.01384739	     -0.03632863	     -0.93597443	      0.04558739	      0.80355125	     -0.04119522	      1.28212367	     -0.01337471	      0.50451483	     -0.01268553	      0.46936741	      0.01505907	     -0.00333905	      0.02116940
     11.89947167	      1.85208167	     -0.10049260	     -0.17563556	      2.32036049	      1.15495169	      0.40483967	      0.01046981	     -0.02059726	      0.11867927	     -0.02171657	      0.40514020	      0.01921516	     -0.17850401	     -0.89860217	      0.52745602	      0.01150407	     -0.04145692	     -0.92319213	      0.04383182	      0.79802286	     -0.04198621	      1.27211704	     -0.00383495	      0.51618501	     -0.00113636	      0.46654629	      0.00027108	      0.00806513	      0.02076507
     11.93280467	      1.85448986	     -0.10905592	     -0.17079875	      2.31947895	      1.15494414	      0.40415228	      0.02926881	     -0.02114620	      0.10998574	     -0.01475072	      0.39786461	      0.01427514	     -0.18294545	     -0.90016871	      0.51330054	      0.00776674	     -0.04573929	     -0.90320580	      0.02757178	      0.79222203	     -0.04280315	      1.27235732	      0.00524542	      0.52652187	      0.00601626	      0.47939344	     -0.01721242	      0.00068149	      0.02196616
     11.96613767	      1.85126270	     -0.10658650	     -0.16468453	      2.31814551	      1.15491720	      0.40408104	      0.02779328	     -0.02001849	      0.09911173	     -0.00914192	      0.39505471	      0.00500956	     -0.17639341	     -0.88874894	      0.49606387	     -0.00483968	     -0.03973183	     -0.89157289	      0.00147814	      0.78770602	     -0.04435034	      1.26992580	      0.01094900	      0.54347098	      0.00008585	      0.48258876	      0.00165657	     -0.00812770	      0.02277163
     11.99947067	      1.84755289	     -0.10926579	     -0.15855759	      2.31781336	      1.15499634	      0.40403043	      0.03054321	     -0.01849019	      0.08673091	     -0.00264267	      0.38836226	      0.00163026	     -0.17738301	     -0.84165727	      0.48329794	     -0.01505841	     -0.04220579	     -0.90871992	     -0.00901579	      0.78973620	     -0.04564095	      1.26684957	      0.02343062	      0.55259227	     -0.01513850	      0.49347916	      0.02079470	      0.00513131	      0.01975656
     12.03280367	      1.83523764	     -0.11071789	     -0.15196412	      2.31771939	      1.15508251	      0.40404672	      0.03065328	     -0.00674419	      0.07458870	      0.00316780	      0.38886172	     -0.00944597	     -0.18193602	     -0.79548753	      0.46505715	     -0.01922798	     -0.04526047	     -0.92297432	     -0.01516216	      0.79544500	     -0.04756245	      1.27581489	      0.03566055	      0.55503672	      0.00324610	      0.50011478	      0.00666311	      0.00458900	      0.01606614
     12.06613667	      1.82030595	     -0.10769248	     -0.14417518	      2.31789572	      1.15517079	      0.40387276	      0.02278064	      0.00146686	      0.06117337	      0.00871267	      0.39731796	     -0.01256740	     -0.18414315	     -0.77914102	      0.43516054	     -0.01847004	     -0.04581264	     -0.91001251	     -0.04427645	      0.80685594	     -0.04956696	      1.27512612	      0.04891690	      0.54847696	     -0.00327762	      0.50567335	     -0.01111155	     -0.00434110	      0.01491358
     12.09946967	      1.81001653	     -0.11783997	     -0.13652258	      2.32020947	      1.15548250	      0.40277459	      0.02821511	      0.00484094	      0.04859045	      0.01312576	      0.40303211	     -0.00057772	     -0.20361877	     -0.76325956	      0.40346372	     -0.02396967	     -0.07016607	     -0.89166400	     -0.06671073	      0.81347708	     -0.05165725	      1.29077368	      0.06835366	      0.53654534	     -0.01122520	      0.50928203	     -0.01091781	     -0.00083921	      0.01695544
     12.13280267	      1.80281820	     -0.12585562	     -0.12872187	      2.32325216	      1.15587807	      0.40109037	      0.02548864	      0.00700184	      0.03724253	      0.01697748	      0.40464408	      0.00378930	     -0.22452013	     -0.73604075	      0.37290192	     -0.02568684	     -0.09611899	     -0.87924071	     -0.07596175	      0.81072519	     -0.05415696	      1.30339564	      0.08228831	      0.52686837	      0.01254326	      0.51508304	      0.01447462	      0.00290624	      0.01754578
     12.16613567	      1.79883880	     -0.12654098	     -0.12148466	      2.32587859	      1.15618090	      0.39943081	      0.01464021	      0.00610668	      0.02718284	      0.02068305	      0.40159780	      0.00271841	     -0.23564944	     -0.69804581	      0.34822104	     -0.02626676	     -0.11525987	     -0.88149579	     -0.09346726	      0.80332454	     -0.05653284	      1.30083108	      0.09736200	      0.52156665	      0.00474517	      0.52813389	      0.01601264	     -0.00117078	      0.01611439
     12.19946867	      1.79640780	     -0.12141569	     -0.11519002	      2.32762445	      1.15637440	      0.39813577	      0.00031052	      0.00867544	      0.01759833	      0.02470151	      0.39458466	      0.00798959	     -0.23353444	     -0.66273395	      0.32890206	     -0.02936557	     -0.12821427	     -0.88832597	     -0.11292724	      0.78450378	     -0.05946908	      1.32619843	      0.11193302	      0.52773277	      0.00300481	      0.53555166	     -0.01446441	     -0.00535874	      0.01630724
     12.23280167	      1.79084066	     -0.10959575	     -0.10912811	      2.32840558	      1.15655996	      0.39714993	     -0.02423507	      0.01619993	      0.00946879	      0.02771775	      0.38836398	      0.01010115	     -0.21928362	     -0.64165535	      0.30811656	     -0.03168990	     -0.13249993	     -0.87820930	     -0.12835955	      0.76684063	     -0.06230716	      1.33433595	      0.12072726	      0.53814127	      0.01416317	      0.56243727	     -0.01640078	      0.00174913	      0.01744138
     12.26613467	      1.79341405	     -0.11397130	     -0.10500850	      2.33029078	      1.15693752	      0.39589464	     -0.02584890	      0.01915519	      0.00232301	      0.03271688	      0.37494904	      0.01512323	     -0.21776087	     -0.60839763	      0.29534276	     -0.03311625	     -0.15831423	     -0.86394780	     -0.12905688	      0.75255803	     -0.06533057	      1.34042122	      0.13717623	      0.55205710	      0.00569514	      0.57260036	      0.00052167	      0.00272879	      0.01540369
     12.29946767	      1.80042536	     -0.12373954	     -0.10598723	      2.33173649	      1.15738161	      0.39499307	     -0.01403709	      0.01709410	      0.00014667	      0.03941067	      0.36470077	      0.01519389	     -0.21602103	     -0.58056101	      0.29229999	     -0.03449850	     -0.18831996	     -0.84151726	     -0.13754561	      0.73486040	     -0.06837275	      1.37273732	      0.14331975	      0.55257638	      0.01681754	      0.60163894	      0.00281984	     -0.00260338	      0.01369311
     12.33280067	      1.80193548	     -0.11415541	     -0.10554995	      2.32995321	      1.15766384	      0.39474710	     -0.02258651	      0.01929090	     -0.00232949	      0.04530935	      0.35349444	      0.01978420	     -0.18302546	     -0.57465891	      0.28479470	     -0.03590684	     -0.18695169	     -0.80458294	     -0.15643529	      0.72036379	     -0.07152312	      1.38436068	      0.13870509	      0.55557559	      0.00522405	      0.60829351	     -0.00154298	     -0.00202898	      0.01542828
     12.36613367	      1.80586279	     -0.10874216	     -0.10445379	      2.32741868	      1.15797839	      0.39406265	     -0.02159698	      0.02463450	     -0.00379893	      0.04919768	      0.32932966	      0.01903725	     -0.14996162	     -0.54031095	      0.28576154	     -0.03678507	     -0.18771972	     -0.79114118	     -0.14774309	      0.70200234	     -0.07452564	      1.39814393	      0.13411216	      0.54465654	      0.00800669	      0.63855282	     -0.01255955	      0.00013558	      0.01909666
     12.39946667	      1.81853945	     -0.11176973	     -0.10437564	      2.32530436	      1.15834538	      0.39276324	     -0.00844380	      0.02578306	     -0.00223519	      0.05090265	      0.29633171	      0.02243747	     -0.12441256	     -0.49236458	      0.29728071	     -0.03893937	     -0.19926318	     -0.79462152	     -0.12163357	      0.67204036	     -0.07769467	      1.42140351	      0.13495809	      0.53153534	      0.00955638	      0.65102774	     -0.01105242	     -0.00086120	      0.01925181
     12.43279967	      1.82681957	     -0.10830032	     -0.10284501	      2.32254981	      1.15872101	      0.39130632	     -0.00536019	      0.02635025	     -0.00040925	      0.05162193	      0.27400774	      0.02304953	     -0.09264832	     -0.49046895	      0.29771532	     -0.03959261	     -0.20050942	     -0.76579378	     -0.11960567	      0.63447303	     -0.08043085	      1.41932377	      0.12763496	      0.51141374	      0.00328115	      0.67338781	      0.00770857	      0.00264095	      0.01750197
     12.46613267	      1.83577611	     -0.10727807	     -0.10011326	      2.32013318	      1.15924665	      0.38931649	      0.00135374	      0.02836767	      0.00181698	      0.04885492	      0.25066961	      0.02628151	     -0.06573862	     -0.49436696	      0.29061535	     -0.03979034	     -0.20437899	     -0.71275963	     -0.11999075	      0.58435729	     -0.08368941	      1.43350097	      0.11867351	      0.49282458	      0.00426330	      0.68944889	      0.01438566	     -0.00148735	      0.01927404
     12.49946567	      1.85344634	     -0.11485161	     -0.10037262	      2.31882192	      1.15989560	      0.38732405	      0.02090075	      0.02410110	      0.00658837	      0.04546718	      0.21865966	      0.02799414	     -0.05243321	     -0.45718633	      0.29699723	     -0.04134992	     -0.22015910	     -0.68103224	     -0.10152982	      0.53102303	     -0.08586792	      1.44161383	      0.11208401	      0.47233369	      0.00845698	      0.70836383	     -0.00137720	     -0.00258299	      0.02042510
     12.53279867	      1.86182836	     -0.10910866	     -0.10366726	      2.31660347	      1.16035634	      0.38697201	      0.01964486	      0.03145719	      0.01225397	      0.04541964	      0.20053602	      0.03119987	     -0.02473800	     -0.42915652	      0.30843319	     -0.04137158	     -0.21719623	     -0.66353643	     -0.07069402	      0.47834692	     -0.08799981	      1.42477117	      0.10022030	      0.45430397	      0.01172401	      0.72959613	     -0.00602840	      0.00051692	      0.01946040
     12.56613167	      1.87476514	     -0.09516663	     -0.10672926	      2.31426708	      1.16074375	      0.38722413	      0.00562329	      0.02683841	      0.01476921	      0.04496101	      0.19003108	      0.03186645	      0.00842659	     -0.41473663	      0.31720054	     -0.04282175	     -0.20365322	     -0.63725115	     -0.04367939	      0.42884197	     -0.08878704	      1.42035159	      0.08008240	      0.43785990	     -0.00232067	      0.74465170	      0.00437072	      0.00627649	      0.02226826
     12.59946467	      1.88286418	     -0.09619155	     -0.10799677	      2.31381964	      1.16136813	      0.38664757	      0.00903393	      0.02558546	      0.01709717	      0.04146090	      0.17886438	      0.03345729	      0.01743493	     -0.38924114	      0.31583135	     -0.04313025	     -0.20999912	     -0.59327713	     -0.01275577	      0.38347258	     -0.08955718	      1.42742759	      0.06100724	      0.41606198	     -0.01497668	      0.75456694	      0.00779274	     -0.00138107	      0.02335058
     12.63279767	      1.88083241	     -0.10562977	     -0.11029563	      2.31444022	      1.16219821	      0.38581149	      0.02168574	      0.02812120	      0.02218976	      0.03962164	      0.17565539	      0.03536895	      0.01195280	     -0.36354392	      0.30778756	     -0.04277734	     -0.22690537	     -0.54220331	      0.01288139	      0.34675220	     -0.08947851	      1.39393139	      0.03667891	      0.37849957	     -0.00757833	      0.76661544	      0.00109459	     -0.00014844	      0.01456077
     12.66613067	      1.87919931	     -0.10115161	     -0.11444825	      2.31371184	      1.16289894	      0.38549211	      0.01568019	      0.02608363	      0.02806086	      0.04013572	      0.18085661	      0.03648520	      0.02138685	     -0.34587709	      0.30039138	     -0.04309566	     -0.22365389	     -0.50565395	      0.03270320	      0.29561315	     -0.08929415	      1.37960743	      0.01343363	      0.33818545	     -0.00780002	      0.75428342	      0.00027820	      0.00358852	      0.00847310
     12.69946367	      1.87883593	     -0.08722808	     -0.11511494	      2.31153493	      1.16345469	      0.38470583	     -0.00228818	      0.02119310	      0.03175207	      0.03588801	      0.18004840	      0.03693649	      0.04099810	     -0.31640394	      0.28774043	     -0.04404406	     -0.20532349	     -0.48603081	      0.05595390	      0.23607044	     -0.08872371	      1.36438954	     -0.00328735	      0.29377101	     -0.01474135	      0.75524690	      0.00400351	     -0.00186595	      0.01707785
     12.73279667	      1.87380605	     -0.07998321	     -0.11211542	      2.30946121	      1.16406380	      0.38288743	     -0.01153468	      0.02284015	      0.03483537	      0.02943107	      0.17527527	      0.03778013	      0.05059899	     -0.28267339	      0.26373010	     -0.04438804	     -0.19314869	     -0.46166311	      0.08914347	      0.17807091	     -0.08774300	      1.30663985	     -0.01526193	      0.25321605	     -0.00115576	      0.73915707	      0.00083253	     -0.00302625	      0.02379763
     12.76612967	      1.87257786	     -0.08355287	     -0.11278055	      2.30841272	      1.16465594	      0.38062794	     -0.00538419	      0.01908038	      0.04197198	      0.02740630	      0.17846657	      0.03839044	      0.04468157	     -0.26761444	      0.23902534	     -0.04464216	     -0.19318450	     -0.42368272	      0.12687456	      0.10777052	     -0.08625139	      1.27409432	     -0.02413666	      0.20640877	      0.01368103	      0.72400307	     -0.00889099	      0.00591590	      0.01727522
     12.79946267	      1.87805703	     -0.08700020	     -0.11194311	      2.30743225	      1.16515169	      0.37786920	      0.00139166	      0.00289043	      0.04875983	      0.02322388	      0.17809371	      0.03877275	      0.03743545	     -0.25644497	      0.21027634	     -0.04494359	     -0.19175310	     -0.37841376	      0.15581672	      0.04684647	     -0.08464979	      1.23291112	     -0.03731289	      0.16521378	      0.00985844	      0.69994916	     -0.00850047	      0.00331104	      0.01022177
     12.83279567	      1.88661918	     -0.08222185	     -0.10995619	      2.30575664	      1.16550132	      0.37531348	     -0.00218182	     -0.01988447	      0.05311510	      0.01975481	      0.17130730	      0.03862692	      0.04023270	     -0.23241677	      0.18530009	     -0.04559888	     -0.17856796	     -0.35097834	      0.17082615	     -0.00031605	     -0.08322069	      1.17055310	     -0.06365254	      0.13201186	      0.01492171	      0.66934384	      0.00357028	     -0.00657259	      0.00993934
     12.86612867	      1.88124462	     -0.07468173	     -0.11088592	      2.30348709	      1.16569672	      0.37347117	     -0.00943437	     -0.02106005	      0.05978131	      0.02105571	      0.17149501	      0.03864757	      0.04826791	     -0.20981769	      0.16357037	     -0.04590694	     -0.15881563	     -0.33378076	      0.18138809	     -0.05797367	     -0.08212914	      1.13904935	     -0.08976474	      0.10453848	      0.00790948	      0.63960982	      0.00836019	     -0.00484437	      0.01380787
     12.89946167	      1.86822517	     -0.07377748	     -0.11029496	      2.30134233	      1.16593564	      0.37112332	     -0.00676102	     -0.01332576	      0.06641566	      0.02391211	      0.16758230	      0.03905398	      0.04928577	     -0.18501444	      0.13504096	     -0.04572183	     -0.14490065	     -0.30222054	      0.19107121	     -0.09739397	     -0.08096241	      1.06109870	     -0.11129732	      0.07801685	     -0.00486938	      0.60642203	     -0.00263860	      0.00928007	      0.01626322
     12.93279467	      1.87135950	     -0.08097353	     -0.11198607	      2.29982989	      1.16615585	      0.36824240	      0.01024366	     -0.02149636	      0.07500244	      0.02931963	      0.15628979	      0.03870056	      0.04107436	     -0.16202759	      0.11521417	     -0.04604141	     -0.14205881	     -0.27171704	      0.20420307	     -0.13665756	     -0.07967127	      1.00693753	     -0.12657978	      0.04908126	     -0.01125952	      0.56318599	     -0.01621855	     -0.00082826	      0.01434676
     12.96612767	      1.87608440	     -0.08477939	     -0.11176124	      2.29767210	      1.16625483	      0.36496744	      0.02169996	     -0.02884142	      0.08312757	      0.03346456	      0.14293806	      0.03808960	      0.03892670	     -0.16036729	      0.09411350	     -0.04650709	     -0.13469799	     -0.23914023	      0.21377502	     -0.17302923	     -0.07843232	      0.95656273	     -0.14100047	      0.02097149	     -0.00051828	      0.52153046	     -0.00481437	     -0.01101310	      0.01379936
     12.99946067	      1.87215119	     -0.08029990	     -0.10612094	      2.29421485	      1.16622992	      0.36106668	      0.01979561	     -0.02208664	      0.08855699	      0.03496962	      0.11855468	      0.03861078	      0.04907198	     -0.15307160	      0.06744578	     -0.04600812	     -0.11595718	     -0.21308015	      0.21517209	     -0.19912583	     -0.07751625	      0.86977165	     -0.15131700	     -0.00126765	     -0.00384615	      0.47680121	      0.01687486	      0.00473142	      0.01529259
     13.03279367	      1.88449303	     -0.07716597	     -0.10302179	      2.29089543	      1.16614330	      0.35674419	      0.02386998	     -0.02603722	      0.09699651	      0.03753445	      0.07928180	      0.03756535	      0.05691420	     -0.12214515	      0.05664466	     -0.04667537	     -0.10271941	     -0.21271870	      0.21598886	     -0.24016321	     -0.07666669	      0.83072214	     -0.15462768	     -0.02535161	     -0.01231426	      0.43383074	      0.00871755	      0.00486141	      0.01575162
     13.06612667	      1.89228540	     -0.07399211	     -0.09827564	      2.28794683	      1.16613202	      0.35220107	      0.02582682	     -0.02411573	      0.10491502	      0.03912869	      0.04534757	      0.03759150	      0.06381016	     -0.12413933	      0.03751103	     -0.04648268	     -0.09154986	     -0.18383172	      0.21045299	     -0.25844056	     -0.07594064	      0.73501829	     -0.16044064	     -0.04831013	      0.00209842	      0.38990538	     -0.00921275	     -0.00869419	      0.01641928
     13.09945967	      1.90370289	     -0.07225210	     -0.09461698	      2.28603121	      1.16609194	      0.34775187	      0.02603156	     -0.02634716	      0.11203880	      0.04218792	      0.01251623	      0.03742047	      0.06543646	     -0.13664828	      0.02210407	     -0.04643620	     -0.08673573	     -0.14897048	      0.20203103	     -0.28093706	     -0.07524363	      0.69218581	     -0.16607236	     -0.07120288	      0.00362496	      0.34814453	     -0.01034634	      0.00095248	      0.01880699
     13.13279267	      1.91749360	     -0.07361253	     -0.09078875	      2.28540399	      1.16611463	      0.34340641	      0.02485508	     -0.02633369	      0.11827422	      0.04355368	     -0.03085832	      0.03690544	      0.05863437	     -0.11686017	      0.01880852	     -0.04667900	     -0.09068503	     -0.14286208	      0.19119090	     -0.28827303	     -0.07459165	      0.62755114	     -0.17132739	     -0.08425084	     -0.00816882	      0.30630981	      0.00821170	      0.00431945	      0.02219485
     13.16612567	      1.92493804	     -0.07701379	     -0.08839898	      2.28551352	      1.16615892	      0.33979690	      0.02403979	     -0.01490309	      0.12321160	      0.04798428	     -0.06630743	      0.03709198	      0.04850834	     -0.10486336	      0.01865288	     -0.04634619	     -0.09856900	     -0.13547598	      0.18260006	     -0.29110307	     -0.07399674	      0.56199950	     -0.17614909	     -0.09448979	     -0.00766734	      0.28247940	      0.01634331	     -0.00703462	      0.02150139
     13.19945867	      1.94092555	     -0.07658051	     -0.08729628	      2.28547676	      1.16613835	      0.33692269	      0.02218904	     -0.02125463	      0.12818806	      0.05107163	     -0.09345067	      0.03679543	      0.04102400	     -0.11634080	      0.01669055	     -0.04642633	     -0.10319127	     -0.10644249	      0.17884387	     -0.28803646	     -0.07331022	      0.52536690	     -0.17851045	     -0.10186630	     -0.01097354	      0.24852622	      0.00008914	      0.00727276	      0.01957642
     13.23279167	      1.95434719	     -0.07231004	     -0.08711859	      2.28530260	      1.16610520	      0.33501427	      0.01429335	     -0.02344793	      0.13183015	      0.05487373	     -0.11693185	      0.03620491	      0.03847935	     -0.11693521	      0.02315598	     -0.04667684	     -0.10324564	     -0.10429110	      0.17514505	     -0.27795083	     -0.07264212	      0.46405105	     -0.17983180	     -0.10474528	     -0.00153215	      0.22503636	     -0.01372532	      0.00003546	      0.01795619
     13.26612467	      1.95420872	     -0.07043524	     -0.08393968	      2.28506499	      1.16603555	      0.33299467	      0.00610601	     -0.00848745	      0.13267015	      0.05639762	     -0.14039321	      0.03638308	      0.03686514	     -0.09910066	      0.01916001	     -0.04634331	     -0.10441709	     -0.09764421	      0.17208915	     -0.27880573	     -0.07210392	      0.42805636	     -0.17650439	     -0.10425728	     -0.00261383	      0.21959302	     -0.00843258	     -0.00929777	      0.02057527
     13.29945767	      1.95496314	     -0.07226551	     -0.08164409	      2.28538978	      1.16606460	      0.33145924	      0.00414296	     -0.00660931	      0.13284050	      0.05834668	     -0.14879382	      0.03635734	      0.03143641	     -0.10938134	      0.01690291	     -0.04632270	     -0.11043232	     -0.10237412	      0.16898873	     -0.26960031	     -0.07143412	      0.37585292	     -0.16962412	     -0.10488700	     -0.00715208	      0.19604957	      0.00714883	      0.01579545	      0.02204182
     13.33279067	      1.95882137	     -0.07509573	     -0.07510073	      2.28534291	      1.16601330	      0.32894656	      0.00592923	     -0.01150186	      0.13115543	      0.05547874	     -0.16617253	      0.03623217	      0.02460337	     -0.09631629	     -0.00011607	     -0.04624494	     -0.11728643	     -0.09263371	      0.16291717	     -0.26897634	     -0.07087606	      0.35197336	     -0.16363220	     -0.11215047	      0.01230707	      0.20048331	      0.01167082	     -0.00322375	      0.02190229
     13.36612367	      1.95520463	     -0.07561898	     -0.06727362	      2.28496077	      1.16599824	      0.32679340	      0.00698719	     -0.01528769	      0.12809728	      0.05307899	     -0.17097799	      0.03627222	      0.02418750	     -0.10519636	     -0.02154266	     -0.04641458	     -0.11938256	     -0.09433554	      0.15055958	     -0.26115415	     -0.07032649	      0.30178564	     -0.15917406	     -0.11470684	     -0.00043851	      0.18651274	     -0.00054115	     -0.00887406	      0.01688877
     13.39945667	      1.94368720	     -0.07385449	     -0.05945253	      2.28424232	      1.16596073	      0.32458581	      0.00539250	     -0.01458157	      0.12708092	      0.04846380	     -0.17463340	      0.03575407	      0.02923812	     -0.09535621	     -0.04855768	     -0.04683789	     -0.11654504	     -0.10002778	      0.13358968	     -0.26534572	     -0.06978991	      0.28904124	     -0.16126908	     -0.12235716	      0.00392937	      0.20066044	     -0.01269640	      0.01291246	      0.01425816
     13.43278967	      1.92616416	     -0.07476501	     -0.05079959	      2.28403548	      1.16597963	      0.32258714	      0.00524604	     -0.00746211	      0.12359230	      0.04525273	     -0.16967511	      0.03665548	      0.03239520	     -0.09688568	     -0.08313383	     -0.04645452	     -0.11531516	     -0.09554579	      0.11484644	     -0.25953708	     -0.06927452	      0.24165400	     -0.16689636	     -0.11772865	      0.00751152	      0.19671706	     -0.00731157	     -0.00266493	      0.01544939
     13.46612267	      1.91749434	     -0.08200245	     -0.04747984	      2.28483635	      1.16605694	      0.32125881	      0.01452854	     -0.01657305	      0.12262984	      0.04496016	     -0.15848757	      0.03657982	      0.02495860	     -0.09630671	     -0.10716060	     -0.04686297	     -0.12303849	     -0.09889430	      0.10386157	     -0.25921417	     -0.06867075	      0.23596262	     -0.16961070	     -0.12326830	     -0.01391572	      0.22311651	      0.00579279	     -0.00589797	      0.01911887
     13.49945567	      1.90807348	     -0.08821342	     -0.04384216	      2.28548127	      1.16611632	      0.32056140	      0.02368215	     -0.02449676	      0.11981761	      0.04571697	     -0.14710633	      0.03602376	      0.01917356	     -0.09260655	     -0.13043106	     -0.04740606	     -0.12801689	     -0.10047968	      0.09749102	     -0.24550732	     -0.06801425	      0.20526727	     -0.17414365	     -0.11209263	      0.01078395	      0.21628245	      0.01065460	      0.00708391	      0.02071206
     13.53278867	      1.88993405	     -0.08448043	     -0.03919960	      2.28491523	      1.16599716	      0.32045695	      0.01960514	     -0.01547733	      0.11539175	      0.04734927	     -0.13549607	      0.03680704	      0.02780201	     -0.09021107	     -0.15552561	     -0.04697613	     -0.11724639	     -0.09761688	      0.09153932	     -0.23764548	     -0.06742406	      0.19666340	     -0.17629497	     -0.10652824	     -0.01085365	      0.26348140	      0.00502158	     -0.00445071	      0.01987668
     13.56612167	      1.88675211	     -0.08028314	     -0.03439215	      2.28435778	      1.16587913	      0.32033232	      0.01603664	     -0.02204897	      0.11013614	      0.04863195	     -0.13185806	      0.03651152	      0.03312255	     -0.09052808	     -0.17135074	     -0.04745948	     -0.10995270	     -0.10326476	      0.08952310	     -0.21969267	     -0.06679186	      0.17791034	     -0.17635949	     -0.08769897	      0.00228980	      0.25996303	     -0.00638594	     -0.00362657	      0.01523790
     13.59945467	      1.88518840	     -0.08356165	     -0.03051236	      2.28459835	      1.16582209	      0.31948926	      0.02027524	     -0.02683219	      0.10671532	      0.05041012	     -0.13372914	      0.03656909	      0.02761997	     -0.09170164	     -0.18599059	     -0.04759769	     -0.11378144	     -0.09667214	      0.09175078	     -0.20781364	     -0.06611200	      0.17806256	     -0.16884675	     -0.08886519	      0.00547897	      0.30249177	     -0.01034422	      0.00381233	      0.01152117
     13.63278767	      1.87876876	     -0.08696568	     -0.02565530	      2.28509676	      1.16581470	      0.31825044	      0.02027193	     -0.01382257	      0.10306357	      0.05234851	     -0.14212451	      0.03713822	      0.02154861	     -0.09061799	     -0.19491308	     -0.04740342	     -0.11871786	     -0.10283649	      0.08986800	     -0.19580599	     -0.06554987	      0.15399950	     -0.15877160	     -0.08029137	     -0.00191591	      0.30659235	      0.00155011	     -0.00781420	      0.01225275
     13.66612067	      1.88571574	     -0.08434874	     -0.02242525	      2.28519473	      1.16578836	      0.31657223	      0.01257016	     -0.02009768	      0.10111507	      0.05432007	     -0.15904827	      0.03687886	      0.01937993	     -0.09086949	     -0.19863945	     -0.04767170	     -0.12123972	     -0.09789462	      0.08437810	     -0.18776457	     -0.06493442	      0.15725138	     -0.15265562	     -0.09810430	     -0.00836322	      0.34163472	      0.01507028	      0.00435557	      0.01804638
     13.69945367	      1.89307342	     -0.07994223	     -0.01785943	      2.28497445	      1.16574943	      0.31472784	      0.00379582	     -0.01903749	      0.09866698	      0.05524714	     -0.18203930	      0.03685215	      0.01965337	     -0.09182183	     -0.19884878	     -0.04778556	     -0.12209392	     -0.09666912	      0.07703723	     -0.17717986	     -0.06441357	      0.14502772	     -0.15125931	     -0.10589556	      0.01483601	      0.33314146	      0.00497208	      0.00064589	      0.02271854
     13.73278667	      1.89509570	     -0.07590692	     -0.01388795	      2.28470049	      1.16567161	      0.31306526	     -0.00406663	     -0.00863910	      0.09712372	      0.05640674	     -0.20509803	      0.03694563	      0.02141165	     -0.09296492	     -0.19532024	     -0.04777769	     -0.12207129	     -0.09826300	      0.07123167	     -0.16922501	     -0.06390048	      0.14025661	     -0.14761161	     -0.12894112	     -0.00573492	      0.37460751	     -0.01336053	     -0.00809384	      0.02237537
     13.76611967	      1.89802748	     -0.07303949	     -0.00899491	      2.28458645	      1.16559678	      0.31172141	     -0.01170834	      0.00286669	      0.09460185	      0.05524481	     -0.22903888	      0.03709240	      0.02224424	     -0.09487632	     -0.19081074	     -0.04768732	     -0.12360958	     -0.09560219	      0.06816735	     -0.15787963	     -0.06344986	      0.13784215	     -0.14857494	     -0.13069460	     -0.00548057	      0.36278165	     -0.01270527	      0.00305318	      0.01935305
     13.79945267	      1.90161454	     -0.07280482	     -0.00621079	      2.28483640	      1.16550577	      0.31116826	     -0.01640309	      0.01205682	      0.09080450	      0.05645950	     -0.24831459	      0.03703571	      0.02080644	     -0.09538813	     -0.18112919	     -0.04767512	     -0.12791057	     -0.09377909	      0.06954971	     -0.14505669	     -0.06300016	      0.13581592	     -0.15147425	     -0.14275282	      0.00859109	      0.39916746	      0.00541591	      0.00630532	      0.01781474
     13.83278567	      1.90562398	     -0.07574607	     -0.00476566	      2.28505285	      1.16543586	      0.31149978	     -0.01383164	      0.02182679	      0.08657593	      0.05726669	     -0.26179089	      0.03722694	      0.01790032	     -0.09531095	     -0.16849343	     -0.04747360	     -0.13389765	     -0.09416370	      0.07616459	     -0.13313730	     -0.06265437	      0.13473421	     -0.14824994	     -0.13531246	      0.00256569	      0.39432204	      0.01093390	     -0.00671697	      0.01964492
     13.86611867	      1.91280738	     -0.07479234	     -0.00480597	      2.28444966	      1.16531102	      0.31257982	     -0.01135602	      0.01608230	      0.08125211	      0.06034218	     -0.26911107	      0.03697996	      0.02140831	     -0.09747694	     -0.15606152	     -0.04760648	     -0.13263097	     -0.09188813	      0.08275873	     -0.11984072	     -0.06228013	      0.13543970	     -0.14347763	     -0.14180139	     -0.01177152	      0.41981617	     -0.00078276	      0.00641726	      0.02060438
     13.89945167	      1.91204039	     -0.06876889	     -0.00314316	      2.28294744	      1.16517425	      0.31374239	     -0.01409060	      0.01966628	      0.07670810	      0.06044685	     -0.27271214	      0.03709238	      0.03511013	     -0.09622516	     -0.15164226	     -0.04756998	     -0.12110198	     -0.09117384	      0.08365245	     -0.11453377	     -0.06204745	      0.13903781	     -0.14535618	     -0.13359601	      0.01355177	      0.41477219	     -0.01284252	      0.00234579	      0.01943981
     13.93278467	      1.90761985	     -0.06657140	     -0.00050259	      2.28179877	      1.16508757	      0.31442230	     -0.01267433	      0.01928865	      0.07164571	      0.06111061	     -0.27174276	      0.03710310	      0.04520376	     -0.09594048	     -0.15455727	     -0.04766097	     -0.11316264	     -0.09109392	      0.07976209	     -0.11173315	     -0.06182511	      0.13224475	     -0.14209194	     -0.13740874	     -0.00731741	      0.43522212	     -0.00744132	     -0.00365802	      0.01567652
     13.96611767	      1.90206101	     -0.07364019	      0.00202796	      2.28171016	      1.16512381	      0.31441070	     -0.00005581	      0.01576278	      0.06910236	      0.05895189	     -0.26589329	      0.03706634	      0.04317405	     -0.09647293	     -0.16294548	     -0.04777064	     -0.11695068	     -0.09143318	      0.07447598	     -0.11884370	     -0.06166972	      0.14094975	     -0.14070047	     -0.13516720	     -0.00332181	      0.42647190	      0.00517848	      0.00324030	      0.01401035
     13.99945067	      1.89067746	     -0.08369491	      0.00534355	      2.28202832	      1.16521338	      0.31405907	      0.01674581	      0.01454259	      0.06551674	      0.05792030	     -0.25575118	      0.03711312	      0.03794592	     -0.09575136	     -0.17786818	     -0.04782749	     -0.12321805	     -0.09239052	      0.06767389	     -0.12527334	     -0.06153890	      0.12986804	     -0.14190353	     -0.14114385	      0.01256248	      0.43584755	      0.01107568	      0.00411246	      0.01543344
     14.03278367	      1.87611617	     -0.08517386	      0.00736759	      2.28158237	      1.16524699	      0.31406332	      0.02298534	      0.01595096	      0.06460857	      0.05530598	     -0.24054461	      0.03730722	      0.04296137	     -0.09407669	     -0.19476527	     -0.04779545	     -0.11733387	     -0.09341052	      0.05894075	     -0.13875116	     -0.06148204	      0.13791974	     -0.14337645	     -0.14277925	     -0.00845010	      0.43342013	      0.00660453	     -0.00486658	      0.01953705
     14.06611667	      1.86731116	     -0.07682633	      0.00886051	      2.28055004	      1.16519452	      0.31454433	      0.01584169	      0.00557885	      0.06193976	      0.05543190	     -0.22438786	      0.03715269	      0.05637723	     -0.09365132	     -0.21028652	     -0.04800296	     -0.10100290	     -0.09415214	      0.05024407	     -0.14220520	     -0.06141607	      0.12969924	     -0.15286888	     -0.14645333	     -0.00640221	      0.42853437	      0.00059716	      0.00265542	      0.02042070
     14.09944967	      1.86559992	     -0.07545548	      0.00872923	      2.28061108	      1.16519768	      0.31505097	      0.01583896	     -0.01029939	      0.06113128	      0.05393102	     -0.20842676	      0.03699827	      0.05686079	     -0.09288779	     -0.22137915	     -0.04815762	     -0.09656932	     -0.09488745	      0.05132862	     -0.14664820	     -0.06136953	      0.14445855	     -0.15715292	     -0.14667092	     -0.00887033	      0.43109380	     -0.00481763	      0.00245123	      0.01957840
     14.13278267	      1.86472527	     -0.08224091	      0.00974455	      2.28191007	      1.16529035	      0.31545908	      0.02336879	     -0.01972933	      0.05730974	      0.05416925	     -0.19485769	      0.03684167	      0.04435633	     -0.09268995	     -0.23109176	     -0.04834046	     -0.10457921	     -0.09551168	      0.06075807	     -0.14252315	     -0.06130513	      0.13793644	     -0.15555511	     -0.13477949	     -0.00629825	      0.42175122	     -0.00342048	     -0.00982285	      0.01599500
     14.16611567	      1.85727771	     -0.08298146	      0.00859185	      2.28312742	      1.16534706	      0.31621374	      0.01963742	     -0.01385810	      0.05650375	      0.05452791	     -0.17985458	      0.03709565	      0.03832897	     -0.09129547	     -0.23641427	     -0.04817555	     -0.10569352	     -0.09612053	      0.06997815	     -0.14476726	     -0.06127170	      0.15167221	     -0.15415251	     -0.12507217	     -0.00087207	      0.43689622	      0.00856386	     -0.00165286	      0.01335078
     14.19944867	      1.85389321	     -0.07810483	      0.00782581	      2.28401256	      1.16541282	      0.31698271	      0.00773320	     -0.00768128	      0.05374825	      0.05748710	     -0.17074281	      0.03722249	      0.03713819	     -0.09082163	     -0.23763211	     -0.04809198	     -0.10266536	     -0.09686653	      0.07622116	     -0.14069564	     -0.06124914	      0.14708056	     -0.15052487	     -0.10935683	     -0.01016676	      0.41765926	      0.01300881	      0.00828444	      0.01273860
     14.23278167	      1.86252688	     -0.07397808	      0.00481696	      2.28506949	      1.16549446	      0.31727954	     -0.00260408	     -0.01361381	      0.05420746	      0.05956953	     -0.16874503	      0.03711000	      0.03203670	     -0.09089062	     -0.23125378	     -0.04814928	     -0.10534105	     -0.09628173	      0.08097283	     -0.13989955	     -0.06121916	      0.16216169	     -0.14677333	     -0.11507567	     -0.00595989	      0.43512547	     -0.00001415	     -0.00364761	      0.01622507
     14.26611467	      1.87479773	     -0.07030380	      0.00456974	      2.28613566	      1.16561833	      0.31680290	     -0.01299368	     -0.01990570	      0.05284380	      0.06107547	     -0.17663640	      0.03685798	      0.02548183	     -0.09209746	     -0.22454852	     -0.04833348	     -0.11078911	     -0.09582577	      0.08176468	     -0.13443492	     -0.06120587	      0.16138760	     -0.14484872	     -0.11372317	      0.01141815	      0.40380253	     -0.01329827	     -0.00823427	      0.01829556
     14.29944767	      1.87803037	     -0.06679123	      0.00406811	      2.28713825	      1.16570336	      0.31585389	     -0.02500508	     -0.01310188	      0.05491410	      0.06116459	     -0.18695472	      0.03694905	      0.02118417	     -0.09232782	     -0.21729635	     -0.04823533	     -0.11468608	     -0.09594159	      0.07935694	     -0.13658475	     -0.06117893	      0.17519637	     -0.14159215	     -0.13110948	      0.00198021	      0.42300440	     -0.00808856	      0.00542326	      0.01814258
     14.33278067	      1.87693841	     -0.07134588	      0.00580561	      2.28838537	      1.16580378	      0.31459902	     -0.02542141	      0.00650255	      0.05543909	      0.06086014	     -0.20138348	      0.03716919	      0.01075255	     -0.09328104	     -0.21112991	     -0.04804942	     -0.12615355	     -0.09666791	      0.07969111	     -0.13843321	     -0.06118287	      0.17274388	     -0.13725136	     -0.12869481	      0.00448612	      0.38993419	     -0.00008978	     -0.00069429	      0.01644554
     14.36611367	      1.87973936	     -0.07571159	      0.00498571	      2.28896798	      1.16581236	      0.31392605	     -0.02220756	      0.01649938	      0.05758081	      0.06077431	     -0.21488789	      0.03733212	      0.00400690	     -0.09397632	     -0.19915293	     -0.04781414	     -0.13539747	     -0.09616024	      0.08244796	     -0.14024566	     -0.06113073	      0.18216340	     -0.13505361	     -0.14562803	      0.01022596	      0.41631893	      0.00178863	     -0.00128355	      0.01780672
     14.39944667	      1.88996288	     -0.07007421	      0.00439289	      2.28778809	      1.16573982	      0.31436170	     -0.02737640	      0.01533470	      0.05688422	      0.06090971	     -0.22894337	      0.03712326	      0.01262944	     -0.09542199	     -0.18346019	     -0.04784458	     -0.12965029	     -0.09567317	      0.08387604	     -0.13670841	     -0.06110617	      0.18840985	     -0.13714927	     -0.13883099	      0.00948286	      0.37808118	     -0.00285679	      0.00492963	      0.02067798
     14.43277967	      1.90157221	     -0.06598467	      0.00151761	      2.28610031	      1.16557754	      0.31563318	     -0.02637023	      0.00679876	      0.05663787	      0.06255146	     -0.23827701	      0.03682977	      0.02330710	     -0.09617832	     -0.16470940	     -0.04791278	     -0.12198991	     -0.09429328	      0.08824713	     -0.13249990	     -0.06101371	      0.19718988	     -0.13878534	     -0.14762968	      0.00527520	      0.40738184	     -0.01132774	      0.00220819	      0.02189494
     14.46611267	      1.90558975	     -0.06786831	      0.00073475	      2.28451133	      1.16543790	      0.31713589	     -0.01627433	      0.01119129	      0.05451237	      0.06342857	     -0.24434523	      0.03694106	      0.03160445	     -0.09653972	     -0.15123736	     -0.04777159	     -0.11755376	     -0.09411694	      0.09433429	     -0.13265582	     -0.06098199	      0.20293639	     -0.13921148	     -0.12571365	      0.01025533	      0.37830119	     -0.01154120	     -0.00941941	      0.01938805
     14.49944567	      1.90392918	     -0.06804087	     -0.00031771	      2.28281447	      1.16527601	      0.31872359	     -0.00915844	      0.01354861	      0.05272133	      0.06488372	     -0.24505485	      0.03699677	      0.04403679	     -0.09641713	     -0.14203951	     -0.04769900	     -0.10944920	     -0.09385972	      0.09558635	     -0.13284351	     -0.06088089	      0.20559422	     -0.14061130	     -0.12259784	     -0.00306794	      0.41136779	      0.00529599	      0.00823691	      0.01577384
     14.53277867	      1.90221456	     -0.07006089	     -0.00010784	      2.28139337	      1.16518316	      0.31996449	      0.00045992	      0.01676392	      0.05062366	      0.06464399	     -0.24372440	      0.03714159	      0.05341201	     -0.09612772	     -0.13827768	     -0.04760781	     -0.10408665	     -0.09434981	      0.09332060	     -0.13959408	     -0.06087036	      0.21539749	     -0.14270928	     -0.10030955	     -0.01014216	      0.38317271	      0.01464714	      0.00348670	      0.01411754
     14.56611167	      1.90413099	     -0.07587290	     -0.00077814	      2.28059249	      1.16513826	      0.32067868	      0.01618547	      0.00418370	      0.04902455	      0.06560919	     -0.23941148	      0.03694460	      0.05513611	     -0.09637070	     -0.13781553	     -0.04774254	     -0.10525633	     -0.09389838	      0.08967761	     -0.14037496	     -0.06077685	      0.21011554	     -0.14418350	     -0.10898523	     -0.00971604	      0.41338048	      0.00421870	     -0.00323799	      0.01544909
     14.59944467	      1.90207728	     -0.07830063	      0.00024817	      2.27974919	      1.16513513	      0.32087195	      0.02576558	     -0.00490590	      0.04814580	      0.06402757	     -0.23353195	      0.03696215	      0.05927202	     -0.09592543	     -0.14470295	     -0.04779040	     -0.10307741	     -0.09473447	      0.08362774	     -0.14919062	     -0.06076117	      0.22592389	     -0.14630862	     -0.10349714	     -0.00651625	      0.38236450	     -0.00659658	     -0.00050421	      0.01870442
     14.63277767	      1.89384166	     -0.07102427	      0.00192997	      2.27865974	      1.16508129	      0.32082666	      0.01798800	     -0.01150037	      0.04725194	      0.06337406	     -0.22440785	      0.03681323	      0.07258000	     -0.09552241	     -0.15735246	     -0.04796218	     -0.09039847	     -0.09610467	      0.07381063	     -0.15118494	     -0.06068274	      0.21505355	     -0.15002289	     -0.11885331	     -0.01178365	      0.40584308	      0.00279110	      0.00461507	      0.01914835
     14.66611067	      1.88307952	     -0.07154022	      0.00366347	      2.27887494	      1.16514368	      0.32037030	      0.01712383	     -0.00658899	      0.04786412	      0.06080609	     -0.21266204	      0.03697815	      0.07250559	     -0.09459371	     -0.17221216	     -0.04790333	     -0.08932479	     -0.09770948	      0.07283256	     -0.16471095	     -0.06068036	      0.23174631	     -0.14625450	     -0.11258203	     -0.01040202	      0.38316785	      0.01158956	     -0.00759870	      0.01762726
     14.69944367	      1.87748894	     -0.07993169	      0.00508781	      2.28052112	      1.16529151	      0.31978874	      0.02501101	     -0.01168288	      0.04642646	      0.06031761	     -0.20087423	      0.03703670	      0.05700220	     -0.09411902	     -0.18541258	     -0.04792502	     -0.10160806	     -0.09896724	      0.08144289	     -0.16187248	     -0.06052723	      0.21461358	     -0.13567662	     -0.11993944	     -0.00509145	      0.40481084	      0.00827769	      0.00292941	      0.01618076
     14.73277667	      1.87650954	     -0.07875415	      0.00489923	      2.28194629	      1.16538944	      0.31974664	      0.01747066	     -0.01307507	      0.04623107	      0.05887417	     -0.18875251	      0.03702444	      0.04866997	     -0.09338195	     -0.19432843	     -0.04797385	     -0.10543125	     -0.09957042	      0.09018812	     -0.16979576	     -0.06048226	      0.23897221	     -0.12940298	     -0.10715437	      0.01262407	      0.38934856	      0.00337619	      0.00088070	      0.01748556
     14.76610967	      1.87828047	     -0.06886070	      0.00413287	      2.28314072	      1.16546559	      0.32016717	     -0.00380784	     -0.01867371	      0.04385977	      0.06098867	     -0.17765098	      0.03679331	      0.04810656	     -0.09309148	     -0.19935279	     -0.04816258	     -0.10113030	     -0.10003425	      0.09541996	     -0.15920557	     -0.06035595	      0.21646060	     -0.12436460	     -0.10565671	     -0.00571114	      0.40751069	      0.00299098	     -0.00380171	      0.01746843
     14.79944267	      1.87914643	     -0.06123066	      0.00214611	      2.28486621	      1.16558392	      0.32045740	     -0.02345404	     -0.01506443	      0.04398773	      0.06206216	     -0.16784920	      0.03688484	      0.04351406	     -0.09200904	     -0.20090561	     -0.04810829	     -0.10099622	     -0.10008959	      0.10145180	     -0.16484794	     -0.06033058	      0.24654983	     -0.12209519	     -0.09368280	     -0.00521946	      0.39882161	     -0.00068495	     -0.00363578	      0.01699755
     14.83277567	      1.88127629	     -0.06605521	      0.00241704	      2.28774292	      1.16576218	      0.31992647	     -0.02634127	     -0.01613219	      0.04150891	      0.06405866	     -0.16475175	      0.03692178	      0.02327223	     -0.09232891	     -0.20277830	     -0.04818909	     -0.11719423	     -0.09974997	      0.10963244	     -0.14909030	     -0.06019726	      0.21933087	     -0.11813683	     -0.09532844	      0.00549902	      0.40870698	     -0.00904300	      0.00761394	      0.01531878
     14.86610867	      1.88108729	     -0.07382732	      0.00195643	      2.29036702	      1.16589769	      0.31899278	     -0.02442341	     -0.00797409	      0.04274662	      0.06375551	     -0.16520985	      0.03721246	      0.00248295	     -0.09220388	     -0.20266033	     -0.04804523	     -0.13489221	     -0.09986670	      0.11603173	     -0.15487832	     -0.06016162	      0.25211249	     -0.11331417	     -0.09614754	      0.00682983	      0.40638438	     -0.01118207	     -0.00510008	      0.01515102
     14.89944167	      1.87868580	     -0.06972734	      0.00384621	      2.29094856	      1.16596619	      0.31819696	     -0.03523914	     -0.00392381	      0.04189476	      0.06438597	     -0.17172365	      0.03708189	      0.00156670	     -0.09286141	     -0.20373652	     -0.04818173	     -0.13363584	     -0.09975803	      0.11216099	     -0.13947137	     -0.06010108	      0.22069189	     -0.11483233	     -0.10711489	     -0.00172839	      0.40425353	     -0.00079746	     -0.00120194	      0.01525494
     14.93277467	      1.87417271	     -0.07290069	      0.00365698	      2.29073619	      1.16594488	      0.31751475	     -0.02953164	      0.00453709	      0.04492535	      0.06405516	     -0.17904333	      0.03722203	     -0.00034911	     -0.09303312	     -0.20104820	     -0.04803916	     -0.13493510	     -0.09978145	      0.11164193	     -0.14883469	     -0.06008260	      0.25825499	     -0.11513710	     -0.11991506	      0.01445521	      0.40261372	     -0.00595010	      0.00555024	      0.01781987
     14.96610767	      1.87050137	     -0.07183294	      0.00553557	      2.28901111	      1.16586564	      0.31729017	     -0.02470480	      0.01015791	      0.04487468	      0.06402642	     -0.19055707	      0.03726548	      0.00912713	     -0.09390367	     -0.19771810	     -0.04796267	     -0.12642342	     -0.09992001	      0.10648333	     -0.13655357	     -0.06002996	      0.21958078	     -0.11525750	     -0.12873695	      0.00525055	      0.39799752	     -0.01150172	     -0.00142819	      0.01988233
     14.99944067	      1.87305267	     -0.06482572	      0.00446242	      2.28621976	      1.16568256	      0.31782874	     -0.02612204	      0.01318769	      0.04708512	      0.06369210	     -0.20129509	      0.03716125	      0.02869169	     -0.09396176	     -0.18733566	     -0.04792675	     -0.10928938	     -0.09887066	      0.09819508	     -0.15117506	     -0.06007238	      0.25696511	     -0.12192575	     -0.13164424	      0.00840189	      0.40494921	     -0.00572697	     -0.00654914	      0.02127646
     15.03277367	      1.88323989	     -0.06638328	      0.00475596	      2.28411429	      1.16553959	      0.31857756	     -0.01490927	      0.00344012	      0.04560236	      0.06379077	     -0.21450724	      0.03695808	      0.03789903	     -0.09559636	     -0.17464388	     -0.04800734	     -0.10359973	     -0.09789761	      0.09238471	     -0.14019486	     -0.06000531	      0.21992327	     -0.12565075	     -0.12401830	     -0.00376220	      0.39598086	      0.00106801	      0.00878991	      0.01945923
     15.06610667	      1.89166061	     -0.07328257	      0.00257471	      2.28271542	      1.16538082	      0.31959311	      0.00277022	      0.00409533	      0.04606930	      0.06441327	     -0.22319940	      0.03691844	      0.04093774	     -0.09591817	     -0.15953333	     -0.04792906	     -0.10464504	     -0.09557105	      0.09079039	     -0.15638645	     -0.06003405	      0.25532126	     -0.13110652	     -0.11348517	      0.00344195	      0.41287329	      0.00437086	     -0.00444703	      0.01760563
     15.09943967	      1.89285141	     -0.07975357	      0.00312104	      2.28152205	      1.16528365	      0.32064954	      0.01952645	      0.00823873	      0.04337897	      0.06487853	     -0.23014196	      0.03694128	      0.04536613	     -0.09665488	     -0.14949505	     -0.04787722	     -0.10490015	     -0.09542752	      0.08917144	     -0.14520013	     -0.05998637	      0.21497825	     -0.13732893	     -0.09731253	      0.00649663	      0.40650958	      0.00478602	     -0.00408725	      0.01612510
     15.13277267	      1.88797416	     -0.07913298	      0.00164450	      2.28004951	      1.16513558	      0.32178421	      0.02536548	      0.01535968	      0.04334810	      0.06600550	     -0.23105509	      0.03711905	      0.05791138	     -0.09584810	     -0.14153732	     -0.04772162	     -0.09707641	     -0.09489792	      0.08702707	     -0.15479700	     -0.06000669	      0.25363361	     -0.14451000	     -0.09649117	     -0.00760942	      0.41978319	      0.00668972	      0.00981944	      0.01633349
     15.16610567	      1.88391850	     -0.07297348	      0.00257071	      2.27871350	      1.16503770	      0.32243365	      0.02117016	      0.01478219	      0.04173256	      0.06609576	     -0.23236948	      0.03707077	      0.07277112	     -0.09652391	     -0.13982794	     -0.04778048	     -0.08582624	     -0.09481269	      0.08189382	     -0.13692100	     -0.05997696	      0.21913155	     -0.15507451	     -0.09873474	     -0.00461955	      0.40446533	      0.01022792	      0.00048428	      0.01652280
     15.19943867	      1.88266693	     -0.07563836	      0.00215690	      2.27890459	      1.16504364	      0.32221555	      0.02580376	      0.00900375	      0.04228149	      0.06619443	     -0.23141692	      0.03695386	      0.07091295	     -0.09602541	     -0.14035905	     -0.04784508	     -0.08963775	     -0.09438365	      0.08323475	     -0.14053921	     -0.05997103	      0.25454285	     -0.15578175	     -0.11704436	     -0.01682301	      0.41394754	      0.00517665	     -0.00806037	      0.01757245
