# Supplementary material for: Simulation of Human Movement in Zero Gravity
Source: Sensors (Basel). 2024 Mar 9;24(6):1770. doi: 10.3390/s24061770 (PMC10976247; doi:10.3390/s24061770)
Supplement: Supplementary file 1 [file sensors-24-01770-s001.zip › supplementary/motion_data/12 Jion/motion.sto]

UNKNOWN
version=1
nRows=436
nColumns=30
inDegrees=no
endheader
time	/jointset/global/yaw/value	/jointset/global/roll/value	/jointset/global/pitch/value	/jointset/global/longitudinal/value	/jointset/global/vertical/value	/jointset/global/lateral/value	/jointset/SpineL/SpineL_LL/value	/jointset/SpineL/SpineL_RR/value	/jointset/SpineL/SpineL_FE/value	/jointset/SpineU/SpineU_FE/value	/jointset/Hip_r/Hip_EF_r/value	/jointset/Hip_r/Hip_RR_r/value	/jointset/Hip_r/Hip_DB_r/value	/jointset/Knee_r/Knee_FE_r/value	/jointset/Hip_l/Hip_EF_l/value	/jointset/Hip_l/Hip_RR_l/value	/jointset/Hip_l/Hip_BD_l/value	/jointset/Knee_l/Knee_FE_l/value	/jointset/Shoulder_r/Shoulder_BD_r/value	/jointset/Shoulder_r/Shoulder_EF_r/value	/jointset/Shoulder_r/Shoulder_RR_r/value	/jointset/Elbow_r/Elbow_EF_r/value	/jointset/Shoulder_l/Shoulder_DB_l/value	/jointset/Shoulder_l/Shoulder_EF_l/value	/jointset/Shoulder_l/Shoulder_RR_l/value	/jointset/Elbow_l/Elbow_EF_l/value	/jointset/Neck/Neck_LL/value	/jointset/Neck/Neck_RR/value	/jointset/Neck/Neck_FE/value
      0.00000000	      2.62996219	     -0.04807135	     -0.30203693	      2.52465553	      1.19966718	     -0.00856177	     -0.04573814	      0.05078242	      0.64721541	     -0.31425400	      0.15055869	     -0.14439460	      0.04943899	     -0.13401788	      0.19086481	      0.25422333	     -0.14249023	     -0.13591131	      0.03138201	     -0.03885534	     -0.07854680	      0.48678600	     -0.01083661	      0.02749246	      0.21178480	      0.43764767	      0.00000000	      0.00000000	      0.01745329
      0.03333300	      2.62597096	     -0.04946118	     -0.30241815	      2.52558698	      1.19877227	     -0.00829770	     -0.04457197	      0.04793534	      0.64699492	     -0.31433903	      0.15130206	     -0.14391205	      0.05020240	     -0.13443890	      0.19171636	      0.25381959	     -0.14268853	     -0.13610513	      0.03142933	     -0.04025746	     -0.07880314	      0.48696256	     -0.01131358	      0.03124465	      0.21181501	      0.44060486	      0.00000000	      0.00000000	      0.01745329
      0.06666700	      2.62148284	     -0.05067250	     -0.30302132	      2.52689178	      1.19797964	     -0.00788835	     -0.04369731	      0.04491257	      0.64537008	     -0.31523658	      0.15380176	     -0.14339045	      0.05106925	     -0.13394805	      0.19235994	      0.25331781	     -0.14328061	     -0.13638280	      0.03186806	     -0.04130989	     -0.07883913	      0.48738451	     -0.01222796	      0.03451516	      0.21176783	      0.44402182	      0.00000000	      0.00000000	      0.01745329
      0.10000000	      2.60803694	     -0.05310710	     -0.30628609	      2.53021369	      1.19699991	     -0.00662923	     -0.04129994	      0.04309852	      0.63908606	     -0.31676037	      0.16600932	     -0.14003914	      0.05244926	     -0.13173581	      0.19591155	      0.25017742	     -0.14424823	     -0.13738629	      0.03100708	     -0.03044332	     -0.07841940	      0.49512732	     -0.01657567	      0.03843703	      0.21156255	      0.45941518	      0.00000000	      0.00000000	      0.01745329
      0.13333300	      2.60436692	     -0.05477878	     -0.30653673	      2.53125250	      1.19612233	     -0.00671593	     -0.04293273	      0.04087880	      0.63764534	     -0.31938322	      0.16545351	     -0.13964314	      0.05210500	     -0.13245333	      0.19741243	      0.25001986	     -0.14476488	     -0.13707132	      0.03148603	     -0.03241423	     -0.07821186	      0.49466522	     -0.01518755	      0.03786609	      0.21179177	      0.46027528	      0.00000000	      0.00000000	      0.01745329
      0.16666700	      2.59939179	     -0.05522583	     -0.30676608	      2.53248905	      1.19512917	     -0.00675091	     -0.04394337	      0.03723183	      0.63639606	     -0.32152717	      0.16696930	     -0.13930970	      0.05225603	     -0.13216765	      0.19711937	      0.24957509	     -0.14528567	     -0.13751454	      0.03179609	     -0.03484944	     -0.07791362	      0.49412381	     -0.01306937	      0.03840510	      0.21203659	      0.46122975	      0.00000000	      0.00000000	      0.01745329
      0.20000000	      2.59368440	     -0.05553621	     -0.30711805	      2.53362474	      1.19409805	     -0.00670106	     -0.04433613	      0.03328266	      0.63555649	     -0.32290386	      0.16861334	     -0.13900989	      0.05306234	     -0.13175518	      0.19684697	      0.24909992	     -0.14574810	     -0.13783267	      0.03193293	     -0.03676387	     -0.07756639	      0.49383443	     -0.01103694	      0.03941535	      0.21218226	      0.46188468	      0.00000000	      0.00000000	      0.01745329
      0.23333300	      2.58699910	     -0.05560119	     -0.30779318	      2.53428739	      1.19302621	     -0.00637732	     -0.04283476	      0.02954717	      0.63610305	     -0.32197468	      0.17026494	     -0.13866145	      0.05515554	     -0.13136699	      0.19681135	      0.24850559	     -0.14596631	     -0.13783427	      0.03136058	     -0.03692350	     -0.07715593	      0.49413048	     -0.01061996	      0.04191605	      0.21184823	      0.46248119	      0.00000000	      0.00000000	      0.01745329
      0.26666700	      2.56062177	     -0.05494224	     -0.31352520	      2.53602229	      1.19228749	     -0.00463433	     -0.04196041	      0.03024254	      0.63795790	     -0.32153991	      0.18522709	     -0.13459912	      0.06217976	     -0.13050423	      0.20174255	      0.24334020	     -0.14162206	     -0.13374919	      0.02838954	     -0.02141013	     -0.07265673	      0.49688540	     -0.01495995	      0.03711400	      0.20615478	      0.45469117	      0.00000000	      0.00000000	      0.01745329
      0.30000000	      2.55803092	     -0.05475095	     -0.31392081	      2.53633434	      1.19140414	     -0.00420525	     -0.03996842	      0.02997563	      0.63822027	     -0.32268378	      0.18663344	     -0.13424105	      0.06426712	     -0.13105649	      0.20171007	      0.24277145	     -0.14178689	     -0.13369261	      0.02866431	     -0.02411796	     -0.07216910	      0.49495532	     -0.01762955	      0.03872526	      0.20490751	      0.45390233	      0.00000000	      0.00000000	      0.01745329
      0.33333300	      2.55518907	     -0.05456264	     -0.31419357	      2.53702874	      1.19071577	     -0.00387366	     -0.03962314	      0.02963479	      0.63745889	     -0.32472211	      0.18800858	     -0.13385643	      0.06482515	     -0.13137577	      0.20293717	      0.24241880	     -0.14211565	     -0.13311972	      0.02978303	     -0.02546169	     -0.07146310	      0.49319251	     -0.01965868	      0.03812806	      0.20376272	      0.45140096	      0.00000000	      0.00000000	      0.01745329
      0.36666700	      2.50943665	     -0.05759798	     -0.33014796	      2.53876763	      1.19176402	     -0.00106587	     -0.04398865	      0.05326944	      0.66452067	     -0.31908718	      0.22913593	     -0.11866595	      0.07263714	     -0.14941579	      0.21305144	      0.22471802	     -0.13619152	     -0.12633381	      0.02030995	     -0.00920134	     -0.05198387	      0.44082632	     -0.01125608	      0.04264203	      0.17134992	      0.37148110	      0.00000000	      0.00000000	      0.01745329
      0.40000000	      2.50996378	     -0.05754043	     -0.32966112	      2.53984975	      1.19159682	     -0.00056465	     -0.04437576	      0.05591007	      0.66334420	     -0.32098937	      0.23012297	     -0.11750335	      0.07213732	     -0.15106081	      0.21439251	      0.22380543	     -0.13730260	     -0.12589070	      0.02551794	     -0.01299928	     -0.05026265	      0.43818666	     -0.01540091	      0.04596081	      0.16913491	      0.37241681	      0.00000000	      0.00000000	      0.01745329
      0.43333300	      2.50985610	     -0.05733093	     -0.32873467	      2.54107823	      1.19151474	     -0.00010613	     -0.04425441	      0.05611437	      0.66334722	     -0.32121520	      0.23066208	     -0.11733754	      0.07202435	     -0.15109526	      0.21462604	      0.22366266	     -0.13745881	     -0.12585171	      0.02532679	     -0.01340056	     -0.05013659	      0.43793802	     -0.01492378	      0.04622737	      0.16895353	      0.37248897	      0.00000000	      0.00000000	      0.01745329
      0.46666700	      2.50981451	     -0.05733619	     -0.32843861	      2.54237040	      1.19139748	      0.00038582	     -0.04423730	      0.05611083	      0.66336651	     -0.32135035	      0.23073630	     -0.11731217	      0.07203142	     -0.15109614	      0.21464703	      0.22363784	     -0.13745807	     -0.12584812	      0.02532448	     -0.01355375	     -0.05011597	      0.43788922	     -0.01486132	      0.04617994	      0.16892685	      0.37246211	      0.00000000	      0.00000000	      0.01745329
      0.50000000	      2.50960613	     -0.05742153	     -0.32678211	      2.54377629	      1.19139696	      0.00100864	     -0.04428747	      0.05610851	      0.66288066	     -0.32215305	      0.23183290	     -0.11717984	      0.07196709	     -0.15083737	      0.21536843	      0.22356164	     -0.13779783	     -0.12564334	      0.02542134	     -0.01404379	     -0.04999335	      0.43783810	     -0.01511851	      0.04592479	      0.16867733	      0.37211281	      0.00000000	      0.00000000	      0.01745329
      0.53333300	      2.50905665	     -0.05774167	     -0.32590991	      2.54553305	      1.19159035	      0.00166665	     -0.04435605	      0.05668232	      0.66078012	     -0.32374774	      0.23421421	     -0.11649732	      0.07129185	     -0.15058458	      0.21682530	      0.22305794	     -0.13882306	     -0.12546355	      0.02677604	     -0.01393900	     -0.04941778	      0.43864815	     -0.01850350	      0.04563781	      0.16729202	      0.37026125	      0.00000000	      0.00000000	      0.01745329
      0.56666700	      2.50734801	     -0.05859288	     -0.32544314	      2.54780038	      1.19186991	      0.00244833	     -0.04424883	      0.05750609	      0.65910046	     -0.32278676	      0.23730672	     -0.11480685	      0.06976157	     -0.15083830	      0.21889350	      0.22171859	     -0.14069195	     -0.12561719	      0.02903057	     -0.01199286	     -0.04826637	      0.44138471	     -0.02386596	      0.04814227	      0.16434502	      0.36704193	      0.00000000	      0.00000000	      0.01745329
      0.60000000	      2.50735556	     -0.05834150	     -0.32414458	      2.54927269	      1.19245055	      0.00324794	     -0.04405374	      0.05786857	      0.65882677	     -0.32308027	      0.23801982	     -0.11462100	      0.06968782	     -0.15070476	      0.21949369	      0.22159456	     -0.14100423	     -0.12549191	      0.02893312	     -0.01209073	     -0.04818168	      0.44159246	     -0.02380624	      0.04801128	      0.16409742	      0.36666000	      0.00000000	      0.00000000	      0.01745329
      0.63333300	      2.50741837	     -0.05805695	     -0.32283838	      2.55079823	      1.19301330	      0.00409835	     -0.04381766	      0.05841463	      0.65820168	     -0.32344894	      0.23881460	     -0.11442124	      0.06961367	     -0.15047131	      0.22040121	      0.22149533	     -0.14137859	     -0.12523227	      0.02898138	     -0.01207617	     -0.04805768	      0.44183558	     -0.02385522	      0.04780865	      0.16384748	      0.36632383	      0.00000000	      0.00000000	      0.01745329
      0.66666700	      2.50734073	     -0.05773192	     -0.32163193	      2.55239087	      1.19353013	      0.00501393	     -0.04344663	      0.05896041	      0.65717807	     -0.32387151	      0.23977777	     -0.11420162	      0.06952003	     -0.15009899	      0.22153126	      0.22139732	     -0.14172302	     -0.12487724	      0.02893255	     -0.01211276	     -0.04794716	      0.44213123	     -0.02381489	      0.04776025	      0.16361122	      0.36613444	      0.00000000	      0.00000000	      0.01745329
      0.70000000	      2.50731596	     -0.05760812	     -0.32133570	      2.55389492	      1.19384993	      0.00588260	     -0.04334939	      0.05902031	      0.65710174	     -0.32399875	      0.23985055	     -0.11417511	      0.06950034	     -0.15005624	      0.22160888	      0.22137994	     -0.14173967	     -0.12484937	      0.02891868	     -0.01222783	     -0.04794087	      0.44214586	     -0.02381296	      0.04768823	      0.16358848	      0.36611004	      0.00000000	      0.00000000	      0.01745329
      0.73333300	      2.50641340	     -0.05720711	     -0.32027481	      2.55584391	      1.19409158	      0.00723531	     -0.04134052	      0.06012795	      0.65227123	     -0.32550827	      0.24343035	     -0.11367532	      0.06956217	     -0.14833842	      0.22495380	      0.22112602	     -0.14163510	     -0.12368420	      0.02857537	     -0.01251720	     -0.04786777	      0.44344546	     -0.02459193	      0.04833722	      0.16296353	      0.36619503	      0.00000000	      0.00000000	      0.01745329
      0.76666700	      2.50639401	     -0.05711136	     -0.32014728	      2.55723069	      1.19425239	      0.00815645	     -0.04127536	      0.06015328	      0.65229307	     -0.32554844	      0.24340372	     -0.11365856	      0.06953843	     -0.14833677	      0.22491383	      0.22110675	     -0.14162634	     -0.12370224	      0.02858440	     -0.01257632	     -0.04786574	      0.44346887	     -0.02462019	      0.04829188	      0.16294986	      0.36618337	      0.00000000	      0.00000000	      0.01745329
      0.80000000	      2.50076174	     -0.05749393	     -0.32276015	      2.56101334	      1.19410156	      0.01096829	     -0.03703349	      0.06170605	      0.64029063	     -0.32100745	      0.25384721	     -0.11171001	      0.06988481	     -0.14363555	      0.23345738	      0.21957194	     -0.14104624	     -0.12200766	      0.03077623	     -0.00641553	     -0.04744725	      0.45244875	     -0.02709876	      0.05532299	      0.16063187	      0.36755442	      0.00000000	      0.00000000	      0.01745329
      0.83333300	      2.50010417	     -0.05659525	     -0.32166907	      2.56234703	      1.19405820	      0.01186493	     -0.03681567	      0.06172824	      0.63900645	     -0.32222800	      0.25494874	     -0.11154044	      0.06974918	     -0.14338413	      0.23439940	      0.21947103	     -0.14164430	     -0.12200125	      0.03053984	     -0.00740057	     -0.04749847	      0.45259450	     -0.02659040	      0.05481247	      0.16053742	      0.36731023	      0.00000000	      0.00000000	      0.01745329
      0.86666700	      2.49847132	     -0.05634460	     -0.32163302	      2.56377842	      1.19381714	      0.01301338	     -0.03549583	      0.06156769	      0.63562182	     -0.32413590	      0.25757101	     -0.11124909	      0.07007998	     -0.14267631	      0.23619787	      0.21921936	     -0.14178090	     -0.12195679	      0.02933503	     -0.00904057	     -0.04771664	      0.45280173	     -0.02576471	      0.05511913	      0.16029029	      0.36717008	      0.00000000	      0.00000000	      0.01745329
      0.90000000	      2.49544044	     -0.05630493	     -0.32270697	      2.56582314	      1.19360578	      0.01468055	     -0.03228934	      0.06208159	      0.63027980	     -0.32402965	      0.26306050	     -0.11058177	      0.07060159	     -0.14131941	      0.24016866	      0.21865382	     -0.14160344	     -0.12196981	      0.02654049	     -0.00914973	     -0.04822005	      0.45374678	     -0.02402785	      0.05834960	      0.15972684	      0.36787990	      0.00000000	      0.00000000	      0.01745329
      0.93333300	      2.48958725	     -0.05819189	     -0.32724766	      2.56960094	      1.19332599	      0.01763720	     -0.02963696	      0.06619188	      0.61918598	     -0.31938162	      0.27635809	     -0.10821640	      0.06939088	     -0.14018723	      0.25108560	      0.21682790	     -0.14288235	     -0.12398058	      0.02631516	     -0.00315779	     -0.04849461	      0.45618587	     -0.02135712	      0.06558942	      0.15813260	      0.36990549	      0.00000000	      0.00000000	      0.01745329
      0.96666700	      2.48749714	     -0.05744085	     -0.32691811	      2.57098624	      1.19307769	      0.01859771	     -0.02849687	      0.06654416	      0.61686487	     -0.32093904	      0.27875903	     -0.10764319	      0.06896019	     -0.14080158	      0.25322388	      0.21638695	     -0.14365742	     -0.12498130	      0.02715076	     -0.00464294	     -0.04846816	      0.45542907	     -0.02170161	      0.06533824	      0.15782696	      0.36985423	      0.00000000	      0.00000000	      0.01745329
      1.00000000	      2.47693215	     -0.06016797	     -0.33132835	      2.57449781	      1.19296661	      0.02176798	     -0.02208082	      0.07071617	      0.60713489	     -0.31528018	      0.29542854	     -0.10431604	      0.06765507	     -0.14367113	      0.26450029	      0.21339909	     -0.14396600	     -0.13138474	      0.03199857	      0.00356328	     -0.04865272	      0.45730262	     -0.02125928	      0.06988152	      0.15685974	      0.37247394	      0.00000000	      0.00000000	      0.01745329
      1.03333300	      2.47525259	     -0.05932916	     -0.33122671	      2.57572850	      1.19296974	      0.02239829	     -0.02222003	      0.07049449	      0.60511265	     -0.31717658	      0.29657767	     -0.10400431	      0.06702918	     -0.14410188	      0.26619575	      0.21328377	     -0.14498132	     -0.13164261	      0.03221410	      0.00255124	     -0.04875732	      0.45705306	     -0.02061945	      0.06883728	      0.15692577	      0.37222494	      0.00000000	      0.00000000	      0.01745329
      1.06666700	      2.45875914	     -0.06155476	     -0.33696011	      2.57960062	      1.19286142	      0.02600249	     -0.01658861	      0.07195971	      0.59258082	     -0.31142322	      0.31776757	     -0.10059266	      0.06618032	     -0.14742589	      0.27897987	      0.21002593	     -0.14421212	     -0.13847310	      0.03598462	      0.01580677	     -0.05040833	      0.46534206	     -0.01731444	      0.07167626	      0.15722867	      0.37513667	      0.00000000	      0.00000000	      0.01745329
      1.10000000	      2.45667971	     -0.06051089	     -0.33730233	      2.58070031	      1.19287926	      0.02646865	     -0.01667376	      0.07155519	      0.59109166	     -0.31268965	      0.31846759	     -0.10027099	      0.06560140	     -0.14820784	      0.28048524	      0.20987411	     -0.14501010	     -0.13886265	      0.03664418	      0.01474900	     -0.05052445	      0.46519347	     -0.01676916	      0.07147851	      0.15731438	      0.37532741	      0.00000000	      0.00000000	      0.01745329
      1.13333300	      2.43870455	     -0.06133390	     -0.34440021	      2.58439597	      1.19262079	      0.03084479	     -0.01291890	      0.07568317	      0.57830956	     -0.30674092	      0.34304286	     -0.09689211	      0.06704380	     -0.15347004	      0.29577903	      0.20608387	     -0.14147043	     -0.14796852	      0.04288535	      0.02861472	     -0.05289263	      0.47327214	     -0.01067244	      0.07787535	      0.15841705	      0.38119374	      0.00000000	      0.00000000	      0.01745329
      1.16666700	      2.43323826	     -0.06064941	     -0.34569150	      2.58550905	      1.19231706	      0.03116591	     -0.01360275	      0.07471063	      0.57579516	     -0.30824011	      0.34492641	     -0.09606557	      0.06619701	     -0.15595201	      0.29995643	      0.20553416	     -0.14242046	     -0.14967606	      0.04371036	      0.02730638	     -0.05347622	      0.47319328	     -0.01022599	      0.07886325	      0.15851510	      0.38182491	      0.00000000	      0.00000000	      0.01745329
      1.20000000	      2.37615899	     -0.06276237	     -0.36324781	      2.59104162	      1.19187082	      0.03829177	     -0.03004682	      0.11951039	      0.57335492	     -0.30187832	      0.42590737	     -0.07161348	      0.06816539	     -0.23386184	      0.36009765	      0.17069463	     -0.13243403	     -0.23576308	      0.04466328	      0.04435482	     -0.07913802	      0.48311101	     -0.01427794	      0.09044437	      0.15747449	      0.39272005	      0.00000000	      0.00000000	      0.01745329
      1.23333300	      2.37164675	     -0.06144063	     -0.37180976	      2.59391687	      1.19184582	      0.04114799	     -0.02762618	      0.11969391	      0.56769652	     -0.29670398	      0.44007911	     -0.06847052	      0.06921632	     -0.22759572	      0.37051527	      0.16490936	     -0.13177035	     -0.22715414	      0.04738530	      0.05006199	     -0.08135818	      0.48564822	     -0.01240008	      0.09900182	      0.15752669	      0.39610289	      0.00000000	      0.00000000	      0.01745329
      1.26666700	      2.36455786	     -0.06111397	     -0.38008228	      2.59746763	      1.19186564	      0.04368129	     -0.02637672	      0.11861513	      0.56114831	     -0.29136239	      0.45550422	     -0.06434972	      0.06936462	     -0.22546838	      0.38430191	      0.15783223	     -0.13270696	     -0.22641094	      0.04753967	      0.05877142	     -0.08474766	      0.49088538	     -0.01446911	      0.10835923	      0.15667893	      0.39941427	      0.00000000	      0.00000000	      0.01745329
      1.30000000	      2.35869268	     -0.06056320	     -0.38880403	      2.60205168	      1.19156740	      0.04628403	     -0.02742738	      0.11825729	      0.55220654	     -0.28630067	      0.47502853	     -0.05845318	      0.06813916	     -0.22875652	      0.40351690	      0.14804589	     -0.13568899	     -0.23331211	      0.04658232	      0.07030831	     -0.08949154	      0.49817339	     -0.01831639	      0.11976535	      0.15465638	      0.40257646	      0.00000000	      0.00000000	      0.01745329
      1.33333300	      2.35570076	     -0.06029169	     -0.39751589	      2.60737031	      1.19114725	      0.04873401	     -0.02909802	      0.11800559	      0.54177004	     -0.28188291	      0.49867470	     -0.05002386	      0.06682320	     -0.23972678	      0.42745144	      0.13402652	     -0.13991038	     -0.24874033	      0.04551930	      0.08103830	     -0.09501103	      0.50426249	     -0.02021111	      0.13505708	      0.15156723	      0.40563147	      0.00000000	      0.00000000	      0.01745329
      1.36666700	      2.35706665	     -0.06097188	     -0.40853478	      2.61333792	      1.19027038	      0.05169083	     -0.02764459	      0.11505695	      0.53703494	     -0.28099078	      0.54936004	     -0.00704784	      0.06999388	     -0.30865330	      0.49480062	      0.06053031	     -0.15026575	     -0.33111540	      0.05307342	      0.09130794	     -0.11099942	      0.50898365	     -0.01482261	      0.15566018	      0.13885506	      0.40029662	      0.00000000	      0.00000000	      0.01745329
      1.40000000	      2.35820322	     -0.06012116	     -0.41638751	      2.61933349	      1.18968614	      0.05242338	     -0.03136835	      0.11214415	      0.52666508	     -0.27447135	      0.56186217	      0.00141672	      0.06798015	     -0.30035854	      0.51213339	      0.04921351	     -0.15771157	     -0.32423014	      0.04853987	      0.09593433	     -0.11344948	      0.50888423	     -0.00880212	      0.17245592	      0.13759074	      0.40501604	      0.00000000	      0.00000000	      0.01745329
      1.43333300	      2.36543416	     -0.05977529	     -0.42243788	      2.62683975	      1.18833040	      0.05355650	     -0.03582537	      0.11146537	      0.50784374	     -0.26803176	      0.58547829	      0.02281767	      0.06848157	     -0.31381393	      0.54716820	      0.02086354	     -0.16848177	     -0.34756631	      0.05295013	      0.10379179	     -0.11575072	      0.50282444	      0.00566991	      0.20362326	      0.13818732	      0.41437163	      0.00000000	      0.00000000	      0.01745329
      1.46666700	      2.38152327	     -0.06587435	     -0.42403001	      2.63469126	      1.18600345	      0.05199094	     -0.02093647	      0.09066422	      0.48548178	     -0.25355340	      0.61852008	      0.20904243	      0.08688209	     -0.35290370	      0.63526807	     -0.20101603	     -0.22928276	     -0.41166751	      0.05061656	      0.11587665	     -0.13747726	      0.49071574	      0.02277518	      0.21410738	      0.18385770	      0.42851190	      0.00000000	      0.00000000	      0.01745329
      1.50000000	      2.38588246	     -0.06355630	     -0.42241316	      2.64199946	      1.18342961	      0.05148860	     -0.03195077	      0.10635987	      0.46303082	     -0.25038116	      0.63599705	      0.21307104	      0.08909390	     -0.36978824	      0.66119696	     -0.19312167	     -0.23467269	     -0.43353753	      0.04996884	      0.12263060	     -0.14026466	      0.48761311	      0.04516973	      0.24637362	      0.19261385	      0.45336713	      0.00000000	      0.00000000	      0.01745329
      1.53333300	      2.38895026	     -0.06373881	     -0.41178034	      2.65091527	      1.17893211	      0.05098659	     -0.03916169	      0.12559565	      0.42294130	     -0.25111514	      0.66872075	      0.22310613	      0.09400285	     -0.43355391	      0.70422687	     -0.17694330	     -0.24905701	     -0.50864909	      0.05066036	      0.14708529	     -0.14724760	      0.48755991	      0.07329907	      0.28531721	      0.22464918	      0.50287693	      0.00000000	      0.00000000	      0.01745329
      1.56666700	      2.38665267	     -0.06599283	     -0.39227315	      2.65883597	      1.17229625	      0.04834028	     -0.03353362	      0.13065201	      0.37762302	     -0.25044217	      0.70406197	      0.23960292	      0.09921939	     -0.52439825	      0.74365125	     -0.15383880	     -0.26725539	     -0.60823570	      0.04432551	      0.18154515	     -0.17005936	      0.49453914	      0.08835847	      0.30650322	      0.32390881	      0.58142478	      0.00000000	      0.00000000	      0.01745329
      1.60000000	      2.40287955	     -0.06277330	     -0.37882540	      2.66821416	      1.16480117	      0.04589872	     -0.03528437	      0.13644168	      0.32728748	     -0.23525359	      0.73951732	      0.24486304	      0.10912493	     -0.60205065	      0.78918480	     -0.13583100	     -0.27785410	     -0.68867615	      0.04448315	      0.20661496	     -0.20660728	      0.49575462	      0.11010355	      0.33864777	      0.47398773	      0.66177543	      0.00000000	      0.00000000	      0.01745329
      1.63333300	      2.42046185	     -0.05704702	     -0.36536418	      2.67753066	      1.15644662	      0.04270259	     -0.04157705	      0.14129002	      0.27516848	     -0.20943510	      0.77420424	      0.24130420	      0.11780882	     -0.67650550	      0.83072587	     -0.12333329	     -0.28868349	     -0.75771498	      0.04157365	      0.22435667	     -0.25209626	      0.49732715	      0.13299345	      0.37551971	      0.64113986	      0.71913810	      0.00000000	      0.00000000	      0.01745329
      1.66666700	      2.43928887	     -0.04924721	     -0.34692836	      2.68676958	      1.14710628	      0.03775128	     -0.05125655	      0.15376382	      0.21388123	     -0.17175616	      0.80107030	      0.23480534	      0.12389054	     -0.75264820	      0.86564768	     -0.11621432	     -0.30116199	     -0.82299433	      0.02299516	      0.23511166	     -0.31330554	      0.50301598	      0.15346855	      0.41567407	      0.82879006	      0.76544520	      0.00000000	      0.00000000	      0.01745329
      1.70000000	      2.45336750	     -0.04190578	     -0.33637648	      2.69320903	      1.13781428	      0.03643348	     -0.05029132	      0.16592038	      0.16779588	     -0.14575251	      0.83208035	      0.22078472	      0.13611280	     -0.80590981	      0.89954356	     -0.11763608	     -0.31043797	     -0.87306677	      0.01475286	      0.25681092	     -0.34371782	      0.49900836	      0.21935654	      0.43786407	      0.91622733	      0.80431592	      0.00000000	      0.00000000	      0.01745329
      1.73333300	      2.46156807	     -0.02417000	     -0.29789193	      2.70090919	      1.12744573	      0.03196839	     -0.07153238	      0.19592589	      0.04528623	     -0.04760156	      0.83805923	      0.20044908	      0.14320383	     -0.86966769	      0.90397148	     -0.13239200	     -0.32581075	     -0.91709154	     -0.00780458	      0.25847288	     -0.48047352	      0.48883250	      0.23490558	      0.48927118	      1.17532732	      0.85269218	      0.00000000	      0.00000000	      0.01745329
      1.76666700	      2.47272762	     -0.01745057	     -0.27778830	      2.70434941	      1.11691551	      0.02934013	     -0.06501874	      0.20044015	     -0.01101796	     -0.01889697	      0.86125403	      0.18489569	      0.15333815	     -0.94519729	      0.93032230	     -0.13268839	     -0.34791262	     -0.97779015	     -0.04347752	      0.28910916	     -0.51459846	      0.48605840	      0.29758467	      0.49093426	      1.20114450	      0.86215249	      0.00000000	      0.00000000	      0.01745329
      1.80000000	      2.48551305	     -0.01121028	     -0.25692806	      2.70729404	      1.10673048	      0.02655335	     -0.05579583	      0.20222964	     -0.08358533	      0.04489347	      0.87945489	      0.17225829	      0.16270478	     -1.01205010	      0.95297153	     -0.13449278	     -0.37840082	     -1.02452537	     -0.08583039	      0.31569591	     -0.59321976	      0.44522154	      0.34228697	      0.48915566	      1.29091799	      0.86191769	      0.00000000	      0.00000000	      0.01745329
      1.83333300	      2.49580609	     -0.00672764	     -0.25082007	      2.71119749	      1.09813945	      0.02686792	     -0.04637034	      0.20255007	     -0.14184481	      0.09838013	      0.90836674	      0.16207123	      0.17148984	     -1.05752387	      0.97593692	     -0.12787174	     -0.40554725	     -1.02835991	     -0.12133659	      0.34715268	     -0.65416990	      0.42283978	      0.39235192	      0.48769346	      1.36223922	      0.86713204	      0.00000000	      0.00000000	      0.01745329
      1.86666700	      2.49212716	      0.02585909	     -0.15539150	      2.70590597	      1.09199162	      0.02390306	     -0.06273962	      0.22520188	     -0.36826938	      0.26985128	      0.82758058	      0.13180379	      0.19867021	     -1.08593733	      0.86351080	     -0.14852716	     -0.41723921	     -0.98561590	     -0.10173304	      0.36498225	     -1.10145113	      0.46370553	      0.43473137	      0.50020766	      1.60066372	      0.86119937	      0.00000000	      0.00000000	      0.01745329
      1.90000000	      2.49814990	      0.02502837	     -0.15610774	      2.70523903	      1.08413154	      0.02515719	     -0.05435835	      0.20944839	     -0.38643952	      0.28818978	      0.85301036	      0.13367138	      0.21090663	     -1.12158918	      0.87525750	     -0.13359968	     -0.46125980	     -0.95678864	     -0.13164108	      0.38074811	     -1.12260198	      0.47077048	      0.46317048	      0.48758927	      1.61188800	      0.88826832	      0.00000000	      0.00000000	      0.01745329
      1.93333300	      2.50466400	      0.02384942	     -0.16005612	      2.70155576	      1.07611076	      0.02618064	     -0.05407638	      0.18241001	     -0.37962764	      0.30631215	      0.87606646	      0.13873450	      0.22680723	     -1.15671203	      0.86991953	     -0.12630809	     -0.50744477	     -0.88545258	     -0.14627838	      0.37784534	     -1.16595253	      0.50144914	      0.46580309	      0.47630576	      1.63431725	      0.91299958	      0.00000000	      0.00000000	      0.01745329
      1.96666700	      2.51613832	      0.04106947	     -0.18109760	      2.69563285	      1.06918252	      0.03279987	     -0.07324637	      0.14817741	     -0.34453464	      0.31861559	      0.91648152	      0.14378147	      0.27539617	     -1.17619312	      0.86608299	     -0.15133667	     -0.52933219	     -0.76433424	     -0.08709578	      0.38314172	     -1.29193821	      0.65775606	      0.43519421	      0.46237764	      1.64387221	      0.96880689	      0.00000000	      0.00000000	      0.01745329
      2.00000000	      2.51859408	      0.05585370	     -0.18992107	      2.68651116	      1.06047204	      0.03942535	     -0.10009693	      0.10036867	     -0.28910884	      0.28750466	      0.94769544	      0.14336514	      0.32319007	     -1.21189555	      0.85249748	     -0.16691234	     -0.55898038	     -0.68488656	      0.00566692	      0.41147949	     -1.36883992	      0.88997127	      0.34852931	      0.46121961	      1.57594803	      1.01816714	      0.00000000	      0.00000000	      0.01745329
      2.03333300	      2.52924976	      0.06338749	     -0.20114399	      2.67671748	      1.05226863	      0.04716139	     -0.11080766	      0.04539822	     -0.21963821	      0.23054812	      0.98040879	      0.14982810	      0.37086155	     -1.24472591	      0.84063001	     -0.19983375	     -0.59057792	     -0.58404893	      0.13587616	      0.43240287	     -1.28790162	      1.16621818	      0.22130702	      0.44527842	      1.41535128	      1.13830122	      0.00000000	      0.00000000	      0.01745329
      2.06666700	      2.54563181	      0.07145402	     -0.20926659	      2.66554515	      1.04421145	      0.05681673	     -0.11647641	     -0.00434837	     -0.15950329	      0.18330149	      1.00480049	      0.14510855	      0.41898541	     -1.27476127	      0.82826787	     -0.25094513	     -0.61541623	     -0.47621650	      0.31214994	      0.42586813	     -1.12341970	      1.48286403	      0.10525999	      0.41127009	      1.20512337	      1.30758382	      0.00000000	      0.00000000	      0.01745329
      2.10000000	      2.56168114	      0.08079420	     -0.21575079	      2.65342417	      1.03645612	      0.06589848	     -0.12957900	     -0.04954619	     -0.10465398	      0.15658117	      1.02590134	      0.14642267	      0.47030252	     -1.30716758	      0.83597684	     -0.30293735	     -0.64155301	     -0.42774184	      0.49386908	      0.37270331	     -0.91466724	      1.80425138	     -0.02379126	      0.33110759	      1.00020535	      1.48019714	      0.00000000	      0.00000000	      0.01745329
      2.13333300	      2.58186637	      0.08565617	     -0.22141479	      2.64215459	      1.03003920	      0.07617090	     -0.13167399	     -0.09632474	     -0.06629859	      0.14920473	      1.04046685	      0.14213632	      0.51339909	     -1.32808111	      0.85082165	     -0.34999481	     -0.66435942	     -0.39494063	      0.71332441	      0.31607983	     -0.68475574	      2.11643901	     -0.16904094	      0.20443982	      0.87767775	      1.63064531	      0.00000000	      0.00000000	      0.01745329
      2.16666700	      2.60449173	      0.09292586	     -0.23376206	      2.63079291	      1.02393222	      0.08773697	     -0.13085778	     -0.13694201	     -0.03990881	      0.18039648	      1.06545830	      0.14140282	      0.56569219	     -1.34941273	      0.88818298	     -0.39853824	     -0.68335593	     -0.39372852	      0.95654385	      0.22778577	     -0.33256818	      2.36579813	     -0.32421506	      0.01335172	      0.84312355	      1.69173693	      0.00000000	      0.00000000	      0.01745329
      2.20000000	      2.65041748	      0.08156596	     -0.23763304	      2.61834818	      1.01916339	      0.09625105	     -0.09891320	     -0.14547900	     -0.02738553	      0.21260846	      1.06939329	      0.19228823	      0.63121122	     -1.33565199	      0.97793353	     -0.43816197	     -0.73362051	     -0.43642766	      1.19801856	      0.09201444	      0.19016737	      2.47501936	     -0.45602451	     -0.14018510	      0.87359385	      1.48574310	      0.00000000	      0.00000000	      0.01745329
      2.23333300	      2.67492345	      0.04853540	     -0.23483475	      2.60697506	      1.01621766	      0.10377737	     -0.03193985	     -0.13536750	     -0.01609438	      0.22596879	      1.04756701	      0.23259048	      0.63675764	     -1.31982274	      1.03505457	     -0.44430160	     -0.78522416	     -0.45961479	      1.44867144	      0.02759771	      0.63869604	      2.38574018	     -0.50128115	     -0.18295054	      0.85675907	      1.02723577	      0.00000000	      0.00000000	      0.01745329
      2.26666700	      2.67632227	      0.03381380	     -0.24604726	      2.59589459	      1.01431107	      0.11130016	     -0.00585071	     -0.10607068	      0.00615436	      0.26062780	      1.04583851	      0.23431816	      0.64061714	     -1.31329118	      1.06592260	     -0.43840493	     -0.80895599	     -0.47641099	      1.62974094	     -0.04239850	      0.89347147	      2.20205865	     -0.49030923	     -0.16495754	      0.76317304	      0.52870597	      0.00000000	      0.00000000	      0.01745329
      2.30000000	      2.66654791	      0.04496758	     -0.26436667	      2.58622414	      1.01297583	      0.11908634	     -0.02727493	     -0.08805669	      0.02138915	      0.31333859	      1.05468083	      0.20991121	      0.65128024	     -1.31140561	      1.07584817	     -0.44595403	     -0.79702245	     -0.47950636	      1.74300486	     -0.07798698	      1.04951572	      2.00127541	     -0.56398483	     -0.19929349	      0.72936661	      0.38365962	      0.00000000	      0.00000000	      0.01745329
      2.33333300	      2.67241973	      0.01164678	     -0.26230310	      2.57713742	      1.01340020	      0.12265331	      0.01512523	     -0.05813643	      0.03757045	      0.30343215	      1.03560772	      0.24914864	      0.64322690	     -1.28914610	      1.09577661	     -0.40918011	     -0.82348207	     -0.50340521	      1.85169247	     -0.15091812	      1.16621693	      1.83636471	     -0.51548570	     -0.13288948	      0.64365175	      0.02480508	      0.00000000	      0.00000000	      0.01745329
      2.40000000	      2.65664750	      0.01841463	     -0.27907050	      2.56379532	      1.01787137	      0.12975692	     -0.01747863	     -0.04768130	      0.06442596	      0.32301950	      1.02297002	      0.23700810	      0.64160261	     -1.24762426	      1.09177238	     -0.41455920	     -0.80893537	     -0.50072309	      1.92234266	     -0.23746162	      1.32970282	      1.59421988	     -0.61637510	     -0.26842170	      0.64649427	     -0.05533833	      0.00000000	      0.00000000	      0.01745329
      2.43333300	      2.64237464	      0.01596542	     -0.28713088	      2.55956239	      1.01928630	      0.13319480	     -0.02084667	     -0.04260145	      0.07847823	      0.31914038	      1.02947413	      0.23001077	      0.63632579	     -1.24233292	      1.08708554	     -0.40709134	     -0.80768318	     -0.51102106	      1.94852872	     -0.27013479	      1.37939051	      1.48939231	     -0.64630698	     -0.33739346	      0.65290939	     -0.08125963	      0.00000000	      0.00000000	      0.01745329
      2.46666700	      2.63775076	      0.01256133	     -0.28956035	      2.55700155	      1.02156416	      0.13346922	     -0.03040995	     -0.04731684	      0.08861228	      0.31458349	      1.02376936	      0.23569526	      0.62949469	     -1.22823459	      1.08399023	     -0.40306191	     -0.80962810	     -0.51514010	      1.93276861	     -0.30430232	      1.39656792	      1.43375572	     -0.67863174	     -0.38865707	      0.65534160	     -0.09854720	      0.00000000	      0.00000000	      0.01745329
      2.50000000	      2.63279516	      0.01203408	     -0.29306381	      2.55564303	      1.02312156	      0.13384020	     -0.04031004	     -0.04926538	      0.09878276	      0.31148677	      1.02078245	      0.23536282	      0.62349009	     -1.21726313	      1.08147638	     -0.40013471	     -0.80872014	     -0.51865524	      1.92348219	     -0.32538083	      1.40358719	      1.38472220	     -0.70142752	     -0.42446547	      0.65876072	     -0.10274493	      0.00000000	      0.00000000	      0.01745329
      2.56666700	      2.63268753	      0.01126965	     -0.29063569	      2.55355149	      1.02533253	      0.13354956	     -0.04472829	     -0.04733609	      0.11061810	      0.31265780	      1.01358280	      0.23898946	      0.62167625	     -1.21903332	      1.07660424	     -0.40328889	     -0.80814002	     -0.52253910	      1.91632099	     -0.34189429	      1.40527650	      1.37300572	     -0.69859108	     -0.45031799	      0.65900580	     -0.10668366	      0.00000000	      0.00000000	      0.01745329
      2.60000000	      2.62594223	      0.01160751	     -0.29424589	      2.55472774	      1.02637351	      0.13397950	     -0.05229596	     -0.05264948	      0.11435957	      0.30662968	      1.01789704	      0.23425006	      0.61433859	     -1.20804474	      1.07406798	     -0.40110762	     -0.80704228	     -0.52158990	      1.89559723	     -0.35009228	      1.38543746	      1.35308288	     -0.69055016	     -0.46535319	      0.66115696	     -0.09945953	      0.00000000	      0.00000000	      0.01745329
      2.63333300	      2.62700891	      0.01243148	     -0.29314615	      2.55553991	      1.02651503	      0.13282565	     -0.05536236	     -0.05275758	      0.11635438	      0.30732877	      1.01780690	      0.23473487	      0.61293118	     -1.20830221	      1.07347791	     -0.40064936	     -0.80803737	     -0.52133246	      1.89583691	     -0.35022190	      1.38424019	      1.35305493	     -0.68844550	     -0.46596384	      0.66127329	     -0.09832017	      0.00000000	      0.00000000	      0.01745329
      2.70000000	      2.61528408	      0.01623273	     -0.30319672	      2.55476688	      1.02841597	      0.13075613	     -0.06067638	     -0.05318520	      0.15648794	      0.28671449	      1.01111923	      0.21701608	      0.59352568	     -1.20150204	      1.05506117	     -0.40469502	     -0.80132920	     -0.49997140	      1.89507343	     -0.36001514	      1.29751343	      1.36460255	     -0.68758212	     -0.49234177	      0.67150590	     -0.06362039	      0.00000000	      0.00000000	      0.01745329
      2.73333300	      2.61186400	      0.01801463	     -0.30798802	      2.55599970	      1.02912403	      0.13131108	     -0.06019610	     -0.05188697	      0.15587253	      0.28802947	      1.01986742	      0.21414727	      0.59210589	     -1.19928816	      1.05632269	     -0.40503734	     -0.79852128	     -0.49902021	      1.89744439	     -0.36672418	      1.29573773	      1.36541200	     -0.68187916	     -0.49801658	      0.67266500	     -0.06005295	      0.00000000	      0.00000000	      0.01745329
      2.76666700	      2.61256659	      0.01868320	     -0.30859548	      2.55639682	      1.02940764	      0.13067484	     -0.06037250	     -0.05110371	      0.15552812	      0.28748349	      1.02001622	      0.21419878	      0.59188868	     -1.19930923	      1.05620822	     -0.40503176	     -0.79862959	     -0.49891162	      1.89777106	     -0.36645653	      1.29535632	      1.36559361	     -0.68189605	     -0.49847117	      0.67271507	     -0.06005063	      0.00000000	      0.00000000	      0.01745329
      2.83333300	      2.60623366	      0.02279885	     -0.31323835	      2.55535183	      1.02959825	      0.13068570	     -0.05812236	     -0.04622212	      0.16584555	      0.28183425	      1.02361548	      0.20606999	      0.59143069	     -1.19968803	      1.04820440	     -0.41005874	     -0.79552560	     -0.48906736	      1.92588223	     -0.35858438	      1.27286752	      1.37981138	     -0.67474599	     -0.50799552	      0.67554940	     -0.05776901	      0.00000000	      0.00000000	      0.01745329
      2.86666700	      2.60638059	      0.02352982	     -0.31521163	      2.55574342	      1.02978435	      0.13011091	     -0.06122720	     -0.04689403	      0.16461787	      0.28079230	      1.02503237	      0.20699615	      0.58871532	     -1.19950561	      1.04838297	     -0.40942003	     -0.79556995	     -0.48805026	      1.92795946	     -0.35752652	      1.27124491	      1.38012224	     -0.67450753	     -0.50793093	      0.67578834	     -0.05764888	      0.00000000	      0.00000000	      0.01745329
      2.90000000	      2.60529316	      0.02417026	     -0.31758091	      2.55617112	      1.02978080	      0.13003157	     -0.06200262	     -0.04792521	      0.16305481	      0.27909377	      1.02719826	      0.20635415	      0.58669773	     -1.19869861	      1.04831917	     -0.40900489	     -0.79521821	     -0.48655836	      1.93206562	     -0.35585308	      1.26884025	      1.38108767	     -0.67564987	     -0.50774650	      0.67619174	     -0.05790216	      0.00000000	      0.00000000	      0.01745329
      2.93333300	      2.60349149	      0.02497665	     -0.32041033	      2.55632529	      1.02960636	      0.13001147	     -0.06069799	     -0.04847006	      0.16437396	      0.27829548	      1.03094198	      0.20248368	      0.58424889	     -1.19812006	      1.04711691	     -0.40898997	     -0.79417427	     -0.48342378	      1.94135908	     -0.35384290	      1.26366199	      1.38199649	     -0.67722302	     -0.51006202	      0.67724404	     -0.05908137	      0.00000000	      0.00000000	      0.01745329
      3.00000000	      2.60358696	      0.02565359	     -0.32204313	      2.55588768	      1.02967127	      0.12996844	     -0.06024033	     -0.04827008	      0.16373400	      0.27791334	      1.03082805	      0.20245428	      0.58415207	     -1.19829212	      1.04689626	     -0.40903211	     -0.79436066	     -0.48335866	      1.94150663	     -0.35375486	      1.26341939	      1.38189046	     -0.67749191	     -0.51020254	      0.67729048	     -0.05921073	      0.00000000	      0.00000000	      0.01745329
      3.03333300	      2.60246188	      0.02620237	     -0.32336248	      2.55576609	      1.02965435	      0.12993710	     -0.05916309	     -0.04933250	      0.16311672	      0.27774554	      1.03118339	      0.20209985	      0.58386056	     -1.19838175	      1.04681117	     -0.40900692	     -0.79440482	     -0.48310306	      1.94201847	     -0.35399913	      1.26312585	      1.38161514	     -0.67835241	     -0.50977005	      0.67739266	     -0.05933580	      0.00000000	      0.00000000	      0.01745329
      3.10000000	      2.60053916	      0.02709865	     -0.32604901	      2.55741131	      1.02907927	      0.12991268	     -0.05681149	     -0.05442567	      0.15701480	      0.27514896	      1.03846380	      0.19786501	      0.57968930	     -1.19806017	      1.04859133	     -0.40703674	     -0.79440463	     -0.48018673	      1.94564823	     -0.35276668	      1.26026436	      1.37942245	     -0.68329203	     -0.50431403	      0.67803661	     -0.05864883	      0.00000000	      0.00000000	      0.01745329
      3.13333300	      2.59985530	      0.02805316	     -0.32743875	      2.55742505	      1.02903422	      0.12934904	     -0.05638576	     -0.05486605	      0.15650600	      0.27526546	      1.03836229	      0.19769670	      0.57942623	     -1.19872008	      1.04883439	     -0.40670871	     -0.79450373	     -0.47985939	      1.94583347	     -0.35263279	      1.25991963	      1.37895963	     -0.68332221	     -0.50343795	      0.67811574	     -0.05831563	      0.00000000	      0.00000000	      0.01745329
      3.16666700	      2.59990484	      0.02849195	     -0.32998410	      2.55964330	      1.02855638	      0.12941561	     -0.05565864	     -0.05722237	      0.15132519	      0.27494438	      1.04567982	      0.19137039	      0.57449983	     -1.20388521	      1.05259984	     -0.40394293	     -0.79306180	     -0.47672576	      1.95017813	     -0.35034424	      1.25629131	      1.37432391	     -0.68340557	     -0.49592254	      0.67898300	     -0.05484666	      0.00000000	      0.00000000	      0.01745329
      3.23333300	      2.60191335	      0.03008630	     -0.33538249	      2.56135671	      1.02702836	      0.12877472	     -0.05001886	     -0.05415453	      0.14886851	      0.27853420	      1.05567638	      0.17444666	      0.56862131	     -1.22884222	      1.05867269	     -0.39866217	     -0.79165318	     -0.47785879	      1.97213901	     -0.34986035	      1.25316993	      1.36668144	     -0.68328140	     -0.48775706	      0.68163770	     -0.04752824	      0.00000000	      0.00000000	      0.01745329
      3.26666700	      2.60148397	      0.03077638	     -0.33622408	      2.56225677	      1.02637901	      0.12794217	     -0.05140843	     -0.05466188	      0.14663927	      0.27692084	      1.05830461	      0.17387683	      0.56725394	     -1.22820596	      1.05952101	     -0.39709639	     -0.79254238	     -0.47810409	      1.97508556	     -0.34935385	      1.25242134	      1.36615869	     -0.68528348	     -0.48721521	      0.68197614	     -0.04751331	      0.00000000	      0.00000000	      0.01745329
      3.30000000	      2.60256241	      0.03096493	     -0.33670470	      2.56276768	      1.02577461	      0.12713985	     -0.05235328	     -0.05405132	      0.14575665	      0.27628931	      1.05933979	      0.17348309	      0.56670306	     -1.22857598	      1.05979359	     -0.39647468	     -0.79303352	     -0.47823875	      1.97624505	     -0.34882067	      1.25223247	      1.36612538	     -0.68597598	     -0.48708501	      0.68209118	     -0.04754069	      0.00000000	      0.00000000	      0.01745329
      3.33333300	      2.60377695	      0.03147547	     -0.33777241	      2.56466877	      1.02436636	      0.12619058	     -0.05363380	     -0.05320770	      0.14347060	      0.27655030	      1.06596554	      0.16906243	      0.56365834	     -1.23815244	      1.06339515	     -0.39205248	     -0.79443943	     -0.48113035	      1.98556194	     -0.34651591	      1.25203455	      1.36429772	     -0.69540812	     -0.48157489	      0.68328617	     -0.04743404	      0.00000000	      0.00000000	      0.01745329
      3.36666700	      2.60523395	      0.03228709	     -0.33782158	      2.56502472	      1.02386933	      0.12500360	     -0.05602569	     -0.05226340	      0.14376002	      0.27712510	      1.06667618	      0.16860208	      0.56305966	     -1.23989395	      1.06398489	     -0.39079549	     -0.79552364	     -0.48139211	      1.98680588	     -0.34635789	      1.25200465	      1.36369517	     -0.69434522	     -0.48165547	      0.68343481	     -0.04701448	      0.00000000	      0.00000000	      0.01745329
      3.40000000	      2.60679016	      0.03319502	     -0.33978003	      2.56669660	      1.02245035	      0.12414759	     -0.05683198	     -0.04977110	      0.14248090	      0.27928808	      1.07582455	      0.15959457	      0.56043574	     -1.25964297	      1.06928957	     -0.38656078	     -0.79618248	     -0.48807868	      2.00035205	     -0.34533420	      1.25097064	      1.35671260	     -0.70073718	     -0.47658387	      0.68526322	     -0.04573229	      0.00000000	      0.00000000	      0.01745329
      3.43333300	      2.60773701	      0.03410800	     -0.33993759	      2.56710476	      1.02222032	      0.12292147	     -0.05909740	     -0.04940750	      0.14291343	      0.27973317	      1.07632246	      0.15947462	      0.55993094	     -1.26023759	      1.06938100	     -0.38586170	     -0.79731238	     -0.48840585	      2.00154732	     -0.34543886	      1.25078691	      1.35604226	     -0.69912137	     -0.47701292	      0.68538538	     -0.04529526	      0.00000000	      0.00000000	      0.01745329
      3.46666700	      2.60849277	      0.03491172	     -0.34010678	      2.56770859	      1.02190679	      0.12171087	     -0.06130643	     -0.04931451	      0.14285073	      0.27970163	      1.07724795	      0.15936248	      0.55892030	     -1.26153418	      1.06962560	     -0.38536578	     -0.79799288	     -0.48880545	      2.00386462	     -0.34506164	      1.25050993	      1.35557835	     -0.69813084	     -0.47697894	      0.68554364	     -0.04481394	      0.00000000	      0.00000000	      0.01745329
      3.53333300	      2.60856216	      0.03732216	     -0.34047908	      2.56915233	      1.02084956	      0.11992901	     -0.06204050	     -0.04851939	      0.14310893	      0.27960571	      1.08315751	      0.15442828	      0.55627279	     -1.27573240	      1.07133896	     -0.38610722	     -0.79679034	     -0.49075772	      2.02006177	     -0.34120865	      1.24885992	      1.35183630	     -0.69886095	     -0.47355177	      0.68678399	     -0.04204287	      0.00000000	      0.00000000	      0.01745329
      3.56666700	      2.60857437	      0.03770327	     -0.34027047	      2.56944879	      1.02066554	      0.11884065	     -0.06233324	     -0.04864119	      0.14351457	      0.28002645	      1.08326919	      0.15427264	      0.55633923	     -1.27581262	      1.07128537	     -0.38591696	     -0.79718700	     -0.49068673	      2.02010170	     -0.34128760	      1.24883131	      1.35164822	     -0.69822726	     -0.47347865	      0.68680045	     -0.04182475	      0.00000000	      0.00000000	      0.01745329
      3.60000000	      2.60900472	      0.03927119	     -0.34084484	      2.56969576	      1.02065494	      0.11757943	     -0.06520338	     -0.04920697	      0.14471314	      0.28158333	      1.08333202	      0.15441832	      0.55576726	     -1.27690701	      1.07098400	     -0.38526970	     -0.79884706	     -0.49024470	      2.02069463	     -0.34104450	      1.24839575	      1.35112833	     -0.69396559	     -0.47303657	      0.68686469	     -0.04045144	      0.00000000	      0.00000000	      0.01745329
      3.66666700	      2.60918036	      0.04065916	     -0.34160964	      2.57021931	      1.02061102	      0.11597509	     -0.06925916	     -0.04925810	      0.14545631	      0.28287565	      1.08349454	      0.15519049	      0.55425045	     -1.27874310	      1.07127428	     -0.38539277	     -0.79874924	     -0.48948914	      2.02161558	     -0.33952432	      1.24716022	      1.35147155	     -0.68681954	     -0.47243262	      0.68692987	     -0.03836154	      0.00000000	      0.00000000	      0.01745329
      3.70000000	      2.60917374	      0.04067594	     -0.34170074	      2.57025868	      1.02049711	      0.11561573	     -0.06920306	     -0.04921163	      0.14541347	      0.28285523	      1.08351460	      0.15516062	      0.55426789	     -1.27876131	      1.07126439	     -0.38545734	     -0.79868471	     -0.48949356	      2.02161307	     -0.33948006	      1.24712178	      1.35148285	     -0.68672484	     -0.47243564	      0.68693262	     -0.03834001	      0.00000000	      0.00000000	      0.01745329
      3.73333300	      2.60922253	      0.04058234	     -0.34195788	      2.57022774	      1.02048062	      0.11539499	     -0.06925356	     -0.04917206	      0.14533724	      0.28280722	      1.08353164	      0.15514527	      0.55425602	     -1.27884543	      1.07118777	     -0.38563787	     -0.79858709	     -0.48949510	      2.02168999	     -0.33936955	      1.24703607	      1.35153966	     -0.68646520	     -0.47245156	      0.68694089	     -0.03828161	      0.00000000	      0.00000000	      0.01745329
      3.76666700	      2.60887506	      0.04170055	     -0.34268218	      2.56997767	      1.02069968	      0.11571798	     -0.06936409	     -0.04945670	      0.14630564	      0.28290938	      1.08421913	      0.15525192	      0.55318088	     -1.28080098	      1.07011080	     -0.38923116	     -0.79649659	     -0.48809971	      2.02439102	     -0.33750447	      1.24534442	      1.35311012	     -0.68087684	     -0.47309899	      0.68722481	     -0.03696641	      0.00000000	      0.00000000	      0.01745329
      3.83333300	      2.60969395	      0.04148108	     -0.34372582	      2.56967112	      1.02053912	      0.11558529	     -0.06940790	     -0.04875990	      0.14550748	      0.28206946	      1.08422669	      0.15501040	      0.55349850	     -1.28073965	      1.07003470	     -0.38934616	     -0.79656101	     -0.48786535	      2.02459380	     -0.33708366	      1.24504606	      1.35332306	     -0.68113324	     -0.47351448	      0.68725290	     -0.03714126	      0.00000000	      0.00000000	      0.01745329
      3.86666700	      2.61010159	      0.04131678	     -0.34400493	      2.56957826	      1.02011496	      0.11558355	     -0.06879531	     -0.04831507	      0.14439194	      0.28043317	      1.08448379	      0.15447504	      0.55415205	     -1.28059300	      1.07055145	     -0.38929091	     -0.79627393	     -0.48672989	      2.02484619	     -0.33623846	      1.24359927	      1.35414958	     -0.68199706	     -0.47380632	      0.68735905	     -0.03751184	      0.00000000	      0.00000000	      0.01745329
      3.90000000	      2.61523931	      0.04063469	     -0.34217801	      2.56902327	      1.01965222	      0.11452509	     -0.06483892	     -0.06011343	      0.14852794	      0.27163406	      1.08175509	      0.15680571	      0.55583076	     -1.28614929	      1.07004526	     -0.39556766	     -0.79737919	     -0.47363840	      2.01772359	     -0.33954711	      1.20646196	      1.37198749	     -0.67779876	     -0.47352051	      0.68945951	     -0.04041775	      0.00000000	      0.00000000	      0.01745329
      3.93333300	      2.61427817	      0.04131202	     -0.34450887	      2.56965003	      1.01921245	      0.11502358	     -0.06315504	     -0.06254710	      0.14617762	      0.27359887	      1.08539405	      0.15573416	      0.55573403	     -1.28400911	      1.07258468	     -0.39524132	     -0.79582184	     -0.47253413	      2.01074159	     -0.33827418	      1.19673874	      1.37432875	     -0.67090370	     -0.46302348	      0.68986732	     -0.03623624	      0.00000000	      0.00000000	      0.01745329
      4.00000000	      2.62710727	      0.03241814	     -0.34102537	      2.56944182	      1.01867856	      0.11230981	     -0.03747129	     -0.08508323	      0.14726561	      0.25769344	      1.07580982	      0.16815082	      0.55176015	     -1.29032224	      1.07915472	     -0.38919932	     -0.80241146	     -0.46727439	      1.97231974	     -0.39424325	      1.06603154	      1.46384689	     -0.62230174	     -0.41005401	      0.69036608	      0.00979094	      0.00000000	      0.00000000	      0.01745329
      4.03333300	      2.63284622	      0.02697012	     -0.34412762	      2.57114702	      1.01875132	      0.11198679	     -0.02350423	     -0.07808436	      0.14320641	      0.25423566	      1.08088866	      0.18427529	      0.55300979	     -1.27963862	      1.08726395	     -0.38112251	     -0.80047686	     -0.46646989	      1.95916258	     -0.47407190	      0.96548461	      1.52942197	     -0.59424885	     -0.35225933	      0.68623918	      0.06645367	      0.00000000	      0.00000000	      0.01745329
      4.06666700	      2.63459090	      0.02514344	     -0.34434950	      2.57201766	      1.01786890	      0.11099876	     -0.01916651	     -0.06139998	      0.14426560	      0.25375092	      1.07999993	      0.18792713	      0.55147166	     -1.28202002	      1.08895294	     -0.37314431	     -0.79892961	     -0.46976150	      1.94147805	     -0.55101692	      0.86106951	      1.59238396	     -0.56606623	     -0.28377853	      0.66834614	      0.13889248	      0.00000000	      0.00000000	      0.01745329
      4.10000000	      2.62809326	      0.02267652	     -0.34731675	      2.57351502	      1.01705206	      0.11078383	     -0.01518401	     -0.05451529	      0.14198287	      0.25781907	      1.08647945	      0.18419062	      0.54583124	     -1.28646365	      1.08793871	     -0.36778975	     -0.79883031	     -0.47422436	      1.89355586	     -0.61315264	      0.77026713	      1.66873747	     -0.51819801	     -0.22696130	      0.63814505	      0.21559016	      0.00000000	      0.00000000	      0.01745329
      4.16666700	      2.58426060	      0.03355738	     -0.34906964	      2.57808407	      1.01398393	      0.11335223	     -0.03575007	     -0.03111215	      0.12011750	      0.25002388	      1.11142336	      0.13997063	      0.52616573	     -1.30128877	      1.06619607	     -0.37090631	     -0.79051494	     -0.48001122	      1.77556766	     -0.74940143	      0.59827254	      1.78750923	     -0.36953341	     -0.12468100	      0.44612683	      0.53146198	      0.00000000	      0.00000000	      0.01745329
      4.20000000	      2.56615780	      0.03009080	     -0.35264578	      2.57973228	      1.01496460	      0.11294004	     -0.02328186	     -0.06827131	      0.11493661	      0.26107830	      1.11613526	      0.13444655	      0.51044085	     -1.29728422	      1.06686448	     -0.36714923	     -0.79516314	     -0.48296556	      1.67960291	     -0.73676148	      0.52234218	      1.86603349	     -0.26473604	     -0.08314945	      0.42207776	      0.60234441	      0.00000000	      0.00000000	      0.01745329
      4.23333300	      2.54313974	      0.02829833	     -0.34982489	      2.58126892	      1.01525659	      0.11385265	     -0.00855727	     -0.10596060	      0.10186125	      0.25412673	      1.11703607	      0.12120063	      0.49577625	     -1.29298238	      1.06165919	     -0.36487380	     -0.79783456	     -0.48677840	      1.60072738	     -0.72216273	      0.44908571	      1.91417597	     -0.15152177	     -0.03135051	      0.40951414	      0.69894936	      0.00000000	      0.00000000	      0.01745329
      4.26666700	      2.51088090	      0.02663732	     -0.34306447	      2.58184775	      1.01584896	      0.11505821	      0.00688939	     -0.15646689	      0.08864110	      0.23485144	      1.11388993	      0.10419753	      0.47758186	     -1.28892768	      1.04758991	     -0.36105021	     -0.80263120	     -0.49670254	      1.52935862	     -0.67271114	      0.36760947	      1.94613229	     -0.03437283	      0.01417420	      0.44868649	      0.79819365	      0.00000000	      0.00000000	      0.01745329
      4.30000000	      2.47018609	      0.02248999	     -0.33325303	      2.58270220	      1.01629786	      0.11618069	      0.02165444	     -0.23412134	      0.07760019	      0.20814471	      1.10637365	      0.07872141	      0.44818508	     -1.28384909	      1.02287333	     -0.34615439	     -0.81123684	     -0.51880159	      1.47280106	     -0.54771210	      0.24099400	      1.95602455	      0.04731455	      0.07053937	      0.62203682	      0.92369138	      0.00000000	      0.00000000	      0.01745329
      4.33333300	      2.42965108	      0.02981675	     -0.33235370	      2.58156556	      1.01588697	      0.11972941	      0.02917733	     -0.30110843	      0.07059102	      0.21506948	      1.11375816	      0.04701091	      0.43527716	     -1.28743962	      0.99614382	     -0.33344387	     -0.80372215	     -0.54824054	      1.46067241	     -0.42371285	      0.09534314	      1.92988527	      0.10846876	      0.16026638	      0.91515074	      1.02715087	      0.00000000	      0.00000000	      0.01745329
      4.40000000	      2.35391723	      0.04889346	     -0.32553998	      2.57984585	      1.01511332	      0.13008014	      0.01739002	     -0.38247319	      0.03925731	      0.20731004	      1.12845861	     -0.00346080	      0.42606190	     -1.28283057	      0.94670375	     -0.31156133	     -0.79070216	     -0.60993129	      1.42855144	     -0.24137943	     -0.19367147	      1.90816393	      0.27338085	      0.37370861	      1.15424937	      1.04334858	      0.00000000	      0.00000000	      0.01745329
      4.43333300	      2.32018540	      0.05154941	     -0.32856705	      2.57824998	      1.01565656	      0.13814926	      0.02006694	     -0.40453558	      0.02622657	      0.21021909	      1.13954233	     -0.01599384	      0.42553526	     -1.26582351	      0.91012469	     -0.27713677	     -0.77385118	     -0.62897286	      1.40213310	     -0.15120087	     -0.30964525	      1.87181586	      0.31936528	      0.45596244	      1.26874695	      1.07955356	      0.00000000	      0.00000000	      0.01745329
      4.46666700	      2.29457301	      0.05286454	     -0.32887973	      2.57366133	      1.01615426	      0.14702050	      0.02858469	     -0.42911079	      0.01598108	      0.21007259	      1.14248697	     -0.02990229	      0.42674554	     -1.24863474	      0.87688421	     -0.24191014	     -0.75728003	     -0.65503556	      1.37330685	     -0.06173625	     -0.39229930	      1.82893789	      0.36242010	      0.50083528	      1.38189743	      1.11465366	      0.00000000	      0.00000000	      0.01745329
      4.53333300	      2.26498253	      0.04227131	     -0.32931514	      2.56081865	      1.01584772	      0.16750347	      0.05319585	     -0.43847319	      0.01440678	      0.19662224	      1.14107852	     -0.03483195	      0.44366064	     -1.21203326	      0.83161475	     -0.16835952	     -0.73506068	     -0.69530487	      1.29637044	      0.02416424	     -0.51511272	      1.76860902	      0.40502429	      0.52966105	      1.59534721	      1.19024895	      0.00000000	      0.00000000	      0.01745329
      4.56666700	      2.27022819	      0.03109650	     -0.31873309	      2.55222148	      1.01481309	      0.17635005	      0.06088663	     -0.42376495	      0.02136404	      0.16180794	      1.12231120	     -0.02251099	      0.46204473	     -1.19477721	      0.82261562	     -0.14347715	     -0.73720361	     -0.71650035	      1.22841459	      0.01241167	     -0.55226322	      1.78695330	      0.39582427	      0.51290370	      1.62699547	      1.21225180	      0.00000000	      0.00000000	      0.01745329
      4.60000000	      2.28499963	      0.02170105	     -0.31094016	      2.54210327	      1.01302036	      0.18878931	      0.06690370	     -0.37535230	      0.03344474	      0.12346097	      1.10639887	     -0.00530806	      0.49348925	     -1.16477058	      0.80878386	     -0.09658937	     -0.72168487	     -0.75059540	      1.14054973	     -0.04318328	     -0.57255986	      1.80685109	      0.35420953	      0.50891644	      1.63846762	      1.27005926	      0.00000000	      0.00000000	      0.01745329
      4.63333300	      2.31479019	      0.01222227	     -0.29903218	      2.53092297	      1.01045642	      0.19968835	      0.07116140	     -0.30546956	      0.05371326	      0.07120832	      1.08099859	      0.01636958	      0.53177639	     -1.14320844	      0.79988332	     -0.05373463	     -0.70643876	     -0.78390030	      1.02308680	     -0.13080541	     -0.56955407	      1.87414883	      0.27307460	      0.47418026	      1.57531150	      1.34138034	      0.00000000	      0.00000000	      0.01745329
      4.66666700	      2.35375518	     -0.00167847	     -0.28578841	      2.51987914	      1.00738440	      0.21081807	      0.08468345	     -0.21755131	      0.07456033	      0.01897723	      1.05039603	      0.04343516	      0.56818454	     -1.11671014	      0.80480546	     -0.01773890	     -0.69750744	     -0.81587790	      0.88994590	     -0.21379410	     -0.58882980	      1.96739317	      0.16884917	      0.42813644	      1.47332107	      1.46264384	      0.00000000	      0.00000000	      0.01745329
      4.70000000	      2.39322384	     -0.01717592	     -0.28068973	      2.50861926	      1.00338683	      0.22125691	      0.10827560	     -0.13360289	      0.10099634	     -0.00179173	      1.03232071	      0.06403684	      0.59980866	     -1.11149296	      0.82036097	      0.01465559	     -0.69430987	     -0.85071746	      0.73941702	     -0.24725707	     -0.61950519	      2.08125894	      0.00009267	      0.32019717	      1.35491799	      1.67711203	      0.00000000	      0.00000000	      0.01745329
      4.73333300	      2.44377816	     -0.04286819	     -0.26753736	      2.49882427	      0.99904739	      0.23125085	      0.14400797	     -0.02328924	      0.10656496	     -0.02438473	      0.99192272	      0.10638388	      0.62700702	     -1.07206724	      0.84280217	      0.05370757	     -0.69871268	     -0.88487060	      0.59863472	     -0.25816211	     -0.69661272	      2.14869540	     -0.22960068	      0.25660914	      1.26875475	      1.94414175	      0.00000000	      0.00000000	      0.01745329
      4.76666700	      2.45285807	     -0.02331446	     -0.27138523	      2.48888854	      0.99183896	      0.24139690	      0.10881693	     -0.00184042	      0.10802267	      0.03012451	      0.99346122	      0.06331619	      0.65854034	     -1.09427175	      0.88638857	      0.01702870	     -0.69086367	     -0.92245794	      0.46139178	     -0.12812539	     -0.85628629	      2.12445840	     -0.61836342	     -0.01798270	      1.04696531	      2.23691455	      0.00000000	      0.00000000	      0.01745329
      4.83333300	      2.47042915	     -0.00998866	     -0.25602716	      2.47226348	      0.97431715	      0.25851284	      0.06507084	      0.10176366	      0.04630235	      0.14430974	      0.97944233	      0.02696188	      0.71631457	     -1.11468810	      0.93987766	     -0.00476359	     -0.69353883	     -1.00510294	      0.23211420	      0.12774937	     -1.08247991	      2.00051319	     -1.14064199	     -0.40330598	      0.26347818	      1.71754874	      0.00000000	      0.00000000	      0.01745329
      4.86666700	      2.49773860	     -0.03055764	     -0.26017581	      2.46722391	      0.96716811	      0.26422475	      0.09119937	      0.14784183	      0.03042815	      0.22464991	      0.96382661	      0.04216392	      0.72112622	     -1.11017541	      0.97847706	      0.02715745	     -0.70021354	     -1.02903418	      0.15019729	      0.28825955	     -1.17974765	      1.86490258	     -1.16994407	     -0.29428803	      0.05277787	      1.31065587	      0.00000000	      0.00000000	      0.01745329
      4.90000000	      2.50302288	     -0.04045013	     -0.22543229	      2.46007298	      0.95707282	      0.26713319	      0.09053535	      0.22315215	      0.00139265	      0.19398531	      0.92498208	      0.04186233	      0.73451339	     -1.12350880	      0.97379565	      0.05098344	     -0.71340034	     -1.08201077	      0.10002398	      0.47047016	     -1.21184098	      1.75808165	     -1.14959997	     -0.13636801	     -0.18906966	      1.13538409	      0.00000000	      0.00000000	      0.01745329
      4.93333300	      2.51312447	     -0.05261101	     -0.23663800	      2.45780418	      0.95015529	      0.27002043	      0.08211917	      0.26361414	     -0.00779455	      0.24140360	      0.93270107	      0.05189955	      0.73747416	     -1.12544709	      1.00642519	      0.07910731	     -0.71644219	     -1.10454165	      0.08742454	      0.54093874	     -1.22409220	      1.71184768	     -1.19653572	     -0.12076333	     -0.21792398	      1.09906504	      0.00000000	      0.00000000	      0.01745329
      4.96666700	      2.50234229	     -0.05119438	     -0.23620584	      2.45399658	      0.94311189	      0.27173455	      0.07910886	      0.28169457	     -0.01376997	      0.26946645	      0.94703968	      0.03763643	      0.75057118	     -1.15415521	      1.02932196	      0.08299953	     -0.72605889	     -1.15178412	      0.03830053	      0.61706973	     -1.33539853	      1.64823172	     -1.22167099	     -0.12710452	     -0.25347098	      0.95999030	      0.00000000	      0.00000000	      0.01745329
      5.00000000	      2.49308029	     -0.04458722	     -0.23733617	      2.45203647	      0.93788081	      0.27122052	      0.06008698	      0.27314072	     -0.00949490	      0.26933059	      0.94142821	      0.01469515	      0.75328279	     -1.16197264	      1.03559151	      0.07080135	     -0.73582682	     -1.15454863	     -0.01373420	      0.66315668	     -1.42035822	      1.61968238	     -1.27152297	     -0.16330811	     -0.29073123	      0.86384002	      0.00000000	      0.00000000	      0.01745329
      5.06666700	      2.47598119	     -0.02888485	     -0.24013805	      2.45086546	      0.92989398	      0.27009981	      0.03161577	      0.25011144	     -0.00352103	      0.26805409	      0.95560038	     -0.02278510	      0.76266909	     -1.19788961	      1.05305706	      0.05502358	     -0.74198812	     -1.18163016	     -0.10052307	      0.67131954	     -1.53197404	      1.57797052	     -1.33216204	     -0.23130404	     -0.34368490	      0.75395986	      0.00000000	      0.00000000	      0.01745329
      5.10000000	      2.47638632	     -0.02800865	     -0.23601971	      2.44984711	      0.92702343	      0.26671623	      0.02489388	      0.25241450	      0.00372297	      0.26242042	      0.94828233	     -0.01908796	      0.76869299	     -1.20460072	      1.04864259	      0.05402255	     -0.74898115	     -1.18692726	     -0.11789607	      0.65953796	     -1.54845093	      1.58117274	     -1.34684117	     -0.23511241	     -0.35040474	      0.75045787	      0.00000000	      0.00000000	      0.01745329
      5.13333300	      2.46956928	     -0.02178389	     -0.23540289	      2.45082202	      0.92353919	      0.26432629	      0.01078444	      0.23902840	      0.00480588	      0.25593633	      0.95741718	     -0.02832641	      0.77146570	     -1.22222684	      1.04850546	      0.05198865	     -0.75559329	     -1.19959887	     -0.15961816	      0.66242046	     -1.57375062	      1.57520965	     -1.37413853	     -0.26056351	     -0.36855417	      0.72472689	      0.00000000	      0.00000000	      0.01745329
      5.16666700	      2.46937616	     -0.02097019	     -0.23648439	      2.45109510	      0.92181772	      0.26298949	      0.01038086	      0.24250096	      0.00626427	      0.25744663	      0.95528122	     -0.02923345	      0.77462555	     -1.22439749	      1.05010905	      0.05253596	     -0.75569696	     -1.19858429	     -0.16234741	      0.66543930	     -1.57532670	      1.57335549	     -1.37477675	     -0.26444536	     -0.36960723	      0.72257338	      0.00000000	      0.00000000	      0.01745329
      5.23333300	      2.45394005	     -0.00375361	     -0.23551277	      2.45170412	      0.91608042	      0.26028344	     -0.01254473	      0.20642025	      0.01010180	      0.24251808	      0.97082353	     -0.06583511	      0.78365677	     -1.26669280	      1.05071743	      0.03327874	     -0.76544037	     -1.21190899	     -0.24930434	      0.69937520	     -1.65143655	      1.51993565	     -1.40712526	     -0.31564609	     -0.39784987	      0.64568001	      0.00000000	      0.00000000	      0.01745329
      5.26666700	      2.45377149	     -0.00365789	     -0.23677320	      2.45316770	      0.91474971	      0.25940973	     -0.01791501	      0.20579458	      0.00914353	      0.24378730	      0.97246276	     -0.06421233	      0.78225768	     -1.26297362	      1.05231863	      0.03561281	     -0.76674474	     -1.20927015	     -0.25046857	      0.71299903	     -1.65123057	      1.51585980	     -1.41445691	     -0.31814616	     -0.39984049	      0.64279785	      0.00000000	      0.00000000	      0.01745329
      5.30000000	      2.45097610	     -0.00359152	     -0.23442108	      2.45342446	      0.91311448	      0.25807142	     -0.02281406	      0.19966286	      0.00963139	      0.23824065	      0.97493020	     -0.06394808	      0.78350588	     -1.26877106	      1.04956645	      0.03669718	     -0.77206621	     -1.21235097	     -0.25208884	      0.72170013	     -1.65320222	      1.51508625	     -1.42686721	     -0.32856116	     -0.40381291	      0.62775986	      0.00000000	      0.00000000	      0.01745329
      5.33333300	      2.45094404	     -0.00357189	     -0.23448688	      2.45357062	      0.91238108	      0.25764427	     -0.02287560	      0.19966535	      0.00959639	      0.23821472	      0.97491400	     -0.06392857	      0.78349905	     -1.26878751	      1.04958503	      0.03670599	     -0.77205036	     -1.21234878	     -0.25207910	      0.72171778	     -1.65320764	      1.51508148	     -1.42683927	     -0.32862144	     -0.40381496	      0.62768991	      0.00000000	      0.00000000	      0.01745329
      5.36666700	      2.44836239	     -0.00419857	     -0.23280364	      2.45433695	      0.91082992	      0.25668417	     -0.02839618	      0.19060776	      0.00727419	      0.23350312	      0.97845692	     -0.06493709	      0.78292406	     -1.27621105	      1.04986127	      0.04023652	     -0.77842408	     -1.21750358	     -0.25144797	      0.73364985	     -1.64890938	      1.51487687	     -1.44588015	     -0.34240304	     -0.40992922	      0.60789408	      0.00000000	      0.00000000	      0.01745329
      5.43333300	      2.44567913	     -0.00354860	     -0.23190709	      2.45457137	      0.90919992	      0.25606088	     -0.03301594	      0.18290550	      0.00423763	      0.22991843	      0.98352359	     -0.06866620	      0.78360138	     -1.28556913	      1.05362794	      0.04115944	     -0.78111213	     -1.22403535	     -0.25038054	      0.74168260	     -1.64382182	      1.51340276	     -1.44918280	     -0.35266563	     -0.41197300	      0.58936332	      0.00000000	      0.00000000	      0.01745329
      5.46666700	      2.44556712	     -0.00345033	     -0.23226884	      2.45470943	      0.90876257	      0.25510575	     -0.03793932	      0.18105809	      0.00417905	      0.23022407	      0.98343500	     -0.06823428	      0.78325353	     -1.28634755	      1.05387445	      0.04253643	     -0.78335278	     -1.22418695	     -0.24987436	      0.74220830	     -1.64353663	      1.51293335	     -1.44469980	     -0.35261460	     -0.41092801	      0.58765111	      0.00000000	      0.00000000	      0.01745329
      5.50000000	      2.44531116	     -0.00294486	     -0.23264905	      2.45484736	      0.90865045	      0.25465833	     -0.04258241	      0.17903501	      0.00366841	      0.23037560	      0.98449788	     -0.06847704	      0.78307880	     -1.28751127	      1.05468718	      0.04318863	     -0.78477712	     -1.22468955	     -0.24604078	      0.74392501	     -1.64206272	      1.51029892	     -1.43716766	     -0.35329267	     -0.40857130	      0.58395949	      0.00000000	      0.00000000	      0.01745329
      5.53333300	      2.44479576	     -0.00454156	     -0.23204897	      2.45462733	      0.90859205	      0.25433074	     -0.04372123	      0.17854808	      0.00373067	      0.23050618	      0.98464945	     -0.06864734	      0.78333662	     -1.28753007	      1.05507170	      0.04327145	     -0.78451442	     -1.22464436	     -0.24540333	      0.74418827	     -1.64191082	      1.50989797	     -1.43620684	     -0.35308536	     -0.40821263	      0.58353744	      0.00000000	      0.00000000	      0.01745329
      5.60000000	      2.45454743	     -0.00518662	     -0.23200097	      2.45470406	      0.91030398	      0.25429820	     -0.04031056	      0.20191735	      0.01008880	      0.23075989	      0.98572801	     -0.05530801	      0.79125285	     -1.28120831	      1.05958458	      0.04882936	     -0.77517923	     -1.22164558	     -0.21296975	      0.74718953	     -1.63261741	      1.49916662	     -1.42312553	     -0.28861295	     -0.38035446	      0.55816774	      0.00000000	      0.00000000	      0.01745329
      5.63333300	      2.45423298	     -0.00563267	     -0.23165172	      2.45478951	      0.91083334	      0.25381868	     -0.04180124	      0.19880887	      0.01189812	      0.23234694	      0.98602086	     -0.05563766	      0.79076769	     -1.28086269	      1.05822821	      0.04895475	     -0.77649799	     -1.22134041	     -0.21218776	      0.74828466	     -1.63076898	      1.49881641	     -1.42093836	     -0.28484660	     -0.37924038	      0.55816116	      0.00000000	      0.00000000	      0.01745329
      5.66666700	      2.46272746	     -0.00561288	     -0.23285775	      2.45501942	      0.91279424	      0.25291086	     -0.04466014	      0.22960651	      0.02748615	      0.22500845	      0.98404432	     -0.04331018	      0.79729933	     -1.27023029	      1.05190087	      0.05750807	     -0.76460302	     -1.21232146	     -0.17868151	      0.72970583	     -1.56114684	      1.49193050	     -1.38930439	     -0.20538537	     -0.36420827	      0.56529243	      0.00000000	      0.00000000	      0.01745329
      5.73333300	      2.47282592	      0.00019932	     -0.23700643	      2.45585025	      0.91741491	      0.25359915	     -0.04436122	      0.24852372	      0.03834418	      0.23856673	      0.97749943	     -0.05074565	      0.80007202	     -1.26742523	      1.05675947	      0.04319776	     -0.75045115	     -1.19853224	     -0.17382727	      0.73271936	     -1.54586637	      1.43317163	     -1.23635663	     -0.12123935	     -0.32938752	      0.63368857	      0.00000000	      0.00000000	      0.01745329
      5.76666700	      2.47607286	      0.00034019	     -0.23420080	      2.45618090	      0.92051286	      0.25379413	     -0.04215745	      0.26763814	      0.04409774	      0.22981101	      0.96990444	     -0.04436140	      0.80071329	     -1.25536529	      1.04876467	      0.04086025	     -0.74475964	     -1.19239085	     -0.17102179	      0.73644535	     -1.51075435	      1.40221115	     -1.11239066	     -0.07154124	     -0.29960065	      0.68998763	      0.00000000	      0.00000000	      0.01745329
      5.80000000	      2.47984431	     -0.00269982	     -0.22869134	      2.45671711	      0.92373588	      0.25428814	     -0.03576910	      0.28534615	      0.04813055	      0.21200776	      0.95778459	     -0.03744641	      0.79812114	     -1.24174398	      1.03973133	      0.04011967	     -0.74134832	     -1.18761098	     -0.17120990	      0.74773012	     -1.47183429	      1.38127536	     -0.95617671	     -0.02557451	     -0.24824923	      0.75705693	      0.00000000	      0.00000000	      0.01745329
      5.86666700	      2.47728869	     -0.03302268	     -0.20514640	      2.45719313	      0.92945657	      0.25515314	      0.00657221	      0.29095077	      0.04526521	      0.13430753	      0.92065100	     -0.00585560	      0.76724025	     -1.20556742	      1.00370351	      0.05936014	     -0.75699257	     -1.19171550	     -0.19069393	      0.78753768	     -1.39360653	      1.39693647	     -0.63854097	      0.02156336	      0.01596323	      0.93797564	      0.00000000	      0.00000000	      0.01745329
      5.90000000	      2.46450552	     -0.02753380	     -0.20789740	      2.45731039	      0.93278128	      0.25934009	     -0.00270861	      0.27808180	      0.04346224	      0.12774002	      0.92434373	     -0.01861144	      0.76562741	     -1.19682470	      1.00559122	      0.04799823	     -0.74889442	     -1.18601819	     -0.22373345	      0.79253755	     -1.39321665	      1.40329273	     -0.48231982	      0.03377995	      0.09269709	      0.96957536	      0.00000000	      0.00000000	      0.01745329
      5.93333300	      2.44497531	     -0.03467898	     -0.20573574	      2.45466818	      0.93664041	      0.26239307	      0.00340739	      0.27018805	      0.04728257	      0.11718991	      0.90775952	     -0.00734312	      0.75205998	     -1.15232511	      0.99494098	      0.04515050	     -0.74874112	     -1.18483331	     -0.23294112	      0.80599591	     -1.39439406	      1.39436254	     -0.37347331	      0.02453833	      0.24711270	      1.06768583	      0.00000000	      0.00000000	      0.01745329
      5.96666700	      2.41740790	     -0.04374855	     -0.20330845	      2.45272626	      0.94069857	      0.26596301	      0.01620267	      0.24148102	      0.03979508	      0.10021390	      0.90397223	     -0.00447070	      0.73634300	     -1.12529450	      0.98319875	      0.04612713	     -0.75413041	     -1.17723611	     -0.25912439	      0.80165984	     -1.38729161	      1.42321046	     -0.29356838	      0.02220520	      0.37326171	      1.20551722	      0.00000000	      0.00000000	      0.01745329
      6.00000000	      2.38155986	     -0.04787321	     -0.20164293	      2.44901558	      0.94524824	      0.27096417	      0.02132459	      0.20319824	      0.03652901	      0.08642056	      0.89912024	     -0.00329721	      0.72354132	     -1.08796592	      0.97219302	      0.04040826	     -0.75349085	     -1.17339527	     -0.26060331	      0.79163213	     -1.36214766	      1.44608948	     -0.21442504	      0.03276488	      0.46075830	      1.36761778	      0.00000000	      0.00000000	      0.01745329
      6.03333300	      2.33743893	     -0.05304126	     -0.20226286	      2.44454807	      0.94976940	      0.27619919	      0.02200710	      0.14083017	      0.03227032	      0.07248856	      0.89930447	     -0.00322989	      0.70874943	     -1.04771014	      0.96214594	      0.03163993	     -0.75445576	     -1.17076736	     -0.25421680	      0.76001078	     -1.31565760	      1.48531563	     -0.15585737	      0.06420479	      0.55926742	      1.52008552	      0.00000000	      0.00000000	      0.01745329
      6.06666700	      2.29471257	     -0.05074421	     -0.20960832	      2.43907133	      0.95525004	      0.28200401	      0.00801646	      0.08419195	      0.03106427	      0.07503534	      0.90192067	      0.00148653	      0.70264375	     -0.99155704	      0.96081794	      0.01524389	     -0.74892882	     -1.16974609	     -0.22020260	      0.69531378	     -1.24694944	      1.53845265	     -0.14088608	      0.11679155	      0.66878964	      1.49157911	      0.00000000	      0.00000000	      0.01745329
      6.10000000	      2.25078556	     -0.05811737	     -0.21136527	      2.43172555	      0.95989299	      0.28942266	      0.01538203	      0.04791078	      0.03011171	      0.06775873	      0.91361853	      0.01766728	      0.69953677	     -0.94501707	      0.94374706	      0.01136912	     -0.74385856	     -1.17613685	     -0.16239977	      0.66627138	     -1.18781117	      1.55315493	     -0.16509265	      0.14130406	      0.69912151	      1.53567990	      0.00000000	      0.00000000	      0.01745329
      6.13333300	      2.22996597	     -0.07618125	     -0.22014247	      2.42458058	      0.96513103	      0.29558131	      0.03738613	      0.04123898	      0.03053193	      0.06697557	      0.92458128	      0.06270542	      0.70128790	     -0.89589900	      0.94806654	      0.01480760	     -0.74713588	     -1.18137698	     -0.09860402	      0.57360239	     -1.07064709	      1.63032341	     -0.23710693	      0.18373604	      0.74627744	      1.69160681	      0.00000000	      0.00000000	      0.01745329
      6.16666700	      2.20523183	     -0.09100014	     -0.22795284	      2.41629335	      0.97050326	      0.30303655	      0.05768645	      0.03741830	      0.03580686	      0.06495240	      0.92490607	      0.10678282	      0.69903858	     -0.81414212	      0.94118301	      0.01382684	     -0.74662622	     -1.18834072	     -0.04104324	      0.51262390	     -0.99018377	      1.64460729	     -0.34138212	      0.21436679	      0.70606727	      1.88105986	      0.00000000	      0.00000000	      0.01745329
      6.20000000	      2.19281692	     -0.10762739	     -0.23875546	      2.40873922	      0.97450700	      0.30781902	      0.07607930	      0.03125169	      0.04392195	      0.07491639	      0.93444879	      0.15898388	      0.70365036	     -0.75589021	      0.94875903	      0.00547988	     -0.76159616	     -1.19701190	      0.00564122	      0.41785538	     -0.89172669	      1.68498966	     -0.48044830	      0.22785717	      0.58100043	      2.07651022	      0.00000000	      0.00000000	      0.01745329
      6.23333300	      2.18675285	     -0.12181025	     -0.25593210	      2.40206721	      0.97813182	      0.31275664	      0.09157500	      0.03591805	      0.05199720	      0.10716712	      0.95100045	      0.21170265	      0.71184076	     -0.69605288	      0.96560659	     -0.00118149	     -0.77622849	     -1.20475787	      0.06311734	      0.29285039	     -0.78039808	      1.71867893	     -0.63379482	      0.23364733	      0.32331189	      2.26783344	      0.00000000	      0.00000000	      0.01745329
      6.26666700	      2.18762410	     -0.13359977	     -0.27531737	      2.39618696	      0.98145803	      0.31705954	      0.10896305	      0.04502281	      0.05872305	      0.15982060	      0.97416019	      0.26497747	      0.72546937	     -0.64458727	      0.98838727	     -0.01207516	     -0.79001378	     -1.20938296	      0.14896171	      0.13327944	     -0.66454183	      1.74052869	     -0.79929217	      0.23108484	     -0.06813047	      2.32411603	      0.00000000	      0.00000000	      0.01745329
      6.30000000	      2.19159093	     -0.14174284	     -0.28540584	      2.39143234	      0.98283089	      0.32062399	      0.12399335	      0.05840127	      0.05849893	      0.19063422	      0.99308192	      0.31087323	      0.74256987	     -0.60640653	      1.00907519	     -0.01959525	     -0.80267183	     -1.22309552	      0.27345154	     -0.04097866	     -0.54653195	      1.73865575	     -1.02505607	      0.22028148	     -0.41991689	      2.22224690	      0.00000000	      0.00000000	      0.01745329
      6.33333300	      2.20342417	     -0.16467690	     -0.29809443	      2.38869637	      0.98184425	      0.32125086	      0.14838697	      0.07523679	      0.06741579	      0.21963692	      0.99463790	      0.35292766	      0.73866155	     -0.57907291	      1.01065628	      0.00421725	     -0.81920801	     -1.22204764	      0.42675111	     -0.22254163	     -0.45406603	      1.65632757	     -1.30201297	      0.15799186	     -0.65909100	      2.06741293	      0.00000000	      0.00000000	      0.01745329
      6.36666700	      2.19971466	     -0.16216615	     -0.29625105	      2.38523764	      0.97798526	      0.32438558	      0.13145596	      0.08687332	      0.04851759	      0.23582680	      1.04361026	      0.38797850	      0.78207702	     -0.58344980	      1.05432070	     -0.02265930	     -0.85278308	     -1.26065385	      0.46998110	     -0.32435163	     -0.23580244	      1.41036223	     -1.53476271	      0.03893773	     -0.85973564	      1.89472658	      0.00000000	      0.00000000	      0.01745329
      6.40000000	      2.19464829	     -0.15886873	     -0.30311731	      2.38139278	      0.97551624	      0.32749793	      0.11200018	      0.10302015	      0.06016990	      0.23909587	      1.07914663	      0.40454246	      0.80489295	     -0.57173746	      1.04730875	     -0.02093804	     -0.84478304	     -1.26520322	      0.47092092	     -0.33079686	     -0.02578411	      1.08697621	     -1.68128643	     -0.05261516	     -0.97489698	      1.73008011	      0.00000000	      0.00000000	      0.01745329
      6.43333300	      2.20262690	     -0.16324240	     -0.30643820	      2.37866493	      0.97249550	      0.32934596	      0.11064835	      0.11368461	      0.06520418	      0.24360402	      1.09333607	      0.41986468	      0.82096234	     -0.56997406	      1.06127349	     -0.01053645	     -0.85008598	     -1.28355071	      0.46313604	     -0.28707023	      0.19721616	      0.78981288	     -1.76811289	     -0.11019480	     -1.05907785	      1.60327370	      0.00000000	      0.00000000	      0.01745329
      6.46666700	      2.20868827	     -0.16726298	     -0.30633569	      2.37614231	      0.96877229	      0.33082804	      0.11363221	      0.12226452	      0.07020548	      0.23808605	      1.10160505	      0.42552952	      0.83318212	     -0.57529463	      1.07196723	     -0.00000309	     -0.85654220	     -1.30142622	      0.45825699	     -0.22964002	      0.44767385	      0.58642976	     -1.81961561	     -0.15717340	     -1.13008683	      1.51094721	      0.00000000	      0.00000000	      0.01745329
      6.50000000	      2.21644175	     -0.17264504	     -0.31439543	      2.37478984	      0.96569233	      0.33328184	      0.12071410	      0.13758415	      0.06459615	      0.25363754	      1.10634620	      0.42289241	      0.83341728	     -0.58130643	      1.09433296	      0.01753390	     -0.85729314	     -1.32367854	      0.47469626	     -0.25043780	      0.48853108	      0.56690399	     -1.83962774	     -0.19863267	     -1.18130724	      1.46494794	      0.00000000	      0.00000000	      0.01745329
      6.53333300	      2.22573318	     -0.17487476	     -0.31128440	      2.37173794	      0.96259848	      0.33303568	      0.12304980	      0.15277247	      0.06579240	      0.25240445	      1.10063032	      0.42425858	      0.84116534	     -0.58819699	      1.10110639	      0.02189601	     -0.86080579	     -1.33675770	      0.48791107	     -0.26867917	      0.52016941	      0.55295883	     -1.85284061	     -0.21986853	     -1.19823525	      1.44365222	      0.00000000	      0.00000000	      0.01745329
      6.56666700	      2.23148655	     -0.17443321	     -0.30742717	      2.36928940	      0.95956013	      0.33282862	      0.12025695	      0.16210898	      0.06916058	      0.25183893	      1.09753556	      0.41972007	      0.85009139	     -0.58848312	      1.10199731	      0.02717797	     -0.86717608	     -1.34159164	      0.49796423	     -0.28301934	      0.53153586	      0.54830429	     -1.85360514	     -0.23499826	     -1.20423707	      1.43685508	      0.00000000	      0.00000000	      0.01745329
      6.60000000	      2.23636675	     -0.17349201	     -0.30477513	      2.36719205	      0.95706287	      0.33229623	      0.11426946	      0.17383710	      0.07141139	      0.25061651	      1.09297411	      0.41858892	      0.85650570	     -0.59266874	      1.10569654	      0.03047688	     -0.86925304	     -1.35235090	      0.50458521	     -0.30352962	      0.54347850	      0.54225316	     -1.84157264	     -0.25640751	     -1.20857222	      1.42762190	      0.00000000	      0.00000000	      0.01745329
      6.63333300	      2.24000642	     -0.17216867	     -0.30282128	      2.36536534	      0.95495679	      0.33207379	      0.10970607	      0.18311862	      0.07454258	      0.25213924	      1.09116062	      0.41410089	      0.86207911	     -0.59648217	      1.10966989	      0.03272830	     -0.87158216	     -1.36503511	      0.50958394	     -0.32277051	      0.55566619	      0.53871550	     -1.81828376	     -0.27713595	     -1.21071717	      1.41979223	      0.00000000	      0.00000000	      0.01745329
      6.66666700	      2.24178588	     -0.17084779	     -0.30230819	      2.36338683	      0.95353403	      0.33261216	      0.10905086	      0.19140757	      0.07795451	      0.25646655	      1.09125253	      0.40709440	      0.86595663	     -0.60116917	      1.11619792	      0.03190954	     -0.87099938	     -1.37830964	      0.51475720	     -0.34091443	      0.57096931	      0.54058106	     -1.78780540	     -0.29707829	     -1.21267152	      1.41962066	      0.00000000	      0.00000000	      0.01745329
      6.70000000	      2.24369695	     -0.17027374	     -0.30815878	      2.36271850	      0.95321274	      0.33585911	      0.11395575	      0.20019697	      0.07965018	      0.26778759	      1.09363314	      0.39342152	      0.86128916	     -0.61028452	      1.13557451	      0.03133727	     -0.86903139	     -1.38778233	      0.51935352	     -0.35768250	      0.62055625	      0.57945824	     -1.73589785	     -0.30904185	     -1.21728321	      1.46524171	      0.00000000	      0.00000000	      0.01745329
      6.73333300	      2.24579209	     -0.17132028	     -0.30586836	      2.36226400	      0.95264417	      0.33416018	      0.10941219	      0.19877857	      0.08593604	      0.26933436	      1.08873369	      0.39557561	      0.86264121	     -0.61132700	      1.13179520	      0.03262691	     -0.87440145	     -1.38966503	      0.51123342	     -0.36755020	      0.62629199	      0.58052651	     -1.72988878	     -0.31315485	     -1.22022934	      1.46760599	      0.00000000	      0.00000000	      0.01745329
      6.76666700	      2.24625844	     -0.17185394	     -0.30410432	      2.36239617	      0.95238146	      0.33458036	      0.10832658	      0.19882082	      0.08664215	      0.26967640	      1.08878051	      0.39553497	      0.86235795	     -0.61122858	      1.13222239	      0.03295924	     -0.87443363	     -1.38946463	      0.51136777	     -0.36770466	      0.62673428	      0.58095544	     -1.72939869	     -0.31325416	     -1.22029094	      1.46801878	      0.00000000	      0.00000000	      0.01745329
      6.80000000	      2.25401952	     -0.16761090	     -0.30489047	      2.36203411	      0.95281718	      0.33455720	      0.10212012	      0.20392973	      0.09417879	      0.26325424	      1.06922527	      0.38794905	      0.85896219	     -0.60342632	      1.14051913	      0.02598980	     -0.87369998	     -1.38712352	      0.49417056	     -0.38777188	      0.67661493	      0.62321141	     -1.71126751	     -0.29454673	     -1.21923704	      1.51419045	      0.00000000	      0.00000000	      0.01745329
      6.83333300	      2.25202579	     -0.16802155	     -0.30497506	      2.36317320	      0.95339942	      0.33578187	      0.10214942	      0.20285251	      0.09472127	      0.26615270	      1.07133298	      0.38643958	      0.85585258	     -0.60206237	      1.14022820	      0.02800643	     -0.87317312	     -1.38531615	      0.49631143	     -0.37713134	      0.68067878	      0.62984063	     -1.70918290	     -0.28402868	     -1.21689945	      1.50646124	      0.00000000	      0.00000000	      0.01745329
      6.86666700	      2.25300969	     -0.16759095	     -0.30581907	      2.36413206	      0.95422088	      0.33592486	      0.09708014	      0.20297267	      0.09467650	      0.26677688	      1.07014167	      0.38842205	      0.85436936	     -0.60275669	      1.14037689	      0.02829480	     -0.87414881	     -1.38451035	      0.50093660	     -0.37348176	      0.68210548	      0.63264181	     -1.70864865	     -0.28145217	     -1.21634573	      1.50384208	      0.00000000	      0.00000000	      0.01745329
      6.90000000	      2.25511038	     -0.16595223	     -0.30620508	      2.36559769	      0.95469300	      0.33682477	      0.09479592	      0.20117361	      0.09602445	      0.26809104	      1.06475853	      0.38435747	      0.85175433	     -0.59740868	      1.14687900	      0.02055830	     -0.87655672	     -1.37803762	      0.51621607	     -0.35654061	      0.69560009	      0.64370192	     -1.70863715	     -0.25697368	     -1.21938093	      1.46745261	      0.00000000	      0.00000000	      0.01745329
      6.93333300	      2.25571202	     -0.16470775	     -0.30843395	      2.36753206	      0.95517056	      0.33783330	      0.08626391	      0.20304558	      0.09560003	      0.27197833	      1.06513647	      0.38263548	      0.85013015	     -0.59601920	      1.14998462	      0.01938088	     -0.87640273	     -1.37440844	      0.54025549	     -0.33855098	      0.69942308	      0.65208630	     -1.70829793	     -0.24645505	     -1.21809261	      1.46841473	      0.00000000	      0.00000000	      0.01745329
      6.96666700	      2.25750513	     -0.16010893	     -0.31328854	      2.36890064	      0.95687561	      0.33963719	      0.07905583	      0.20566000	      0.09730803	      0.28026516	      1.06405097	      0.37614015	      0.84780831	     -0.59403492	      1.16040643	      0.00774266	     -0.87410462	     -1.37009611	      0.57608374	     -0.31010410	      0.70573391	      0.64867831	     -1.67879438	     -0.23336959	     -1.21592580	      1.46875858	      0.00000000	      0.00000000	      0.01745329
      7.00000000	      2.26247269	     -0.15720476	     -0.31725467	      2.37067981	      0.95895335	      0.34130141	      0.06982732	      0.21126955	      0.09835532	      0.28462365	      1.05981268	      0.37267209	      0.84524062	     -0.58963481	      1.16889556	     -0.00034753	     -0.87189188	     -1.36180049	      0.61332575	     -0.27128512	      0.70767699	      0.64132292	     -1.64826631	     -0.21918124	     -1.20864612	      1.46660344	      0.00000000	      0.00000000	      0.01745329
      7.03333300	      2.26928181	     -0.15565313	     -0.32099617	      2.37226255	      0.96169831	      0.34281589	      0.05922799	      0.22047428	      0.10071078	      0.28997493	      1.05241449	      0.37315753	      0.84231925	     -0.58280244	      1.17582329	     -0.00733597	     -0.86694249	     -1.35154079	      0.64509222	     -0.22024672	      0.70306242	      0.63723081	     -1.60953719	     -0.20791864	     -1.19792642	      1.44599738	      0.00000000	      0.00000000	      0.01745329
      7.06666700	      2.27930911	     -0.15435789	     -0.32514371	      2.37386456	      0.96491424	      0.34426510	      0.04856820	      0.23176551	      0.10326028	      0.29404581	      1.04152444	      0.37396736	      0.83962963	     -0.57148545	      1.18227021	     -0.01294732	     -0.86084352	     -1.33741644	      0.66952776	     -0.15388745	      0.69120105	      0.63562600	     -1.55942866	     -0.20303252	     -1.18540673	      1.40663986	      0.00000000	      0.00000000	      0.01745329
      7.10000000	      2.29839489	     -0.15706365	     -0.32185541	      2.37675783	      0.96846745	      0.34459092	      0.04684037	      0.22217712	      0.10443377	      0.25624894	      1.00279377	      0.37952714	      0.82410721	     -0.54991251	      1.18365149	     -0.01181101	     -0.85236020	     -1.31839805	      0.67990395	     -0.03243991	      0.64985384	      0.62369092	     -1.50820769	     -0.24205860	     -1.17651473	      1.35727261	      0.00000000	      0.00000000	      0.01745329
      7.13333300	      2.30741868	     -0.15333388	     -0.33015247	      2.37745052	      0.97230873	      0.34607708	      0.03134055	      0.23949105	      0.11646618	      0.27795221	      0.99853341	      0.37618571	      0.82196585	     -0.54554903	      1.18657914	     -0.01515226	     -0.84194841	     -1.30968229	      0.67330082	      0.04774286	      0.63096839	      0.64394206	     -1.42736397	     -0.24082154	     -1.14927022	      1.34123313	      0.00000000	      0.00000000	      0.01745329
      7.16666700	      2.33092689	     -0.15437860	     -0.32848197	      2.37883697	      0.97574073	      0.34592567	      0.03607806	      0.21857474	      0.12517606	      0.22722229	      0.95465102	      0.37200465	      0.80905710	     -0.53099230	      1.18207060	     -0.01093141	     -0.82762042	     -1.29030373	      0.64667467	      0.17786964	      0.54859868	      0.71519070	     -1.32439103	     -0.33589838	     -1.10626745	      1.34538482	      0.00000000	      0.00000000	      0.01745329
      7.20000000	      2.34456608	     -0.14995440	     -0.34016415	      2.38057520	      0.98040212	      0.34837107	      0.02117773	      0.24170623	      0.13328413	      0.23580445	      0.94760761	      0.36446998	      0.80321965	     -0.52347528	      1.18677765	     -0.01274609	     -0.80472462	     -1.27139127	      0.61418517	      0.24642061	      0.49531260	      0.75733479	     -1.18602011	     -0.36017370	     -1.06617810	      1.34099239	      0.00000000	      0.00000000	      0.01745329
      7.23333300	      2.37104599	     -0.15015604	     -0.34165976	      2.38301326	      0.98267503	      0.34690318	      0.01511956	      0.23642378	      0.14221721	      0.19741575	      0.90880394	      0.35633421	      0.79137086	     -0.51588164	      1.18039079	      0.00047298	     -0.78360525	     -1.25155167	      0.56413526	      0.31064783	      0.33634092	      0.89991715	     -1.03487580	     -0.42085976	     -1.03523507	      1.39970567	      0.00000000	      0.00000000	      0.01745329
      7.26666700	      2.39917459	     -0.15184997	     -0.35241490	      2.38511856	      0.98537046	      0.34540665	      0.00832308	      0.24993449	      0.15678156	      0.18569105	      0.87696328	      0.34479913	      0.77687638	     -0.51275108	      1.17675919	      0.02317905	     -0.75485339	     -1.23410372	      0.52067002	      0.32407344	      0.15904104	      1.02954944	     -0.87652308	     -0.44833388	     -1.00026367	      1.42847600	      0.00000000	      0.00000000	      0.01745329
      7.30000000	      2.43028700	     -0.15414183	     -0.35990795	      2.38612966	      0.98682247	      0.34121916	      0.00308137	      0.26667658	      0.17333619	      0.17814419	      0.83960961	      0.33010258	      0.76271287	     -0.52065294	      1.17442535	      0.04579449	     -0.73222229	     -1.23103552	      0.47628784	      0.31849413	     -0.03435978	      1.16707060	     -0.72734432	     -0.47804006	     -0.92346561	      1.44586909	      0.00000000	      0.00000000	      0.01745329
      7.33333300	      2.44490282	     -0.15331864	     -0.36170755	      2.38928613	      0.98746325	      0.33658994	     -0.00716268	      0.28401965	      0.17851860	      0.14828755	      0.82104835	      0.31133751	      0.75219201	     -0.52945482	      1.15365211	      0.06302692	     -0.71223182	     -1.20302532	      0.40412051	      0.33830947	     -0.20921473	      1.31412850	     -0.58236732	     -0.52250407	     -0.79924569	      1.45882864	      0.00000000	      0.00000000	      0.01745329
      7.36666700	      2.46628464	     -0.15510285	     -0.36780452	      2.39219035	      0.98707539	      0.32974372	     -0.00687508	      0.29029453	      0.19104945	      0.12903721	      0.79541715	      0.28294741	      0.73766637	     -0.55018310	      1.14286971	      0.08807431	     -0.69425075	     -1.18793108	      0.35986888	      0.33740508	     -0.44221352	      1.46762332	     -0.45814835	     -0.57471769	     -0.61102755	      1.45767253	      0.00000000	      0.00000000	      0.01745329
      7.40000000	      2.48599154	     -0.16239863	     -0.37686189	      2.39653336	      0.98656761	      0.32053646	      0.00316719	      0.27790425	      0.20384121	      0.12547718	      0.77361827	      0.25130188	      0.71319410	     -0.57423621	      1.13192247	      0.12060250	     -0.68406695	     -1.16790945	      0.30811400	      0.31428465	     -0.65201729	      1.58899757	     -0.37499581	     -0.63155902	     -0.38478918	      1.45195803	      0.00000000	      0.00000000	      0.01745329
      7.43333300	      2.49610583	     -0.16685513	     -0.38465641	      2.40075761	      0.98660078	      0.30706994	      0.00571588	      0.26684270	      0.20161477	      0.17314878	      0.74968679	      0.21383934	      0.68851804	     -0.59728875	      1.11692226	      0.13772685	     -0.68683427	     -1.14476603	      0.23214477	      0.19069590	     -0.76620956	      1.67907583	     -0.37889564	     -0.69839521	     -0.08140797	      1.48464847	      0.00000000	      0.00000000	      0.01745329
      7.46666700	      2.49319790	     -0.16792470	     -0.36614002	      2.40484194	      0.98491698	      0.29091966	      0.02245310	      0.22328709	      0.19997781	      0.12000356	      0.74246686	      0.20097192	      0.68550516	     -0.63622454	      1.06647886	      0.14184090	     -0.69953709	     -1.11019504	      0.19345080	      0.12669918	     -0.84782912	      1.76471077	     -0.32237415	     -0.71206666	      0.00539049	      1.59726088	      0.00000000	      0.00000000	      0.01745329
      7.50000000	      2.49205221	     -0.17610518	     -0.35164685	      2.41319776	      0.98382910	      0.27391046	      0.05856519	      0.15354405	      0.19187466	      0.06731687	      0.73095903	      0.18294966	      0.66519636	     -0.66854810	      1.01867627	      0.16039515	     -0.71315463	     -1.07119883	      0.20640417	      0.07675984	     -0.87591506	      1.84561629	     -0.32189133	     -0.77655765	      0.09933373	      1.88446131	      0.00000000	      0.00000000	      0.01745329
      7.53333300	      2.48236819	     -0.18188986	     -0.34863943	      2.42567814	      0.98336516	      0.25505365	      0.08943551	      0.05332294	      0.18555881	      0.03141990	      0.73201603	      0.15111522	      0.63691434	     -0.70071512	      0.98086503	      0.18256451	     -0.72944223	     -1.04623107	      0.23753234	      0.03208712	     -0.85839512	      1.92842316	     -0.35127453	     -0.89293574	      0.18479673	      2.24724633	      0.00000000	      0.00000000	      0.01745329
      7.56666700	      2.46833978	     -0.17211315	     -0.35548714	      2.43891740	      0.98402374	      0.23436334	      0.09389479	     -0.05443907	      0.18982250	      0.04766546	      0.75413963	      0.10412208	      0.61814604	     -0.75878372	      0.95541314	      0.18017329	     -0.73825405	     -1.01656667	      0.31758313	     -0.04027044	     -0.80976420	      1.99672713	     -0.31458122	     -0.92468666	      0.26515488	      2.50031079	      0.00000000	      0.00000000	      0.01745329
      7.60000000	      2.46618397	     -0.15257781	     -0.36424118	      2.45292351	      0.98584526	      0.21577048	      0.09398392	     -0.12092804	      0.16826471	      0.13417283	      0.77998223	      0.05705042	      0.61144803	     -0.83098399	      0.93948190	      0.18813579	     -0.72560704	     -1.00263849	      0.47056529	     -0.18610859	     -0.70565022	      2.07548644	     -0.26443143	     -0.74433658	      0.36139783	      2.52325629	      0.00000000	      0.00000000	      0.01745329
      7.63333300	      2.46850741	     -0.14339348	     -0.33552768	      2.46917491	      0.98449339	      0.19601936	      0.05596250	     -0.05925900	      0.13951145	      0.14941531	      0.78164610	      0.06564614	      0.60990208	     -0.87372403	      0.88785251	      0.20568043	     -0.72832967	     -0.98757219	      0.65401458	     -0.41283830	     -0.54251300	      2.11034372	     -0.22282437	     -0.24278239	      0.58665049	      2.22993228	      0.00000000	      0.00000000	      0.01745329
      7.66666700	      2.44482150	     -0.11458598	     -0.33373011	      2.48834250	      0.98086864	      0.17760695	     -0.01507321	     -0.08610543	      0.13966468	      0.17619392	      0.82287011	      0.00391110	      0.60166768	     -0.96296562	      0.89755440	      0.17198875	     -0.73558588	     -0.99726559	      0.82354731	     -0.49577677	     -0.47032296	      1.96557984	     -0.19193391	      0.01814862	      0.73846228	      1.91166678	      0.00000000	      0.00000000	      0.01745329
      7.70000000	      2.42923699	     -0.09669671	     -0.33767639	      2.50641455	      0.97784284	      0.16220783	     -0.04592843	     -0.15605754	      0.12052724	      0.23526472	      0.87615730	     -0.04593140	      0.58816007	     -1.06899565	      0.93112377	      0.14133861	     -0.75137668	     -1.02122596	      0.94679005	     -0.45769571	     -0.40503677	      1.74216458	     -0.14417736	      0.15691605	      0.84533345	      1.71058571	      0.00000000	      0.00000000	      0.01745329
      7.73333300	      2.41530424	     -0.08565088	     -0.31704912	      2.51952987	      0.97631170	      0.14776547	     -0.08653588	     -0.16153182	      0.09737690	      0.23290885	      0.87913701	     -0.05773487	      0.57273012	     -1.09342294	      0.92509162	      0.11627327	     -0.75965590	     -1.04263679	      0.99401540	     -0.39760911	     -0.34328317	      1.43152346	     -0.08243087	      0.37349643	      1.08508354	      1.48543809	      0.00000000	      0.00000000	      0.01745329
      7.76666700	      2.41018254	     -0.08089498	     -0.30086332	      2.53151266	      0.97376012	      0.13669855	     -0.10584525	     -0.18990540	      0.06679184	      0.24933253	      0.89370393	     -0.07510754	      0.55495191	     -1.15186805	      0.94444480	      0.09708984	     -0.77536215	     -1.08733592	      0.98924995	     -0.28645876	     -0.25587537	      1.14957627	      0.01089933	      0.50501908	      1.28610459	      1.28029655	      0.00000000	      0.00000000	      0.01745329
      7.80000000	      2.41009983	     -0.07966790	     -0.28391085	      2.54011563	      0.97018282	      0.12849005	     -0.11318712	     -0.21535587	      0.04254555	      0.26514686	      0.89716447	     -0.08221727	      0.54470343	     -1.18881680	      0.96467584	      0.08405937	     -0.78980445	     -1.12728552	      0.97848431	     -0.16940348	     -0.18054493	      0.90541418	      0.11913595	      0.57608927	      1.46256187	      1.07376796	      0.00000000	      0.00000000	      0.01745329
      7.83333300	      2.41202895	     -0.08254882	     -0.26385014	      2.54642205	      0.96579235	      0.12209129	     -0.11142747	     -0.23943005	      0.02284931	      0.25685187	      0.89377285	     -0.08261213	      0.53786694	     -1.22120989	      0.96791082	      0.08270638	     -0.80600759	     -1.15714119	      0.96916230	     -0.06675303	     -0.10367561	      0.74870819	      0.20782524	      0.62412231	      1.60131379	      0.90763536	      0.00000000	      0.00000000	      0.01745329
      7.86666700	      2.41707078	     -0.08674341	     -0.24919159	      2.55081918	      0.96143241	      0.11791805	     -0.10311713	     -0.25830913	      0.01499669	      0.23856279	      0.89396765	     -0.07677940	      0.53425151	     -1.24617881	      0.97195328	      0.08739302	     -0.82068921	     -1.17826988	      0.96505415	      0.00415387	     -0.02685871	      0.67614511	      0.26943409	      0.64866020	      1.69507481	      0.81536064	      0.00000000	      0.00000000	      0.01745329
      7.90000000	      2.41695684	     -0.08254054	     -0.24493090	      2.55343965	      0.95828270	      0.11549204	     -0.10528342	     -0.26385648	      0.01515811	      0.23953446	      0.89828023	     -0.07815581	      0.53547613	     -1.25457967	      0.97140195	      0.08634875	     -0.82597097	     -1.18018884	      0.96812434	      0.01907579	     -0.02303210	      0.68211667	      0.28550810	      0.63859684	      1.69993902	      0.81895346	      0.00000000	      0.00000000	      0.01745329
      7.93333300	      2.41837263	     -0.08311389	     -0.23688810	      2.55386056	      0.95440315	      0.11575912	     -0.09174537	     -0.27408254	      0.01201800	      0.24255376	      0.90725935	     -0.08024115	      0.54414764	     -1.28436397	      0.97895062	      0.07979739	     -0.83584402	     -1.19164984	      0.97759608	      0.04610778	     -0.00576745	      0.69354012	      0.29967602	      0.63849428	      1.71374126	      0.79929110	      0.00000000	      0.00000000	      0.01745329
      7.96666700	      2.42087332	     -0.08331851	     -0.23236754	      2.55374462	      0.95211919	      0.11597879	     -0.08476751	     -0.27716535	      0.01458022	      0.24089083	      0.90703967	     -0.07918678	      0.54672930	     -1.28745911	      0.97890812	      0.07930513	     -0.84103372	     -1.19421381	      0.97728128	      0.05698585	      0.00231107	      0.69707175	      0.31521924	      0.63451977	      1.72191769	      0.79634823	      0.00000000	      0.00000000	      0.01745329
      8.00000000	      2.42162131	     -0.08209144	     -0.23045343	      2.55376189	      0.94997281	      0.11640619	     -0.08240290	     -0.27649905	      0.01845763	      0.24419542	      0.90495778	     -0.07937117	      0.55031237	     -1.28921116	      0.97850633	      0.08048676	     -0.84460672	     -1.19386233	      0.97954780	      0.06112287	      0.00519528	      0.69794663	      0.32036432	      0.63737465	      1.72330141	      0.79583258	      0.00000000	      0.00000000	      0.01745329
      8.03333300	      2.42329566	     -0.08110746	     -0.22675348	      2.55373103	      0.94884466	      0.11740618	     -0.08041428	     -0.27612397	      0.01995361	      0.24480340	      0.90585016	     -0.07999357	      0.55081389	     -1.28914281	      0.97809450	      0.08004587	     -0.84503689	     -1.19403386	      0.98062031	      0.06217523	      0.00606315	      0.69787599	      0.32201654	      0.63748539	      1.72387884	      0.79626422	      0.00000000	      0.00000000	      0.01745329
      8.06666700	      2.43511233	     -0.10942493	     -0.20899832	      2.55255243	      0.94554076	      0.11772181	     -0.03517401	     -0.27264252	      0.01902304	      0.18862496	      0.88957865	     -0.04403461	      0.54505401	     -1.29192306	      0.97174050	      0.11165935	     -0.86860585	     -1.21773067	      1.01694771	      0.10127724	      0.06746142	      0.66354109	      0.36548115	      0.68307069	      1.78167186	      0.80531147	      0.00000000	      0.00000000	      0.01745329
      8.10000000	      2.43601093	     -0.10968032	     -0.20736612	      2.55240534	      0.94496211	      0.11901281	     -0.03394083	     -0.27247138	      0.02041039	      0.18917524	      0.88961046	     -0.04509863	      0.54570856	     -1.29134629	      0.97088990	      0.11086301	     -0.86821217	     -1.21719798	      1.01833586	      0.10181401	      0.06826973	      0.66336727	      0.36453203	      0.68352781	      1.78230405	      0.80464472	      0.00000000	      0.00000000	      0.01745329
      8.13333300	      2.43542066	     -0.10939146	     -0.20603818	      2.55105079	      0.94446008	      0.12088974	     -0.02888706	     -0.27174473	      0.02342052	      0.18863380	      0.88612533	     -0.04809760	      0.54964467	     -1.28840294	      0.96668069	      0.10713664	     -0.86569940	     -1.21499820	      1.02971547	      0.10624406	      0.07373697	      0.66088251	      0.35978404	      0.68479177	      1.78614144	      0.80135265	      0.00000000	      0.00000000	      0.01745329
      8.16666700	      2.43663165	     -0.11077138	     -0.20601690	      2.55082994	      0.94403132	      0.12206539	     -0.02961917	     -0.27124241	      0.02359606	      0.18846670	      0.88621709	     -0.04822856	      0.54967753	     -1.28783013	      0.96622050	      0.10666778	     -0.86557747	     -1.21514159	      1.03009856	      0.10687225	      0.07407862	      0.66058767	      0.35967508	      0.68515766	      1.78630460	      0.80113328	      0.00000000	      0.00000000	      0.01745329
      8.20000000	      2.43927419	     -0.11567701	     -0.18050265	      2.54854356	      0.94364014	      0.12151966	     -0.03497907	     -0.27806836	      0.01922231	      0.12341479	      0.85282308	     -0.03489626	      0.55289708	     -1.27342494	      0.93961903	      0.10513772	     -0.87197136	     -1.21651085	      1.03028813	      0.16886022	      0.12460820	      0.57270639	      0.37773815	      0.72829018	      1.81713549	      0.76146540	      0.00000000	      0.00000000	      0.01745329
      8.23333300	      2.43884861	     -0.11725908	     -0.18187027	      2.54855543	      0.94347135	      0.12247121	     -0.03588146	     -0.27906338	      0.01839543	      0.12331039	      0.85354675	     -0.03524732	      0.55258512	     -1.27293303	      0.93963728	      0.10495067	     -0.87163379	     -1.21641592	      1.03103061	      0.16835203	      0.12515901	      0.57206761	      0.37711980	      0.72945905	      1.81714885	      0.76090866	      0.00000000	      0.00000000	      0.01745329
      8.26666700	      2.43927279	     -0.11780692	     -0.18377809	      2.54955864	      0.94369049	      0.12407517	     -0.03782764	     -0.27939399	      0.01433235	      0.12297561	      0.85716089	     -0.03597042	      0.54994014	     -1.26854880	      0.94319985	      0.10592672	     -0.86978488	     -1.21394149	      1.03444626	      0.16538279	      0.12906510	      0.56410909	      0.37224421	      0.73788735	      1.81748737	      0.75492857	      0.00000000	      0.00000000	      0.01745329
      8.30000000	      2.43871709	     -0.11888879	     -0.18413264	      2.54938075	      0.94379795	      0.12482693	     -0.03840095	     -0.28128126	      0.01362784	      0.12204965	      0.85755006	     -0.03600270	      0.54970628	     -1.26738733	      0.94317588	      0.10539583	     -0.87006304	     -1.21384730	      1.03467726	      0.16353680	      0.13005629	      0.56106371	      0.37254239	      0.73841992	      1.81794101	      0.75429110	      0.00000000	      0.00000000	      0.01745329
      8.33333300	      2.44376391	     -0.12165922	     -0.18365048	      2.54963682	      0.94441408	      0.12470259	     -0.04302379	     -0.27405703	      0.01250096	      0.11511693	      0.84959695	     -0.02699360	      0.54960096	     -1.25456079	      0.94879845	      0.10341448	     -0.87046375	     -1.20741587	      1.03285179	      0.15600854	      0.14536006	      0.51533277	      0.38598823	      0.74043476	      1.82836925	      0.74984259	      0.00000000	      0.00000000	      0.01745329
      8.36666700	      2.44298774	     -0.12224559	     -0.18353467	      2.54938522	      0.94415916	      0.12495869	     -0.04320180	     -0.27579117	      0.01309760	      0.11584222	      0.85027530	     -0.02737060	      0.55048959	     -1.25427907	      0.94778055	      0.10395812	     -0.87194766	     -1.20773174	      1.03447961	      0.15426523	      0.14694690	      0.51257252	      0.38380112	      0.74337834	      1.82931286	      0.74704345	      0.00000000	      0.00000000	      0.01745329
      8.40000000	      2.44301896	     -0.12268521	     -0.18350913	      2.54930536	      0.94387737	      0.12525373	     -0.04336055	     -0.27573041	      0.01315229	      0.11585581	      0.85025688	     -0.02736944	      0.55055750	     -1.25425813	      0.94780263	      0.10394493	     -0.87188486	     -1.20773469	      1.03451901	      0.15420728	      0.14700736	      0.51244107	      0.38368078	      0.74345256	      1.82936208	      0.74691362	      0.00000000	      0.00000000	      0.01745329
      8.43333300	      2.44436639	     -0.12805966	     -0.18288886	      2.54956943	      0.94364180	      0.12427520	     -0.04454599	     -0.26185406	      0.01465624	      0.11386965	      0.84934620	     -0.01222280	      0.55331305	     -1.24559666	      0.95015091	      0.10909083	     -0.87858792	     -1.21231495	      1.02995142	      0.15433779	      0.17373280	      0.44803434	      0.40546182	      0.74219841	      1.85892714	      0.71163081	      0.00000000	      0.00000000	      0.01745329
      8.46666700	      2.44549898	     -0.12829813	     -0.18299518	      2.54958317	      0.94302207	      0.12415622	     -0.04433001	     -0.26054323	      0.01489660	      0.11432846	      0.84911858	     -0.01243639	      0.55330763	     -1.24603501	      0.95027176	      0.10893996	     -0.87823100	     -1.21225262	      1.03087920	      0.15568619	      0.17433599	      0.44804944	      0.40477160	      0.74229011	      1.85968221	      0.71083341	      0.00000000	      0.00000000	      0.01745329
      8.50000000	      2.44525976	     -0.13721226	     -0.18687284	      2.55007308	      0.94164857	      0.12477489	     -0.03037259	     -0.25521818	      0.01812162	      0.12204404	      0.85511828	     -0.01035021	      0.54703212	     -1.24913014	      0.96018599	      0.11950450	     -0.88617875	     -1.22591191	      1.03853644	      0.17923494	      0.21863725	      0.38695382	      0.42663207	      0.74442670	      1.91835437	      0.68525473	      0.00000000	      0.00000000	      0.01745329
      8.53333300	      2.44676688	     -0.13711968	     -0.18688413	      2.55000257	      0.94092700	      0.12439345	     -0.03025390	     -0.25341418	      0.01883010	      0.12199275	      0.85428850	     -0.01015753	      0.54777844	     -1.24919082	      0.95988119	      0.11949625	     -0.88671281	     -1.22574992	      1.03817587	      0.18011233	      0.21889181	      0.38676668	      0.42671568	      0.74370250	      1.91884644	      0.68562191	      0.00000000	      0.00000000	      0.01745329
      8.56666700	      2.44728486	     -0.13714203	     -0.18687138	      2.54976736	      0.94006247	      0.12429580	     -0.03022729	     -0.25263222	      0.01908864	      0.12201942	      0.85397768	     -0.01013241	      0.54818397	     -1.24921261	      0.95985455	      0.11958791	     -0.88691430	     -1.22574848	      1.03824711	      0.18031304	      0.21900609	      0.38649282	      0.42667532	      0.74346353	      1.91900860	      0.68574225	      0.00000000	      0.00000000	      0.01745329
      8.60000000	      2.44817133	     -0.13660000	     -0.18418230	      2.54708851	      0.93840181	      0.12320387	     -0.02867955	     -0.23187000	      0.02634005	      0.11791209	      0.84755078	     -0.00087922	      0.56006247	     -1.24784891	      0.95909902	      0.11952163	     -0.88813976	     -1.23541959	      1.05578141	      0.16905510	      0.23224849	      0.33602943	      0.43686536	      0.73516838	      1.93142872	      0.69809510	      0.00000000	      0.00000000	      0.01745329
      8.63333300	      2.44825177	     -0.13655680	     -0.18426876	      2.54654040	      0.93746379	      0.12320232	     -0.02864419	     -0.23178217	      0.02626393	      0.11789197	      0.84760997	     -0.00092379	      0.56008126	     -1.24780814	      0.95912765	      0.11959631	     -0.88819466	     -1.23537959	      1.05574831	      0.16907044	      0.23225931	      0.33595770	      0.43678248	      0.73523422	      1.93144730	      0.69804215	      0.00000000	      0.00000000	      0.01745329
      8.66666700	      2.44282284	     -0.13738395	     -0.18569844	      2.54659736	      0.93502545	      0.12403121	     -0.02878318	     -0.23238532	      0.03782671	      0.11345144	      0.85884363	     -0.00678058	      0.56272693	     -1.25588849	      0.96626653	      0.12419031	     -0.89551903	     -1.24677408	      1.07094968	      0.24306896	      0.26429978	      0.14806520	      0.43652668	      0.75525651	      1.99284604	      0.68522740	      0.00000000	      0.00000000	      0.01745329
      8.70000000	      2.44073902	     -0.13557593	     -0.18451426	      2.54474888	      0.93300741	      0.12486821	     -0.02565357	     -0.23209448	      0.03889973	      0.11207712	      0.85856698	     -0.00996831	      0.56858563	     -1.25608580	      0.96590007	      0.12386350	     -0.89598855	     -1.25154896	      1.08095711	      0.24649356	      0.26564536	      0.14755748	      0.43058168	      0.76021671	      1.99294504	      0.68220249	      0.00000000	      0.00000000	      0.01745329
      8.73333300	      2.43943578	     -0.13532864	     -0.18345003	      2.54339594	      0.93083411	      0.12524547	     -0.02483695	     -0.23020725	      0.03879497	      0.10944992	      0.85925197	     -0.01252341	      0.57388192	     -1.25892461	      0.96715541	      0.12544592	     -0.89643248	     -1.25808707	      1.08574245	      0.24746976	      0.26665984	      0.14202789	      0.42357350	      0.76546671	      1.99224563	      0.67845478	      0.00000000	      0.00000000	      0.01745329
      8.76666700	      2.43733896	     -0.13381404	     -0.18183204	      2.54136854	      0.92844859	      0.12589422	     -0.02369201	     -0.22803545	      0.03890725	      0.10681140	      0.86102330	     -0.01616295	      0.58093573	     -1.26398822	      0.96849985	      0.12690711	     -0.89663235	     -1.26711374	      1.09119287	      0.24806490	      0.26788717	      0.13090504	      0.41693174	      0.76959879	      1.99131967	      0.67660995	      0.00000000	      0.00000000	      0.01745329
      8.80000000	      2.43326003	     -0.12871279	     -0.18077145	      2.53865811	      0.92556945	      0.12726917	     -0.02574637	     -0.22263053	      0.04006143	      0.10317213	      0.86979988	     -0.02317433	      0.59324623	     -1.27666862	      0.97142512	      0.12710535	     -0.89324709	     -1.28787288	      1.10219866	      0.25426583	      0.27099018	      0.09210593	      0.40932138	      0.77321990	      1.98880046	      0.68886055	      0.00000000	      0.00000000	      0.01745329
      8.83333300	      2.43292911	     -0.13016835	     -0.18164140	      2.53698117	      0.92428469	      0.12785045	     -0.02218221	     -0.22230406	      0.03861992	      0.10164380	      0.87112635	     -0.02544888	      0.59576911	     -1.27591559	      0.97162465	      0.12652907	     -0.89247705	     -1.28724702	      1.10043618	      0.25354710	      0.27107838	      0.08898929	      0.40626995	      0.77370391	      1.98898346	      0.68966202	      0.00000000	      0.00000000	      0.01745329
      8.86666700	      2.42407154	     -0.12485733	     -0.19061249	      2.53442400	      0.92262503	      0.12953775	     -0.01927130	     -0.21486733	      0.04987920	      0.11316810	      0.89071591	     -0.02941318	      0.60851262	     -1.27985874	      0.97368818	      0.12088204	     -0.88669149	     -1.29109208	      1.11502480	      0.26512480	      0.27446142	      0.04223312	      0.36700720	      0.78095662	      1.98554783	      0.76168348	      0.00000000	      0.00000000	      0.01745329
      8.90000000	      2.42438182	     -0.12567354	     -0.19165851	      2.53290200	      0.92286744	      0.12983181	     -0.01492577	     -0.21076049	      0.04973503	      0.11332233	      0.88990758	     -0.03006533	      0.61023774	     -1.28062991	      0.97565393	      0.11959735	     -0.88398177	     -1.29025395	      1.11939474	      0.26318799	      0.27463701	      0.04190378	      0.35254158	      0.78588735	      1.98565457	      0.76077798	      0.00000000	      0.00000000	      0.01745329
      8.93333300	      2.41557626	     -0.12828310	     -0.20324228	      2.53238244	      0.92400079	      0.12979256	     -0.00111206	     -0.21010061	      0.06086927	      0.12326195	      0.90882496	     -0.02399006	      0.60677602	     -1.27635616	      0.97771858	      0.11624596	     -0.88645717	     -1.28240865	      1.13339352	      0.26444708	      0.27742185	      0.08120179	      0.27169535	      0.80957307	      1.96906829	      0.89538368	      0.00000000	      0.00000000	      0.01745329
      8.96666700	      2.40483407	     -0.12723981	     -0.21099869	      2.53117803	      0.92691088	      0.12946367	      0.00846779	     -0.20358930	      0.07318511	      0.12419573	      0.91823111	     -0.02281688	      0.60642918	     -1.27068355	      0.97199453	      0.10654765	     -0.88476875	     -1.26545922	      1.14540442	      0.25373928	      0.28807200	      0.17314937	      0.18911141	      0.82633798	      1.91466619	      0.99775453	      0.00000000	      0.00000000	      0.01745329
      9.00000000	      2.39217002	     -0.12776544	     -0.21874761	      2.53050252	      0.93265914	      0.12794190	      0.01977589	     -0.19684531	      0.08727609	      0.12744118	      0.92585540	     -0.01296985	      0.60070979	     -1.25642788	      0.95751988	      0.09417272	     -0.88265680	     -1.23511782	      1.14780887	      0.23427241	      0.32217320	      0.33572652	      0.09064291	      0.83547312	      1.83911747	      1.08123223	      0.00000000	      0.00000000	      0.01745329
      9.03333300	      2.37802538	     -0.12493770	     -0.22555791	      2.53075945	      0.94116386	      0.12567918	      0.02890013	     -0.18139714	      0.09854155	      0.13186287	      0.92870025	     -0.00168239	      0.59569009	     -1.23727801	      0.93601713	      0.07879655	     -0.87281245	     -1.19255527	      1.13571297	      0.20130125	      0.39334671	      0.57287140	     -0.01682326	      0.84047718	      1.73362028	      1.14125694	      0.00000000	      0.00000000	      0.01745329
      9.06666700	      2.36218635	     -0.11616794	     -0.23120575	      2.53238156	      0.95278055	      0.12291873	      0.02788993	     -0.15614689	      0.10357347	      0.13376393	      0.92989377	      0.01086043	      0.59088266	     -1.21369053	      0.90548562	      0.05617258	     -0.85247229	     -1.13771501	      1.11783082	      0.17110983	      0.45856853	      0.81504696	     -0.11832770	      0.84670010	      1.60011648	      1.17310575	      0.00000000	      0.00000000	      0.01745329
      9.10000000	      2.34345688	     -0.09961133	     -0.23734816	      2.53678200	      0.96692924	      0.12065032	      0.01388249	     -0.12313101	      0.10029697	      0.13496741	      0.92945315	      0.01191716	      0.58151565	     -1.18495402	      0.87497903	      0.02807267	     -0.82091037	     -1.07272704	      1.11858210	      0.15398169	      0.47876754	      1.01238085	     -0.21965864	      0.86139634	      1.40728538	      1.20291048	      0.00000000	      0.00000000	      0.01745329
      9.13333300	      2.31956146	     -0.08656089	     -0.24506585	      2.54233718	      0.98480983	      0.11555665	      0.00440820	     -0.09665078	      0.10918504	      0.13605985	      0.92480163	      0.02473054	      0.56576053	     -1.14380260	      0.82320454	     -0.00043896	     -0.78964624	     -0.98144126	      1.13583273	      0.17609636	      0.44756651	      1.15086475	     -0.33656248	      0.86034470	      1.21194439	      1.23498818	      0.00000000	      0.00000000	      0.01745329
      9.16666700	      2.29006375	     -0.08122432	     -0.25637751	      2.55010881	      1.00593999	      0.10822543	      0.00122501	     -0.06603990	      0.12836527	      0.14209011	      0.92682119	      0.06517014	      0.54452597	     -1.08894430	      0.75790746	     -0.01547688	     -0.75824091	     -0.88145255	      1.14637446	      0.22592607	      0.39984605	      1.26097750	     -0.44751500	      0.85306917	      1.07045292	      1.28802079	      0.00000000	      0.00000000	      0.01745329
      9.20000000	      2.25691953	     -0.05778734	     -0.26889380	      2.55995235	      1.02648555	      0.10256842	     -0.01289002	     -0.06573485	      0.12981553	      0.14978902	      0.92163876	      0.04359495	      0.51699899	     -1.05893315	      0.71571012	     -0.04324051	     -0.71127350	     -0.80351363	      1.17391747	      0.32654646	      0.35744923	      1.35621555	     -0.61521497	      0.75915610	      0.74506722	      1.53781261	      0.00000000	      0.00000000	      0.01745329
      9.23333300	      2.22927437	     -0.04707892	     -0.28469350	      2.57233195	      1.04939938	      0.09226639	     -0.02851859	     -0.07462096	      0.15068609	      0.14526260	      0.90750836	      0.06193888	      0.48058648	     -0.99905986	      0.66170904	     -0.05556221	     -0.67252581	     -0.70188497	      1.14372733	      0.43545809	      0.28511550	      1.42270622	     -0.68651396	      0.66490533	      0.45255048	      1.87172477	      0.00000000	      0.00000000	      0.01745329
      9.26666700	      2.20706418	     -0.03777649	     -0.30244371	      2.58276396	      1.07258199	      0.08229970	     -0.04048860	     -0.05034398	      0.17869496	      0.13540202	      0.88319727	      0.10260063	      0.45666336	     -0.90333064	      0.61448167	     -0.06006563	     -0.62618345	     -0.61048691	      1.11809601	      0.48283154	      0.21225095	      1.55480451	     -0.66207839	      0.63333851	      0.28160876	      2.08113026	      0.00000000	      0.00000000	      0.01745329
      9.30000000	      2.19505968	     -0.02758721	     -0.31597038	      2.59551449	      1.09443442	      0.07227964	     -0.05554355	     -0.03492520	      0.20255609	      0.12457481	      0.84862811	      0.12284059	      0.42490895	     -0.82344725	      0.59051874	     -0.05675051	     -0.58150631	     -0.55462617	      1.05066700	      0.53831721	      0.11569229	      1.64821139	     -0.64824437	      0.62223337	      0.14967010	      2.14752973	      0.00000000	      0.00000000	      0.01745329
      9.33333300	      2.19032915	     -0.01804197	     -0.32195827	      2.60745287	      1.11431350	      0.06187032	     -0.06902389	     -0.01508414	      0.22804824	      0.09571902	      0.80363417	      0.14192386	      0.39630469	     -0.74441236	      0.58070595	     -0.05787451	     -0.53737482	     -0.53250446	      0.95152635	      0.58564874	      0.00376158	      1.72075380	     -0.63483819	      0.61463847	      0.10158080	      2.14753675	      0.00000000	      0.00000000	      0.01745329
      9.36666700	      2.19055930	     -0.00676827	     -0.32610468	      2.61810151	      1.13215604	      0.05230042	     -0.08449403	      0.00289774	      0.25366776	      0.05437314	      0.75828148	      0.15434648	      0.37127915	     -0.66969462	      0.58505743	     -0.06832936	     -0.48920044	     -0.53774022	      0.82221293	      0.61859719	     -0.12646299	      1.77147306	     -0.60550056	      0.59885885	      0.10543908	      2.13860463	      0.00000000	      0.00000000	      0.01745329
      9.40000000	      2.19240457	      0.01022908	     -0.35110331	      2.62800544	      1.14785349	      0.04406494	     -0.11065535	      0.01050669	      0.30044848	      0.04761968	      0.72453606	      0.14934440	      0.35145894	     -0.58062636	      0.61474423	     -0.09581214	     -0.43371080	     -0.54240360	      0.64936111	      0.61349610	     -0.30538241	      1.77992959	     -0.56983723	      0.55469713	      0.15010299	      2.13782040	      0.00000000	      0.00000000	      0.01745329
      9.43333300	      2.19690448	      0.02535467	     -0.37122942	      2.63577026	      1.16038147	      0.03621301	     -0.13927574	      0.02215810	      0.34154084	      0.03979119	      0.69709054	      0.14562078	      0.33737453	     -0.51093712	      0.64996056	     -0.13396601	     -0.38259783	     -0.57515050	      0.51021813	      0.55562870	     -0.48448578	      1.76674765	     -0.52972076	      0.50860517	      0.21438140	      2.17070786	      0.00000000	      0.00000000	      0.01745329
      9.46666700	      2.20450528	      0.03475097	     -0.39539435	      2.64178331	      1.17037835	      0.02967103	     -0.16020498	      0.03134232	      0.38694278	      0.04189028	      0.67850789	      0.13774536	      0.32380436	     -0.45535998	      0.68085605	     -0.17540391	     -0.33577923	     -0.59359512	      0.40029016	      0.45606892	     -0.62642669	      1.71353951	     -0.47817898	      0.44145418	      0.27087328	      2.22301688	      0.00000000	      0.00000000	      0.01745329
      9.50000000	      2.21393123	      0.04049295	     -0.41588216	      2.64681222	      1.17803316	      0.02298926	     -0.18228860	      0.03461976	      0.43366947	      0.03412519	      0.66284440	      0.12818595	      0.30943887	     -0.41154977	      0.69964179	     -0.20990684	     -0.29629789	     -0.60004713	      0.32759288	      0.33019554	     -0.70876408	      1.64496204	     -0.41544704	      0.35756972	      0.30284632	      2.24643848	      0.00000000	      0.00000000	      0.01745329
      9.53333300	      2.22053488	      0.04539310	     -0.43284138	      2.64884771	      1.18331639	      0.01682086	     -0.19631115	      0.03081676	      0.48721700	      0.01089290	      0.64881012	      0.11702236	      0.29957608	     -0.38009385	      0.70247857	     -0.23917696	     -0.25738270	     -0.59021155	      0.29404059	      0.19417401	     -0.74201051	      1.58444004	     -0.34667841	      0.26483715	      0.33108288	      2.24086067	      0.00000000	      0.00000000	      0.01745329
      9.56666700	      2.22711653	      0.05019437	     -0.46026080	      2.64913266	      1.18804456	      0.01065009	     -0.21139555	      0.02114299	      0.56443880	     -0.01241012	      0.64336833	      0.10022922	      0.29245802	     -0.34333178	      0.70225876	     -0.26128519	     -0.22202214	     -0.55399521	      0.27891943	      0.04185016	     -0.74265855	      1.51612292	     -0.28851127	      0.14389236	      0.36393718	      2.18545015	      0.00000000	      0.00000000	      0.01745329
      9.60000000	      2.23320455	      0.05036233	     -0.48185926	      2.64815662	      1.19205135	      0.00519267	     -0.21771516	      0.01709354	      0.64051849	     -0.04538045	      0.64064625	      0.08638814	      0.28423847	     -0.31964362	      0.69436070	     -0.27086752	     -0.19658718	     -0.51252368	      0.26646996	     -0.07650903	     -0.72985989	      1.44335502	     -0.26337671	      0.00644566	      0.39568740	      2.04430286	      0.00000000	      0.00000000	      0.01745329
      9.63333300	      2.26210234	      0.03278656	     -0.48373592	      2.64416484	      1.19746759	     -0.00055121	     -0.17738336	      0.03138719	      0.68418385	     -0.06364279	      0.60534513	      0.07993728	      0.26069990	     -0.28936020	      0.66569026	     -0.26585020	     -0.18812995	     -0.45040470	      0.25904993	     -0.18419894	     -0.72076080	      1.36203192	     -0.23219320	     -0.13939592	      0.41788003	      1.65522939	      0.00000000	      0.00000000	      0.01745329
      9.66666700	      2.32286749	     -0.02112371	     -0.38131775	      2.63851758	      1.19779516	     -0.00779698	     -0.03054219	      0.02913844	      0.51015126	      0.01553514	      0.44511508	      0.09838948	      0.20259820	     -0.23813503	      0.56470817	     -0.21926215	     -0.22602692	     -0.43622578	      0.29747538	     -0.23416142	     -0.72446938	      1.32231428	     -0.13121811	     -0.18030812	      0.39715303	      0.87525578	      0.00000000	      0.00000000	      0.01745329
      9.70000000	      2.35981760	     -0.01297140	     -0.34272814	      2.63181540	      1.19904054	     -0.01116230	     -0.01203318	     -0.00900088	      0.43744195	      0.09380485	      0.37617200	      0.09451863	      0.21175299	     -0.21628738	      0.49032180	     -0.17238980	     -0.19413902	     -0.38936565	      0.28769857	     -0.29069538	     -0.72563029	      1.22742843	     -0.09383752	     -0.19636099	      0.31547707	      0.36298649	      0.00000000	      0.00000000	      0.01745329
      9.73333300	      2.36886853	     -0.02596432	     -0.33330233	      2.62822374	      1.19818122	     -0.01664346	     -0.00287420	     -0.00877887	      0.45371134	      0.07322367	      0.35772347	      0.10040569	      0.19690750	     -0.22168009	      0.46417035	     -0.16585220	     -0.20660832	     -0.37311432	      0.27941570	     -0.31205349	     -0.71467727	      1.19335694	     -0.13287863	     -0.24253107	      0.30479623	      0.32940393	      0.00000000	      0.00000000	      0.01745329
      9.76666700	      2.38261663	     -0.02228996	     -0.31304116	      2.62254607	      1.19773984	     -0.01981332	     -0.01714873	     -0.00539910	      0.45902563	      0.05361607	      0.31023785	      0.10287540	      0.20103489	     -0.18204886	      0.39765616	     -0.15005528	     -0.19279695	     -0.30442559	      0.24660384	     -0.32633193	     -0.62330656	      1.10129113	     -0.14421411	     -0.22303715	      0.22751878	      0.27786503	      0.00000000	      0.00000000	      0.01745329
      9.80000000	      2.40458192	     -0.02615493	     -0.31255952	      2.62099531	      1.19639109	     -0.01970796	     -0.02833240	      0.00643568	      0.46804243	      0.05301611	      0.30356030	      0.10403736	      0.19860970	     -0.18718800	      0.38833809	     -0.14955562	     -0.19652706	     -0.29390852	      0.25841366	     -0.34852153	     -0.62106269	      1.07789091	     -0.14267279	     -0.19323411	      0.22023837	      0.30005534	      0.00000000	      0.00000000	      0.01745329
      9.83333300	      2.42703809	     -0.03207101	     -0.30157962	      2.61924864	      1.19513432	     -0.02369071	     -0.04581056	      0.01673474	      0.48943488	      0.01029951	      0.27214147	      0.10993792	      0.18493068	     -0.17080793	      0.34747134	     -0.14967502	     -0.20839631	     -0.25179900	      0.22946522	     -0.34844002	     -0.55325379	      1.03462781	     -0.14163345	     -0.15985478	      0.19415920	      0.40462201	      0.00000000	      0.00000000	      0.01745329
      9.86666700	      2.44554257	     -0.03283578	     -0.28868063	      2.61630172	      1.19354687	     -0.02326875	     -0.05592614	      0.03164039	      0.50372769	     -0.03793004	      0.24650526	      0.11383913	      0.18544874	     -0.15895465	      0.32006251	     -0.15598150	     -0.20896205	     -0.24588890	      0.20783699	     -0.32328554	     -0.47785773	      0.99592209	     -0.12702318	     -0.12931204	      0.17786007	      0.54003283	      0.00000000	      0.00000000	      0.01745329
      9.90000000	      2.46260420	     -0.03791333	     -0.28250809	      2.61456295	      1.19246140	     -0.02323723	     -0.05463862	      0.03562712	      0.52474129	     -0.08468364	      0.22642342	      0.11774498	      0.18023152	     -0.14578595	      0.29599316	     -0.16305286	     -0.21544632	     -0.22635630	      0.18077839	     -0.27839260	     -0.39374814	      0.94175888	     -0.12847882	     -0.11964163	      0.17380920	      0.67353137	      0.00000000	      0.00000000	      0.01745329
      9.93333300	      2.47302257	     -0.03892641	     -0.28500437	      2.61350639	      1.19144809	     -0.02121239	     -0.05377885	      0.04270232	      0.53121300	     -0.07753516	      0.22711042	      0.11737085	      0.18278337	     -0.14470964	      0.28916387	     -0.16469669	     -0.21503094	     -0.22869402	      0.18030649	     -0.26919944	     -0.39094157	      0.94151788	     -0.12789910	     -0.11791550	      0.17366435	      0.67669065	      0.00000000	      0.00000000	      0.01745329
      9.96666700	      2.48559068	     -0.03645226	     -0.27721688	      2.61243233	      1.19119472	     -0.02133323	     -0.05937661	      0.03415021	      0.55864016	     -0.15134111	      0.20360720	      0.12038260	      0.18278335	     -0.11942298	      0.26822461	     -0.17856519	     -0.21440432	     -0.20617941	      0.12036269	     -0.17602445	     -0.24343325	      0.79094853	     -0.13310248	     -0.10201169	      0.16136669	      0.75245526	      0.00000000	      0.00000000	      0.01745329
     10.00000000	      2.49354760	     -0.03680151	     -0.27879005	      2.61194022	      1.18996588	     -0.02028736	     -0.06056616	      0.03999029	      0.56004488	     -0.15053068	      0.20428126	      0.12020065	      0.18362375	     -0.11927984	      0.26542384	     -0.17916483	     -0.21505316	     -0.20674569	      0.11955454	     -0.17262907	     -0.24264766	      0.79052075	     -0.13452032	     -0.10285163	      0.16045883	      0.75182224	      0.00000000	      0.00000000	      0.01745329
     10.03333300	      2.51485495	     -0.03680618	     -0.28089120	      2.61182042	      1.18930460	     -0.02030594	     -0.07441011	      0.05232639	      0.56645768	     -0.15726293	      0.19684791	      0.12151145	      0.18019776	     -0.12350223	      0.26752423	     -0.17952659	     -0.21869618	     -0.19282522	      0.11395327	     -0.17839896	     -0.22666620	      0.75215586	     -0.12703288	     -0.07967121	      0.15343687	      0.74924487	      0.00000000	      0.00000000	      0.01745329
     10.06666700	      2.51557879	     -0.03505427	     -0.28055707	      2.61228190	      1.19007451	     -0.02002044	     -0.06692526	      0.03262497	      0.58185489	     -0.18195835	      0.19534035	      0.12054167	      0.18042687	     -0.11169369	      0.25597463	     -0.18582483	     -0.21570080	     -0.16733900	      0.08753117	     -0.12710745	     -0.15815252	      0.67802776	     -0.12636204	     -0.06405858	      0.13625417	      0.69613770	      0.00000000	      0.00000000	      0.01745329
     10.10000000	      2.52725873	     -0.03401641	     -0.27758762	      2.61136442	      1.18945400	     -0.01999685	     -0.07412310	      0.04122015	      0.58323281	     -0.19084272	      0.18772490	      0.12151681	      0.18098900	     -0.11627671	      0.25423440	     -0.18712168	     -0.21517723	     -0.16786893	      0.08918233	     -0.13851304	     -0.15081749	      0.67161809	     -0.12333098	     -0.04689544	      0.13212956	      0.70518001	      0.00000000	      0.00000000	      0.01745329
     10.13333300	      2.52755749	     -0.03408142	     -0.27757948	      2.61154791	      1.18915460	     -0.01959303	     -0.07418322	      0.04126940	      0.58335584	     -0.19083109	      0.18782119	      0.12149339	      0.18099655	     -0.11617856	      0.25395420	     -0.18718856	     -0.21522097	     -0.16790592	      0.08893542	     -0.13827567	     -0.15068128	      0.67180003	     -0.12343674	     -0.04671763	      0.13203279	      0.70515144	      0.00000000	      0.00000000	      0.01745329
     10.16666700	      2.52759482	     -0.03407408	     -0.27753391	      2.61184306	      1.18906577	     -0.01922025	     -0.07418029	      0.04126080	      0.58340498	     -0.19083985	      0.18780964	      0.12149495	      0.18098081	     -0.11617396	      0.25390009	     -0.18720129	     -0.21522854	     -0.16790547	      0.08889828	     -0.13828375	     -0.15066116	      0.67182911	     -0.12349537	     -0.04668076	      0.13200554	      0.70514707	      0.00000000	      0.00000000	      0.01745329
     10.20000000	      2.52762825	     -0.03404407	     -0.27744545	      2.61219180	      1.18921871	     -0.01884852	     -0.07415154	      0.04124623	      0.58346871	     -0.19083050	      0.18779971	      0.12149664	      0.18095693	     -0.11616888	      0.25385451	     -0.18721461	     -0.21521818	     -0.16789742	      0.08887778	     -0.13830302	     -0.15063797	      0.67187274	     -0.12359847	     -0.04661577	      0.13196566	      0.70514926	      0.00000000	      0.00000000	      0.01745329
     10.23333300	      2.52918011	     -0.03375949	     -0.27697247	      2.61272765	      1.18951868	     -0.01853175	     -0.07280530	      0.04088650	      0.58399694	     -0.19039601	      0.18782531	      0.12147138	      0.18018778	     -0.11579012	      0.25337250	     -0.18766805	     -0.21331922	     -0.16694914	      0.08894829	     -0.13796280	     -0.14936190	      0.67498417	     -0.13029968	     -0.04318183	      0.12958875	      0.70473334	      0.00000000	      0.00000000	      0.01745329
     10.26666700	      2.52942205	     -0.03385342	     -0.27700630	      2.61297030	      1.18992908	     -0.01790873	     -0.07311248	      0.04092397	      0.58372645	     -0.19075016	      0.18770935	      0.12148073	      0.18018674	     -0.11578651	      0.25350809	     -0.18765423	     -0.21338323	     -0.16673317	      0.08898265	     -0.13782712	     -0.14920697	      0.67552746	     -0.13100566	     -0.04332807	      0.12933265	      0.70440745	      0.00000000	      0.00000000	      0.01745329
     10.30000000	      2.55319005	     -0.01728204	     -0.26803814	      2.61183138	      1.18950405	     -0.01694001	     -0.08262923	      0.02048468	      0.57893601	     -0.22251376	      0.16907706	      0.12085016	      0.19522801	     -0.11329853	      0.24430986	     -0.19713901	     -0.19650873	     -0.15335365	      0.08656704	     -0.14738570	     -0.12127095	      0.77580395	     -0.13499451	     -0.00736356	      0.10583573	      0.66700256	      0.00000000	      0.00000000	      0.01745329
     10.33333300	      2.55484233	     -0.01788237	     -0.26822938	      2.61206218	      1.19000196	     -0.01659301	     -0.08330600	      0.02192058	      0.57904984	     -0.22219915	      0.16876027	      0.12096111	      0.19431381	     -0.11282821	      0.24485189	     -0.19706826	     -0.19677675	     -0.15309907	      0.08621497	     -0.14623596	     -0.12081529	      0.77636592	     -0.13640158	     -0.00718332	      0.10529023	      0.66645672	      0.00000000	      0.00000000	      0.01745329
     10.36666700	      2.55482322	     -0.01787462	     -0.26822268	      2.61222218	      1.19029451	     -0.01614254	     -0.08332380	      0.02190615	      0.57904564	     -0.22221447	      0.16871328	      0.12097186	      0.19427117	     -0.11282934	      0.24486579	     -0.19706356	     -0.19681877	     -0.15308619	      0.08620926	     -0.14626541	     -0.12080259	      0.77637074	     -0.13643848	     -0.00715848	      0.10527536	      0.66644741	      0.00000000	      0.00000000	      0.01745329
     10.40000000	      2.55480025	     -0.01785841	     -0.26820457	      2.61240791	      1.19057580	     -0.01576154	     -0.08332607	      0.02189566	      0.57903558	     -0.22222439	      0.16866880	      0.12098178	      0.19423346	     -0.11282731	      0.24490146	     -0.19705686	     -0.19684333	     -0.15306043	      0.08622910	     -0.14630985	     -0.12078379	      0.77636557	     -0.13647939	     -0.00710775	      0.10525664	      0.66645302	      0.00000000	      0.00000000	      0.01745329
     10.43333300	      2.55476884	     -0.01779758	     -0.26816116	      2.61266492	      1.19086627	     -0.01536747	     -0.08329247	      0.02189183	      0.57902153	     -0.22223562	      0.16862496	      0.12099149	      0.19419539	     -0.11282213	      0.24495836	     -0.19704714	     -0.19686220	     -0.15301932	      0.08628694	     -0.14639001	     -0.12075545	      0.77633921	     -0.13653647	     -0.00702340	      0.10522985	      0.66648459	      0.00000000	      0.00000000	      0.01745329
     10.46666700	      2.55450085	     -0.01724764	     -0.26789218	      2.61303494	      1.19109266	     -0.01497507	     -0.08294347	      0.02188492	      0.57868022	     -0.22238920	      0.16858602	      0.12100773	      0.19399259	     -0.11267757	      0.24563060	     -0.19694353	     -0.19684829	     -0.15260033	      0.08699131	     -0.14705469	     -0.12049118	      0.77602784	     -0.13687683	     -0.00627774	      0.10504498	      0.66682742	      0.00000000	      0.00000000	      0.01745329
     10.50000000	      2.55823934	     -0.01788394	     -0.26944763	      2.61378885	      1.19103154	     -0.01399737	     -0.08283358	      0.02482325	      0.57510658	     -0.22277600	      0.16939844	      0.12081584	      0.19383153	     -0.11020840	      0.24889215	     -0.19660552	     -0.19682935	     -0.14944942	      0.09509083	     -0.15081937	     -0.11719181	      0.77344894	     -0.13823150	      0.00038722	      0.10337821	      0.67035816	      0.00000000	      0.00000000	      0.01745329
     10.53333300	      2.55823454	     -0.01782547	     -0.26941703	      2.61419972	      1.19102069	     -0.01376918	     -0.08285555	      0.02483300	      0.57508742	     -0.22284217	      0.16936293	      0.12082431	      0.19379597	     -0.11020820	      0.24891072	     -0.19660159	     -0.19685819	     -0.14942720	      0.09510542	     -0.15087900	     -0.11717749	      0.77342932	     -0.13816387	      0.00035758	      0.10338537	      0.67035168	      0.00000000	      0.00000000	      0.01745329
     10.56666700	      2.55829836	     -0.01739392	     -0.26949121	      2.61445369	      1.19105894	     -0.01365132	     -0.08379854	      0.02502271	      0.57397466	     -0.22400570	      0.16931508	      0.12086976	      0.19315897	     -0.10989970	      0.24987723	     -0.19643899	     -0.19731184	     -0.14872772	      0.09601258	     -0.15142404	     -0.11671585	      0.77317430	     -0.13658479	     -0.00006912	      0.10356427	      0.67006767	      0.00000000	      0.00000000	      0.01745329
     10.60000000	      2.55833874	     -0.01738446	     -0.26951012	      2.61462762	      1.19095060	     -0.01362279	     -0.08379825	      0.02505402	      0.57399440	     -0.22398579	      0.16929732	      0.12087238	      0.19316224	     -0.10988929	      0.24986232	     -0.19644367	     -0.19732009	     -0.14872208	      0.09605890	     -0.15140527	     -0.11669295	      0.77317376	     -0.13654365	     -0.00005996	      0.10356448	      0.67006080	      0.00000000	      0.00000000	      0.01745329
     10.63333300	      2.55869807	     -0.01717747	     -0.26962785	      2.61475798	      1.19091546	     -0.01347542	     -0.08375621	      0.02536087	      0.57418399	     -0.22363068	      0.16922277	      0.12088527	      0.19313360	     -0.10977357	      0.24982324	     -0.19645999	     -0.19746871	     -0.14863548	      0.09662210	     -0.15105828	     -0.11643663	      0.77317586	     -0.13636088	      0.00011613	      0.10353057	      0.67004763	      0.00000000	      0.00000000	      0.01745329
     10.66666700	      2.55958404	     -0.01744988	     -0.26991897	      2.61485394	      1.19094068	     -0.01313651	     -0.08320825	      0.02603643	      0.57473829	     -0.22211401	      0.16886148	      0.12093568	      0.19323547	     -0.10911325	      0.25015338	     -0.19650844	     -0.19761486	     -0.14802861	      0.09971817	     -0.14988366	     -0.11486567	      0.77262500	     -0.13566446	      0.00146467	      0.10335342	      0.67033409	      0.00000000	      0.00000000	      0.01745329
     10.70000000	      2.55959003	     -0.01745341	     -0.26986885	      2.61500905	      1.19096197	     -0.01300498	     -0.08317895	      0.02603945	      0.57472912	     -0.22213737	      0.16887020	      0.12093483	      0.19322655	     -0.10909316	      0.25016824	     -0.19650843	     -0.19761137	     -0.14801468	      0.09974538	     -0.14990143	     -0.11483870	      0.77259634	     -0.13564932	      0.00145765	      0.10335246	      0.67033291	      0.00000000	      0.00000000	      0.01745329
     10.73333300	      2.55966267	     -0.01747747	     -0.26972716	      2.61515470	      1.19100722	     -0.01284342	     -0.08312202	      0.02609995	      0.57471352	     -0.22216349	      0.16891679	      0.12092815	      0.19320915	     -0.10903696	      0.25021990	     -0.19650543	     -0.19759821	     -0.14797912	      0.09982584	     -0.14984839	     -0.11476080	      0.77254928	     -0.13564434	      0.00138619	      0.10334659	      0.67030753	      0.00000000	      0.00000000	      0.01745329
     10.76666700	      2.56036722	     -0.01781445	     -0.26935584	      2.61527019	      1.19101980	     -0.01265996	     -0.08285093	      0.02676226	      0.57423796	     -0.22250079	      0.16915924	      0.12090202	      0.19304112	     -0.10857983	      0.25063191	     -0.19647651	     -0.19762241	     -0.14769383	      0.10067211	     -0.14869872	     -0.11390360	      0.77221681	     -0.13558179	      0.00016863	      0.10333244	      0.66968061	      0.00000000	      0.00000000	      0.01745329
     10.80000000	      2.56005763	     -0.01797153	     -0.26951282	      2.61534214	      1.19087501	     -0.01254179	     -0.08276807	      0.02648051	      0.57417269	     -0.22247380	      0.16903203	      0.12092942	      0.19299612	     -0.10852962	      0.25066121	     -0.19647623	     -0.19770664	     -0.14765188	      0.10089319	     -0.14853344	     -0.11365887	      0.77207113	     -0.13550929	      0.00015075	      0.10334601	      0.66954933	      0.00000000	      0.00000000	      0.01745329
     10.83333300	      2.55843268	     -0.01837790	     -0.26924780	      2.61541976	      1.19087125	     -0.01244954	     -0.08236744	      0.02484868	      0.57413211	     -0.22222417	      0.16906451	      0.12094017	      0.19282653	     -0.10819680	      0.25080393	     -0.19645835	     -0.19800290	     -0.14748786	      0.10167711	     -0.14865364	     -0.11295353	      0.77144907	     -0.13539604	      0.00088118	      0.10337470	      0.66937718	      0.00000000	      0.00000000	      0.01745329
     10.86666700	      2.55685410	     -0.01872312	     -0.26928224	      2.61549219	      1.19085795	     -0.01223933	     -0.08133716	      0.02306032	      0.57403383	     -0.22172821	      0.16943036	      0.12088635	      0.19273752	     -0.10762375	      0.25048406	     -0.19653356	     -0.19832731	     -0.14744591	      0.10244069	     -0.14904479	     -0.11220162	      0.77053300	     -0.13553984	      0.00238855	      0.10333658	      0.66947902	      0.00000000	      0.00000000	      0.01745329
     10.90000000	      2.55679612	     -0.01878829	     -0.26922055	      2.61541178	      1.19109471	     -0.01217424	     -0.08130432	      0.02298681	      0.57403788	     -0.22168180	      0.16945519	      0.12088192	      0.19274061	     -0.10759302	      0.25050440	     -0.19653184	     -0.19833049	     -0.14742555	      0.10246285	     -0.14904868	     -0.11217222	      0.77049949	     -0.13555180	      0.00247330	      0.10333324	      0.66949691	      0.00000000	      0.00000000	      0.01745329
     10.93333300	      2.55597029	     -0.01958045	     -0.26884763	      2.61542692	      1.19107605	     -0.01198244	     -0.08087326	      0.02202063	      0.57419005	     -0.22082935	      0.16961351	      0.12084962	      0.19282849	     -0.10724789	      0.25066479	     -0.19652672	     -0.19833811	     -0.14713997	      0.10267535	     -0.14891761	     -0.11183807	      0.77016456	     -0.13560369	      0.00377760	      0.10330890	      0.66985173	      0.00000000	      0.00000000	      0.01745329
     10.96666700	      2.55584697	     -0.01987238	     -0.26912756	      2.61525337	      1.19113147	     -0.01178811	     -0.08080283	      0.02180772	      0.57415859	     -0.22040961	      0.16964075	      0.12084668	      0.19280830	     -0.10711787	      0.25058307	     -0.19654299	     -0.19842710	     -0.14704969	      0.10269281	     -0.14859434	     -0.11171109	      0.77011240	     -0.13558854	      0.00423550	      0.10331393	      0.67000270	      0.00000000	      0.00000000	      0.01745329
     11.00000000	      2.55528386	     -0.02088678	     -0.26954797	      2.61530797	      1.19105813	     -0.01159280	     -0.08082715	      0.02090091	      0.57420100	     -0.21882909	      0.16994507	      0.12080640	      0.19264032	     -0.10660685	      0.25048045	     -0.19656305	     -0.19869514	     -0.14663447	      0.10279649	     -0.14746647	     -0.11129243	      0.76998465	     -0.13538339	      0.00591232	      0.10338463	      0.67062804	      0.00000000	      0.00000000	      0.01745329
     11.03333300	      2.55511527	     -0.02129965	     -0.26984978	      2.61518712	      1.19086146	     -0.01132734	     -0.08091393	      0.02061991	      0.57386897	     -0.21871481	      0.17012919	      0.12078118	      0.19254831	     -0.10641174	      0.25052009	     -0.19655519	     -0.19878557	     -0.14645960	      0.10285941	     -0.14730331	     -0.11115123	      0.76983810	     -0.13543811	      0.00623819	      0.10338881	      0.67073856	      0.00000000	      0.00000000	      0.01745329
     11.06666700	      2.55427929	     -0.02243151	     -0.27055433	      2.61531966	      1.19072240	     -0.01101148	     -0.08125996	      0.01945839	      0.57260935	     -0.21890029	      0.17088366	      0.12067453	      0.19222989	     -0.10577970	      0.25073579	     -0.19650369	     -0.19910588	     -0.14591678	      0.10328034	     -0.14749478	     -0.11069548	      0.76907876	     -0.13573431	      0.00714348	      0.10337516	      0.67095747	      0.00000000	      0.00000000	      0.01745329
     11.10000000	      2.55394204	     -0.02293853	     -0.27092418	      2.61537217	      1.19039375	     -0.01077371	     -0.08143086	      0.01896921	      0.57193029	     -0.21921348	      0.17125427	      0.12062227	      0.19207583	     -0.10550119	      0.25081743	     -0.19648342	     -0.19924452	     -0.14569851	      0.10345112	     -0.14777960	     -0.11049965	      0.76859989	     -0.13586507	      0.00742263	      0.10336881	      0.67098469	      0.00000000	      0.00000000	      0.01745329
     11.13333300	      2.55326251	     -0.02394248	     -0.27173493	      2.61553026	      1.19037836	     -0.01053733	     -0.08175599	      0.01789847	      0.57014242	     -0.22004272	      0.17241692	      0.12046303	      0.19153202	     -0.10470065	      0.25098603	     -0.19644128	     -0.19959355	     -0.14516598	      0.10383304	     -0.14859710	     -0.10997949	      0.76712817	     -0.13610480	      0.00815260	      0.10334975	      0.67104233	      0.00000000	      0.00000000	      0.01745329
     11.16666700	      2.55335148	     -0.02441316	     -0.27203433	      2.61544190	      1.19023565	     -0.01035703	     -0.08189153	      0.01782458	      0.56979465	     -0.21995992	      0.17270199	      0.12042748	      0.19136849	     -0.10447194	      0.25098240	     -0.19644713	     -0.19964268	     -0.14501642	      0.10386035	     -0.14848742	     -0.10980006	      0.76669318	     -0.13617902	      0.00842069	      0.10333180	      0.67107595	      0.00000000	      0.00000000	      0.01745329
     11.20000000	      2.55360470	     -0.02537757	     -0.27290402	      2.61551399	      1.19023868	     -0.01026576	     -0.08243419	      0.01776510	      0.56895851	     -0.21949843	      0.17333306	      0.12036748	      0.19075637	     -0.10392725	      0.25102586	     -0.19645442	     -0.19976856	     -0.14461034	      0.10410741	     -0.14783935	     -0.10926493	      0.76570140	     -0.13611117	      0.00911975	      0.10333059	      0.67119290	      0.00000000	      0.00000000	      0.01745329
     11.23333300	      2.55418459	     -0.02670845	     -0.27519230	      2.61679194	      1.19021053	     -0.00963874	     -0.08333025	      0.01885693	      0.56400238	     -0.21581116	      0.17654215	      0.12012504	      0.18711510	     -0.10077856	      0.25471357	     -0.19581312	     -0.20165339	     -0.14030794	      0.10591468	     -0.14299278	     -0.10533148	      0.75888663	     -0.13496662	      0.01382252	      0.10347967	      0.67227790	      0.00000000	      0.00000000	      0.01745329
     11.26666700	      2.55417477	     -0.02683494	     -0.27521798	      2.61661603	      1.18995954	     -0.00960619	     -0.08329623	      0.01884472	      0.56396485	     -0.21582677	      0.17653886	      0.12012288	      0.18716971	     -0.10077582	      0.25474420	     -0.19581092	     -0.20164161	     -0.14029079	      0.10587263	     -0.14301237	     -0.10531646	      0.75882390	     -0.13497924	      0.01384030	      0.10347729	      0.67227514	      0.00000000	      0.00000000	      0.01745329
     11.30000000	      2.55389414	     -0.02763553	     -0.27569107	      2.61641582	      1.18985166	     -0.00948025	     -0.08254526	      0.01882692	      0.56326873	     -0.21616449	      0.17639400	      0.12011822	      0.18781835	     -0.10079124	      0.25525028	     -0.19574860	     -0.20159163	     -0.13995511	      0.10562237	     -0.14341206	     -0.10508676	      0.75800581	     -0.13525310	      0.01415066	      0.10338866	      0.67226230	      0.00000000	      0.00000000	      0.01745329
     11.33333300	      2.55391172	     -0.02761974	     -0.27573199	      2.61615688	      1.18953979	     -0.00931573	     -0.08248401	      0.01886827	      0.56320283	     -0.21619590	      0.17641525	      0.12011586	      0.18781164	     -0.10078327	      0.25530273	     -0.19573863	     -0.20161111	     -0.13991953	      0.10559803	     -0.14341745	     -0.10507564	      0.75795749	     -0.13532097	      0.01415421	      0.10336728	      0.67224739	      0.00000000	      0.00000000	      0.01745329
     11.36666700	      2.55470375	     -0.02781525	     -0.27669550	      2.61613703	      1.18934023	     -0.00903387	     -0.08046363	      0.02052613	      0.56089831	     -0.21768715	      0.17694526	      0.12000721	      0.18858202	     -0.10057066	      0.25692785	     -0.19549565	     -0.20132261	     -0.13891397	      0.10555084	     -0.14379905	     -0.10470841	      0.75665718	     -0.13756931	      0.01369297	      0.10258917	      0.67149500	      0.00000000	      0.00000000	      0.01745329
     11.40000000	      2.55483877	     -0.02787632	     -0.27723031	      2.61596205	      1.18916593	     -0.00884823	     -0.08018372	      0.02081500	      0.56037966	     -0.21786913	      0.17708767	      0.11999272	      0.18859094	     -0.10054309	      0.25714044	     -0.19546122	     -0.20135215	     -0.13874241	      0.10563169	     -0.14371424	     -0.10457814	      0.75635150	     -0.13799458	      0.01367577	      0.10240085	      0.67127424	      0.00000000	      0.00000000	      0.01745329
     11.43333300	      2.55539449	     -0.02842013	     -0.27839685	      2.61629503	      1.18913083	     -0.00858035	     -0.07856624	      0.02247983	      0.55739980	     -0.21845108	      0.17913202	      0.11974427	      0.18841553	     -0.10003115	      0.25947580	     -0.19508212	     -0.20135075	     -0.13719966	      0.10635587	     -0.14258484	     -0.10360321	      0.75414925	     -0.13979665	      0.01373244	      0.10128037	      0.66958647	      0.00000000	      0.00000000	      0.01745329
     11.46666700	      2.55488716	     -0.02856138	     -0.27953466	      2.61640394	      1.18899239	     -0.00868389	     -0.07878479	      0.02212822	      0.55701227	     -0.21810135	      0.17933016	      0.11975573	      0.18811514	     -0.10010494	      0.25938590	     -0.19508182	     -0.20169797	     -0.13711994	      0.10662476	     -0.14217419	     -0.10334069	      0.75367825	     -0.13927282	      0.01421852	      0.10123064	      0.66930462	      0.00000000	      0.00000000	      0.01745329
     11.50000000	      2.55437790	     -0.02871426	     -0.27993096	      2.61658006	      1.18885151	     -0.00890781	     -0.07912852	      0.02168790	      0.55656739	     -0.21820076	      0.17969593	      0.11972678	      0.18784461	     -0.10005505	      0.25948022	     -0.19505831	     -0.20186814	     -0.13699785	      0.10690945	     -0.14217134	     -0.10317562	      0.75334236	     -0.13866503	      0.01440668	      0.10128787	      0.66907935	      0.00000000	      0.00000000	      0.01745329
     11.53333300	      2.55243421	     -0.02883610	     -0.28056071	      2.61685823	      1.18891395	     -0.00901613	     -0.08026644	      0.01987606	      0.55531735	     -0.21858132	      0.18118688	      0.11958754	      0.18683397	     -0.09978536	      0.25967243	     -0.19499692	     -0.20251032	     -0.13661708	      0.10784740	     -0.14260815	     -0.10273296	      0.75229179	     -0.13629739	      0.01522514	      0.10161797	      0.66840382	      0.00000000	      0.00000000	      0.01745329
     11.56666700	      2.55237199	     -0.02884027	     -0.28067910	      2.61693192	      1.18885630	     -0.00926713	     -0.08026759	      0.01983414	      0.55526057	     -0.21858240	      0.18123819	      0.11958202	      0.18683230	     -0.09978525	      0.25964774	     -0.19500346	     -0.20251149	     -0.13661348	      0.10788616	     -0.14261163	     -0.10271558	      0.75224258	     -0.13619098	      0.01527280	      0.10162968	      0.66836367	      0.00000000	      0.00000000	      0.01745329
     11.60000000	      2.55128917	     -0.02873189	     -0.28160434	      2.61687305	      1.18890292	     -0.00926732	     -0.08039774	      0.01891593	      0.55472995	     -0.21868910	      0.18190172	      0.11952860	      0.18647933	     -0.09979756	      0.25925515	     -0.19507438	     -0.20281638	     -0.13656993	      0.10824669	     -0.14303681	     -0.10253345	      0.75159957	     -0.13493708	      0.01591276	      0.10177093	      0.66786987	      0.00000000	      0.00000000	      0.01745329
     11.63333300	      2.55126093	     -0.02871199	     -0.28157090	      2.61661639	      1.18894042	     -0.00937937	     -0.08037693	      0.01890183	      0.55472968	     -0.21866444	      0.18196790	      0.11952055	      0.18646592	     -0.09979040	      0.25926874	     -0.19507283	     -0.20282277	     -0.13655436	      0.10824943	     -0.14302962	     -0.10252526	      0.75157391	     -0.13489144	      0.01594232	      0.10177192	      0.66783463	      0.00000000	      0.00000000	      0.01745329
     11.66666700	      2.55122621	     -0.02864633	     -0.28156649	      2.61621262	      1.18888390	     -0.00945514	     -0.08033412	      0.01888980	      0.55474132	     -0.21863483	      0.18201665	      0.11951598	      0.18644211	     -0.09979302	      0.25926536	     -0.19507252	     -0.20284953	     -0.13654824	      0.10822818	     -0.14301914	     -0.10252033	      0.75155237	     -0.13485925	      0.01596676	      0.10177022	      0.66779345	      0.00000000	      0.00000000	      0.01745329
     11.70000000	      2.55076100	     -0.02792139	     -0.28138973	      2.61545889	      1.18882732	     -0.00957235	     -0.07904576	      0.01886061	      0.55591238	     -0.21794350	      0.18188458	      0.11955838	      0.18675465	     -0.10025060	      0.25840871	     -0.19524507	     -0.20301561	     -0.13684973	      0.10748805	     -0.14296627	     -0.10246867	      0.75121847	     -0.13451262	      0.01605739	      0.10167521	      0.66692690	      0.00000000	      0.00000000	      0.01745329
     11.73333300	      2.55075084	     -0.02793272	     -0.28137941	      2.61456480	      1.18871850	     -0.00965151	     -0.07897699	      0.01886629	      0.55597434	     -0.21785594	      0.18190279	      0.11955690	      0.18675911	     -0.10026963	      0.25841812	     -0.19524464	     -0.20301862	     -0.13684852	      0.10741468	     -0.14291275	     -0.10246985	      0.75121785	     -0.13454966	      0.01609468	      0.10165534	      0.66688740	      0.00000000	      0.00000000	      0.01745329
     11.76666700	      2.54676690	     -0.02807798	     -0.27833524	      2.61169374	      1.18877272	     -0.01077814	     -0.07279763	      0.01791797	      0.56466992	     -0.21843470	      0.17803312	      0.12039449	      0.18881932	     -0.10547462	      0.25116161	     -0.19689163	     -0.20216177	     -0.13989560	      0.10380055	     -0.14573641	     -0.10041633	      0.74756412	     -0.13607410	      0.01017950	      0.09912453	      0.65712158	      0.00000000	      0.00000000	      0.01745329
     11.80000000	      2.54661848	     -0.02800754	     -0.27830128	      2.61062046	      1.18853656	     -0.01106416	     -0.07270406	      0.01788656	      0.56533867	     -0.21765967	      0.17779279	      0.12044028	      0.18886800	     -0.10564375	      0.25100272	     -0.19692202	     -0.20222593	     -0.13989044	      0.10383935	     -0.14535396	     -0.10028572	      0.74757479	     -0.13612533	      0.01061039	      0.09899514	      0.65704376	      0.00000000	      0.00000000	      0.01745329
     11.83333300	      2.54509318	     -0.02822227	     -0.27803008	      2.60945823	      1.18822864	     -0.01146664	     -0.07174792	      0.01678754	      0.56856263	     -0.21528036	      0.17629783	      0.12068537	      0.18956965	     -0.10667073	      0.24937522	     -0.19728909	     -0.20202920	     -0.14035856	      0.10379871	     -0.14549235	     -0.09967394	      0.74690958	     -0.13607099	      0.01238750	      0.09828988	      0.65635213	      0.00000000	      0.00000000	      0.01745329
     11.86666700	      2.54249574	     -0.02738640	     -0.27524659	      2.60660702	      1.18822201	     -0.01268416	     -0.07062242	      0.01581132	      0.57696617	     -0.21758759	      0.17312290	      0.12125498	      0.19156915	     -0.11040582	      0.24133470	     -0.19930609	     -0.20005499	     -0.14225500	      0.10266109	     -0.15246682	     -0.09664454	      0.74061904	     -0.13197140	      0.00986116	      0.09447701	      0.64677644	      0.00000000	      0.00000000	      0.01745329
     11.90000000	      2.53957347	     -0.02726894	     -0.27512780	      2.60598299	      1.18786944	     -0.01320532	     -0.07171923	      0.01352763	      0.57779595	     -0.21715198	      0.17232928	      0.12142405	      0.19128580	     -0.11083119	      0.24146126	     -0.19931239	     -0.20016541	     -0.14174735	      0.10295304	     -0.15371047	     -0.09616377	      0.73982416	     -0.13013833	      0.01152255	      0.09424366	      0.64614296	      0.00000000	      0.00000000	      0.01745329
     11.93333300	      2.53723890	     -0.02487298	     -0.27388772	      2.60332461	      1.18787162	     -0.01382949	     -0.07456398	      0.01495532	      0.58681229	     -0.21911377	      0.16917207	      0.12173977	      0.19586490	     -0.11337675	      0.23507857	     -0.20163519	     -0.19490146	     -0.13993810	      0.10093023	     -0.16000179	     -0.09174756	      0.73202223	     -0.12025871	      0.01059915	      0.08846486	      0.62953268	      0.00000000	      0.00000000	      0.01745329
     11.96666700	      2.53725496	     -0.02492493	     -0.27391987	      2.60294503	      1.18766557	     -0.01427472	     -0.07466459	      0.01493528	      0.58678002	     -0.21911368	      0.16927531	      0.12172305	      0.19584880	     -0.11333447	      0.23505633	     -0.20164156	     -0.19489198	     -0.13993243	      0.10097947	     -0.15996104	     -0.09171648	      0.73202325	     -0.12024135	      0.01059532	      0.08844415	      0.62946875	      0.00000000	      0.00000000	      0.01745329
     12.00000000	      2.53715517	     -0.02442002	     -0.27362151	      2.60236600	      1.18769421	     -0.01486937	     -0.07871673	      0.01485742	      0.58839482	     -0.21967259	      0.16976042	      0.12175354	      0.19470580	     -0.11339931	      0.23261480	     -0.20218210	     -0.19505494	     -0.13986685	      0.10272568	     -0.15847010	     -0.08992941	      0.73228991	     -0.11987587	      0.00724366	      0.08686549	      0.62410988	      0.00000000	      0.00000000	      0.01745329
     12.03333300	      2.53718228	     -0.02447278	     -0.27363468	      2.60180691	      1.18778762	     -0.01523021	     -0.07869706	      0.01489327	      0.58845411	     -0.21957406	      0.16976146	      0.12175064	      0.19475274	     -0.11340454	      0.23261895	     -0.20218836	     -0.19500137	     -0.13985407	      0.10269090	     -0.15836912	     -0.08991781	      0.73233123	     -0.11989260	      0.00726567	      0.08683722	      0.62406194	      0.00000000	      0.00000000	      0.01745329
     12.06666700	      2.53219304	     -0.02303958	     -0.27149614	      2.59989120	      1.18810454	     -0.01613630	     -0.07865113	      0.01314719	      0.59615379	     -0.21974423	      0.16626240	      0.12226952	      0.19803861	     -0.11588821	      0.22490808	     -0.20440457	     -0.19062590	     -0.13795335	      0.10019124	     -0.15568433	     -0.08696311	      0.74027101	     -0.11949327	     -0.00048109	      0.08201905	      0.60951526	      0.00000000	      0.00000000	      0.01745329
     12.10000000	      2.53308905	     -0.02235955	     -0.27163738	      2.59949149	      1.18832544	     -0.01624752	     -0.07816170	      0.01388245	      0.59686453	     -0.21866088	      0.16678198	      0.12214904	      0.19852581	     -0.11563840	      0.22371667	     -0.20465017	     -0.19061892	     -0.13770394	      0.10044785	     -0.15506218	     -0.08681876	      0.74142000	     -0.12026178	      0.00039283	      0.08141681	      0.60911238	      0.00000000	      0.00000000	      0.01745329
     12.13333300	      2.53310255	     -0.02235832	     -0.27161773	      2.59911956	      1.18858753	     -0.01640063	     -0.07816134	      0.01390568	      0.59686553	     -0.21862288	      0.16679611	      0.12214645	      0.19853143	     -0.11563710	      0.22373621	     -0.20465050	     -0.19059523	     -0.13766477	      0.10047634	     -0.15503231	     -0.08681675	      0.74149904	     -0.12031296	      0.00042899	      0.08139122	      0.60909835	      0.00000000	      0.00000000	      0.01745329
     12.16666700	      2.53342015	     -0.02213717	     -0.27132977	      2.59880741	      1.18897104	     -0.01640142	     -0.07799453	      0.01429138	      0.59711256	     -0.21843230	      0.16669318	      0.12216436	      0.19856800	     -0.11571613	      0.22363845	     -0.20469653	     -0.19039215	     -0.13746926	      0.10088110	     -0.15496138	     -0.08681355	      0.74215327	     -0.12101435	      0.00051595	      0.08117624	      0.60904180	      0.00000000	      0.00000000	      0.01745329
     12.20000000	      2.53906537	     -0.01598264	     -0.26267717	      2.59583624	      1.18827198	     -0.01694379	     -0.08505464	      0.02183616	      0.59537646	     -0.23435680	      0.15446475	      0.12403349	      0.20594217	     -0.12196308	      0.20032168	     -0.21090948	     -0.18062896	     -0.11236880	      0.11373579	     -0.18674628	     -0.10336184	      0.83419611	     -0.12654089	      0.01151337	      0.07819517	      0.62146721	      0.00000000	      0.00000000	      0.01745329
     12.23333300	      2.53949450	     -0.01580671	     -0.26244285	      2.59569105	      1.18887180	     -0.01669468	     -0.08473865	      0.02236079	      0.59537847	     -0.23431789	      0.15461870	      0.12400282	      0.20598069	     -0.12178884	      0.20035843	     -0.21091981	     -0.18052668	     -0.11230937	      0.11433110	     -0.18670571	     -0.10327754	      0.83434981	     -0.12715680	      0.01147402	      0.07812690	      0.62164468	      0.00000000	      0.00000000	      0.01745329
     12.26666700	      2.54220844	     -0.01554229	     -0.26208444	      2.59543435	      1.18926177	     -0.01617262	     -0.08285890	      0.02631756	      0.59488234	     -0.23446525	      0.15382411	      0.12414170	      0.20629965	     -0.12111338	      0.20064730	     -0.21104554	     -0.17926231	     -0.11160028	      0.12433765	     -0.18888388	     -0.10183651	      0.83624345	     -0.13423757	      0.01283788	      0.07780238	      0.62672608	      0.00000000	      0.00000000	      0.01745329
     12.30000000	      2.54348262	     -0.01593397	     -0.26184375	      2.59535148	      1.18986526	     -0.01597393	     -0.08304819	      0.02750755	      0.59506918	     -0.23411139	      0.15362313	      0.12418786	      0.20625895	     -0.12090486	      0.20014661	     -0.21114943	     -0.17920834	     -0.11154611	      0.12707378	     -0.18963006	     -0.10172391	      0.83733597	     -0.13543236	      0.01369334	      0.07806410	      0.62934748	      0.00000000	      0.00000000	      0.01745329
     12.33333300	      2.54705283	     -0.02258035	     -0.25535523	      2.59398440	      1.18856120	     -0.01738601	     -0.07962575	      0.04216193	      0.58955714	     -0.24783688	      0.13748087	      0.12852767	      0.19780096	     -0.11057090	      0.18969440	     -0.21287584	     -0.18720081	     -0.10475746	      0.14868448	     -0.21741757	     -0.13230661	      0.91445542	     -0.14819051	      0.00071770	      0.11228441	      0.72793542	      0.00000000	      0.00000000	      0.01745329
     12.36666700	      2.54975036	     -0.02243056	     -0.25580783	      2.59408079	      1.18894019	     -0.01693396	     -0.07998798	      0.04476901	      0.58924899	     -0.24787854	      0.13775609	      0.12849608	      0.19764252	     -0.11033375	      0.19021729	     -0.21288400	     -0.18645573	     -0.10423482	      0.15204632	     -0.21705204	     -0.13227289	      0.91434711	     -0.15062077	     -0.00030616	      0.11227357	      0.72816193	      0.00000000	      0.00000000	      0.01745329
     12.40000000	      2.55321084	     -0.02222879	     -0.25684074	      2.59436638	      1.18915591	     -0.01637141	     -0.08129793	      0.04803541	      0.58865994	     -0.24767349	      0.13756397	      0.12860017	      0.19740141	     -0.11019081	      0.19162622	     -0.21277543	     -0.18611488	     -0.10265255	      0.16069264	     -0.22080748	     -0.13402466	      0.91373592	     -0.15811077	      0.00122717	      0.11180614	      0.73060764	      0.00000000	      0.00000000	      0.01745329
     12.43333300	      2.55668675	     -0.02217747	     -0.25710334	      2.59463952	      1.18941493	     -0.01594177	     -0.08145399	      0.05107330	      0.58806573	     -0.24817670	      0.13823357	      0.12850705	      0.19726261	     -0.10988425	      0.19154136	     -0.21284389	     -0.18577161	     -0.10251808	      0.16172389	     -0.22094810	     -0.13489387	      0.91387203	     -0.16054995	      0.00014885	      0.11141885	      0.73072445	      0.00000000	      0.00000000	      0.01745329
     12.46666700	      2.55841700	     -0.02297965	     -0.25786028	      2.59493566	      1.18943292	     -0.01576886	     -0.08234819	      0.05236674	      0.58809131	     -0.24770272	      0.13820668	      0.12853089	      0.19717425	     -0.10987631	      0.19122545	     -0.21292328	     -0.18565376	     -0.10253194	      0.16264047	     -0.22070564	     -0.13526705	      0.91398740	     -0.16168801	      0.00025372	      0.11122413	      0.73106615	      0.00000000	      0.00000000	      0.01745329
     12.50000000	      2.56127851	     -0.02293537	     -0.25851247	      2.59542706	      1.18948950	     -0.01577712	     -0.08527504	      0.05465281	      0.58867192	     -0.24527350	      0.13834448	      0.12863531	      0.19588965	     -0.10974547	      0.19143294	     -0.21289248	     -0.18622543	     -0.10194474	      0.16396281	     -0.21959486	     -0.13650428	      0.91432102	     -0.16157648	      0.00197931	      0.11156136	      0.73286918	      0.00000000	      0.00000000	      0.01745329
     12.53333300	      2.56244318	     -0.02356386	     -0.25922091	      2.59594061	      1.18946833	     -0.01575709	     -0.08649135	      0.05538212	      0.58845225	     -0.24454446	      0.13871134	      0.12859538	      0.19579122	     -0.10950995	      0.19138434	     -0.21290657	     -0.18647268	     -0.10174631	      0.16361504	     -0.21908530	     -0.13728794	      0.91455494	     -0.16045052	      0.00265262	      0.11204478	      0.73377961	      0.00000000	      0.00000000	      0.01745329
     12.56666700	      2.56524675	     -0.02324739	     -0.26028298	      2.59727031	      1.18938190	     -0.01533508	     -0.08978224	      0.05836120	      0.58573421	     -0.24271786	      0.14056418	      0.12847212	      0.19460519	     -0.10843100	      0.19481296	     -0.21234860	     -0.18767532	     -0.09912107	      0.16196872	     -0.21832535	     -0.14159709	      0.91629009	     -0.15664152	      0.00599073	      0.11423929	      0.73884816	      0.00000000	      0.00000000	      0.01745329
     12.60000000	      2.56531917	     -0.02346357	     -0.26036882	      2.59770818	      1.18941828	     -0.01510534	     -0.08979641	      0.05838828	      0.58565649	     -0.24280059	      0.14057084	      0.12846760	      0.19469251	     -0.10842323	      0.19477175	     -0.21236041	     -0.18764119	     -0.09913592	      0.16201201	     -0.21839992	     -0.14164882	      0.91631255	     -0.15678988	      0.00595265	      0.11422880	      0.73887885	      0.00000000	      0.00000000	      0.01745329
     12.63333300	      2.56560938	     -0.02450836	     -0.26063344	      2.59812579	      1.18939828	     -0.01494450	     -0.09011154	      0.05854472	      0.58447406	     -0.24374649	      0.14119614	      0.12835741	      0.19503278	     -0.10812883	      0.19523046	     -0.21227804	     -0.18779861	     -0.09883464	      0.16249093	     -0.21895847	     -0.14204291	      0.91658218	     -0.15828893	      0.00555879	      0.11408484	      0.73894608	      0.00000000	      0.00000000	      0.01745329
     12.66666700	      2.56478828	     -0.02519430	     -0.26152344	      2.59932374	      1.18934272	     -0.01500646	     -0.09133492	      0.05810745	      0.58157617	     -0.24384360	      0.14383069	      0.12812381	      0.19407833	     -0.10705562	      0.19736739	     -0.21177131	     -0.19009053	     -0.09708699	      0.16539809	     -0.22008511	     -0.14444997	      0.91900830	     -0.16560432	      0.00708732	      0.11381705	      0.74074617	      0.00000000	      0.00000000	      0.01745329
     12.70000000	      2.56338047	     -0.02550916	     -0.26178275	      2.59983469	      1.18935614	     -0.01490496	     -0.09203706	      0.05701346	      0.58070224	     -0.24438230	      0.14409497	      0.12814978	      0.19353327	     -0.10701485	      0.19807382	     -0.21163648	     -0.19039142	     -0.09668130	      0.16585231	     -0.22099547	     -0.14499121	      0.91919981	     -0.16555966	      0.00741989	      0.11423405	      0.74122931	      0.00000000	      0.00000000	      0.01745329
     12.73333300	      2.56264644	     -0.02635329	     -0.26205437	      2.60028430	      1.18932150	     -0.01487781	     -0.09271710	      0.05618804	      0.57999358	     -0.24466842	      0.14473689	      0.12807475	      0.19338809	     -0.10675905	      0.19833797	     -0.21157325	     -0.19071599	     -0.09646193	      0.16654117	     -0.22166435	     -0.14532882	      0.91931571	     -0.16588559	      0.00786655	      0.11449736	      0.74173095	      0.00000000	      0.00000000	      0.01745329
     12.76666700	      2.56143574	     -0.02696727	     -0.26353215	      2.60140133	      1.18914671	     -0.01477336	     -0.09388598	      0.05553436	      0.57768802	     -0.24371010	      0.14854637	      0.12768109	      0.19195834	     -0.10532426	      0.20018963	     -0.21113546	     -0.19280558	     -0.09500008	      0.16965588	     -0.22289447	     -0.14792255	      0.92077156	     -0.16961046	      0.01083379	      0.11568645	      0.74533553	      0.00000000	      0.00000000	      0.01745329
     12.80000000	      2.56119277	     -0.02787721	     -0.26412733	      2.60158435	      1.18903248	     -0.01465859	     -0.09404916	      0.05544589	      0.57744686	     -0.24370301	      0.14839033	      0.12771799	      0.19208906	     -0.10542819	      0.20051197	     -0.21109900	     -0.19261817	     -0.09487082	      0.16970462	     -0.22301382	     -0.14825010	      0.92089563	     -0.16991613	      0.01099444	      0.11580246	      0.74561066	      0.00000000	      0.00000000	      0.01745329
     12.83333300	      2.56005767	     -0.02865686	     -0.26524796	      2.60195797	      1.18893842	     -0.01448471	     -0.09358889	      0.05489986	      0.57676062	     -0.24324511	      0.14920413	      0.12765475	      0.19189026	     -0.10516245	      0.20145096	     -0.21093756	     -0.19277179	     -0.09438282	      0.17031411	     -0.22384862	     -0.14928492	      0.92094792	     -0.17210173	      0.01259623	      0.11574074	      0.74678118	      0.00000000	      0.00000000	      0.01745329
     12.86666700	      2.56005955	     -0.02869531	     -0.26528581	      2.60197654	      1.18868242	     -0.01444007	     -0.09358132	      0.05490456	      0.57673368	     -0.24322696	      0.14928821	      0.12764408	      0.19187330	     -0.10512904	      0.20147140	     -0.21093344	     -0.19278808	     -0.09436938	      0.17032947	     -0.22386724	     -0.14933192	      0.92093791	     -0.17220743	      0.01264748	      0.11572844	      0.74681832	      0.00000000	      0.00000000	      0.01745329
     12.90000000	      2.55947458	     -0.02966482	     -0.26659927	      2.60237992	      1.18867683	     -0.01433986	     -0.09340287	      0.05448143	      0.57548449	     -0.24346312	      0.15078143	      0.12743799	      0.19176057	     -0.10447833	      0.20192878	     -0.21084928	     -0.19297700	     -0.09409096	      0.17044197	     -0.22467527	     -0.15008174	      0.92030619	     -0.17377551	      0.01364977	      0.11548902	      0.74733070	      0.00000000	      0.00000000	      0.01745329
     12.93333300	      2.55922642	     -0.02965018	     -0.26676958	      2.60273590	      1.18848575	     -0.01425881	     -0.09352368	      0.05441142	      0.57504754	     -0.24369386	      0.15128028	      0.12737823	      0.19156737	     -0.10426698	      0.20228580	     -0.21077741	     -0.19314008	     -0.09390537	      0.17027159	     -0.22482557	     -0.15033248	      0.92000867	     -0.17375758	      0.01364782	      0.11554040	      0.74732536	      0.00000000	      0.00000000	      0.01745329
     12.96666700	      2.55708301	     -0.03022514	     -0.26927132	      2.60396565	      1.18864717	     -0.01398541	     -0.09536811	      0.05441722	      0.57202672	     -0.24389165	      0.15662362	      0.12670359	      0.19013576	     -0.10196332	      0.20616559	     -0.21002940	     -0.19477669	     -0.09203951	      0.16502418	     -0.22268046	     -0.15339354	      0.91578798	     -0.16890693	      0.01238468	      0.11728652	      0.74521251	      0.00000000	      0.00000000	      0.01745329
     13.00000000	      2.55672785	     -0.03109211	     -0.27085900	      2.60425434	      1.18840710	     -0.01401892	     -0.09588134	      0.05442383	      0.57165189	     -0.24387391	      0.15673828	      0.12669815	      0.19026844	     -0.10194232	      0.20640539	     -0.21000398	     -0.19475314	     -0.09199863	      0.16409189	     -0.22193762	     -0.15375823	      0.91501065	     -0.16774229	      0.01177864	      0.11765522	      0.74435814	      0.00000000	      0.00000000	      0.01745329
     13.03333300	      2.53828473	     -0.03360918	     -0.28577929	      2.60692916	      1.18986260	     -0.01189415	     -0.09218310	      0.05462118	      0.58127714	     -0.22578513	      0.18205758	      0.12349001	      0.19050052	     -0.09610564	      0.22190635	     -0.20817791	     -0.19445679	     -0.09030946	      0.15694645	     -0.20031123	     -0.15691476	      0.86292501	     -0.16167193	     -0.00006870	      0.11886862	      0.69513898	      0.00000000	      0.00000000	      0.01745329
     13.06666700	      2.53918214	     -0.03367931	     -0.28573491	      2.60701117	      1.18989487	     -0.01205876	     -0.09307971	      0.05589926	      0.58258588	     -0.22524142	      0.18235257	      0.12356683	      0.19027086	     -0.09765901	      0.22142680	     -0.20833144	     -0.19479403	     -0.09115423	      0.15051043	     -0.20108592	     -0.15904785	      0.86099730	     -0.15549836	      0.00031152	      0.11983495	      0.69442432	      0.00000000	      0.00000000	      0.01745329
     13.10000000	      2.53854162	     -0.03376261	     -0.28646111	      2.60738265	      1.19012431	     -0.01198686	     -0.09480120	      0.05623326	      0.58191042	     -0.22564102	      0.18284002	      0.12357744	      0.18997415	     -0.09835639	      0.22245784	     -0.20818754	     -0.19521118	     -0.09104122	      0.14824676	     -0.20120518	     -0.15951488	      0.85924341	     -0.15135401	      0.00000549	      0.12051728	      0.69313457	      0.00000000	      0.00000000	      0.01745329
     13.13333300	      2.53856630	     -0.03379306	     -0.28645248	      2.60791219	      1.19014661	     -0.01187286	     -0.09483070	      0.05626002	      0.58191879	     -0.22566300	      0.18285117	      0.12357532	      0.18999996	     -0.09836127	      0.22242967	     -0.20819498	     -0.19520008	     -0.09105929	      0.14820449	     -0.20120953	     -0.15951673	      0.85920232	     -0.15125708	     -0.00003845	      0.12053692	      0.69309523	      0.00000000	      0.00000000	      0.01745329
     13.16666700	      2.53918115	     -0.03356826	     -0.28692227	      2.60861102	      1.19043612	     -0.01153667	     -0.09655653	      0.05750761	      0.57992733	     -0.22698381	      0.18502776	      0.12327857	      0.18961662	     -0.09786107	      0.22354007	     -0.20803803	     -0.19550307	     -0.09081968	      0.14586112	     -0.20068259	     -0.15953895	      0.85742907	     -0.14674737	     -0.00155772	      0.12154958	      0.69154405	      0.00000000	      0.00000000	      0.01745329
     13.20000000	      2.53919204	     -0.03362705	     -0.28691755	      2.60919896	      1.19045578	     -0.01125270	     -0.09654916	      0.05754101	      0.57994466	     -0.22699275	      0.18499303	      0.12328314	      0.18966059	     -0.09787936	      0.22353905	     -0.20804223	     -0.19546936	     -0.09082711	      0.14583829	     -0.20070550	     -0.15953010	      0.85737636	     -0.14672971	     -0.00157218	      0.12155384	      0.69152355	      0.00000000	      0.00000000	      0.01745329
     13.23333300	      2.53952878	     -0.03372332	     -0.28684592	      2.60986116	      1.19054868	     -0.01092941	     -0.09640062	      0.05809814	      0.57958417	     -0.22726484	      0.18521339	      0.12324619	      0.18978430	     -0.09781905	      0.22396221	     -0.20799252	     -0.19523221	     -0.09069718	      0.14575493	     -0.20078514	     -0.15947885	      0.85705129	     -0.14691824	     -0.00174537	      0.12152811	      0.69141040	      0.00000000	      0.00000000	      0.01745329
     13.26666700	      2.54146355	     -0.03336464	     -0.28743888	      2.61079799	      1.19068274	     -0.01041031	     -0.09599555	      0.06183364	      0.57681080	     -0.22852302	      0.18671198	      0.12306142	      0.18985148	     -0.09751525	      0.22709904	     -0.20754573	     -0.19450163	     -0.08971881	      0.14697206	     -0.20148163	     -0.15877011	      0.85502827	     -0.14997337	     -0.00158483	      0.12107400	      0.69133655	      0.00000000	      0.00000000	      0.01745329
     13.30000000	      2.54173066	     -0.03327911	     -0.28726084	      2.61157972	      1.19088400	     -0.01022077	     -0.09618275	      0.06223430	      0.57662395	     -0.22858191	      0.18691397	      0.12304473	      0.18972855	     -0.09748123	      0.22739865	     -0.20749807	     -0.19451274	     -0.08963245	      0.14743894	     -0.20159561	     -0.15863745	      0.85491885	     -0.15050731	     -0.00149209	      0.12100668	      0.69144697	      0.00000000	      0.00000000	      0.01745329
     13.33333300	      2.54470982	     -0.03334627	     -0.28800651	      2.61336356	      1.19102929	     -0.00993306	     -0.10058376	      0.06765367	      0.57278930	     -0.22789466	      0.18876279	      0.12304712	      0.18791728	     -0.09793989	      0.23235200	     -0.20665971	     -0.19574637	     -0.08861816	      0.15697453	     -0.20524373	     -0.15714747	      0.85645181	     -0.16103082	      0.00506277	      0.12057696	      0.69896222	      0.00000000	      0.00000000	      0.01745329
     13.36666700	      2.54847573	     -0.03342503	     -0.28579324	      2.61477397	      1.19041273	     -0.00990785	     -0.11102691	      0.08665436	      0.56517948	     -0.23670716	      0.19029270	      0.12426280	      0.18600661	     -0.10744408	      0.23934933	     -0.20651556	     -0.19882236	     -0.10028745	      0.16493546	     -0.22838841	     -0.16873345	      0.90930524	     -0.17046818	      0.00724115	      0.15380054	      0.76692876	      0.00000000	      0.00000000	      0.01745329
     13.40000000	      2.54865620	     -0.03280135	     -0.28551243	      2.61573241	      1.19115257	     -0.00968224	     -0.11192277	      0.08743676	      0.56275204	     -0.24049506	      0.19152578	      0.12415132	      0.18525126	     -0.10702772	      0.24010317	     -0.20645311	     -0.19862158	     -0.09992685	      0.17560976	     -0.23144717	     -0.16680476	      0.91166654	     -0.17871838	      0.00394291	      0.15542790	      0.76994106	      0.00000000	      0.00000000	      0.01745329
     13.43333300	      2.54858120	     -0.03316460	     -0.30989482	      2.61601662	      1.19095755	     -0.00955830	     -0.11276075	      0.08914223	      0.59798690	     -0.23968742	      0.21058944	      0.12380329	      0.18342029	     -0.09548184	      0.25975500	     -0.20588625	     -0.19819981	     -0.08715371	      0.21916127	     -0.28289950	     -0.23720729	      1.01472561	     -0.25947187	     -0.05426376	      0.35290733	      0.93173435	      0.00000000	      0.00000000	      0.01745329
     13.46666700	      2.55681126	     -0.03449752	     -0.30088597	      2.61639613	      1.19027845	     -0.00962021	     -0.10918975	      0.09869418	      0.58273901	     -0.25325502	      0.20652307	      0.12587261	      0.18057462	     -0.11417696	      0.26104936	     -0.20643214	     -0.20306160	     -0.10140426	      0.24374513	     -0.30273266	     -0.24945572	      1.07586116	     -0.29995556	     -0.06574554	      0.38179712	      1.01784879	      0.00000000	      0.00000000	      0.01745329
     13.50000000	      2.55844290	     -0.03788960	     -0.29972681	      2.61623018	      1.18999909	     -0.00962070	     -0.09576863	      0.09954589	      0.58092375	     -0.26208331	      0.20271957	      0.12749941	      0.17619118	     -0.11072871	      0.26016742	     -0.20677735	     -0.20719656	     -0.10017874	      0.27641139	     -0.31605588	     -0.27030039	      1.13931458	     -0.35978178	     -0.10425705	      0.42755968	      1.11810352	      0.00000000	      0.00000000	      0.01745329
     13.53333300	      2.56914288	     -0.03892011	     -0.30421306	      2.61609012	      1.18976239	     -0.00941614	     -0.08985161	      0.10243169	      0.58541427	     -0.26628380	      0.20182923	      0.12853622	      0.17240900	     -0.10932265	      0.26658938	     -0.20644280	     -0.20938557	     -0.09618434	      0.31405010	     -0.34151067	     -0.30603147	      1.18456737	     -0.41883302	     -0.13147177	      0.47364800	      1.21561484	      0.00000000	      0.00000000	      0.01745329
     13.56666700	      2.56970258	     -0.03815567	     -0.31091257	      2.61619064	      1.19006871	     -0.00885395	     -0.08139579	      0.09458962	      0.59384838	     -0.26728177	      0.20811039	      0.12805834	      0.17224431	     -0.10660680	      0.27333107	     -0.20677658	     -0.20866624	     -0.09668758	      0.35099893	     -0.34664319	     -0.33282493	      1.22422202	     -0.47073137	     -0.16385926	      0.52037175	      1.25960257	      0.00000000	      0.00000000	      0.01745329
     13.60000000	      2.57473110	     -0.03691217	     -0.31194779	      2.61647395	      1.19074244	     -0.00757918	     -0.07650498	      0.09858252	      0.59160863	     -0.27079299	      0.20938529	      0.12786230	      0.17343866	     -0.10686808	      0.27570787	     -0.20669785	     -0.20727904	     -0.09591595	      0.37380170	     -0.35478398	     -0.33229016	      1.22422213	     -0.49584683	     -0.16624001	      0.51979020	      1.26532492	      0.00000000	      0.00000000	      0.01745329
     13.63333300	      2.58916344	     -0.04073555	     -0.31453819	      2.61570221	      1.18982268	     -0.00832832	     -0.06503280	      0.09391523	      0.59714820	     -0.27692609	      0.20666767	      0.12949908	      0.16603346	     -0.11385855	      0.28091517	     -0.20711058	     -0.21362583	     -0.09470610	      0.41760640	     -0.37757922	     -0.37567859	      1.28318800	     -0.54885161	     -0.18409012	      0.58983473	      1.35075229	      0.00000000	      0.00000000	      0.01745329
     13.66666700	      2.59160889	     -0.03998178	     -0.31627679	      2.61649349	      1.19059985	     -0.00758558	     -0.06333596	      0.09593142	      0.59489858	     -0.27933096	      0.20883899	      0.12917661	      0.16613492	     -0.11205724	      0.28388077	     -0.20679585	     -0.21288869	     -0.09361573	      0.43081280	     -0.38113041	     -0.37469478	      1.28243872	     -0.56422883	     -0.18737891	      0.58910423	      1.34857628	      0.00000000	      0.00000000	      0.01745329
     13.70000000	      2.60731121	     -0.04123757	     -0.32837684	      2.61670953	      1.19051039	     -0.00823774	     -0.05920132	      0.09011326	      0.61044542	     -0.27111456	      0.21223840	      0.12940389	      0.15974062	     -0.10651904	      0.29802457	     -0.20675442	     -0.21777166	     -0.09157358	      0.47140761	     -0.41054102	     -0.42512958	      1.33668769	     -0.60383709	     -0.19992871	      0.64167414	      1.40117100	      0.00000000	      0.00000000	      0.01745329
     13.73333300	      2.61092963	     -0.04097279	     -0.33010776	      2.61735142	      1.19163654	     -0.00769500	     -0.05864534	      0.09127738	      0.61053465	     -0.26969819	      0.21466111	      0.12915979	      0.15937319	     -0.10552801	      0.30080675	     -0.20673771	     -0.21795107	     -0.09217120	      0.48504287	     -0.41358226	     -0.42700823	      1.33966753	     -0.61585286	     -0.20288212	      0.64250966	      1.40346159	      0.00000000	      0.00000000	      0.01745329
     13.76666700	      2.62179000	     -0.04188286	     -0.33071940	      2.61772680	      1.19147850	     -0.00851413	     -0.05707408	      0.08870198	      0.60710917	     -0.26832016	      0.21227560	      0.13025329	      0.15429765	     -0.10911661	      0.30759099	     -0.20753781	     -0.22206892	     -0.09667414	      0.51419479	     -0.43347632	     -0.46554482	      1.39303020	     -0.64487769	     -0.21199986	      0.66485651	      1.46072320	      0.00000000	      0.00000000	      0.01745329
     13.80000000	      2.62994829	     -0.04214995	     -0.33374735	      2.61758249	      1.19192018	     -0.00901006	     -0.05361310	      0.08165684	      0.60918466	     -0.26412293	      0.21111072	      0.13084613	      0.15188273	     -0.10630164	      0.31382310	     -0.20933497	     -0.22425636	     -0.09903349	      0.55064729	     -0.44901321	     -0.51367647	      1.43540010	     -0.67749069	     -0.22812031	      0.69689565	      1.50277947	      0.00000000	      0.00000000	      0.01745329
     13.83333300	      2.63880194	     -0.04221019	     -0.33341704	      2.61794696	      1.19245913	     -0.00964867	     -0.05469161	      0.07787876	      0.60451809	     -0.26182055	      0.20811283	      0.13186631	      0.14834827	     -0.10734419	      0.31783302	     -0.21112519	     -0.22626624	     -0.10085992	      0.58226499	     -0.46341328	     -0.56030974	      1.46753686	     -0.71080351	     -0.23509384	      0.71889095	      1.53891500	      0.00000000	      0.00000000	      0.01745329
     13.86666700	      2.63996133	     -0.04201501	     -0.33239265	      2.61873291	      1.19423327	     -0.00886592	     -0.05314998	      0.07918872	      0.59796440	     -0.26894843	      0.21053633	      0.13153327	      0.14876179	     -0.10615311	      0.31988756	     -0.21091559	     -0.22511493	     -0.10020252	      0.58866840	     -0.46776368	     -0.56172976	      1.46763682	     -0.71877766	     -0.23933060	      0.71950938	      1.53869998	      0.00000000	      0.00000000	      0.01745329
     13.90000000	      2.64532054	     -0.04057934	     -0.32022405	      2.61686447	      1.19304083	     -0.01058208	     -0.05195644	      0.07460048	      0.58841800	     -0.27710315	      0.19454119	      0.13386872	      0.14903235	     -0.11203914	      0.30913751	     -0.21522170	     -0.22751037	     -0.10720021	      0.63418676	     -0.48133918	     -0.62216261	      1.53432939	     -0.76841139	     -0.24339665	      0.75668101	      1.59587511	      0.00000000	      0.00000000	      0.01745329
     13.93333300	      2.64498785	     -0.04061467	     -0.31983619	      2.61777273	      1.19433845	     -0.00965565	     -0.04971438	      0.07453200	      0.58175101	     -0.28383150	      0.19689505	      0.13359314	      0.14855508	     -0.11041736	      0.31129796	     -0.21509546	     -0.22524841	     -0.10605703	      0.64309555	     -0.48597617	     -0.62386531	      1.53342358	     -0.77879409	     -0.24676702	      0.75678882	      1.59449435	      0.00000000	      0.00000000	      0.01745329
     13.96666700	      2.65159666	     -0.03900222	     -0.32015163	      2.61642507	      1.19349878	     -0.00940096	     -0.04302207	      0.06282090	      0.58027430	     -0.26686606	      0.18733114	      0.13508129	      0.14944904	     -0.09634402	      0.30798283	     -0.22073921	     -0.22240456	     -0.09581165	      0.72032518	     -0.48915803	     -0.73154905	      1.59009191	     -0.82668971	     -0.25863197	      0.82177953	      1.63640874	      0.00000000	      0.00000000	      0.01745329
     14.00000000	      2.65458765	     -0.03965312	     -0.31505584	      2.61534791	      1.19385901	     -0.01105462	     -0.04293204	      0.05841993	      0.57583402	     -0.26824331	      0.18176619	      0.13662234	      0.14722741	     -0.10467716	      0.30421736	     -0.22276972	     -0.22742838	     -0.10168066	      0.73401288	     -0.50424943	     -0.75611738	      1.61265738	     -0.84830612	     -0.27665165	      0.82919999	      1.64714617	      0.00000000	      0.00000000	      0.01745329
     14.03333300	      2.65711721	     -0.03816409	     -0.30929416	      2.61440430	      1.19345030	     -0.01026721	     -0.03963250	      0.05575421	      0.56545600	     -0.27096815	      0.17670672	      0.13750145	      0.15017621	     -0.10718812	      0.29967566	     -0.22607183	     -0.22533493	     -0.10454596	      0.76831151	     -0.51451762	     -0.78585795	      1.65118984	     -0.86784513	     -0.28834072	      0.85471851	      1.67512553	      0.00000000	      0.00000000	      0.01745329
     14.06666700	      2.66213221	     -0.03830879	     -0.30727111	      2.61434991	      1.19316161	     -0.00979636	     -0.03608160	      0.05332737	      0.55652774	     -0.26652321	      0.17261150	      0.13874940	      0.14932267	     -0.10319853	      0.29792370	     -0.22926420	     -0.22604658	     -0.10028874	      0.80037172	     -0.52405124	     -0.83267319	      1.68970453	     -0.89238335	     -0.30134763	      0.89716153	      1.71275985	      0.00000000	      0.00000000	      0.01745329
     14.10000000	      2.66516433	     -0.03751984	     -0.30265620	      2.61312405	      1.19413502	     -0.00939300	     -0.03408082	      0.05528682	      0.55265102	     -0.27985032	      0.16894352	      0.13920708	      0.15194366	     -0.10669939	      0.29339157	     -0.23096573	     -0.22525781	     -0.10484664	      0.80071541	     -0.53774771	     -0.84610353	      1.69864685	     -0.88523089	     -0.31575957	      0.91613544	      1.72981116	      0.00000000	      0.00000000	      0.01745329
     14.13333300	      2.66797377	     -0.03655510	     -0.29558817	      2.61160040	      1.19332223	     -0.00913315	     -0.03365701	      0.05575274	      0.54631672	     -0.28656336	      0.15944089	      0.14086459	      0.15065798	     -0.11057080	      0.28552486	     -0.23420927	     -0.22363546	     -0.10794609	      0.81925601	     -0.54992859	     -0.87101508	      1.74326781	     -0.88981352	     -0.32863374	      0.95809631	      1.79209088	      0.00000000	      0.00000000	      0.01745329
     14.16666700	      2.67043005	     -0.03589218	     -0.29479104	      2.61181224	      1.19382967	     -0.00836992	     -0.03122566	      0.05738988	      0.54061514	     -0.29373716	      0.15991897	      0.14072386	      0.15311055	     -0.10922047	      0.28551376	     -0.23474840	     -0.22307056	     -0.10685110	      0.80821207	     -0.55929346	     -0.88823072	      1.75632897	     -0.87413847	     -0.33613268	      0.97713906	      1.81639854	      0.00000000	      0.00000000	      0.01745329
     14.20000000	      2.67444848	     -0.03496558	     -0.29405982	      2.61057077	      1.19230519	     -0.00813534	     -0.02938855	      0.05736915	      0.53755589	     -0.28854864	      0.15554412	      0.14159757	      0.15426701	     -0.10671461	      0.28232892	     -0.23718541	     -0.22269583	     -0.10269522	      0.82736070	     -0.58183077	     -0.92085968	      1.79336486	     -0.87573417	     -0.34583244	      1.01399522	      1.89667890	      0.00000000	      0.00000000	      0.01745329
     14.23333300	      2.67582758	     -0.03405826	     -0.29443324	      2.61034760	      1.19275119	     -0.00850165	     -0.03200266	      0.05743524	      0.53907088	     -0.28833854	      0.15683431	      0.14150935	      0.15360027	     -0.10583017	      0.28145607	     -0.23758165	     -0.22323088	     -0.10287355	      0.80711721	     -0.58678963	     -0.93349342	      1.79987514	     -0.85084680	     -0.35005168	      1.02561634	      1.90655599	      0.00000000	      0.00000000	      0.01745329
     14.26666700	      2.67685907	     -0.03301915	     -0.29588555	      2.60971273	      1.19268388	     -0.00802548	     -0.03064465	      0.05930914	      0.54151475	     -0.28512082	      0.15555354	      0.14156850	      0.15567274	     -0.10573514	      0.28294679	     -0.23777404	     -0.22091767	     -0.10206452	      0.79016603	     -0.59008136	     -0.94309939	      1.80605400	     -0.82842937	     -0.35335714	      1.03497951	      1.91814106	      0.00000000	      0.00000000	      0.01745329
     14.30000000	      2.67803546	     -0.03184829	     -0.29695597	      2.60947740	      1.19234996	     -0.00796816	     -0.03242682	      0.05934843	      0.54331455	     -0.28214165	      0.15776900	      0.14128980	      0.15583196	     -0.10418415	      0.28257341	     -0.23815532	     -0.22059374	     -0.10178890	      0.77661523	     -0.59350086	     -0.95012824	      1.81135760	     -0.80939547	     -0.35713769	      1.04219787	      1.92612570	      0.00000000	      0.00000000	      0.01745329
     14.33333300	      2.67831630	     -0.03097686	     -0.29923313	      2.60925004	      1.19192624	     -0.00765138	     -0.03192435	      0.05987485	      0.54577169	     -0.27843713	      0.15831962	      0.14115179	      0.15757610	     -0.10319644	      0.28421442	     -0.23835573	     -0.21836345	     -0.10080534	      0.76423783	     -0.59710812	     -0.95559935	      1.81523794	     -0.79422849	     -0.36316982	      1.04726989	      1.93041018	      0.00000000	      0.00000000	      0.01745329
     14.36666700	      2.67870347	     -0.03064591	     -0.29890538	      2.60953064	      1.19124054	     -0.00757738	     -0.03202648	      0.06023878	      0.54615565	     -0.27814686	      0.15849036	      0.14113013	      0.15759121	     -0.10309823	      0.28428536	     -0.23835572	     -0.21839133	     -0.10075386	      0.76378937	     -0.59716605	     -0.95572617	      1.81532895	     -0.79358750	     -0.36365698	      1.04742986	      1.93040500	      0.00000000	      0.00000000	      0.01745329
     14.40000000	      2.67736778	     -0.02494519	     -0.31287627	      2.60940026	      1.19184381	     -0.00602618	     -0.03645956	      0.05768225	      0.55754155	     -0.25832395	      0.17089913	      0.13933587	      0.16590892	     -0.09422801	      0.29439963	     -0.23915710	     -0.20901648	     -0.09517591	      0.75504040	     -0.61560625	     -0.95644166	      1.80809978	     -0.77004308	     -0.39996513	      1.03783985	      1.91338079	      0.00000000	      0.00000000	      0.01745329
     14.43333300	      2.67718987	     -0.02479417	     -0.31236878	      2.60966840	      1.19119705	     -0.00623908	     -0.03677309	      0.05741385	      0.55829443	     -0.25760197	      0.17089889	      0.13936190	      0.16565584	     -0.09433797	      0.29435497	     -0.23917049	     -0.20912743	     -0.09523035	      0.75491222	     -0.61550848	     -0.95649660	      1.80812954	     -0.76965545	     -0.39980645	      1.03773241	      1.91339005	      0.00000000	      0.00000000	      0.01745329
     14.46666700	      2.67699025	     -0.02457136	     -0.31254576	      2.60946100	      1.19093524	     -0.00689152	     -0.03957292	      0.05631106	      0.56405492	     -0.25131928	      0.16970451	      0.13966742	      0.16468123	     -0.09554322	      0.29285389	     -0.23948447	     -0.21018699	     -0.09610094	      0.75298517	     -0.61376292	     -0.95712129	      1.80723555	     -0.76483800	     -0.39807938	      1.03687196	      1.91287535	      0.00000000	      0.00000000	      0.01745329
     14.50000000	      2.67875136	     -0.02345784	     -0.31769510	      2.61026481	      1.19114393	     -0.00586909	     -0.04060061	      0.05647629	      0.56697642	     -0.24280295	      0.17718059	      0.13893816	      0.16534621	     -0.09487499	      0.29942998	     -0.23910094	     -0.20799901	     -0.09427609	      0.74310905	     -0.60890254	     -0.96607452	      1.78307246	     -0.74540941	     -0.39596942	      1.03457876	      1.90362324	      0.00000000	      0.00000000	      0.01745329
     14.53333300	      2.68036012	     -0.02510071	     -0.32373349	      2.61146966	      1.19153434	     -0.00527961	     -0.03995427	      0.05522982	      0.57183300	     -0.23029322	      0.18539252	      0.13865246	      0.16430512	     -0.09712323	      0.30830902	     -0.23822498	     -0.20917152	     -0.09391708	      0.73187061	     -0.58880791	     -0.97351048	      1.73679845	     -0.73484546	     -0.39015260	      1.03383478	      1.88438819	      0.00000000	      0.00000000	      0.01745329
     14.56666700	      2.68140682	     -0.02669892	     -0.32755106	      2.61227479	      1.19148538	     -0.00516691	     -0.03846511	      0.05368031	      0.57476234	     -0.22095726	      0.19094825	      0.13888558	      0.16322924	     -0.10140154	      0.31528885	     -0.23765746	     -0.21190849	     -0.09677261	      0.71044047	     -0.56167828	     -0.98204906	      1.69214501	     -0.72435302	     -0.38241551	      1.03964971	      1.86305483	      0.00000000	      0.00000000	      0.01745329
     14.60000000	      2.68347591	     -0.02833291	     -0.33189149	      2.61372619	      1.19143959	     -0.00492535	     -0.04034622	      0.05200749	      0.57640303	     -0.21041853	      0.19801717	      0.13888059	      0.15956403	     -0.10235515	      0.32138834	     -0.23704891	     -0.21449146	     -0.09782139	      0.68541510	     -0.52977017	     -0.99033206	      1.65158254	     -0.71263370	     -0.36742261	      1.04785492	      1.83761838	      0.00000000	      0.00000000	      0.01745329
     14.63333300	      2.68502568	     -0.02901979	     -0.33112470	      2.61444714	      1.19157798	     -0.00449706	     -0.03926702	      0.05002812	      0.57675635	     -0.20704263	      0.20034920	      0.13953847	      0.15899268	     -0.10832018	      0.32661331	     -0.23704909	     -0.21657219	     -0.10248322	      0.66835381	     -0.49156109	     -0.99936823	      1.59967689	     -0.71312451	     -0.34701030	      1.06001719	      1.80155080	      0.00000000	      0.00000000	      0.01745329
     14.66666700	      2.68806656	     -0.02861044	     -0.32801688	      2.61543387	      1.19130618	     -0.00387543	     -0.03928829	      0.04919127	      0.57064656	     -0.20814779	      0.19979134	      0.14034746	      0.15965837	     -0.11301603	      0.32829600	     -0.23798907	     -0.21711697	     -0.10596095	      0.65719781	     -0.46003089	     -1.01041638	      1.57478687	     -0.71106081	     -0.32261170	      1.07313166	      1.78846621	      0.00000000	      0.00000000	      0.01745329
     14.70000000	      2.68845157	     -0.02857706	     -0.32811067	      2.61512716	      1.19088522	     -0.00392562	     -0.03923370	      0.04943032	      0.57119474	     -0.20746045	      0.19959573	      0.14038439	      0.15963699	     -0.11314501	      0.32790240	     -0.23809070	     -0.21708127	     -0.10618114	      0.65728198	     -0.45923187	     -1.01036123	      1.57467480	     -0.71124250	     -0.32205195	      1.07315781	      1.78836141	      0.00000000	      0.00000000	      0.01745329
     14.73333300	      2.69265770	     -0.02771090	     -0.32634183	      2.61746365	      1.19106976	     -0.00302105	     -0.03969214	      0.04900129	      0.56355804	     -0.20702073	      0.20181648	      0.14049289	      0.15925925	     -0.11354303	      0.33068629	     -0.23851832	     -0.21707206	     -0.10640083	      0.66370610	     -0.43205829	     -1.02337699	      1.56518345	     -0.71770859	     -0.28952657	      1.08873225	      1.77968463	      0.00000000	      0.00000000	      0.01745329
     14.76666700	      2.69503673	     -0.02700871	     -0.32544321	      2.61726498	      1.19099562	     -0.00334795	     -0.04079197	      0.05193579	      0.56410815	     -0.20831496	      0.19806209	      0.14109502	      0.15920274	     -0.11580238	      0.33182330	     -0.23849384	     -0.21681396	     -0.10682218	      0.66230675	     -0.42940723	     -1.02648082	      1.56505868	     -0.71618996	     -0.28779179	      1.09235778	      1.77872998	      0.00000000	      0.00000000	      0.01745329
     14.80000000	      2.70555333	     -0.02559743	     -0.31798640	      2.61859668	      1.19117769	     -0.00351305	     -0.04235128	      0.05411396	      0.55573584	     -0.22091862	      0.19266440	      0.14251614	      0.15873725	     -0.12024319	      0.33328861	     -0.24026509	     -0.21831860	     -0.11601644	      0.66308355	     -0.40292629	     -1.06140826	      1.55805008	     -0.71767340	     -0.24195112	      1.12417258	      1.76568641	      0.00000000	      0.00000000	      0.01745329
     14.83333300	      2.70951844	     -0.02453929	     -0.31795801	      2.61887900	      1.19116293	     -0.00392564	     -0.04301787	      0.05873837	      0.55559047	     -0.22150423	      0.19122065	      0.14274949	      0.15850458	     -0.12078357	      0.33441076	     -0.24015384	     -0.21781284	     -0.11577268	      0.66385265	     -0.40103838	     -1.06102298	      1.55797058	     -0.71829000	     -0.24359771	      1.12497928	      1.76545276	      0.00000000	      0.00000000	      0.01745329
     14.86666700	      2.71404703	     -0.02318179	     -0.31796792	      2.61938887	      1.19142716	     -0.00443479	     -0.04389264	      0.06403717	      0.55485422	     -0.22244371	      0.18996080	      0.14296793	      0.15813591	     -0.12117159	      0.33616388	     -0.23991082	     -0.21742471	     -0.11534686	      0.66420988	     -0.39888144	     -1.06085096	      1.55785495	     -0.71870588	     -0.24539846	      1.12586710	      1.76528243	      0.00000000	      0.00000000	      0.01745329
     14.90000000	      2.71894217	     -0.02183359	     -0.31797285	      2.62018984	      1.19170751	     -0.00518187	     -0.04541856	      0.06977665	      0.55336240	     -0.22409006	      0.18873294	      0.14320707	      0.15746466	     -0.12148585	      0.33868758	     -0.23951628	     -0.21713069	     -0.11476810	      0.66481936	     -0.39683265	     -1.06083870	      1.55751012	     -0.71941603	     -0.24745452	      1.12661225	      1.76499134	      0.00000000	      0.00000000	      0.01745329
     14.93333300	      2.72378107	     -0.02046354	     -0.31789033	      2.62143440	      1.19209157	     -0.00626785	     -0.04819150	      0.07559123	      0.55038411	     -0.22748520	      0.18719980	      0.14355681	      0.15604651	     -0.12177180	      0.34270502	     -0.23885082	     -0.21717802	     -0.11417938	      0.66676319	     -0.39565166	     -1.06138416	      1.55635225	     -0.72142204	     -0.24953645	      1.12672366	      1.76447243	      0.00000000	      0.00000000	      0.01745329
     14.96666700	      2.72908066	     -0.01874669	     -0.31749457	      2.62293989	      1.19264633	     -0.00778568	     -0.05178384	      0.08153783	      0.54686155	     -0.23190892	      0.18566075	      0.14396484	      0.15398759	     -0.12190776	      0.34710345	     -0.23813069	     -0.21788897	     -0.11445628	      0.67048660	     -0.39547714	     -1.06252627	      1.55435385	     -0.72548755	     -0.25134313	      1.12541313	      1.76383486	      0.00000000	      0.00000000	      0.01745329
     15.00000000	      2.73464589	     -0.01690960	     -0.31698890	      2.62438574	      1.19330594	     -0.00970071	     -0.05579805	      0.08756062	      0.54426786	     -0.23555986	      0.18384832	      0.14442100	      0.15168852	     -0.12214233	      0.35113706	     -0.23749761	     -0.21877163	     -0.11553812	      0.67418435	     -0.39522370	     -1.06365722	      1.55277170	     -0.72983100	     -0.25314212	      1.12332423	      1.76259918	      0.00000000	      0.00000000	      0.01745329
     15.03333300	      2.73993144	     -0.01483967	     -0.31652511	      2.62583571	      1.19393175	     -0.01206407	     -0.06077080	      0.09330725	      0.54232574	     -0.23855132	      0.18172093	      0.14493825	      0.14896527	     -0.12243583	      0.35538081	     -0.23683469	     -0.21988198	     -0.11720444	      0.67698434	     -0.39473197	     -1.06492295	      1.55185704	     -0.73317022	     -0.25492406	      1.12084639	      1.76001346	      0.00000000	      0.00000000	      0.01745329
     15.06666700	      2.75045099	     -0.01145992	     -0.31579423	      2.62780618	      1.19484469	     -0.01546189	     -0.06851029	      0.09904613	      0.54230246	     -0.24275398	      0.17600211	      0.14617533	      0.14445479	     -0.11722926	      0.37186495	     -0.23618107	     -0.22462436	     -0.14376598	      0.67177475	     -0.39416743	     -1.07951183	      1.54930571	     -0.73750923	     -0.24647859	      1.09869583	      1.74053760	      0.00000000	      0.00000000	      0.01745329
     15.10000000	      2.75473710	     -0.00932546	     -0.31588519	      2.62925606	      1.19543131	     -0.01789824	     -0.07367228	      0.10403985	      0.54042469	     -0.24495071	      0.17445005	      0.14655820	      0.14184001	     -0.11765218	      0.37590560	     -0.23554806	     -0.22488970	     -0.14379686	      0.67315663	     -0.39192138	     -1.07922293	      1.54923030	     -0.73428019	     -0.24921615	      1.10006672	      1.73953879	      0.00000000	      0.00000000	      0.01745329
     15.13333300	      2.75894984	     -0.00735559	     -0.31611317	      2.63072862	      1.19604593	     -0.02040554	     -0.07823093	      0.10885779	      0.53889456	     -0.24655127	      0.17283926	      0.14694656	      0.13927278	     -0.11790231	      0.38054224	     -0.23489450	     -0.22505710	     -0.14478397	      0.67208556	     -0.38895406	     -1.08014908	      1.54947549	     -0.73061958	     -0.25106999	      1.10118373	      1.73704302	      0.00000000	      0.00000000	      0.01745329
     15.16666700	      2.77142258	     -0.00437893	     -0.31803792	      2.63442367	      1.19750603	     -0.02283958	     -0.08019585	      0.10741356	      0.53542850	     -0.25189628	      0.17196732	      0.14763555	      0.13459880	     -0.11041024	      0.41138478	     -0.23433822	     -0.23105590	     -0.18770528	      0.66389200	     -0.36405307	     -1.10128424	      1.53698148	     -0.71686238	     -0.23527678	      1.09897889	      1.68954757	      0.00000000	      0.00000000	      0.01745329
     15.20000000	      2.77628673	     -0.00269254	     -0.31782957	      2.63570657	      1.19792323	     -0.02535110	     -0.08374887	      0.11249297	      0.53416663	     -0.25387986	      0.17006697	      0.14806875	      0.13173294	     -0.11147205	      0.41485584	     -0.23391498	     -0.23080409	     -0.18765273	      0.66434002	     -0.36162386	     -1.10146525	      1.53724024	     -0.71470976	     -0.23823199	      1.10091661	      1.68867691	      0.00000000	      0.00000000	      0.01745329
