# Supplementary material for: Simulation of Human Movement in Zero Gravity
Source: Sensors (Basel). 2024 Mar 9;24(6):1770. doi: 10.3390/s24061770 (PMC10976247; doi:10.3390/s24061770)
Supplement: Supplementary file 1 [file sensors-24-01770-s001.zip › supplementary/motion_data/12 Jion/motion.trc]

PathFileType	4	(X/Y/Z)	sample.trc
DataRate	CameraRate	NumFrames	NumMarkers	Units	OrigDataRate	OrigDataStartFrame	OrigNumFrames
0.033333333333333333	0.033333333333333333	436	32	m	0.033333333333333333	1	436
Frame#	Time	PELVIS			SPINE_NAVEL			SPINE_CHEST			NECK			CLAVICLE_LEFT			SHOULDER_LEFT			ELBOW_LEFT			WRIST_LEFT			HAND_LEFT			HANDTIP_LEFT			THUMB_LEFT			CLAVICLE_RIGHT			SHOULDER_RIGHT			ELBOW_RIGHT			WRIST_RIGHT			HAND_RIGHT
		X1	Y1	Z1	X2	Y2	Z2	X3	Y3	Z3	X4	Y4	Z4	X5	Y5	Z5	X6	Y6	Z6	X7	Y7	Z7	X8	Y8	Z8	X9	Y9	Z9	X10	Y10	Z10	X11	Y11	Z11	X12	Y12	Z12	X13	Y13	Z13	X14	Y14	Z14	X15	Y15	Z15	X16	Y16	Z16
1	0	2.521709645890609	1.211878794585734	-0.01299638890188552	2.506320666035078	1.388486679196387	-0.01050735620681667	2.502467074098776	1.529999497394013	-0.003647754811759318	2.518118296057074	1.743541992114917	0.02152787155720422	2.500784539860249	1.706120786457311	0.04732865620067804	2.430914827176679	1.657774381589655	0.1604291188792441	2.414299730854621	1.383834375429112	0.1683248553749145	2.335356608063365	1.182627225541433	0.08894301385075822	2.358521293349021	1.100219891160703	0.1200933970585681	2.391232466399364	1.045623202839568	0.03954579071800661	2.392318462133366	1.074858477485216	0.03845320639365545	2.532095677227852	1.710132814907478	-0.01153595347183359	2.572749188879949	1.682586749845173	-0.1326790483826412	2.61019010159648	1.412428038541682	-0.1947840190938158	2.520433904633136	1.204977999169247	-0.2477616705365029	2.537496407487093	1.126886966310236	-0.2287560574901524
2	0.03333300000000072	2.523074541008266	1.210883206789098	-0.01252837467632954	2.507245452881363	1.38759322743058	-0.01010923307912349	2.502672800131157	1.529195684783916	-0.003338683752798274	2.517812909011364	1.742935400403495	0.02206257287255363	2.500228613816956	1.705454445897268	0.04769797700350122	2.429233604203451	1.656718628535846	0.1604389353138782	2.414373228557373	1.382742105927137	0.168679725743203	2.332360130735447	1.183208121921083	0.08794202024551918	2.354818679967095	1.098928448373397	0.1162193522857278	2.392026373818264	1.028224001134776	0.04735499398489456	2.389542658513293	1.074098336706045	0.03961874076471218	2.532180397404313	1.709525895347195	-0.01089188491120665	2.574383852218194	1.682889535402843	-0.1316968227013938	2.612086393118772	1.411943025497869	-0.1921804879069624	2.522908400934853	1.204046191762313	-0.2479477570073949	2.541791877361584	1.127145194200757	-0.228591099046976
3	0.0666670000000007	2.524426074565338	1.209907505428502	-0.01203472032809219	2.508170559733785	1.386708421656742	-0.009696327588934503	2.502880616930938	1.528392057184601	-0.003035509727385227	2.5175474801939	1.742311841351988	0.02259831295594769	2.499709244453002	1.704776185062574	0.04806591592868992	2.427588370641032	1.655629632033698	0.160381913004991	2.41411292197962	1.381738324548016	0.1686573246983106	2.330635994115219	1.182912301724951	0.08671298215266364	2.354292267447996	1.098195505515496	0.114523486800256	2.393185468016622	1.022556586842319	0.04827853716577361	2.389754878910761	1.073743912070637	0.03958919760117727	2.532299083833843	1.708902199760276	-0.01024712817521915	2.576026814654702	1.683209344815069	-0.1307156950180413	2.614102731050188	1.411818124662322	-0.1895770256004359	2.526575122067827	1.203404680944238	-0.2480800009682539	2.54671010641788	1.127598157501919	-0.2284012231048285
4	0.1000000000000005	2.525757935135455	1.208944743491855	-0.0115036688674428	2.509110223525442	1.385819939581766	-0.009272212839497642	2.50312156250323	1.527570386950815	-0.002764572851425195	2.517377868541202	1.74164300620048	0.02308207269263638	2.499281179754063	1.704064923339606	0.04837918397863928	2.426054838642815	1.654481216122801	0.1601257862540025	2.41363480314669	1.380571722367263	0.1678604667222793	2.330467698687831	1.181644839285425	0.08529654616028455	2.357774419394852	1.098325440829214	0.1140631808466745	2.394448595362335	1.022665341304431	0.04643259646615717	2.391698589496803	1.073432810837159	0.03880609501089316	2.532502424778705	1.70822875603502	-0.009645461891416207	2.577732009668714	1.683486836635413	-0.1297707650600117	2.616071416284799	1.411924718644049	-0.1870440397700242	2.530817359493443	1.203014751336545	-0.248082905677036	2.551326097799465	1.128109960922109	-0.2281579481549686
5	0.1333330000000004	2.527064548532867	1.207990705487819	-0.01093256081623689	2.510083202428373	1.384923827716694	-0.008845410648281066	2.503430956018551	1.5267251377049	-0.002556313681583485	2.517344839453017	1.740922149378051	0.02344463359644697	2.498987337767888	1.703319228655616	0.0485701644942036	2.424707350372868	1.653279323910435	0.1595472047302541	2.413148789763529	1.379158120167568	0.1659945209837454	2.331612547040742	1.179493315634248	0.08388504291197535	2.366045073764006	1.10010357239337	0.1145983230972957	2.396165327908351	1.023606137858672	0.0459191620528171	2.394276461506516	1.073270699247943	0.03752997436054618	2.532827068194798	1.707493500040134	-0.009144362252289484	2.579559009651873	1.683644618262492	-0.1289029545117039	2.618109880913741	1.411987859406346	-0.1846683806459684	2.535386409549134	1.202633600940959	-0.2479428960780914	2.555694253851421	1.128351041073858	-0.2276090948418814
6	0.1666670000000003	2.52832435531872	1.207056788961665	-0.01032633770383922	2.511083720467824	1.384035594783466	-0.008410451481302497	2.503817177809576	1.525874198924928	-0.002400463583891128	2.517457524052252	1.74017209238911	0.0236751067255889	2.498840977234577	1.702562577409684	0.04863408076298978	2.423550420880709	1.652064694672228	0.1586523596501243	2.412658744992354	1.377438695349785	0.1632509927627808	2.333511268347647	1.176706115807541	0.08184993985985319	2.377120911279696	1.103503928444768	0.1161645145270471	2.400744154919732	1.025438305173639	0.0478587591874529	2.3990101125975	1.073482055080861	0.03552607717770899	2.533276852346957	1.706717125564071	-0.00875388213968753	2.581500331807905	1.683613027283214	-0.1281154920591574	2.620849718005044	1.411804460958122	-0.1825182058316736	2.540583878385394	1.202040058081234	-0.2476452470992646	2.561097615194829	1.128478427161031	-0.2262427939928055
7	0.2000000000000002	2.529480375962607	1.20615939865133	-0.009698328406719537	2.512025906073429	1.383171513642797	-0.00795584129796509	2.504189005852583	1.525033870511012	-0.002252603955093832	2.517654113006095	1.739410941395363	0.02380914092228829	2.498788217622594	1.701812418140985	0.04861615209978791	2.422468292423911	1.650896828381686	0.1575887718444617	2.411685047845165	1.375496504510553	0.1604976195499033	2.334705065925438	1.173765370700383	0.07971341923452342	2.384193501124701	1.105666431944585	0.1189419667873911	2.406164179633863	1.027402764985766	0.05043064210195636	2.403868135514608	1.073514967114588	0.03375766516421263	2.533772458191975	1.705917980288944	-0.008445858984215826	2.583390840769871	1.683314044514511	-0.1273805566215933	2.623881604815417	1.411210029199084	-0.1806929119896425	2.545224339231501	1.201119679175264	-0.2472880082144252	2.56647584291671	1.128433839318067	-0.2244388731863972
8	0.233333	2.530464039204601	1.205324798958568	-0.00907378019066948	2.512787127150869	1.382354079804829	-0.007485205308965727	2.504416570019635	1.524225253466928	-0.002071243877203983	2.517856923295538	1.738657391205192	0.02390233506996713	2.498757894007337	1.701085851433536	0.04857823036475571	2.421326315313935	1.649847241443479	0.156552937362183	2.409566057257268	1.373678263842728	0.1583080269280032	2.333131132098794	1.17125189082752	0.07834748151810197	2.382353259610244	1.105390767612069	0.1213965376526438	2.401435077917022	1.027909191387747	0.05123900943080623	2.401548580801112	1.073013634252386	0.03274927247859828	2.534214804965835	1.705117268298561	-0.008176429988532134	2.585020068212641	1.682728336510864	-0.1266626200745578	2.625285000304665	1.410177620944347	-0.1792128152327639	2.547779243749998	1.19973129502358	-0.2468951301766172	2.568920845333187	1.127781188258194	-0.2226032227032826
9	0.266667	2.531370686926926	1.204587327326439	-0.00848018680069763	2.513453513564567	1.381618144412224	-0.007011238542522946	2.504606860301426	1.523486021762494	-0.001824806346361544	2.518136915269122	1.737953733363653	0.02399604946815607	2.498826490713198	1.700421192965051	0.04856746362016398	2.420324608145048	1.648995988713936	0.1557024689195726	2.407219095342136	1.372492146943951	0.1564538231573044	2.331403366627688	1.168912983527078	0.07861482646480621	2.38104728604606	1.104998100437085	0.1214924035996714	2.39900518273473	1.027425451135601	0.05109380387684387	2.399766213881575	1.072502442788031	0.03299788093312659	2.534679660384683	1.704360163373015	-0.007913653428067977	2.586478503486604	1.681930112274753	-0.1259478527170013	2.625876671138811	1.408876456636775	-0.1780946036670763	2.549994947129763	1.197900135555991	-0.2465176058558969	2.570456501647899	1.126299859797117	-0.2211315998242726
10	0.3000000000000007	2.532306349299842	1.203970931439617	-0.007925912877405097	2.514153720182822	1.380989601733374	-0.006538289519914716	2.504911678635711	1.522844540913426	-0.001505009462969655	2.51856509660359	1.737333453970858	0.02410995568804294	2.499071567885947	1.699846686041643	0.04860234864711739	2.419627675830241	1.648383854875852	0.1550583962974112	2.405270568454139	1.371982860722506	0.15456079523609	2.331091915828577	1.165756926879612	0.08118262976519382	2.386301670747478	1.106978933076203	0.117571992560939	2.402590180037539	1.026275971634631	0.05028082999383121	2.40058331538335	1.07242314642679	0.03360725241493035	2.535253070170791	1.703684277808996	-0.007640932039682163	2.587882333804073	1.681030192363067	-0.1252380374609367	2.62635731933336	1.407535075942156	-0.1772890268425121	2.55260294524653	1.195878955100772	-0.2461419606639838	2.57257910177792	1.124306852447648	-0.2203021192376433
11	0.3333330000000005	2.53332954309944	1.203487425966726	-0.007403401638749954	2.514963213999772	1.380484568044509	-0.006065025741404795	2.505421563291337	1.522320524508317	-0.001114708778716111	2.51917005503183	1.736821492503312	0.02426610311064419	2.499523951644571	1.699381554869767	0.04869790882214802	2.419281352540811	1.648018320474397	0.1546059686525038	2.403968901072006	1.372111456624889	0.1526547371212342	2.332387830826809	1.162707777739108	0.08401088067162299	2.394868376908952	1.111345046484935	0.1105858929782884	2.402853528183995	1.023474720653087	0.05203494663288514	2.402008773931944	1.072351187176851	0.03311689050159895	2.535978090200449	1.703118971667679	-0.007338048557262912	2.589324663457894	1.680157580870279	-0.1245262505986958	2.626947922480701	1.406402525408895	-0.1766189511808914	2.556015352405197	1.193984964895007	-0.2456665393376099	2.575493298170339	1.122497154751012	-0.2201184072668899
12	0.3666670000000005	2.534469472347432	1.20314070780466	-0.00689643513734455	2.515914088535252	1.38011336150119	-0.00558293873409198	2.506159205801803	1.521929151368567	-0.0006603564879579944	2.51996668850389	1.736436368297793	0.02450716455381078	2.500196609019289	1.699038909045205	0.0488906033153232	2.419317953953396	1.647876986773541	0.1543997364274736	2.403408942665206	1.372712781566147	0.151391626728809	2.334254051506673	1.161308866952325	0.08590092490121955	2.400756266688785	1.114780337795654	0.1058434086693284	2.397373571577003	1.021434409553602	0.05651241383523978	2.402333209535291	1.072711430870011	0.03193095525134593	2.536874854569134	1.70268714329607	-0.006972133911926525	2.590854983739496	1.679414093260689	-0.1237965650037761	2.627653197152686	1.405619161058254	-0.1758766380381609	2.559890926775755	1.192506122748551	-0.2449129592825909	2.578566234170574	1.121380580481812	-0.2200044785386891
13	0.4000000000000004	2.535749872371823	1.202927620167235	-0.006393349069987276	2.517024948225418	1.379881106879381	-0.005086071689116406	2.507129421908282	1.521681848721848	-0.0001459067488866716	2.52095655394301	1.736196013011181	0.02486500803584705	2.501091014041919	1.698831569840326	0.0492105803328473	2.419764881605597	1.647921371492109	0.1544996752285363	2.403605521584048	1.373565724090965	0.1509793522785403	2.336138960022203	1.161843998624552	0.08673744531127588	2.403956621860175	1.116730615933985	0.1041085358770402	2.395193382613191	1.021559199113624	0.05823719926848203	2.403043747940177	1.074704192923158	0.03050975280682238	2.53794638059861	1.702409772342887	-0.00652076429118356	2.592477908765358	1.678849539065671	-0.1230426915696136	2.628875249841991	1.405168311947923	-0.1749590127778376	2.563037741777763	1.191715991503525	-0.2438786668582611	2.58119142557439	1.121055909198014	-0.2189292345392564
14	0.4333330000000002	2.537174350225779	1.202847213918026	-0.005881199262137434	2.518298513471014	1.379797294468803	-0.004560225785115814	2.508312028695519	1.521596157089064	0.0004317838908037228	2.522121985390235	1.73612958153303	0.02535460488100376	2.502188147522456	1.698784361900706	0.0496739520970327	2.420592110859693	1.648108676449634	0.1549034778180867	2.404299467491293	1.374080604249811	0.1512148798307148	2.337986931737109	1.16257681960081	0.08734846619837915	2.40657593932775	1.117391582728719	0.1039798499285496	2.395797235401751	1.022147038223397	0.05836812232639472	2.404496968494712	1.07732174101144	0.02908801522891894	2.539175738283431	1.702316742710911	-0.005973530019325761	2.59415644932557	1.678464464745501	-0.1222644370803506	2.630907225498551	1.404878287574293	-0.1739523921694539	2.565301350548254	1.191518583910862	-0.2428758668487303	2.583368007062741	1.120956943513532	-0.2173705719461254
15	0.4666670000000002	2.538735383221113	1.202906784378265	-0.005345438676439694	2.519748137111571	1.3798793053669	-0.003979845155641788	2.509688401198853	1.521697126048332	0.001077543516961978	2.523453975214632	1.736274281533251	0.02598150659414414	2.503475906494908	1.698931483598404	0.05028994687529548	2.421771385792844	1.648417369523663	0.1555867139992292	2.405216423603368	1.373852797994755	0.1517740277716558	2.339743954745763	1.162188427869427	0.08811868405685264	2.408710155502716	1.116741426156567	0.1050736483749932	2.397694930992311	1.021457344529032	0.0590425659399612	2.406472691976077	1.078576508862356	0.02868482177736387	2.540554673113296	1.702444602228983	-0.005328060007311886	2.595829494173519	1.678276680485938	-0.1214745252474571	2.633604352321178	1.404727557012529	-0.1731057985559823	2.566658386651536	1.191723307911396	-0.2421543818062399	2.584844607567268	1.120849420482792	-0.2167453255161184
16	0.5	2.54041004745021	1.203113291111185	-0.004768436275277427	2.521362945098068	1.380138388380904	-0.003333382494572188	2.511226949609934	1.522000137499445	0.001776851014292874	2.524948924437313	1.736650604244903	0.02673892557915739	2.504941852074284	1.699293345755479	0.05104990688383188	2.423261038383748	1.648861566731326	0.1565139645229923	2.406188059996329	1.373330063782737	0.1525686370733398	2.341351156211612	1.160683361672595	0.09014479218794619	2.411264222341206	1.115306302209983	0.107766325588269	2.400105898169953	1.019977429385522	0.06109139540186521	2.408262759473486	1.079174908534509	0.02937915774738649	2.542082076892959	1.702812347281107	-0.004590989561790683	2.597498981879366	1.678321911420409	-0.1206821621455614	2.636462871386897	1.404792432318241	-0.1724972233287327	2.567705078613721	1.192128842555754	-0.2417139049018916	2.585739574471726	1.120803732080895	-0.2167256943241501
17	0.5333330000000007	2.542159850896095	1.203461234406375	-0.004127254515355232	2.523097582723725	1.380566018131755	-0.002621253037589181	2.512869941609924	1.522495351607677	0.002502706599160088	2.526582683564036	1.737246706534541	0.02759057026131505	2.506550907546261	1.699862077025959	0.05191138043448854	2.424978584921494	1.649468730483605	0.157619095975081	2.407213781948407	1.373501865540831	0.1534767319906973	2.342749175799039	1.15961082372589	0.09282585561785546	2.414116144451322	1.114988670517957	0.1096784640461879	2.402872088650704	1.019640385897593	0.06270156088404341	2.409934284890482	1.080021906066586	0.03053372304289454	2.543736826127946	1.703404632426191	-0.003789059160016723	2.599190472162853	1.678603577814682	-0.1198961546819467	2.639261763836835	1.405090954913485	-0.1720308541892097	2.569131651791092	1.192618821974388	-0.2415763331934108	2.586286199656619	1.120858929387151	-0.216628927417416
18	0.5666670000000007	2.543935891057604	1.203913545668086	-0.003397852851613279	2.524883793056924	1.381116483236022	-0.001849967843439281	2.51454743752627	1.523129763108298	0.003230071405461669	2.528304800000749	1.738000328895306	0.02848531424186767	2.508245191925855	1.700582460794319	0.05281678910693622	2.426800404098244	1.650217090030951	0.1588100663244027	2.408449571549871	1.374169900978288	0.1548148032170767	2.343991115274807	1.15949534875847	0.09506899276955461	2.416326906091819	1.115396013621646	0.1110888629549851	2.404493159514249	1.020051738561456	0.06310923949416854	2.411205930855731	1.079997690306624	0.03220837007051899	2.545470803049376	1.704154673667308	-0.002958510253560779	2.600896020035502	1.679073729958814	-0.1191279525425982	2.641721158075769	1.405540035536503	-0.1715208623439372	2.571043140970581	1.193108412007398	-0.2415808923635593	2.586741389055931	1.12089256673053	-0.2158890281931468
19	0.6000000000000005	2.545706067452918	1.204423745446899	-0.002563791017538059	2.52667708554732	1.381732036786268	-0.001032436488585102	2.516219571179793	1.523835701482988	0.003927705630720429	2.530080371553275	1.738831231100647	0.02935455312785288	2.509985969235374	1.701382731532053	0.05369314020982238	2.428654367437525	1.651061608078254	0.1599583015190651	2.410053635097345	1.375289394929281	0.1567224748220472	2.345477110693593	1.160661053259165	0.09674790950991681	2.418200563460936	1.116615268994732	0.1126917267970835	2.405344392682663	1.02155918381104	0.06418037176421973	2.412013178733219	1.080280487460841	0.03365264831927799	2.547251747853069	1.704977303399769	-0.002150972119154176	2.602642881411143	1.679669535679321	-0.1184001516037196	2.643657075567408	1.406080374179021	-0.1708720221766085	2.572802706731498	1.193618114802928	-0.2414246273804506	2.587242215722682	1.120854983159576	-0.2148492493445188
20	0.6333330000000004	2.547478937277229	1.20494324571292	-0.001615979876865031	2.52847399919116	1.382354178795354	-0.0001738142553540841	2.517886488093916	1.524545847646789	0.004588798947616848	2.531878645031469	1.739663686928047	0.03014847953058738	2.511745067992049	1.702193103429204	0.05449248661166169	2.430486772012574	1.651934432791392	0.1609559006305347	2.411942111848937	1.376480568618206	0.1587468601057991	2.347338981112166	1.162017652706689	0.09772572620888618	2.420165648768148	1.117676683205207	0.1146272249115824	2.406989407326258	1.022959266693897	0.06507786080663561	2.41310167923421	1.080767080302945	0.03411488588626622	2.549053935144278	1.705793417434372	-0.001403709854402851	2.604443408167061	1.680324804497273	-0.1177287855677098	2.645212598264029	1.406709080976871	-0.1700345918842443	2.57441178114511	1.194162583684666	-0.2407538350801288	2.58841189800718	1.120865020493305	-0.2137074379694029
21	0.6666670000000003	2.549276488502415	1.205415448594355	-0.0005444822935860142	2.530273516335455	1.382916745178902	0.0007325195664917285	2.519534774831595	1.525184496670278	0.005224883174478065	2.533655258523828	1.740414901676664	0.03082791453330517	2.513482884819638	1.702936865266508	0.05518061557299396	2.432218176775983	1.652763377670929	0.1617246260485344	2.413913686851806	1.377394228168777	0.1606588376426157	2.349158839595291	1.163228297843558	0.09839637808869675	2.422095180773666	1.118668737383421	0.1153904639675311	2.409207666234386	1.023823401032948	0.06531705028053077	2.414499327315776	1.081268426607378	0.03452575795233817	2.5508358535418	1.706516146961945	-0.0007443925417907052	2.606263618384481	1.680915891858733	-0.117121892882422	2.647261023989675	1.407289547566867	-0.1690555987602665	2.575925561181668	1.194766191660907	-0.2394836025232024	2.590235802847109	1.121045188550315	-0.2126637617405875
22	0.7000000000000002	2.551113618252019	1.205804539148985	0.0006608391182516046	2.5320718417636	1.383378538367069	0.001706255973466696	2.521136214979796	1.525704550606445	0.005862092340895924	2.535361053034753	1.741036804002751	0.03137462847441017	2.515153441323111	1.703569559200897	0.05574607467563734	2.433778865460392	1.653499985545555	0.162245608692554	2.415790440463441	1.377935827975671	0.1624968583411033	2.350849896316078	1.164239062069276	0.0992744980412496	2.423991792985434	1.119715178940088	0.1153800224068783	2.411254044751779	1.024443279136798	0.06607720149703276	2.416214960501804	1.081337296517618	0.03576145514620808	2.552550824914355	1.707094106340967	-0.0001838052973466945	2.608043242428815	1.681345359823994	-0.1165780804314735	2.649919265652754	1.407703049745687	-0.168030322568742	2.577467604352135	1.195336804027611	-0.2378665327346676	2.592229562005615	1.121193307490747	-0.2118116052301172
23	0.733333	2.552992047485099	1.206102397920203	0.001999009176465021	2.533860991666848	1.383731900428233	0.00276224372245039	2.522666919999488	1.526098365441588	0.006528216376456958	2.536950526482813	1.741528889297596	0.03178602778732469	2.516711604375811	1.704090324200624	0.0561916894419297	2.435122947140862	1.654130099536021	0.1625412358732791	2.41740838453744	1.378291315844667	0.1642049663043127	2.352429409831327	1.164772943536743	0.1008240426179808	2.426200651335737	1.120663215282929	0.1154892578131003	2.411440870138958	1.024785458420311	0.06851103593296409	2.417487036248279	1.081114715319344	0.03749057175854069	2.554159467845186	1.707525269522348	0.0002796948134535926	2.60973958836664	1.681568547401195	-0.1160870445406133	2.652688730812203	1.407859524552048	-0.1670138155606576	2.578963968316716	1.195702811751244	-0.2363024637290095	2.593564595581186	1.121167332628278	-0.2110255146873475
24	0.766667	2.554924774127985	1.20631312042828	0.003450337299791234	2.535652565141418	1.383983774037554	0.003893767200794628	2.524134235088793	1.526375038505856	0.007228739621317024	2.538400312438051	1.74190813450878	0.0320724558083382	2.518132413518916	1.70451247029768	0.05652714038900877	2.436242187212763	1.654659229738553	0.1626490608940702	2.418722551004785	1.378749619526777	0.1656294159054363	2.353871985751236	1.165069897318391	0.1028401404964432	2.428400809532076	1.12184673125452	0.115705924203763	2.410179676604971	1.024973998690834	0.074141925893322	2.418282496201823	1.080991807527139	0.03943034284621556	2.555649350973925	1.707828329909366	0.000655711120850476	2.611362985219744	1.681597798056158	-0.1156351578413514	2.65539480510756	1.407798047379042	-0.1659493730389322	2.580519718702031	1.195807866524065	-0.2348324337672797	2.594674952327404	1.121126938269501	-0.2103233615699188
25	0.8000000000000007	2.556934733644839	1.206443553362422	0.004979460683853172	2.537468046641078	1.384143378362963	0.005078523021682372	2.52555884417963	1.52654511923064	0.007956258595110259	2.539688526665976	1.742191092123031	0.03224985048109274	2.519396631542671	1.70484682432633	0.05676699327434668	2.437161913479177	1.655088595519421	0.1626476942162022	2.419831162030814	1.37917083264027	0.1664643560354524	2.355252090170615	1.165028520687679	0.1044211253564279	2.430401768140097	1.12249586564349	0.1160105991159713	2.410419329707177	1.024878030117634	0.07626151197108352	2.419381839790855	1.080912239003515	0.04066581852942119	2.557007455473169	1.708024298630428	0.0009546892907607576	2.612899282973241	1.681465055168132	-0.1152144789967038	2.657952195022463	1.407624700033913	-0.1647761224001897	2.582644884940149	1.195598133000481	-0.2332369186778769	2.596562682115127	1.120919819689101	-0.2094108752501815
26	0.8333330000000005	2.559045842153962	1.206504403377783	0.006561763453163091	2.539328036455897	1.384222890207761	0.006306518869731001	2.526951432325951	1.526620755532039	0.008712166905781237	2.540798934090952	1.742393782991446	0.03233389681715321	2.52049077209606	1.705105240220976	0.05692827813411318	2.43790465944866	1.65542383151189	0.1626179840126007	2.420882627286344	1.37940882244989	0.1669481302389939	2.356699272969635	1.164816479936563	0.1056125672292845	2.432440627593994	1.122722079858682	0.1167396786382487	2.411766989705452	1.02526164149102	0.07695445655593733	2.421519022821994	1.080962541104929	0.04185082941431117	2.558222075083597	1.708132522140653	0.001186808222590547	2.61429911585835	1.6811714812436	-0.1148205232861618	2.659916815940334	1.407289044265973	-0.1635045865794336	2.58511397521228	1.1949089207448	-0.2312718665765199	2.599301384815638	1.120315346494375	-0.2080881435514505
27	0.8666670000000005	2.561280445416872	1.206517506796602	0.008184778059526584	2.541256486349947	1.384245951877638	0.007572751467649545	2.528317838835791	1.526625608204898	0.009484263696393639	2.541728677060105	1.742543426121808	0.03231911595468192	2.521410447628881	1.705312444366626	0.05700413545110374	2.438472535559112	1.655680303292488	0.1625454825840782	2.421973152273595	1.379322709200658	0.1674211827344735	2.35814959943058	1.164583897165096	0.1065358702941529	2.434158278802725	1.122671171115509	0.1174702571073125	2.413402615739037	1.026011762251138	0.07657915600112739	2.423632640532202	1.080791267062182	0.0431187775020232	2.55929493005699	1.708181781123388	0.00134621501868927	2.615559909973487	1.680701787325796	-0.1144528203720069	2.661319593139133	1.406624517588957	-0.162192566751739	2.587510033632402	1.19361497941106	-0.2288163137791574	2.602239697298937	1.119020837634235	-0.2066978343781298
28	0.9000000000000004	2.563626737398598	1.20651684707025	0.009843951205989137	2.543250666700618	1.384250869877574	0.008866265501834777	2.529642530342517	1.526600242116555	0.01023476284167113	2.54248469180299	1.742684642248066	0.0321879870545388	2.522153880878159	1.705510868891442	0.05696965766420566	2.438830531720548	1.655893200419553	0.1623408797114122	2.423026084910109	1.379081209277106	0.1681658706239016	2.359448944482764	1.164515406029562	0.1070799836273192	2.435067992609981	1.122159491813685	0.1192517483360519	2.416282033842442	1.025510039986404	0.0771505313437179	2.424982139989063	1.080246079264062	0.04466863770521716	2.560237674189424	1.708217686924078	0.001416958086600804	2.616740038896645	1.680103134716516	-0.1141141470493462	2.662410396913123	1.40565460741702	-0.1608934729525006	2.590009784362655	1.191765148195499	-0.225888482381574	2.604977164206285	1.116618325125285	-0.2054697399267014
29	0.9333330000000002	2.566039773733021	1.206541362695845	0.01155656155305831	2.545285661765966	1.38428110843134	0.01019164205469218	2.530910469562886	1.526591175916375	0.01094281730595569	2.543076832624384	1.742867015703944	0.03193733303614428	2.522721177701156	1.705747859069822	0.05681565443070215	2.438949063049188	1.656100051449087	0.161956991593024	2.423942511128255	1.379019232231669	0.1693457185473677	2.360869760645489	1.164590454623545	0.1074745063207677	2.436119456709494	1.121927320452829	0.1211336661345774	2.418904457519533	1.025186761164765	0.07847324491123525	2.426430582051484	1.079572542666408	0.04603278026276298	2.56106528657823	1.708291268165988	0.001396307268839868	2.617911856077179	1.679465696800091	-0.1137977065844308	2.663701482519029	1.404614535964737	-0.1596494566440843	2.593144744268582	1.189698537684523	-0.2228173101363447	2.607639697604122	1.113643462230184	-0.2041304654853428
30	0.9666670000000002	2.56847281890627	1.206618321426139	0.01334373235862781	2.547331547991013	1.384362980106744	0.01154875504135396	2.532110109758956	1.526623104762229	0.01158227677439594	2.543515857889483	1.743109841526455	0.0315601444629587	2.523116029957399	1.706042314797169	0.05652815634547394	2.438817897116225	1.656309129458712	0.161349385581445	2.42464557680532	1.379215828585244	0.1708712618483495	2.362499033612722	1.164728468274375	0.1079255424050342	2.438146418741693	1.122451845633493	0.121575832238797	2.419383213928162	1.026239574105243	0.07863091155768817	2.428848774751809	1.079739857330208	0.04655803435254154	2.561791228801217	1.708423958993427	0.00127806970006341	2.619153002251905	1.678850308295683	-0.1134959614668835	2.665726000706786	1.403729977415251	-0.1586026823925648	2.596571922083863	1.187951424595855	-0.2204533068439753	2.61033640430689	1.111118169164299	-0.2030075974348974
31	1	2.570897069154854	1.206758158327086	0.01523109123040676	2.549368039310458	1.3845005438902	0.01293317759649417	2.533246028696909	1.526694080331346	0.01212383004425021	2.543804067909496	1.743400357018723	0.03102606566351808	2.523342322104946	1.706382700252019	0.05607298901051935	2.438476670667852	1.656504227973476	0.1604946942908829	2.425095085183806	1.379855993964133	0.1722097760767056	2.364109686792395	1.164999306226338	0.1085039357640352	2.441173828968163	1.123888231857532	0.1200589647253281	2.418030112604011	1.027163054551923	0.08155285020816395	2.431653736156005	1.081224867231742	0.04648881608309031	2.562416870739868	1.708605212584251	0.001036282925374695	2.620510570475131	1.678306089230367	-0.1132213964798747	2.668577578469343	1.403217921257585	-0.1577550108480604	2.599331596361045	1.18699436686005	-0.2190446600676335	2.613308294966169	1.109974872991845	-0.2019311091517881
32	1.033333000000001	2.573287703012166	1.206946031162513	0.01724906323012684	2.551373131845415	1.384669688523874	0.0143449304816025	2.534325230678347	1.526770783980381	0.01254779767680854	2.543903909865652	1.743691798109785	0.03028525254538969	2.523374172254866	1.706724044485062	0.05539915946729325	2.43792156569664	1.656633743730677	0.1593580259699683	2.425410851452405	1.38047878574334	0.1730683708078526	2.365648062326486	1.165120038008624	0.1088737590188989	2.444005155984331	1.125355487144618	0.1178990961533898	2.418861406470074	1.02729797203489	0.08373215501554609	2.434334734600381	1.082495476766216	0.04663792527736912	2.562902402459819	1.708790879954974	0.0006316401237585941	2.621937595642043	1.67780414948221	-0.1129982529517243	2.671784553120467	1.403040722014401	-0.1570239517429259	2.601234593380354	1.186800438718123	-0.2183459896111261	2.616180724911209	1.110136920623249	-0.200919180873257
33	1.066667000000001	2.575635061596389	1.207159854564168	0.0194210961143254	2.553347302758107	1.384840538960876	0.01578956353894552	2.535374534723283	1.526814991278166	0.0128457295679231	2.543804208956	1.74393292965067	0.02928815067793271	2.523211139392472	1.707018241388929	0.0544584049232234	2.437165636629579	1.656649000707453	0.1578667575935567	2.425703359886569	1.380770227004508	0.1734084452441258	2.367116857123424	1.16520504756146	0.1083888252230018	2.445555178939977	1.126574632967661	0.1157014022406964	2.420887705157604	1.027340442412118	0.08448577419796803	2.436361579502175	1.08242274515107	0.04672642818524458	2.56323452138883	1.708930694783726	2.580751742956391e-05	2.623377549082238	1.677267362773883	-0.1128614311135132	2.674942581903205	1.402984235955262	-0.1564003993410491	2.603012408781759	1.186946763250091	-0.2180223578315074	2.618756950251112	1.110741056747301	-0.2003005700089736
34	1.100000000000001	2.577952158843584	1.20737624713084	0.0217513854950305	2.555317257935118	1.384983288172762	0.01726996258891668	2.536436605205072	1.526789659828368	0.01301468150678397	2.543534391139717	1.744072834678764	0.02801037011281556	2.522890037147882	1.707217602359546	0.05322845193046874	2.436271724239857	1.656519356496749	0.1559823182294785	2.425932746470546	1.380567767219635	0.1732199649510473	2.368529474734465	1.165289028517116	0.106896330929448	2.446120503681192	1.127154768362368	0.1142878679934666	2.422833926243368	1.027636425928578	0.08391659833297246	2.437689171152025	1.081525106718416	0.0460519932651679	2.56343903062881	1.708974671592311	-0.0008016555070899027	2.624794593901474	1.676591191109958	-0.1128426571466974	2.67776385572216	1.402725258806548	-0.1559738050799395	2.605493620141145	1.186869861948844	-0.2178578346849204	2.621408674820173	1.110405436414135	-0.2000347216589769
35	1.133333	2.580281260453149	1.207578709252082	0.02422166454974089	2.557320091480509	1.385077420318842	0.01878148289169125	2.537542862880877	1.526670551142663	0.01306075220658791	2.543148534181102	1.744076992390194	0.026456676616684	2.522469963525724	1.707289742542935	0.05171984338820881	2.435305616558174	1.656246534210581	0.1536983724581756	2.425835401060755	1.37978930674592	0.1722862991811394	2.369536896309687	1.164646349050809	0.1048908702554959	2.44646901834207	1.127039452141069	0.112175669761581	2.425712020852998	1.027574807047718	0.08091982586515337	2.439431304128477	1.081039031767215	0.04411211237396093	2.563560840954041	1.708889065236654	-0.001851934806162614	2.626159487676815	1.675719625596205	-0.1129729855110259	2.680099709965976	1.402096165671945	-0.1558513322182702	2.607973063194778	1.186410366061885	-0.2178570395597683	2.623795975055422	1.109031078541556	-0.1997151242787917
36	1.166667	2.582697741621693	1.207755580959115	0.02680756878126777	2.559394995215978	1.385108947459798	0.02031514474280116	2.53871445890215	1.526444791577471	0.01300618099371709	2.542695640536034	1.74392820847086	0.02465298843854426	2.522004950483833	1.70721726515409	0.04996667376975377	2.434317978931597	1.655867427962415	0.1510815224773841	2.425206652934567	1.378695404462087	0.1705328811411154	2.369824259001748	1.163152298205102	0.1026529587614767	2.446831657393673	1.126728554566696	0.1085194444737638	2.43121736180914	1.025982065383078	0.07894691478139891	2.442901915544691	1.080990326010952	0.04267303196623905	2.56363875379631	1.708658090493121	-0.003109617230686838	2.627487018603112	1.674657408629651	-0.1132660911124917	2.682119270163647	1.401066114785092	-0.1560117968213639	2.61018240798214	1.185618826997157	-0.2179865471791097	2.625629055316027	1.106667385256472	-0.1986269264233914
37	1.2	2.585294315374608	1.207900205684332	0.02945422960882304	2.561571861937614	1.385071960070567	0.02183857385453451	2.539964956163129	1.526114693131748	0.0128882021581407	2.542220366729016	1.743630093253447	0.02266172412305444	2.52154677627683	1.706999633592441	0.04804367749939047	2.433375739539466	1.655442481829252	0.1483333563166957	2.42405703832922	1.378041141643102	0.1683881529276026	2.36897697396755	1.162188708628296	0.1004162924877172	2.447141050698692	1.126994531757648	0.1033076778757475	2.43609057125934	1.023774951832902	0.0801453624413809	2.446015045175788	1.081104440482181	0.04354261423072773	2.563704492726552	1.708289281598309	-0.004533823045915315	2.628801757331308	1.673487777533398	-0.1137203420075254	2.68379753699763	1.399797907951719	-0.1563055697840241	2.611695124224589	1.18473593906836	-0.2180704512356819	2.625901261959235	1.103742932201425	-0.1958487678571946
38	1.233333	2.588213479161258	1.207990485810254	0.03206126720620426	2.563911503992981	1.38494859443125	0.02328392423607514	2.541324364371674	1.525674758019716	0.01273425729606304	2.541755818694292	1.74318270986971	0.02053739337748157	2.521141766421785	1.706629946828833	0.04602032990550718	2.432544506871257	1.65500384315342	0.1456623997035621	2.422709383720243	1.377964063921422	0.1663511194306574	2.367061886516351	1.162898621299792	0.09827298518441822	2.447269071119461	1.128326307374027	0.09549816004095343	2.43999285850943	1.023549790696016	0.0821913265978254	2.445456392430319	1.081307707789328	0.04512352502927452	2.563778708071714	1.707788411709396	-0.006094170082889414	2.630119549161165	1.672316985938202	-0.1143493526986832	2.685322950048888	1.398472959255304	-0.1565997643867271	2.612226487575024	1.184026586465998	-0.2181635136226141	2.624744921874708	1.101214186668585	-0.1923659847882207
39	1.266667	2.591638032646836	1.207993395667866	0.03450015756328115	2.566519656651953	1.38471875389986	0.02457336067699972	2.542847322680037	1.525122826337073	0.01256807401913966	2.541332361760101	1.742598211854051	0.01833673111799428	2.520835920881729	1.706109388120984	0.04397047131901682	2.431860430680468	1.654555851137176	0.143253191389278	2.421389695144268	1.3779474704347	0.1642587357362219	2.364717984086754	1.163656736991006	0.09660193598240656	2.446751716974248	1.128894394784497	0.08474092044950958	2.443598763551294	1.024497104115132	0.0835377202922781	2.438942100693299	1.07919497812851	0.04413910649207111	2.563883905771282	1.707175036882004	-0.00776161516234184	2.631429367571194	1.671268113422359	-0.1151814044424063	2.686773951682061	1.397285331017124	-0.1568781205999908	2.612155286711896	1.183512086312912	-0.2185294750944502	2.624147980779053	1.099604088146465	-0.1902243314195866
40	1.300000000000001	2.595672894032607	1.207862743865532	0.03666027136486327	2.569489252890799	1.384354168627217	0.02564636870576833	2.544609113056	1.524448127909524	0.01238622001940695	2.540989771088466	1.741876835639031	0.01607181350061807	2.520678977183503	1.705429624246862	0.04191367273748307	2.431348360805246	1.654068108820982	0.1411370112983063	2.420254937755768	1.377546139498734	0.1619037889954966	2.36256877898254	1.163322465037407	0.09525774646300499	2.444917536292223	1.127206495853423	0.0720695962649671	2.448087848809177	1.023679332108117	0.08148702585587758	2.428335009868337	1.07542154079702	0.0385972871025233	2.564061379553425	1.706455579396706	-0.009537622442941637	2.632742568869002	1.67040876834119	-0.1162662247703691	2.68816593137694	1.396289592592488	-0.1571795874040902	2.612274028680685	1.182978238342583	-0.2193162845148897	2.624199878806457	1.098199396917826	-0.1904293857548775
41	1.333333000000001	2.600311311070619	1.207540425112328	0.03846818478519379	2.572881577151013	1.383814511329166	0.02647018432983037	2.546705590821945	1.523622385240152	0.0121567271164511	2.540785408255143	1.740989717475405	0.0137173770572962	2.520733685807807	1.704557817021874	0.03982271517415972	2.43105586751314	1.653480671169856	0.1392345848214288	2.419443229424878	1.37688975943399	0.1589794948433415	2.361047693377555	1.16238167673702	0.09309706704078245	2.442522453098836	1.125406301235718	0.06119461435662438	2.450836741839434	1.021192290914714	0.07436158759450982	2.425235686221916	1.076194342292571	0.03061360598904488	2.564375822111244	1.705606450696325	-0.01144971526424374	2.634042683346331	1.669731619219386	-0.1176819062165274	2.689447617463216	1.395527436064679	-0.1575792069214311	2.613622475906954	1.182199536246082	-0.2203808267446702	2.62417384561129	1.096419803256393	-0.1928276831377125
42	1.366667000000001	2.60549696549343	1.206936523954388	0.03987922247848371	2.576766587619546	1.383023471127966	0.02702923355398864	2.549287916871133	1.52257332127497	0.01183669256391199	2.540802491710481	1.73984889352094	0.01119381658244611	2.521093050012716	1.703409924323764	0.0376172580722111	2.431128539798025	1.652688600140968	0.1374044419115315	2.41917919927305	1.376176528494401	0.1550050036786031	2.360415568643328	1.161598433001093	0.08928732091817411	2.441287561638045	1.12564372662295	0.05347660854481141	2.453202633298087	1.021072495718201	0.06733912784638053	2.42645634912743	1.080093281702825	0.02315308939713186	2.564919761579861	1.70454158952671	-0.01356737817286066	2.635308147537874	1.669115738108081	-0.1195447330149426	2.69086461802294	1.394886540430735	-0.1582107499537419	2.616374815572812	1.181029723853939	-0.2213180046253279	2.625013047126185	1.09482165252724	-0.1957903205113132
43	1.4	2.611216781509195	1.205936309869699	0.04084765822250542	2.58125784133509	1.381873695956413	0.02729524341555199	2.552531822506372	1.521187241751394	0.0113532099447303	2.541130699746114	1.738316538914832	0.008387907530030422	2.521863010395172	1.701856146285358	0.03518470735112026	2.431789036573044	1.651538444104113	0.1354965880051647	2.41973041576912	1.374872246824549	0.1491946516777736	2.361197895809226	1.160495948853784	0.08111075341568931	2.443027565764178	1.127791590922456	0.04433776443060952	2.462304103682903	1.027447375001331	0.0553210164867449	2.427404406887613	1.08636201640179	0.01041009715415769	2.565788163590949	1.703123344492787	-0.01599258937791151	2.636537070253914	1.668376197911418	-0.1219870687826925	2.692726463800034	1.394228752380017	-0.1592659676018752	2.620578648257878	1.179423246873561	-0.2219129610831122	2.628363856504288	1.093715665318491	-0.1986112223758657
44	1.433333	2.617499400159845	1.20442080131921	0.04130997654072745	2.586488082197981	1.380247983533345	0.02722556826126511	2.556584449247509	1.519330211184076	0.01061141096530066	2.541865087262122	1.73623375452943	0.005200922748726013	2.523155111369089	1.699747552189367	0.03242812439870874	2.433317041293949	1.649865152639793	0.1334390881124095	2.421411198477166	1.372688829906517	0.1418012072235305	2.363898787488269	1.159390666481776	0.06669278151119598	2.448152214853271	1.130511781436858	0.02988541677113324	2.482445408650585	1.040829743059766	0.03075216368530123	2.432961363657526	1.094493991883845	-0.008429111266348543	2.567070936967568	1.701190733544496	-0.01882393823877371	2.637704885916238	1.667280349052475	-0.1251320196674106	2.694985156473339	1.393420639229867	-0.1610795538567464	2.625440846130872	1.177431111323443	-0.2223469720942216	2.634151137196342	1.093254045247289	-0.201323590187401
45	1.466667	2.624355234229875	1.202264655297214	0.04119402183992932	2.592542703218622	1.378017344150612	0.02676868024879768	2.561527514966222	1.516851602099353	0.009521868116807919	2.543099897579541	1.733427659749533	0.001562968219337084	2.525073795075627	1.696924867968467	0.02928030316205426	2.436012609313847	1.647525402927755	0.1312615162552798	2.424269066958433	1.370868126211217	0.1345854329914525	2.368124426088625	1.161028271459787	0.0488921902697397	2.454900866092483	1.135080082705938	0.01371413983058496	2.500384166773357	1.056508199161865	0.01124868824810039	2.444083951810651	1.103864647565393	-0.02742071301645089	2.568845787472092	1.69856327029152	-0.02213894501233027	2.638796457900793	1.665544883407625	-0.1290639519260874	2.697104891298928	1.392234169384526	-0.1640411780669627	2.629618113205916	1.175046767163614	-0.2228757533440799	2.639909182067328	1.093214636866755	-0.2035425503151892
46	1.5	2.631794563892194	1.199321851392257	0.04042471543132457	2.599465889216936	1.375031746907363	0.02585446971013593	2.567372315247398	1.513578556076791	0.00797545932080267	2.544903542651467	1.729714905052507	-0.002558799478873362	2.527688852268137	1.693216190247247	0.02570244150305339	2.440114117693376	1.644347007958836	0.1290171049826325	2.428074633704625	1.36918078959812	0.1284219436047693	2.373231127495484	1.164481492264705	0.03129154462560829	2.460956735371958	1.139122655398028	-9.724730045031389e-06	2.512140983668617	1.067639540779788	-0.002869882764466826	2.445924436276053	1.110321700662468	-0.04780810082074455	2.571160286241607	1.695047397005124	-0.02598645757822219	2.63980372233473	1.662845960378546	-0.1338221601769725	2.69849050383915	1.390175274668257	-0.1684708292922484	2.631626240944001	1.17198152440382	-0.2237418476926162	2.642680240947958	1.092718899520354	-0.2044258362875982
47	1.533333000000001	2.639844903228115	1.19544179815406	0.0389685295045289	2.607289653979762	1.371137336190828	0.02442579545691612	2.574111058579961	1.509338782917166	0.005883742451969111	2.547330425033373	1.724929214852336	-0.007151072576757297	2.531047435890746	1.688462625969765	0.02169677266465075	2.445760216115814	1.640160903722879	0.1267168612508238	2.432575419302579	1.366068074953521	0.1225347356937781	2.378792752063113	1.170523045187981	0.009992019710240814	2.464754707693223	1.140492998697241	-0.01346166299881742	2.5270538536394	1.079617076332297	-0.01813062692478155	2.447340308879968	1.115841570561612	-0.06812128690638647	2.574053620656719	1.69046480860297	-0.03037209391736674	2.64073351532228	1.658876985553872	-0.1394031839884308	2.699467547988686	1.386643152358902	-0.1745684089624065	2.631337152017506	1.167781030309892	-0.2251949352646002	2.642690051621706	1.090888877806862	-0.2038734526194365
48	1.566667000000001	2.648463263239637	1.19050437171891	0.03685986261867118	2.615921325585572	1.366209374209192	0.02246141346793699	2.581601375887733	1.503997412336222	0.003209126880292217	2.550384241208861	1.718965537993898	-0.01212968185811033	2.535130716522674	1.682562769521156	0.01733573554468265	2.452877525465861	1.634901771040099	0.1244245307754387	2.437660989510416	1.360849201124235	0.1146996869061714	2.385081243356693	1.179469976044994	-0.01856879122128287	2.46589951503543	1.139974841827514	-0.0328773091522797	2.549696419356478	1.096333274924994	-0.04303238457524905	2.452379856318588	1.122702380464359	-0.09194302554168611	2.577507654163422	1.684693756209702	-0.03523628127449167	2.641553955225528	1.653458921444683	-0.145739095930722	2.700193752959708	1.381237343573852	-0.1821982621613505	2.628945211372559	1.162126099399595	-0.2272675493913115	2.64100689946168	1.087089437491633	-0.203124659263867
49	1.600000000000001	2.657411636966062	1.184458081213484	0.03424056066085166	2.625012239128492	1.360188303216912	0.02002961350188824	2.589450457566696	1.497496641849904	3.64914563086979e-05	2.553963217186304	1.71181672965821	-0.01728862804041408	2.539794497189519	1.675510221770397	0.01281994775211561	2.461016496866864	1.628659252078158	0.1223507768854791	2.443349804116853	1.354910253635511	0.1035240042824493	2.394483115389592	1.188706276257359	-0.05055485826573836	2.47220590692743	1.144172328255854	-0.05939211064985761	2.564531232304204	1.104994132767052	-0.07240999116711549	2.468745044666916	1.133330851451614	-0.1169247572544528	2.581381942799597	1.677706085027713	-0.04040559329524419	2.642132190546701	1.646613128400546	-0.1526419835946671	2.699681345514843	1.374052643271241	-0.1904898118673957	2.62392238467557	1.155153443202523	-0.2290799238280812	2.63724163122838	1.081033486287516	-0.2029744393190761
50	1.633333	2.666334803844586	1.17732731899914	0.03132400464784875	2.634093861844282	1.353084530066283	0.01726203734641654	2.597178179526142	1.489855417539073	-0.003467865782376445	2.557850014374308	1.703541980776526	-0.02242865607132338	2.544778212429726	1.667364472678023	0.00834467325510709	2.469509543802141	1.621579656756616	0.1206682742455447	2.449387169223345	1.348970821662473	0.08982187784838533	2.40827974197267	1.198529490722921	-0.0822891835080783	2.487655156944734	1.154857310302869	-0.08712951459808858	2.573335054041419	1.10510171655849	-0.09636556511163225	2.499286996331563	1.146836722477956	-0.1322192520191739	2.58542574597922	1.669544868021905	-0.04568853849301262	2.642307043326279	1.638441535695981	-0.159851926792463	2.696752490353286	1.365311355235811	-0.1983190477152861	2.615670299564292	1.147124963831898	-0.2290151735056565	2.630697523749314	1.072654031309255	-0.2014870279529198
51	1.666667	2.67491426075221	1.169222662585252	0.02834268517947475	2.642782614511576	1.345000370090236	0.01429711531548558	2.604409001101121	1.481192574021839	-0.007184633292294282	2.561809584631388	1.694300905504122	-0.02747000928758515	2.549797785279878	1.658278298307704	0.003965259268462639	2.477681161450879	1.613867960758496	0.119232819712965	2.455474163517877	1.343004768095268	0.07487136005466906	2.424153465635384	1.209519193761083	-0.112012110900839	2.50878594522232	1.169909497479166	-0.1149995009532017	2.584559357334504	1.108787702228706	-0.1171902425532593	2.532079473839536	1.164215821826906	-0.1403882106356988	2.589407769599651	1.660362524599616	-0.05096906084165902	2.642099680509682	1.629126071496997	-0.1671260369882192	2.691423460808232	1.355100386241617	-0.2048573781830201	2.605141065367638	1.138059340101559	-0.2258674303557242	2.622876135659244	1.062585391860461	-0.1970832984792825
52	1.7	2.682867216902933	1.160348247371456	0.02551620907116326	2.650784759654766	1.336139684574511	0.01126668671270545	2.610884074516438	1.471741435277653	-0.01104636361424948	2.565628621378134	1.684374093374266	-0.03241535082035425	2.554586634233487	1.648516798877159	-0.0003609144596755248	2.4849392839327	1.60578602674189	0.1176507720876442	2.461197853479898	1.336688036948686	0.05911833788493383	2.438751793178518	1.220969355163263	-0.1406192086902267	2.526555449234368	1.184835821310221	-0.1499978805247459	2.600354508776393	1.121318843890564	-0.147884075046831	2.55875357689757	1.184662141495408	-0.1584231745432966	2.593148761960393	1.650440922207336	-0.05618636785987791	2.641690676184233	1.618934695448357	-0.174244016029738	2.68361397524003	1.343360527983498	-0.2096637865003801	2.592528966118562	1.127792060650613	-0.2191812111891913	2.615215774544537	1.051572183853892	-0.1895437861348159
53	1.733333	2.689915083577548	1.15098999730426	0.02300225789350136	2.657811825016485	1.326777433493727	0.008261955789847319	2.616378218793736	1.46181431444956	-0.01499925270413722	2.56908539232069	1.674110683136145	-0.03723358192491201	2.558880119774987	1.638407361978232	-0.004647167414963871	2.490785142471064	1.597613332578266	0.1155553266174609	2.465645132172658	1.330139800817407	0.04380194288153388	2.449232827444431	1.233209161875553	-0.1670773441348709	2.530597438735428	1.20090689746867	-0.1957585914386896	2.614571113272843	1.156352258069767	-0.2120019494869167	2.565018666588472	1.209286554409359	-0.198862629833999	2.596461612018444	1.640141513212605	-0.06125466102461008	2.641151698998769	1.608253964027988	-0.1809819528411626	2.672413228147627	1.330597012293168	-0.2127263412503322	2.576320041831325	1.116935794211042	-0.2081363341311882	2.60462401848401	1.041211732582456	-0.1775586638324316
54	1.766667	2.695773849471752	1.141413673275635	0.02086888411894454	2.663530855757994	1.317147587360399	0.00527998477656539	2.620679371087318	1.45168556177484	-0.01903478664620776	2.571998249333442	1.663800424121497	-0.04184498241485174	2.562462814928083	1.628220745164388	-0.008867136679752616	2.494943141558603	1.589574792674168	0.1126869103035655	2.468522723366697	1.324350359285059	0.02982195793957561	2.459893137631421	1.240566533138951	-0.187100725163614	2.527166660134676	1.210976092895034	-0.2398621090213502	2.611144305703734	1.176295724199029	-0.2850604595445639	2.556260595766855	1.230922626522605	-0.2482544174387737	2.599185026301897	1.629769634808001	-0.06605856328467742	2.64047263010574	1.59743144560072	-0.1871184807510038	2.657106489353262	1.317388966761235	-0.2146002766791522	2.556592890721414	1.106222499699106	-0.1932348560081417	2.589279227287567	1.032355111009054	-0.160168839253547
55	1.800000000000001	2.700161853869269	1.13182642971493	0.0192219791127017	2.667604196900011	1.307424721376757	0.002348496127731672	2.623653116930724	1.441585212655186	-0.02308489343571124	2.574250108430443	1.653682355382483	-0.04603724284576578	2.565187436464523	1.618174428968359	-0.01285995560769868	2.497292958987128	1.581790614090757	0.1090009939048129	2.469947739926298	1.319343222821711	0.01604031801284195	2.4730898734684	1.242917028804644	-0.2038433101157931	2.52426265548387	1.214571305848148	-0.275531810900392	2.598739513747098	1.177974062635909	-0.3398479815088504	2.543268672446735	1.246950028434422	-0.2954787887375385	2.601224877903964	1.619584185220585	-0.07037668999768826	2.63967894416929	1.586838038300366	-0.1923772929403449	2.638534692293941	1.304297422916297	-0.2158796723680345	2.534115891181236	1.096371297708254	-0.1761503488452858	2.570535310256244	1.025022185594388	-0.1389325076481288
56	1.833333000000001	2.702795711282582	1.122405045299254	0.01832576305971895	2.669710044580591	1.297760230122901	-0.0003008132174893743	2.625253288794896	1.431734413065319	-0.02682539580499364	2.575768497649072	1.643975578153478	-0.04939297155621777	2.566953927792734	1.608468199892337	-0.01623110391484442	2.49771043486175	1.574343336736768	0.1048159537066493	2.470315180802144	1.315505812569109	0.00264166814324895	2.487910987137663	1.244183599153869	-0.2183530813921202	2.525787718072944	1.21947661253649	-0.3004767899233541	2.590095679924564	1.185942064272326	-0.3763904288726775	2.54287025332508	1.25384201072399	-0.3263214801403705	2.602542510440208	1.609826044756283	-0.07380274646218721	2.638868353540217	1.576930935453438	-0.1963542718402415	2.620274070965673	1.292204240326017	-0.2166409088581696	2.51316286609387	1.088165627269146	-0.1591600547125672	2.550864162344458	1.019068617735587	-0.116944858349028
57	1.866667000000001	2.703459310194745	1.113238863334764	0.01850775595463459	2.669599113413284	1.288234299434907	-0.002319242462549508	2.625461069983081	1.422271768832949	-0.02977285382160296	2.576473566066452	1.634805184172516	-0.05138818097779694	2.567673404698267	1.59921651986803	-0.0184483880819865	2.496108260230493	1.567224379750677	0.100769208584258	2.469807599101922	1.311938087748819	-0.008781520580085803	2.502432482989321	1.248105803370165	-0.2294754893074058	2.530087828371222	1.225825101262454	-0.31500714299876	2.583598710771374	1.194810093490549	-0.3937678413302789	2.549068764116649	1.257848706650547	-0.3432428542357585	2.60308148760131	1.600636585201175	-0.07584234164718892	2.638168807606187	1.568106082991705	-0.1985911741816891	2.604391030676678	1.281790583776512	-0.2171688384488015	2.496128584875601	1.082380294367759	-0.14290188193229	2.53274115587154	1.013871303689363	-0.09604248986532965
58	1.9	2.701986162596072	1.104310485703143	0.02007830459284075	2.667111987075991	1.278843321114689	-0.003320589122363026	2.624203712872321	1.413207809116625	-0.03143635090873629	2.576292612273889	1.626165466650512	-0.05153887282640419	2.567275882444848	1.590417758240221	-0.01900110256232949	2.492497686579671	1.560340893158292	0.09758796161687963	2.468079315684836	1.307583855157175	-0.01739311881922889	2.515563493961774	1.252474903734008	-0.2370169410201041	2.53554366216006	1.230707286100469	-0.3238152940949502	2.574674519790949	1.200238690568866	-0.407895385031031	2.55580650540786	1.261593279244905	-0.3552559021695573	2.602766188249944	1.592010340451271	-0.0760451671044499	2.637761113452918	1.560588834113854	-0.1986786700921579	2.591625697312868	1.273477393112171	-0.2185207599706906	2.482602927523326	1.080172540480983	-0.1283848543706321	2.517539054570319	1.010956585246237	-0.07679111106789975
59	1.933333	2.698304441970989	1.095536341182708	0.02328728587962382	2.662280524734252	1.269553185254357	-0.002892346490997668	2.621440061529852	1.404478773627103	-0.03134453722161009	2.575224212827245	1.617981984621578	-0.04947536589894967	2.56577193424487	1.582017207183077	-0.01746906774758204	2.487129787068961	1.553611603773244	0.09603647928006175	2.464614556162636	1.302324787333726	-0.02181125779957285	2.52357564704161	1.25391929721549	-0.2414313261658094	2.538032800551236	1.232323161332268	-0.3292654024398604	2.561507935449883	1.203995638673323	-0.4214438734782364	2.557862086300129	1.262488320692274	-0.3585758843111004	2.601575161071364	1.58385388815799	-0.07406877345936858	2.637921325909092	1.554450820939076	-0.1963195239308443	2.584664210217865	1.267819519095657	-0.2225707197845676	2.472231255694426	1.08358062215932	-0.1189321108998789	2.507313718487067	1.015125468503323	-0.06122982108451011
60	1.966667	2.692441558470898	1.086820304604644	0.02824757583949204	2.655344031491231	1.260354010732083	-0.0006480441439624678	2.617209699064701	1.396018307654067	-0.0290828500363879	2.573318330789033	1.610175272943775	-0.04496820173620218	2.563245187521354	1.573966023096946	-0.01354614856814243	2.480439004495771	1.547010102527995	0.09687917191016787	2.45875079140117	1.295228651011739	-0.01773348104689249	2.523226001115	1.248611908288514	-0.2366098897174131	2.532066972503545	1.22855889658876	-0.3225911538911984	2.538413522193554	1.209269371265706	-0.4232414508048828	2.542514996224954	1.252041928595303	-0.3376648992184352	2.599523838564666	1.576058528087496	-0.06970893536979179	2.638773717225606	1.54962143390591	-0.1913693385992968	2.586760664634949	1.265897610064553	-0.2313316188131813	2.464829359568007	1.095742898949308	-0.118471476808352	2.501753852940736	1.030857290170186	-0.05342886242155082
61	2	2.684541838153622	1.078106989120243	0.0348703082828798	2.646666339283389	1.251283119465964	0.003630807281602791	2.611572232127738	1.387786216833264	-0.02445110873967512	2.570656477462681	1.602684372674697	-0.03797819371119139	2.559835057399718	1.566237683862779	-0.007109574244431872	2.473054836178493	1.540519271297486	0.1007602634985499	2.449607268445682	1.285093298374236	-0.0009222061923972093	2.512220981101384	1.236369729917658	-0.2152255137681411	2.518410927575346	1.217868601722643	-0.2910052532921911	2.509597040352949	1.222959689565433	-0.3730678097626179	2.505529788602846	1.228426459662691	-0.2876027437456344	2.596631089357778	1.568532940430327	-0.06296025670326647	2.640079795677387	1.545790380506701	-0.1838879458868708	2.599281480428222	1.269051195383671	-0.2458279915412977	2.46101833842031	1.11980165803296	-0.1292995755099694	2.498074730658825	1.059321865319147	-0.05745670773506345
62	2.033333000000001	2.674959579711361	1.069424535275692	0.04287975425119119	2.636728091023638	1.242441872121827	0.009957959939265026	2.604596595821227	1.379794921381137	-0.01748239647214085	2.567324905846001	1.595492860825561	-0.02867158520297381	2.555702022428968	1.558848719833218	0.001755808620628772	2.465708589588381	1.534116870687745	0.1081112507738992	2.436466336470674	1.272216593832556	0.02804572277231613	2.486743744940771	1.229242156660303	-0.1843130938855229	2.502070200384861	1.208748626407105	-0.2468976343020667	2.509270617832899	1.242206894051081	-0.2725236756124255	2.473854840367574	1.215331729457679	-0.245576475209664	2.5929046308731	1.561235282719901	-0.05402355597770217	2.641294868661148	1.542444839744414	-0.174146190772891	2.620139135930056	1.278526029130901	-0.2650411577817841	2.459101752144701	1.157426903727108	-0.1515354237161374	2.489757763545355	1.099726540297471	-0.07625835968275667
63	2.066667000000001	2.664198072406724	1.060911869962134	0.05196550811498472	2.626105970128078	1.234005831853665	0.01820893782682168	2.596481387477743	1.372134817130402	-0.008404058492447618	2.563480761773755	1.588654448942937	-0.01738881070832537	2.551061590501356	1.551876619792778	0.01276115610057788	2.459071039095152	1.527884555703283	0.1188871033505015	2.420649188585777	1.25944966564144	0.06552353853589046	2.448238884160372	1.234803404036968	-0.1578397431999441	2.471944613271421	1.218585460387587	-0.2172417112917274	2.510905542152105	1.258202599682013	-0.2138743221472588	2.444785577590434	1.220881954960955	-0.2258035988329798	2.588457662281007	1.554207115603583	-0.04325014102958422	2.642010152815509	1.539181370900405	-0.1625747102272283	2.6481132575282	1.295997913978357	-0.2858727248386344	2.461451254301152	1.208967837515294	-0.1809614560425752	2.477058503025311	1.152678970831363	-0.105745105839113
64	2.100000000000001	2.652724306720616	1.052848736052249	0.06170860106354425	2.615202526788045	1.226233781174029	0.02798701952139482	2.587385900889389	1.365008547318282	0.002302027758821193	2.559223756475653	1.582326893669955	-0.004677875867844004	2.54605856033922	1.545489260862866	0.02536825180419977	2.453499489668511	1.522075221387714	0.1324886445728959	2.406648465199978	1.248771484196722	0.1153064297694982	2.411514836033049	1.237992513003525	-0.1190466193733106	2.426314517153135	1.238969989976975	-0.1807736367169411	2.482111943238274	1.27331717137743	-0.1663972372846414	2.409367874444155	1.249109257897171	-0.205223038537682	2.583365035026238	1.54761272727134	-0.03116962180348492	2.641737947363731	1.53587885563768	-0.1497788143568545	2.682424287192385	1.323235078805316	-0.3054399231648821	2.474325160231049	1.27310625383182	-0.2141369729810948	2.471403582468255	1.220664264424536	-0.1424912897239095
65	2.133333	2.640949611379171	1.045658354793033	0.07158095064981021	2.604196154273687	1.219456810461514	0.03861933511579142	2.577382915953618	1.358716479853953	0.01390950986828937	2.554540227554675	1.576749769623187	0.008797112946090776	2.540715873571868	1.539916959498082	0.03887119648250884	2.448941833188403	1.51698721817525	0.1478306688444451	2.3976275560984	1.244613664065379	0.1741310483760539	2.388316863729704	1.229130973853282	-0.05932529233607345	2.395976248068669	1.236978964253212	-0.122710659359014	2.45608546871414	1.277080347887344	-0.1247809474642565	2.39202324328659	1.261375380489876	-0.1611817198325999	2.577602656351339	1.541725553871492	-0.01841465155046744	2.639861398053667	1.532773976641398	-0.1364509401106192	2.719905511235618	1.361031649301877	-0.3210052582706331	2.500686895708681	1.349568219948882	-0.2453120553713973	2.478262760868533	1.30856064576534	-0.1815853015392529
66	2.166667	2.629118342990782	1.039633089709378	0.0811568469547084	2.592993409587561	1.213855841216247	0.04941637178373168	2.566372890216416	1.353430283713704	0.02566126005923794	2.549308132012149	1.572047589424839	0.02240380276630302	2.53492364535493	1.535267032371258	0.05257297267172245	2.444917865660435	1.512785174977769	0.1638243652647376	2.393036743918168	1.246958535062825	0.2341375423167487	2.379187034714785	1.196618022957001	0.02791196054743057	2.391591772593568	1.200217897075959	-0.0255473228277528	2.466749463729665	1.242260365807208	-0.04920579830581652	2.396486146491259	1.231125050994053	-0.06812975062420203	2.571048437828211	1.536705928698713	-0.005584225421681771	2.635844368429379	1.530028726469328	-0.1232131862862967	2.752913443227116	1.406764209616697	-0.3309735031691049	2.533007732844844	1.437058744605592	-0.2710865598636028	2.489945774011296	1.415851070435498	-0.2200127833723369
67	2.2	2.617351973946574	1.034907754927556	0.09017997166364246	2.581411403356118	1.209471509259983	0.05983295241961906	2.55423617577281	1.349196205590536	0.03692602413703922	2.543405935797671	1.568241002746179	0.03567047398376626	2.528542894152557	1.531536952160087	0.06593035755965997	2.440721696079892	1.509552412443798	0.1796274717161626	2.389065800142939	1.253821034375139	0.2861046827021996	2.366852598381944	1.137623627108708	0.1419729618296942	2.376260252405393	1.128297143086076	0.1207580284702228	2.471711471443587	1.142998002429504	0.1232681755246298	2.386018728358886	1.139284559772878	0.08616539513777745	2.563609819926955	1.532607779346131	0.006874690084813406	2.629495938298794	1.527765732671609	-0.1104919158397143	2.771075575785725	1.454335468044037	-0.3344137234382939	2.558538091225825	1.528573064604517	-0.2898174067424056	2.499575191219153	1.532758572925712	-0.2475223600192617
68	2.233333	2.605735427428306	1.03158349032734	0.09852009167553305	2.569399622930987	1.206351112809765	0.06951649398128229	2.541104926344296	1.34609700278652	0.04730485833239752	2.536832915451131	1.565410716014013	0.04832817461971507	2.521536257030798	1.528775258258958	0.07861215341072432	2.435651451650345	1.507289076874525	0.1945459213975595	2.381671877007197	1.260506127620648	0.3230567207878723	2.345337825832889	1.084188582037915	0.2607364959159802	2.335066818119053	1.060843129602501	0.2783990076036184	2.428653532545325	1.057794913436937	0.2858168207481914	2.352045693031944	1.038296961131014	0.2533255805395645	2.555372009903849	1.529548066177597	0.01871188199425061	2.621195831344988	1.526337183261553	-0.09847327822910987	2.775292399053221	1.497969008342823	-0.3303318745298141	2.579995580532398	1.615719832719832	-0.2983567409625513	2.512694800138677	1.649106361608939	-0.2607584464897952
69	2.266667	2.594518303450104	1.029699940017423	0.1060573791040678	2.557210247414406	1.204512010808126	0.07817247607568412	2.527489965330897	1.34420413620206	0.05647948028393852	2.529797053338474	1.563646893191917	0.06016428828650232	2.51407935922494	1.527036705949212	0.09035303882398099	2.429477900175397	1.505926683314218	0.2080074756470435	2.370672706743568	1.265184739290723	0.345433215853269	2.316066531252215	1.058582608598918	0.361752661239355	2.269588521438906	1.030010320314598	0.406559545784797	2.331316187929294	1.0192696693762	0.3735475218153791	2.284615190676784	0.9833288323748962	0.3906183309367549	2.546670203015297	1.527650689601516	0.02973253714252712	2.611779866122431	1.526300477625067	-0.08727509287113638	2.772447608354559	1.535174533348565	-0.3194343673150862	2.603616409447044	1.69200195617802	-0.2959427724016092	2.536540962290537	1.753018335339223	-0.2610332724061201
70	2.300000000000001	2.584179405853835	1.029158865088951	0.1126344860857888	2.545456391891861	1.203859343842406	0.0855475568522663	2.514279448868433	1.343471412780325	0.0642229855523736	2.522690092066448	1.56292501551796	0.0709498495843984	2.506563285744801	1.526271995504626	0.1008959155726862	2.422621326386336	1.505279774586943	0.219573768435626	2.36052684557532	1.269754308357894	0.3597763030334747	2.293573730629478	1.060534656914738	0.4351555945296099	2.219231322469842	1.037032057513697	0.4856393522358443	2.249823913513928	1.014510952754203	0.4732921541674591	2.219702060505815	0.9869702780119666	0.4770823816737871	2.538037720294381	1.526912705660459	0.03973658719406132	2.602341705651632	1.528042779276912	-0.07701847431202159	2.768377296399625	1.565091934794467	-0.3041391325123589	2.631374715906414	1.753232798033782	-0.2841429139540877	2.578110485226811	1.834333239891014	-0.2514516244781759
71	2.333333000000001	2.575220132223558	1.029715265053442	0.1181313314809601	2.534865313106215	1.204182657832146	0.09154159380131971	2.502461793396829	1.343731746455124	0.07054477868124778	2.515973029631809	1.563101151248925	0.08056020266121865	2.499478341524948	1.526328721250262	0.110136810666425	2.415893922354015	1.505036200532606	0.2292045354854011	2.35604046433386	1.275134048665959	0.374248720907322	2.292565932245521	1.072988478906257	0.484826659260344	2.216635461011883	1.058993353159375	0.5369636915739361	2.214387412504824	1.009635233195559	0.575630577093614	2.210504691743186	1.008983941384396	0.5272649234354417	2.530049409314265	1.527193309784389	0.04862000322503405	2.593836826423449	1.531560048786164	-0.06778157407947916	2.766339137221265	1.58793945391585	-0.2870610879530125	2.662764326913452	1.798603450393298	-0.2665301046029495	2.630112904092908	1.88821452489981	-0.2388979889271417
72	2.4	2.562132173741678	1.032896916630821	0.125928542533631	2.518507212772502	1.2067034857725	0.09967364109475607	2.484722703711434	1.346252157770119	0.07947250497796582	2.504944099489916	1.565245797429801	0.09625719005129837	2.487895322049484	1.528048830446699	0.1248857503139575	2.405102125045054	1.50490919132937	0.2438425405287507	2.363660548325899	1.29023319848302	0.413533937900784	2.330494000500402	1.10674661454562	0.5613680688691653	2.275175463141466	1.083891023573275	0.6140674694020023	2.268586951985402	1.031057439456375	0.6439577752058531	2.268253933512216	1.042258768688115	0.6044450375304331	2.517326937785481	1.529834188285027	0.06302661712064203	2.581005571376809	1.54202986426171	-0.05250186533360142	2.769265812848307	1.617467690666209	-0.2534228669706804	2.727863888335664	1.851540892721568	-0.2285574829382174	2.721610734811614	1.933371656408615	-0.2145874387598002
73	2.433333	2.5579049665819	1.034894411027468	0.1283133153389576	2.512872475749643	1.208348071343866	0.10197673141203	2.478951192184169	1.347959210350591	0.08223090675289993	2.501015111488246	1.566682371242962	0.1022727736845162	2.483776243457672	1.5292255095271	0.1303824271512297	2.401601964762275	1.504806753729278	0.2490393100143998	2.371239640917023	1.29743545826209	0.4314600619350529	2.351219392491693	1.121699603507543	0.5886963226833923	2.298911389564126	1.088359202888335	0.6357120111975314	2.28184977113373	1.034276463405945	0.6660109916001306	2.286899175060169	1.047973310871494	0.6279189239914402	2.51292612576255	1.531604109593022	0.06849312089331058	2.576820491619274	1.547562734224332	-0.04657103693050579	2.773289351696024	1.625722878739021	-0.2390251009525109	2.755723820894263	1.864137423562955	-0.2150413760423108	2.754286650188122	1.940200898194875	-0.2029132832317256
74	2.466667	2.555015186818085	1.036818043763176	0.1298079977032464	2.508840560076845	1.209944930955284	0.1032840619053794	2.475108763871162	1.349649650182343	0.08400553963830155	2.498249125124365	1.568059634574651	0.1070841447547978	2.480858576021532	1.530343654702997	0.1346755097263072	2.399458104036584	1.504636674167697	0.2529901725072828	2.378634782396561	1.302999561794886	0.444819064475281	2.366526081458172	1.132939242882224	0.6077626698977368	2.313789491357603	1.091242754756367	0.6488155899958324	2.27589098812662	1.032514475052897	0.6776309166318396	2.297883520961428	1.049057463853003	0.6418621892858903	2.509896342235675	1.533330874915888	0.0728319763377306	2.574191519508793	1.552504149335074	-0.04174586095667598	2.777811574925205	1.630849702465307	-0.2272106544253912	2.777808539907114	1.870886252112123	-0.206830456849736	2.777452468065122	1.942178835728421	-0.1921881214031562
75	2.5	2.553223951715549	1.038509255168011	0.1305584892655869	2.506214443059183	1.211355141184465	0.1037880494236948	2.472914906131119	1.351168002059638	0.08495417676244142	2.496562706737042	1.569235920835548	0.1107451278083028	2.479040269064129	1.531283758390343	0.1378367182485246	2.398515724270804	1.504435977818976	0.2558604829745157	2.384792190069831	1.305880349743646	0.4529525101571771	2.37688257068677	1.139374120934163	0.6188487074425738	2.324135631684844	1.09327328229533	0.6571118713703508	2.268469949687459	1.032916016571921	0.6841643444226612	2.30647131256723	1.048755538901374	0.6520155493144043	2.508117519266222	1.53484393276678	0.07611079455457841	2.573069173872041	1.55651490323156	-0.03793355962728132	2.781775876844097	1.633610976545738	-0.2182840587058544	2.792655993682878	1.873774290941091	-0.2027493189490718	2.791831697167083	1.941398300450827	-0.1837495634610584
76	2.566667000000001	2.55194337953752	1.041071259039028	0.1305110878473543	2.504132837638703	1.21351469228554	0.1032023131777406	2.472084124597445	1.353541068550012	0.08509527241130675	2.495792045298255	1.570915588068111	0.1150182680236105	2.478027289123117	1.532613109897328	0.1412538687162389	2.399351223389579	1.504238994259172	0.2590607660349055	2.393191878774099	1.304995366125159	0.4569102448777453	2.388992091340409	1.140341921792137	0.6232120183257984	2.338416281693681	1.092667045765646	0.6607191470186381	2.270874704548596	1.037780530754042	0.6872103669219642	2.321946932475826	1.047186564044052	0.6621461408197994	2.507488895137893	1.537077437713367	0.07990048514131859	2.574325117966793	1.561681866436406	-0.03300164385203137	2.788361493231931	1.634981015045764	-0.2077637490307105	2.805259481652316	1.873863804196345	-0.2013822216884441	2.802780582347053	1.938075418264686	-0.17439814479296
77	2.600000000000001	2.551977577493246	1.042026060545704	0.1300337533098678	2.504127495860609	1.214346938603063	0.1024875323201471	2.472746636939783	1.35446596982152	0.08464203489012839	2.496332936529194	1.5715302055079	0.1158953916050086	2.478454889979207	1.533124463540183	0.1418191734091064	2.400652513315211	1.50438802372524	0.2597359077580254	2.396172490689838	1.30338391747273	0.4556882884897497	2.392606543526981	1.136789928212511	0.6200471231150555	2.343298776560524	1.089198366433786	0.6571680241823875	2.278974457794437	1.034473804015646	0.6888776232008289	2.325408906833607	1.045059706250768	0.6608762428040523	2.508164718278442	1.537885483193916	0.08065948295760628	2.57595986706538	1.56316520456831	-0.03172698177603858	2.791411918307056	1.634897156914207	-0.2051284627554475	2.807047798078099	1.87317281867691	-0.2026088812706158	2.802838444350615	1.93747583532372	-0.1730816333458969
78	2.633333	2.552188016480791	1.042828926924207	0.1294221285493601	2.504466681581489	1.215068237705216	0.1016753941877819	2.473698174368047	1.355261328397385	0.08401216477947231	2.497219602969092	1.572057060684134	0.1160944615404311	2.479238605994136	1.533597789309996	0.1418001276741236	2.402186622562712	1.504708332968749	0.2598934483127321	2.398760120211628	1.302346012882711	0.4539636640296475	2.395835664518795	1.133561712959029	0.6163638978078394	2.348742009723282	1.083968593523157	0.6510822745050826	2.2885843011231	1.030969916282609	0.6875095897793925	2.328903200000191	1.042858633690594	0.6566531683324055	2.509171229863249	1.538543165765824	0.08081002289209271	2.577721882500787	1.564156406661988	-0.03115480332140148	2.793988299936334	1.634836129323654	-0.2036082864486045	2.808125894859741	1.872687222557931	-0.2042569697132358	2.80200932667845	1.938014749501262	-0.1729507642128386
79	2.7	2.55268001409191	1.044120211907509	0.1280979681358187	2.505462485464848	1.21626530907051	0.1000093602777278	2.475650003054418	1.356542075348545	0.08246518832084621	2.499346784980352	1.572944569309999	0.1149214098244232	2.48120036185283	1.534506426531435	0.1404451094338805	2.405000691297681	1.505581146475751	0.2586204061947591	2.402838597048234	1.302764044898062	0.4502752452486799	2.400745506405062	1.132665806637706	0.6110929418261221	2.356789242126882	1.079622120377941	0.6419795950959797	2.302002897456546	1.028693709698912	0.6820509518181854	2.331022032944568	1.041396388731071	0.6527470875247812	2.511427279641574	1.539520972828778	0.0797048808276951	2.580656093030768	1.565154942766517	-0.03176412288573421	2.798474041392304	1.635279197651495	-0.2026419193979564	2.808951459182827	1.87262496868327	-0.2082923891408415	2.801906500657946	1.942170452183206	-0.1734927085752011
80	2.733333	2.552824971661753	1.044649250598781	0.1275000061253266	2.505833745364397	1.216754720126682	0.09923694750505717	2.476357070624356	1.357047069348045	0.08166263338413379	2.500310900063834	1.573326534437055	0.1138356733626069	2.482100654054498	1.534946408750977	0.1393728086095389	2.405879466280466	1.505996331388291	0.2573242735759158	2.404315171395372	1.303909892073505	0.4485270007279941	2.402846165121737	1.134303454721565	0.6094649679136023	2.359697615032101	1.079810125765	0.6386157885402961	2.310533086880169	1.02605217118066	0.6871722916290958	2.326928167550537	1.041625449636717	0.6485299350475423	2.512392225383479	1.539878875952015	0.07870193654201897	2.581572989185327	1.565276828706257	-0.03270340086945298	2.800427078557753	1.635861609118958	-0.2027837233380264	2.808069029150637	1.873050402981246	-0.2106000397935202	2.802826937900778	1.944674374352404	-0.1719928782089441
81	2.766667	2.552857663646828	1.04509635912954	0.1269934632145557	2.506002670919917	1.217157762657512	0.09854631827951672	2.476760032741774	1.35745183335604	0.08090839986483295	2.501059562323247	1.573657270176472	0.1125970180487648	2.482797849732516	1.535354885494296	0.1382011793054083	2.406241974638662	1.506316952154479	0.2557682335640552	2.405403112405279	1.305030524573739	0.447119352322927	2.404837318391719	1.136176062894538	0.6088054073997664	2.362033649890872	1.08024124213967	0.6366375550167446	2.319720423377202	1.023945653210916	0.6968702596651025	2.321373399857906	1.041930524110483	0.6445098689937081	2.513104501294471	1.540151365088616	0.07755756964657062	2.582042820906282	1.565144169913544	-0.03389735114325453	2.80150013067942	1.636879037208785	-0.2032382683414317	2.805755330770933	1.873977838592654	-0.2126130331192076	2.80396221605465	1.946786913909248	-0.1686084357123632
82	2.833333000000001	2.552659191346744	1.045668957444714	0.1262879297129469	2.505787765973766	1.217633413831521	0.09745162745704956	2.476678724481933	1.357885244217001	0.07959004155487454	2.501677565652159	1.574085752774478	0.1099541221104011	2.483357109306955	1.535964445744921	0.1357947542201779	2.405453744251311	1.506622572495928	0.2523656460257639	2.406311060914482	1.305864616340229	0.4447203111086274	2.408657186975203	1.13843578721782	0.6079428009501801	2.365245035628797	1.082986559107018	0.6370039909681964	2.33100759352594	1.03289031931832	0.7102165050386048	2.329753512756801	1.041819601757658	0.6402387313608633	2.513601516857022	1.540395672669701	0.07511474238923704	2.581801520532742	1.564170221066015	-0.03663438560580624	2.79982623420304	1.640157894140256	-0.2049468846604861	2.798458915458595	1.877299003052609	-0.2146163337515157	2.813614111340749	1.948676485262045	-0.1563248286830701
83	2.866667000000001	2.55250987831772	1.045798396846402	0.1260642687275949	2.505530987705794	1.217719558064388	0.09703588464464785	2.476319666829888	1.35792681974681	0.07900525671675375	2.501515837094696	1.574194636411944	0.1086515435525052	2.483192082659081	1.53615743688553	0.1346317094799812	2.404509799439046	1.506665819366912	0.2507763349302271	2.40607841221549	1.305898074089958	0.4436744668694166	2.409483024363923	1.138546263484543	0.6071882892969752	2.36528025084934	1.08548190186022	0.6387642906581602	2.335652547450412	1.041019988990317	0.7263090231610463	2.333994957189765	1.041911129790027	0.6376125225277337	2.513395532276209	1.54039934949614	0.07390868568166407	2.581268055310748	1.563520517112782	-0.03800552340356479	2.797808510299048	1.642061425991609	-0.2059892213137753	2.793744329630027	1.879344888990992	-0.2149703615336312	2.822539369201766	1.9484798091507	-0.1497913542306511
84	2.9	2.552403165832776	1.045853155141295	0.1259090956506781	2.505292639697112	1.217736504620744	0.09670760510872799	2.475880748915978	1.357882377554915	0.07847894133147562	2.501092968201098	1.574255941630126	0.1074224351053954	2.482783701419683	1.536290001689312	0.1335448130775793	2.403404711078079	1.506674933581224	0.2493931565204057	2.405566874737009	1.306154143127718	0.4429513204652128	2.409624854749786	1.139243610713215	0.6069020924520478	2.364489349038741	1.088229877995359	0.6406543185154608	2.327991905241495	1.040710797810426	0.7246752377588123	2.334208335068206	1.042679907339639	0.6342205018911865	2.51296302724612	1.540358469501594	0.07276800958367538	2.580612955202577	1.562904712030885	-0.03928928766803157	2.79603611385991	1.64367201110524	-0.2068510201637437	2.789950342321115	1.881095259086618	-0.2155197983955645	2.828153788550336	1.948088045960271	-0.1462502678991312
85	2.933333	2.552394040338503	1.04584739316876	0.1258102233240426	2.505148285214132	1.217696300330817	0.09646249388377824	2.475451976638244	1.357762421180689	0.07801642727996921	2.500477930847825	1.574271859224347	0.1062763925596818	2.482199591555066	1.536363185409242	0.1325416051625973	2.402289208516871	1.506677207740664	0.2482665252228329	2.404999297139243	1.306472566449979	0.4426861661873598	2.409811889666437	1.140164586444484	0.6072528324811358	2.364914046346319	1.090299789166908	0.6421629911104582	2.321436495310753	1.040316595119911	0.7211947727071661	2.333853462139248	1.044442646414729	0.6320812306367215	2.512382177847618	1.540279000333083	0.07170268672809924	2.579944473170577	1.562373730842604	-0.04045830075927404	2.794891670653183	1.644725430777559	-0.2074170138039053	2.787746968359619	1.882245424789863	-0.2160388184646339	2.830258795481341	1.94785083547242	-0.1453042230679621
86	3	2.552776107479492	1.045646284423716	0.1257011227379322	2.505310434775214	1.217430203282466	0.09610926901619102	2.474826132509941	1.357273469944216	0.07712492985889412	2.49886663285832	1.574121990397717	0.1040208452692126	2.480693595131744	1.536292197341971	0.1305574318606335	2.400321443229293	1.506747261058361	0.2465250951737496	2.403533027532448	1.307194190208345	0.4429048619715442	2.409426227260106	1.141820974071817	0.6087826544688038	2.367430698162457	1.093370565157354	0.6446991610982913	2.323691938429399	1.046065025810565	0.7226461482251825	2.331086475577959	1.047535822714926	0.6298436569436655	2.510980640533148	1.539958533117107	0.06962195181866543	2.578769702484427	1.561566630024309	-0.04256528498197855	2.79429829035934	1.645383839025752	-0.2079772471898794	2.786291259060874	1.882989582248926	-0.2171190813538467	2.829953338168672	1.94829152333385	-0.1476830421567174
87	3.033333000000001	2.553170099979309	1.045429055905084	0.1256379092294209	2.505644313600349	1.217178449018048	0.09591706872187579	2.474675403234193	1.35687416666857	0.07657399499011648	2.49794831657112	1.573911043223734	0.102763548610705	2.479844949102323	1.536109140301234	0.12941656307589	2.399534422913762	1.506838017778148	0.2456852756054215	2.402305325446112	1.307727436707263	0.4427765955248157	2.407441631094862	1.142747008516993	0.6090058776670746	2.365811256530991	1.095228582791216	0.6452002460426447	2.329727548169405	1.050518017326169	0.7316324879697647	2.328846234157291	1.048015480799181	0.6256076942985073	2.510233602554749	1.539669854796221	0.06848115313316692	2.578290512474311	1.561245803098377	-0.0436044129334941	2.794302835906912	1.64548112042135	-0.2082335215101393	2.786030294754443	1.883082241318846	-0.2180750637980408	2.829146627946153	1.949059381791238	-0.1497943838244296
88	3.100000000000001	2.554368426739428	1.044722786808409	0.1253752771827399	2.506807106520742	1.216380835099373	0.09533189083431955	2.47473200708679	1.355710281136836	0.07507387567661278	2.496084566975711	1.573125165798418	0.09974186647251168	2.47814258868293	1.535373080263803	0.1265775137557898	2.398500492836152	1.507048374010056	0.2437075227111767	2.399474169646195	1.309004512195918	0.4415809168574783	2.402073969625199	1.144194185423051	0.6083379995843285	2.358660254317533	1.097037858447779	0.6445814024191114	2.322193884762719	1.046537230573665	0.7221461501903091	2.320124903618536	1.045486382616474	0.625826988951295	2.508807815462336	1.538735355314302	0.06578338191027269	2.577636978326326	1.560619113101777	-0.04584663487744229	2.794079001550658	1.645840374210143	-0.2096390597931795	2.784934204518247	1.883393026055283	-0.2215866041668004	2.827918185961089	1.950678327016586	-0.1551425118526055
89	3.133333	2.555145724515366	1.044221425875593	0.1251271618527702	2.507582710588764	1.215813561400423	0.09488058960034659	2.474934457794969	1.354933308592525	0.07410198527159377	2.495248872223784	1.572515844561807	0.0979788203687155	2.477388748669636	1.534791750117679	0.1248790605503979	2.398258820126034	1.507071734774086	0.2424642099586494	2.398288041413711	1.3096177375666	0.4403212107132618	2.400054268325384	1.144699103208185	0.6071768650703568	2.356392053515279	1.097459628864776	0.6434319812170107	2.319800544696539	1.044062853879752	0.7171361113679035	2.316885941304924	1.044575427776635	0.6259307722863831	2.508216082694413	1.538054823886255	0.06422062019513521	2.577518805487884	1.560227797222071	-0.04707916150296074	2.793934833109295	1.646059201302051	-0.2110714458484267	2.784278012067258	1.883575704242972	-0.2237019918530587	2.827622113736401	1.951193015221947	-0.157573801870762
90	3.166667	2.556012726532242	1.043618249851717	0.12477750650491	2.508439849614486	1.215126431417154	0.09430288749822924	2.47523965661912	1.35402708034043	0.07299703281458635	2.494540883441038	1.571748497390909	0.09610274204944623	2.476761786334581	1.534055627142725	0.1230531368479717	2.398182139538749	1.506971729209513	0.2410465621875097	2.397340640667163	1.310240297905357	0.4386064604708733	2.398525346295534	1.145432463149358	0.6053414680350403	2.354996582683783	1.098089977016122	0.6414184605183482	2.317474592002976	1.04590880124756	0.716869439384889	2.316490008744243	1.045420601775818	0.6240215170545635	2.507747529362441	1.537221150632833	0.06255306373690213	2.577496097740891	1.559723672578892	-0.0483918580918849	2.793625925079451	1.64620541516648	-0.2129461466196347	2.783034863009569	1.883642087998364	-0.2258723342158862	2.826387740463077	1.951375806977404	-0.1599604648155328
91	3.233333	2.557912455309126	1.042152499315931	0.123765543224611	2.510227680593033	1.213441103440028	0.09279633065518374	2.476102059514805	1.351920671218215	0.07056045374012637	2.493654734260097	1.569811759286306	0.09241625971553852	2.476044181628207	1.532176535457712	0.119450361979329	2.398483146426457	1.506270247457293	0.2381247025195324	2.39611805512203	1.311104901111124	0.4353464592558511	2.395769756549893	1.147295687666821	0.6020603433956255	2.351149340321493	1.099692081230865	0.637534304019294	2.320336000312988	1.058106542744206	0.7267450511331839	2.316685770165435	1.04907271537345	0.6160916324981855	2.507255478418391	1.535187385322614	0.05920366545968213	2.577546130129136	1.558420684444142	-0.05113097681954887	2.792016663532235	1.646500020473849	-0.2171297843622576	2.778460007051546	1.883629002286132	-0.2292651211265839	2.820859547237619	1.950923408959756	-0.1629722694135698
92	3.266667	2.558925054260058	1.041318546045825	0.1231120021086433	2.511120847457082	1.212482495257247	0.09190329256811619	2.476645646126407	1.350781415333313	0.06931858396486774	2.49351781262689	1.568709383346429	0.09075717356990891	2.476000738869133	1.531093767203552	0.1178389758497562	2.398908113489556	1.505641688416393	0.2368517543523556	2.396177113720751	1.310659997078072	0.4345064270137307	2.395608689896128	1.147303636783357	0.6016931590714025	2.350820644505823	1.099802420410449	0.6373604892852462	2.326192053227282	1.063191757381615	0.733319015505096	2.313633318796778	1.050793254399388	0.6115515003339994	2.507248023124173	1.534058988325675	0.05763763332349857	2.577563910593983	1.557695831227673	-0.05250267432289197	2.79080643170646	1.646835235829328	-0.219106261848706	2.776072124519926	1.883796348064469	-0.2302132208029354	2.818215745611855	1.950636676806617	-0.1632985563142266
93	3.300000000000001	2.559946559662102	1.040446336894137	0.1223693351065287	2.511985144871937	1.211486565753772	0.09093603131581167	2.477242360941618	1.34963634913272	0.06808967445997535	2.493587425012419	1.567579333129749	0.0892544491397176	2.476170686744802	1.529975024461126	0.1163922346433503	2.399516233791907	1.504865902439577	0.2357525667753213	2.39671151069367	1.309764271802355	0.4341621836501121	2.396328058685389	1.146988793053209	0.6020376594279128	2.351167367214164	1.099295668172321	0.6376873355679287	2.325031416054391	1.062105066743876	0.7307667888834475	2.310514058635622	1.051626810573839	0.609871288647493	2.507392456952838	1.532916696447674	0.05617134069091303	2.577554929897978	1.55696043883116	-0.05386947369973585	2.789420275093395	1.647353611989831	-0.2208725375113697	2.77401607072185	1.88416061292914	-0.230954143807641	2.816136256923472	1.950567991179937	-0.1635046560150649
94	3.333333	2.560945498503941	1.039572968610977	0.121540215947959	2.512798121095386	1.210500171438256	0.08989636899415608	2.477867552833657	1.34854003860391	0.06686740150331016	2.493847298765056	1.566489385074874	0.08788241776670945	2.476531175744177	1.528887902184237	0.1150812227819569	2.400272736518608	1.504026407429114	0.2347813639512001	2.397521824262262	1.308764457098392	0.433940149333935	2.397202130976572	1.146430974133487	0.6023608450662732	2.351059326976907	1.098313279895301	0.6377700272089167	2.317428007250554	1.054550405345059	0.7200138688871067	2.309947848839299	1.050897214809621	0.6122524096463247	2.507676596538494	1.531824234018147	0.05478894925157692	2.577556771560151	1.556240458598887	-0.05524215546564323	2.788086833172208	1.647958474709332	-0.222519389786844	2.772283926533647	1.884653275275739	-0.2318828818503858	2.814519733144276	1.950979636185296	-0.1646072081577243
95	3.366667	2.561902545580718	1.038730566890919	0.1206308064698921	2.513557010856611	1.209563565879582	0.0887851232561981	2.478506828267259	1.347534904962882	0.06563116871806701	2.494261717795994	1.565494325065083	0.08659328894178087	2.477038995301911	1.52788759936988	0.1138501900024476	2.401113362367075	1.503203406889102	0.2338489484331174	2.398440068328758	1.307786707526686	0.4334196782139077	2.39806520144749	1.145707099511082	0.6019767588548059	2.351278254222739	1.097960370709665	0.6374864984504383	2.317453490906598	1.055042863403466	0.7234300983800265	2.310026963077886	1.05046074271594	0.6140456752636337	2.508077768838045	1.530832091241302	0.05345990631215063	2.577620536800068	1.555556510923094	-0.05662869102797303	2.787133758654044	1.648646829748524	-0.2240572670357339	2.770900066388073	1.885273338139488	-0.2329612478723742	2.812784271627458	1.951981553608621	-0.1662259495364562
96	3.4	2.56280840346226	1.037962518497437	0.1196631801679637	2.514257927950988	1.208721703873705	0.08761298018070256	2.479146207222044	1.34666584256509	0.06437112072276523	2.494788300348869	1.564648286619535	0.08535982597106373	2.47764562574146	1.527027738856197	0.112665140995693	2.401974469373137	1.502463643877503	0.2329146294776444	2.399375829745677	1.306995579006804	0.432619321674322	2.399058639114954	1.145100417260466	0.6012105093682307	2.352439808761084	1.098237905314422	0.6372304096407384	2.319576601256971	1.057610061302739	0.7253121839001209	2.310410485704937	1.050883475421032	0.6147709813569835	2.508567543046595	1.529992313317343	0.05216991500770028	2.577783385100272	1.554949149624318	-0.05802217339970688	2.786604043524513	1.64949873503015	-0.2254735203067622	2.76968386988488	1.886095504285889	-0.2339308359619104	2.810253637938579	1.953388345685502	-0.167172341588211
97	3.433333000000001	2.563652750527492	1.037305092428464	0.1186619369476418	2.514886723193784	1.208007684131889	0.08638859095277536	2.479768604292927	1.345964312091633	0.06307942982809481	2.495392153052403	1.563986674016222	0.08416432099819769	2.478310806987976	1.526344116947057	0.111502612863416	2.402836967026366	1.501847258906085	0.231973181192316	2.400332938645065	1.306323348941989	0.4316401679677361	2.400164025100569	1.144260435486015	0.6000837704048992	2.354238473535065	1.097738359628643	0.6363356573138226	2.319372820469655	1.057874154586295	0.7235425938387205	2.311543162056008	1.052048302302873	0.616415765096047	2.509122281379963	1.529338907460316	0.05091096123616538	2.578068399419348	1.554444930518716	-0.05941272150713907	2.786283690433228	1.650482160850056	-0.2268567901451727	2.768464630000335	1.887078599066743	-0.2345836206704206	2.807533480057346	1.954612423743262	-0.1670542769651626
98	3.466667000000001	2.564427408003425	1.036783637760356	0.1176614957316322	2.515424142057341	1.207441543932983	0.08513250982537557	2.48035437293213	1.345447832722869	0.06176640070062993	2.496046551956098	1.563528915129833	0.0830005688597191	2.479003646164115	1.525857814314967	0.1103546762521453	2.403679794534709	1.501362256616383	0.2310092132637382	2.401303768650348	1.305724147424848	0.4305403421234303	2.401278678869374	1.143087981471767	0.598662366536059	2.356403174889554	1.09622715125377	0.6347953731442271	2.316309765668906	1.051114492337104	0.7093007227684603	2.312880927840332	1.05198414780811	0.622267262741302	2.50972325488099	1.528889136454052	0.04968431880860002	2.578489269942923	1.554061651546848	-0.06078450511290918	2.786173853853048	1.651469241629103	-0.2282822775034776	2.767365581168633	1.88809576202547	-0.2350265447009951	2.805010446727318	1.955340504806887	-0.1662630504135485
99	3.533333000000001	2.565724046215156	1.036174482597121	0.1158256301052066	2.51620291588352	1.206770525477941	0.08269810224755582	2.481362329322204	1.344961740377761	0.05922017126838238	2.497374233052164	1.563213648344704	0.08083781329157122	2.480343297328658	1.52547141844212	0.1081815438004229	2.405056566794196	1.500683013604876	0.2289270580615207	2.402848848213351	1.304808368936359	0.4280048365294069	2.402376889809781	1.14129003814506	0.5959232260886583	2.356632480888592	1.093775497564456	0.6326453846977164	2.317232071563143	1.046083035291194	0.7086890147841692	2.318515178552889	1.048110606491232	0.6260383883973957	2.510954747274801	1.528585416238844	0.04741044024283485	2.579662135395132	1.553663232838578	-0.06335682037452403	2.78708305398227	1.652828920962325	-0.2310444187223969	2.767053618418823	1.889585089218224	-0.2358212360161676	2.804537232642422	1.955039914736822	-0.1653073380506031
100	3.566667000000001	2.566228406737252	1.036063668123203	0.1150258835711742	2.516478110644654	1.206650037913933	0.08158405406207331	2.481795250897276	1.344960241350634	0.058035431155963	2.497987233586846	1.563320063539796	0.07987228521590363	2.480937305899516	1.525535897881615	0.1071912965969153	2.405500221130995	1.500417440475517	0.2277488630573583	2.403462572108325	1.304157498728781	0.4260557314863578	2.402771320896214	1.140047043514242	0.5933103989158759	2.355362426044703	1.092707822982534	0.63049551405489	2.321686103505551	1.044701639604707	0.7135842636515007	2.320003456732907	1.044380411529965	0.6232164220261938	2.511539067969609	1.528696738792534	0.04639951589095114	2.580383607506121	1.553668588215754	-0.06450441869775712	2.788356126632229	1.653216539084092	-0.2324456563822693	2.767202200245748	1.890014230233987	-0.236463378477712	2.806200136645542	1.953928328656441	-0.1657154139218185
101	3.6	2.566613980225202	1.036052023817728	0.1143201094478685	2.516689572562026	1.206650867784657	0.08059462680851764	2.482167486255081	1.34508547122896	0.05697072899410765	2.498513757823613	1.563563581366613	0.07903001896665694	2.481437733565326	1.525733856374764	0.1063191035284539	2.405745447311018	1.500158781404089	0.2265516411769434	2.404037470098867	1.303138006007263	0.4238856248212815	2.403518379372544	1.138215347090323	0.5902227103419132	2.354790806885692	1.090376868391293	0.6272083116270968	2.323170871355918	1.03885391821507	0.7077650781470326	2.320654115005301	1.040864079903835	0.6215306351310067	2.51205186874059	1.528945905967134	0.04551453339466167	2.581115989972953	1.553791820828363	-0.06552178084084298	2.789693929198484	1.653502020354604	-0.2338764070196555	2.766843938308799	1.890303174222842	-0.2371357719828161	2.807716128066486	1.952863489911552	-0.1666966807951407
102	3.666667	2.566971020675328	1.036189923602484	0.1132246407628607	2.51687116952185	1.206878829849022	0.07912803510857912	2.482598537451445	1.345539535173973	0.05538232035997962	2.499137493900762	1.564261104647176	0.07783404936700634	2.482022289817917	1.526336851717861	0.1050839161316098	2.405681052161075	1.499660568775226	0.224594491425467	2.404849767959341	1.30058176116961	0.4206590949353871	2.405347615036872	1.133973429473019	0.5859242226632875	2.35699834136125	1.085930978744513	0.6232611804174351	2.322558138424316	1.028680195936879	0.6955398142459923	2.322336652184734	1.038453035748302	0.622893359842191	2.512671325301789	1.529657835854353	0.04422033836997125	2.582216733510861	1.554265590928543	-0.06710670063258148	2.79095179580212	1.653932703739551	-0.2364309678220275	2.764383653855107	1.890707670513717	-0.2378493026312695	2.807603288646356	1.952790559910322	-0.1691436705033827
103	3.700000000000001	2.566967125821952	1.036268816804265	0.1128194898325132	2.516849195409196	1.207025289604042	0.07865648312972291	2.482621888713123	1.345766804042839	0.05486455958650958	2.499166494414038	1.56460278561867	0.07745736445159361	2.482055554410436	1.526633664987475	0.104708050480345	2.405498131937022	1.499459433772814	0.2240053757527632	2.40510815613549	1.299818936406229	0.4200347151133424	2.405974841662763	1.13309398203916	0.5856105769923591	2.358533920595404	1.085524777305604	0.6235380467388518	2.319177240071232	1.028516180792776	0.6891476953676385	2.325276422997313	1.037943795443254	0.6216229908338217	2.512701645377688	1.530007869547241	0.0437868145771825	2.582428271581814	1.554551580325951	-0.06770380971456391	2.791325731084086	1.654097976230595	-0.2372819848428974	2.763652315562779	1.890919594933578	-0.2378426180949649	2.807166691286574	1.95345582008438	-0.169859743671425
104	3.733333	2.566881019130214	1.036315691046581	0.112477755753368	2.516773492725397	1.207144762673223	0.07832736173256272	2.482519391043031	1.345934313881009	0.05449698156231342	2.498990076105905	1.564872352991938	0.07719166616362325	2.481905299176152	1.526862203643721	0.1044582619165837	2.405256164737839	1.49931542709819	0.2236879720872159	2.405236913011116	1.299507139278695	0.4198408055004681	2.405993130775161	1.132808175305458	0.5855044970105402	2.358862589034451	1.08592492389382	0.6237015816745607	2.315792112349308	1.031444128549421	0.6905639770960105	2.326973200077761	1.037584425869196	0.6198449977505162	2.512528663636618	1.530286906187188	0.04345894291806672	2.582361531755118	1.55482844986995	-0.06820829509417004	2.791428392398628	1.654273773209808	-0.2378987558687559	2.763297234483214	1.891195441717285	-0.2376719247930309	2.806683875680143	1.954101347451881	-0.170021489688823
105	3.766667	2.566750906027601	1.03630903539435	0.1121635195042396	2.516677450483344	1.207211778066667	0.07810226768547508	2.48231946848052	1.34601228961329	0.05424117330738967	2.498628828611817	1.565037057785055	0.07699546889372802	2.481592189754539	1.526991455501642	0.1042951060984211	2.404976300019902	1.499238196117202	0.2236043437688623	2.405315053197191	1.29941396449532	0.4199989011710801	2.405881518086518	1.132701141405666	0.5855659392283576	2.358554602827899	1.086126450572831	0.6237133939983862	2.313848876351517	1.0322900840043	0.691997433834968	2.32712912131885	1.03723955021051	0.6191643223060171	2.512175610742104	1.530461548156138	0.04319531809848233	2.582029528788905	1.555040217003666	-0.06866231571457992	2.791081746883035	1.654475916374587	-0.2383825089922212	2.762719967612317	1.891540750015858	-0.2375016064488837	2.805872925668199	1.954565085164966	-0.1698211312830224
106	3.833333	2.566493335413407	1.036081612371293	0.11147206148976	2.516580319330976	1.207127721505304	0.07777145460478235	2.481778381525278	1.345826980557499	0.05382296755262737	2.497459312852442	1.564978603923284	0.07651034254871662	2.480561892877787	1.526889328413978	0.1039213730586846	2.404346857243594	1.499322833679561	0.2238221638805401	2.405068020949745	1.299358091172205	0.4207168021232168	2.406690021970352	1.132907859783354	0.5863881557349819	2.358720588955001	1.087736451065742	0.6262519283642345	2.30983493529789	1.031200323945514	0.6911537788014476	2.327367631380368	1.037489281094925	0.6199898098854247	2.511071863346915	1.530414417591337	0.04259226815943925	2.580809379594521	1.554943535778463	-0.06961367415458292	2.789624098616315	1.654340233293296	-0.2389484664951377	2.759467656988099	1.891640023365061	-0.238835993106669	2.802557915161485	1.954506416648143	-0.1713465244287216
107	3.866667	2.566426831125436	1.035846441486985	0.1110344357410623	2.516658527188425	1.206958658965851	0.07756902321288117	2.481520446709137	1.345540783092031	0.0535273501667831	2.496707679815405	1.564733516084072	0.07604578498438302	2.479880498837789	1.526642622617185	0.1035261588766637	2.403992216405584	1.499504037608846	0.2239445782849686	2.404187829578664	1.299063384504636	0.4207701302968782	2.407065084204097	1.132803687279989	0.5869421546784752	2.358878647452343	1.090077428778836	0.6301163524217102	2.302522042445631	1.030720409658344	0.6898523823886779	2.327622029758859	1.038135114174176	0.6225950762249322	2.510405409429794	1.530163869805714	0.04210405969865592	2.580104454506774	1.554446739210891	-0.07019174574165997	2.789202033852182	1.653570018326858	-0.2387327973087608	2.756503377942391	1.89076757376949	-0.2411676850729589	2.799555604781648	1.953870562505949	-0.1739611286050247
108	3.9	2.56644165478593	1.035530495238901	0.1105163352000189	2.516870848676265	1.206700206438518	0.07728562511529985	2.48133811260683	1.345120160388996	0.05309083132175971	2.495899925379837	1.564339182876357	0.07531450667430264	2.47912191199075	1.526265732004208	0.1028628947679032	2.403591366759502	1.499782546687052	0.223924040509112	2.402176800495589	1.298279887694049	0.4198516845539392	2.405690238530689	1.131606479140369	0.5863281191142391	2.357314427433284	1.091525305632471	0.6326228771362365	2.297719013884527	1.03121841729332	0.6911020700568101	2.326413787501976	1.038003432749623	0.6265976561158669	2.50974251563109	1.529750892745959	0.04139738166701423	2.579521966051264	1.553507954725576	-0.07086536691773848	2.790042296173545	1.651967826067438	-0.237752145084078	2.753810733428079	1.888646792603242	-0.2449282033346047	2.796967051987716	1.952814995433622	-0.1774841052756084
109	3.933333000000001	2.566561638849928	1.035137754995937	0.1099241332936381	2.517233659155493	1.206351736066042	0.07688736397073598	2.481272003745398	1.344568962905112	0.05246039304481134	2.495083680732041	1.563801951523469	0.07423075367884914	2.478314608654865	1.525769063793859	0.1018364660416371	2.403045824316063	1.500131843651404	0.2235683410302012	2.398403518112541	1.296568543399915	0.416823346414775	2.400300089407402	1.127850623466105	0.5819648452441444	2.351312517135518	1.091114811863672	0.631756873330144	2.296407129175739	1.028290977789461	0.6904814242876151	2.322825949143466	1.03514181359338	0.6290794258183797	2.509147973589431	1.529176577163715	0.04040922078145933	2.579189714005006	1.551991595569239	-0.07163759145687359	2.792728615223571	1.648986115947233	-0.2356592238282638	2.751589359958872	1.884292400781822	-0.2507749703438331	2.794697296873732	1.951011658314657	-0.1832771934086279
110	4	2.567245134926455	1.034166320100851	0.1086186933326312	2.518535270270072	1.205446635734998	0.0757453468553092	2.481721672351667	1.343186036086079	0.05061570003543586	2.493702299397636	1.562447339967162	0.0708406119093133	2.476750528477858	1.524570238154061	0.09850594334674578	2.401000107676732	1.500769338058825	0.2210900111317222	2.385205489833594	1.289696837294159	0.4014976192508091	2.370789135803265	1.108531996699567	0.5508553115464693	2.319180213612578	1.081757101896304	0.6079210225378329	2.28265328230881	1.009621260771183	0.6741219120362755	2.297835286425302	1.024849712587232	0.6180597671344423	2.508508336244573	1.527673784159861	0.03750927997827488	2.579788479095464	1.546813293079391	-0.07333977889799072	2.80351029369461	1.635998383830806	-0.2275149567617745	2.747632043512462	1.863607268777287	-0.2702010117715414	2.788296510119474	1.94095583973437	-0.2093518577665416
111	4.033333000000001	2.56790356177495	1.033625943752028	0.1080063997470197	2.519589914518012	1.204950229920745	0.07506396442227088	2.482414270588482	1.342449583215534	0.04947470174944788	2.493306524907628	1.561756735430033	0.06851955084424037	2.476120480721373	1.523991221885971	0.09617562682989263	2.399242270760262	1.500838053833206	0.2185929847038684	2.377108389867227	1.284785923238753	0.3895586007230286	2.348149695677298	1.095470921225532	0.5236916142211984	2.293395274157745	1.070918350273508	0.5792970165889817	2.266887160718996	0.9922028473909865	0.647681586601733	2.278756519763039	1.020445491779817	0.5959787364730433	2.508677125518592	1.526865342299603	0.03562679748282434	2.581048133371048	1.543065340320604	-0.07413250915276787	2.811281204318759	1.624906476458581	-0.2213371214633924	2.746472700953438	1.844980338796676	-0.282915685160295	2.784010414961675	1.93004704558475	-0.2308404764629414
112	4.066667000000001	2.56882856982046	1.033080960212345	0.1075006397297246	2.52100490581937	1.204476852015941	0.07434988110872147	2.483566400563682	1.341763436578711	0.04822001048468544	2.49322320835025	1.561161791010325	0.06578683405958154	2.475680196486071	1.523521744770399	0.09338681267803753	2.396837552206077	1.500593163774373	0.2149365732839838	2.36933710882078	1.276853872581662	0.3750033934426823	2.322999563138772	1.079648638923691	0.4893307800649183	2.266137311757541	1.050489968090762	0.535571560141438	2.242779480020321	0.9679166368260999	0.5986652216819224	2.259009325422902	1.009627857051151	0.5539597976233059	2.50932328079322	1.526124550733446	0.03349364749433475	2.583194655431094	1.538634183165948	-0.07477299811800883	2.820549941095225	1.610436326206308	-0.2137700416578495	2.74712059156763	1.819954829636154	-0.2967043073423116	2.780374246435378	1.912670220740484	-0.2571166169419854
113	4.1	2.570034558040647	1.032571612682115	0.1071600826764475	2.522836807253992	1.204082677808216	0.07361835240524733	2.485285832104986	1.341205730855564	0.0468420311110621	2.493520229504671	1.560757738988634	0.06264589760826918	2.47547739607521	1.523245431413988	0.09010741804739668	2.393669555827966	1.500081434823821	0.209793377576717	2.362648134663575	1.264424062521197	0.3564084791892455	2.297852538035203	1.059664574910212	0.4439685804680806	2.243444456813788	1.021314885869434	0.4779421049413117	2.227895103505025	0.9445164562745929	0.5434953996620421	2.249101900776961	0.9838834120467012	0.4881153278369739	2.510545562539254	1.525553612870024	0.0311458115565211	2.586420433279289	1.533815262597722	-0.07515786599150384	2.831359199186226	1.59323451387694	-0.2049061349218683	2.750269355520655	1.788964248415731	-0.3108146434328953	2.780225900982848	1.886748942059074	-0.2872057044987181
114	4.166667	2.573071650494185	1.031916251403437	0.1072243063695642	2.527620840825426	1.203797750933525	0.07215585322605594	2.490476352058526	1.340803756001657	0.0436707268796699	2.495260583507396	1.560875162570166	0.05517894895163626	2.475727187452896	1.523579781670478	0.08191701332438892	2.384539912382645	1.499095193900479	0.1935131902763104	2.35254830376512	1.237413135301053	0.3002157625434608	2.257779861500029	1.026159163113819	0.3021941935507311	2.236495008673106	0.9695071164472667	0.3349781160936278	2.287101625794711	0.9227289384908273	0.3811741484548928	2.28187862996049	0.9213479215028149	0.3126227006286389	2.514798127490804	1.525316167794758	0.02601168479706678	2.596412341260033	1.524859416189265	-0.07470435014807761	2.85498402028421	1.556846402466736	-0.1829254060529679	2.764630676338926	1.715238787294871	-0.3358337642348053	2.788530069713811	1.807659319029674	-0.3506243002322221
115	4.200000000000001	2.574751901609253	1.031921550547595	0.107764014872965	2.53039632904254	1.20404262836986	0.07146928588668222	2.493855105399045	1.341126515156941	0.04191920702151873	2.496654805531891	1.561565228160812	0.05099322354961623	2.476115654880592	1.52433323776756	0.07704961229710489	2.378533960339268	1.498951079433879	0.1818251485894191	2.347885447911185	1.228907253209623	0.2625622422192072	2.247477916302251	1.024664487033909	0.2126276318891889	2.256799245240839	0.957883145017716	0.2509694954008382	2.325501953564262	0.927783525456776	0.3160345986882459	2.294642024673746	0.9176977322331922	0.2325829817235685	2.517783202026823	1.52584623797054	0.02342440104916454	2.603143775986934	1.521712572243428	-0.07360993208891342	2.866225947164101	1.540299487652577	-0.1694238265683572	2.776756693669345	1.675724780698286	-0.3433890795122718	2.790394286122811	1.753868121857368	-0.3780952637015764
116	4.233333	2.576537147809272	1.032184734999226	0.1087382744086882	2.533392714820831	1.204572171798258	0.07086556764246915	2.497765897977485	1.341845321102279	0.04013138588974152	2.498406066305736	1.562724573877554	0.04667223776342125	2.476692863491343	1.525509476199981	0.07178489506584834	2.371914987430121	1.499085664817546	0.167662231015398	2.343798474898105	1.22434003929338	0.2190825777660636	2.256208822422385	1.034129098038459	0.1203485184476318	2.287108100886349	0.9658249997199332	0.1444801998487967	2.352839403517311	0.9305803089940549	0.2185835871087664	2.31021268344919	0.9429145546427945	0.1361404646303634	2.521344586001831	1.526874458453839	0.02100398109867972	2.611159418534941	1.52005931492928	-0.07177143216039081	2.878735406048391	1.527406253907001	-0.1546025127045424	2.792697510910035	1.636796540813551	-0.3460139018946088	2.790369186267252	1.693706927467157	-0.4001273318917548
117	4.266667	2.578378772364514	1.03258758015798	0.1103312902147339	2.53656548101393	1.205268536100502	0.07054410384294277	2.502148066628945	1.342833072330761	0.03850176475511543	2.500442735383152	1.564214077369588	0.04241830347792903	2.477417316170177	1.526970242272145	0.06632799057985554	2.365186519152548	1.499411776830435	0.1515623396918951	2.341282404320834	1.222229404705686	0.1713552899890823	2.292073023010584	1.056672019892282	0.0305369769646368	2.332522395153199	0.9971619472909523	0.02746324752494471	2.393092731630756	0.943773539210226	0.061068966025714	2.348302055387256	0.9929463854027178	0.01829837384506947	2.525382194800872	1.528263738401427	0.01894063591687328	2.620421686900468	1.519938898584753	-0.06907765091271213	2.893550177431858	1.519453335186137	-0.1396660612940328	2.810346581071828	1.598971552909961	-0.3439811995155909	2.797218453223934	1.633194021480602	-0.4136449611630924
118	4.300000000000001	2.580112993143259	1.032969220694031	0.1128554194078518	2.539769587390495	1.205964167479358	0.07088271851140529	2.506798784087158	1.343887489485301	0.03739473322655028	2.50258499922276	1.565799708765486	0.03851385874039426	2.478170415537427	1.528496961844868	0.06102439536943804	2.358828340330285	1.499891956903745	0.1346500854783434	2.341556906660896	1.222350652531558	0.120496214890749	2.353016687854633	1.093328003072061	-0.05109429077490023	2.402296908245554	1.042768106537128	-0.06768836595060922	2.453420171413257	0.9748610712624413	-0.05952053940155887	2.414972105584502	1.051292942871739	-0.07245590228860756	2.529644867257269	1.529772844271425	0.01747235916088973	2.630502721066645	1.520931580382004	-0.06545185019970948	2.909681746680758	1.515700781855357	-0.1260319268954928	2.827281352486875	1.561199296794934	-0.3383539514479446	2.811924030362559	1.574163242791722	-0.4158890252587007
119	4.333333	2.581424778854119	1.033216690218105	0.1165728902575431	2.542686709888204	1.206526729743506	0.07225002418247817	2.511321579627923	1.344831039089047	0.03719227901765869	2.504560690747427	1.567253376148318	0.03524128291761498	2.478761472222171	1.529888540971415	0.05626324234519354	2.353051771251539	1.500574809243475	0.1179548712064825	2.345577772496343	1.225852376453913	0.06793862940780271	2.418374155740777	1.135773500513743	-0.1184148687929292	2.477545299083186	1.092192632223038	-0.1333619832920232	2.521160285656963	1.027227328047631	-0.1375263242623606	2.487560634193347	1.107978192445583	-0.1318847884985701	2.53374171242195	1.531160765139794	0.01680313519684975	2.640597232346464	1.522333624369952	-0.06091104449824906	2.924169162916094	1.513792118717897	-0.1151226440306709	2.84118697511149	1.522926809746238	-0.3303358249997417	2.829068261720315	1.517481787134334	-0.4090226022636779
120	4.4	2.581401898949118	1.033311895819155	0.1279456267856661	2.546053226952967	1.207197117705011	0.07905056223095847	2.518142164509779	1.346267042760891	0.04093818779037149	2.506715198112091	1.569507105143308	0.03202484948898116	2.478427801000504	1.532081116686978	0.05022567755829063	2.342721695253165	1.502890408937949	0.08831901586498611	2.362492709257212	1.238064415336957	-0.0190418911620506	2.507774004056345	1.206621957762129	-0.2069018841373138	2.58785427530092	1.1888653446241	-0.218162705859454	2.665378396699143	1.164403052889287	-0.2170901348880055	2.612858324017898	1.209532900216646	-0.2340597747840049	2.539723133384916	1.533286533773876	0.01885405713739372	2.65768856926528	1.524976923757675	-0.04922142000010309	2.946174619014386	1.507859416066072	-0.1022697360056658	2.855124455257907	1.446277033329078	-0.3105844219628584	2.85068553726417	1.413573389284381	-0.3831010323951223
121	4.433333000000001	2.579370735528579	1.033226278490461	0.1355781828962671	2.54554267200482	1.207337947028618	0.08480400471581252	2.519268170809751	1.346776422609643	0.04549406309283197	2.506076555887061	1.570270219748914	0.03296365179541449	2.476794314829191	1.532867284776988	0.0500169522924927	2.337447522100211	1.504703159531017	0.07766636421510825	2.372191642678894	1.244288534035851	-0.04576124223053343	2.538534398977534	1.237312697919697	-0.2189873366166548	2.627160074627223	1.234619637180286	-0.2365499562051622	2.72644868638614	1.22873318522339	-0.2473634276836847	2.655404010705658	1.242936046123972	-0.2643099159798466	2.540587188223985	1.533982602481805	0.0221742106281413	2.66299574408741	1.525926546520594	-0.04205825269650561	2.95216761767095	1.500812093193787	-0.09876789069914908	2.85461738744781	1.410863990603143	-0.3009418891332301	2.853464314254321	1.371345179856485	-0.3719071156389612
122	4.466667000000001	2.575672122648701	1.033050431459597	0.1444128873478144	2.543020851792771	1.207321712723355	0.09225448853143559	2.518209486621918	1.347124168207158	0.05222934726296269	2.503820364650886	1.570737212468332	0.03624175849222789	2.473772732024158	1.533403089845055	0.05244040647491077	2.331666797677826	1.506916993463249	0.07167150997318003	2.380231005640408	1.25078836197579	-0.06139495354046768	2.56721711880104	1.259559356010936	-0.2116863587880907	2.660873244959153	1.266146578751515	-0.2366599596863117	2.767871418162692	1.271847307924051	-0.2542940575486013	2.690681698997612	1.265493427388977	-0.2735404614342334	2.539446610786553	1.534379960953528	0.02745914408158873	2.665187277444631	1.526421189829046	-0.03393851519066176	2.955138615882798	1.490373569226752	-0.09452861562844747	2.851197035540493	1.379550606303878	-0.2900521301079163	2.855540805484253	1.336979394510598	-0.3599188135812481
123	4.533333000000001	2.563121714968484	1.03197369933248	0.1649996623970257	2.531356921418707	1.206340316651007	0.1122157449719961	2.508871702518591	1.346870013924704	0.0730694771619137	2.493726658106986	1.570219913548516	0.05110274293728974	2.463059136563601	1.533184133313689	0.06687226866088082	2.318309304476811	1.511773323726975	0.07924841731320878	2.380443850379743	1.256570124329351	-0.05590135172854231	2.600956731682447	1.272821006302666	-0.1571575129970199	2.691870414082016	1.282980609083733	-0.1917105484350086	2.782612470624595	1.293642900889336	-0.2132129198023442	2.694340047396123	1.264714577132666	-0.2616007489917841	2.530201732501363	1.533720083893253	0.04464832303643086	2.657986384141125	1.525154373383528	-0.0151573887549839	2.947689574471571	1.461337341051625	-0.07668412561815731	2.833328818916682	1.326906140693267	-0.2537083163932446	2.849111195384057	1.276238397120778	-0.3125889424634321
124	4.566667000000001	2.554491586119195	1.030733284953147	0.176187116048962	2.522393267169141	1.20506529767164	0.1244480545139049	2.500759109724929	1.345949637186637	0.08718875045737952	2.485885603683261	1.568890281494473	0.06282814745452005	2.455474444845259	1.53209517577841	0.0792067008451683	2.311210661988582	1.514016331178214	0.09468912708468467	2.367671257690795	1.254687804939435	-0.03362556600108609	2.594899608492137	1.271070493833125	-0.125751556352015	2.68416498496993	1.28094155112897	-0.1612010446982997	2.772701424584851	1.300460883727331	-0.196305833734169	2.665797099138478	1.261371952273498	-0.2444658155123617	2.522019406947534	1.532312168270513	0.05647652445639127	2.647905549568314	1.522893149954701	-0.005016551446776546	2.932052855766666	1.441076724650196	-0.06350463077054495	2.810914295413629	1.301224884295034	-0.2285114329592825	2.825908407958539	1.241685542250974	-0.2801258710427241
125	4.6	2.544530895381829	1.028773466507289	0.1876062682229162	2.511643479888248	1.203051770038333	0.1378692605201974	2.490642976877044	1.344267185090661	0.1034363965861608	2.47647620237943	1.566645702158587	0.07716802992256072	2.446733604384361	1.530161028592556	0.09476274016180795	2.304579065895702	1.515905312461154	0.118345988007421	2.344522575433396	1.248747047215897	0.00570872548280071	2.566363909861141	1.261180391978594	-0.09517129232876262	2.653573327507746	1.267577432435195	-0.1239112680912397	2.74284915431958	1.283325609263258	-0.1541236704282552	2.632738308992845	1.250045834732359	-0.2103891818204858	2.511722983597196	1.529961385931405	0.07013385889334696	2.633590934932132	1.519112314351022	0.005219177921718119	2.905793079462244	1.414874322321453	-0.04903720910170456	2.774722975815576	1.276286139022688	-0.1993188359612336	2.783518231772773	1.209846474423361	-0.2472539450622497
126	4.633333	2.533670729369204	1.025969383619244	0.1989227294004612	2.499704390016639	1.200215474080134	0.1520225661436917	2.479097536007633	1.341714425918444	0.1210733350056799	2.46609243655284	1.563453842662606	0.09348811993288604	2.43741473252076	1.527346314654381	0.1128496397162436	2.299524530899496	1.517316554355552	0.1490678564262695	2.314007166132263	1.242028443753983	0.06391805801897033	2.519149374584549	1.247214237725029	-0.06391281455809018	2.603675855337057	1.244280315441067	-0.08115184328115066	2.691287697002398	1.237822344046199	-0.09671095432129624	2.593365059015574	1.23257037512938	-0.1671310912715919	2.499921632989477	1.526610475182045	0.08502188810526755	2.615887121481065	1.513713382804106	0.01515821626049413	2.870923384449969	1.382685931915912	-0.03559203751892832	2.724167347752991	1.254265451462702	-0.1646334388489119	2.720550897682	1.185616149666311	-0.2135525093886472
127	4.666667	2.522419521602016	1.022239851619024	0.20982585821607	2.487255591653574	1.1965008288107	0.1663961165078135	2.466717445808831	1.338192526625496	0.1391886251884529	2.455368492781969	1.559280954507577	0.1109071219119626	2.428114214767156	1.523612718670395	0.132469514368739	2.297023966386748	1.518001028230171	0.1844397257143983	2.282363093615854	1.240190540486436	0.1392533362911296	2.465377754482428	1.240241118138835	-0.02395645185154739	2.549621354440752	1.226289751379009	-0.03883235967829213	2.630982449176163	1.196512186340904	-0.04779674419402153	2.545399128717805	1.222279003611565	-0.1265213897588392	2.487279715133807	1.522206090136892	0.1003776423822917	2.595727614093679	1.506681475271809	0.02438507260294516	2.829354197375606	1.346914862100274	-0.02547296387428549	2.659955024034188	1.238531743761774	-0.1222633264656539	2.641090709040761	1.176225229692285	-0.1767657800927257
128	4.700000000000001	2.511211199962664	1.017503188221392	0.2201394226150864	2.47485093111511	1.191830152407141	0.1805552231616307	2.453946715055364	1.333578612066459	0.1569370832658685	2.444818443711385	1.554047356728824	0.1285121714922116	2.419279875685315	1.518873058233307	0.1525436143521694	2.297491400471528	1.517669057679222	0.2217081312176083	2.253491113169357	1.248515592435568	0.2314494896976904	2.404806168701751	1.242731421830157	0.03874089369642364	2.490978427689255	1.224144078289318	0.01653169231517564	2.569798081484513	1.194873005114809	-0.006937953294380125	2.478614727175592	1.219641032751217	-0.07433214817904786	2.474359544970278	1.516659377466276	0.1154766628267589	2.573955529115239	1.497975544399433	0.03260183983770389	2.780520756915929	1.309294764075503	-0.02019575884604127	2.584792035327045	1.231892261863592	-0.07501948964584237	2.548952695272199	1.190557699720822	-0.1353503453566139
129	4.733333	2.500419636751996	1.011778012645871	0.2297485526743465	2.462941608270961	1.186210761155261	0.1941002178315997	2.441166775117252	1.327858548504436	0.173583871714129	2.434822508184499	1.547773164959934	0.1455007089104133	2.411197443475544	1.513121339466631	0.1720603857117314	2.300683153990373	1.516103273443583	0.2580951052355988	2.230225732984278	1.274454074608786	0.3324254107694082	2.336317778228948	1.256774708783853	0.1344949929044051	2.427952502466644	1.239554528516157	0.1085995665483114	2.525297582997689	1.236112023307988	0.06288996667635977	2.407055241347831	1.226114572732119	0.01313667352843639	2.461635249538696	1.510005742264239	0.1297390720140462	2.551417106603653	1.48796589178065	0.03965600335437792	2.724143481807132	1.272211337938075	-0.01910726275734745	2.509394221913398	1.233233746630501	-0.02776518346897668	2.457493361151038	1.227879145510774	-0.0852239473386272
130	4.766667	2.490357131030256	1.005195806531002	0.2385492908218353	2.451891896799088	1.179756753371437	0.206691254349184	2.428740907479185	1.321153417731113	0.188590037685234	2.425611423386285	1.540602294100781	0.1613299646682405	2.403992634613055	1.506457137840682	0.1902828264072126	2.305762510996562	1.513111879590585	0.2915029176828215	2.214433823286258	1.318454600915018	0.4274492925024397	2.257567065263781	1.283012198516143	0.2668185223238861	2.342903003022376	1.263867118442761	0.253068410125325	2.442526192532512	1.289878408838976	0.2032880831615371	2.329135659786839	1.237383950340039	0.1609229389788598	2.449475928025441	1.502429665228743	0.1428096983854766	2.528891377542427	1.477594631838186	0.0455264435769257	2.660323779573717	1.240065586330272	-0.02007329289135777	2.443034817888639	1.238014760377375	0.01646537904668538	2.383300544445077	1.273954585552408	-0.02339950465198671
131	4.833333	2.473311110015562	0.9901588063607066	0.2532874272963651	2.433387742599066	1.165021214271291	0.2278770507187678	2.40626056684099	1.305599702921751	0.2122140673759557	2.410136569762093	1.524468020356983	0.1880913745839798	2.392321331338716	1.491123807794999	0.2208593823348125	2.316756321963731	1.502248889527999	0.3443678266827297	2.207168850686117	1.399519481800453	0.5563388072637783	2.097203989025327	1.338101978552438	0.5579012556844509	2.121892449143979	1.315355403705691	0.6041075842583765	2.154958318659207	1.388223612971049	0.6524335894280847	2.109260918876111	1.281640795817213	0.5570477543592398	2.428143240486632	1.485562756608407	0.1645104005283228	2.487713208663258	1.459061281261828	0.05404242731061429	2.512979194816561	1.199280081103711	-0.02353044981824304	2.32774642099041	1.246854998189965	0.0912092680707268	2.296838933017371	1.323174382496371	0.1134259147661735
132	4.866667	2.466374790741825	0.9821459854667665	0.2589404368451155	2.425878032407458	1.157168024371782	0.2359203989971248	2.396319880023214	1.297270098438412	0.2202872377404509	2.403806747087465	1.516057285848133	0.1984816865862153	2.387541937365156	1.482945643479039	0.2324748726065539	2.319503965560585	1.494469862785878	0.3622712690680175	2.210450326250881	1.407684982217781	0.593032355108021	2.032460945271198	1.366778604719371	0.6415675455057733	2.024717269716047	1.357666520460608	0.7131572055530432	2.000619617864538	1.423401177419811	0.7691433196738034	1.992292802683597	1.334651255378756	0.7001896010696675	2.419216879034995	1.476884245959063	0.1728094739690862	2.470455634630443	1.45217665617629	0.05686087279094981	2.430703816869869	1.191996454406286	-0.02511041980301007	2.26458627222851	1.250806016883365	0.1212249286449847	2.25493317717459	1.323664355024397	0.1781805935906545
133	4.9	2.460743283068765	0.9742280315050866	0.2632452256131302	2.419723820522189	1.149389209275116	0.2419890370620978	2.38771461553855	1.289041915942029	0.2258456680757051	2.398526173520255	1.507873330893501	0.2067289463723346	2.383481508481836	1.474858404253596	0.2414615157730211	2.319667296213279	1.485881652407925	0.3743872612099937	2.216034182301162	1.402471549544913	0.6195328801793063	2.002095561527061	1.386376861655773	0.6915282064760899	1.992519021193877	1.393745509141556	0.7781657904705841	1.94778500939892	1.431656150741197	0.8336100328689788	1.940995526106669	1.366696539424242	0.7864501917517137	2.411760944332897	1.46853450061913	0.1793398154979781	2.456399524581837	1.44745284876362	0.05887600155991869	2.360329283848149	1.193609741221721	-0.02591187808183565	2.211361375660607	1.254272156168069	0.1449124213832778	2.216484460687872	1.315832202671844	0.2262389091046242
134	4.933333000000001	2.45652943289046	0.9667546332489797	0.2661660978126568	2.415077504286975	1.142007158822911	0.2460482119633649	2.381003842739715	1.281292926368952	0.2291775693470344	2.394479918120398	1.500245102899497	0.2128487537610923	2.380331892986276	1.467207074769925	0.2479056692695938	2.318174057717479	1.477410764403958	0.3814833210783927	2.221588248007054	1.399511830981991	0.6360225504488342	2.003110089578445	1.397086156339631	0.7290977321512767	2.01440782734669	1.414674062490514	0.820539304501559	1.979874018178472	1.434619595871225	0.8823176332796611	1.966947596150164	1.376094024798687	0.8405355443482342	2.406054794284505	1.460846974167337	0.1841387904119111	2.445904664960797	1.444701149612973	0.06018097546449947	2.311988997542055	1.200602447648345	-0.02533948854767127	2.177520364957961	1.255659139423522	0.1625719841183302	2.1895910602746	1.304488153355863	0.2557771568215895
135	4.966667000000001	2.453646015635521	0.9599709806013148	0.2678174672141747	2.411875770107975	1.135263132946124	0.2482840169008799	2.376319716004999	1.274292276944125	0.2306796471727047	2.391700642510453	1.493408238356355	0.2170187876070902	2.378154781511761	1.460253168790771	0.2520898065456788	2.316019989153026	1.469727428654506	0.3847930601176047	2.225152775813483	1.400979572263165	0.6441606112223113	2.018650769290797	1.403858367185968	0.7617936366255763	2.050902215055449	1.424980790629884	0.8525033738603112	2.019806467816598	1.436914693708759	0.9134540062601636	2.018444318203725	1.376609999708888	0.8777069004650317	2.402132183628651	1.454043619291952	0.1873543283571277	2.438893299434501	1.44351131238148	0.06088701649199817	2.285084256862714	1.208731918301802	-0.02282287969471128	2.161472133942721	1.254561428812335	0.1763872307197269	2.173735803964221	1.293733958238193	0.2742015848342534
136	5	2.451898272719419	0.9539915771793913	0.2683865645811532	2.40993569745704	1.129287054918213	0.2490039946591968	2.373474167548374	1.268170831157409	0.230749508310428	2.39006483292096	1.487475903680412	0.2194788265055075	2.376873439911703	1.45413849954893	0.2543599181861538	2.314020245486435	1.463172720872276	0.3855385222155787	2.226599534761013	1.404483861334193	0.64702976832062	2.035744898800465	1.409486338185034	0.7877292334878568	2.080609811606877	1.431255070845487	0.8752293498921713	2.045240271290683	1.438523164642724	0.9356448844992133	2.056416379360243	1.378636876830867	0.9032894305222435	2.399808141412921	1.448213612870294	0.1891741974849384	2.434933139032011	1.44336784420874	0.06108024723812235	2.274289177862405	1.214766273827293	-0.01851008952200452	2.157441022086092	1.251912730519527	0.1876944544835357	2.167103240254679	1.285128691960181	0.2875578586906827
137	5.066667000000001	2.450867000029519	0.9443383220127928	0.2671122247200707	2.408944227671179	1.119603286976941	0.2472432766226161	2.372054859967128	1.258453243580924	0.2280150458247983	2.389260708257221	1.478154607706358	0.2204323293616183	2.376285218231103	1.444353041332693	0.2546457848526466	2.311827686040122	1.453327661554782	0.3828293948996187	2.227432744534868	1.407085618739585	0.6452624240095909	2.061715740489345	1.416020039395393	0.8126512872076868	2.109467373832893	1.442221476383598	0.8931456429660322	2.071932876109656	1.4445951032928	0.9445273542697563	2.07786916819028	1.392057651256655	0.9309519297292194	2.398658630452384	1.439217744412961	0.1895481011772892	2.433647370985904	1.444377753561592	0.06029223581477304	2.27654968598275	1.218832445312163	-0.008346360123880752	2.163705544364493	1.245759692280838	0.2029799924691441	2.166279467813983	1.274114600685069	0.3040839648654898
138	5.1	2.451124293203373	0.9404782157526426	0.2656890350461973	2.409436019682552	1.115741349997268	0.2454342864856002	2.372802027280142	1.25465190923342	0.2258927791294586	2.389521381271729	1.474537485455083	0.2195813974172468	2.376537060011763	1.440491714757555	0.2534436778615831	2.311639783622345	1.449615374275773	0.3806967877397461	2.228045800994272	1.407054678602576	0.6437838785873778	2.070576840047748	1.418295475320457	0.8184055644083668	2.113228142288162	1.445481959346111	0.9002465853915472	2.079068067489838	1.446408460559764	0.9566735799969613	2.079862022766909	1.396429770847076	0.9385827238027264	2.399093555997792	1.435789365363243	0.188633145268476	2.435000636083921	1.444807024180999	0.05954280512028712	2.279300216521388	1.218815935031818	-0.004400355704891497	2.167653051489807	1.243990237612693	0.2074158918772331	2.166378856311812	1.271693451288922	0.3087979850097474
139	5.133333	2.451638307186958	0.9371337980515728	0.2640029127459634	2.41030063945159	1.112413628357495	0.2433904714270409	2.374065486974096	1.251397496538958	0.2236220913752971	2.389868776063361	1.471445708772263	0.2182230542431566	2.376859461885286	1.437167499175446	0.251772758409261	2.311787442904238	1.446396903332093	0.3785044844156111	2.228795574366387	1.406476254653407	0.6420774859923924	2.077173727795226	1.419548993777427	0.8210714081103605	2.115041400092537	1.447493841358596	0.9047510600287981	2.083002779077953	1.448171618538774	0.9600996530628605	2.083069696566074	1.399185276553017	0.9418574578480267	2.399752515597944	1.432885135702643	0.1872981880071042	2.436977207987899	1.444905169651745	0.05870378222866791	2.279910334187773	1.218729548389129	-0.001930304609224068	2.169932533410928	1.243521778998696	0.2098829325071369	2.164858703123982	1.270645249759289	0.3114345830858486
140	5.166667	2.452267482910651	0.9342408248400722	0.2622268092537038	2.411345017951551	1.109550007540733	0.2413346265753515	2.375527852411102	1.248592670822957	0.2213924305614392	2.390100543003828	1.468775711758973	0.2166282301427864	2.377072993653012	1.434282034450895	0.2499154669567302	2.312013689159467	1.443505194542541	0.3764877373254051	2.229225444340717	1.405678666018331	0.6402042193315648	2.082398776140011	1.419958749918948	0.8223123970737953	2.117981356591865	1.450234907847274	0.9065088709825662	2.088288626664688	1.449989299496282	0.9552392270464347	2.087809814725798	1.401245174392854	0.9429064533972851	2.400376220740382	1.430396938361742	0.1857716781181295	2.439232758022504	1.444647794050317	0.05790512429348056	2.278960406660437	1.219024904337266	-0.0008504410711127021	2.17006106007697	1.244058376016799	0.2104577770726325	2.161596076150421	1.26994829584261	0.3118162083735357
141	5.233333	2.453540915706863	0.9296381904493389	0.2588953230018461	2.413416968083663	1.105022565162091	0.2377465957866788	2.378129598506601	1.24408193871359	0.2175114013393637	2.389882608853914	1.464460932810685	0.2135728285292887	2.3768580589996	1.429584852535405	0.2464822221216429	2.31219668408162	1.438437639924976	0.3736569932028247	2.228563710704826	1.403797768577917	0.6375575137800427	2.090026850219621	1.418042343424966	0.8253990293984071	2.125882131086688	1.452451980208092	0.908018987325985	2.098384883158116	1.448798709965397	0.9558503364226203	2.092990977450322	1.400668962651462	0.9452470129923295	2.401000539580453	1.426423268320686	0.1828521316011886	2.443605405381652	1.443406086714634	0.05677285570144939	2.276985626018848	1.219985410094287	-0.001409037607566936	2.165652170283214	1.246132832859477	0.2077104187178186	2.153905199646346	1.267819719651515	0.3084288895037221
142	5.266667	2.45410334697324	0.9278591369253968	0.2575136451285672	2.414267008458119	1.103279758634433	0.2363835484418746	2.378964196824789	1.242282134887498	0.2159819478752725	2.389439468239645	1.462731814809842	0.2124195322551418	2.376423178118192	1.427685412822829	0.2451984235786971	2.312084719740673	1.436203764860464	0.3729977358870037	2.227707423708821	1.402626616446587	0.6373792256012164	2.092724467299194	1.416092671828731	0.8280705423529926	2.12870402852195	1.451224224103559	0.9102697079713102	2.100626682600266	1.447021784658835	0.9591653545117909	2.094702649235562	1.398965947528019	0.9478703953627372	2.40093654291672	1.424851408099996	0.1817170500697367	2.445380962472429	1.442637232590921	0.05652818180316177	2.277149877152794	1.220150383241239	-0.002518679711757575	2.163947945893611	1.246598829556927	0.2055202539609752	2.151738285270544	1.267240529548262	0.3060525188898074
143	5.300000000000001	2.454595386847531	0.9263902298984753	0.2563853385223717	2.414935874245007	1.101839682849298	0.2353502770745835	2.379384340070629	1.240736083360093	0.214734666528371	2.388790126846138	1.46124305565119	0.2115947151489642	2.375782250422291	1.426039455095878	0.2442661125467152	2.311823407768277	1.434131187051287	0.3727779686452413	2.22663062506569	1.401889749874779	0.6378183243502934	2.094756375784203	1.414815509253068	0.831366466805096	2.130181513536507	1.450119867399245	0.9138542265456884	2.100870170495317	1.446629710725845	0.9639110770824547	2.096288098909657	1.397218873804128	0.9512854178804815	2.400607285357155	1.423509316830118	0.1808685448890359	2.446757294386606	1.441915894028659	0.05649628892227039	2.278296892238051	1.22010677496631	-0.003930311594810235	2.163333164712161	1.246548914386878	0.2031424345102784	2.151111172829903	1.2672564777777	0.3035818569466338
144	5.333333	2.455012662144757	0.9252014043497858	0.2555099604757322	2.415415122008285	1.100666873180404	0.2346217965039651	2.379390770799945	1.239409305531071	0.2137326290008173	2.387955428322472	1.459957987394901	0.2110581400258903	2.374959199904306	1.424613156297268	0.2436331418047968	2.311435697033376	1.432172603337164	0.372844684686748	2.22558351351539	1.401527132558838	0.6384963633425309	2.096274294091767	1.414668463321634	0.8342387315213797	2.131482455505003	1.449463984643901	0.9172054467587301	2.103735319559206	1.445047779490072	0.9641713115347548	2.099237891188356	1.394321282848689	0.9532410343645861	2.400020637660015	1.422357751900893	0.1802785383267143	2.447687599029686	1.441291087259539	0.05662590136981036	2.27957889038421	1.220002101515955	-0.005451528980915923	2.162791915302905	1.246224634103526	0.2007448873606168	2.152189432918539	1.267549833084175	0.301327887556788
145	5.366667	2.455348586421298	0.9242617475170748	0.2548535215599758	2.415709365740632	1.099730212125823	0.2341468819667621	2.379037223322551	1.238281755240791	0.2129398242419962	2.387006723040942	1.458853551636117	0.2107588516941786	2.374025734698795	1.423387072128661	0.2432416769647552	2.310983635434112	1.430292351654893	0.3730623205011406	2.224657257410569	1.401085532066475	0.63900643961254	2.097363821416548	1.415184549008191	0.8361636665062152	2.13244660619357	1.448801423700142	0.9200661940190892	2.107929447881103	1.439647286956549	0.9611101472620116	2.101878600166876	1.389595244354882	0.9530072661636552	2.399240171289994	1.421370548473301	0.1799072680561128	2.448172027414083	1.440755500731792	0.05685023210766692	2.280679538163092	1.21978270315012	-0.007037762051223419	2.161864325219358	1.245691852704754	0.1982074214381688	2.154065727489074	1.267865221820717	0.2989237932962553
146	5.433333000000001	2.455736860859605	0.923083704719325	0.2539818767882477	2.415783355551642	1.098540934138821	0.2337215726871535	2.377635588207616	1.236694466885755	0.2119415529861403	2.385199758968971	1.45725825097871	0.2107659083567293	2.372262982944318	1.421613442615697	0.2430873806149883	2.310159201275202	1.426839550867889	0.3737607426675503	2.22307075448335	1.397951760891438	0.6391017087294407	2.097558230218325	1.411244299368845	0.836869674505864	2.132456416947234	1.44397875573641	0.9215085472328272	2.110117209940259	1.430049209573537	0.9616817152241235	2.10279482206913	1.383240835181099	0.9528308829650446	2.397510945585067	1.419953956735607	0.1797239316754592	2.447792290813292	1.439916435701651	0.05732605229481269	2.281895694446361	1.218440375864115	-0.01042075237248982	2.159301423450057	1.24355913849105	0.1928032248399363	2.155855723757862	1.267061296652457	0.2933324469977108
147	5.466667000000001	2.45579665412183	0.9228574066801408	0.2536613396699622	2.415621394778556	1.098314548594312	0.2336550172021476	2.376823689243098	1.236313556641259	0.2117141115049991	2.384551626861865	1.456853819184147	0.2110449392202143	2.371650050796147	1.421148353978147	0.2433061428845716	2.309892102822728	1.42536749657571	0.3742637973495913	2.222356591595698	1.394905951135634	0.6391234906744979	2.096653727843541	1.404139892537211	0.8365019696981797	2.131856573543662	1.435116050333686	0.9212673444187968	2.108253255425803	1.418889612197278	0.9613088767852693	2.102290770716953	1.379880251722335	0.9538976216853016	2.396771644275708	1.419613504923634	0.1798774766036167	2.44700520827686	1.439647523311504	0.05748379257136645	2.28236436372986	1.217396897765316	-0.01226691126994586	2.157657366508432	1.241804534121677	0.1897681397704807	2.156093721272268	1.264802083476015	0.2895042135854489
148	5.5	2.455794175113368	0.9229141125850442	0.2533658649996356	2.415387703197955	1.098380838416414	0.2336235191192175	2.376113365668625	1.236288422435828	0.2116621544374024	2.384218907718597	1.456798550297041	0.2115144601413765	2.371365685863131	1.421045983835501	0.2437370792290802	2.309814139709308	1.424206327281127	0.37496593317766	2.22157917280484	1.392406836668503	0.6397792550862081	2.095194912796874	1.396322204962153	0.8371632680324599	2.130366885130819	1.426139882574837	0.9221101246079466	2.103973691351398	1.412573672146679	0.9594254561396093	2.1013484347644	1.379987653999017	0.957846733346469	2.396265312095459	1.419609835818852	0.1801897892826181	2.445929157740859	1.439537466736289	0.05755679948999109	2.282585698672096	1.216681910798901	-0.01407198710291997	2.156179955354076	1.239804617268288	0.1870618757365311	2.154828478043011	1.26188587806666	0.2856246433629999
149	5.533333000000001	2.455771735525415	0.9232597606342952	0.2530682114855753	2.415149038522112	1.098751964554016	0.2335960489656863	2.375634090317278	1.236649004937685	0.211782394678574	2.384305198371873	1.45712646858972	0.2121379226846268	2.371515926857352	1.42134195018199	0.2443525666077155	2.310056102831751	1.423491211176505	0.3758916464736961	2.220832778025276	1.391302224905169	0.6411283456557809	2.093647696156703	1.391787928358404	0.8385077607859759	2.127972534484997	1.421515899476234	0.9237354048634063	2.100675139996111	1.411636629980369	0.9579471842814972	2.100465046861614	1.381417785245609	0.9610223285954365	2.396102412627565	1.419974108274229	0.1806271296717068	2.444702922231506	1.439564734588592	0.05751938873670365	2.2819746844397	1.216620528558266	-0.01547780271975517	2.155301458310272	1.238123037420585	0.1856333013011212	2.152551731271794	1.258515669763597	0.2832306871757402
150	5.6	2.455901497929856	0.9248192988237017	0.2523793025268745	2.414970444954106	1.100458272233904	0.2334011168222702	2.375765098284984	1.238623782474536	0.2123402977432711	2.386054601412777	1.459081213479752	0.213458624678172	2.373433277773458	1.423288043530458	0.2457665784572162	2.311941780649458	1.423607566930302	0.3779374367188432	2.219495921855906	1.390710654777264	0.6435440560403671	2.089505338071687	1.389839401752421	0.8390319854452103	2.122548746854915	1.417413470072358	0.9252347435947502	2.100243218400696	1.411217709383681	0.9439165294929612	2.101009136417138	1.380856587730921	0.958968193388798	2.397173650695119	1.421927609044629	0.1815470918327886	2.442284653811805	1.439930068401466	0.05687455970428954	2.279603905006299	1.217586647155498	-0.0167173819133643	2.15557180661896	1.236391412581677	0.1858620434496854	2.146942692818595	1.252382257058833	0.281702430488675
151	5.633333	2.456187666447981	0.9260621386515767	0.2519608408817475	2.415178163929555	1.101846594604619	0.2331666070931974	2.376498131909957	1.240304881389525	0.2126582073697928	2.387785885890539	1.4608137847911	0.2139657502644278	2.375262884222773	1.425042755197265	0.2463776177558038	2.313699000726386	1.424451247605146	0.3788058696587371	2.218635091723796	1.388207734810733	0.6433654641559136	2.084720741176073	1.387254204995263	0.8363825394592114	2.119141489324055	1.41132168039443	0.9232769052394039	2.098332939006554	1.407864135715889	0.9396343964678687	2.098524431479588	1.372758794523813	0.9537976275235327	2.39850753025538	1.423611149992259	0.1818699223302379	2.44124375085803	1.440292424577089	0.05616910795810531	2.278374077639123	1.218233226385367	-0.01659484197210188	2.154721187760109	1.23636290727413	0.1861671972031572	2.14273340746178	1.251974898018839	0.2811258565287548
152	5.666667	2.456687999360105	0.9276409612175107	0.2515117212233409	2.415655780333168	1.103631426261249	0.2328465677493275	2.3776981247805	1.242486518216424	0.2129701062468663	2.39006841988425	1.4631099486553	0.2143107127920891	2.37764355469862	1.427375464532197	0.246863398050811	2.316039540708931	1.425799111060948	0.3795271024707821	2.217556479130927	1.381139750806243	0.6412838468695276	2.076010731781469	1.377503168868895	0.8293623538621091	2.110917463594449	1.397248695416281	0.9177678449970287	2.087912221555302	1.394154362434728	0.9375301320153249	2.086648482556565	1.356132226021736	0.9459891608420089	2.400383360784956	1.425822315992053	0.182058382301186	2.440389924151694	1.440816639579759	0.05521911843517663	2.276732295851648	1.21904539244752	-0.01604162973210322	2.151958558148994	1.237043482951622	0.1860415367504322	2.134920228252688	1.254484607107699	0.2798047132075719
153	5.733333	2.458302397965835	0.9318509024900484	0.2508746585430114	2.417453734453774	1.10843409716095	0.2322836381654923	2.381500615285578	1.248357713023419	0.2138653613120104	2.395695532452813	1.469418099014609	0.2147370986137039	2.383429775462453	1.433773666497394	0.2476496909923611	2.321697085016287	1.429672795381398	0.3806338395994592	2.216710621289889	1.348244605914707	0.6279631406736149	2.049710369284315	1.321745709033529	0.793716426001238	2.079751478314966	1.33771935920996	0.8845964672986124	2.047185504862857	1.331160915445652	0.9160335201981373	2.057297664719693	1.307359505963503	0.9164658427717626	2.405378529236079	1.431877531387898	0.1823204414798699	2.439469114237023	1.442496932234431	0.05314328891039832	2.271065016101545	1.221556452345194	-0.01356064030127581	2.139784147871894	1.241831339147471	0.1847903601750548	2.107986535477244	1.268693176121009	0.2743449970174316
154	5.766667	2.459315304727027	0.9344774951999348	0.25095454593341	2.418725431113861	1.111434107923652	0.2323018859249044	2.384084620546148	1.252000603208922	0.2147061139616333	2.398559009975516	1.473375170115142	0.2150441259702155	2.386333031249835	1.437766483813394	0.2481461222412571	2.324225232143962	1.43193410884796	0.3810525127078157	2.218528657125659	1.323950820928679	0.6153865994441032	2.039074583248736	1.275950932151116	0.7635637503594056	2.063257363318185	1.28567787248086	0.858179565451383	2.035404585608208	1.279376092026301	0.8904204275131263	2.057474032542378	1.271030456493528	0.893413497859863	2.408162551980831	1.435690810873907	0.1826611296316852	2.439558861921443	1.443747238323446	0.0524645447633714	2.267118861660149	1.223487478883906	-0.01138852152069042	2.132200820047234	1.247026994206244	0.1848303876248054	2.096410132665085	1.279400900087424	0.2720599554762971
155	5.800000000000001	2.460306999520372	0.9374411401667254	0.2514833023061215	2.42013430194966	1.114807930439727	0.2326961523231032	2.387041651012183	1.25606590509243	0.215980944170726	2.40110271624326	1.47780041485485	0.2155612881711057	2.388860053530206	1.442212223877523	0.2488253103127525	2.325873727367542	1.434284925950909	0.3812036946902621	2.223317154834061	1.295094191627474	0.5977197390539597	2.034348230283756	1.218432412613927	0.7163653825549388	2.050327007600492	1.211439886078096	0.8104270707528354	2.036483081629011	1.189990517053348	0.8343360477175188	2.059296286950779	1.209313110475072	0.8413226828117931	2.410886700557122	1.439977741133479	0.1833295286749909	2.44016344601666	1.445334751822927	0.05234833290734271	2.262725907660316	1.225832835337783	-0.008450351590241606	2.124575109145825	1.254730193539054	0.1858935721953475	2.090100936703335	1.291279176839172	0.2726386060621148
156	5.866667	2.461189029029338	0.9442465177221222	0.25436023900446	2.422398050919561	1.122471602161142	0.2351021058292689	2.393055591512413	1.265154819648177	0.2203389334232804	2.403924074459431	1.487630089240053	0.2179543543754728	2.391283810313807	1.452003536503639	0.2512772222750773	2.323460880291578	1.439022237453775	0.37986474859108	2.238682482676684	1.23493834390511	0.5511463383227946	2.045724064293156	1.100582007931788	0.5738238187796906	2.049914004375345	1.050394953940343	0.6434718942982364	2.060707564293696	0.988449807191344	0.7049208089230466	2.057784599455021	1.021719324814254	0.6423738451152147	2.415116417552884	1.449622082027459	0.1864699702883739	2.443297888296264	1.449650729961709	0.05505210748382598	2.257129063183366	1.230767856001878	-0.00137993576213076	2.113535125890397	1.275508150621733	0.1885778377891044	2.090635743762403	1.311311181386558	0.2803605097041962
157	5.9	2.460439210465058	0.9480584601536084	0.2569174198956841	2.422601523096462	1.126676440672429	0.2373058523457542	2.395345200676176	1.270026296237054	0.2235655102190558	2.403509265222842	1.492812113126397	0.2201495471849947	2.390369853950763	1.457110443606837	0.2532532754453309	2.317799582670806	1.441393571286698	0.3777462343006247	2.245602803858168	1.210345242303141	0.5251848251844807	2.061404258557619	1.061042193465892	0.4922358371977434	2.070569284540281	0.9969086918242136	0.5468753686013679	2.104967709387211	0.9298133388402813	0.5918125736644556	2.077206708721532	0.9590297356785666	0.5280128888327797	2.416024375723563	1.454797195920296	0.1893080753511574	2.445926182882774	1.452379398595395	0.05846179027098518	2.257141974069706	1.233105514671884	0.001788160237883331	2.10971525120021	1.286318669915076	0.1876993591450268	2.090259444406877	1.317080822203738	0.2828859094742321
158	5.933333000000001	2.4585882344118	0.9521843699818457	0.2603127406241434	2.421812927439976	1.131136571509288	0.2402514824689024	2.39663825736824	1.275089012812117	0.2275100927866068	2.401507865638426	1.498125806063487	0.2230702551720408	2.387609206713586	1.462304242528382	0.2557280853995756	2.308510882295102	1.443899301025382	0.3741911118518437	2.249476205282593	1.194815389914981	0.4985253113358654	2.082548243067363	1.045997405473947	0.4154964351202553	2.096927868299864	0.9716548237297223	0.4652957047158122	2.144350688644563	0.9002628263056593	0.5091614304190489	2.099738749751443	0.9308688147402097	0.4294245123381569	2.415772587274581	1.460175684045596	0.1930901794422619	2.449211300222799	1.455557308208778	0.06347046841920891	2.25985481600154	1.235307341303783	0.004126444302881912	2.108251513525974	1.296376229425707	0.1839940159570073	2.08836858086761	1.321178503344437	0.2822518498808642
159	5.966667000000001	2.45559369253978	0.9566468208834035	0.2645452419176058	2.419861124848604	1.135852259305028	0.2439078194772475	2.396572749914823	1.280327063102262	0.2320707768966442	2.397745568833868	1.503568794668999	0.2266040653864975	2.382813700747236	1.467580853925081	0.2585632200303581	2.295564362283889	1.446585738988368	0.3688789644744217	2.248042096788359	1.186894244322935	0.4698036048562241	2.105682156330661	1.057227491721001	0.3415638837742542	2.119046424307784	0.9730908929969055	0.3872802439499584	2.163908970350334	0.885650699000207	0.4461971523942457	2.120396063448881	0.935946990542499	0.3395597492538869	2.414141510628685	1.465752300748357	0.1977271018265921	2.453022729504649	1.45920865532532	0.07005803951454974	2.268156878146733	1.236755252774739	0.005212628102793173	2.110641668663006	1.304676990835877	0.1746729490221876	2.085520522214464	1.324580016992619	0.2716639349753869
160	6	2.451510570762854	0.9614402638611095	0.2695667826837684	2.416611571994621	1.140789217323692	0.248186856358277	2.394815664480304	1.28569079033582	0.2370936490038573	2.392128281921062	1.509111049619397	0.2306217022148034	2.37592049996316	1.472911328891986	0.2616341605168468	2.279382673113591	1.449404361324622	0.3619392023019997	2.239220655661647	1.182416571494025	0.4394239685474046	2.128121228431596	1.089731810598918	0.2717002790534094	2.136728512393682	1.004805313189928	0.2947656835677356	2.172449231753778	0.9077251238151267	0.3492975857502894	2.148598121318168	0.9824997356567621	0.250266863281709	2.410927696228874	1.471488810418506	0.2030721671178519	2.456956843263998	1.463330466537706	0.0780948560553154	2.285713691260555	1.236615398601713	0.00493585231352034	2.117581600013338	1.309791359814906	0.1561198949207861	2.080427708258444	1.325625679197965	0.2390074141754692
161	6.033333000000001	2.446412343411722	0.9665372549798174	0.2753147903455392	2.411940313555261	1.145890162244481	0.2529914123094468	2.391094488807082	1.291110954363801	0.2424235735606679	2.384712349472223	1.5147055433467	0.2349857564904606	2.367047221506819	1.478260633892562	0.2648525293770987	2.260806669821014	1.452410205809461	0.3540798705419877	2.222708559412736	1.177959444751996	0.4090730770890463	2.151511253522993	1.125256721121993	0.2031226243173406	2.153494768326799	1.05822885003805	0.1758780966950345	2.166058317215143	0.9804146505227738	0.1596548691218267	2.1892963475587	1.065361927180676	0.1428742899181805	2.40602477003018	1.47731695596744	0.2089310980952788	2.460376246142716	1.467877126175719	0.08732459088562544	2.313754385386034	1.234592243359494	0.004352171181471334	2.129653164364448	1.31068054530287	0.1289296042475157	2.075881774861462	1.320949264851271	0.184431253770386
162	6.066667000000001	2.440412722380967	0.9718453720209415	0.2817076860491382	2.405757703676648	1.151031447716858	0.258214291569726	2.38519159484124	1.296447240678848	0.2478743317616554	2.375742675735241	1.520229771470171	0.2395238033945575	2.356530410735524	1.483536262068689	0.2681476669502716	2.241249066644014	1.455787933236815	0.3467756840746317	2.200023643067568	1.173600890556517	0.385349721039082	2.169540559347503	1.129358052088629	0.1546842456599326	2.166058308546322	1.090952680561857	0.08546636222880542	2.156454565382956	1.044965661355154	0.008678840821207595	2.215474048391148	1.132023272867407	0.05605638938698856	2.399452957571891	1.483073669849392	0.215030375439549	2.462363278349996	1.47259153378922	0.09731856034282832	2.345742346652073	1.230685758778922	0.005930693668858121	2.145275750809893	1.306757340515235	0.102492412534311	2.08142649749661	1.308532514774621	0.1356668852751121
163	6.1	2.433653304553515	0.9772052031331343	0.28852836005285	2.398028876857385	1.15601456138897	0.2636011165971272	2.376957464492725	1.301470274094806	0.2530764149210171	2.36560930263393	1.525451961071208	0.2439531794659947	2.344838020583018	1.488548530307642	0.2713269106791311	2.222002116614529	1.459845976898308	0.3411283162899219	2.171545248199071	1.176501628218401	0.375654680694974	2.172910060072955	1.141076889097159	0.1374635819093922	2.171452916206336	1.126978710540604	0.05651836847420365	2.163648724660413	1.112833518934272	-0.02369269015742097	2.222275116991355	1.185907824110034	0.033746836212132	2.391380522264925	1.488479008788817	0.220981352116339	2.462313694994517	1.477089284988844	0.1075361322945271	2.374643633644506	1.225323142554316	0.01129948569072758	2.160948239799191	1.29904148940306	0.08373541073710553	2.097535302373035	1.294616800013986	0.1077177100228286
164	6.133333	2.426382738835779	0.9823396240749351	0.2954755266906143	2.388938291982871	1.160532439765424	0.2688556691797248	2.366562116807114	1.305840529824158	0.2576885801070386	2.354752620993575	1.530004119891807	0.2480254770527198	2.332474608307106	1.492966187176693	0.274203215719591	2.203924444464366	1.464690476733718	0.3376154144546558	2.136401070366178	1.188187536961801	0.3783486898660587	2.159362326715017	1.179843238287929	0.1418883682866801	2.162375800155992	1.182933045790808	0.06820796035887405	2.180003648554385	1.186667068391425	-0.01209919266853219	2.207599740642995	1.232109114834094	0.04159998287309811	2.382114325554366	1.493131510165519	0.2264522170877933	2.460212394475971	1.480976287907385	0.1175297705172678	2.398454641070327	1.219040719171351	0.02126638852856653	2.174288426295419	1.288998544078656	0.0717314653934613	2.117328489185299	1.282314343116553	0.09434331593827729
165	6.166667	2.418913543854001	0.9869311716955416	0.3021874715518613	2.378860369423885	1.164262675042141	0.2736714693787476	2.354477329628546	1.309215507984367	0.2614459718000449	2.343602934626784	1.533502530649405	0.2516493888213808	2.319932154029392	1.496419723649548	0.2767215881021803	2.187588984567087	1.470129669823332	0.3365070075679646	2.094747718181704	1.204320963354391	0.3867950591599448	2.130071761832947	1.227458607804619	0.156883903568399	2.128152184047575	1.250370648919242	0.09821412268060659	2.159146462628454	1.247804701014171	0.0005288841084077197	2.155315635906156	1.277167698131394	0.05099934088064389	2.372036875742554	1.496643580015949	0.2312647442129649	2.456360689921754	1.484094602800573	0.1269895463429944	2.41913338701258	1.213593736522905	0.03549434475884775	2.186532312203903	1.278335266592353	0.06216636406087288	2.131834363953032	1.273806634562613	0.08752692801705231
166	6.200000000000001	2.411567494844763	0.9907235635338059	0.3082742974469808	2.368316711459577	1.166986338902932	0.2777533114912482	2.341394734884101	1.31137991971617	0.2641137568667821	2.332598084441435	1.535705574371006	0.2547971946636681	2.307704345811383	1.498658664338837	0.2788755211977162	2.173535010788311	1.475872847969611	0.3380273471032826	2.049371028993422	1.225462386012377	0.3978014548025824	2.086463672017842	1.277669524783162	0.1812562936608295	2.07349591393948	1.330505872099626	0.1396379152243019	2.112261550050463	1.319925690218132	0.04698709326511533	2.077158699833629	1.334441982027495	0.0778197009582217	2.361603168827827	1.498791430939858	0.2353109967033855	2.451152265602996	1.486464901749289	0.1356229633466225	2.438406132916571	1.210875662131201	0.052660031370676	2.200296617640483	1.267120449326476	0.05309198801936059	2.13961860496691	1.270309934878897	0.08650704845384836
167	6.233333	2.40471679053878	0.9934757444533332	0.3134490414364119	2.358012586674878	1.168544074480578	0.2810092042092689	2.328229510814024	1.312194475750433	0.2657100284321109	2.322198231448998	1.536452351186917	0.2575345015076423	2.296299829311709	1.499505764656565	0.2807629271628904	2.162339398976421	1.481564998624928	0.3424191265731126	2.004927819463965	1.254779795419938	0.4113750491358829	2.032777725480287	1.345069540026456	0.2152703901863237	2.015225092360654	1.417674311712981	0.1875944466645776	2.082222210898352	1.410218646391014	0.1497700113055935	1.993790093580874	1.407232795250152	0.1259571575349555	2.35135264318468	1.499440100100261	0.2386108942084455	2.445175239844928	1.488032185587807	0.1432436639965336	2.45956338960552	1.212021202782619	0.07097595217610089	2.219486578787736	1.250429639227857	0.04302137334382968	2.148301610760504	1.258875974683014	0.08435114958386682
168	6.266667	2.398654103892083	0.9949963398508074	0.3176152978310525	2.348623342324803	1.168845223393017	0.2835955204789655	2.315896774764703	1.311601433294921	0.2665755895534146	2.312817678980156	1.535664008814994	0.2600377284750279	2.286151071106235	1.498868286058337	0.2825818468030928	2.154254693411232	1.48682789564993	0.3492058986963569	1.967242252837289	1.296516523778977	0.4301434322078742	1.97278116141506	1.418598009389142	0.2488925071005908	1.956863019631987	1.499546270111324	0.2204889153873654	2.045802636653177	1.506193832410738	0.2056951075611243	1.892998284139189	1.47915016918762	0.1650078499474078	2.341823700778706	1.498535099881452	0.2413588064791858	2.439168888000952	1.488637426133849	0.1498698209343879	2.48793809053909	1.217592098749071	0.08838053998332981	2.255369954546504	1.224753271519501	0.03028185072259187	2.175837793407598	1.228034359390273	0.07513365459913869
169	6.300000000000001	2.393522827082485	0.9951698983489029	0.3208427288687202	2.3406517149748	1.167878125253553	0.2858088521611908	2.305150521516639	1.309637062839388	0.2672151614009458	2.304734800896276	1.533365515230466	0.2625063722234988	2.27753477321884	1.496757307217654	0.2845429262808457	2.149091764710554	1.49126073195373	0.3573256258528924	1.940819665006403	1.352625816446503	0.4580818663075419	1.915058564180625	1.493752351717318	0.2822704244423201	1.904436825017462	1.581721226183763	0.2591474842093462	1.996730075540872	1.606530152297234	0.2143677078991523	1.796960230967907	1.546265185437964	0.200071099872264	2.333430700495272	1.496123332071302	0.2438203136511055	2.433595043072904	1.488102456738531	0.1555866319935781	2.523980560121306	1.226978658538414	0.1025642283872873	2.317377709152442	1.19062291264429	0.01532008878128145	2.239182497504277	1.176077018054642	0.05519725544235138
170	6.333333	2.389281499259229	0.9940347229142984	0.3232990139180142	2.334260244653056	1.165758094451425	0.2879369451805647	2.296312810660273	1.306470997487357	0.2680550290217773	2.297993434761326	1.529738835263055	0.2650643691092326	2.270472734437456	1.49334047669223	0.286760516430701	2.146219149487605	1.494475785010767	0.3656461598710238	1.927183914788764	1.41512717810797	0.4952821489327479	1.874015560235601	1.574497569772754	0.33202640928987	1.872519896500736	1.66088762203741	0.3317276734890517	1.930684918853496	1.733421917892064	0.2898676768444317	1.757471474069589	1.626668510080683	0.2636077385371535	2.326320075773564	1.492401376481577	0.2462078882562067	2.428465174360369	1.486211402289505	0.1604540731099427	2.558733072910747	1.237094590478436	0.1118426312730623	2.40303720737525	1.152188818970052	-0.002532292166088468	2.341324274882107	1.111066074358296	0.02000332356018718
171	6.366667	2.385725470941491	0.9918557552805831	0.3251960068272149	2.329277512792834	1.162787442523659	0.2902093280469371	2.289278989475283	1.302464575716023	0.2694064458825696	2.29248458062313	1.525178541271602	0.2677761236536979	2.26482455358679	1.489001242603262	0.289304021097225	2.144809892967709	1.496418441130521	0.3732947296824655	1.925699980044481	1.467325471132657	0.5338693223633686	1.858299242566371	1.645465730338083	0.3951615251860319	1.86014898101128	1.724102608262002	0.4227803955050097	1.891299623771538	1.82479530669689	0.4041223216959515	1.778682897624313	1.723779541464248	0.3505636889802627	2.320421893078612	1.487768196348868	0.2486524403269132	2.42338772983092	1.482850311565348	0.164446295307637	2.577524027007219	1.243283757392591	0.1152467076267039	2.489965943237772	1.116532318782911	-0.02111201422466173	2.456945295745316	1.051692906417612	-0.0259377706403844
172	6.4	2.382663056211993	0.988961595582762	0.3266632862508652	2.325438306050154	1.15929867929695	0.292652380205184	2.283796457867834	1.29800411459218	0.2713002844519906	2.288062515839034	1.520113867861603	0.2705662239783436	2.260422034831362	1.484158317132872	0.2921064575069397	2.144401575135096	1.497293693878812	0.3799793134130231	1.932806625016731	1.50205940723703	0.5649560560599483	1.861883560884233	1.696384752306497	0.4546542534804245	1.858019535738527	1.766402850994552	0.5028205708305269	1.877507152304558	1.864836994586392	0.464880930589857	1.816214804693218	1.80478473260822	0.4348670290218883	2.315587930459754	1.482652120087375	0.2511123526020457	2.418044371391634	1.478058627359679	0.1674720159565821	2.577598643175039	1.243332817262474	0.1127730761057525	2.560008048147956	1.087930593049766	-0.03568295295381933	2.562699448549871	1.009275168610498	-0.06820525019156864
173	6.433333000000001	2.37989987406678	0.9856565165761269	0.3277453988317228	2.322400021559952	1.155573481182646	0.2951002618753683	2.279510417669979	1.293415705536376	0.2735107202327131	2.284560514889038	1.514911425543575	0.2732951174339389	2.25707334035072	1.479168442534355	0.295011880844165	2.144779525702579	1.497361022204051	0.3857925259173959	1.94439332139977	1.523033689663992	0.5863608380476055	1.875341316485724	1.730349873420254	0.5029815427736828	1.873171451997821	1.796516056134427	0.5621764375768956	1.892576460198651	1.888153056241006	0.5213427932483804	1.852799111883573	1.856151221397085	0.5067005941275082	2.311627981896963	1.47741673328571	0.2534538372754725	2.412331858734349	1.472208496174206	0.1694871893954141	2.566278201727187	1.238682208462929	0.1062228597013831	2.608651230191962	1.067898055955077	-0.04375126392837334	2.641838598773044	0.9874757108306265	-0.09360466335115322
174	6.466667000000001	2.3772973453322	0.9822273818148554	0.3284968489439297	2.319845066614709	1.151856929441153	0.2973432963974945	2.276088202101646	1.288980008184014	0.2757483343600635	2.281837081631617	1.509887399672925	0.2758629507528025	2.2546013134362	1.474337503445834	0.2978767952986026	2.14584486374745	1.496893185310939	0.3909897031466654	1.957612191825457	1.534370044928962	0.6008229867655338	1.892938506210632	1.750932166785039	0.540920930455094	1.906804877207417	1.815401420014366	0.6033765944372668	1.92660453373715	1.899760658119265	0.5830209327416368	1.888789186680305	1.879279216129913	0.562625400803033	2.30838560925873	1.472376150680091	0.25557460717012	2.406552063032418	1.466069211672191	0.1706456630222745	2.55348185214252	1.232770842335737	0.09894701937606369	2.636525546970357	1.057287318296499	-0.04623658151819226	2.687130640491687	0.9847410158951813	-0.1036630588158482
175	6.5	2.374773718564549	0.9788876417763754	0.3289827201310913	2.317516507871137	1.148323565708969	0.2992342257480449	2.273235469362568	1.284894213493645	0.2778193527512046	2.279748664502257	1.505268146567603	0.2781906371493769	2.252821439011224	1.469887495840706	0.3005738112708776	2.147440765800012	1.496102485479846	0.3957584080749948	1.970590406662164	1.539122025971962	0.6113842912389255	1.910130716269549	1.761658061382044	0.5691070732522056	1.94368064937067	1.823614953491506	0.6320705986157313	1.955786840725086	1.905553557067589	0.6172547108886429	1.924664906606721	1.885446120124357	0.6022941643335896	2.305716666439755	1.467750059955271	0.2574142652623782	2.401104020167681	1.460269428185123	0.1711923576588517	2.544819515700628	1.227938165415752	0.0930529163203683	2.647715942218924	1.054394541681512	-0.04675866541081621	2.706141790706726	0.9922990150334756	-0.1068257997932641
176	6.533333000000001	2.372301286383568	0.9757834046501755	0.329258811511722	2.315265427772031	1.145094753933573	0.3007289424032987	2.270743942414359	1.281284313568511	0.2796649662446146	2.278178932720255	1.501198176805197	0.2803079864697592	2.251576638304859	1.465960472966034	0.303089435426151	2.149337629253253	1.495109794960654	0.4002633125005082	1.982520098964365	1.540431352490136	0.6206626415212531	1.923606363696314	1.766042496808006	0.5889051646689484	1.968208421249581	1.824973549883856	0.650426352794481	1.973354549498651	1.90646192915915	0.6229522623038153	1.952276571434955	1.883513379610292	0.62707974041496	2.303519036671311	1.463677679598374	0.2590181567755015	2.396174010067641	1.455068766063942	0.1713702957800874	2.540591685982594	1.224731551724142	0.08903853986963602	2.650058384383607	1.055824192306279	-0.04687296296838056	2.711707423763291	1.001156916445987	-0.1066893881359531
177	6.566667000000001	2.369920732104995	0.9730240338093594	0.3293804123018818	2.313092217865376	1.142266396970943	0.3018522341432834	2.268569060950807	1.278236552956071	0.2812854665025618	2.277076957064184	1.497770258659797	0.2823088105229188	2.250780052757931	1.462644328008484	0.3054726607907472	2.151342837136922	1.493994928125689	0.4045682859565896	1.993284429325557	1.538513261007035	0.6298529670214035	1.93276539243586	1.764891147360489	0.6053656268300399	1.976712566489656	1.823947206130734	0.6642582834455489	1.977244896599479	1.906272288603219	0.6169440931777489	1.964501622382267	1.879437728893485	0.6376692460226646	2.301777323508985	1.46025348282867	0.2604920376241431	2.391892889342071	1.450566880027403	0.1713959481990739	2.539273590285157	1.222740333511818	0.08675215637843138	2.650273502803509	1.058808343445462	-0.04683169563543866	2.713331471334159	1.006781928250101	-0.1044417629210279
178	6.6	2.367737650199461	0.9706927460583423	0.3294084839895924	2.31109386107982	1.139911194236183	0.3026585404113488	2.266759589688076	1.275803749310283	0.2826893858257228	2.276416244362976	1.495039768408559	0.2842886539797277	2.250376226970348	1.459986851175916	0.3077749412178019	2.153305464760628	1.492835512921291	0.4086901194565883	2.002926760899966	1.532116521743966	0.6395376613023759	1.939756888400564	1.757502203141339	0.6227946926969737	1.980082340705131	1.819471916444246	0.6779465537716755	1.982947495883313	1.898322571886031	0.6302402273613693	1.973756739873533	1.872173092843219	0.6438408637136992	2.300512405515204	1.457539332133609	0.2619440943919027	2.388444118057063	1.446925271992785	0.1714507023694763	2.539450601301112	1.221534236760591	0.08598204468325796	2.651006103063199	1.061873454305582	-0.04668582399093035	2.715013547941916	1.009159072833302	-0.1012330931242248
179	6.633333	2.365878066495123	0.9688505753129154	0.3294089483891776	2.309383841118949	1.138074415200481	0.3032101431216656	2.265363905527142	1.274001954466002	0.2838724502924558	2.276178814238725	1.493021021042727	0.2862935792843723	2.250324105754351	1.457998710419916	0.3100064229559516	2.155135011510746	1.491758080135396	0.4125406808194727	2.011158779563702	1.523081650615252	0.6488211015367518	1.946093058096937	1.747568902244684	0.640676840158477	1.984606580336763	1.814762899688001	0.6906821106973202	1.994128262072127	1.883266448303247	0.6457449248622185	1.987779246586043	1.86311099904517	0.6536069540594831	2.299747541458044	1.455553537694068	0.2634378303594851	2.385983500883675	1.444326352653978	0.1716440285197643	2.540395377739465	1.220962521856806	0.0864830201590386	2.652199693739646	1.064443360483183	-0.04643609105549091	2.716951096043299	1.009849253418886	-0.0982278382360576
180	6.666667	2.364429103394492	0.9675027973387387	0.3294503587690139	2.308044401373584	1.136748788435517	0.3035808762193536	2.26439569162676	1.272789173805309	0.2848284713314656	2.276299975518951	1.491666415693782	0.2883186433955597	2.250552611153483	1.456631284660334	0.3121423917415628	2.156726617246255	1.490840858706658	0.415989750102537	2.017505029515926	1.513360684897676	0.6566783057460128	1.952196961478159	1.737830054853751	0.6553436639621094	1.989912825662091	1.810930710164256	0.6993936552996846	2.002498245172762	1.866956639558502	0.6552934057478822	1.999887734685279	1.854798658850944	0.6655471979002968	2.299445203965057	1.454251196309573	0.2649871176899189	2.384494156665029	1.442803418580495	0.1720192921761227	2.541541098186678	1.220930008960973	0.08784274633153845	2.653397746746055	1.066425310311612	-0.046126793175449	2.71899897940452	1.010145317076515	-0.09588040714659575
181	6.700000000000001	2.363425840438911	0.9666005625394444	0.3295823095395741	2.307110522348959	1.135878622176929	0.3038487550525422	2.263834796217591	1.272077143429156	0.2855860322894423	2.276673067915236	1.490878256614163	0.290321867201084	2.250967011082678	1.455790343170688	0.314145830260599	2.158005101891139	1.490079911530607	0.4189792780937742	2.021666538697283	1.504236656287282	0.6628166084711345	1.957338751608568	1.729270264663034	0.6654934597925573	1.994109387015452	1.805062961258113	0.7079678044519817	2.010856101234368	1.857827263222638	0.6671955210018282	2.006758362797508	1.84824924610432	0.672816193243425	2.299508765952819	1.45353405668607	0.2665682811250155	2.383779716847668	1.442234062614498	0.1725565791315861	2.54221107557536	1.22128156658206	0.08963224139264596	2.654116281135912	1.067996764043999	-0.04576999286169139	2.720623815273155	1.010922035156974	-0.09398439991578586
182	6.733333	2.362882182454212	0.9660657369694692	0.3298304762064651	2.306613941466556	1.135385373912406	0.3040776902537423	2.263686233596878	1.271761405558186	0.286182089690492	2.277217069910729	1.490540664190645	0.2922267039559922	2.251506618616018	1.455367892352665	0.3159590928863112	2.158993246240915	1.489418509256152	0.4214382051341646	2.02397659914263	1.497483702947346	0.6669579671369851	1.960666726120164	1.723151482727876	0.6703865109274753	1.996911946391831	1.795797975607759	0.7181188876896415	2.019580505425777	1.860214933435231	0.6850996682540741	2.010354117785484	1.843666312307518	0.6750505095812542	2.299859585457783	1.453281794035599	0.2681235432599904	2.383629435892852	1.442405819916458	0.1731862043580506	2.542389884046868	1.221861181474058	0.09141587600666287	2.654429647135698	1.06928015600296	-0.04535413356782204	2.721743937168697	1.012450701554685	-0.09269506447054852
183	6.766667	2.362802669800179	0.9658188823647508	0.330204277717396	2.306579457517594	1.135192544541295	0.3043181765893965	2.263959569910917	1.271745959080575	0.2866534495204048	2.277884078011921	1.490547778138159	0.2940023656983727	2.252142690156731	1.455264999239287	0.3175717084524404	2.15974457570205	1.488769299307055	0.423366384911547	2.024905494695127	1.493978277386411	0.6691357323945444	1.961830165233231	1.719996901664472	0.6716503136846486	1.997693866423556	1.789072251253746	0.7245231293949363	2.023430166998577	1.86165148847716	0.6908461316457777	2.011532612996603	1.840920316415858	0.6768757661712523	2.300447629192103	1.453384447717543	0.269624519939154	2.383890091382873	1.443091223268737	0.1738510789845969	2.542517217887702	1.222691578755621	0.09273228881656224	2.654360981819022	1.070423559072411	-0.0451911349721626	2.722688403686782	1.014720646389117	-0.09257626198943636
184	6.800000000000001	2.363173301496861	0.9658127550817192	0.3307195323029104	2.306985059562265	1.135252372096055	0.3046233762297453	2.264608829518989	1.271969423131922	0.2870565206704419	2.278602105806107	1.490834681664984	0.2956550813341527	2.252824050287453	1.455421167788228	0.3190151727214577	2.160262458395984	1.488064004757979	0.4248585581769462	2.024774801723368	1.493338694398244	0.6698891245735406	1.960734298312424	1.719058508058829	0.6719820752557679	1.994724013276525	1.785907574448228	0.7281094525664807	2.020926557295588	1.860042970170268	0.6924872164271634	2.008561210164781	1.839891044462364	0.6795535770463779	2.301188808920161	1.453773818316453	0.2710685329039686	2.384402897531616	1.444116334607904	0.1745104663355626	2.542752582939738	1.224021955493242	0.09317891694966454	2.653843181166966	1.071951945556073	-0.04565763844528964	2.723861948622192	1.018245973741317	-0.09341040439578398
185	6.833333	2.363951609909812	0.9660376931962815	0.3313926700706921	2.30774824964314	1.135554433851828	0.305039700385405	2.265527109962021	1.272419276886918	0.2874684107234386	2.279284168250573	1.49139550476039	0.297205922708942	2.253485489089271	1.455833735936268	0.320345772816837	2.160553073211422	1.48731866434195	0.4260929151627832	2.023736416516082	1.493825597883806	0.6700147576924781	1.95795312868734	1.718723554651068	0.6731447421954506	1.990075124918455	1.784319931886634	0.7308160382673947	2.016482775483418	1.856566766800966	0.6918231883580309	2.002445678258912	1.838651565572491	0.6844493493040007	2.301971083035912	1.454438943850689	0.2724597083788816	2.385001755761595	1.445351641335072	0.1751154393317537	2.543174959845389	1.226122304551037	0.09220959745299018	2.652712088744785	1.074546584919338	-0.04783153828002137	2.725316788498412	1.023152783961647	-0.09492999834064648
186	6.866667	2.365076906102676	0.9665193164841415	0.3322407507190238	2.308751717597656	1.136120637241304	0.3056051855939517	2.266568795212638	1.273119414976792	0.2879616617856786	2.279847442380576	1.492264287163128	0.2986669883403943	2.254064867599447	1.456540995142636	0.3216136619610142	2.160654560838563	1.486602480038114	0.4272453433805942	2.021932533987051	1.494041093764134	0.6699452408154272	1.954447837343511	1.718515273589077	0.6753556970955764	1.98483409871215	1.783150575270879	0.7347852517429935	2.006646437692552	1.854702066379297	0.692355222017785	1.992772869901317	1.837799914185714	0.692123285150242	2.302676639198338	1.455406591848573	0.2737916729346125	2.385545537995915	1.446693329914395	0.175607460564764	2.543975876561604	1.229149094571705	0.08906375935065272	2.651383250816371	1.078873214876893	-0.05333981014866382	2.726367575192769	1.028420847411279	-0.0974680453837955
187	6.9	2.366494474131084	0.9673049107491941	0.3332670679955781	2.309888108188836	1.136990577539687	0.3063423219505024	2.267599607032242	1.274110446786117	0.2885907937372639	2.28021221604423	1.493489365829657	0.3000347845645876	2.254506942239958	1.45759489825266	0.32285080865592	2.160639883639584	1.485971271794538	0.428464324981318	2.019993381690426	1.492867466775089	0.6701056138610679	1.951315249616719	1.717638543524953	0.6777898545621182	1.980402635099407	1.781709207232353	0.7393114998906873	1.992763688685579	1.856847388709836	0.6990956102942415	1.981145464854064	1.837546062245558	0.7014306622502177	2.303187797270684	1.456719449423501	0.27504387042259	2.385935605779426	1.448052683445508	0.1759293986480727	2.54545093810084	1.232996202766397	0.08286348806563359	2.651019416168931	1.085266746455874	-0.06392218694606563	2.725191759288403	1.031650520952379	-0.103029617483601
188	6.933333000000001	2.368166067672819	0.9684668810440131	0.3344496211896231	2.3110748976578	1.138222689572951	0.3072570248962073	2.268517417498799	1.275450075702482	0.2894090508839542	2.280314945294118	1.495127871815677	0.3013596049996569	2.254774525130101	1.459052547793408	0.3241352050728788	2.160612464595216	1.485473496486838	0.4299654846267363	2.018628527380009	1.48882527146446	0.6711933301075784	1.948549745882922	1.713748407793568	0.6800350106035947	1.976253443081129	1.777318694585455	0.7435375631774779	1.983478090962052	1.855807598976314	0.7090745160113214	1.973179120857721	1.834231529998397	0.7094179038482853	2.303404136851291	1.458435686885178	0.2762381301919578	2.386038390668115	1.449502765195544	0.1760386280777636	2.547513184521401	1.237821268947297	0.07312495090825936	2.651575036664171	1.094157421817813	-0.08079309679571497	2.7223853894884	1.034354299119322	-0.1136627231480057
189	6.966667000000001	2.370031617278855	0.970094331551508	0.3357526550396272	2.312219774834898	1.139885062024065	0.3083403708217151	2.269229003331948	1.277204267686181	0.290463058850735	2.28010706794305	1.497233839959091	0.3027482181585714	2.254844789200451	1.460965760096353	0.3255920749482935	2.160708305664544	1.485184672562138	0.4320145139537134	2.018367760720923	1.482338852645429	0.6737604376639477	1.945047081966411	1.706514187437079	0.6837649673804432	1.970159969094021	1.768871355046093	0.7489209890963541	1.984475331140431	1.841407142143008	0.7090232314042203	1.971733177844864	1.826287731347209	0.7180220441887566	2.303238515028573	1.460616402398807	0.2774403989904599	2.385633002457617	1.451325700467399	0.1759170481359004	2.548143542405168	1.244138512530836	0.05988705083802387	2.650527393628494	1.105716405083135	-0.1032788016669076	2.71957559849816	1.041626525400842	-0.1308514096050412
190	7	2.372011147163519	0.9722477554800768	0.3371455826738448	2.313228649996074	1.142018825519578	0.3095859505028299	2.269651800267109	1.279411236278248	0.2917928101141423	2.279557920844244	1.499829208228969	0.3043116633612956	2.254713591242308	1.463355124949587	0.3273505433535582	2.161095534717061	1.485162217720423	0.4348705961500272	2.019424864869888	1.474882761769196	0.6779369521701341	1.938962316876923	1.696976198514066	0.6921563498181089	1.959030758332828	1.75832844328244	0.7571463638372186	1.978916731323296	1.825407662899283	0.7153675208539885	1.967016141118379	1.814159045833436	0.7321681221028078	2.302618246774356	1.463290789041149	0.2787177101597713	2.384421224253258	1.453766776722332	0.1755633505741882	2.544979441613964	1.252217756129127	0.04379981545679206	2.642358097492453	1.119535085546713	-0.1299777730705184	2.713020939076102	1.056113719892876	-0.1564999116172551
191	7.033333000000001	2.374015559284247	0.9749239978002826	0.3386009677914107	2.314039499044147	1.144614600587833	0.3109840358930323	2.269758179850909	1.282061372055946	0.293406695737564	2.278703541232643	1.502888222795632	0.3061246550293876	2.254434638289139	1.466197440211181	0.3294963592756381	2.161982999252338	1.485388572354423	0.4386559918172434	2.022711857128198	1.46598305209653	0.6838227838094307	1.931597799637574	1.68297611996354	0.7096615889449002	1.94666633092614	1.744656925523673	0.7736394986233385	1.966370521482177	1.804686658483413	0.7313753409813715	1.956453330004187	1.796748070176798	0.7557124175166207	2.30154436562869	1.466435494374417	0.2801092178291176	2.382107519346327	1.456831831886513	0.1749519779639366	2.535703804150676	1.261445122257342	0.02557871929055439	2.622120881307658	1.134794794717623	-0.1602491602377419	2.694524615807549	1.07551303356497	-0.1909248210315996
192	7.066667000000001	2.375967187574188	0.9780736915663587	0.3400992848874294	2.314643007644862	1.147632323400998	0.3125224386658793	2.269578747207266	1.2851167337833	0.2952592146910589	2.277616444360906	1.506366143625772	0.30817414549498	2.254089191641922	1.469451323812698	0.3320172182744305	2.163557305790753	1.485806999262947	0.4432807170258522	2.029429887593544	1.455308779556269	0.6908349772134782	1.925417770106742	1.663440877966112	0.7351736846283868	1.936183133387006	1.724089464307636	0.8017404751218236	1.959084223753415	1.77978228104557	0.7579325629838518	1.943655002244996	1.773317324428991	0.7884658003095172	2.300069189038613	1.470004205734522	0.281587707812393	2.378545229340484	1.460412543240813	0.1740438163456573	2.518927760623165	1.270467658186002	0.006395534910234992	2.588060740471671	1.150277385424324	-0.1922199918554492	2.660642337797171	1.094423804655491	-0.2283234924865554
193	7.1	2.377825795837881	0.9816311684831408	0.3415957427600801	2.315074604404906	1.151021229264123	0.3141676496959248	2.269178507648648	1.288530867815168	0.2972756128261396	2.276343425330843	1.510217126405464	0.3103811623103131	2.253733091224429	1.473070304804549	0.334832003959868	2.165905373973221	1.486343356324191	0.4485792528375404	2.040675449216748	1.441830663884564	0.6981585557226593	1.922162871110917	1.636753003971752	0.7630050471349439	1.929133583556249	1.692327233475649	0.8353210027593435	1.953233052777535	1.744474154726299	0.7916148687910708	1.933762740182708	1.740156875763783	0.82645989174848	2.298231969752658	1.473951982381534	0.2830752779157382	2.373706098658747	1.464436711517656	0.1728098535548622	2.494817287679584	1.278316485473942	-0.01196808042360579	2.539674027285505	1.165351210724804	-0.2224712365003737	2.610253902125043	1.110703765433823	-0.2633642676960034
194	7.133333	2.379586967882536	0.9854974181883646	0.3429841383888687	2.31538602245876	1.154699585457877	0.3158337164601667	2.268623222410443	1.292229300102752	0.2993543229350936	2.274884701664671	1.514369441155455	0.3126306315136351	2.253374286438367	1.476977769179825	0.3378208512516079	2.168973366503506	1.486874377111459	0.4544130702520783	2.057291210436834	1.424864765229945	0.7054993033642809	1.923863712341301	1.602899077571205	0.7903314276423794	1.930727100296777	1.651904784621714	0.8690519443097992	1.941226365668149	1.70121129293137	0.8372470068710332	1.926278436777936	1.698981319121128	0.8688306957985517	2.296035999803362	1.478212194443883	0.2844645961927622	2.367676430609356	1.468785247916548	0.1712543757801127	2.465215704362751	1.284447135582532	-0.02747867940255855	2.477858617800906	1.18012727795511	-0.2466907788238467	2.542430105182225	1.126020172152644	-0.2929594247417541
195	7.166667	2.381278225601859	0.9895151654498535	0.3440819407121389	2.31564964786489	1.158528435058979	0.3173463396411376	2.267998324002204	1.296081311083909	0.3013118737626594	2.273266606225576	1.518690684462508	0.3147315109116686	2.253030587293603	1.481038994554555	0.3407741684102643	2.172680129045782	1.487252010969974	0.460533968775027	2.07972756520331	1.40337448424561	0.7114570076880758	1.93120895056797	1.559039122403244	0.8164182489272421	1.941773030212948	1.60617557990758	0.8981906396220709	1.93597320758026	1.651354478040685	0.8690910513138425	1.924477791647781	1.651321393751051	0.906295511423266	2.293525571277036	1.482655735130229	0.2855861385599836	2.360736774323126	1.473228848488694	0.169366244891512	2.433883806196492	1.288071927938871	-0.03824519733821572	2.406177204287541	1.194193566111426	-0.2597930495217051	2.455884117086377	1.13961575176438	-0.3118345909443687
196	7.200000000000001	2.382937207404704	0.9934747740142851	0.344623891896469	2.315941615480435	1.162314467026876	0.3184260807044079	2.267406617019414	1.299901409890998	0.3028584451549006	2.271562370836671	1.522982788843672	0.3163926692142051	2.252745928708523	1.485058964552494	0.3433649114103821	2.176956648835491	1.487342242843351	0.4665350105123454	2.108069562020841	1.375059648433676	0.7133872787944314	1.945907054041742	1.502942579544493	0.8369672091643767	1.963857192461902	1.549981371181774	0.9186848610617298	1.951162625939938	1.592099607648674	0.8873257325283558	1.938464284554029	1.594452372995654	0.9300007415200059	2.290806210649202	1.487084959328331	0.2861882899721298	2.353321562339528	1.477471724865702	0.1670762694863923	2.404050521603033	1.288383077889655	-0.04321506699014135	2.329801501295699	1.206343643987649	-0.2573333006281354	2.351058458985946	1.151189336175636	-0.3114674358487595
197	7.233333	2.384597804959147	0.9971283254627277	0.3442927391467188	2.316341517734099	1.165826211265242	0.3187224660229291	2.26697808270199	1.303465849339019	0.3036318923736703	2.269905400865658	1.52699742294618	0.3172718344192901	2.252595554240865	1.488796702575859	0.3451933924214614	2.181684133571705	1.487039678349512	0.4718893036305679	2.141749920874562	1.342760237350875	0.7096466199684354	1.968637001677427	1.44111403209262	0.8477236818199213	1.992315485638744	1.485242183531476	0.9308621191608039	1.985709324994365	1.518717037818272	0.9064547377087757	1.969969794039885	1.53008842375988	0.9421943667883567	2.288066632143974	1.491250510481213	0.2859838537731019	2.345955565071332	1.481140789390457	0.1642676027185156	2.376701355077092	1.284737149395904	-0.04241202203342358	2.25562375203661	1.214738678876756	-0.2368741548513094	2.235639722480491	1.160294009739491	-0.2848315973243901
198	7.266667	2.386285592149037	1.000251306702602	0.3427336114660187	2.316917235895801	1.16885211806691	0.3178450137066252	2.266847584752623	1.306571489817418	0.3032503259487105	2.26848807408604	1.530497971254707	0.317026289825792	2.252694006116108	1.492024925524212	0.3458560611156983	2.186651224231253	1.486331499337584	0.476033402629956	2.17950010510563	1.313702119660882	0.7004415794501069	1.997385370376559	1.378744697028468	0.848457237828424	2.020515878532567	1.419044898386898	0.9352763198174159	2.016785223925747	1.449947615959467	0.9018876811442085	2.003208209788321	1.463885029485608	0.9434520532227719	2.28556272428365	1.494915230815807	0.2846844634137702	2.33911215832401	1.483839100457817	0.1607821270490298	2.350266746556946	1.277094697405604	-0.03697939047653562	2.18900273366426	1.217320052409373	-0.198040611957101	2.127957685049779	1.167889311772423	-0.2313227494299942
199	7.300000000000001	2.388076843636628	1.0026801676378	0.3395706059571427	2.317777791208746	1.171238454576107	0.315383093332077	2.267191602120801	1.309074186291757	0.3013215061518902	2.267552684540325	1.533310635611882	0.315298305780163	2.25320061169515	1.494576692534094	0.3449397675275649	2.191637981274773	1.485292341106377	0.4783936092184	2.219723357309511	1.291221252401187	0.6861418948248774	2.03124484823192	1.31381223501604	0.8356543277954974	2.049210121254463	1.349365035327022	0.9269555377074724	2.036250299332391	1.376393542182514	0.8816097358220721	2.034275620215277	1.396117105085888	0.9345785987671893	2.283604477003951	1.497906368900898	0.2819861266200228	2.333252230897174	1.485359398738041	0.1564249055143324	2.326046443117046	1.266148938833594	-0.02862180493645581	2.132757422398142	1.216333776576992	-0.1419844382951765	2.044266388413773	1.178017243699697	-0.1523820282553469
200	7.333333	2.390137416233868	1.004320778786238	0.3344496525777748	2.319101074249533	1.172897117365503	0.3109428737123093	2.268256383137759	1.310901041198076	0.297485585100247	2.267382516934812	1.535345615998532	0.3117381220974498	2.254310647114814	1.496364789067423	0.3420433545199214	2.196404000472968	1.484071811387651	0.4783957974665779	2.259917917513087	1.275697407569359	0.6669565793658649	2.069807393310708	1.244408454495236	0.8015681889903927	2.074801063533918	1.272950038375912	0.8916993178172754	2.051436720607355	1.283430051189534	0.8167709312094605	2.060556268336988	1.319360125252203	0.8968958160192433	2.282557411840869	1.500135864177421	0.2775978803290162	2.329005028393692	1.485800673979606	0.1510207586704255	2.308315328085145	1.25304580391326	-0.01902067793501644	2.092455949646287	1.214299247389907	-0.0724391970209935	1.993762896960592	1.187538190875414	-0.05630297802416154
201	7.366667	2.392721647284406	1.005120080976992	0.3271273721876384	2.321152876924375	1.173769698770211	0.3042470325260071	2.27039241059153	1.312003531162808	0.2915242952452309	2.268325105911026	1.536532373893208	0.3060967097159233	2.256271169903234	1.497323697176719	0.3368686425679819	2.200695829494401	1.482749366911225	0.4755055936894261	2.295816490488221	1.267862649798106	0.6450394243781928	2.111106791267394	1.178853103627239	0.7486253325917991	2.10044330262645	1.197621221896302	0.8326244345228493	2.092886407979571	1.205070117659827	0.7655689316754754	2.094569000490632	1.240177949787153	0.8353661912750253	2.282878431182555	1.501533745005967	0.2713360450069651	2.327303811969911	1.485527826731855	0.1445024291754846	2.30198892060528	1.239850032009801	-0.009309284057802089	2.075091908852792	1.212844117688616	0.001307303132409197	1.978580176159929	1.192821283487477	0.04132365702035712
202	7.4	2.396181851781853	1.005049607904118	0.3174419745233897	2.324309425894488	1.173811249551113	0.295086943868812	2.274065686305983	1.312333971455885	0.2832738903021383	2.270748488059079	1.536790050940446	0.298178921000069	2.259349745002087	1.497378083543678	0.3291554569368751	2.204294571988422	1.481147779140573	0.4690290314532739	2.321883563324787	1.265134846764699	0.6233599960388846	2.145438368471048	1.127919955583948	0.6845994583608432	2.12322902715236	1.135658475187947	0.7654040556893404	2.133569402891974	1.150700598583061	0.7321234245276863	2.130882686029387	1.17471775317803	0.7766471439389984	2.285071826008843	1.50202269187037	0.2630835871683967	2.329164182754121	1.484960498414185	0.1368531664374593	2.310265918073719	1.228075888873852	0.0003237080732180612	2.082487204668286	1.212655439300462	0.06456110367717828	1.995829446600367	1.19347726792785	0.1209657016329242
203	7.433333000000001	2.400952636243445	1.004165801978289	0.3052878382151442	2.329066789809099	1.173060976644823	0.2832999647365806	2.279838068278081	1.311917331710058	0.2725564779794827	2.275016300510309	1.536109081794372	0.2878426897697627	2.263839532142049	1.4965153564577	0.3186812750308002	2.207206240754498	1.478882678538506	0.4581542745108506	2.33570123841669	1.267060652872194	0.6037660172339473	2.166589769358409	1.098639566631297	0.6130006687224243	2.132399890689649	1.092284549332428	0.6889329223493609	2.143843921009953	1.104483950759686	0.6724078115168404	2.143824383339016	1.1291088235759	0.7110027902123839	2.289631772907249	1.501607104742866	0.252769941397382	2.335464346027254	1.48442988803277	0.1280760744373189	2.334965396462121	1.21907453554728	0.009340896671501902	2.110304881092719	1.21341218393872	0.1068407239007679	2.039381594597261	1.195216463395899	0.1716960291005743
204	7.466667000000001	2.407464251973276	1.00264406106977	0.2906202869206547	2.335971063456587	1.171685518240796	0.2688130180713163	2.288261518507323	1.310891040529075	0.2592173343623638	2.281460304495473	1.534594325021792	0.2750482097139701	2.270058726401588	1.49482867478013	0.3053288398530575	2.209853147345825	1.475590426971734	0.4422194859479929	2.337895690439167	1.278944535485502	0.5869873930532928	2.175476749989407	1.102366735820387	0.5426157034792795	2.12774319711555	1.085334188976672	0.6051625163290053	2.137717715637997	1.083877810598194	0.5872975352241974	2.132254511416181	1.111201838692222	0.6284043626724993	2.296964041774987	1.500415656070304	0.2403981122615527	2.346697110266807	1.484281141729968	0.1181874906003582	2.374895929666101	1.214861412643972	0.0164723042716088	2.150715591943076	1.215406152457961	0.1230782527124908	2.097864999024969	1.202267123379933	0.1923369100394088
205	7.5	2.416051191310566	1.000768767762493	0.273531376813142	2.345455697862452	1.16996986716849	0.2517015231992156	2.299700277973565	1.30951270584327	0.2431944433188026	2.29031935749696	1.532497962674244	0.2599249116305206	2.278280788071486	1.492547763586405	0.2891696902463353	2.212932642660849	1.47114294163671	0.4209594669557953	2.330200966788142	1.308334050970576	0.5730030430227804	2.176703395434621	1.149930152561006	0.4814878543588325	2.117592009390703	1.136718243359162	0.5184296248502469	2.132842327061695	1.125564892145936	0.494049779250933	2.116399411361126	1.134919762691201	0.5431895484427496	2.307304622474479	1.498727734504898	0.2260959898002204	2.362821342724628	1.484907934452022	0.1072275314613005	2.426070005404089	1.217635258838341	0.01997056434356979	2.198358396948064	1.218877460763348	0.1136251649774234	2.156167330505138	1.214792385396372	0.1850447414130709
206	7.533333000000001	2.426914989583468	0.9988934971267297	0.2543271136420809	2.357786780153021	1.168270181264845	0.2322546894297195	2.314257248727037	1.308107367476389	0.2245615110937903	2.301675280971952	1.530169229504751	0.2427564358268973	2.288659845057679	1.489996039454266	0.2704579033373341	2.217210443585272	1.465763484949062	0.3945184274904071	2.314926967069378	1.346320087402246	0.5554173247035656	2.179469814805815	1.225516382219252	0.4248616317817174	2.119080648185784	1.234662171677748	0.4238131091232817	2.150428923125293	1.239949341314633	0.3798963035939374	2.118302831732496	1.190326761020887	0.4516515149243236	2.320663487841158	1.496914238596436	0.21011068013779	2.383283352856975	1.48672350896222	0.09524581202443495	2.484801656882733	1.229347565305535	0.01803546075010507	2.252303039481387	1.224621390534009	0.08016305204210929	2.211293605879354	1.228849567658065	0.1476698854414901
207	7.566667000000001	2.439959485525046	0.9974249361177792	0.2337344172268031	2.372879384120444	1.166992081316697	0.2112287267559162	2.331626037456783	1.307053117285409	0.2038634505962911	2.315343311166073	1.528035215666938	0.2242305173550964	2.301112652474535	1.487576853330891	0.2499282529041387	2.223196851515857	1.459915799255584	0.3641551937402271	2.293496707675873	1.350906665136603	0.5204328623960651	2.179725316450566	1.280609419057517	0.3542676031664315	2.127736496102703	1.3090242478287	0.3291210111224477	2.161553466577156	1.341674291007464	0.2992839976281035	2.133717200745897	1.241517483372411	0.3536267053364318	2.336712472750423	1.495414567215297	0.1930303467444547	2.406991415705021	1.490153292094668	0.08250655511332887	2.547099956679594	1.251934872130316	0.01045534846299649	2.312863692414014	1.233981999270322	0.02802206689113254	2.265887718177605	1.241068701278226	0.08602104556548051
208	7.6	2.454762902238044	0.9965036645734655	0.212785082110976	2.390221842209765	1.166284701497706	0.1897680974990962	2.351088130167672	1.306485410562874	0.1821890751174542	2.330781142024706	1.526288903107523	0.2054664001286517	2.315222892466368	1.485472934566328	0.2288367012730194	2.230896100146136	1.453811722457936	0.332468042654333	2.266899072257097	1.31067498225997	0.4616652066716602	2.176388192440736	1.296739536310835	0.2677494799711016	2.145310663764736	1.337891194272925	0.2274357512655251	2.177546448991265	1.394827866115365	0.225582898876542	2.151018244407788	1.281641986765883	0.2294123674352998	2.354719494398344	1.494415356821418	0.1758123559052721	2.432441761763283	1.495053001199284	0.06956080481943934	2.611140304424588	1.285588345133805	-0.001643533058142043	2.385168057877207	1.246205492419116	-0.03241336724904018	2.329577614295985	1.245215248029263	0.01283374302867739
209	7.633333	2.470659125615208	0.9960294836184503	0.1924905275940324	2.40900621077004	1.166073746349289	0.1690538341504368	2.371695874903226	1.306336775628018	0.1608298325457161	2.347258800812349	1.524934977055462	0.1876466060203921	2.330379145057476	1.483695992692675	0.2085504209271003	2.240003839367502	1.447498857401439	0.3023628585049946	2.239565758519782	1.23749848828192	0.3835770667298043	2.18357934698621	1.265080191526873	0.1703652753126207	2.193611845885664	1.302697487992874	0.1124119821060347	2.230957319751455	1.339366916194041	0.1227461292058511	2.197543598161816	1.282446683250672	0.09463537079357531	2.373760118484555	1.493890630807528	0.1594733756043845	2.458008382403906	1.500659774654749	0.05700858193459805	2.674138375328064	1.326651612888804	-0.0171332501515902	2.47287988238787	1.261006633370291	-0.09438933060936716	2.413678582593563	1.241347256167032	-0.06350480770248132
210	7.666667	2.486787262024891	0.9955805834538433	0.1737320132918433	2.428122610132788	1.165949313747559	0.1502003180213224	2.39219622257245	1.306189718497736	0.1411814565918071	2.36396556875673	1.523626008008883	0.1717754343975891	2.345830380458629	1.481952868115414	0.1902762182861561	2.24978251177563	1.441385259423039	0.275518271344806	2.214989855059695	1.184994958039777	0.29859497148091	2.204806735355417	1.228701454577114	0.07281479797611849	2.25654511407524	1.253858871408368	0.01232840724508511	2.291359288531729	1.271842509103544	0.03463752755461631	2.271869043490672	1.260473015576019	-0.007526573661570061	2.392837749063289	1.493408671516709	0.1449197495657528	2.482184993988919	1.505613053770327	0.04548516907523112	2.727001942528271	1.366506678531184	-0.03573124971884594	2.569161377927032	1.278288192803152	-0.1567493640310554	2.518271880254082	1.239365207660598	-0.1471930824673362
211	7.700000000000001	2.502150233816277	0.9946834399238731	0.1572439066523595	2.446351417608439	1.165445378240381	0.1341476158864114	2.411350037330444	1.305581415453363	0.1245245402449084	2.380060104511431	1.521964934027569	0.1584960098482289	2.360777275278976	1.479917060225497	0.1748680328749564	2.259178040985288	1.435762101844566	0.2527853702298395	2.199178490952311	1.167506879644236	0.2168945015325903	2.235881930033312	1.214576975356038	-0.008656131302325613	2.31232885060533	1.229588360963491	-0.05641739600087856	2.333260557970763	1.246353613254118	-0.01641991860924395	2.333714725861966	1.244471802531014	-0.0690337454271663	2.410955425309814	1.492473180624866	0.1327700240665035	2.503688052577993	1.508603584490004	0.03549631078290128	2.760683725325788	1.396652581680282	-0.05767142587122964	2.660519952094934	1.296344074528875	-0.218394852008055	2.63192007739754	1.248417915556952	-0.2423778819078492
212	7.733333	2.515965643708148	0.9930302985901991	0.1434461806575956	2.462789971179145	1.164246078774021	0.1213687564900283	2.428375958560292	1.304215888219868	0.1115646304519191	2.394961089375029	1.519710437136131	0.1479641577240439	2.374662294953751	1.477402724174885	0.1626254586729315	2.267665752349341	1.430812817942317	0.2344773270857337	2.195326032186248	1.173823675969335	0.1438799979496537	2.273136720615252	1.212678579387621	-0.07341607512309367	2.362200145254432	1.217703615045241	-0.1067761724973832	2.36876938937719	1.23119434664887	-0.055540864199823	2.385443309975878	1.231592146110235	-0.1141835602810677	2.427450901413132	1.490765758782153	0.1232072604755658	2.521914563206077	1.50883957529693	0.02724082366328077	2.774186584612957	1.413016022277785	-0.08268233838527105	2.735056056536202	1.312300096184158	-0.2752518592513871	2.738451648645711	1.267581219049518	-0.3356154126092369
213	7.766667	2.527665292845029	0.9905488584333347	0.1324708200746458	2.476794035286867	1.162242224284948	0.1118503888680547	2.442842906863292	1.302018644287637	0.1023599282023643	2.408364450935204	1.516827817339102	0.1399541432828675	2.387178969931969	1.474408968447993	0.1533820711370258	2.275178931951702	1.426682244829678	0.2203458273251647	2.202903214874666	1.190610246402702	0.08464906987415678	2.310196449209663	1.20789499501854	-0.1231010317282248	2.404677526702945	1.205025748041511	-0.1482730540767214	2.406699517417772	1.197090433591363	-0.1000726784507535	2.430929251093469	1.211687978180978	-0.1578925201210395	2.441993020144821	1.488203903460937	0.1160463921252325	2.536825058718305	1.506286212310046	0.02065810193176531	2.775325500649879	1.41877336723473	-0.1084432922122236	2.788439994098152	1.325746110551276	-0.3209500713944856	2.826631488640836	1.291576348991229	-0.402741851127063
214	7.800000000000001	2.536935265006401	0.9873524817463976	0.1241943044402496	2.487993505048871	1.159503077390552	0.1051987477181181	2.454581382719209	1.299103928954529	0.09642740219449694	2.420140379742222	1.51344429691104	0.1340877914990252	2.398181263972322	1.471065825992628	0.1467298582777253	2.281775372763275	1.423441606683483	0.209766495237755	2.218529631675606	1.207186306280279	0.04157410459319591	2.341348174159559	1.196670655482131	-0.1601773748125774	2.436276230680746	1.186649948091988	-0.1822673622650181	2.451963850460332	1.148391419756803	-0.1527999051948629	2.464301972055593	1.184948802239786	-0.1955662669183298	2.454467153198665	1.484909109435211	0.1109238268829086	2.548604532979619	1.501618769199908	0.01554230877539161	2.772743221129899	1.418654875310514	-0.1313837634203845	2.8232078137985	1.336405149503321	-0.3513945896856079	2.885716077282501	1.314057337215218	-0.4370780713039136
215	7.833333	2.543768655719009	0.9837022082073792	0.1183299910169542	2.496342985658452	1.156259051370502	0.1008724171496119	2.463618986570893	1.295743578118017	0.09304181504769783	2.430241148169606	1.509823165701859	0.1300492114523046	2.407599027595866	1.467608034862135	0.1422557769481314	2.287442529752722	1.421132228138751	0.2021424821508937	2.237071232086162	1.217361644609168	0.01453532946159619	2.364528444294246	1.186256726559906	-0.1841309372707035	2.456801798355205	1.168050007972268	-0.2072777888565311	2.50485792505149	1.115469441176559	-0.1934156254963667	2.485723913729056	1.164254701864808	-0.2172388417275908	2.464879533279112	1.481179369209939	0.1075066436628279	2.557633325742494	1.495891934724153	0.01174468623946781	2.771259832014214	1.416046189836888	-0.1490634258601852	2.84214703468054	1.344067734348588	-0.368026351057578	2.916082575823785	1.331341525240609	-0.448250809584439
216	7.866667	2.54840401995274	0.9798840797444885	0.1145256160641692	2.502081382592026	1.152785068115008	0.09835116671339762	2.470199333095078	1.292242011431169	0.09152355635230507	2.438692710132913	1.506245804146111	0.1276026509300011	2.415442477050117	1.464273038043489	0.1396142905918435	2.292146400548881	1.419753216774682	0.1970177266372351	2.25342160603407	1.222137028166962	0.0002357026441039958	2.380192031939816	1.180647673509262	-0.1950609446016643	2.46979773353642	1.159847152267503	-0.21909713871998	2.544787265484166	1.121171840657157	-0.2102323138806783	2.496324645112959	1.156574234758484	-0.2309776621085272	2.473340754723769	1.477351554180017	0.1055369879465095	2.564403572108108	1.490096833887365	0.009177411379993509	2.771761514629566	1.412518470950165	-0.1608894985133609	2.849446040109036	1.348617286141163	-0.3753868284698614	2.927215153189152	1.341645862162902	-0.4481974987516333
217	7.9	2.551231242222514	0.9761579585241675	0.1124083847870349	2.505668703678915	1.149360392421584	0.09722243427003729	2.474758366977048	1.288898511830266	0.09138107199668274	2.445582837054537	1.502993199377636	0.1265413834930795	2.42179698316084	1.461292025701258	0.1385160265830788	2.29592081692985	1.419257895653221	0.1940632428578053	2.265468234566473	1.224606951653501	-0.00583187588295025	2.390523431539259	1.179029076147188	-0.1978593616293297	2.479490139029315	1.162385804943423	-0.2212927748969548	2.567909657925755	1.150208975016946	-0.2135987971716636	2.501515769163413	1.15865820850751	-0.2417342790728532	2.480042898526113	1.473767011114966	0.1048031265081203	2.569444953544917	1.484958801250016	0.007755127031652655	2.773302823011499	1.408729813066034	-0.1677668742050997	2.849857231457066	1.350595880725473	-0.3782285152157159	2.928270661042435	1.347256685751578	-0.4459529579076655
218	7.933333000000001	2.552694774856826	0.9727221926911338	0.1116043488892401	2.507665463941497	1.146216132873511	0.09717187756965383	2.477798499914089	1.285944482836356	0.09226818033795732	2.451026269830674	1.500278039435256	0.1266039541396546	2.426783717307399	1.458834673588568	0.1386404284803822	2.298828096164264	1.419536496373107	0.1928696683554797	2.273124779782199	1.226921422055212	-0.007989036595243654	2.39773925504804	1.178845163803858	-0.1979023945877945	2.487770249206637	1.167960653424783	-0.2219444447788256	2.579218810864049	1.174936732300107	-0.2145485337150856	2.508167035737528	1.165692635301266	-0.2464467738839954	2.48520518784369	1.470691472629679	0.1050738530073106	2.573261960065599	1.480847474550802	0.007359482254944122	2.774629221151766	1.404838911841858	-0.1712341661147442	2.848157657312386	1.350823955299054	-0.3795748601981754	2.926437547886372	1.350500580726677	-0.4451679256265831
219	7.966667000000001	2.5532177471056	0.9697034076222302	0.1117586825390737	2.5086214008232	1.143507248479642	0.09796145619478433	2.479798683271251	1.283517178930019	0.09395016472860608	2.455152997789068	1.498214379419859	0.1274537245494461	2.430544512531139	1.456986625875931	0.1396179509716459	2.300983386962353	1.420434518641723	0.1929869190715171	2.277146192381059	1.229487205589664	-0.008521900535633769	2.402249925383643	1.179276658035965	-0.19773128802412	2.493041539024395	1.172611940779119	-0.2245336699428092	2.583201775685171	1.182149133326149	-0.2169793913384586	2.512353605693097	1.168716072352558	-0.2470023790715744	2.489045214764824	1.468277568092012	0.1060738326078395	2.576271996410802	1.477852891027114	0.007819124555014356	2.775412399360714	1.401322553948689	-0.1727626359047019	2.846701401064755	1.350111862075095	-0.3809253308105053	2.925192323688891	1.352575047146796	-0.4457989089414376
220	8	2.55316068723445	0.9671383612344423	0.1125708268311277	2.509018193678127	1.141295254212777	0.0994209521432151	2.481199068924684	1.281655800293178	0.0962919092993901	2.458125219389395	1.496812535111356	0.1288204325893804	2.433253378204237	1.455740910514634	0.1411654799644894	2.302543202211161	1.421757821455289	0.1940888185113011	2.278682618749734	1.231888789772023	-0.007827375286588322	2.404599496796065	1.180650798007046	-0.1971878210398471	2.495080470327394	1.176934353253235	-0.2269305080686208	2.583749906860179	1.178556038078866	-0.2186507406757891	2.509551191520191	1.166633805342841	-0.2522154142389449	2.491793118923957	1.466563238717338	0.1075836301103039	2.578803561934051	1.475852229557221	0.008968969857060905	2.776396751833707	1.398730649712065	-0.1733208158381987	2.846522175353182	1.349161886559565	-0.3826657654526679	2.9247363182354	1.35435352994201	-0.4480505567822029
221	8.033333000000001	2.552796434725478	0.9650106495367966	0.1137977211812359	2.509214261453015	1.139576414922005	0.1014034727928916	2.48232308449837	1.28032974013348	0.09916360485381255	2.460087123553574	1.496001074562414	0.1305261907485462	2.435065376741734	1.455015831476391	0.1430945383672735	2.303603560339754	1.423279592329018	0.1959447397004095	2.278878964715191	1.233909660197062	-0.005826194317785183	2.406161524092889	1.183228650588414	-0.1951766379344951	2.495843123223126	1.182037124489692	-0.2281500769045887	2.583424355543334	1.171530227745231	-0.2226984063118814	2.505904216144274	1.165904799690465	-0.2587254388344016	2.493633421469455	1.465500276912665	0.1094474717732541	2.581006186209668	1.474638537279673	0.01065667473376938	2.777874520073183	1.397262613038726	-0.1734532051961812	2.847845658523863	1.348588552615427	-0.3847275772171545	2.924718604840991	1.356734606914593	-0.4521180723308482
222	8.066667000000001	2.552311956975396	0.9632995441902719	0.1152425716453764	2.509398560375377	1.138317274797231	0.1037320379751837	2.483309496521212	1.279474648700191	0.1023579642800271	2.461152144326486	1.495664101573479	0.1324490806708293	2.43609751857269	1.454693228222811	0.1452650108095483	2.30417858595678	1.424762214671654	0.1982970263126274	2.278590091044406	1.235462119968382	-0.003011141129009348	2.407902125590152	1.186156027931684	-0.1920304869509813	2.497661232018729	1.186767965882025	-0.2272364192976742	2.585465050630865	1.162708898453626	-0.2281847943371503	2.507966182010886	1.167126699903742	-0.2610539744322849	2.49468488328892	1.464990339592502	0.1115345480709446	2.582793396909134	1.474004401984207	0.01270026786136584	2.779344296121154	1.396697847470637	-0.173417435491329	2.849845457079308	1.348648397230359	-0.3867716043626997	2.9242955909885	1.359761242811913	-0.4573056491985969
223	8.1	2.551816462633034	0.9619969190763892	0.1167477234819411	2.509599389673396	1.137473232433889	0.1061903439433211	2.484117891520611	1.279013609879649	0.1055799775153237	2.461401130949471	1.495669407135087	0.1344867428021443	2.436425082448613	1.454645997559617	0.1475472613291364	2.304212598203063	1.425988781491244	0.2008536583195201	2.278083445299708	1.236076324440694	-0.0003487403382608633	2.408742994088719	1.187009673877128	-0.1897091312918018	2.499691088891092	1.188199274582315	-0.2239071555061827	2.589732929867536	1.158395059435797	-0.2276773687231594	2.515323940479095	1.167601146522353	-0.2563014498379459	2.495002393227335	1.464911836396275	0.1137125642383737	2.583878070204822	1.473773116248328	0.01487858794231432	2.77980782902152	1.396672700168216	-0.1732514132290953	2.851125319100805	1.349210426911914	-0.3880965634230656	2.922755592816275	1.362025242944926	-0.4614994267915623
224	8.133333	2.551378554463898	0.9610801695927929	0.11820643203225	2.509811679628592	1.136989931492651	0.1086208047641876	2.484710514228136	1.278870000427101	0.1086344084421988	2.460936812767833	1.495904221749218	0.1365610745744983	2.436138037550791	1.454770754041302	0.1498465076171615	2.303689186333167	1.426856868803895	0.2034267726559557	2.277248442479078	1.235881829706578	0.002035960574702348	2.407716155626975	1.186432283465264	-0.1879293368651238	2.499921025819436	1.187574182755129	-0.218893768453039	2.591481205309061	1.155183070417654	-0.221277800944292	2.516073292902876	1.166822374695611	-0.2512503512692685	2.494661977960213	1.465152420331792	0.1158842973416698	2.584100357036814	1.473809840427697	0.0170229427734584	2.778955679020976	1.397086444137955	-0.1729031284306595	2.851340666703169	1.350202224970907	-0.3883294144816903	2.920791239177751	1.363592475153378	-0.463245760872375
225	8.166667	2.55104987349127	0.9605101192843882	0.1195462834600935	2.510038201746711	1.136807935271665	0.1109121647498599	2.485101445220077	1.278974310504332	0.1114165573314853	2.459911315685449	1.496286301300929	0.1386088304342578	2.435367513775295	1.454997362010823	0.1520914444889653	2.302686554347521	1.427362483269606	0.2058969159361151	2.27617832699933	1.235392161967302	0.004090056757657808	2.405199720648502	1.185496628777631	-0.1865009350755135	2.498441343142929	1.185979549905166	-0.2128262201068729	2.591991663968316	1.154034876526016	-0.2070607640336438	2.509311973784137	1.163606919560901	-0.2476249795283633	2.493796366984483	1.465620299113637	0.1179805569999973	2.583502076764772	1.474026616995683	0.01901823800698787	2.777123863902534	1.397883839210598	-0.1723913364419762	2.851468924716583	1.35145932056117	-0.3876264341575091	2.919309861781799	1.36501713975099	-0.4631018802283527
226	8.200000000000001	2.550865717125316	0.9602323786208145	0.120711596064121	2.510281181155212	1.136859096228365	0.1129662272317121	2.485333639450369	1.279255437753176	0.1138530379795739	2.458523567614796	1.496747912252011	0.1405599721211429	2.434282605534944	1.455274106138989	0.1542052188433008	2.301383123645639	1.427558049562301	0.2081472468103294	2.275224500408795	1.234921681438586	0.005379669394017243	2.402604188507435	1.184174565172012	-0.1864186245342454	2.496700364134131	1.183717353919963	-0.2095304126588932	2.590064022730324	1.151702697427961	-0.2020814529639319	2.50392043960862	1.160520848822242	-0.2448872481201818	2.492589251634557	1.466228977294444	0.1199357815136147	2.582282951814219	1.474358881116011	0.02077946473894651	2.774978355248853	1.398899728395655	-0.1718707042252995	2.852609637813624	1.3526004037009	-0.3866496428402548	2.918829682150382	1.36591018362117	-0.4630208059601119
227	8.233333	2.550812670301138	0.9601725067715752	0.1216736849357214	2.510519291693695	1.13705770861325	0.1147248974130823	2.485437241896039	1.279624947078025	0.115911711820176	2.456971707476768	1.497206506044893	0.1423660662322583	2.433048787233513	1.455537951949588	0.1561341625433809	2.299978177137369	1.427520928920127	0.2101427808796369	2.274528859007932	1.234479750634581	0.006002679710921143	2.400579523249791	1.182043745359298	-0.1873962896383477	2.495239383317401	1.180124236536309	-0.208857651308274	2.586268878599207	1.147413275419162	-0.198870750093786	2.501790298300538	1.159368696786538	-0.2435978528635879	2.491222916096936	1.466872657041022	0.1217098752706187	2.580701062314338	1.474747385203411	0.02227867920132165	2.773026400129467	1.400062524074801	-0.1713057072300883	2.855257650962246	1.353530132027613	-0.3855045492837622	2.919341974683773	1.366332611693047	-0.4634962840891088
228	8.266667	2.550835076905368	0.9602433158517751	0.1224197120471478	2.510708109972902	1.137305434257543	0.1161528353694353	2.48542231056124	1.279979931038801	0.1175732275626756	2.455443835917326	1.497563613819525	0.1439873285884243	2.431820287560907	1.455712600883832	0.1578313907208553	2.298682241218234	1.427341725047662	0.2118921547852314	2.274003699360964	1.234282240582204	0.006497799435314968	2.399263523826399	1.180132936518811	-0.1877921679989015	2.493949336654814	1.176851378178531	-0.2097455351161785	2.58407542984182	1.147868182626556	-0.1923277745565041	2.501644295060887	1.162176626128578	-0.2469959390945997	2.48986888314424	1.467427212475289	0.1232744712125795	2.579044284034061	1.475133168399227	0.02352866723166614	2.771907402763144	1.40133925688245	-0.1704772808989137	2.858844882139329	1.354436803328861	-0.3837809669154617	2.92091610879313	1.367040025306185	-0.4631464931526311
229	8.300000000000001	2.550883526028306	0.9603591194776617	0.1229444729212188	2.510820291498135	1.13751245825273	0.1172431995793153	2.485303565679148	1.280230170813826	0.1188498638487528	2.454061129674458	1.497735792597973	0.1453982886962505	2.430698381682607	1.45572979844803	0.1592729570220469	2.297617874138276	1.427093007008996	0.2134500425214813	2.273521970730293	1.234569695917718	0.007196010602140524	2.398221928323911	1.179770234105366	-0.1872118717866982	2.492766620565999	1.176164053250906	-0.21002524270752	2.582556294307435	1.149391834808407	-0.1902266996718594	2.501039915779462	1.165234982952276	-0.2489181520722806	2.488634622222246	1.467790903525281	0.1246134703926842	2.577484838078766	1.47545058682145	0.02454619702186828	2.77158601928892	1.402611181876994	-0.1692907944014534	2.862373447315321	1.355478179893488	-0.3812533212915278	2.92446120718177	1.368949538713869	-0.4603736329991651
230	8.333333	2.550930719202796	0.9604375034070918	0.1232430411019425	2.51085695681593	1.13760014382178	0.117999957811955	2.485106657605621	1.280301202161419	0.1197563465939156	2.452891058398047	1.497659260496312	0.1465664244160367	2.429743391126312	1.455533951067485	0.1604348546814462	2.296851544989936	1.42681585264278	0.2148707312624212	2.273086681564798	1.235328833279888	0.008095828060721561	2.396938535751777	1.18042059907166	-0.1860668809672112	2.491223012517137	1.177330785347155	-0.2093476482313203	2.579946291360483	1.150548036437316	-0.1908703563276254	2.498987314062162	1.168006638900206	-0.2485126059605871	2.487577547962347	1.467888328589901	0.1257019187536447	2.576080016832621	1.475617728825177	0.02532069410467013	2.771566910653431	1.403720653882853	-0.1680086241424194	2.865535961394182	1.356525277168539	-0.3783172583425217	2.929605871706774	1.371819472060197	-0.455667330347031
231	8.366667	2.55096532570276	0.9604015253596623	0.1233098632580916	2.510837738836046	1.137501425680904	0.1184250262594502	2.484862952003881	1.280133678030481	0.1202901039213374	2.451969809333105	1.497289201470189	0.1474428173451315	2.428991196607076	1.455083734597929	0.161277959074982	2.296427115678361	1.426525241083239	0.2161590343173833	2.272872524367811	1.236266264791497	0.008832863519054785	2.395444043681312	1.18045569441621	-0.1853526932857709	2.489606695088357	1.177968455335234	-0.208852313761161	2.577626638459876	1.151498619885755	-0.1905008494565936	2.498028377542767	1.170174027989761	-0.2472206650598486	2.486727866177086	1.467666949681691	0.1264988103044532	2.574830336831324	1.475540703526436	0.02581588000290094	2.771320256645623	1.404432873413271	-0.167196798282511	2.868079895687629	1.357184144136053	-0.3760457692156038	2.934061276216775	1.374184893824191	-0.451731801597867
232	8.4	2.550965557566279	0.9601908987657195	0.123164711784059	2.510765416631587	1.137169600517644	0.1185504865721898	2.484576937320697	1.279691422710863	0.1204792561149982	2.451293142353152	1.496605138675876	0.1480299497265807	2.428440074396709	1.45435777105575	0.161815080283344	2.296326836551042	1.426217813285476	0.2173783654097493	2.272922751106033	1.237122843967146	0.009428733949313373	2.393613843574178	1.179433333049715	-0.185194473039042	2.487404725107692	1.177540474425176	-0.2091186139154351	2.574273467978282	1.15239149221891	-0.1896906969376464	2.499518413783719	1.171158527114461	-0.2436728423146258	2.486077750097879	1.467102850281651	0.1270068795640351	2.573695966624042	1.475153995985716	0.02603519868056285	2.770540603319596	1.404656618457828	-0.1671643104159899	2.86984418248976	1.357318113123311	-0.374884563233899	2.937201829709521	1.375608683723201	-0.4493327262616141
233	8.433333000000001	2.550893136943093	0.9597664872788072	0.1228572095984022	2.510621470527771	1.136581730258044	0.1184377475950847	2.484228788603953	1.278964371714086	0.1203801870264771	2.45083023247416	1.495614475228833	0.1483725627678645	2.428061265548479	1.453359619077474	0.1620996952757548	2.296486579497345	1.425882933741264	0.2186101892140731	2.273131007271112	1.237417093879696	0.01017116730145693	2.391693019900596	1.178041189688988	-0.1850669849016112	2.484634190129516	1.176661785766409	-0.2101513368517013	2.570191470318637	1.151740744917897	-0.1927897961377159	2.502221643947794	1.168853145875888	-0.237940458954182	2.485595929611663	1.466202478933594	0.1272672374450718	2.572642662821076	1.4744297660915	0.02602635435908387	2.769200681773898	1.40439053411332	-0.1679500531406542	2.870259016802102	1.357025366669582	-0.3748204646880353	2.938685951151821	1.376209756814721	-0.4482386055438
234	8.466667000000001	2.550703293310681	0.9591145167382704	0.1224569122736147	2.510386957099566	1.135738644190794	0.1181607637050144	2.483804218442244	1.27796470659883	0.1200534248160188	2.450549652874336	1.494345308364074	0.1485095074418263	2.427824262619621	1.452113457366939	0.1621757623132777	2.296857470951923	1.425519403656889	0.2198811165727486	2.273449713133525	1.23757725597975	0.01112412789894861	2.390502558206097	1.176868773946028	-0.1843102744461855	2.482535465894257	1.175788926979789	-0.2108228328611819	2.567942889105404	1.152147015402206	-0.196069559632444	2.501376113283289	1.165792469653848	-0.2367510913077775	2.485255283846087	1.464993580640908	0.1273212103506295	2.57168771744209	1.473371458408254	0.02585376679157743	2.767286183190833	1.403661159168077	-0.1695948074935656	2.869606055241154	1.356372649090646	-0.3757874434581922	2.938634723337569	1.376100185386681	-0.448585196089001
235	8.5	2.550357706678694	0.9582394170565518	0.1220442100219383	2.510050050762655	1.134657278598968	0.1178024412996455	2.48330133223334	1.276718716295313	0.1195712582063601	2.450409977509589	1.492836553039569	0.1484782636150074	2.427690765377768	1.450653425511047	0.1620850302119504	2.29737349874242	1.42512225007778	0.2211419288264653	2.273827900497451	1.237994287577013	0.01215399496812524	2.390452800028003	1.175929463006338	-0.1829645305500116	2.482151135816533	1.174448355771618	-0.2106396240329527	2.566962478640428	1.150502973433462	-0.1977889904624206	2.499942376587128	1.163134331248972	-0.2380547030138807	2.485022949018235	1.463516787481153	0.1272130246751512	2.570875477923969	1.472030588953268	0.02559757124687625	2.764746146236855	1.40264908449573	-0.1720597129155274	2.868805779070717	1.355457649170353	-0.3775292413786672	2.937723879276445	1.375511635880755	-0.450332428681837
236	8.533333000000001	2.549828102462949	0.9571640614689779	0.1217050976722353	2.509611402658749	1.133369380963989	0.1174579485696195	2.482754334340238	1.27526632711159	0.1190454652348664	2.450363948286811	1.491136199270894	0.148315956452657	2.427620147057111	1.44902228446318	0.1618707080550507	2.297960382335611	1.424679845666449	0.2222636646622437	2.274109703067865	1.238520413376254	0.01328983159236685	2.390585205176135	1.175389348186251	-0.1814016850029884	2.482355779924317	1.172807961591127	-0.2095043162451275	2.56538957477162	1.143905501747113	-0.1954467623036651	2.499247834124818	1.160751693246813	-0.2385095706992365	2.484867137666467	1.461824074101576	0.1269952116920944	2.570294992058749	1.470542924949557	0.02536059667793435	2.761510880922268	1.401786439418203	-0.1751290857885004	2.868948066278694	1.354500831055228	-0.3794213981736829	2.937374024225736	1.374519323699787	-0.4524379582183622
237	8.566667000000001	2.549105235342719	0.9559101620026665	0.1215167486250926	2.509085454889367	1.131906872415767	0.1172211006084933	2.482225161700267	1.273649487736171	0.1186130665550579	2.450370276633763	1.489295522164087	0.1480831277934833	2.427578345634462	1.44726486605612	0.1616013108724074	2.298555472831761	1.424156057106373	0.2231352785904137	2.274062040286477	1.23899938827982	0.01463827796718092	2.389690484284629	1.174831239926405	-0.1797144062815029	2.48096712600708	1.170917701552772	-0.2093823178231171	2.562621825185196	1.13717088215881	-0.1969656437552289	2.498386929669466	1.158703538805987	-0.2373649635614024	2.48476687730238	1.459971420186046	0.1267410275691933	2.570042833926041	1.46907890344519	0.02524805343389202	2.758079046655113	1.401507415383771	-0.1783111481773986	2.870633805567466	1.353650921429255	-0.3806200397472582	2.939217048363037	1.373712625733784	-0.4530126494082189
238	8.6	2.54818583846603	0.9544749961011495	0.1215188521012945	2.508468563850698	1.130279139495899	0.1171299560417785	2.481736961115595	1.271887625323865	0.1183339632488139	2.450381612219179	1.487345550597159	0.1478088093128717	2.427522955223551	1.445406657395799	0.1613074442570209	2.29910399203578	1.423483598086998	0.2236608553759348	2.273625218343147	1.239066453246489	0.01604461440610358	2.38782700771471	1.173782143600617	-0.1781723867086478	2.478347858398088	1.168930970151442	-0.2098825936575485	2.558894687175945	1.133008686398645	-0.1985051907924296	2.497091684071642	1.157431511728329	-0.2359832893369326	2.484689020642164	1.457992041361246	0.1264861998328556	2.570143890770149	1.46774909262758	0.02530227272541022	2.755147120454441	1.401845966696669	-0.1811759786320741	2.873164231796814	1.352886755901798	-0.3808801047433021	2.942230657097731	1.373277667004878	-0.4520047791586674
239	8.633333	2.54707335160893	0.9528303732488017	0.1217228895928507	2.507732380493936	1.128470926655901	0.1171769774838717	2.481240327724466	1.269971806582984	0.1181852946167062	2.450332573789334	1.485290727715677	0.1474935447382266	2.427391114328803	1.443448369047403	0.1609871177152343	2.299533506562906	1.422587740636903	0.2238133008182925	2.272801992097078	1.238646489726744	0.01727804921757725	2.385631394737617	1.172665375055597	-0.1770441461988004	2.476064420142275	1.167530432545338	-0.209828903194777	2.556064373726176	1.131758243144949	-0.198070678942178	2.495636456724468	1.156066405119643	-0.234738377350652	2.48457037640637	1.455889079568711	0.1262274798402599	2.570486087651395	1.466553582937903	0.02548857940123701	2.753049923764194	1.402445740486147	-0.1835351512608175	2.874846265289379	1.35218122099923	-0.3807184536487809	2.944347340010236	1.373098210067964	-0.4505803212635898
240	8.666667	2.54576801403284	0.9509440146074819	0.1221347222609008	2.506826819327926	1.126462667291078	0.1173454738983836	2.480637925137314	1.267885862076226	0.1181214630745738	2.450151453871968	1.483128696597165	0.1471380891238694	2.427110759952515	1.441386293787205	0.1606393006142073	2.299756347249144	1.421407545000412	0.2236369620217072	2.271447832093923	1.237446293317711	0.0183199054129514	2.382804174311405	1.170877501403345	-0.1762260031305482	2.473630306593816	1.165397354420572	-0.2087757707897002	2.553383401848884	1.130319907227533	-0.1965163913297168	2.493471307624501	1.155180150966827	-0.2341871343583966	2.484332915319047	1.453655558706731	0.125954004239408	2.570899135731787	1.465392141870039	0.0257434873372783	2.751581715749891	1.402833472041872	-0.185428634012167	2.875480753108848	1.351304882403889	-0.3804425245603437	2.945371698138246	1.372929303874947	-0.4494948512995251
241	8.700000000000001	2.544275352012939	0.9488131544175079	0.1227470272892995	2.505695092731874	1.124261529661487	0.117603579310751	2.479800428749285	1.265636461874047	0.1180687738906245	2.449769693119374	1.480877072563519	0.1467517855664862	2.426609780058428	1.439237892844244	0.1602679044228231	2.29967072854564	1.41992892379711	0.2232196319752611	2.269450962670089	1.235369041051473	0.01913243457227964	2.378861086064668	1.167886783876114	-0.175869103821745	2.470018264435104	1.16153427253872	-0.2066647386421162	2.550945596150784	1.130026589986222	-0.1915664725694574	2.48839971194722	1.153504511999262	-0.2345680685825091	2.483895311473139	1.451303790681684	0.1256551846578406	2.571191962850231	1.464131919781309	0.02599403143640717	2.750101037117368	1.402573198918075	-0.1869882930501252	2.876089843217934	1.349808279044326	-0.3798175551165205	2.945884849793468	1.372251887593528	-0.4490460097640627
242	8.733333	2.542634361010711	0.9464979443424202	0.1235341190403553	2.504305658323263	1.121934244103521	0.1179062970690684	2.478599444325065	1.263287703802764	0.1179377830380828	2.44913622348667	1.478610099914656	0.1463536375923072	2.425831762044409	1.437076428377604	0.1598852036462089	2.299181528097054	1.418217780062215	0.2227051048363245	2.266866890768383	1.232567364328278	0.01989946651532781	2.37419523814587	1.163600307990712	-0.1755736559981377	2.465101931231083	1.156365276210055	-0.2044325924198136	2.54917141026863	1.132164179763246	-0.1832395658483574	2.479856714330555	1.150329823753228	-0.2363071628607192	2.483190862225843	1.448903983442068	0.125322955406008	2.571169640045171	1.4626707182128	0.02615746879069377	2.748165392452295	1.401469007695977	-0.1882897802124452	2.877260449412262	1.347542547456098	-0.378661957330484	2.946559688322262	1.37090846554937	-0.4489066892431712
243	8.766667	2.540924517604915	0.9441404595735082	0.1244472096641469	2.502669425867877	1.119626474659111	0.1181973357577972	2.476951728321373	1.260984460409157	0.1176472393365991	2.448239847543478	1.476484213556154	0.1459596871257228	2.424759492384083	1.435056173391478	0.1595037408219731	2.298219382517341	1.416435467392178	0.2222197146757466	2.263762619972959	1.229626841654555	0.02070259085568903	2.370598798600693	1.159505561080611	-0.1747305021532908	2.461348161819088	1.152489350749941	-0.2040959176554595	2.547427312913487	1.130747484227078	-0.1834129337310656	2.47467951044745	1.147939676928562	-0.2380511421914137	2.482194893513364	1.446609890571477	0.124945830778092	2.570692410051132	1.460998949808166	0.0261477954206995	2.74608279134923	1.399692490674001	-0.1892608344544615	2.879036870189176	1.344638883306676	-0.3769495226417309	2.947247330458306	1.369122269179783	-0.4487803176839198
244	8.800000000000001	2.539210514174258	0.9419290625115551	0.1254315065385862	2.500809150794182	1.117529891706299	0.1184112316213916	2.474832774737292	1.258920699471425	0.1171195033394476	2.447127761652293	1.474704662559081	0.1455396083201968	2.423433200505863	1.43338329933426	0.1590960907199802	2.296778629342159	1.414809596726153	0.2218128828544145	2.259711214510295	1.226388485108642	0.02164636353772541	2.36801877042982	1.155911719052169	-0.1731157286650905	2.458791232305357	1.150315342310262	-0.2042964648926648	2.545628771906133	1.129007517439272	-0.1861000446461244	2.473208080284367	1.146918823948772	-0.2378093532282843	2.480943304067027	1.444621187134289	0.1244752869163864	2.569734959077569	1.459169986501132	0.02587173016400827	2.744423073699636	1.397518887387516	-0.1898732048653475	2.880952140396461	1.341390514726184	-0.3751107714220828	2.946700684460656	1.367146616601195	-0.4491878418827139
245	8.833333	2.537548481717269	0.9401044683621818	0.1264221259686752	2.498777134674449	1.115888334568897	0.1184736935077339	2.472297063503875	1.257345556419276	0.1162819253663512	2.44591667311543	1.473531147546457	0.1450078343489061	2.421962534185609	1.432321192401193	0.1585870694959111	2.294942708797563	1.413650767512556	0.2214668790943573	2.254121406210788	1.222640775761764	0.02299943791161258	2.365217475885283	1.152554518340443	-0.1707892388607953	2.455929908011164	1.148353969478766	-0.2025874485171691	2.54295157413823	1.126521703174677	-0.1899135983214576	2.472591901336503	1.146547210668855	-0.2333653898038641	2.479545781923332	1.443189784227311	0.1238192451622483	2.56842865671541	1.457322335034549	0.02523545062907574	2.743447673804906	1.395289028249593	-0.1903078132638447	2.882405698906082	1.338362609849036	-0.374125238022743	2.94321208851698	1.365335264203871	-0.451221141157154
246	8.866667	2.5360038226066	0.938974820887274	0.1273349138494372	2.49668275579052	1.115008686091683	0.1183001252386252	2.46951444752193	1.256572680334581	0.1150764174121238	2.444798640502953	1.473281944363656	0.1442181639478614	2.420536336118293	1.432193513036592	0.1578490522640472	2.292903990351176	1.413364388123245	0.2210576088679828	2.246601191070336	1.219509050970791	0.02489078098640173	2.361390709286333	1.150357485666173	-0.1679613890547404	2.452225288760346	1.145978908275772	-0.1953993246546501	2.541203290234467	1.124988086473945	-0.1873663213327044	2.471351600399811	1.14764880898868	-0.2208902588021825	2.47819532879126	1.442627235446318	0.1228402550764985	2.567061019653818	1.455697672321979	0.02413948534593803	2.743435071281466	1.393503861256493	-0.1909149471265096	2.88250997183783	1.336709022106204	-0.3755795658548589	2.934947172199944	1.365099956732772	-0.4560974708141785
247	8.9	2.534637098165903	0.9388847180350288	0.1280776163846808	2.49467055725347	1.115227905661227	0.1178108750096321	2.466745195317283	1.256944621434255	0.1134812124239056	2.443987348399556	1.474291783601521	0.1429629402491233	2.419375820375879	1.433341214454902	0.1567016985827359	2.290873782065983	1.414366852683946	0.2203250212501789	2.236648938473007	1.217323815479883	0.02711359217192947	2.357035784296768	1.149335655707009	-0.1635851136162877	2.44854362528623	1.143645937324147	-0.1809960600281457	2.540671067494841	1.124508041154936	-0.1742003461729799	2.470729090807323	1.149840183946889	-0.1977035612955693	2.477113087958215	1.443265732146815	0.1213600926564711	2.565951975434248	1.454583567675437	0.02247454932844152	2.74448806295638	1.392399463275996	-0.1919701145232068	2.881232609847521	1.337884807707092	-0.3804211996774719	2.921536849046788	1.368443195729018	-0.4635097394509318
248	8.933333000000001	2.533525585175244	0.9402230183101931	0.1285382915983347	2.492926957681848	1.11691145099841	0.1169042856792009	2.464321245399789	1.25882373107611	0.1114584868913798	2.443706836592956	1.476893780140592	0.1409791077412192	2.418724203799061	1.436103320650147	0.1549081881057491	2.289107097040263	1.417070447613836	0.2189346404399095	2.224231158860352	1.216655671313797	0.02935093561133606	2.353011864446636	1.150259915721548	-0.1569646265079651	2.446509016358776	1.143786104208072	-0.1649155399445873	2.542412016728911	1.124863715569524	-0.1602365160081428	2.471512297035391	1.153007589428315	-0.1762982643805177	2.476533880659348	1.445444122665947	0.1191581427350552	2.565415543924083	1.454340712354796	0.02011511826593876	2.746625609432474	1.392052862541125	-0.1935701415360007	2.87949116520118	1.343561656138699	-0.3883679205702846	2.905354637131699	1.376552582871222	-0.4722206328977855
249	8.966667000000001	2.532784361134978	0.943430575264687	0.1285639234306562	2.491683513219352	1.120456981120342	0.1154144867869227	2.462627989310158	1.262593169707358	0.1088871882438175	2.444199321828152	1.481416656779366	0.1379970115871427	2.418850038299467	1.440810696819063	0.1522092415651948	2.287935115826667	1.421869647002963	0.2165661119181297	2.209567155826041	1.21870012952562	0.03195100875693477	2.345521905239738	1.15374702635802	-0.1493193312501511	2.440451084012961	1.147032322942814	-0.1540949343090241	2.5398312215489	1.12848774361392	-0.150239123584991	2.464560688984852	1.157218591408904	-0.1644666181114618	2.476712428300797	1.449509720834974	0.1159997014845102	2.565766663272183	1.455535353299706	0.01693657169480729	2.749231269179711	1.392677565372685	-0.1956034567359663	2.873894945300009	1.354943262491774	-0.3988411206575586	2.888207722108118	1.390227824455173	-0.4817275192624159
250	9	2.532610751801567	0.9489562923676704	0.1279397799452795	2.491225915326223	1.126262175377729	0.1130832464737514	2.462075057880816	1.26863437296804	0.105522196442443	2.445721609994956	1.488184384752949	0.1337372857923187	2.420038624129748	1.447781544769474	0.1483188801442087	2.287753096508065	1.429103459869096	0.2128978608272305	2.193225170495442	1.224412330443385	0.03525767408202167	2.331230956604174	1.159511801412531	-0.1420890637253067	2.425616692836976	1.154515620801138	-0.1514648014653947	2.524434987750422	1.135404919890109	-0.1517427886381585	2.447616538503012	1.163478086585076	-0.1587441050230372	2.477918730205569	1.455814640083747	0.1116249166489424	2.56729593388659	1.45893628379881	0.01276451030948635	2.752281531258524	1.394696502285586	-0.1980211715318158	2.860600141815408	1.372650675220334	-0.4107527949026877	2.869843097904897	1.410952138439666	-0.4919812629189936
251	9.033333000000001	2.533295435763688	0.957192024802118	0.1264056154614994	2.491910660991791	1.134674481206279	0.1095796801434409	2.46309511623255	1.277281778636982	0.1009934223326747	2.448546865522662	1.497488684869529	0.127890644463873	2.422587710670327	1.457294032929012	0.1429004857092748	2.289023235341718	1.439046070724368	0.2075463168687975	2.176424793312713	1.234064463422192	0.03928900731903755	2.309701204694521	1.168912481886145	-0.1372949696493015	2.401805767502971	1.167961354825316	-0.1513928044166732	2.499007227127352	1.14834843418892	-0.1612418797764057	2.419922324603593	1.174552656888457	-0.1576848571892054	2.480445186060805	1.464681914162948	0.1057383767927483	2.570370826488634	1.465418229487882	0.007377308201556437	2.756488420083577	1.398801494508107	-0.2013149482928531	2.837962764459822	1.396374113525983	-0.4230296351077921	2.849173997460236	1.440299317015487	-0.5023780451246896
252	9.066667000000001	2.535204847477042	0.9684043102407117	0.1237022574631327	2.494124965088425	1.145926884388841	0.1045693040129057	2.466075375735489	1.288757164900938	0.09488594675627099	2.452945369568204	1.509529943325609	0.1201785024432774	2.426780154487573	1.469532448924485	0.1356315764482156	2.292217074557656	1.451842366709125	0.200087157170379	2.160551094740408	1.247375271496964	0.04333651304365693	2.282110150066422	1.185869676271974	-0.1385225503981337	2.371556664828126	1.186766702721982	-0.1534625254766003	2.470135686946083	1.168873084249195	-0.168212608100193	2.392786627936192	1.197397650093568	-0.1582673986935376	2.484583175242922	1.476337922257047	0.09806946371511328	2.575435754640943	1.475715047624545	0.0005633614989839918	2.761767139284343	1.40620227003942	-0.2068233752869177	2.808097219744185	1.425005048392018	-0.435212794681704	2.825652737929531	1.476215142668085	-0.5127449659955701
253	9.1	2.538700242197843	0.9826781266654027	0.1196144349480592	2.498179707207014	1.160077958820866	0.09779566234259622	2.47124226952108	1.303105789235989	0.08687083101619919	2.459135947204501	1.524349404449264	0.1104228251979696	2.432832014618649	1.484528316764763	0.126291521162874	2.297750364238505	1.467522239286829	0.1902925925389644	2.14692627812583	1.266287902172948	0.04734624192947236	2.249700537102794	1.21300808650054	-0.1463651556932581	2.335754681030559	1.215238243189943	-0.1614616241189545	2.430141531372029	1.198273130610684	-0.1703662739543602	2.35917201034122	1.230333432141659	-0.1630463210387898	2.490560429218717	1.490835892823273	0.0884413467930116	2.582886810860218	1.490161535435945	-0.007826020973423851	2.766657005343937	1.418563261107473	-0.21637116177333	2.776855802918224	1.456950249854151	-0.4473580506411583	2.795752383950581	1.514970838064915	-0.52284007845226
254	9.133333	2.544053523295496	0.9998578390784431	0.1140192559196468	2.504222232485416	1.176959033425211	0.0891523076361255	2.478559892929635	1.320141388452377	0.07678036488198305	2.467184583557785	1.541765499459444	0.09864705817507703	2.44079912215857	1.502095228984686	0.1148699759034739	2.305787810187861	1.485903585918593	0.178297735065843	2.136931164593272	1.291569788618468	0.05155502729394405	2.217344665713824	1.247252462438967	-0.152962144837283	2.300458271733928	1.255529956684222	-0.1716893877238722	2.384003887787365	1.240031831451627	-0.1599394232313111	2.324079932305124	1.268880602833841	-0.1633429909737001	2.498428917881439	1.507996274829966	0.07685522799468725	2.592784250334458	1.508699157882245	-0.01784736906841634	2.769718179703065	1.436317152147961	-0.230835915997273	2.744341481715636	1.49058315015491	-0.459499200307287	2.756964241468384	1.555979454904635	-0.5306663205719623
255	9.166667	2.551402762255983	1.019553607722451	0.1069068677955454	2.512214797410169	1.19618850851153	0.07870975481605932	2.487743656536485	1.339467835887083	0.06464918698931003	2.476966819420941	1.561394921734452	0.08511218504879603	2.450550055438698	1.521844493978141	0.1016118851037388	2.316177647075109	1.506503802108697	0.1645504904968265	2.132046070427701	1.321030676524082	0.05396098824520045	2.193456146256951	1.290243766234005	-0.1504170641684529	2.27153054712664	1.305762918484794	-0.1788970646767233	2.347072259358354	1.290043858349626	-0.1667977818166318	2.293672429193939	1.315041155376207	-0.1635942613663796	2.508027979209404	1.527434430964746	0.06351960682006098	2.604723208293403	1.530872767718271	-0.02947055542847611	2.770846213644591	1.458476786428537	-0.2496573053897795	2.71019578741012	1.523740335231021	-0.470525162531826	2.710448984898313	1.596004788735572	-0.5358426998880615
256	9.200000000000001	2.560644061362111	1.041095395079914	0.09842036749272963	2.521933597577751	1.217135556360982	0.06677824095521921	2.498407610953486	1.360449913549564	0.05084455217627944	2.488220863422948	1.582609783038472	0.07032813564239007	2.461829917183787	1.543147446073295	0.08705246426405547	2.328660994471792	1.528425176350331	0.1499509688518519	2.133410210622246	1.349548690602231	0.05168424117160192	2.184693157656158	1.351846052582543	-0.1311121644012788	2.257340782350437	1.37133613374949	-0.1657593147964839	2.325170461990718	1.348639241940896	-0.1567052076550516	2.27613972270847	1.373823048262574	-0.1639515521228424	2.519050228035968	1.548517131644218	0.04887321119127984	2.617886423620993	1.555561260762068	-0.04256754064769819	2.771324405259924	1.482125716349126	-0.271061082784337	2.675141829337826	1.554139667303998	-0.477157467125605	2.656551434646307	1.630160911003776	-0.5368392988095126
257	9.233333	2.571355516012399	1.063566415947889	0.08889174524087413	2.532923150064462	1.238947644160626	0.05394965566107539	2.510070758183602	1.382237885169708	0.03614361755822375	2.5005882979264	1.604551893254785	0.05504476447975863	2.474291684631183	1.565160790460033	0.07201576001141345	2.34295516385641	1.550427317885799	0.1359444213153882	2.140739881153839	1.37386798577414	0.04444303209765393	2.190643714119328	1.428636096569502	-0.09625809641986947	2.261034738070873	1.442057003535083	-0.1270333612814966	2.308687596546303	1.405168986908162	-0.1280455454340421	2.272562789626105	1.429803285247451	-0.161843054835616	2.531085128339015	1.570368448043108	0.03359206442255097	2.631277927868052	1.580955051757864	-0.05681347818105893	2.771877179254418	1.50326027414114	-0.2925482566301811	2.639655985925143	1.578060372057689	-0.4754469414424944	2.59814671225745	1.650831121627047	-0.5289310204168465
258	9.266667	2.582965607781934	1.086078361021095	0.07875728184726133	2.54468062681274	1.260814855453117	0.04092608207770962	2.52232400938539	1.404042707470589	0.02145634027158624	2.513824839576385	1.626433782227301	0.04007228026284054	2.487677676716128	1.587119284904781	0.05738936473606995	2.358858042690236	1.571484996418332	0.1235338814124314	2.153184882646071	1.397394886972818	0.03696570848016843	2.200841039260946	1.487556502860319	-0.0682936645029505	2.265182281777211	1.500770357483306	-0.09993603550925059	2.28479123816722	1.472324105069706	-0.1227718687791819	2.276653436809664	1.476351586753931	-0.1608098988090717	2.543856148578743	1.592172931018828	0.01842926136192546	2.644274878535934	1.60543705837681	-0.07176490100525609	2.771205082322851	1.518535333716353	-0.3125035536469919	2.605433304213129	1.593219230283285	-0.4653477845538498	2.543981713775115	1.657163768960493	-0.5093989110189748
259	9.300000000000001	2.594873722981744	1.107820482383289	0.06844018324786313	2.556736151167713	1.282009367667195	0.0283325769314297	2.53481558636686	1.425165720787293	0.007526946965106541	2.527678657307117	1.647562195834507	0.0261108304042444	2.501705822708333	1.608342777659431	0.04388802979789762	2.375910776082425	1.590757951872428	0.1127106179295936	2.169285525561915	1.420923373801885	0.03231678662662052	2.207488517530634	1.523549875825077	-0.06234121814915864	2.266891620235427	1.55096566554189	-0.08532890397902332	2.272820674432981	1.544388094852999	-0.1461472372932908	2.287781031274831	1.521800714654058	-0.1626133292084363	2.557114380091333	1.613218838374834	0.004070774320501223	2.656547790352498	1.62787084164721	-0.0868926833382071	2.76709677586231	1.525957757380896	-0.3298767052742128	2.574191026725324	1.599097154238327	-0.4499351329049108	2.502043543557722	1.652039148680668	-0.4787894192246387
260	9.333333	2.606485262505224	1.128058142879996	0.05832014983049084	2.568609141399062	1.301862665319426	0.01666753462992257	2.547166596862011	1.44496426721025	-0.005077963803956862	2.541782374160231	1.667281273662238	0.013763377929745	2.515981773204653	1.628177954340765	0.03208313997385705	2.393411275386333	1.607474432789288	0.1032621766261067	2.187818074311321	1.438593363143951	0.03189699703670596	2.216132669220458	1.544028486909401	-0.06447022289078506	2.2752145466383	1.578285204639991	-0.07462857198282635	2.284869177499595	1.588906037813363	-0.1498704693103435	2.30488274517508	1.555489674172523	-0.1612717635632418	2.570512490563309	1.632849825989997	-0.008873842980636716	2.66781954455866	1.647410445960703	-0.1015623073583911	2.758319439621186	1.525209854775439	-0.3433350262190611	2.546596518235737	1.596145522323029	-0.4320535334212242	2.472136316832701	1.637589824365198	-0.4391488926824393
261	9.366667	2.617220795281815	1.146248280709891	0.0486537415839633	2.579732965556231	1.319842688452481	0.006230584081938934	2.558839423344471	1.46291160895534	-0.01600006167707153	2.555606046828789	1.685014673186736	0.003507150930503716	2.529959054653585	1.646046702427063	0.02239140200668373	2.410447585178746	1.620967135413583	0.09496339839638054	2.207013873425203	1.447268305784809	0.03153289206738648	2.228550800909993	1.552363680320289	-0.06748392473570285	2.287081905484379	1.57888652659589	-0.06830380223372658	2.31094992924682	1.603205557263474	-0.1450723123460145	2.321219926026099	1.566229422217668	-0.1592522904999158	2.583528298725698	1.650506749887375	-0.01991473784778164	2.677603789463378	1.663448332045275	-0.1151161216347646	2.745091828421002	1.517295212285428	-0.3511210263992832	2.522226511890177	1.585850911190106	-0.4113482657960335	2.450412764789895	1.617772834090035	-0.3943073048096516
262	9.4	2.626570075857781	1.162060400924863	0.03956152302994581	2.58954473064226	1.335583123456571	-0.002904275399589168	2.56927843792743	1.478636846604783	-0.02511115361843481	2.568563289346323	1.700328865932867	-0.004390387353650945	2.543055212499131	1.661509360809771	0.01502243372962533	2.426285678718834	1.630985171590101	0.08798665971731434	2.22592401194651	1.449124414844261	0.03066000239385191	2.244685018524485	1.553669040619539	-0.0684994299624761	2.301701840364593	1.563997537364826	-0.06860955048294307	2.341660248152307	1.601334165728591	-0.1428659431069897	2.338964733504424	1.559280598142925	-0.157641053741167	2.59557093055217	1.66578376033266	-0.02877181259991116	2.685399104214873	1.675727535707347	-0.1269938429204269	2.731626025487119	1.504120778143969	-0.3517131249695767	2.502517066022067	1.567253676649327	-0.3870767486664737	2.436129753030155	1.593806433311115	-0.3500358907047512
263	9.433333000000001	2.634150797338696	1.175334207015863	0.03105888494070913	2.597586023098715	1.348872815770864	-0.01084104863271527	2.578011084448207	1.49192272595838	-0.03250753236890274	2.580151572847414	1.712961170656654	-0.009904980583413769	2.554773429883296	1.674297402009184	0.009948413040660863	2.440532098130116	1.637712258572758	0.08287071044615045	2.245419778825619	1.446955442344553	0.03202557410414495	2.264588699776381	1.551825036958217	-0.06345000279677201	2.322332110835642	1.548213644390905	-0.0697264118791646	2.369427347298701	1.591405570327978	-0.1360956228906043	2.366029482755983	1.550274197379902	-0.1498974536464078	2.606134742291706	1.678440563223557	-0.03539938921729182	2.691061396998683	1.68433245770278	-0.136754638902199	2.72351752607187	1.488438144055133	-0.3447364796080571	2.489372889007839	1.538065019561476	-0.3616394772340787	2.427618505044205	1.56545905518089	-0.3113399388686862
264	9.466667000000001	2.639746721199388	1.18608216853678	0.02309346140425157	2.603586237869381	1.359679953825661	-0.01777702091494375	2.584726542202541	1.502725444563046	-0.03846393645153524	2.590031874271238	1.722853968323441	-0.01325831266388767	2.564764301710449	1.684350422900598	0.00688731168671391	2.452929250491406	1.641606425268219	0.07978269205965731	2.266747890089015	1.440897553669471	0.03719358680468575	2.284898463011268	1.546604395566833	-0.05163264607621165	2.345888735085814	1.534338190288332	-0.06733898219369629	2.389355758771522	1.577754897093991	-0.1255461873245046	2.387587964853409	1.535971550069045	-0.1379547366208889	2.614899533214801	1.688428926645809	-0.03996506114874607	2.694927779338865	1.689522857909608	-0.1441032799491682	2.723707096546113	1.472978078571464	-0.3312312075419913	2.485345496522759	1.499916306683471	-0.3389408711176012	2.423231338993768	1.534478771231908	-0.2846308633458476
265	9.5	2.643292248741088	1.194446206496617	0.01560097567186311	2.607492648094408	1.368129594641736	-0.02391453303480641	2.589361617581931	1.511164969758787	-0.04330925537972913	2.598065154988456	1.730160865272899	-0.01481731368342125	2.572864666523584	1.691818477290246	0.005418405393596437	2.463228174934239	1.643292290486907	0.07821165213721974	2.290367950367555	1.429090800484448	0.04211808728499779	2.302404489675828	1.534467380952115	-0.03982421576025843	2.365189502517244	1.516768381182032	-0.05739336357818341	2.399083934326464	1.554982830156433	-0.1169568333712784	2.396601559461547	1.507394870765455	-0.1218145484246236	2.621777295270753	1.695897747142743	-0.04275930767814085	2.697650375562058	1.691881527756238	-0.1489584405254113	2.734110484185878	1.459572318298093	-0.3127660199958259	2.494782436167354	1.458402084555257	-0.320923022109595	2.428454647852611	1.501957250482096	-0.2694625322090672
266	9.533333000000001	2.64482568046945	1.200690198372292	0.008522127556464792	2.609415687825764	1.374490875386613	-0.02937216631438476	2.592070363442237	1.517514247561056	-0.04722598101288673	2.604298161132566	1.73522497852424	-0.0149853649976316	2.579098575253428	1.697046531978621	0.005131639347488286	2.471290094404194	1.643608474997474	0.07756646998468444	2.31656669168915	1.411529041849484	0.04322621616746664	2.319747387500578	1.515933236701711	-0.03368285941143769	2.379013163713134	1.494597227851998	-0.04392987088588585	2.404425087456949	1.523804192183515	-0.110207970040572	2.409432656034486	1.475350562309484	-0.103920577982906	2.626876598460824	1.701168715734557	-0.04410086096730327	2.699836483901808	1.692227502476896	-0.1514665881828359	2.755759425487771	1.448847815399809	-0.2909348996620553	2.521238058538965	1.418105810021128	-0.3078505221479275	2.44949289832971	1.465483455863006	-0.2621916953107881
267	9.566667000000001	2.644469794253602	1.205160354119454	0.001822320570635847	2.609571337146957	1.379135195773779	-0.03412253071382931	2.593144425660505	1.522156005280002	-0.05013264400606155	2.608899023162592	1.738536526755434	-0.01415326321062385	2.583627782330424	1.700533826062106	0.005704208743100101	2.477095809792941	1.643541952542164	0.07750823071178238	2.344984593801941	1.391134099357991	0.04326628522766161	2.338534377775306	1.487865990524599	-0.02920209686910129	2.393765695255941	1.465000394499383	-0.0309628917303902	2.419807468799454	1.494564161086136	-0.1053013390110793	2.427599657674681	1.443414940250537	-0.09028964157253744	2.630416645152163	1.704691696507246	-0.04429422103425511	2.701870965721602	1.691544976153868	-0.1519691725296204	2.782143528193052	1.441028184907027	-0.2679804314280244	2.557828315681103	1.381285368153463	-0.2975755783781332	2.480688999014018	1.42563704239024	-0.259906003672752
268	9.6	2.642428385567712	1.208252071150144	-0.004501041363765581	2.608209220527264	1.382482711055646	-0.03808139712973409	2.592882441355751	1.525523963254972	-0.05186626551485834	2.612088592784506	1.740661797803483	-0.01269267641304152	2.586680668534902	1.70285424502801	0.00687123406184805	2.480710221803858	1.644080800150281	0.0780023362509273	2.374327236634243	1.374918482565121	0.04739812086123533	2.3581983668482	1.442534215477866	-0.01881285960270643	2.410649579628729	1.421111734151237	-0.01684068839042222	2.437560457496969	1.452578546176337	-0.09509974415495882	2.450072460841564	1.406767535485914	-0.07011118990980872	2.632644567919285	1.706985693579176	-0.04364359175362655	2.703924808293224	1.69088017721697	-0.1509537185012171	2.801378931803522	1.436120093912891	-0.2465342616733278	2.589052616860502	1.348923305428115	-0.2862690230846183	2.505385322905762	1.384136878908252	-0.2581208808578507
269	9.633333	2.63898455035772	1.210283140099483	-0.01036639588419383	2.60559656675279	1.384853765647633	-0.04112794436875217	2.591523103438227	1.52793541361142	-0.05229118264276574	2.614061353447974	1.742029056830941	-0.01091240538826589	2.588465350160079	1.704444198233636	0.008416149108602593	2.482231629575412	1.645859738108772	0.07921645745397027	2.401864262534959	1.371080465253367	0.05870935714074292	2.377168489811238	1.369778680146831	0.0019993038453331	2.428073915836098	1.350888138089583	0.001050198700181334	2.445089376863681	1.373229303463881	-0.07834062090419132	2.471864124934283	1.358698154253524	-0.03512871381981556	2.633765542904091	1.708436042061525	-0.04240823263202584	2.705908581823874	1.690820997370264	-0.1489192516171316	2.810711705793895	1.434123590509538	-0.2282739441181622	2.610423467650465	1.322350997287466	-0.2726364446884644	2.520845075558368	1.342413159165606	-0.2552176229503959
270	9.666667	2.634541995965343	1.211419916465254	-0.01561309206386139	2.60209819384168	1.386383680695068	-0.04320212539469293	2.589366116708758	1.529503009492166	-0.05147546469326723	2.614967778926159	1.742806834636315	-0.009081871690253807	2.589177318922198	1.705469184120085	0.01012271155548729	2.482149708319143	1.648775828563733	0.08156306227382332	2.423859385179854	1.380347063903394	0.07868974703948661	2.396364888238921	1.28362002101507	0.03635129592587291	2.457625086054988	1.267334302696309	0.03367855737757951	2.467486483884446	1.255740967719117	-0.03089994692167377	2.503303144126709	1.302698098805309	0.02192498189513883	2.633930376312742	1.709196123431387	-0.04084482443906389	2.707564551650329	1.691340170696069	-0.1463445127904583	2.81305363061781	1.434235510842519	-0.2142461638930156	2.62455529134481	1.302258597621636	-0.2597729198351034	2.53271226934443	1.303952904047794	-0.2550869039735135
271	9.700000000000001	2.629583354048619	1.211722911820007	-0.02003588395377785	2.598221167743439	1.387084616113859	-0.04430583711547199	2.586871348876776	1.530206548647626	-0.04968434452640669	2.614961112039616	1.74296101712578	-0.007352978296959253	2.589057272356462	1.705871296886153	0.01186044808223381	2.481491154417448	1.651956964176807	0.08545714426495349	2.437494947538458	1.390251601868671	0.1036374051335773	2.410494311416822	1.234780100920743	0.08210046940295546	2.484484030441556	1.220472317110758	0.09057892530334294	2.5173404289598	1.190375877921766	0.06241550211230177	2.535008411110946	1.25725485710571	0.08283010465546192	2.633282694759575	1.709260802511552	-0.03915715851610196	2.708479349133902	1.692013258320423	-0.1436703400017732	2.811218575717185	1.43473424074062	-0.2048273321855567	2.63478418598666	1.287227443550622	-0.2524143351791789	2.544404020385334	1.269772358290042	-0.2594162165142255
272	9.733333	2.624616887297622	1.21133506832981	-0.02344209259226719	2.594548940878385	1.387066475007068	-0.04439336030632566	2.5846186589765	1.530142191225624	-0.04706924424742935	2.614338324614757	1.742554099898825	-0.00561124034047078	2.588476376558735	1.705678289611252	0.01376956158692266	2.48126167713751	1.65464446315721	0.09084106805042443	2.443581101611031	1.394014087449015	0.1234905631004213	2.409919986402875	1.215089170622999	0.1158887477792152	2.483519230397765	1.197059457109326	0.1351819290757593	2.553135797935933	1.160802484774274	0.1392586517056034	2.536710054008323	1.220459856750121	0.1143140837474001	2.632118182606452	1.708740244722259	-0.03733941516098181	2.708488181616409	1.692605878860841	-0.1411488450755345	2.807615227853985	1.435082156464586	-0.1993637426191716	2.642737707021173	1.276182404250172	-0.2504207923086811	2.555627979361383	1.244388042141987	-0.2639470850263292
273	9.766667	2.620075464337373	1.210468495324908	-0.02575910595086885	2.59156407849754	1.386527638596565	-0.0434364138033084	2.58308907780205	1.529512229852754	-0.04366624806514265	2.613458575708597	1.741758207937079	-0.003651942341162098	2.58782997215557	1.705035532008256	0.01608310926986086	2.482189621287636	1.656489486964135	0.09761002252998617	2.445500263642052	1.392557805881697	0.1342829951926292	2.40040954686943	1.201090384361976	0.125202823548793	2.468677885375963	1.175388787420511	0.1487825244025619	2.555410486357122	1.142575193621797	0.1613643411722504	2.523124630802949	1.188497192208363	0.1189019311879519	2.630793464635636	1.707844707326766	-0.03529480954080069	2.707620004305153	1.693048076914675	-0.1389019637693453	2.803981023268138	1.43554462640595	-0.1968409714397312	2.649484204564432	1.268516791672314	-0.2516208697411774	2.565524041609515	1.228215213777166	-0.2651532711195543
274	9.800000000000001	2.61622974225402	1.209313857682525	-0.02707166237320991	2.589532206443343	1.385656838134828	-0.04154632386790966	2.582519480582566	1.528516889090318	-0.03960822872568492	2.612591841045524	1.740745401665297	-0.001407643106677318	2.587387637344231	1.704102825968266	0.01886194391333734	2.484591152963547	1.657449435197997	0.1055333056365421	2.446404251043731	1.38949694318637	0.1387281131021618	2.388739071301833	1.189071837219453	0.1146284222733378	2.454715455608472	1.15484686793281	0.1374738126045865	2.545087164983209	1.128840457172842	0.1479796153082367	2.510777510618998	1.167854818623498	0.1066788234091262	2.629570858891564	1.706767600137527	-0.03301715286447067	2.705977854302364	1.693277686540655	-0.1370172475355479	2.800806348845443	1.43601885619137	-0.1962083195566939	2.655349236635733	1.263454104641098	-0.2549253955947788	2.573698289772955	1.21859561450746	-0.2630422069065222
275	9.833333	2.613167316728997	1.207994360069179	-0.02758189329078154	2.588475451305894	1.384577884239419	-0.03898259660491899	2.582870941051417	1.527290384817088	-0.03518237296005641	2.611854152277775	1.739612813181133	0.00103760569733419	2.587234745201386	1.702979050091905	0.02196831004440849	2.48829395481492	1.657618754668468	0.1141087510322878	2.448341740701208	1.387007968385113	0.1417493392627004	2.37636413428651	1.183941864411117	0.0941942382475526	2.440575058320148	1.137816411083781	0.112420128478424	2.530638423175981	1.116329496363988	0.1226669695905717	2.4983615312329	1.156610893665218	0.08387315735334874	2.628553711302942	1.705614377851454	-0.0306054219350986	2.703653086379199	1.693190933094833	-0.1355495564005222	2.795562994104419	1.435584717792553	-0.1966161916012404	2.656875005859446	1.259688047973541	-0.2602176753025522	2.577468248889889	1.210379140096991	-0.2592909283416817
276	9.866667	2.61086649788753	1.206595689987779	-0.02754853297906835	2.588255496765373	1.383375708145868	-0.03610449518627001	2.583926591780231	1.525927574658434	-0.03078668434875007	2.611258769444247	1.738411170104506	0.003517084593853366	2.587328492395926	1.701725463506431	0.02514441720676203	2.492777892368782	1.657148972096132	0.1225739254967334	2.452123623225997	1.385481473754389	0.1472840933309221	2.363567880757966	1.190262627535571	0.07567510272296914	2.42106840212528	1.128709499978007	0.08563249899174286	2.505754832763481	1.103390739755073	0.09464973824413896	2.480142234706562	1.151736268599604	0.06031597205099554	2.627745924534976	1.704436506920218	-0.02821236708629637	2.700818130898944	1.69276758062318	-0.1344949277582454	2.78689172717205	1.433711900901969	-0.1973395388259593	2.652117624460807	1.256238263524731	-0.2669656551724249	2.575492669729757	1.201111852187385	-0.2547494952075544
277	9.9	2.609225623582129	1.205186629801228	-0.02721442412639451	2.588605513704816	1.38211807750881	-0.03327607069241177	2.585347000227596	1.524507396225017	-0.02680632385799624	2.610789433957382	1.737173765723161	0.005850711599157359	2.587579414712135	1.700394464482136	0.02812011279798762	2.497402519979377	1.656202416713246	0.1301265772778425	2.457061493724777	1.383707216649713	0.1554755062429516	2.353234209894876	1.201765020868271	0.06585272134167242	2.400193557423598	1.124885645044978	0.06404294117669275	2.477481103693738	1.085845938302856	0.05787153120219921	2.460761320546001	1.147792803695784	0.04316064699546673	2.627114998126814	1.703259133294625	-0.02599513363733951	2.697781849976256	1.692117440018813	-0.1337987841285451	2.775004549753286	1.430626669984145	-0.1980076055484601	2.643059306613224	1.252277136633489	-0.2742279358995195	2.569655863185875	1.190969430909618	-0.2512083501935
278	9.933333000000001	2.60811340491462	1.203837701220188	-0.02676598389085509	2.589213206631187	1.380875720093104	-0.03078978750612951	2.586773678231903	1.523112978900763	-0.02351768907475536	2.610424097642144	1.735946218123097	0.007913643862221697	2.587895828704704	1.699051316593921	0.03070781512465301	2.501572014835485	1.654995973510332	0.1362518853913681	2.461658757284857	1.382077346323965	0.1624331290796796	2.347420454165983	1.207834800679245	0.06618961352539134	2.387172970665389	1.122588224255047	0.05540967672228276	2.463694641886543	1.074094454513739	0.04154890204771267	2.447991337763046	1.141415659508326	0.03739914442487208	2.626615244795145	1.702116989366524	-0.02406424128522077	2.694898281930414	1.691438881459296	-0.1333684797685555	2.761668239144995	1.4273216756999	-0.1985242223741377	2.635198132472353	1.247302180408624	-0.2804640595664092	2.563467981970629	1.182089604173269	-0.2508482715158571
279	9.966667000000001	2.60739018872417	1.202616038886626	-0.02631452272450876	2.589846730373579	1.379719180248327	-0.02877833176771794	2.587978385618976	1.521823597581461	-0.02100041696532874	2.610162505675932	1.734784898879572	0.009657200653529811	2.588229629921412	1.697769850267471	0.03283790437076761	2.504951032432081	1.653708745345455	0.140804322250273	2.465098932845796	1.38083090544975	0.1662216066845968	2.345480762886686	1.208004855723454	0.07079687153104852	2.382839623276847	1.120647733823743	0.05541908264973405	2.462350692312451	1.070729143659541	0.03906255118090015	2.443049399577866	1.135959013267807	0.03758243233270128	2.62622768591884	1.701054203402021	-0.02245827936465131	2.692382249577141	1.690829445403122	-0.1331183548319337	2.748655018127057	1.424486713250914	-0.1988422423997048	2.630727464198337	1.24166500420989	-0.2846766610856765	2.55849523074601	1.175438633322153	-0.2525381208461903
280	10	2.606928543898992	1.20157062493308	-0.02591644420984067	2.590377938503929	1.378705899146176	-0.02725407945736616	2.588873309659717	1.520702258434073	-0.01919990347497565	2.610019736260775	1.733745404706145	0.01108330300114551	2.588572546540512	1.696618237394594	0.03452182459322958	2.507472232823589	1.652465041822506	0.143922365301829	2.467267816706046	1.37999163786491	0.1673031986169142	2.345493697819709	1.206053395481449	0.0752337076558024	2.382678623970491	1.119193327385107	0.05769850460098776	2.463369723994859	1.070121130642625	0.04019121357903659	2.44272343842981	1.133214333926281	0.04155380661171683	2.625956147350258	1.70011520236316	-0.02116905341437671	2.690312372239294	1.690308495071323	-0.1329875628579949	2.737128924791986	1.422305913195598	-0.1989342081182838	2.628808583793928	1.236136637858713	-0.2869139449872499	2.554294768703472	1.17092822152226	-0.2542885478130196
281	10.033333	2.606639428193085	1.20073272179383	-0.0255853235737642	2.590770705094946	1.377880249491435	-0.02615969981364902	2.589473097535578	1.519798414920142	-0.01800124976081774	2.610011756931462	1.732883369081577	0.01222858820665624	2.588936032709803	1.695657638136626	0.03581954429358544	2.509237812208582	1.65134329535286	0.1458969623533065	2.46828790231661	1.379421604108332	0.1670814350930636	2.345851949414792	1.204487494199782	0.07759775622622882	2.383456702534485	1.118530960852496	0.05900413445065895	2.463705432336368	1.069616544728975	0.04121541291706523	2.443519113970166	1.131999189070966	0.04390722627809206	2.62581394349327	1.699348222273739	-0.02015866229859979	2.688692011408699	1.689884845457002	-0.1329346560539924	2.729730372998552	1.420909197334237	-0.1987724976595613	2.628599294528764	1.231979873973323	-0.287748845023608	2.55206365172886	1.168732913502751	-0.2558808398198512
282	10.066667	2.606482322924841	1.200109633199593	-0.02530081917762258	2.591053935522694	1.377263716430625	-0.02539353320352732	2.589848869686173	1.519136950413039	-0.0172539716844929	2.610152858308193	1.732238385344596	0.01314321780314779	2.589343571335973	1.694929705466751	0.03681360061218737	2.510454865604751	1.650394237681008	0.1470879212804453	2.468520667833348	1.378968176120811	0.1666497824472516	2.345734529943035	1.203764791445023	0.07850873591565782	2.38393605063583	1.118709813689672	0.05919802163381917	2.463781785700083	1.069320994867784	0.04200516755941409	2.443064064063909	1.131299014728738	0.04209604269308445	2.625816204072598	1.69878665477111	-0.01937716777447207	2.687495143997438	1.689550683864296	-0.1329298730201427	2.72671360151409	1.420124587866733	-0.198422097793726	2.628958229658184	1.229561505504493	-0.2877224211936865	2.551133629497677	1.168325494960829	-0.2572019911695155
283	10.1	2.60645995602475	1.199695729791307	-0.02502431615328062	2.591295785217847	1.376861606342739	-0.02484165212354473	2.590104941674761	1.518723696171689	-0.01680031796177383	2.610448817653286	1.731835098047358	0.01386534946798628	2.589818309108423	1.694459708584837	0.03757540794928983	2.511347710378598	1.64964861071656	0.1477831177858735	2.468431144333557	1.378359290311802	0.1665445971249357	2.345090024749457	1.20324336204898	0.07917238539086394	2.384518131662596	1.119565022203347	0.05825677841796455	2.464585724481669	1.069288669802943	0.04148069186871951	2.442325519853679	1.13119139089713	0.0396071208400478	2.625974408175845	1.698449357045802	-0.01878135415972684	2.686724111510614	1.689303657606334	-0.1329495524952389	2.726721207503368	1.419619955557029	-0.1979425699322762	2.629118042478686	1.228492681340001	-0.2872428342995597	2.550262558694091	1.168712702894739	-0.2581579786287634
284	10.133333	2.606572009922956	1.199475581369795	-0.02472308214046866	2.59155289186107	1.376661833913386	-0.02441603024778681	2.590325413905421	1.518541407195733	-0.01652749906970376	2.610879911489072	1.73166807267119	0.01440622795838583	2.590359931323574	1.694242925939459	0.03813782990491573	2.512081953181899	1.649123278931854	0.1481355853525565	2.468323399676425	1.377463369365588	0.1667989292280901	2.344155709993571	1.20267017875084	0.07995905135441382	2.3848860277059	1.120745044635878	0.05664131066303286	2.46577075245279	1.069773786762508	0.04209965804159264	2.441916480208834	1.131229104259454	0.03886807694733428	2.626275887200013	1.698327282887535	-0.0183489258174646	2.686377561929264	1.689161101049373	-0.1329829101411636	2.728163497107371	1.419183452700424	-0.1974090051447265	2.628954905133734	1.228245815145415	-0.2866063786165958	2.549177265059807	1.169076310023988	-0.2585625598607196
285	10.166667	2.606801960475644	1.199432789908539	-0.02437472081403058	2.591858136386425	1.376645047024131	-0.02405202684164959	2.590576236804831	1.518561483805562	-0.0163483148692819	2.611406419005214	1.731712543136523	0.01478935805801111	2.590948167517679	1.694253661417184	0.03853581586848478	2.51273949882588	1.648836200340093	0.1482436609771147	2.468206454097822	1.376686821061615	0.1673205276316171	2.343269692447894	1.202434202937672	0.08076085215727656	2.384603346917886	1.122218410425157	0.05423045950172558	2.466235054072976	1.070938078746803	0.0418863558298702	2.44236857213698	1.132452127425585	0.0397048524452809	2.626689701394681	1.698396402895963	-0.01804780230534123	2.686414059498813	1.689172039649131	-0.1330150568825783	2.730030895922033	1.41891563092539	-0.1969148707935695	2.628964455560808	1.228590300291008	-0.2860781499650404	2.548762285797781	1.169338738896038	-0.2583530220134794
286	10.2	2.607124589166079	1.199548035972333	-0.02396189967785587	2.592218459950298	1.376788560771586	-0.02369244293352871	2.590879082500799	1.518753122152481	-0.01618139548182508	2.611973657782118	1.731938815791821	0.01507377795934225	2.591544666382295	1.694458952519442	0.03883590491616871	2.51333046402818	1.648808850701972	0.1482489538580659	2.467947558314388	1.376724605476513	0.1679048550069559	2.342648490935683	1.202624402083101	0.08172582304470911	2.384360208088976	1.123964114983468	0.05177580951676333	2.466750803518763	1.072389077631194	0.04063894255054581	2.443355363627177	1.134978166147819	0.03956155948707251	2.627166607375276	1.698630949976089	-0.01782002021520937	2.686734491283358	1.689387994994391	-0.1330172093507598	2.731794382202474	1.419014347482545	-0.1964257492060651	2.629082182275778	1.229597870814634	-0.2857534141410476	2.549261625276289	1.169810435430118	-0.2575541839272814
287	10.233333	2.607498359423471	1.199784188827794	-0.02347877093824068	2.592598475880417	1.377052058215688	-0.02329401672635234	2.591194582958337	1.519068646826091	-0.01595962409437055	2.612516295354	1.732296558873067	0.01532760745069841	2.592099721525411	1.69480543423636	0.03911463147331409	2.513843098861045	1.649023727685723	0.1483266405978921	2.46747030406088	1.377474331837242	0.1686582668339817	2.342184238698111	1.202696099221404	0.08383533282379219	2.384174756863089	1.126372745361467	0.04904982955409698	2.467977783755406	1.074809022845187	0.03609484764580371	2.444639198217482	1.139117292248057	0.03851461043492936	2.627634593563686	1.698985030583567	-0.01760641526620928	2.687130013926246	1.689792002328268	-0.132973901312928	2.733412574259489	1.419515238063835	-0.1959007205277338	2.628770079420202	1.231289745983077	-0.2855284722500567	2.550080174585107	1.170658393369531	-0.2562340108216595
288	10.266667	2.607868973115891	1.20008918381957	-0.02293846381771647	2.59292842604746	1.377380004172939	-0.02284137536520743	2.591439372386659	1.519445513081107	-0.01564803160587721	2.612967841369705	1.732716552460742	0.015602342941352	2.592559310863049	1.695222327025977	0.03942902956763004	2.514245573573741	1.64943062361472	0.1486231479964727	2.466762858099908	1.378456548939625	0.1697181268709716	2.341697527873736	1.202048529364379	0.08757553488118143	2.383475022659566	1.1289721188133	0.04713811646868171	2.468532609183857	1.076971046274733	0.0302469664575494	2.445244992912202	1.143312490435207	0.03921069997822687	2.628012584363923	1.699393151290242	-0.01736597575393082	2.687347495893946	1.690300364551727	-0.1328871482991305	2.734888855492081	1.420287599187268	-0.1953843558734922	2.627359852241571	1.233527378020699	-0.2854389087830636	2.550514878625722	1.171778316990655	-0.2546631709281431
289	10.3	2.608215847208785	1.200414375515745	-0.02236496388835223	2.593174727891437	1.37772113525185	-0.02235304221657285	2.591573726875509	1.519827891250675	-0.01526769707739433	2.613305670684213	1.733137026466258	0.01589611141477648	2.592907107350857	1.695647380184792	0.03977465719053851	2.5145516548024	1.649971747575318	0.1491374467200579	2.46605562875442	1.379512388203065	0.1706905816856452	2.341466819073981	1.20150178618692	0.09091370539157928	2.382998612769711	1.131832785749499	0.04595045847581308	2.468804746097369	1.078808960327674	0.02863905156866423	2.445993136132095	1.145877110359947	0.04065712619822801	2.628270018000916	1.699795735920326	-0.01710304077766	2.687290094189241	1.690837131188615	-0.1327782231784856	2.736289271766097	1.421194823159564	-0.1949543861369525	2.625397516096824	1.23588823333163	-0.285393815490819	2.550225332596158	1.173252149064618	-0.2536131128478171
290	10.333333	2.608537231447269	1.200725046154802	-0.02177380662667997	2.59334321582425	1.37804098258004	-0.02184701796767099	2.591608290651068	1.520180161579335	-0.01485048099342291	2.613545207131939	1.733520428050414	0.01619200876245956	2.593160003823067	1.696042237468147	0.04013012188626221	2.514789786881236	1.650587810378894	0.149786156847004	2.465614004415866	1.380552119917514	0.171234612217413	2.34150727709721	1.201432279331794	0.09284861405315152	2.382923928965905	1.13392460886673	0.04574876262016395	2.469537772946256	1.081376253196335	0.03013392830462124	2.446936759405113	1.146269269577705	0.04280877832779895	2.628422543282705	1.700156530089757	-0.01683382604829127	2.687006654176639	1.691339312637995	-0.1326623695691437	2.737249015602814	1.422056542032417	-0.1946669466464765	2.624213106057148	1.237660446964969	-0.2852284221878895	2.549575758147424	1.174673501834645	-0.2532350566888255
291	10.366667	2.608843075987548	1.20099836146626	-0.02117310429594386	2.593465305372979	1.378319098538467	-0.02133522442995799	2.591585702574976	1.520482905695918	-0.01442034430889348	2.613730944739203	1.733846720676189	0.01648643365565895	2.593358353963748	1.696385823423355	0.04048650695457776	2.515001390919942	1.651215135001974	0.1504874163075457	2.465622485117658	1.381146494765353	0.1715144027420034	2.341477055836213	1.20168277967137	0.09365801058108224	2.383276533388115	1.135098626635306	0.04602005745327366	2.471066375823609	1.083156336002401	0.03153615383557382	2.446912557685009	1.145063108138247	0.04322960613245955	2.628521528932681	1.700456608557583	-0.01656273923407714	2.686654916534918	1.691750082445976	-0.1325331388931101	2.737689200475403	1.422663627155033	-0.1945185710042437	2.624234164939936	1.238482603537221	-0.2850234900081072	2.549263416093591	1.17545983288196	-0.2531161873151365
292	10.4	2.6091385264064	1.201229645186082	-0.02057393034872832	2.59357848513353	1.378553369604281	-0.0208283120209507	2.591565872087511	1.520735604872364	-0.01399238146607507	2.613903844348839	1.734118312458703	0.01676788509898388	2.593540884562867	1.696678838051809	0.04082907844090075	2.515211971627423	1.651814485837071	0.1511490509313271	2.466065181228391	1.381471474999033	0.171842389258552	2.340978860582633	1.202736296237062	0.09399865576284326	2.383283754951091	1.136726416623963	0.04593488603028698	2.472132618416616	1.085261475902824	0.03116008096863852	2.446055740647969	1.14519573268667	0.04259378560666546	2.628617033653135	1.700699301688923	-0.01629915311954443	2.686365710684686	1.692067613747189	-0.132389525085725	2.737853898591171	1.423071453130156	-0.1944877636089768	2.625150374327229	1.238555321672846	-0.2848266828254985	2.549484706903196	1.175781024212209	-0.2527966503976574
293	10.433333	2.609424578697435	1.201418915681784	-0.01999766961090603	2.593711932788098	1.378744890750843	-0.02034542022143042	2.591596219312374	1.520939967677837	-0.01358671723690139	2.614087060864517	1.734338546829621	0.01702328049659137	2.593729652281286	1.696922559895746	0.04113993630239864	2.515423404376868	1.65236219108203	0.1517010495661704	2.466838641048849	1.381843616172209	0.1723491925007608	2.340346965560985	1.204593937816022	0.09446915834499507	2.38240291799721	1.138358905039304	0.04593125846244739	2.470362582702994	1.086093054991017	0.03021507753484605	2.44526549981695	1.146845309649782	0.04321387774609811	2.628740434671878	1.700889702862783	-0.01605367216307831	2.686202365764332	1.692295819121726	-0.1322355832282758	2.738090749849245	1.423394023362728	-0.194575857047488	2.626591804964326	1.238275923893149	-0.2847342428808552	2.550398352372168	1.175980403774953	-0.2522257790908664
294	10.466667	2.609699317785543	1.201564731457033	-0.01947114860432756	2.593872346978741	1.378892169861295	-0.01991030533352738	2.591682194502992	1.521094812248087	-0.01322699270660233	2.614277630463012	1.73450575199927	0.01724498757169912	2.593919920698556	1.697113450824472	0.04140505906051929	2.515599818649602	1.652836891082746	0.1521055165958096	2.467675858094274	1.382198629633972	0.1729419409413035	2.340341522810366	1.206090267425211	0.09474875613016492	2.382924204836016	1.139145585866759	0.04642011150681064	2.470290816356247	1.086012396494356	0.02940561878907954	2.445178859493461	1.148030737478894	0.04382304954153894	2.628892891326342	1.70102824094319	-0.01583281087028947	2.686162623936218	1.692436079462224	-0.1320737959658303	2.738556199101007	1.423714413334163	-0.1947629614057511	2.628272651958329	1.237947331966991	-0.2846842839942865	2.551671528017904	1.17624761398375	-0.2517809330684409
295	10.5	2.60995759396378	1.201661889654356	-0.0190214034632169	2.594047907772094	1.378989650794813	-0.01954638183468377	2.59180092925829	1.521194613779122	-0.01293430815094316	2.614453274364303	1.734614528334602	0.01741488045469258	2.59409028385371	1.697245327685369	0.04160266633172891	2.515727965062045	1.653223986747539	0.1523674313164926	2.468306003731839	1.382461098374379	0.1734249833251187	2.341330219861438	1.206079396637312	0.09532925362483449	2.384745779939421	1.139620507300421	0.04643007940362384	2.47199139022249	1.086098506266801	0.02764878276032021	2.445740859000668	1.14844440133108	0.0419390657111814	2.629050372356028	1.701110168589468	-0.01565193376229462	2.686202219556335	1.6924725040799	-0.1319127282954551	2.739375751246523	1.423992469587138	-0.1950296402733927	2.63000923077753	1.237713556763573	-0.2846142045712106	2.553216456343474	1.17657582210611	-0.2514765119659776
296	10.533333	2.610197121187253	1.201713329938483	-0.01866020409711262	2.594224993685635	1.379042574926591	-0.01926719850969165	2.591932717958086	1.52124772196948	-0.01272277026626193	2.614607414557811	1.734677352672452	0.01751245545250054	2.594235017316946	1.697330071319098	0.04171296405138317	2.515828720301133	1.653527273384291	0.1524863587891835	2.46861458270185	1.382686402586399	0.1735228804952395	2.342545301639115	1.205391258923327	0.09580105212894054	2.386260208067451	1.139649291654813	0.04622118614794023	2.473011186211873	1.085887714551244	0.02680988156838421	2.444918394807095	1.147080742640637	0.03828663133151927	2.629201579026138	1.701147101313977	-0.0155296916859641	2.68630232473668	1.692410571519975	-0.131765561532432	2.740308386709577	1.424137748110317	-0.1954410861567475	2.631218955951354	1.237577588612447	-0.2847253429705158	2.554715666491093	1.176641663508125	-0.2513339146259845
297	10.566667	2.610419854480034	1.201729863411414	-0.01838857854589073	2.594398437210755	1.379067418114953	-0.0190698140398971	2.592074883530638	1.521276568643914	-0.01258135640585157	2.614755699910363	1.734723574892673	0.01754980038316901	2.594368969362991	1.697395220923332	0.04175273510623056	2.515924434489458	1.653766894991424	0.1524895589973798	2.468679337013718	1.382885575908533	0.1733848437876423	2.343411560679641	1.204693227870347	0.09597178080039401	2.387096392630661	1.139493931402365	0.04594903173535207	2.473592213860901	1.085723869357924	0.02699147534252915	2.444600296638362	1.14565094587132	0.03667259293441864	2.629358381426684	1.701167924707333	-0.01545872270809086	2.686483126117015	1.692290045537209	-0.1316279248271473	2.740953804833377	1.424083487662628	-0.1960135009257914	2.631601896519157	1.237392852286428	-0.2851842560295395	2.55572632226123	1.176140489682109	-0.2512989372992803
298	10.6	2.610622954255342	1.201726152200159	-0.01819431946384655	2.594561420985956	1.379083294432106	-0.01892922765858483	2.592222338699901	1.521304778105157	-0.0124703079397759	2.614897398525107	1.734781905932674	0.01757937605282787	2.594492066075006	1.697466101387303	0.04178003340803263	2.516021304060326	1.653966007605931	0.1525055879957494	2.468692095225641	1.382894485534609	0.1733858693751335	2.343693721876939	1.204273905590196	0.09607168105796546	2.387368886396456	1.139148547872497	0.04611948455646464	2.474060454936974	1.085394017024115	0.02807789269769507	2.444819198275356	1.145566425900056	0.03625084140463924	2.629517839313908	1.701203295122752	-0.01539686768558056	2.686770923422929	1.69218308578092	-0.1314603490200157	2.741093382449836	1.423932985885733	-0.1965329464894146	2.631590716958748	1.237135100730185	-0.2858154481772074	2.556341101410596	1.175294503263972	-0.251388198224084
299	10.633333	2.610810504938047	1.201715884416585	-0.01806091177601208	2.594717583722492	1.379104692327107	-0.01882204514220027	2.592382871919421	1.521348153078536	-0.01235772674208895	2.615035412346089	1.734869418792027	0.01763627760250698	2.594607585016643	1.697558333636397	0.04183268702275183	2.516134307750559	1.654145314623217	0.1526128141797249	2.468794496389405	1.382809439552639	0.1737492142605312	2.343579374217013	1.20440140766059	0.0963298369896345	2.386914424538813	1.138823976199981	0.04655646912201327	2.473494847966621	1.084494561201876	0.02816403203685685	2.444765034349206	1.146057065068921	0.03633754259976971	2.629683376129739	1.701271431792333	-0.01531364002251707	2.687200399433511	1.692142706342902	-0.131233720950588	2.740857132803614	1.423774615301379	-0.1967989313754684	2.631790519574211	1.236849795046741	-0.2864466555301632	2.556843296697122	1.174557531800718	-0.2517268667249792
300	10.666667	2.610988170042043	1.201714484860914	-0.01797225136526082	2.594877646320597	1.379145262703374	-0.0187306581276266	2.592558946995827	1.521419474294582	-0.0122326766637905	2.615181974592842	1.734995036799678	0.01774334071051568	2.594725691571621	1.697680927681779	0.04193245566111433	2.516264358765159	1.654320027185139	0.152816757190442	2.468950609066306	1.382900005583667	0.1742716697508253	2.343299653828594	1.20502858068849	0.09626261851077017	2.385630794008362	1.139084418123825	0.04629672055645351	2.472314555137409	1.084583604505607	0.02812346970445239	2.444647382753492	1.146513327984777	0.03708313309488869	2.629867139478342	1.701382372016822	-0.01518938752675518	2.68778011911411	1.692199886046072	-0.1309387827295956	2.740254600129183	1.423700546230205	-0.1967756580302862	2.632137772506598	1.236655224245454	-0.2870852515488832	2.557230615926084	1.174321689493729	-0.2520429006757067
301	10.7	2.611155938236726	1.201728956578475	-0.0179094882966758	2.59504680527328	1.379208446983275	-0.01864122505220913	2.592747780921565	1.521519338985732	-0.01209491955923461	2.615340504397883	1.735153666222317	0.01790308859265601	2.594849507826855	1.697830136982728	0.04208016283894879	2.516395964689523	1.654490197773288	0.1530732550412064	2.46913058458132	1.383304001126451	0.1747879030753477	2.343267819998494	1.20569554598531	0.09631643404739253	2.383868049577186	1.139961940755487	0.04558825194369264	2.470800954970766	1.085579588437822	0.02897962154206395	2.444670873437321	1.146874667469094	0.03795838416759188	2.630071379034626	1.701531373498613	-0.015020801046018	2.688474520425347	1.692336678404579	-0.1305870811324302	2.739483632588974	1.423713040191978	-0.1965814995514998	2.632430195127946	1.236588227439227	-0.2877676165759891	2.557535236777207	1.174546134393817	-0.2522096205555377
302	10.733333	2.611310458873907	1.201755926885715	-0.01785182363639987	2.595221358804238	1.379285009651892	-0.01854481110243255	2.592939068685754	1.521633373727543	-0.01195242243569325	2.61549486717906	1.735324094757432	0.01809625948838813	2.59496529371715	1.697987113466544	0.04225383056268982	2.516486269724795	1.654630871097584	0.1532843701121864	2.469307626423616	1.383667893692738	0.1752169915749317	2.343950186323701	1.205655329500959	0.09703683050236238	2.383081195425143	1.14086506719538	0.04520505918847701	2.470454623812136	1.086356133978363	0.029628391406275	2.445548848659469	1.147303665928613	0.0384643934054141	2.630278588085553	1.701696886287159	-0.01482099343925817	2.689191339714938	1.692486785368691	-0.1302081821366586	2.738844089651012	1.423673200449427	-0.1963623721691244	2.632306120207772	1.23657715863639	-0.2884116696209638	2.557575549027382	1.174749423857219	-0.2522706475048106
303	10.766667	2.611451004227433	1.201789607291492	-0.01778348559172461	2.595389758108246	1.379364366830277	-0.01843283334375537	2.593106493662872	1.521747062585138	-0.01180574215247032	2.615605884883252	1.735487486873823	0.01832082278551544	2.595038543368632	1.698133053182425	0.04244980931308878	2.516476950869863	1.654720481109272	0.1534308076299893	2.469283701550211	1.383631409371973	0.1754765195168646	2.344851763801868	1.204831568245414	0.09766315951344925	2.382901999732559	1.140401801182551	0.04515738471854203	2.47060223502988	1.086308049117478	0.02981793441746532	2.447158609815011	1.147693958157002	0.03870865955569823	2.63044720847591	1.701861503012206	-0.01459013494537413	2.689789014889982	1.692612771497458	-0.1298225749118311	2.738514187373532	1.423569530848797	-0.1961863389508555	2.632040319101485	1.236518511614214	-0.2888315661051669	2.557338632213555	1.174724948303672	-0.2524166430351263
304	10.8	2.611576577652077	1.201828296044567	-0.01769283132036056	2.595540945600971	1.37944211531276	-0.01829703680417736	2.593227483946442	1.521854243026201	-0.01165122491880008	2.615648006359679	1.735635180748966	0.01858532073564778	2.595046369682946	1.698258675752583	0.04267647237802463	2.51635381169418	1.65475918588553	0.1535524652247347	2.468858599292646	1.383384220548017	0.1755922882184763	2.344960413902816	1.204013395594999	0.09772119250244914	2.38319126250777	1.139487977346972	0.04551843592708488	2.470906335699466	1.085808413857185	0.03034631965212409	2.447975533923635	1.147813293314474	0.03925824592115749	2.63054949985814	1.702018100278563	-0.01432119000507364	2.690200589469165	1.692721205648913	-0.1294334793781459	2.738680794187074	1.423488863647818	-0.1960490673692872	2.632204345979795	1.236405482498772	-0.2889814060745814	2.557253025326035	1.174562490065107	-0.2528845637674426
305	10.833333	2.611688821287726	1.201867200684849	-0.01756986561118543	2.595674263129266	1.379511679505349	-0.01812794281140882	2.593300145867607	1.52194700943926	-0.01148139216284139	2.615623976571572	1.735756306430135	0.01889897525440303	2.594991549071696	1.698353801900206	0.04294413340620576	2.516135523896052	1.654755248119228	0.1536762660459933	2.468073086144833	1.383200629188464	0.1755791805392214	2.344039035646447	1.203769992528604	0.09696683271226794	2.384454362574818	1.13872611535996	0.0463315985459293	2.472691194621477	1.085538232500744	0.03128472606901266	2.447988892947306	1.147871047936702	0.04025834955529466	2.630587638875953	1.702155989494992	-0.0140067555376533	2.690456267839896	1.692852831914955	-0.1290301611120366	2.739291681355502	1.42357278352809	-0.1958702568466242	2.633219422948598	1.236330349345415	-0.2887861938533275	2.557676747175236	1.174529728033026	-0.253716376418758
306	10.866667	2.611796441248775	1.201896362219231	-0.01741242267389028	2.595793162667103	1.379561273277871	-0.01792461962600474	2.593326032186282	1.522012194306812	-0.01129734872852446	2.615545883085162	1.73583477061945	0.01925631658358721	2.594886728407708	1.698404064142379	0.04324953403135021	2.515869093868225	1.654713804788767	0.1538092232967191	2.467200058081914	1.383269194155243	0.1754479449429728	2.342537722314109	1.204447592383824	0.09572737661141852	2.385577211984826	1.138345320045687	0.04722238521428219	2.473882350627482	1.085458390967135	0.03110560209090079	2.446902127987952	1.147919861806464	0.04092588017582188	2.630571263829713	1.702258056406005	-0.01365286924510073	2.690595181256058	1.69301784502239	-0.1286124153107216	2.740134687914239	1.423803776289837	-0.195665395037033	2.63461762368283	1.23636251175679	-0.2883545919735773	2.558277641305997	1.174680936113445	-0.2546786466933007
307	10.9	2.611907958301623	1.201907392585662	-0.01722573332979976	2.595893629582927	1.379581684901862	-0.01768997664737303	2.593293979715788	1.522040198995853	-0.0110965562998961	2.615399714799566	1.735861999276972	0.01965396073148137	2.594720577067002	1.698400928290682	0.04359179064972001	2.515555357360399	1.654633876715575	0.153965822909795	2.466539925476174	1.383469480920713	0.1753493835765218	2.341405259287489	1.205361203373084	0.09493680946400301	2.385864274010556	1.138497995657269	0.04768851616658087	2.474021584187136	1.085825968952666	0.03108202271840189	2.445436517850852	1.147423639417353	0.04045961000249428	2.63048442293445	1.702315375555448	-0.01326343446504091	2.690629346088641	1.693215765265965	-0.128174488983813	2.740711558091152	1.424123491266725	-0.195446443899009	2.635204945939367	1.236620031028839	-0.2879308963128442	2.558232853709564	1.175056712870602	-0.2552524161084473
308	10.933333	2.612030351999723	1.201890083439242	-0.01701634917439779	2.595965063146867	1.379562470198297	-0.01743193748448493	2.593181411159921	1.522020794823398	-0.01088383163676254	2.615160699782797	1.735828980475839	0.02009171555428606	2.594469004319131	1.698334866925973	0.04396996570796773	2.515157990893111	1.654506396649843	0.1541523769534846	2.466063485069981	1.38362556545758	0.1753857664390853	2.340802604017275	1.206154929339322	0.0946358685352425	2.385475221165676	1.139008487013276	0.04768336060185172	2.473516550317776	1.086247818343134	0.03146483992494888	2.444621282345083	1.146988075052714	0.04013772400031482	2.630302255570406	1.702319105731752	-0.01283944100442481	2.690566395338946	1.693434479405325	-0.1277047872076937	2.740618566348841	1.424474619920592	-0.1952291855470053	2.634783606989753	1.237050545856186	-0.2877558249174447	2.557701859900647	1.175405893287761	-0.2555242752129266
309	10.966667	2.612167225596544	1.201844158969086	-0.01679165489583114	2.596001290376785	1.379505349564139	-0.01715926370184812	2.592981263686287	1.521958075361578	-0.01066162555513467	2.614798775925425	1.735745502158894	0.02057556744899252	2.594103523593419	1.698212778241685	0.04438885632245428	2.514635909019958	1.654327152075628	0.1543938523481564	2.465545701099045	1.383593104553968	0.1755201556286192	2.340173088871302	1.206843346774275	0.09405430704638884	2.384867473622944	1.139876812943418	0.04678203923319192	2.47313567713661	1.087371648003759	0.03036068463124373	2.444001208417891	1.146971113542328	0.03991401229091585	2.629998603334033	1.702280534974099	-0.01237660250015126	2.690401423362425	1.693655623726333	-0.127191632962304	2.74008349432492	1.424819580472482	-0.1950042280036155	2.634032337645941	1.237493775996519	-0.2878825224446495	2.557397680960727	1.175621478419694	-0.2556348969634461
310	11	2.612314002436139	1.201770504806552	-0.01656129839291429	2.595994233744356	1.379412798192921	-0.01688237101799356	2.592700331917485	1.521856224119864	-0.0104281695356509	2.614307251669626	1.735620148802639	0.02110272298737151	2.593618990914731	1.698042364231199	0.04484779630159303	2.514006250359718	1.654095994367788	0.1547243354444228	2.464879044906216	1.383283402687761	0.1756751576278273	2.339286773306057	1.20715726176494	0.09330366326481646	2.384195863005949	1.140557605153888	0.04559099091979064	2.472465405355562	1.088167489470611	0.02835509135103594	2.442845003658882	1.146933121972396	0.03920860378141394	2.629568496012355	1.702207978585839	-0.01187841675346374	2.690121532688851	1.693846856630678	-0.1266380340776401	2.739460976209569	1.42507022967525	-0.1947526536478115	2.633581268606633	1.237708805142868	-0.2881176679774081	2.557434852090538	1.175774081753944	-0.2554851553098176
311	11.033333	2.612455229959277	1.201673363501652	-0.0163331468160541	2.595931480224981	1.379289500568122	-0.01661076720546086	2.592342102063605	1.521720432532512	-0.01018551944697829	2.613694919168368	1.73545963219875	0.02165975483801322	2.593023821726249	1.697831766052987	0.04533593432802831	2.513298828720882	1.653824574849655	0.1551584281442813	2.46409790141861	1.382751765596494	0.1759573506822791	2.33850072613293	1.206749016784305	0.09313107896008999	2.384191511333161	1.140764225955359	0.04547520403031959	2.472775861133786	1.088458124587919	0.02896773440776958	2.441969773064094	1.146446988464014	0.03942152120043858	2.629019883001105	1.70210628499535	-0.0113571869669445	2.689721961192808	1.693996153137032	-0.1260566922705531	2.738938802392334	1.425212861882065	-0.194411211899976	2.634074143311968	1.2375477327076	-0.2881629727231962	2.55799197664629	1.176017463668427	-0.255143121600248
312	11.066667	2.61257608039297	1.201559421576296	-0.01610937180155018	2.595812640259875	1.37914404471647	-0.01635035468373974	2.591922262242281	1.521560613376711	-0.009941758481948511	2.612991205378806	1.735276257065938	0.02221921552574524	2.592346356247093	1.697595815811995	0.04582995256591008	2.512571074964352	1.653536297438701	0.1556852303650691	2.463320045795482	1.382066776228695	0.1762349424782272	2.338067960398732	1.205706456517104	0.09321252892230437	2.384514014982465	1.140499843372191	0.04546715193562942	2.473269817456356	1.088131705583003	0.02948555290327537	2.44112525414997	1.145273402201169	0.03918418601726315	2.628380140803834	1.701984424998042	-0.01083775360576144	2.689217740393998	1.694121500131984	-0.1254755365657784	2.738447942828698	1.425309408564667	-0.1939690088938271	2.635711520303429	1.236999012658137	-0.2878236938302511	2.558923589194026	1.176352491567932	-0.2549944699769709
313	11.1	2.612663735368279	1.201437273858702	-0.01589023820757151	2.595649011373549	1.378987495691068	-0.01610895737144759	2.591469193437524	1.52138932774213	-0.00971773056319717	2.612233775686541	1.735086847876603	0.02272514210301307	2.59162464169238	1.697354747394706	0.04627877248844594	2.511896276478184	1.653262693286134	0.1562374945331717	2.462732305707017	1.381547832339128	0.176245461136441	2.338109875214581	1.204671130294724	0.09322249906579509	2.385105231519254	1.140396404124859	0.04491945673982945	2.474048438134952	1.087826128666156	0.02909876915701119	2.440664474680555	1.144132208012362	0.03805115978741881	2.627684262002936	1.701854405638098	-0.01036858450161844	2.688641901821	1.694248890034506	-0.1249417585718806	2.73790282621154	1.425438544741796	-0.1935110589611315	2.637962774619068	1.236255935479988	-0.2871887906010888	2.55998628642452	1.176673067547188	-0.255058630350804
314	11.133333	2.612707854104912	1.201316966412221	-0.01567060155002835	2.5954485237318	1.378832275022973	-0.01588846436706718	2.591012494422045	1.521220495914989	-0.009521645895760572	2.611455849608809	1.73490973666075	0.02314226800976798	2.590891900952673	1.697129230612585	0.04665214294055865	2.511313363233915	1.653026462733902	0.1567661306589579	2.46238628227901	1.381367171694576	0.1760739712578262	2.338316245632485	1.204143163496614	0.09339487774363878	2.385416699347564	1.140442670123462	0.04460566242537514	2.474254456296687	1.087692033670401	0.02867998630514128	2.441244922886817	1.144511130762325	0.03774390648220582	2.626964418692603	1.701730874526337	-0.009980508897325515	2.68803152296254	1.694393316203315	-0.1244880456306628	2.737240234068997	1.42568252121777	-0.1931448610182435	2.639407264196906	1.235721140829502	-0.2865989132981712	2.56043578296973	1.176826821487999	-0.2551300426362436
315	11.166667	2.612719280532465	1.201201954892282	-0.01544305359224302	2.595224736896309	1.378682421655507	-0.01568525199968626	2.590571786820099	1.521058487074662	-0.009351623819270859	2.61068189614358	1.734750860875341	0.02345996639850967	2.590170104596125	1.696927284462376	0.04694174579484554	2.510805325507744	1.652830716386591	0.1572299812838209	2.462163732799513	1.381343828730553	0.1758594243912792	2.338384118553481	1.203873600734662	0.09349045093698929	2.385407961327968	1.140643847706778	0.04419265881434693	2.474015039123251	1.087618697703011	0.02795723560520626	2.441157647428025	1.14511693988421	0.03688028820219802	2.626246291248962	1.70161715231643	-0.009682333828221762	2.687426104593265	1.694545834737348	-0.1241254446675618	2.73660201807143	1.426094385554961	-0.1929158635903115	2.639729954396238	1.235674881013478	-0.286421968282402	2.56052723338426	1.176904372536159	-0.2552112838116433
316	11.2	2.612726674089966	1.201088334440679	-0.01520259450627223	2.59499637672383	1.378532220334161	-0.01549672433463637	2.590157005199491	1.52089614930093	-0.009206332343225463	2.609933847264127	1.734601790446653	0.02366462925526251	2.589477676277595	1.696743904583194	0.04713498242837466	2.510347532752019	1.652668127297653	0.1575713285528396	2.462012408380164	1.381336352626226	0.1757189586738848	2.338416563055453	1.203785802395151	0.0933978216957147	2.38550770591403	1.141053405143984	0.04369931644405099	2.473990173579752	1.087602547880496	0.02752654311563523	2.439995257626014	1.144590155978451	0.03513702017088726	2.625552281881839	1.701501506791481	-0.009483933799280971	2.68684379528719	1.694647982913091	-0.1238686986707433	2.736229231475041	1.426539196366786	-0.1928672488608449	2.63937577595966	1.23601042323608	-0.2867959695595441	2.560690963987287	1.176869459590079	-0.2555068080772779
317	11.233333	2.612754440819727	1.200966453521654	-0.0149389796920111	2.594771997644696	1.378368911854409	-0.01531029822684195	2.589761739602151	1.520717775452266	-0.009068737705912646	2.609216125059476	1.734444110562963	0.02375313045954873	2.588817307430479	1.69656426289465	0.04723115319527198	2.509909967025563	1.652525857298139	0.1577801650679909	2.461830460166603	1.381210377679209	0.1756633942099023	2.338422734427613	1.203724262959975	0.09310371647804253	2.385915432368883	1.141382164670235	0.04329762426945897	2.474648261619843	1.087621286752462	0.02779063556199882	2.439777924344294	1.143650831343493	0.03466701836362038	2.624885285069454	1.701362433271536	-0.00938494217030001	2.686252755126383	1.694623465405815	-0.1237257834525649	2.736208389703735	1.426797558753553	-0.1929389497631622	2.639190302093477	1.236320698419803	-0.2872729696756027	2.561100490164737	1.176770497179256	-0.2557678373312617
318	11.266667	2.612812064877202	1.200827878022742	-0.01464431113101771	2.594549771314481	1.378182568886658	-0.01511464065363672	2.589373681395319	1.520511314646865	-0.008921656861700039	2.608519694475257	1.7342650622673	0.02372185345828363	2.588179661962669	1.696377858215037	0.04722851188020544	2.509458594281235	1.652399050700836	0.1578608404809582	2.461483704994502	1.380933368418026	0.1755591131210807	2.338096574451392	1.203417432070353	0.09267207925365514	2.385759584111909	1.14076536396336	0.04306211575164844	2.474747621309586	1.087388213516345	0.02718876937851367	2.43879751097181	1.142373834854626	0.03366791960474293	2.624234849074569	1.701184873456141	-0.009384784911577385	2.68561951561051	1.694441298864687	-0.1236979792720563	2.736467844485543	1.426777382526952	-0.1930498586378763	2.63952184591566	1.23636260749423	-0.2875007353971334	2.561683852323136	1.176698882135285	-0.2559942079680789
319	11.3	2.612903896280247	1.200672664419434	-0.01431763761472944	2.594324299272559	1.3779730772826	-0.01490893372805018	2.588976076906728	1.520276342179879	-0.008763900399590616	2.607834213211395	1.734063763263023	0.02357198710505704	2.587555264905308	1.696183498578409	0.04712819924891931	2.508983573039486	1.652295012998422	0.1578457910832521	2.461093032798485	1.380527115293741	0.1754973043273576	2.337444799707054	1.202955373782768	0.09304761565140642	2.384802035070678	1.140039392880247	0.04337158593459297	2.473881265273482	1.087217533670312	0.02669072609997671	2.436960635748887	1.141819141994443	0.03225781091921247	2.623587146605418	1.70096832858027	-0.009482231018693594	2.684899527133704	1.694115325405591	-0.123787489597658	2.736752041055815	1.426493478149642	-0.1931830602765776	2.639477531266726	1.236130788426242	-0.287342415312861	2.561156839627373	1.1767572317101	-0.2562142602123014
320	11.333333	2.61303524496177	1.20050877239464	-0.01396909982411856	2.594103672824814	1.37774980845911	-0.01470361889928861	2.588573873896619	1.5200234210654	-0.00860839571900154	2.607159108986357	1.73385061835426	0.02331184080309748	2.586942745849813	1.69598891199505	0.04693334186083672	2.508466633303114	1.652230759635428	0.1577381182873691	2.460745968177707	1.380283445827681	0.1754715791121384	2.336799226506268	1.202261300498389	0.09467655170002946	2.383684297921151	1.139805799552277	0.04415011083412695	2.472985500704986	1.087769886728702	0.02701265994522625	2.433668958097277	1.142077089907354	0.02956890619524753	2.622943129560766	1.700726056302934	-0.009670636326621814	2.68410693806214	1.693706150856735	-0.1239844596478108	2.736898671665045	1.426077628315002	-0.1933433815909763	2.639170287375454	1.235675445095771	-0.2868834321103818	2.559878208234026	1.176969539934209	-0.2564175152279299
321	11.366667	2.613206376709381	1.200347133540632	-0.01362034203262402	2.593905993036011	1.377526760392449	-0.0145183542615645	2.588192728494237	1.519768768772238	-0.008477628514213327	2.60650700772318	1.733640620856764	0.02296472757319204	2.586351621500771	1.695804509492091	0.04665734319756036	2.507881620346331	1.652216922880269	0.1575170958094692	2.460431816781823	1.380516870794332	0.1753738363984847	2.336630535569511	1.201220679832988	0.09684725464585522	2.383454996500483	1.139750847667489	0.04465131306948483	2.472793856203247	1.087513850080607	0.02566605456956195	2.428454042357046	1.140471927963291	0.02592457732440021	2.622321556412833	1.700478252746863	-0.009931657457917157	2.683309052487563	1.693297646535003	-0.1242643417484189	2.736640260499446	1.42570520440546	-0.1935463719574504	2.639359903729645	1.235038161563488	-0.2863632512845529	2.559347808948718	1.177069776463534	-0.2565819718262629
322	11.4	2.6134090189342	1.20020052995233	-0.0132918167036432	2.59374385945486	1.377319236673179	-0.01436990547724418	2.587855809276157	1.519529794372202	-0.008390064765370303	2.605899358509082	1.733447129992687	0.02257094283253377	2.585800166607698	1.69563871287696	0.04633149056837705	2.507233657592884	1.65223763788975	0.1571814131282022	2.460202355297726	1.381085700408974	0.1752603417884374	2.337028467372197	1.200520883555925	0.09876157628133538	2.384172591851865	1.140315867117307	0.04486801307652302	2.473365442165258	1.087583614921715	0.02338477110361625	2.424818648670103	1.138385515256414	0.02428972491243956	2.621747225266589	1.700244707457223	-0.01023499597684395	2.682535173761826	1.692922136409632	-0.1246027204803942	2.735993934844668	1.425394863494516	-0.1938634870791616	2.639600306075272	1.234295405259169	-0.2859262059985942	2.558911117308165	1.176983700532187	-0.2567121285682288
323	11.433333	2.613617195481183	1.200082913730501	-0.01301088138821887	2.593617527937145	1.377144866391408	-0.01427460537820096	2.587582926213874	1.519327183048048	-0.008353340270670461	2.60535648104305	1.733287683588679	0.02218327714211662	2.585306470627271	1.695503487818754	0.04600232392729768	2.506557944412888	1.652257947446721	0.1567690437957275	2.46005562581942	1.381334650972358	0.175033010239096	2.337684521918102	1.199984523007303	0.09955172369878475	2.385043166986686	1.140478231960078	0.04482273652613262	2.474184134145121	1.087603316231907	0.0226606588025086	2.424077449172255	1.137379337046201	0.02361385348701385	2.621241980591955	1.700049814985168	-0.01054112529283073	2.681795256296569	1.692593071781187	-0.1249691388387616	2.735457984054836	1.425142739545945	-0.1943191117746781	2.639665672585513	1.233615789005201	-0.2857760622628059	2.558546500943125	1.176691062776086	-0.2567082183838613
324	11.466667	2.613785993470363	1.200002045778149	-0.01280479811575334	2.593507107985899	1.377014810668048	-0.01424689558075547	2.587380885464972	1.519174627636231	-0.008368279140023707	2.604892233087863	1.733173151304799	0.02184065998673692	2.584882567415502	1.695406201430033	0.04570536262908226	2.505910318958594	1.652259992085811	0.1563503331061451	2.459930920237001	1.38121832800649	0.1745807740394879	2.338441378092993	1.19949143403225	0.09918891964212634	2.385714708668633	1.140158618678901	0.04433575916603171	2.474877458035897	1.087710087070563	0.0231791991310486	2.426233826887807	1.137701144515781	0.02324918979985558	2.620818779023101	1.699908969486545	-0.01082060206108633	2.681122544721831	1.692358885463557	-0.1253281928603155	2.735503938331498	1.425118304162132	-0.1948069848732873	2.639945618124028	1.233278777323794	-0.2859328543322729	2.559021925291184	1.176507582267015	-0.2565036381426529
325	11.5	2.613876509346594	1.19995620677172	-0.01269352784577271	2.593391844831721	1.376930003295734	-0.01429572054599012	2.587243603973465	1.519074606546775	-0.008434621488777227	2.604512614228448	1.73310488030053	0.0215496966421329	2.584532066686702	1.695347986244371	0.04544591830421618	2.505329417197677	1.652240335781754	0.1559497302456027	2.459742421325851	1.380790846456425	0.1738469037870552	2.339236378108625	1.198716861156448	0.09777576363134589	2.386823995167028	1.139418809706676	0.04311942969274699	2.476413849377778	1.087542682525738	0.02330478462636104	2.431043305239036	1.138950963356146	0.02328801150559203	2.620481800017315	1.69982394619784	-0.01106766788993934	2.680554147096027	1.692242872648347	-0.1256583389792466	2.736310616636442	1.425353774174154	-0.1951960621060221	2.640810671658024	1.233307206959325	-0.2861488335799791	2.560381971330745	1.176636294222175	-0.2562073781641483
326	11.533333	2.613857303220339	1.199936068069557	-0.01268488417743636	2.593253883765029	1.376882247931286	-0.01442130227151179	2.587148666738474	1.519018632713425	-0.008555610774269541	2.604223858173253	1.733071765781597	0.02129840899694194	2.584256332332931	1.695320654984728	0.04521104285545433	2.504844293280109	1.652209464756724	0.1555670527178306	2.459415888009609	1.380319409063706	0.1729304924754956	2.339762203007847	1.197828246789351	0.09591444984320364	2.388656259066789	1.138740193491888	0.04190376359212931	2.478849158831995	1.086984952678513	0.02196185005397815	2.434359837660945	1.140158355667912	0.0227043389677457	2.620234082707661	1.69978110216315	-0.01129051380180001	2.680134420295484	1.692236635821227	-0.1259483253828317	2.737464120566435	1.425744312774847	-0.1954147677081893	2.642075335988942	1.233506643629184	-0.2861313680674851	2.56170679716065	1.177030456850727	-0.2560649513380545
327	11.566667	2.613686388064373	1.19992787527866	-0.01277658612762424	2.59305678398626	1.376858012440189	-0.01461767644704601	2.587055632927611	1.518991917908303	-0.008728113089473272	2.604031366970934	1.733054610180738	0.02107913737746336	2.584053681908395	1.695309580471931	0.04499306320541405	2.504465926311235	1.652182935110474	0.1552107589993945	2.459040679658453	1.380046934362686	0.1721658620654032	2.339960523648015	1.197283560287614	0.09469707517869795	2.38974415013989	1.138378117712902	0.04122558062069791	2.479940527091681	1.086586118169164	0.02103549869543885	2.435243443066017	1.14063234703373	0.02202483977168391	2.620076170775817	1.699757441960828	-0.01149340215489312	2.679906031331953	1.69230226707356	-0.1261828766368542	2.738370204226987	1.426121312001355	-0.1954496810994859	2.643100063837714	1.233731932278845	-0.2859834475098231	2.562299350903408	1.177440306606195	-0.2562898916428095
328	11.6	2.613316805934597	1.199912365065769	-0.01296485012788846	2.592749861419393	1.376836539371089	-0.01488461130193197	2.586920998518709	1.518971157093184	-0.00895088692067403	2.603922878969969	1.733025628546838	0.02087317784401335	2.583908166493796	1.695291742789706	0.0447736934190902	2.50418749715009	1.65216434880412	0.1548782095598885	2.458631592892631	1.380105776406061	0.1716262587502886	2.339992040354272	1.197224915989359	0.09414302123796772	2.389964602428046	1.138405932905879	0.0409044120813379	2.479852266418519	1.086753083058177	0.02078593137825894	2.435436254739679	1.140988937474915	0.02234409857884972	2.619990789966127	1.699721294809758	-0.01168907474624928	2.67986703268677	1.692389114939953	-0.126358767876809	2.738751760651147	1.426365732535401	-0.1953083202831891	2.643630330310168	1.233932943893957	-0.2858948541088303	2.562431900782668	1.177752791256372	-0.2566736080687006
329	11.633333	2.61270630139985	1.199872595270005	-0.01324287159901168	2.592286966623747	1.376800853663003	-0.01521799934237715	2.586702089528998	1.518938040190811	-0.009221450151247784	2.60387611084456	1.732965690978869	0.02066077696202147	2.583796544294058	1.695251368739864	0.04453526711932882	2.503985563159265	1.652141513643127	0.1545477342282986	2.458163415198856	1.380277087399517	0.1712834536144682	2.339947978139733	1.19707150693072	0.09406888084948251	2.389821721361558	1.138167054050535	0.04083399763624071	2.47948343180279	1.086391061774604	0.02079585984393156	2.435488897739037	1.141090492196519	0.02258598682480669	2.619950686428097	1.699650089832614	-0.01189199841583357	2.679983865058629	1.692445384205542	-0.1264801918593533	2.738677350815576	1.426352930209985	-0.1949602021434397	2.643641845388891	1.234046523969368	-0.2858796959437325	2.562367780462393	1.177705073469536	-0.2570137365566288
330	11.666667	2.611827711790205	1.199796066126426	-0.01359671702308437	2.591636583200784	1.376737777106732	-0.01560516937551908	2.586367355251539	1.518877791881396	-0.00952997681500125	2.603864344943594	1.732859471994316	0.02043620988899605	2.583694092961688	1.695174837562	0.04427500035216397	2.503825319571443	1.652092660703825	0.1542112607917001	2.45757538272875	1.38039793969537	0.1710893630407761	2.339664683453809	1.196706788472201	0.09425334722877737	2.389429390063093	1.13755704897559	0.04087115411431833	2.47888264590543	1.085266231763431	0.02012651875757985	2.434862524115518	1.140771565269601	0.02191160863406783	2.619925282054282	1.699526854974325	-0.01210576512636982	2.680210338081352	1.692436211366862	-0.1265481029777893	2.738219859360118	1.426064903952234	-0.1944034384585986	2.64308110017778	1.234068917955059	-0.2858480068438881	2.562160202949211	1.177135593159914	-0.2571805845966864
331	11.7	2.610678206829516	1.199674464250703	-0.01400750668531658	2.590789598202972	1.376637393840833	-0.016028494346203	2.58590168393776	1.518778534449282	-0.009864766768886825	2.603858442062596	1.732695043404261	0.02019890006676842	2.583576617820449	1.695050477235432	0.04399512728452779	2.503663085408353	1.651993273031889	0.1538589380654135	2.456783515540015	1.380535864145982	0.170975569830995	2.338670730050618	1.196707745011752	0.09455620828100422	2.388357446109674	1.137238771624704	0.04133364035007012	2.477588531419828	1.084275936864301	0.02013480133244152	2.43218156425835	1.139659455567705	0.02135751406643823	2.619883537612047	1.699339500708484	-0.01232988632185475	2.680496389474662	1.692338370452271	-0.1265650720619264	2.737399243917679	1.425558596245378	-0.1937565339409301	2.641831155879617	1.233993998627285	-0.2857715445096236	2.561621555159743	1.175945070453217	-0.257283814337353
332	11.733333	2.609285403820138	1.199509273613302	-0.01445990770223786	2.589760857796943	1.376498147407394	-0.01647125042780632	2.585307887772227	1.51863671325409	-0.01021053632716385	2.603832229142284	1.732469354414355	0.01995661583589317	2.583424090713601	1.694874136282395	0.04370535208047059	2.503457457725634	1.651815747773689	0.1534810164663489	2.455730054128897	1.38084989803976	0.1708105165601155	2.336830905006078	1.19724704400917	0.0951702924711546	2.386189869774143	1.137401187557674	0.04241916970728948	2.474862664888581	1.083401406468237	0.02095127697528551	2.427169671213969	1.137943014720505	0.02134312091778446	2.619800322944065	1.699086192336941	-0.01255653827281693	2.680809992009054	1.692131593358364	-0.1265282751186797	2.736257342990935	1.424895285495344	-0.193208210463775	2.640066844949589	1.233778170814791	-0.2857969821470442	2.560685206869888	1.174405343298475	-0.2574403562967088
333	11.766667	2.607711585100091	1.199312769076271	-0.01494519934321781	2.588595471839123	1.376328960111311	-0.01691892812604298	2.584611971686238	1.518460221094634	-0.01054862815630595	2.60376931203675	1.73219191709631	0.01973222581754406	2.58322687204175	1.694652234830532	0.04342978468851326	2.503187960651986	1.651526794291363	0.1530869493547059	2.454440306843673	1.381214505895583	0.1702936318649338	2.334402778787973	1.19813428668647	0.0955462373448544	2.383067540972489	1.138063748256287	0.04280630189160909	2.471443642772451	1.083880465616038	0.02099027505020412	2.423087245735684	1.137107791808236	0.02157003638440426	2.619663488889229	1.698779521983674	-0.01276610123754749	2.681132302739927	1.691806568630185	-0.12642945704926	2.734946253287954	1.424111232175501	-0.1928690825100384	2.638494961021627	1.233355716082319	-0.2861188333702703	2.55962360570092	1.173260648182431	-0.2575945694204476
334	11.8	2.606025851266233	1.199100704007755	-0.01545563540799332	2.587342916061789	1.376144171057873	-0.01735798623901453	2.583837614107249	1.518264264651908	-0.010862261050327	2.60367168534367	1.731879364062197	0.01956272258270644	2.582990314641693	1.69439788323252	0.04320620568437649	2.502840709674191	1.651099142568103	0.1526988596871165	2.452958166110255	1.381277500437763	0.1692693873993454	2.331683196548472	1.198790997807698	0.09535697274323855	2.379353626093187	1.138565497114377	0.04236930946342898	2.467062567226919	1.084296658056707	0.02005093210089486	2.419102467351837	1.136313353905122	0.021588633801535	2.619478505553951	1.698439578327874	-0.01292940516814465	2.681436203837515	1.691391469435433	-0.1262615662123003	2.733716749962039	1.4232936681722	-0.1926474630290628	2.637349214528374	1.232793196508357	-0.2865357490213705	2.55852256583619	1.172696087358272	-0.2575607825665769
335	11.833333	2.604310140990409	1.198893409956713	-0.01598241181350698	2.586067489820501	1.375964997226799	-0.01778015521886406	2.583015038790051	1.518073263988828	-0.01115124414708372	2.603568037899066	1.731558690186333	0.01947440805019713	2.582742750727905	1.694134943079487	0.04306077043765515	2.50243268165333	1.650534194444195	0.1523194991648095	2.451446667465897	1.380961086167628	0.1677685791582274	2.32941656371463	1.19894779368374	0.09435971423301517	2.376736221146703	1.138628307610308	0.0414258742212341	2.464173939301392	1.083874423471168	0.01791332721594839	2.414687537857721	1.134462132634089	0.02139767078174847	2.619277330734518	1.698095909500713	-0.01302830902227118	2.681708552264137	1.690952795897101	-0.1260354107409973	2.733198390574395	1.422611558501773	-0.1923793473565658	2.636889529964654	1.232268417882068	-0.2865982657450669	2.557858974979943	1.172491243820016	-0.2572408584058199
336	11.866667	2.602634977587807	1.198705069278781	-0.01651176095365849	2.584825303512667	1.375808450352735	-0.01818280010592359	2.582163212110471	1.517908156776623	-0.01143619824847925	2.603485535182122	1.731254808799268	0.01946640944127359	2.582508782350283	1.693886344055517	0.04299011071396836	2.501984771331835	1.649857331283834	0.1519314094809153	2.449921651491033	1.380188913810058	0.1657403878111718	2.327464687794181	1.198495464717965	0.09197245065703974	2.37501749730955	1.138063749985841	0.03954897851395626	2.462563042961326	1.083008011655665	0.01657459651411636	2.406595497514593	1.130966817797668	0.02015192121951967	2.619090581548681	1.697774197642902	-0.01306697939075093	2.681978294666238	1.690550812085956	-0.1257725822342996	2.733479201713025	1.422123191330055	-0.1919956505556507	2.637653135663525	1.231796443157806	-0.2862159776110988	2.558606705457759	1.172012462542251	-0.2568852319036588
337	11.9	2.601075992979227	1.198545547063479	-0.01702437457806146	2.583665123439301	1.375686183506242	-0.01856368271626095	2.581302847329805	1.517783426239482	-0.01173123458002174	2.603431979117299	1.730990670858728	0.0195082975095897	2.582299223739559	1.693673871995678	0.04296614627227707	2.501528167257086	1.649125043049849	0.1515372814635167	2.448620985314355	1.378958103578989	0.1633517272616397	2.326114381376494	1.197517378916673	0.08848221064380728	2.374329839457099	1.136912812720982	0.03675622322944363	2.462056156150094	1.081724752746692	0.01604737451533612	2.398039074691643	1.127574191841457	0.01693474049367927	2.618928319846168	1.697495964823971	-0.01307224581682163	2.68225165902627	1.690231975207851	-0.1255124820015211	2.733839095128353	1.421831787389936	-0.1915877428505732	2.639053013640975	1.23143809938603	-0.2858086277539668	2.560226355874749	1.171114366313496	-0.2569805138470675
338	11.933333	2.599678148379563	1.198425069774912	-0.01751900640696917	2.582608503287386	1.375610325366515	-0.01893372289162373	2.580465224138706	1.517713909617768	-0.0120394713789375	2.603402771790189	1.730795054529997	0.01954579280095322	2.582117862089982	1.693525456505144	0.04294255489486958	2.501112781295058	1.648422293095512	0.1511488337622325	2.447878340167223	1.377646392023894	0.1611367966037531	2.326210453702295	1.195777558182122	0.08572856838473382	2.375502950140252	1.135137019735986	0.03439689821861178	2.464309240410066	1.080654550718892	0.01447428592973413	2.401921964500225	1.12621193690017	0.01458235214842926	2.618787804747695	1.697286654330285	-0.01308904098223923	2.682505429499463	1.69001914404336	-0.1253115729818123	2.73368700944579	1.421702500925841	-0.1913444326464188	2.639925763364344	1.231336321094749	-0.2859534878038033	2.56176460584162	1.170015292575277	-0.2575304852088685
339	11.966667	2.59843896423495	1.19835201212317	-0.01800779183089622	2.581649869792762	1.375591418829511	-0.019304814156812	2.579671218066162	1.517712277510826	-0.01235753548001704	2.603390232587643	1.730693277918264	0.01953017101502537	2.581965322038069	1.693466119905868	0.04287985489359158	2.50078546189447	1.647830592209099	0.1507830538245785	2.447724860992253	1.376671076858781	0.1597206899082806	2.32744067220849	1.193665545771727	0.08536530670867502	2.376698915447102	1.133006141734569	0.03350691766929866	2.466016263805539	1.079855957365508	0.01196874081456403	2.409624377719612	1.125853164764694	0.01378243880379201	2.618661443376052	1.697168081630747	-0.01315773367594816	2.682693601605384	1.689892834387326	-0.1252244615756362	2.733244380245976	1.421604602297407	-0.1913446337234968	2.640029540389814	1.23147469571212	-0.2867056090598334	2.562933942655129	1.168765892029278	-0.2582080581709404
340	12	2.59733943559744	1.198335832439474	-0.01849771758689778	2.580784816923035	1.375639157062495	-0.01967784359173678	2.578940376690019	1.517788655709126	-0.01267704735751472	2.603392211805992	1.730700330698348	0.01945707718329422	2.581843515720901	1.693509640300994	0.04277755380472402	2.500547814601048	1.647405713593851	0.1504600847537076	2.447811794966338	1.376219718455919	0.1592900732213506	2.328475953621287	1.192511865959873	0.08596686407171858	2.3769149120962	1.131797481498086	0.03320890668531422	2.465666419556928	1.078848885189543	0.01008558530125273	2.411800553612275	1.124672346482955	0.01361300504734473	2.61855018185084	1.697155197109693	-0.01328226599531316	2.682792239716366	1.689845102407817	-0.1252701518828149	2.73281789944845	1.421567664790925	-0.1915476715223423	2.638911804520776	1.232028679907715	-0.2878514276314376	2.563469096484153	1.167533096287301	-0.2585603666038275
341	12.033333	2.596353025989982	1.198373694257699	-0.01898825981632781	2.580008567816928	1.375746785307714	-0.02004626385922294	2.578289387792659	1.517932501180916	-0.01298537388845541	2.603399762485041	1.730804179340634	0.01932006250627023	2.581747995805317	1.693644848130232	0.04263110168261947	2.500382606549009	1.647159396862838	0.150150068571439	2.447812628733623	1.375915371576661	0.1595250201763511	2.328492414256297	1.192624050507554	0.08580101580431976	2.376574958524946	1.132142476421595	0.03258536353540548	2.464681635781909	1.078745742101728	0.009560087856593293	2.409428376765081	1.122799180217207	0.0143267965791425	2.618448172889367	1.697235675363485	-0.0134653308953149	2.682771480885946	1.6898375434647	-0.1254570771364259	2.732685179939335	1.421594598139617	-0.1919294885440906	2.636059545144977	1.233174216361138	-0.289282432783935	2.563261426920859	1.166446528472484	-0.2583183759783675
342	12.066667	2.595460827197451	1.1984575538969	-0.01945960886723645	2.579324896159588	1.37589831599744	-0.02039205760479817	2.577745393153103	1.518120817439114	-0.01326491895981909	2.603403976644689	1.730974718791751	0.01911718918549844	2.581675562795844	1.693843174110363	0.04243857993953008	2.50027727376033	1.64708933951688	0.1498214566078303	2.447578522783821	1.375902329320151	0.1599088510711905	2.328041715914575	1.192824793568159	0.08522063200479375	2.376385411022691	1.132273292459178	0.03221316740998514	2.464796286231525	1.078844859193101	0.009613307930521075	2.409536062920505	1.121925745529383	0.01553405813994427	2.618350342731614	1.697380220098547	-0.01370374544929553	2.682602809860862	1.689831576891465	-0.1257815288024025	2.733422352584138	1.421763688533839	-0.1924308810935444	2.633012398004414	1.234843576322117	-0.2905682517888854	2.563557794291425	1.165887671223879	-0.2579167111403813
343	12.1	2.594649482213221	1.198575183460247	-0.01988200546991112	2.578723041730719	1.376072731535631	-0.02069372929440889	2.577304117097166	1.518325612334617	-0.01350100573265986	2.603383364605572	1.731173946219357	0.0188592873626327	2.581610391862966	1.69406756676468	0.04221033278253294	2.500229908708794	1.647177320603396	0.1495058427557359	2.447192402797541	1.376220996997263	0.1605029382880135	2.327570408299168	1.192832171122639	0.08513990086405626	2.3763339802541	1.13169808428462	0.03294826051754926	2.465558840931978	1.078665659665498	0.01106403152312132	2.412282275830687	1.121943647118335	0.01770548779735067	2.618233668687899	1.69755308875982	-0.01398588564395755	2.682245643050789	1.689754760228801	-0.1262278260515573	2.735170398383263	1.421932015180175	-0.1930267285011308	2.630366434109781	1.236677847075098	-0.2912349869391123	2.563728191605232	1.165643954192893	-0.2577655484533515
344	12.133333	2.593907801049046	1.198713411046964	-0.02023775715130965	2.578172542201056	1.376250184922473	-0.02094467826717894	2.576917880224392	1.518522404629261	-0.01369746965176284	2.603303053576443	1.731366746197219	0.01857079570162575	2.581519848725934	1.694282260485398	0.04196638574138815	2.500232220584745	1.647396875627512	0.1492908251264304	2.446828754505903	1.376691542329741	0.1616806882827853	2.326849831236304	1.193467357397917	0.08544207614453349	2.375772494459127	1.131839168494323	0.03401745723452836	2.465152354251386	1.079447121642506	0.01198867399860824	2.413661533677412	1.123039172230607	0.01935605344104122	2.618057393834984	1.697723182503865	-0.01429233503159961	2.681679324863757	1.689590260850335	-0.126758797812382	2.737504871899985	1.422095839787036	-0.1937109184176335	2.628318801696892	1.238509737592446	-0.2914415760812276	2.563846144207179	1.165759953977211	-0.2576671757948904
345	12.166667	2.593221502126041	1.198863662117239	-0.02052324205660094	2.577640686690348	1.3764189554658	-0.02115082038914075	2.576527033745315	1.518697748388486	-0.01387691835130819	2.603144580014604	1.731529602335111	0.01827729082895979	2.581382779940253	1.694462713582271	0.04172524607559764	2.500265115056075	1.647722826475515	0.1492223149472782	2.446683322312567	1.377111565037674	0.1637436692837419	2.325868116461142	1.194704557572678	0.08588297076674653	2.37493478452221	1.132656121904338	0.03535920755033779	2.464467252003606	1.080918590039465	0.01356243466792726	2.413298336368538	1.124166216919013	0.02116723302060328	2.617795521865019	1.697871086255203	-0.01460557885461542	2.6809228517623	1.689392440673252	-0.1273361320729435	2.739734267271944	1.422421656813511	-0.1944477372682053	2.62719141067759	1.240303040852797	-0.2914877260893178	2.563641395757076	1.166810063536618	-0.2574099055199711
346	12.2	2.592590337745916	1.199020802792951	-0.02073784968474017	2.577116667836274	1.376573452735709	-0.02131515863759504	2.576098881423942	1.518846082477507	-0.01405208681294816	2.602918406133544	1.731650653012017	0.01799802364327833	2.581204563438406	1.694597197917305	0.04150166241719069	2.500337792909875	1.648137657622966	0.1493125510446786	2.446976017152054	1.377658232792909	0.1669072388331093	2.324762403079496	1.197067355945671	0.08690056990214179	2.374084710325431	1.134951830518102	0.0373689932229108	2.462979039266431	1.082671238304956	0.01552625746484234	2.410899969208057	1.125524936045027	0.02379561483534161	2.617453412417591	1.697986537047447	-0.0149118831266976	2.680031501395657	1.689202149646458	-0.1279310001196313	2.741788518315168	1.422998845781407	-0.1952976660270988	2.627020130458516	1.242111498130571	-0.2916658249356621	2.562805787382351	1.16927147403483	-0.2571411070559808
347	12.233333	2.592038761710448	1.199175504587485	-0.02087765465320208	2.576625844451554	1.376706637324079	-0.02143485153636005	2.575651698997925	1.518961691693323	-0.01422211729839615	2.60265772604096	1.73172337089206	0.01774607138520043	2.581014609097314	1.694679240939939	0.04130708544816571	2.500500962562715	1.648614441975655	0.1495570315989822	2.447785573014396	1.378439467987717	0.1709855818090484	2.323843925096317	1.200887854515292	0.08841622569701282	2.373833241626196	1.139757483410601	0.03881814551388486	2.461482383405647	1.083978265630764	0.01590606965584206	2.407371760564455	1.127965399205372	0.0258059687439279	2.617065003382998	1.698062941365379	-0.01520043755803518	2.679083665489986	1.689031141951513	-0.1285249982036881	2.743766837548832	1.423767034281518	-0.1963952016634252	2.627572993475073	1.243940566860869	-0.2922657934222184	2.561647520560945	1.172969777681454	-0.2569703641624741
348	12.266667	2.591603831468166	1.199318556831294	-0.02093372504186421	2.57621528329195	1.376814678710196	-0.02150540885721334	2.575240904213774	1.519044339279967	-0.01438360023641627	2.602399392655174	1.731752348996508	0.01753880280081867	2.58085002014547	1.694710539960782	0.04115855759156746	2.500811731940948	1.649115836688568	0.1499491620668238	2.448853201594978	1.379330815002316	0.1750069259074651	2.322638592616586	1.20553865215981	0.08959758652721805	2.371919295510963	1.145042124560302	0.03823880141353812	2.458241103701394	1.086491916632611	0.015920041038522	2.405643555513197	1.132705418253994	0.02468848030420096	2.6166717346793	1.698106316733854	-0.01545773457547136	2.678096061024597	1.68889722315368	-0.1291148434832168	2.745777050092075	1.424741368043181	-0.1978893077777464	2.628231675407541	1.245831988830415	-0.2932396334928624	2.560756899767173	1.177234453110893	-0.2568386481057306
349	12.3	2.591313676748385	1.199443209546414	-0.02090437943011741	2.575927265099711	1.37689814363842	-0.02152303277235473	2.574930012701858	1.519099555568496	-0.01452210473242192	2.60216897073811	1.731753193468134	0.01738976788672804	2.580738723954657	1.694702826987896	0.0410715882578153	2.501296896479175	1.649605668757573	0.1504647283332667	2.449944328058259	1.380059716931036	0.178256102436508	2.320996282745963	1.209665113129955	0.09060404716170195	2.368531659049142	1.149494569055994	0.03712683132730173	2.453894870207789	1.090758666233908	0.01564802789996343	2.406001061513549	1.139532910229527	0.0221694454892804	2.616305964776177	1.698133202685291	-0.01567168755394926	2.677037057157191	1.688810060683238	-0.1297040774126635	2.747724634902263	1.425888806933098	-0.1998538671124124	2.628602323637642	1.24758572200552	-0.294203378897896	2.560269728606667	1.180917584327024	-0.2564158160366486
350	12.333333	2.591184863451379	1.199549180184996	-0.02079824770452479	2.575792283823731	1.376963947099541	-0.02148515812287415	2.574764697105632	1.519139048446348	-0.01462061002017052	2.601976850611431	1.731747281518177	0.01732249916627194	2.580691574592149	1.694673339245753	0.04107014754970401	2.501961499125104	1.650061805112428	0.1511289005730758	2.451067974910912	1.380559524455109	0.1807947295782582	2.31977159906972	1.212139509976241	0.09237346439824733	2.36624471634181	1.152195910068506	0.0372679212154282	2.452326054572315	1.094206037827989	0.01542231374353527	2.407652660262846	1.145577085310762	0.02146536239030172	2.615985908710059	1.698166412525751	-0.01582121124442474	2.675909656692934	1.688793403454395	-0.1302747667140293	2.749501767331983	1.427209126882066	-0.2021725658931607	2.628717927357942	1.249082400458015	-0.2948728229959101	2.560257809814459	1.183495149701314	-0.2556492550770529
351	12.366667	2.591226581896981	1.199636021319707	-0.02062877619655585	2.575824907012313	1.377016966648375	-0.02139335844719112	2.574759973104741	1.519171238425843	-0.01467193388985267	2.6018207827396	1.731750634071433	0.01734302012633797	2.580703454865102	1.694636414848667	0.04115876970494683	2.502795330737131	1.650470562061257	0.1519619110806498	2.452211817622922	1.381149059507211	0.1830358535472688	2.319121274618758	1.213463923463533	0.09573348864392089	2.364637472457645	1.15335577829331	0.03939266553769436	2.452041280742492	1.096812026780191	0.01692816946104979	2.411373384596729	1.150785277244573	0.02473596928045274	2.615715858728973	1.698221396634519	-0.01589819079292478	2.674751532345482	1.688865580865011	-0.1308055253871148	2.750935038075238	1.428647401833205	-0.2046281584833863	2.628796606241758	1.25022294374362	-0.2951832627546763	2.560577600642558	1.184875771528093	-0.2548390275879474
352	12.4	2.59143177835365	1.199705535618269	-0.02041341045011793	2.576015470804191	1.377062097484555	-0.02125506539519992	2.574903937035264	1.519203318600345	-0.01467366126369894	2.601697466298213	1.731774301672051	0.01744819748122535	2.580762385924037	1.694604508336129	0.04133078742377142	2.503745854885501	1.650816881012288	0.1529314834568011	2.453332555112004	1.382073069407962	0.1851440247901506	2.318840337809228	1.214216701059113	0.10075696994049	2.362817331156822	1.153141555170716	0.04392602937360086	2.450887381307312	1.098112581446042	0.02182807268898438	2.417651856779541	1.156129202205937	0.03240431942551005	2.615498743940336	1.698306460465663	-0.0159003214397661	2.673647385164283	1.689042313975816	-0.1312680526349804	2.751757527931416	1.430117733353385	-0.2069490734912282	2.629108540705936	1.250993159831754	-0.295342902304527	2.561127609345344	1.185424225905149	-0.2543592993936634
353	12.433333	2.591779472146134	1.19975046962808	-0.02017660823955387	2.576335040284532	1.377093382702019	-0.02108719846240798	2.575175037235208	1.519229634879543	-0.01462357136305979	2.601600927835267	1.731814481951419	0.01761534089061153	2.580850383061872	1.694578576119397	0.04155915722907316	2.504716075250316	1.651065475654725	0.1539212970542664	2.454374744957899	1.382706256873945	0.1868516463276844	2.31856809129264	1.214619605927576	0.1054389258231767	2.361423884229116	1.152563439693385	0.04923813144158183	2.4495641567729	1.098584246465662	0.02548301050361071	2.421161105916253	1.159134516922842	0.0403908292184108	2.61533644822365	1.698411994006024	-0.01583817684452072	2.672722890550963	1.68930771733935	-0.1316342133443469	2.751599397401144	1.431305571878888	-0.2087341464982409	2.629521234118978	1.251428707163443	-0.2956686643695049	2.561980149393972	1.18524198108435	-0.2543703324985922
354	12.466667	2.592254202674796	1.199772290301555	-0.01994411409410437	2.576759782171278	1.377111232111144	-0.02091123233552531	2.575544144593874	1.519249817651344	-0.01453342427990078	2.601532975193388	1.73186854943838	0.0178186641571455	2.580956302465806	1.69456134240758	0.04181273858191646	2.505612832121447	1.651194796916967	0.15479561043472	2.455360558216448	1.382607671980349	0.1876781621479466	2.318461954802379	1.214844858701705	0.107011902498225	2.360462443161032	1.151870460938923	0.05168578494756154	2.448797675146652	1.097984927695442	0.02691721287611851	2.42178071673787	1.158903461650673	0.04416173897180208	2.61523579864658	1.698530279724983	-0.01572751067400086	2.672044590030529	1.68962279547375	-0.131895513093312	2.750305671419064	1.432008841398417	-0.2098475712009105	2.629034939994314	1.25175894146487	-0.2964379968661509	2.562383928479425	1.184468955798243	-0.2553607543853164
355	12.5	2.592839541494432	1.19977887925186	-0.01973516558421719	2.577264930370251	1.377119514293841	-0.02074267788217678	2.575973777063076	1.519265530945046	-0.01441795641025104	2.601493618558693	1.731931913614615	0.01803622679013086	2.581071185159656	1.694553228756482	0.04206650339671462	2.506389655985462	1.65120861610433	0.1554845865490283	2.456402165222025	1.382011534050958	0.1876917550137637	2.318809561714188	1.215161917571128	0.1059797778356412	2.359487416884253	1.150984448801659	0.05205905438195244	2.448335259978534	1.097312532042579	0.02887322307693856	2.421325681104192	1.157238368318774	0.04445587119835393	2.615195640515027	1.698653349772545	-0.01558441495528705	2.671601230753526	1.6899257335667	-0.1320605401552201	2.748568004256787	1.432263879046392	-0.210398957700548	2.627427661662915	1.252191321458927	-0.2974281170357013	2.561842593475115	1.18357440553278	-0.2571231929756844
356	12.533333	2.593517665180567	1.199778972464808	-0.01955464419219283	2.577819367166908	1.377120535964561	-0.0205888785472946	2.57641774971317	1.519275433189007	-0.01429182437923384	2.601472850265194	1.731994102333811	0.01825045742872745	2.581179231370399	1.694548384040234	0.04230021523183164	2.507016015807653	1.651120823669159	0.1559576900775159	2.457497072802202	1.381453237115786	0.1874900819194847	2.319740047442602	1.215621885479576	0.1047079716038305	2.358759385131746	1.150031978082551	0.05283894049733067	2.447947316711005	1.097088991870571	0.03137368181876589	2.420716879157991	1.156141088876999	0.04309381930766445	2.615201550784735	1.698768722002801	-0.0154226493670515	2.671326364951804	1.690131537728481	-0.1321444648683407	2.74787249567866	1.432213032503188	-0.2106221940488446	2.625759976008677	1.252718251461623	-0.2979843414148799	2.560833594652141	1.182899705929443	-0.2588730480746518
357	12.566667	2.594262127718201	1.199777658512771	-0.01940121311781826	2.578390559787956	1.377113630719372	-0.02045047352190074	2.576837276780806	1.519274567626609	-0.01416050183625539	2.601438111355307	1.732042441532109	0.01846221673328004	2.581247075893239	1.694535929512194	0.04251211573335512	2.507431566892248	1.650939994693935	0.1562215478180331	2.458411450988142	1.381142794159013	0.1876772718564746	2.320836581808976	1.216027568612696	0.1047844194419755	2.35929456240489	1.15000004800008	0.05459173434739735	2.448393408647871	1.096796396986195	0.03532001573541982	2.419868068977129	1.155469318649171	0.04125236060514527	2.615218374928275	1.698864395776102	-0.01524113260158755	2.671146651812955	1.690221602096923	-0.1321464459875996	2.748534738467243	1.432087277241619	-0.2106969137226669	2.624607601756049	1.253338171582668	-0.2979603091901609	2.560023777991754	1.182576275787303	-0.2603740911895814
358	12.6	2.595046875029401	1.199781380209624	-0.01926747231371969	2.578951292232176	1.377102727293284	-0.02032102525784043	2.577202681869107	1.519264956156788	-0.01402192328736348	2.601354486666852	1.732074356163528	0.01869873696401156	2.581242563414992	1.694511433704485	0.04272899441514229	2.507584681103426	1.650674442003978	0.1563426012445277	2.458876312728991	1.380967225033062	0.1883610116896813	2.321688998381805	1.215801445761753	0.1060204442706596	2.360741996407525	1.150826555269735	0.05559453905431849	2.449460749327562	1.097136348580702	0.03728562517200133	2.419255923306024	1.154993345508369	0.03905208599573127	2.615207854449107	1.698941435759255	-0.01502059508806707	2.671005038295712	1.690249896739518	-0.1320509144939427	2.749642290514473	1.432135669784347	-0.2107042446163435	2.6241100896209	1.253948118260096	-0.2976219016986801	2.559718710425074	1.182471130125709	-0.2615378028638821
359	12.633333	2.595848082086768	1.199795841288341	-0.01914184461233334	2.579477284349851	1.377094050630914	-0.02018641104878571	2.577485763588838	1.519253220442649	-0.01386486975869083	2.601199564355469	1.732095330209714	0.01898667358559287	2.581147589532902	1.694478385594046	0.04298218563412973	2.507474203862758	1.650337689975477	0.1564140971652469	2.458857557588978	1.380774752856495	0.1891425016175975	2.32226300411572	1.214769336750741	0.1070483195666755	2.362095688700463	1.151139070489255	0.05550295439330213	2.450783310324827	1.097240903377104	0.03746960033281999	2.419324082315473	1.153751653363726	0.03861825242247777	2.615140356788232	1.699007921988912	-0.01474414548873503	2.670866849027855	1.690277639805577	-0.1318474854400587	2.750584017123092	1.432525633872996	-0.2105950638592872	2.62469857545132	1.254470795785716	-0.2972075460751923	2.560311411095858	1.182647761920846	-0.2620844354659014
360	12.666667	2.596648634815923	1.199823743499488	-0.01901645865869417	2.579954929686633	1.377092877476314	-0.02003979936609789	2.577671779052621	1.519246204830694	-0.01368862998149847	2.600971001656879	1.732114739141792	0.01931512988103686	2.580964340305912	1.694446191289608	0.04326775338447802	2.507158743603984	1.649948188152183	0.1564717305313312	2.45860465040578	1.380760878347168	0.1898433519137974	2.322612613423351	1.214192881064164	0.1075135468812207	2.362924506603393	1.151431488137816	0.05522258959486183	2.451409023145479	1.097431691611958	0.03710384015158265	2.41957846720406	1.152923637856061	0.03958283521709892	2.615005072957044	1.699072379179627	-0.01442555858320218	2.67071177986422	1.69030503872357	-0.1315582616038396	2.751347650885315	1.433183811573674	-0.2104666902786982	2.626659697444669	1.254805760189001	-0.2970972854105386	2.561999323201873	1.183234514451703	-0.2616267689132764
361	12.7	2.597434994543849	1.199861100036132	-0.01888905812133923	2.580375798931544	1.377099589513903	-0.01988323679666364	2.577751129805304	1.519246522868571	-0.01350397862169709	2.600671939097868	1.732138990300098	0.01966387096249945	2.580700156449488	1.694421172338779	0.04357109594554648	2.506695679734031	1.649511647073666	0.156522755311122	2.458344126310605	1.380568463797679	0.1904302725010552	2.322827583811863	1.214105575477599	0.1073302006473184	2.363489186439713	1.151593820984268	0.05503145179291059	2.451932538345023	1.097733786973674	0.03715050815009042	2.419733468665495	1.152523740458969	0.04012097778823352	2.61479729783246	1.699139993815401	-0.01408697865020621	2.670497564167294	1.69028919693742	-0.1312200719854353	2.752208887893559	1.433884086736855	-0.2103902302115938	2.629001547443222	1.255045107441628	-0.2972724022955354	2.564511365207966	1.183789006946248	-0.2606963077462636
362	12.733333	2.598197516645548	1.199905573142264	-0.01875924710822242	2.580743972855303	1.377116495186823	-0.01972280551898097	2.577731650392261	1.51925857570816	-0.01332740583036906	2.600318090719701	1.732175679313658	0.02001392871095839	2.580373341977097	1.694410545631365	0.0438763782711167	2.506141100219015	1.649038192764972	0.1565601210776009	2.458095997158764	1.37994752853882	0.1909372321283866	2.322742037487119	1.214070980312294	0.10670874267233	2.363948763561022	1.151574582691488	0.05488208428917136	2.45253710965474	1.097908482164294	0.03775296236776424	2.420050984130089	1.152449396291583	0.04048708197539285	2.614528311071356	1.699217661580547	-0.01374903499928772	2.67020298828014	1.690217163226408	-0.130867107511265	2.753281992242029	1.434474453929504	-0.2103572574238114	2.63089597800632	1.255225897358121	-0.2973833292763119	2.566974475098392	1.183950135006652	-0.2597570222568002
363	12.766667	2.598927819993272	1.199955979894315	-0.01862443358706628	2.581070678293082	1.377145535425555	-0.01956511217030309	2.577632189061287	1.519285044441641	-0.01317890101338144	2.599922894343524	1.732230218041129	0.02033602672620704	2.579999354226102	1.694419920801944	0.04415454545756092	2.505528137295123	1.648554224255527	0.1565490091965563	2.457771091254481	1.379025012748471	0.191383821446816	2.322141045048637	1.213815301942368	0.1060957971462943	2.364154087976839	1.151260982386207	0.0548492088466264	2.453056590181453	1.0978367362004	0.03880344048182286	2.420269541513465	1.152281668924977	0.04101263858100503	2.614211115944545	1.699309701496162	-0.01343785729198095	2.669850217605582	1.690111035865923	-0.1305253099113509	2.754440631738363	1.434892982831591	-0.210391066637188	2.632222225044599	1.25526438894043	-0.2973650121326426	2.569341950499211	1.183527338989303	-0.258932706854672
364	12.8	2.599614637916845	1.200011600636127	-0.01847923171689294	2.581374667498521	1.37718719177609	-0.01941293637056503	2.577492368149503	1.519325314819277	-0.01307180144806595	2.599511596778119	1.732302004762282	0.02060415888429153	2.579604666222142	1.694449847560438	0.04437866316187922	2.504910302686478	1.648099103238094	0.156469396616028	2.457362547725271	1.378296876858627	0.1917157884049823	2.321097811412738	1.213440214661855	0.1064437065998018	2.363813523012567	1.150572083768443	0.05571224837490354	2.452830972260314	1.097101512854903	0.03922976922022157	2.418865798599812	1.150868792104327	0.04100336202079442	2.613873874974032	1.699414298926391	-0.01317449229494597	2.669523030565236	1.69001973067486	-0.130205918424418	2.75530642951415	1.435095168312565	-0.2105051362326955	2.63307534248791	1.254999577728212	-0.2973803985834672	2.571402342379353	1.182585392846371	-0.258258621534984
365	12.833333	2.600245868139341	1.200075399581097	-0.0183143859429818	2.58167469861784	1.377243682648572	-0.01926021147520202	2.577356741628956	1.519379578731285	-0.01300303537028628	2.599110992626226	1.732388139228398	0.02082010303237557	2.579216596502535	1.694498030535935	0.04454905674996068	2.504326711411378	1.647700622572538	0.15633396395048	2.456818840006021	1.377818424642436	0.191717709727287	2.319529937062769	1.213104480441763	0.1070823261409257	2.362989132828839	1.14966791294112	0.05731900639373786	2.451913517098708	1.095582705394243	0.04112845917615351	2.413645552327161	1.147130952359022	0.03955877819832248	2.613547957088631	1.699528974835792	-0.01295593456085742	2.669280259193468	1.68999572343599	-0.1299058473028408	2.755601483221406	1.435116372417612	-0.2105948791957954	2.633750111688208	1.254325896187072	-0.2973849509614949	2.572912125576447	1.181258992831606	-0.2576837718205791
366	12.866667	2.60081594639381	1.200153337101443	-0.0181202486842175	2.581987147124257	1.377319114580499	-0.01909418960505812	2.577262322878568	1.519449915389032	-0.012953356999817	2.598741227682166	1.732487656591689	0.02100108914001243	2.578856138577727	1.694563753126244	0.04468310024400221	2.503795427553401	1.647379613589799	0.1561766144540392	2.456290212459841	1.377427831263486	0.191384056479158	2.318074687946149	1.212669541399002	0.107753113535549	2.362507313736328	1.148959603613407	0.05922652954935568	2.451467087827608	1.093895367699902	0.04351957279829831	2.405552519570472	1.142452827443115	0.03646149920908847	2.613257369343791	1.699653590275157	-0.01276547322576006	2.669133079997077	1.690072357201387	-0.1296167209983888	2.755362439631004	1.435049763455328	-0.2105080830846862	2.634615615967276	1.253309198321971	-0.2972870308475555	2.574068307385019	1.179877307922607	-0.257097688740603
367	12.9	2.601323119040248	1.200251759328217	-0.01788944033854242	2.582320465447338	1.377417942783894	-0.01890084498654901	2.577231788353493	1.519539576165308	-0.01289614654131942	2.598414487568979	1.732602424506988	0.02116644784240277	2.578536531857027	1.694649100445895	0.0448019936844062	2.503313612375838	1.647155684868978	0.1560338365539418	2.456006453002121	1.377067021946732	0.1907581390864584	2.318017760242118	1.212011726009868	0.1081083324481969	2.363062014312662	1.1483927349015	0.06043194802820674	2.452151969418812	1.093129160709286	0.04454243715880733	2.400915367592374	1.139345841258197	0.03450163849920668	2.613016197116377	1.699790326628326	-0.0125843950346173	2.669048962085539	1.690256098554185	-0.1293345235087356	2.754651010964849	1.434966063669446	-0.2100832859946537	2.635862222738657	1.252108266220289	-0.2969855651941373	2.575515547908656	1.178570442918594	-0.2565687299981618
368	12.933333	2.601777854824452	1.200379200142175	-0.01761974936948953	2.582682465696974	1.377549029479746	-0.01867638308061749	2.577269356058694	1.519658931200212	-0.01282666027971977	2.598138608158621	1.732745243839228	0.02131885939836279	2.578265092197118	1.694766305974571	0.04490852904226742	2.502870060115133	1.647042301347684	0.155896749990443	2.455943061926124	1.376687866204056	0.1895651652148139	2.319597225928943	1.210577172487829	0.1077653458942743	2.364406060656156	1.14717061493198	0.06056497532286807	2.453297978408662	1.092173021677113	0.04431630176583763	2.40166710331383	1.137855627236638	0.03419599152507696	2.612832448387147	1.699951870027304	-0.01240978435157245	2.668992682254587	1.690531399556027	-0.1290714178836223	2.753208530199204	1.434803775968927	-0.2092901795039147	2.637303018805091	1.250708242560281	-0.2965270408212637	2.577233962228997	1.176954954397607	-0.2564201671572405
369	12.966667	2.602199290506563	1.200551490078753	-0.0173111945356996	2.583080210457295	1.377729947842214	-0.01842019048245949	2.577367304137673	1.519829468737991	-0.01274975866158853	2.597926138398237	1.732942241060206	0.02145983180601298	2.578052713279437	1.69493994451769	0.04500490857807551	2.502482847139784	1.647046098420579	0.1557615647561204	2.456002833583796	1.376316177608142	0.1875793776686764	2.322575128667638	1.207675430266089	0.1066600668687023	2.366586333620339	1.14418656115998	0.06017822317500224	2.455208094494244	1.08900069178697	0.0445047879815543	2.407329069432718	1.13676201108563	0.03573551424737534	2.612716230507739	1.700164590712691	-0.01224261643925454	2.668948278962537	1.690867517352314	-0.1288451820687269	2.750989431653345	1.434455477008068	-0.2081643141184593	2.638393485490572	1.249113094104958	-0.2958796581176231	2.578806337524306	1.174628424429595	-0.2566336500328456
370	13	2.602611379165634	1.200785269577128	-0.0169687911958778	2.583518247718187	1.377979652715003	-0.01813490441284632	2.577512263015626	1.520075297668481	-0.01267295361899141	2.597794404470841	1.733223325042797	0.02158946139761439	2.577915200117198	1.695198081133312	0.0450938241674234	2.502207343200148	1.647165875420127	0.1556442977150408	2.456118102811678	1.376244443343398	0.1850535215059708	2.326026319851767	1.203928237108522	0.1052027516694279	2.369347842245547	1.1398278744195	0.06006353957969354	2.458174742744703	1.084143210241241	0.04790543214865996	2.415514521298774	1.135925050685666	0.03932767797192346	2.612680043206818	1.700458575001217	-0.01208722593428529	2.668925783127412	1.691223863059574	-0.1286754791118787	2.748675460792798	1.433850365078468	-0.2068017650414384	2.638355436377103	1.247522823018178	-0.294978352847199	2.57960909189702	1.171664451818218	-0.2569146605265626
371	13.033333	2.603048780450934	1.201070736578802	-0.01660153529852311	2.584006783697327	1.378288579653631	-0.01782381595261908	2.577698376803594	1.520388688505847	-0.01259434180324453	2.597747326408721	1.733584324042384	0.0217038152697399	2.577858729095075	1.695536086727986	0.04517546271543153	2.502093048494271	1.647376023400973	0.1555768924730369	2.456312550026938	1.376630908097557	0.1827404964461813	2.328916675954293	1.201019286569156	0.104435571958533	2.371787694299517	1.136363733515616	0.0604439537146589	2.460143674189769	1.080063329447486	0.0501729995369523	2.421442741511015	1.135786680698243	0.04223683548262416	2.612724004895	1.700828935635698	-0.01194968985516283	2.668949188540227	1.691579486495579	-0.1285702525476899	2.746984992869127	1.433047708155323	-0.205313605109252	2.637465911367356	1.246165708424972	-0.2940192029220003	2.580006611207193	1.168657070212573	-0.2571408364584608
372	13.066667	2.603543749607647	1.201379228930482	-0.01621891451833388	2.584546605912012	1.378625025028006	-0.01749368564505753	2.577916238547642	1.520736592366722	-0.01250804419316691	2.597762873097893	1.733991396324351	0.02181034715269903	2.577868985764138	1.695919055166644	0.04526149204933243	2.502136554523184	1.647628499034965	0.1556042267128987	2.456699344009143	1.376999758810497	0.1808838564881353	2.330966439096978	1.199728178736768	0.103358097275072	2.373437713652073	1.134515660591279	0.0609299155493589	2.460253645763157	1.07740171305723	0.05224823191920643	2.423180255569002	1.134915198839753	0.04361987297239283	2.612821545942395	1.701243172584853	-0.01182746095856233	2.66897631187309	1.691947298206647	-0.1285272429054582	2.745816443744534	1.432316303323783	-0.2038793826352089	2.636253660895874	1.245176280572161	-0.2932628215534436	2.580225739440031	1.166294619804408	-0.2570579553878256
373	13.1	2.604118054795523	1.201674693782817	-0.01583031884645329	2.585133405317753	1.378947418134428	-0.01715526373713087	2.578162378399179	1.5210734410767	-0.0124113155016146	2.597806051729548	1.734395784753048	0.02190640834865167	2.57792080588177	1.696297761424511	0.04535212793592248	2.502309320447272	1.647874300760063	0.1557500294822322	2.457376052855087	1.376898687968393	0.1795046087299629	2.333012111421559	1.198826174114075	0.1014160877081952	2.374680961609566	1.132666747553006	0.0611604435023649	2.460303550200984	1.074863423715856	0.05587358100222775	2.425091288787395	1.132745010398035	0.04527874244208357	2.612935386347122	1.701654076821414	-0.0117248113130609	2.668959231206633	1.692341832316181	-0.1285428113384416	2.744871392090654	1.431895784737823	-0.2025926864625703	2.635638011441888	1.244544726146658	-0.2928735854265048	2.580832803802269	1.164993967861575	-0.2565295062618906
374	13.133333	2.604778492461695	1.201930764099604	-0.01544912162726578	2.585757098612786	1.379223275725007	-0.01682834778275573	2.578446385778667	1.521362733076534	-0.01230818946169935	2.597857398941264	1.73475806974948	0.02196570301129076	2.5780027052899	1.696634034014856	0.04542423313510608	2.502615781121652	1.648085502534333	0.1559990837911215	2.4583585687358	1.376622492469826	0.1789280099544882	2.335440513159729	1.197912971482276	0.09999599594029193	2.37596237078343	1.130982601724923	0.06123908675767344	2.461394881963864	1.07359883441018	0.05868729101437138	2.428387574901939	1.131093006011852	0.04681408234528933	2.613045457751017	1.702021946653398	-0.0116644157861243	2.668889745875249	1.692758819675689	-0.128627902117125	2.744221193517884	1.431889595180859	-0.2014862912163501	2.636078342447552	1.244246459673052	-0.2926776263696135	2.582009398513593	1.164887208119404	-0.2556671039770086
375	13.166667	2.605518812421088	1.202127396775658	-0.01509319835697164	2.586405595060075	1.379428383403349	-0.01653752192242319	2.578792675409033	1.521577817423107	-0.01220300029946215	2.597919015922368	1.735049449272943	0.02195935060696305	2.578122540186382	1.696900899138883	0.0454535797069895	2.503095062181115	1.648241806979095	0.1563279566624647	2.459513710949551	1.376416021327127	0.1792546517247197	2.337350920106032	1.197593198665604	0.0997392667311815	2.377215958752157	1.130268677550585	0.06167045586811846	2.462792927357869	1.073230388410432	0.05918382337482869	2.430172622447045	1.130512246535098	0.04709442941763654	2.613154134946796	1.702316828966453	-0.01167204537564806	2.668773941068051	1.693139781415484	-0.1288057405508596	2.743932487035512	1.432137050733697	-0.2006808643588674	2.637101508731361	1.244088640948333	-0.2923608132746534	2.583122284662159	1.16533788473511	-0.254558975691962
376	13.2	2.606332336680628	1.202249973791771	-0.01478210372513562	2.587079082759488	1.379545141228637	-0.01630829239757061	2.579229755269462	1.521698795318655	-0.01211350362526382	2.597995399500186	1.735247992620132	0.02184630084772488	2.578288052679714	1.697078744543542	0.04540051216001656	2.503785550375179	1.648327277900509	0.156674662170994	2.460724886998025	1.37640338847164	0.1804464148129669	2.338640769757241	1.197967342996239	0.1004335961138559	2.378336133285621	1.130434942204878	0.06240921445554178	2.463945880286418	1.07316360961145	0.05901807438531725	2.43052905618429	1.130467168635094	0.04680040004442376	2.613268818277529	1.7025150906071	-0.01178271417597845	2.668622983837707	1.693394176072278	-0.1291094976375254	2.744240500522959	1.432345977747483	-0.2003489297166872	2.638148138349192	1.243898459380305	-0.2918729140273991	2.583508417674667	1.165645449723815	-0.2534723357496605
377	13.233333	2.607209338093297	1.202295127363422	-0.01453238181894002	2.58777591742887	1.379568122581236	-0.01616412051724102	2.579765286148194	1.521718707238816	-0.01207073930405542	2.598077646181348	1.735343685912442	0.02159667445031754	2.578491984707166	1.697158321507025	0.04523254560932843	2.50469659675406	1.648332092594208	0.156988505163088	2.461935137478108	1.376578647315733	0.1823526662118033	2.339573564562658	1.198619610189646	0.1018562547160409	2.37929845861509	1.131020396225487	0.06309068335734618	2.464697571267663	1.07283355467103	0.05974630735093986	2.431273829825869	1.130803599092698	0.04762349499570291	2.613382326155138	1.70260704969254	-0.01202390220721863	2.668451844060327	1.693498226088493	-0.1295584052234056	2.745347601277905	1.43249729491162	-0.2005578530625849	2.639106929465606	1.243832777870217	-0.2913547142775729	2.583586453797254	1.165722586561829	-0.2524849161237644
378	13.266667	2.608130405563215	1.202271217101858	-0.01435380384233805	2.588478000130281	1.379504665026471	-0.0161259695070314	2.580373483952135	1.521644560367473	-0.01211636638621926	2.598143601133255	1.735339322836781	0.02119690307129833	2.578711541598954	1.697141813895172	0.04493036651724629	2.5057956182467	1.648259923789064	0.1572392779596977	2.463176946692569	1.377062016785874	0.1846446734070614	2.340245876277546	1.199178491234715	0.1040382396442007	2.379508753227	1.131440284228226	0.06377825450218742	2.46470259713147	1.072429670891812	0.06030386422461032	2.433705648852592	1.13217730725955	0.04898822510717524	2.613470496119985	1.702597654558752	-0.01241194389297749	2.668270755502443	1.693498501671298	-0.1301543201925099	2.747316980667603	1.432863907268318	-0.2012890347761654	2.639977888864305	1.244363834777083	-0.2910733980291224	2.584128989531861	1.166058528704635	-0.2517919027726906
379	13.3	2.609070775854909	1.202194187824907	-0.01423669975663456	2.589161106476903	1.379371410202503	-0.01619097490717255	2.581008128457098	1.521493603378146	-0.01227091549177557	2.598167731877896	1.735248123056082	0.02066360317602985	2.578919535843001	1.697041277823865	0.04450782711949447	2.507032235407318	1.648111285687919	0.1574471870600055	2.464679509150622	1.377458462585672	0.1874213710872876	2.340539962711234	1.200413394783628	0.1059103027692407	2.380016471703691	1.132927770103363	0.06422221301112979	2.464903538403308	1.073491853613744	0.05969892932670647	2.435049664049843	1.134643176148173	0.04916481979765273	2.613501575963803	1.702502752337225	-0.01293901501325718	2.668038525326503	1.693447347860783	-0.130885243114575	2.750064371483463	1.433877227413141	-0.2025529923482633	2.640839564968561	1.24598661804906	-0.2912161981109051	2.585424032704031	1.167512669962423	-0.2511845583959852
380	13.333333	2.609989777842221	1.202079046161186	-0.01416261537390904	2.589780201133169	1.379186435466169	-0.01634667148122037	2.581590832104958	1.521285228866315	-0.01254689063555745	2.59812341498649	1.735089068030211	0.01999497034441682	2.579085666416745	1.696877282809235	0.04396442979888709	2.508348680290573	1.647904825687622	0.1576159143568271	2.466798043085742	1.377580651897308	0.1914199693336728	2.340768833652041	1.203372281298668	0.1076911131425602	2.381564937780174	1.136736486972002	0.06516208252141273	2.465555996153077	1.07715638762263	0.05834552621778813	2.433613637557574	1.138457089766117	0.04705297712075854	2.613436378450444	1.702339627740689	-0.01361091448703622	2.667649249462761	1.693316886653689	-0.1317590239536781	2.753826113347628	1.435817624737401	-0.2044834587357292	2.641909765341427	1.248947667663399	-0.2918852435842178	2.587168971662857	1.170699825444768	-0.2507971428631298
381	13.366667	2.610827488290899	1.201943143726106	-0.01410462937918033	2.590274616048296	1.378973403877406	-0.01656528742579102	2.582019509091574	1.52104572704393	-0.01293978018294866	2.597991007394722	1.734891675801102	0.01918643469416613	2.579179738536159	1.696683428169725	0.04329815607500468	2.509642175449601	1.647683526380781	0.1577184875437318	2.469610524083525	1.377422508300405	0.1973836556048297	2.341850198928913	1.207685096564789	0.1086737353178722	2.384587461358646	1.142230972926529	0.06579463380809518	2.467696902503735	1.082388512110136	0.05719951452328947	2.431286063078913	1.143057036845568	0.0435192939575526	2.613242433411805	1.702132053281167	-0.01443139224528897	2.667039991079832	1.693038704271303	-0.1327734797488075	2.758988367053911	1.438766801107988	-0.20702080936821	2.64406848292961	1.25325908799032	-0.2929657298497347	2.589758343642691	1.175989565459579	-0.2508335453591558
382	13.4	2.611516078142438	1.201809555906268	-0.0140345475735966	2.590593651046192	1.378764811394052	-0.01680775681394013	2.582199464601797	1.520811696667066	-0.01343539524808677	2.59776778665277	1.734699671455548	0.01822130549124136	2.579184497820051	1.696509019048854	0.04249554424901717	2.510795363336803	1.647516603824666	0.1576724267518654	2.472832573634187	1.377697124221258	0.2062674010132987	2.344237784354173	1.213073594620032	0.1087145178337202	2.389006794101753	1.148948189237058	0.0652721636842865	2.471244594251992	1.087874316451141	0.05584368481043282	2.426686765010595	1.147870864941891	0.04093186082850208	2.612906623661332	1.701915088834275	-0.01541007818818782	2.666197413883409	1.692515187129042	-0.1339258133085852	2.765401028195965	1.442616963162116	-0.2102028616327569	2.647315787812093	1.258634700230271	-0.2941585850725516	2.59271712250705	1.183193613267604	-0.2508674430778978
383	13.433333	2.612015366765176	1.201698853943276	-0.01392325459902408	2.590718867664893	1.378588884475543	-0.01702978214929357	2.582081233551359	1.520613709257819	-0.01400334821344431	2.59748048841932	1.73454947618153	0.0170850560658403	2.579111328932241	1.696397243341552	0.04154535177973407	2.511735097946167	1.647480845936387	0.1573954309401993	2.476321742329197	1.379839575439893	0.2193406328102544	2.347806465516475	1.220599350132236	0.1119830145597765	2.393457957239064	1.158137725712831	0.06602459820698464	2.474997371653339	1.095350739594297	0.05570363693502952	2.420489728937028	1.154649168261603	0.04361424419438579	2.612451232645293	1.701715558420329	-0.01655054001746006	2.66519268798314	1.691615445418659	-0.1352013086282376	2.772531748466575	1.446992866408968	-0.2142178492199933	2.650770801135816	1.264581222301923	-0.295395785929896	2.594559839757127	1.1917109951137	-0.2507777674338956
384	13.466667	2.61232602990071	1.201623176044114	-0.01375395144796994	2.59066606984144	1.378461971838005	-0.01720016182201107	2.581667730967838	1.520468452219409	-0.01461185326906522	2.597172714099748	1.734460154498237	0.01577617088398271	2.578990777511109	1.696372467269709	0.04044531195194979	2.512452044042869	1.647630721554413	0.1568321399707148	2.480010397136755	1.385012444569576	0.2365144192459929	2.351630635057243	1.231392239178919	0.123098078664648	2.396259459672064	1.171628647018321	0.07149180071805536	2.475420997185507	1.108569950911537	0.05012749889255655	2.413558125223719	1.169342268986577	0.04888753256834416	2.611923077376148	1.701545590311794	-0.01784344752022476	2.664152558914912	1.690211807703931	-0.1365710728449256	2.780170195521535	1.451296487281913	-0.2190486075341045	2.653711853633139	1.270606191711387	-0.2966481244982398	2.595499456887548	1.200460160224704	-0.2502923513460267
385	13.5	2.612476655101655	1.201590113955619	-0.01353398357982019	2.590477906670364	1.378395966558766	-0.01731235530237386	2.581009254861363	1.520388807137101	-0.01524343504084362	2.596883751249805	1.734446168663117	0.01432155075549712	2.578857068468233	1.696448081939254	0.0392168742881813	2.513036887290193	1.647979083001301	0.1560226473933705	2.483373551715302	1.392914917482974	0.2552566852507842	2.355205639864697	1.244512314278754	0.1387690000076508	2.398887148599527	1.18868884327829	0.08214700690909574	2.473913797580978	1.131434055291457	0.04135511646179555	2.410993604094371	1.19526976499985	0.05536021600026011	2.61137002266318	1.701419974428775	-0.01925960386688905	2.663188445744871	1.688286248578889	-0.1379975962449686	2.788077631975713	1.455077846265589	-0.2245825580691442	2.65628600405716	1.276222801054691	-0.298300137358544	2.59678375077034	1.208529209678471	-0.2495844861407925
386	13.533333	2.612517676733539	1.2016217399972	-0.01329175939094662	2.59021010808773	1.378415372209256	-0.01736272806943067	2.580162062713578	1.520400357067599	-0.01586055020923133	2.596633780450015	1.734532446687571	0.01281862157437623	2.578733170864205	1.696640759222721	0.03795280567140349	2.513610862975008	1.648495050401475	0.155147475260024	2.485581945365058	1.401677179224144	0.2728049534598506	2.358311893696033	1.256626471129036	0.153150416607376	2.402841442487146	1.204224334097192	0.09533071055885262	2.47309920910349	1.156456970292149	0.03628103760981682	2.413373405629249	1.222288718756123	0.06410520220566557	2.610819588223178	1.701372710181049	-0.02071647346331858	2.662306019929714	1.685970507428767	-0.1394183045102294	2.795675000675857	1.458412216156345	-0.2306132988152725	2.659380843239491	1.281140279330811	-0.3007306983273768	2.59923213469526	1.215754681164929	-0.2494267193595505
387	13.566667	2.612516117601758	1.201754323588876	-0.0130653892549246	2.589925504297822	1.378555272453053	-0.01735059437527985	2.579188097946676	1.520539162162872	-0.01641591959722855	2.596423236290348	1.734756171310585	0.01137148124502384	2.578629789909716	1.696976442435536	0.03675553357846539	2.514312986087262	1.649153277934603	0.1544251294872229	2.486295164838799	1.410265271244609	0.2877264584055018	2.360868590908153	1.264428570021679	0.1646418212803784	2.40588732141394	1.213177464115758	0.1070968164461807	2.47167113169944	1.167775606913783	0.03964920380894715	2.416064535743352	1.235266656135715	0.07367307554342628	2.610278648756991	1.701453053254902	-0.02212682002742836	2.661456916755539	1.683506284643155	-0.1407730698966486	2.802462628739856	1.46161292693883	-0.2367873685482933	2.66289660233418	1.285556202991804	-0.3040327184611225	2.602195991616711	1.222965118502694	-0.2502742962080184
388	13.6	2.612538370315376	1.201988304471444	-0.01289275692931708	2.589675353019563	1.378811563184683	-0.01729196107853603	2.57815654636072	1.520799423106412	-0.01688068331209132	2.596248231247707	1.735109446882906	0.01005210349161699	2.578551470450003	1.697438927132072	0.03569038036621692	2.515182874059215	1.649921245288588	0.1539648565083651	2.486164034504404	1.419068991380268	0.3003792521308277	2.363558326207667	1.27035666380161	0.1748467288160539	2.407891201033544	1.21868925609669	0.1179749860364544	2.46903737345417	1.169272343965878	0.04899167369344874	2.418872934365264	1.237049987417712	0.08411465375233321	2.609755785337496	1.701662772175279	-0.02342633740278647	2.660653504006969	1.681147971129885	-0.1420119422887269	2.808451960304352	1.464708967912959	-0.2426491209496144	2.666608833236136	1.289618306063028	-0.307888718281276	2.605632289503264	1.23016761975224	-0.2518081861449263
389	13.633333	2.612623730953753	1.202293563825496	-0.01280288652030001	2.589482878409307	1.379147134226803	-0.0172216520346752	2.5771451529943	1.521140410697075	-0.0172550346950483	2.596102732731839	1.735544429117035	0.008914843447139078	2.578496942827778	1.697973691004843	0.03479727675421658	2.516140078838394	1.650758223904651	0.1537753567403764	2.486411404699113	1.4267511010295	0.3102018764278511	2.366328581005325	1.275994742381622	0.183500681103915	2.408041449715105	1.224417165804694	0.1234239845873874	2.468147859452049	1.170632925458616	0.05632763470257187	2.420986731748879	1.234617376713418	0.0913493525032557	2.609264857398814	1.701963339906491	-0.0245641919364848	2.659927466457624	1.679159505636641	-0.1430995501167857	2.813304014391551	1.467644474109303	-0.247826807496136	2.670166822329224	1.29327554685337	-0.3116278108538101	2.608514850020504	1.236526535468047	-0.2537558924119843
390	13.666667	2.612773572485547	1.202653600147144	-0.01281442716804847	2.589363837688179	1.379541989909979	-0.0171661638261626	2.576241731972243	1.521542597205022	-0.01753679364880661	2.59597504340598	1.736039310893542	0.008011336572526935	2.578459402828253	1.698550616294208	0.0341149319365921	2.517055042338681	1.651624254644582	0.1538218265222484	2.487548171080746	1.43202709811718	0.3171852760979191	2.368424303709076	1.280296657840424	0.1899709503789279	2.406108429833054	1.228979062087467	0.1234076343242747	2.469652381967976	1.172096955003183	0.06044749319540366	2.423303911992609	1.230303257603652	0.09488201186235165	2.608817886069747	1.702342868944311	-0.02549209384860343	2.659298586322839	1.677742369332354	-0.1440035956106719	2.817128570497057	1.470773037532296	-0.2523814536970369	2.67323765578994	1.296895190972483	-0.314829109982829	2.610690447608367	1.242461936422639	-0.2557024785846546
391	13.7	2.61294863290093	1.203056246417997	-0.01292993445350196	2.589316802584886	1.379982342752917	-0.01713972600660847	2.575524042548373	1.521994007224323	-0.01772395840184224	2.595851071538507	1.73658262806175	0.007352724855196337	2.578430627717211	1.699153257547366	0.03364674151212682	2.517794630734469	1.652495553221785	0.1540032993633302	2.4894246688795	1.43631029994821	0.3227689335055646	2.370281416056978	1.284834921239441	0.1950307667060615	2.405556477492294	1.233771500800993	0.1234792034458851	2.471089345853022	1.174380543160764	0.06363801639392405	2.424491787275246	1.227920734338709	0.09740165909050821	2.60842096840599	1.702795553583695	-0.02619431041324827	2.658761008176749	1.676970770853456	-0.1447161820785021	2.820181909092732	1.474576526529769	-0.2567025635504592	2.674996922329764	1.301028753635232	-0.3170369306615619	2.612110485717909	1.24860375122218	-0.2567623967648618
392	13.733333	2.613097856763739	1.203481417572722	-0.01314421357769074	2.589327478765193	1.380446152540041	-0.01714866395199069	2.575030486915906	1.522472094922917	-0.0178203899875475	2.59571913920469	1.737150317131915	0.006918435097062042	2.57840166893813	1.699757843017861	0.03336822406780197	2.518264129845379	1.65336031203621	0.1542186422693735	2.491500709855425	1.440747919794208	0.3281379684895739	2.372238326028295	1.290640219187959	0.1988669039248048	2.408325281285717	1.238748283098403	0.1266668971981213	2.472109712440024	1.17708183083205	0.06534181974078711	2.425652313124938	1.228856008476605	0.1021904551167812	2.608074824316364	1.703297820616167	-0.02668211095808891	2.658307407413796	1.67678175229594	-0.1452448321797402	2.823114415172802	1.479392416803395	-0.2610383003072048	2.675623348986287	1.306082359077702	-0.3181071808697525	2.613633915041112	1.255115805507551	-0.2566679814402135
393	13.766667	2.613163111582288	1.203912070628994	-0.01345490878475608	2.589369180546581	1.380915014539023	-0.01719517146686138	2.57474738124187	1.522956293403493	-0.01783560957222809	2.595564567247242	1.737718941820066	0.006668774878201658	2.578358690465976	1.700344653971168	0.03324061273706767	2.51843230352854	1.654226267858217	0.1544166422817024	2.493228129523246	1.445893856365628	0.3340010303829936	2.374450618023513	1.297267908898501	0.2024879930487928	2.411711493782645	1.243699623290417	0.1320496034351377	2.471030955069191	1.179923412410872	0.06867496385697532	2.426577235514409	1.231612497368722	0.1090124014886106	2.607765788680867	1.703823405727897	-0.0269858935312385	2.657877692156954	1.67704600825548	-0.145615321264681	2.826272546364217	1.485279931980271	-0.2652138027205687	2.676516802355134	1.31190754052257	-0.3179221670484759	2.615109485938738	1.261662963222549	-0.2561639400251108
394	13.8	2.613105790454322	1.204337549646801	-0.01384500156269317	2.589423030987602	1.381378871668642	-0.01727042104424531	2.574651713929517	1.523436348051029	-0.0177776681178652	2.595391370796398	1.738277833957435	0.006554558932686983	2.578304896094479	1.700908369229342	0.03322114133501588	2.518343287248156	1.655126580129236	0.154583825281093	2.49439926506935	1.452040184836103	0.3405416459171494	2.377470366833011	1.304116758512571	0.2066204072367917	2.414926415329663	1.248819460797081	0.1381839612149819	2.468381040134124	1.185156321224281	0.06962109862895401	2.429359431059062	1.236594666642986	0.1159408923294908	2.607492843947146	1.70435623380278	-0.02714716052878259	2.657427241573447	1.677652222122625	-0.1458694553276222	2.829750038366348	1.49253664542958	-0.2693107544611155	2.679313410214657	1.318233089534449	-0.3164410048058334	2.617061245699195	1.267938506924969	-0.2559238947398011
395	13.833333	2.612921304802425	1.20474185184989	-0.01427681806836161	2.589478483148915	1.381822996600058	-0.01735916034274939	2.574734638363993	1.523899827225732	-0.01765108042409554	2.595218730404602	1.73881820219819	0.006515395394454892	2.578257468974342	1.701446813319833	0.03325938165893783	2.518071029112998	1.656104373067776	0.1547082037144512	2.494985887811171	1.459360752061424	0.3474088777537905	2.381182677006522	1.310957516660285	0.2116550419489644	2.417764701922419	1.254095854907724	0.145010555015114	2.464887196162168	1.191942043182205	0.0711944314083406	2.433802531985014	1.243563520108172	0.1230092383599099	2.6072703609798	1.704879330038068	-0.02721747302344985	2.65698863101328	1.678497839623001	-0.1460539825028165	2.833136669253798	1.500942408730459	-0.2734223412576963	2.683299336356752	1.324845254515422	-0.3137818981665049	2.618791973105851	1.273277561827174	-0.2566314697353096
396	13.866667	2.612634523356787	1.205092123191739	-0.01470125274100669	2.589530247303435	1.382216461401362	-0.01744790125450887	2.574988904605432	1.524318557787035	-0.01747026184672917	2.595069586095045	1.739317012127927	0.006480831521079746	2.578233974254254	1.701944676999687	0.03329294299570802	2.517702962193199	1.657175998417938	0.1547585829551011	2.495074956016753	1.467002053035072	0.3537537019639747	2.384902423044362	1.31698678262755	0.2166368074201602	2.419836251392154	1.259261405559514	0.1500612949368605	2.463614426763669	1.196429879756125	0.07468562528725986	2.437513279289775	1.250498532112888	0.1274223752285726	2.607118896443951	1.70535950449053	-0.02725665088176712	2.656676821520507	1.67943156903001	-0.1462111095677721	2.836803200035275	1.509528815128374	-0.2773379934374238	2.687842206371275	1.331367586254424	-0.3106808130889095	2.620366977761908	1.277818938795619	-0.2586658252217016
397	13.9	2.612267752482994	1.205364681269071	-0.01506465110849129	2.589557819854913	1.382535996348044	-0.01751082708345765	2.575364041093034	1.524670189222479	-0.01723765008644649	2.594936826645738	1.739755701114724	0.006411271529861297	2.578221834136484	1.702389310055275	0.03329012192112456	2.517250250702112	1.658323025418379	0.1547201361507254	2.494754375788907	1.474720927627833	0.359417325043017	2.388030936060679	1.322103852299257	0.2218995859712847	2.420383172192974	1.264931727080117	0.1528569810125465	2.463398415398132	1.198274464504768	0.08028298808274023	2.436202760199238	1.256632749638077	0.1275966846770056	2.607024564365234	1.705770422687915	-0.02730023882523707	2.656549418402309	1.680330302485154	-0.1463641660351302	2.840850434136095	1.517338335063754	-0.2807070569629027	2.693025113167018	1.33721883785728	-0.3080946847373499	2.622395494634364	1.282501608228178	-0.2608025696035037
398	13.933333	2.611825114502839	1.205547041856987	-0.01531760474458104	2.589523969393769	1.382768590032784	-0.01751645146312738	2.575782957953155	1.524941400931507	-0.01694578700985717	2.59479852884665	1.740122986418589	0.006288491533286521	2.578197885965091	1.702773541388589	0.03324323535997541	2.516714468921284	1.659515579783188	0.1546201807342261	2.494327206447863	1.482390863622601	0.3644925700162323	2.390268858255361	1.326830078819644	0.2279911494298898	2.420449954484024	1.272138017337215	0.1558942706989154	2.463065998415642	1.203124364101275	0.08771915236879273	2.430581598800897	1.264551886080336	0.1251894914848458	2.60695023782552	1.706095550207422	-0.02736900558780664	2.656560955246235	1.681129056745444	-0.1465374959415896	2.844909307934126	1.523979663341111	-0.2834264068409388	2.698012148999678	1.342216381927087	-0.3057861352510481	2.624519951227042	1.286543581939143	-0.2618648511232482
399	13.966667	2.61130307008972	1.205645981012097	-0.01542928592210072	2.589393468911845	1.382918813412496	-0.01744181551322481	2.576163468697706	1.525135036802923	-0.01659195451684881	2.594613625534963	1.740421853406955	0.006111522219257189	2.578125633056305	1.70310088863233	0.03316056193330358	2.516111146601869	1.660709754719298	0.1545211714154346	2.493996300144339	1.489592839602333	0.3691127439933403	2.392331515655779	1.331402495568623	0.2333628801889839	2.422319047944375	1.281150092036063	0.1584750738428243	2.461845891468977	1.214347427875104	0.0868869481999075	2.428323665262247	1.275798601343489	0.1239786039685043	2.606836044389385	1.706337297086498	-0.0274722611512188	2.656548832222565	1.681816699310611	-0.1467580216568377	2.848834574742195	1.530252852475304	-0.2856778087051551	2.70261803442343	1.347109461636113	-0.3034198792705723	2.627531076388861	1.290562592996151	-0.2611233451229765
400	14	2.61069628407422	1.20568121193784	-0.01538933552977051	2.589140485529653	1.383004020709239	-0.01727561812609512	2.576431091110153	1.525266311388668	-0.01618176735323497	2.594352073876352	1.740665380072705	0.005889251755573115	2.57798107419176	1.703382997453825	0.03305900864937576	2.515478938500024	1.66185257607425	0.1544816519316916	2.494180696992633	1.496411088291852	0.3736188657905539	2.395794049039369	1.335287296745138	0.2382830842153735	2.426810809972513	1.292852340729937	0.1598939367731563	2.459157691284262	1.23198144206477	0.08033021921804993	2.436268994899346	1.289577496073968	0.1303584906720885	2.606630822277062	1.706511011678115	-0.0276137703933253	2.656310176671859	1.682393325249869	-0.1470545336948479	2.852681124874072	1.537058426076765	-0.2875582741963856	2.707198507390013	1.352696551885431	-0.3008677044719896	2.632018050080435	1.296441521532921	-0.2582371143351629
401	14.033333	2.610011440570716	1.205667518754309	-0.01520234515701203	2.58875620041624	1.383038520415603	-0.0170237643649291	2.57654305940604	1.525348832367193	-0.01573451709537128	2.594003618421853	1.740867409658874	0.005608947810273447	2.577759943279712	1.703632181051708	0.03293190664381021	2.514896808770944	1.662901801364399	0.1545251133877933	2.495407151586053	1.502877131337215	0.3780825037613754	2.402043654432985	1.338648188395104	0.2423310515916852	2.432423848249476	1.306056501202344	0.1589249084720005	2.457575565715298	1.253232704782062	0.06874738202115972	2.451480176221464	1.303123270370028	0.1405605553142636	2.606306708706018	1.706632005026405	-0.02781403140010217	2.655709425473967	1.682834000328493	-0.1474591990645565	2.856174608378857	1.544329060754785	-0.2890409521651071	2.711946162739166	1.358788208563019	-0.2973941002863427	2.636477192111685	1.305068164130539	-0.2532398739801093
402	14.066667	2.609268918417893	1.205619876651466	-0.01488716317216691	2.588257600620423	1.383037958032933	-0.01670782606840991	2.576491817389377	1.52539828906851	-0.0152865307234479	2.593584265320299	1.741042486093051	0.005263777371790483	2.577477592723083	1.703860194100894	0.0327700831047753	2.514449792574111	1.663825311926819	0.1546629587645363	2.498113630791976	1.50903722209103	0.3825486130112514	2.412260689872095	1.343635994067583	0.2440913687504916	2.438325068919295	1.317426863860282	0.1567330359347934	2.459025932409059	1.269861517326118	0.06305724193066535	2.461414315818978	1.314423034639664	0.1390569340499252	2.605872518975949	1.706717951684182	-0.02808658506892792	2.654737780041298	1.683109257150345	-0.1479807978134531	2.858955054159493	1.551304207552915	-0.2899981450667674	2.71626069893858	1.364746292767647	-0.2922539213990694	2.639755182494141	1.315731998646157	-0.2455822372921986
403	14.1	2.608501501757465	1.205548552485084	-0.01448421276732767	2.587671969767137	1.383011987825314	-0.01637730052775473	2.57627907446943	1.525423208324129	-0.01490542750860462	2.593117217047737	1.741193826687124	0.004836777710162564	2.577146903414953	1.70406803035368	0.032540323619391	2.51413576594362	1.664583851768871	0.1547858423858966	2.502185917999438	1.514163326663186	0.3861677238613028	2.425768969082469	1.34965066550123	0.24208659941291	2.445978576968598	1.326715826123973	0.1519604674073062	2.46162748951016	1.284520299982906	0.05359529045272681	2.463020566784248	1.325200330223689	0.1232568370927078	2.605356080477734	1.706775747850729	-0.0284481890385	2.653503408522941	1.683185558634318	-0.1486081725274649	2.861175148322213	1.557099177285068	-0.2902459277026264	2.719404722175221	1.370049161123903	-0.2850537458193896	2.642023082733933	1.327512766665184	-0.234043113157682
404	14.133333	2.607755921075936	1.205449151839581	-0.01404138271181361	2.587026236724993	1.38295170013089	-0.01609416656509208	2.575922655462131	1.525410798741126	-0.01466006256645851	2.59259850023149	1.74129980957518	0.004314711164562559	2.576756341133213	1.704231257282634	0.03220692310599785	2.513892458044986	1.665117233409395	0.154770036876814	2.506969708884531	1.517647291404077	0.3882327522750061	2.439524152338591	1.355823698394718	0.2370953647094179	2.456302287608059	1.335897577692788	0.1457820630242371	2.462895578593518	1.298314494242112	0.04656557604439351	2.467925327046426	1.337284902145325	0.1091967772025851	2.604765530556962	1.706789280709628	-0.02890775296809691	2.652145026053283	1.683041863048326	-0.1493083633551472	2.86307026191544	1.561040300156309	-0.2895342212570554	2.721233386149955	1.374274324053362	-0.2764067684901378	2.643909829236811	1.339661230756032	-0.2192247324711709
405	14.166667	2.607075256659423	1.205328011961382	-0.0135898900983305	2.586354513155371	1.382859897492019	-0.01589228212634692	2.575457443168156	1.52536144727404	-0.01458043651354056	2.592038110753733	1.741354223419765	0.003721539755669108	2.576308528344103	1.704339432526862	0.03177622569754848	2.513674907551677	1.665403670953537	0.1545912273416852	2.511845263516069	1.518774653767301	0.388420414592656	2.451402605621317	1.363141492087621	0.2282854341715822	2.468445720329735	1.345930252470906	0.1361963379354802	2.465389076493362	1.317427229051994	0.03347502954447444	2.47557090950995	1.351799251491039	0.09606711483889854	2.604124184123763	1.706758801698694	-0.02944171172041134	2.650798141357398	1.682722029623465	-0.1500282065362782	2.864772593967575	1.5630757749562	-0.2877665294374869	2.722268243685334	1.377312584230236	-0.2674883789103062	2.645643422878363	1.351305953463186	-0.2047969537980692
406	14.2	2.606493128679278	1.20519691862659	-0.01314353989312164	2.585705044609083	1.382749795588784	-0.01576855506793732	2.574933122132597	1.525289076623946	-0.01465089725884869	2.591495161667621	1.741368351041946	0.003107179658935139	2.575853101096428	1.704400898333508	0.03129122706919697	2.513501962433276	1.665460259691217	0.1542928924633744	2.516374902981469	1.51746167910363	0.3869554979570723	2.460168882228282	1.370485594847338	0.2172694397023353	2.477570599335812	1.353536764971516	0.1248005639917611	2.469267002957645	1.329631763368714	0.01991009528828118	2.479952163212069	1.362758687025589	0.08362753763014394	2.603499627106527	1.706699272779734	-0.03000490642408162	2.649615745476773	1.682286662324459	-0.1507108066552147	2.866067123539606	1.563263698722444	-0.285251532269418	2.722964740943719	1.378987898540658	-0.2588374867248046	2.646870857424632	1.360951644107608	-0.1927917905242194
407	14.233333	2.606018753194147	1.205057318362456	-0.01270600922962888	2.585123663272559	1.382628516963092	-0.01570203195921119	2.574405214999124	1.525203051345545	-0.01483956853325002	2.591029565614678	1.74135240192473	0.002522762992180798	2.575444902682828	1.70442313468328	0.03080155878294762	2.513424538350739	1.665318592998818	0.1539612114809473	2.520533664619235	1.513880334891573	0.3845211665919742	2.466607376039607	1.374767650776507	0.2070059846084632	2.483049875154702	1.358189291250925	0.114419580075664	2.472413380693142	1.333927806688169	0.01031486774178704	2.481548006425031	1.369131988045101	0.07317896226228837	2.602957079978234	1.706623257353162	-0.03055120112078704	2.648732003386757	1.681795824174367	-0.1513065249774898	2.866456053897099	1.561509769878537	-0.2824374525817834	2.721804681439175	1.37928618080493	-0.2508931563167722	2.646685089368304	1.366204251971351	-0.1826906055044115
408	14.266667	2.605645676206437	1.204908320668576	-0.01228717501288051	2.584637771914842	1.38249815289672	-0.01568278350043393	2.573928629677898	1.525105975783456	-0.01512260532095727	2.590694989600172	1.741307177018116	0.002006766560574072	2.575135183118936	1.70440552450952	0.03034324053296209	2.513464237553552	1.665008999094941	0.1536213294383321	2.524320568339225	1.509248324879235	0.3817387995580717	2.471323415637898	1.376688805968892	0.1984076846289051	2.486126376183454	1.362002435879463	0.1053581989352269	2.474119907236207	1.338338505389846	0.00113091981624974	2.481019715178331	1.373756242038068	0.06429385639600405	2.602554374980391	1.706533471912891	-0.03104437579828109	2.648250391244174	1.681318069386926	-0.1517821952748112	2.866083101503332	1.558211148934689	-0.2796700700081763	2.718572590429558	1.37853962216394	-0.2439610742005946	2.645043285483005	1.366592799163971	-0.173976941146693
409	14.3	2.605372188119198	1.204749706286786	-0.01190632678495942	2.584272376923875	1.382358772775256	-0.01571152437146467	2.573564138135969	1.524997010562666	-0.0154813798735484	2.590531301634995	1.741230029075581	0.001572754943569979	2.574966892440329	1.704345558324729	0.02992835765502215	2.513654292566752	1.664567885961995	0.1532563449849475	2.527975350319313	1.505076124469225	0.3789063141562733	2.474712185123024	1.376622942323232	0.1924865757454574	2.488252735941087	1.364055349072385	0.09893437342340321	2.475394635695222	1.341507605697924	-0.004999566990171677	2.479122924389591	1.376361595656649	0.05839691555837169	2.602334587298157	1.706427749287874	-0.03146758225355174	2.648205364831879	1.680893639642117	-0.1521286720144742	2.86551779319161	1.554158316257038	-0.2772474817369006	2.714983186272506	1.377099954857847	-0.2382698402342241	2.642559239990951	1.363290085839863	-0.1673542358209964
410	14.333333	2.60519837755618	1.204591031816524	-0.01159313329546788	2.584052078920894	1.382221430037922	-0.01578331775092734	2.573360018307612	1.52488768060635	-0.01587671294667945	2.590554926798287	1.741135276247057	0.001246578430832198	2.574964618358766	1.704256492056204	0.0295865431910866	2.514046052730731	1.664049097140229	0.152924899135799	2.531561104183641	1.501661268635586	0.3763541566134268	2.477214176035937	1.3755847094673	0.1888436089552321	2.489845510545505	1.364646357775438	0.09481674044286265	2.476217847336104	1.343173426121929	-0.009545068742057621	2.477413232468023	1.377014772390562	0.05514527065006488	2.602314552515894	1.706320993494017	-0.03179441878214365	2.648527833018907	1.680544211672044	-0.1523378524564281	2.865337225044287	1.550368217821847	-0.2753010303057691	2.712552211613475	1.375479391155864	-0.2342360494895969	2.64087195727059	1.359498445183188	-0.1632341704409424
411	14.366667	2.605105164334531	1.204441150421929	-0.01136072566645968	2.583980474108777	1.382096850537441	-0.01587242217580935	2.573329066320509	1.52478895391761	-0.01625121555572825	2.590768140173885	1.741036780332194	0.001057993756333306	2.575138557781362	1.704153168242513	0.02935572782602145	2.51464844313347	1.66349501015902	0.1526747002659029	2.534861925630887	1.499085359081152	0.3741721082690102	2.47885194411391	1.374215583990244	0.1868722985601161	2.490431396634294	1.365121305377024	0.09244927174629122	2.475645624397468	1.344298801548609	-0.01185751859072652	2.476581420619929	1.376896315125362	0.05344210141154514	2.602492164417235	1.706225420972369	-0.03199476635708789	2.64911278184729	1.680271725671025	-0.1524025947449528	2.865617222683161	1.547287585402114	-0.2738848268516143	2.711341071609648	1.373931358684668	-0.2318504542549333	2.640488175801853	1.356618351877209	-0.1608769218843105
412	14.4	2.605081950918746	1.204305124307119	-0.01119426659459992	2.58405494551159	1.381989364630089	-0.01592942038398977	2.573473629955312	1.524704172484798	-0.01652288802406768	2.591159217362487	1.740939630389348	0.001044325692251839	2.575485350965028	1.704043680038137	0.02928548003224261	2.51542298750428	1.662931322456922	0.1525551142549451	2.537505823613649	1.496849408195768	0.3721883789974819	2.479442753577888	1.372527094817628	0.1856165975998426	2.490053152458394	1.366535238245388	0.09081747794016032	2.475202580582528	1.346935187457305	-0.01355898625656571	2.476812959037988	1.37812673393134	0.05190076422877842	2.602851836234148	1.706142720383474	-0.03203042824223878	2.649854820171479	1.680065726424496	-0.1523093402952284	2.866159342215028	1.544968139659076	-0.2730469915847391	2.711043292776298	1.372478082855816	-0.2307363374607633	2.641448693648302	1.354814106355329	-0.1593069815891124
413	14.433333	2.605125021893389	1.204183711639729	-0.0110713565495291	2.584266705140727	1.381898172785104	-0.01590830874102206	2.573793303823884	1.524631902402335	-0.01661613178577994	2.591715334370706	1.740844435410403	0.001239353858543394	2.576000610773168	1.703931700418196	0.0294229516268991	2.516349297295185	1.662383873377606	0.152640598120958	2.539159748404512	1.494279175444944	0.3702893200246754	2.479215472544989	1.370055156776639	0.1843433547812148	2.489260186543518	1.368086918195077	0.08932371169649843	2.475111410974555	1.351243816916578	-0.01555853541772444	2.477403651562916	1.380065419572617	0.05047321010710525	2.603376619596764	1.70606990028896	-0.0318686911702312	2.650658798542939	1.679903541963659	-0.1520496083441947	2.866549762418567	1.543054418579403	-0.2728215846425037	2.711188566052798	1.370782475643186	-0.2304983798385559	2.643203022994657	1.353832685863956	-0.158147350108877
414	14.466667	2.605238949889419	1.204075385184	-0.01096998126344286	2.584607045344189	1.381820651835739	-0.01577499160186029	2.574278984077963	1.52456944922635	-0.01647920339316385	2.592410228975133	1.740752614264467	0.001659714849045202	2.576666621343672	1.703820812640634	0.02979646255549649	2.517389100439899	1.661874719239424	0.1529866628435104	2.539738262675959	1.491439640782793	0.368447126825752	2.478553172205246	1.367870669858021	0.182591984695185	2.488457368397276	1.369663163982398	0.08751902233586131	2.475131280242205	1.355518163205383	-0.01809397069963982	2.477946018538144	1.381328580924543	0.04892466711164139	2.604037067613636	1.706005084559398	-0.03149408557622221	2.651448248200553	1.679757358638953	-0.151623818669138	2.865955107589735	1.5407284641422	-0.2731800693449272	2.711060687326527	1.367992310699344	-0.2307477628106117	2.644950887221758	1.352465667601203	-0.1572034983918484
415	14.5	2.605437569304447	1.203971078325447	-0.01086804264206565	2.585066006455744	1.381745616970356	-0.01550908430998172	2.574913229890149	1.524504594334895	-0.01608615555749669	2.593202855921333	1.740655998426829	0.00230044071657811	2.577449808355206	1.703705000088264	0.03040960227595043	2.518490774634878	1.661408661803901	0.1536264829153324	2.539248227490122	1.488227751544012	0.3666215075229774	2.477886939735723	1.366377266757399	0.1802340074485925	2.488155411172418	1.371134954100295	0.08523705973523896	2.476017554680821	1.359070209772562	-0.02093492868206022	2.479164267130622	1.381215445689268	0.04712486770080039	2.604791465585391	1.705936772498748	-0.03091088983669692	2.652195446111911	1.679591649099391	-0.1510386004365512	2.863549705342169	1.537006516202096	-0.2739893477371086	2.710330717477705	1.363026828278471	-0.2311972738141464	2.645759841229091	1.348536060985923	-0.1568237692552583
416	14.533333	2.605728394030693	1.203862808503362	-0.01073743067432106	2.585633811319857	1.381664866961567	-0.01509929102479557	2.57567770435146	1.524429537490747	-0.01543962028406454	2.594049547685823	1.74055380631484	0.003124084260934821	2.578313669374232	1.703585370215755	0.03123237385986649	2.519592760560999	1.660984560150478	0.1545313258232976	2.537565848686675	1.484390824404124	0.3646087547526605	2.477144205248955	1.363977547978835	0.1773797581862543	2.488523197516019	1.370441753612982	0.08263728279698332	2.477651143296417	1.360548348564604	-0.02321875034518824	2.480630318887048	1.37887866223185	0.044979418430456	2.605596012471764	1.705860157136868	-0.03015309897049327	2.65288331668104	1.679387060027288	-0.150325343214338	2.858584521040193	1.531183283976538	-0.2750923909389932	2.70842728357324	1.355240606095494	-0.2315000451026129	2.644229809721971	1.340089147929165	-0.1571896423489985
417	14.566667	2.606111642972358	1.203750753182496	-0.01055622286735636	2.586309260486745	1.381582500997024	-0.01454975989856151	2.576554289046762	1.524351708186332	-0.01457667087416243	2.594921712417033	1.740463708757889	0.004065334664062449	2.579234424238916	1.703480353081121	0.03220593121244297	2.520663662204698	1.660592767855579	0.1556167759527437	2.534744766952756	1.479501723299024	0.362432801908634	2.476005711710891	1.35930217992917	0.174282225543631	2.489038179315088	1.366327185036845	0.07951518230967253	2.479463873956546	1.359186469219844	-0.02738523797672579	2.481681304385274	1.375210036041836	0.04181675860948773	2.606420952056148	1.705788995173803	-0.02928281168776802	2.653486215441573	1.679138253599125	-0.1495463530809963	2.85107220824827	1.523481096585171	-0.2764928107400629	2.704550543307823	1.345299483240906	-0.2312936975411289	2.639753437523964	1.327257402517498	-0.1577957139638986
418	14.6	2.606584822515848	1.203640711698243	-0.01031820274507479	2.587083496359845	1.381507185921484	-0.01389290968582947	2.577506871425399	1.524282585253568	-0.0135770260924274	2.595795882021315	1.740404029324105	0.005032418857936242	2.580190776877351	1.703408873410771	0.03324050340450152	2.521676698327354	1.660224611652336	0.1567473552567139	2.530915092039295	1.47457431612721	0.3607438191001602	2.474624567982292	1.353110772966931	0.1723181527641601	2.488536486908238	1.359877706663259	0.07750107759098944	2.478967156367443	1.352728357672518	-0.02976530900403877	2.481343506471966	1.370049545667455	0.03970901757710554	2.607238611902041	1.705738834106839	-0.02838854572930681	2.653930949772195	1.678855604076683	-0.1487960386647291	2.842119653208953	1.51544317353675	-0.2783400211718389	2.698940177063651	1.335243093097476	-0.2307063315901415	2.634133792521307	1.312832514893687	-0.1583221556890223
419	14.633333	2.607143867199624	1.20354815136686	-0.01003931769965638	2.587939163183119	1.381454004949444	-0.01319526771931046	2.578488954809955	1.524238325424639	-0.01256530459048215	2.596661445530505	1.740391901104844	0.005895148229122443	2.581169278379606	1.703390336355764	0.03420094350718974	2.522649479522067	1.659906805497273	0.1577356221486087	2.526336861497255	1.471103502073889	0.3596771227097728	2.473474933972517	1.34704053245076	0.1715004754909414	2.487588519355965	1.354717363259194	0.07678521830484078	2.47747685928974	1.347897813949523	-0.03063172568775414	2.480203695465689	1.365667264935836	0.03928431384086576	2.608033925801885	1.705724034532813	-0.02759184185401457	2.654195324061436	1.678543717961049	-0.148188270966219	2.833939321580757	1.508840221820879	-0.2808388118224871	2.693259487699453	1.327250754937255	-0.2301782148403924	2.629591436378686	1.300561211875919	-0.1591650880777442
420	14.666667	2.607783838977326	1.203494757639296	-0.009750162771224638	2.588855934963268	1.381443354531253	-0.01253146772670606	2.5794710893513	1.524240628643694	-0.01165601366050607	2.597490698789723	1.740450068364595	0.006542885818544814	2.582143772680157	1.703447104872366	0.03497177308926264	2.523643623744281	1.659679403548279	0.1584941961620898	2.521696927002521	1.469554806439998	0.3593327327863396	2.472917059595918	1.343691055353475	0.1713064613427804	2.487671336218215	1.353242846061952	0.0769781946891569	2.478783239883763	1.348934791846663	-0.0303091591542345	2.480897790689429	1.364936670446659	0.03978030609957658	2.608777732239097	1.705767634028476	-0.02699830739357685	2.654248962444707	1.678217390894745	-0.1478169709093965	2.828304144371612	1.504825495730349	-0.2839518588833097	2.689232826333709	1.322540869786352	-0.2299788811961301	2.627353418785793	1.293471596619071	-0.1599496743783153
421	14.7	2.608499294796552	1.20348367165441	-0.009491583149319924	2.589796884566319	1.381473049529936	-0.01197844972155978	2.580418079993083	1.524284824457927	-0.01094585369481486	2.598231455883301	1.740569941615623	0.006875976218322817	2.583069619141616	1.70357125584044	0.03545014740180959	2.524725093160245	1.659581880459895	0.159014139309795	2.517509713923565	1.469287108311855	0.3593359428359847	2.47314705659609	1.342300426580165	0.1710317878613117	2.488547283948987	1.353396163221486	0.0769048594109884	2.48061957314402	1.350868925469509	-0.03043153785708397	2.482682518316554	1.365644534113417	0.0397247088533386	2.609413496304017	1.70586172558639	-0.02670268817761087	2.654024892085063	1.677863767628137	-0.1477626943188058	2.824890207998381	1.503277610250663	-0.287536717097677	2.687407716730629	1.320693996232007	-0.2300312157845201	2.627020535433339	1.291012238133211	-0.1602762997589411
422	14.733333	2.609290300141758	1.203511620838788	-0.009312607294247014	2.590737343712636	1.381534052903782	-0.01161208186779033	2.581328894360588	1.524358811570566	-0.01051504642607722	2.598843650064651	1.740733736611513	0.006820741826805062	2.583915302742591	1.703744571670137	0.03555844933506132	2.525956928671023	1.659625471408206	0.1592950597516311	2.514463363056295	1.469439577294739	0.3592631551979975	2.473973659576314	1.341586243729304	0.1703761577090057	2.489789050558472	1.352784215956145	0.07612865895851234	2.482019559602831	1.351067454970382	-0.03170690916382006	2.484241622195383	1.36530688453324	0.03881239332383783	2.609900967043922	1.705990941503423	-0.02677651204171191	2.653503156408593	1.677469684034087	-0.1480817316292327	2.822585002229479	1.503121293441451	-0.2912783219928289	2.686689025230502	1.320411978226429	-0.2303295688918874	2.627626673280689	1.29076571859847	-0.1603925622101464
423	14.766667	2.610158697103009	1.203583350058789	-0.009260514478457963	2.591681428495069	1.381627583413331	-0.01148828588949389	2.582225461817151	1.524461606794669	-0.01042019689627382	2.599330025732283	1.740933942041488	0.006344786507190179	2.584686608639922	1.703958084300495	0.03526076802208056	2.527401526614674	1.659800258873187	0.1593311800039853	2.51327486715577	1.469651996301261	0.359104552965796	2.475463730929292	1.340783196325862	0.1699313402527272	2.491225270716929	1.351039875077931	0.07557964736928988	2.483119853973268	1.349823922031213	-0.03229330873197429	2.485671251889108	1.363395962685972	0.03807971550111183	2.610244198819506	1.706151435114651	-0.02725637848771183	2.652715488406794	1.677056851014835	-0.1488054877721786	2.820154961668226	1.503302776996325	-0.2950283915678404	2.686078315498824	1.32046526330586	-0.2306648453757874	2.628288586368445	1.29096372865123	-0.1603046308702536
424	14.8	2.611108369709234	1.203705114540363	-0.00938434696248743	2.592637506892569	1.38175736075606	-0.01165142554073681	2.58312804269272	1.524595268207704	-0.01069532385603099	2.599713028071486	1.74116609827321	0.005438174406488574	2.585403447883955	1.704206532521436	0.03454334694850586	2.529086104597915	1.660085589030232	0.159095852284358	2.514266904663651	1.47001811603378	0.3590170456979729	2.477749950423762	1.340435412552304	0.1699853016711209	2.492991941389954	1.349578968384646	0.07564042639088546	2.484536470412482	1.348858936314597	-0.0318017152500507	2.487318217308753	1.361633902160219	0.03803975129594687	2.610467628091361	1.706341538177174	-0.02815648029460435	2.651727520963758	1.676658909606662	-0.1499456969516419	2.817234595111393	1.503178466022207	-0.2986933361333003	2.685118320348284	1.320151836685903	-0.2309954332755094	2.62857455893236	1.290759500511807	-0.1599635537481254
425	14.833333	2.612139777220227	1.203892201624834	-0.009737014163397473	2.593608623046172	1.381937143993391	-0.01213794774277265	2.584058966798762	1.524773553414533	-0.01135117742271118	2.600031967124527	1.741439002317141	0.004111247169862849	2.586098236549468	1.704498084228915	0.0334130745170285	2.531017855157633	1.660473197854607	0.1585607523267431	2.517379326871044	1.470587865326194	0.3588871260556609	2.480525518857843	1.340716502931692	0.1702222308640874	2.495001397981985	1.348779927538163	0.07573874460661761	2.486036305288597	1.347645321392728	-0.03166205505932398	2.488924652292408	1.360397902448735	0.0380978121369783	2.610613493059747	1.706572132785335	-0.0294704340550652	2.65060955822735	1.676323459348337	-0.1514983191226525	2.813984151840893	1.502660385815634	-0.3023210174916673	2.683671996400824	1.319374438339103	-0.2315989788163511	2.628418401970909	1.290096360214131	-0.1596226054467518
426	14.866667	2.613248279473528	1.204166301642034	-0.0103658965088823	2.594589155440901	1.382187256306667	-0.0129758990053375	2.585035716689369	1.525017732651226	-0.01238664725787239	2.600324632137683	1.741769930068235	0.002392031652509775	2.586798398072086	1.704848671927803	0.03189216161247915	2.533150795759262	1.660955898027352	0.1576807289186815	2.522162015406847	1.471670990383336	0.3586519738728905	2.483577788925424	1.341279977415183	0.1707060842666986	2.496885098734936	1.348108663219341	0.07590238333908583	2.486879629795275	1.344969090930757	-0.0316253949789576	2.489588939560097	1.35928512082489	0.03826908462254999	2.610725111313335	1.706863090227257	-0.03117379782866852	2.649423550015288	1.676103149102367	-0.1534424294283404	2.81081924382406	1.502118801863791	-0.3060616495242981	2.681840506992997	1.318504965001873	-0.2329072171914332	2.627762891494752	1.289549892440599	-0.1597684329211673
427	14.9	2.614446588112962	1.204544074237904	-0.01129631362775884	2.595587345239049	1.382522707160049	-0.01416493975020022	2.586086350227104	1.525343625641835	-0.01376361729790444	2.600629920303597	1.742171101778045	0.0003491173778992115	2.587532230869726	1.705268331351108	0.03004545861831248	2.535443743197344	1.661539575244076	0.1565122856368641	2.527910102683069	1.473052112538949	0.3585030343102306	2.486617982405365	1.341802574285543	0.1716272078031196	2.498533029960444	1.347876791590871	0.07650380751869194	2.486990968384891	1.342420773983816	-0.03073094416121053	2.489840316718319	1.358989576863592	0.03894574218388205	2.610849209898017	1.70722999427633	-0.03320542734986182	2.648228960842055	1.676046187050821	-0.1557258621627208	2.808265966134079	1.502240734554183	-0.310067161154966	2.68085674278928	1.318101554352652	-0.2349975287863116	2.627791184468014	1.290311891188901	-0.1603999527616561
428	14.933333	2.615758343278239	1.205035869786866	-0.01254029348092336	2.596627798865031	1.382954530418672	-0.01569690971677287	2.587251814099285	1.525764395566792	-0.01544784138177813	2.600981455357413	1.742656247506976	-0.001963688374314895	2.588327573168524	1.705768151781171	0.02792397045664493	2.537882128529532	1.662240692633765	0.1551011662880922	2.534332344993444	1.474610379900567	0.3584020756422336	2.489908008311814	1.342537684342828	0.1729588583397565	2.500191730621155	1.347808243921106	0.07754902986109752	2.487635637137048	1.341185902361947	-0.02968406408790167	2.491234232528933	1.359994711114271	0.03983710843734051	2.611026094468075	1.707689171529305	-0.03551571935277405	2.647069682156342	1.676202733514654	-0.1583070417986697	2.806290921949215	1.503420715224672	-0.3145087131835601	2.681471090816288	1.318433871295306	-0.2378886977803365	2.629289584012005	1.29345516565501	-0.1615628761775324
429	14.966667	2.617194811275993	1.205638183703263	-0.01410447231392887	2.597717661803017	1.383482479181039	-0.01757747631095727	2.588547496067005	1.526283333693428	-0.01744505741742269	2.601411809026385	1.743231673367317	-0.004532275121337986	2.589210325100978	1.70635276339917	0.02553524341557792	2.540461864453747	1.663069894014029	0.1534053713446531	2.541274115423374	1.47665329935487	0.3579267970468371	2.493639571871212	1.343486524192496	0.1745786999564626	2.502095471147494	1.347649593232446	0.07894223251389253	2.487723196867816	1.339993561830217	-0.02805462807048958	2.493041359804741	1.361064208207398	0.04116480524249326	2.611289944206559	1.708247471331383	-0.03808952901593874	2.645997067182239	1.676616187631501	-0.1611732047130945	2.804506908435574	1.505432667768423	-0.3194973885737112	2.682994289723734	1.319408662837963	-0.2415845561497465	2.631884756518455	1.299168814903265	-0.1632604511892034
430	15	2.618752209896059	1.206328771694917	-0.01597949169922882	2.598854521394423	1.384091633178515	-0.01979901185895669	2.589965437761645	1.526890191202978	-0.01975995762955346	2.601945478934035	1.743892843775872	-0.00734049048201649	2.590195685689598	1.707016224556969	0.02288883088644302	2.543159495803781	1.664018139683572	0.1513827535082605	2.548424359305035	1.478870886218789	0.3565245741105018	2.497588148298713	1.343452272313896	0.1760372328413278	2.504172118346785	1.3470253846891	0.08034379698593674	2.487698947973568	1.338467897252463	-0.02600537574497627	2.494738342689019	1.361165141253095	0.04263805722884895	2.611666171484385	1.708899529355862	-0.04090953596451495	2.645083666080684	1.677307085514077	-0.1643066702488965	2.802768745366231	1.507580452538517	-0.324909124489155	2.68398208994708	1.320682393185757	-0.2457223550439834	2.634261146849711	1.306139338461902	-0.1652396230800215
431	15.033333	2.620429710859686	1.20707951967909	-0.01813489644641282	2.600044859930352	1.384762587941573	-0.02231896612972231	2.591492897210549	1.527569998585506	-0.02235121605933229	2.602594168465865	1.744632158618895	-0.01033440373739432	2.591288149178853	1.70774928433947	0.02003850757655847	2.545955389071078	1.665084746637424	0.1491094760856521	2.555550259003347	1.480483807034516	0.3539722436517479	2.501550419333852	1.341904281136947	0.1765893726915531	2.506610309460073	1.345718176303336	0.08082661351390659	2.488007623119763	1.33626642119616	-0.02510281665547585	2.496203904119787	1.359759191087501	0.04341914111233731	2.612167252866186	1.709636715594548	-0.04392525690040576	2.644355380076802	1.678272959279965	-0.1676623570463908	2.800907587233558	1.509473066745421	-0.3306050104518777	2.684262491033587	1.321935024097634	-0.2499015678203561	2.636040404916863	1.312901965627629	-0.1675008746600802
432	15.066667	2.622219394863556	1.207857816018005	-0.02051588400867423	2.601300755185967	1.385470851080624	-0.0250494601070124	2.593102700490021	1.528300126048273	-0.02511798011797145	2.603354292513266	1.745432994391459	-0.01343093210538749	2.592482828432179	1.708536026924402	0.0170776869522746	2.548826650649099	1.666263398421188	0.1467546652598183	2.562391774958336	1.480928172634423	0.3508054433186314	2.505587626244428	1.339729633700629	0.1760571621628551	2.509438628204937	1.344141773459097	0.08025393278000108	2.489482536776819	1.33400107718816	-0.02501163524431742	2.498437784939806	1.357661457348816	0.04324367082181442	2.612784103248522	1.710439351758745	-0.04705911907567316	2.643723336722785	1.67945435490792	-0.1711748365505278	2.798405123068959	1.510957716255595	-0.3363848598890369	2.683939645601498	1.32292955659844	-0.2535248953656892	2.636721286785157	1.317918634968885	-0.1697364356617094
433	15.1	2.624107190057751	1.208643921605228	-0.02306611294939366	2.602638886065895	1.386200593937262	-0.02791159132990193	2.594776267163411	1.529063587898323	-0.0279826470317742	2.604209701543139	1.746280771368048	-0.01658662096638832	2.593765388805443	1.709364418753783	0.01405741150455469	2.551740495806185	1.667544368806396	0.1443809250207381	2.568817172296024	1.480629964416494	0.3472075225629239	2.510177807797557	1.337784737499078	0.1742040906221524	2.512370378538073	1.342147702763001	0.07814570248971743	2.491249424394832	1.331614498700706	-0.02736517541851752	2.501566557399999	1.354883379697448	0.04113391311101127	2.613497134649121	1.711289334558609	-0.05026484921032837	2.643115986257697	1.680775331603523	-0.1747962954967361	2.795177635063588	1.512061565228141	-0.3421900632802109	2.683445706729092	1.323651518991277	-0.2563630239334617	2.636821562623809	1.321266624096057	-0.1717053753232888
434	15.133333	2.626074592334061	1.209419769416096	-0.02572757952546088	2.604049908824119	1.386932593443339	-0.03084783975721467	2.596485159891863	1.529837898533421	-0.03089834328776902	2.605127674593777	1.747151649627872	-0.01978998291363074	2.595105844106066	1.710214202421289	0.01099259827391503	2.554670519162366	1.668900820319608	0.1419874469957835	2.574599944128398	1.480354585479956	0.3434400469261817	2.51532851700851	1.335652116421888	0.1719543988925713	2.514820811049163	1.339290601790719	0.07591126311355191	2.492935097037472	1.328193393871564	-0.02946854009866596	2.504389831688425	1.351878985324796	0.03855273391777691	2.614271040359915	1.71215949696353	-0.05352309309641613	2.642503745149548	1.68213128487003	-0.1784921524379934	2.791370061364871	1.512573791802144	-0.3479816711452284	2.682579964388712	1.323939409014733	-0.2585560435308298	2.636411013948821	1.322779427531819	-0.1732885764383875
435	15.166667	2.62810307521021	1.210183496177516	-0.02843735008801955	2.60552025367548	1.387661753194662	-0.0338114374054846	2.598220499111935	1.530615387706905	-0.03383426652372286	2.606083732104625	1.74803564626281	-0.02302068642456214	2.596480218027244	1.711076351600582	0.007903409613034623	2.557595268019856	1.670300026803395	0.1395753650758532	2.579780551122955	1.480400934527653	0.3397597677973733	2.521047523447627	1.333090459760002	0.169928182736173	2.517482739155061	1.335453846593333	0.07418123599830231	2.495456212896563	1.323271505354939	-0.03097890316493272	2.507082240702754	1.349482787101141	0.0361696830209161	2.615084650057587	1.713039856814123	-0.05680982014118882	2.641917300820167	1.683486308215918	-0.1822258531508395	2.787555606684653	1.512662432870316	-0.3537636248286924	2.681583887968854	1.323903057940988	-0.2606075639303106	2.636291547587643	1.323061547593784	-0.1749057852809431
436	15.2	2.630163145633071	1.210942216355761	-0.03115914540635057	2.607016800950448	1.388389890448313	-0.03678165965640787	2.599968164040379	1.531394898486353	-0.03677600577461599	2.607055575584378	1.748926626437234	-0.02625632830957856	2.597866734609846	1.711944601631948	0.004809979311519224	2.560501900195662	1.671715468567602	0.1371594537246482	2.584569512701315	1.480620193629468	0.3362237195388911	2.52713340733796	1.330195061313574	0.1681913790027214	2.520445160120411	1.332246897822245	0.07283952251509153	2.497601746843517	1.321048417988373	-0.03218987395543801	2.510291055103457	1.349034897087725	0.03412731649827755	2.615917223291716	1.71392633238053	-0.0601026470201439	2.641368909320232	1.684850437539367	-0.1859693067760721	2.78372468617697	1.512592207042565	-0.3595630612882565	2.680539153072226	1.323720696192815	-0.2627398062388804	2.636463767177169	1.322788446086259	-0.1767024456990478
[truncated: 48 more columns]
