# Supplementary material for: Simulation of Human Movement in Zero Gravity
Source: Sensors (Basel). 2024 Mar 9;24(6):1770. doi: 10.3390/s24061770 (PMC10976247; doi:10.3390/s24061770)
Supplement: Supplementary file 1 [file sensors-24-01770-s001.zip › supplementary/motion_data/12 Jion/motion1_raw.trc]

PathFileType	4	(X/Y/Z)	sample.trc
DataRate	CameraRate	NumFrames	NumMarkers	Units	OrigDataRate	OrigDataStartFrame	OrigNumFrames
0.033333333333333333	0.033333333333333333	436	32	m	0.033333333333333333	1	436
Frame#	Time	PELVIS			SPINE_NAVEL			SPINE_CHEST			NECK			CLAVICLE_LEFT			SHOULDER_LEFT			ELBOW_LEFT			WRIST_LEFT			HAND_LEFT			HANDTIP_LEFT			THUMB_LEFT			CLAVICLE_RIGHT			SHOULDER_RIGHT			ELBOW_RIGHT			WRIST_RIGHT			HAND_RIGHT
		X1	Y1	Z1	X2	Y2	Z2	X3	Y3	Z3	X4	Y4	Z4	X5	Y5	Z5	X6	Y6	Z6	X7	Y7	Z7	X8	Y8	Z8	X9	Y9	Z9	X10	Y10	Z10	X11	Y11	Z11	X12	Y12	Z12	X13	Y13	Z13	X14	Y14	Z14	X15	Y15	Z15	X16	Y16	Z16
1	0	2.51537939453125	1.208932388305664	-0.005316535949707032	2.49983349609375	1.384332366943359	-0.005341417789459228	2.49935205078125	1.524956848144531	0.001115145683288574	2.515740966796875	1.73794140625	0.01804838180541992	2.499844970703125	1.701632873535156	0.04578741073608399	2.436051025390625	1.65173583984375	0.1613226928710937	2.4066787109375	1.380953430175781	0.1757308044433594	2.3395556640625	1.177949996948242	0.09393982696533203	2.39005224609375	1.101087760925293	0.1179236602783203	2.40295849609375	1.067669075012207	0.01747006225585937	2.409488525390625	1.092843055725098	0.02012197685241699	2.52804296875	1.703649047851562	-0.01431846618652344	2.564833984375	1.674004638671875	-0.1352156372070313	2.612926513671875	1.405944976806641	-0.1905878753662109	2.508797119140625	1.203895172119141	-0.2361267852783203	2.580211181640625	1.130667831420898	-0.2392726135253906
2	0.03333300000000072	2.51900634765625	1.203694274902344	-0.009445178985595703	2.501553466796875	1.380877471923828	-0.008210954666137695	2.499998291015625	1.522995239257813	-0.0004454096853733062	2.51548291015625	1.738544677734375	0.01514036846160889	2.499055419921875	1.702008728027344	0.04321212005615235	2.43155322265625	1.65488525390625	0.1597266540527344	2.416080078125	1.380219543457031	0.1791143646240234	2.3284033203125	1.184501434326172	0.09202593231201171	2.371388671875	1.098888122558594	0.09960643768310547	2.402656982421875	1.019008918762207	0.03425985717773437	2.396134033203125	1.091548500061035	0.0253177547454834	2.528619384765625	1.70364501953125	-0.01706927299499512	2.56917138671875	1.671957214355469	-0.1378025970458985	2.613508544921875	1.398902648925781	-0.1871684265136719	2.50250244140625	1.19828141784668	-0.2358610076904297	2.582759765625	1.133076721191406	-0.239505859375
3	0.0666670000000007	2.52057861328125	1.205017303466797	-0.009511426925659179	2.50281494140625	1.382571533203125	-0.007321735858917236	2.500371337890625	1.52494921875	0.001397613406181336	2.511753173828125	1.741208862304688	0.01759761047363281	2.4955185546875	1.70424658203125	0.04541827774047852	2.4296953125	1.655136291503906	0.1624736938476563	2.414911865234375	1.379730895996094	0.180906005859375	2.3289521484375	1.183579925537109	0.09169049072265625	2.369345458984375	1.09643864440918	0.09891017150878906	2.4060400390625	1.019280395507812	0.03271199035644531	2.399362548828125	1.091029647827148	0.02489912414550781	2.526044189453125	1.706531494140625	-0.01453375625610352	2.56769775390625	1.673992431640625	-0.1349935607910156	2.61563427734375	1.401433929443359	-0.1873265838623047	2.516596435546875	1.195296783447266	-0.2411223449707031	2.59723974609375	1.130088836669922	-0.2409749603271484
4	0.1000000000000005	2.5201845703125	1.205294387817383	-0.008985673904418946	2.50230322265625	1.382729583740234	-0.006288164138793946	2.49943359375	1.524997924804687	0.002774837493896485	2.51277001953125	1.740784484863281	0.02190281105041504	2.49590869140625	1.70364794921875	0.04906270980834961	2.4275078125	1.654055541992188	0.1643257141113281	2.415326904296875	1.378542755126953	0.1806187591552735	2.329513427734375	1.18452278137207	0.08704588317871094	2.369162109375	1.097150917053223	0.09486354827880859	2.40794970703125	1.020362421035767	0.02953305816650391	2.40278955078125	1.091648506164551	0.02433561134338379	2.527028564453125	1.706406188964844	-0.01052066516876221	2.567280517578125	1.675131958007813	-0.1317095947265625	2.615559814453125	1.403011749267578	-0.1851506042480469	2.5208525390625	1.19542121887207	-0.2405589447021484	2.604217041015625	1.13383430480957	-0.2396280212402344
5	0.1333330000000004	2.521865234375	1.203999969482422	-0.009206369400024414	2.501834228515625	1.380779907226563	-0.006406146049499512	2.496327880859375	1.522653503417969	0.002329911947250366	2.510686279296875	1.7378037109375	0.02206778335571289	2.493444091796875	1.700781921386719	0.04893519592285156	2.42460546875	1.65196826171875	0.1638514099121094	2.414452880859375	1.377089752197266	0.1811673278808594	2.33065478515625	1.182896057128906	0.08748329162597657	2.371012939453125	1.095965232849121	0.09361003875732422	2.4102470703125	1.020172916412353	0.02780586433410645	2.4045634765625	1.091504493713379	0.02412864112854004	2.524973876953125	1.703508728027344	-0.01025361919403076	2.566348876953125	1.674090576171875	-0.1311924743652344	2.616680419921875	1.402796905517578	-0.1834318389892578	2.521941650390625	1.196654022216797	-0.2417665252685547	2.602252197265625	1.131547775268555	-0.2438081359863281
6	0.1666670000000003	2.520563720703125	1.204920776367187	-0.008862686157226563	2.50150634765625	1.382204895019531	-0.006441290855407715	2.495509033203125	1.524417419433594	0.001489654660224915	2.51320947265625	1.73953857421875	0.0238504581451416	2.495041015625	1.702428649902344	0.05017454528808594	2.424358154296875	1.651590393066406	0.1634689483642578	2.416528564453125	1.37578125	0.1761715850830078	2.329986572265625	1.182596527099609	0.08165079498291015	2.373303466796875	1.097199081420899	0.0913748779296875	2.411185791015625	1.02155241394043	0.02423846817016602	2.40758935546875	1.09152473449707	0.02384275245666504	2.52730810546875	1.705299438476563	-0.008775921821594238	2.56864208984375	1.678787353515625	-0.1307078399658203	2.609297607421875	1.404554779052734	-0.1791955108642578	2.525722412109375	1.194060317993164	-0.2410063018798828	2.608073486328125	1.131455413818359	-0.2348016510009766
7	0.2000000000000002	2.53486328125	1.203832077026367	-0.007079788208007812	2.5165966796875	1.38239599609375	-0.005371198177337646	2.509512939453125	1.525548950195312	0.001743862390518188	2.5275537109375	1.742261657714844	0.02240460395812988	2.50903369140625	1.705177368164063	0.04912337493896484	2.438031494140625	1.652131713867187	0.1624043731689453	2.43101025390625	1.374243896484375	0.1684989624023437	2.34186767578125	1.177929870605469	0.07920584106445312	2.399353271484375	1.101432350158691	0.09438295745849609	2.43710595703125	1.026051126480102	0.02573646545410156	2.4271494140625	1.091804817199707	0.02315208244323731	2.541895751953125	1.707476257324219	-0.01003376197814941	2.58626953125	1.68006591796875	-0.131640640258789	2.6311162109375	1.404446685791016	-0.1794290466308594	2.5426416015625	1.194845077514648	-0.2433488922119141	2.627020263671875	1.133908752441406	-0.23632080078125
8	0.233333	2.523337158203125	1.201910202026367	-0.005157121658325195	2.508685546875	1.379677459716797	-0.003639721393585205	2.5016982421875	1.522039306640625	0.0008319383263587952	2.514509521484375	1.737654907226562	0.02239711952209473	2.4964130859375	1.700314025878906	0.0484710922241211	2.422025634765625	1.647321960449219	0.1584121856689453	2.4130751953125	1.371380126953125	0.1691861724853516	2.327143310546875	1.176509353637695	0.07743632507324219	2.38190234375	1.099522666931152	0.09597785949707031	2.416407958984375	1.026124603271484	0.02460551261901855	2.411015380859375	1.092331466674805	0.020504150390625	2.530128662109375	1.703525024414063	-0.009669294357299804	2.57411376953125	1.677650085449219	-0.1308515014648438	2.614607421875	1.403231109619141	-0.1789183502197266	2.533510986328125	1.191941345214844	-0.24158447265625	2.618556396484375	1.133057800292969	-0.2347953033447266
9	0.266667	2.522722900390625	1.201072067260742	-0.005194228172302246	2.504322265625	1.379128479003906	-0.004293329715728759	2.496803466796875	1.521914916992188	0.00164129912853241	2.515264892578125	1.73791845703125	0.02296156311035156	2.49590771484375	1.701	0.04905773544311524	2.41971435546875	1.647711791992188	0.1582746276855469	2.41378564453125	1.370662811279297	0.1677254333496094	2.32840966796875	1.176008026123047	0.07297216033935547	2.37745703125	1.097092567443848	0.09946019744873047	2.412120361328125	1.026628217697144	0.02470845031738281	2.4138349609375	1.091748344421387	0.01997257041931152	2.5302685546875	1.703192504882812	-0.00902793788909912	2.5783291015625	1.676198486328125	-0.1289166259765625	2.617582763671875	1.400681671142578	-0.1775660705566406	2.53881884765625	1.188380126953125	-0.242848876953125	2.62369775390625	1.130063034057617	-0.2281206665039062
10	0.3000000000000007	2.525314453125	1.201436614990234	-0.004258557796478272	2.506306884765625	1.379415679931641	-0.002367339134216309	2.49580859375	1.522044921875	0.002640811204910278	2.5178603515625	1.737636962890625	0.02463240432739258	2.498311767578125	1.700899841308594	0.05083860397338867	2.422420654296875	1.646850830078125	0.1598858489990234	2.407674560546875	1.369993408203125	0.1627469329833984	2.32567041015625	1.167238464355469	0.08324866485595703	2.39333056640625	1.099035316467285	0.09348382568359374	2.4291962890625	1.027576723098755	0.02026408195495605	2.415746826171875	1.092986343383789	0.02121039199829101	2.531880615234375	1.702833984375	-0.007714968204498291	2.577594482421875	1.672598266601562	-0.1277427978515625	2.61783154296875	1.397584655761719	-0.1783439331054688	2.539302490234375	1.184857833862305	-0.2424880828857422	2.624239990234375	1.126725540161133	-0.2273946075439453
11	0.3333330000000005	2.527544921875	1.200719085693359	-0.004820257663726807	2.508399169921875	1.378517761230469	-0.003190748691558838	2.499687744140625	1.52108837890625	0.002964782238006592	2.518776123046875	1.736913513183594	0.0233708610534668	2.499544921875	1.700166625976562	0.04971158599853515	2.422026611328125	1.646548400878906	0.1576449737548828	2.405902099609375	1.370033355712891	0.1542425689697266	2.33202734375	1.160269271850586	0.08645850372314454	2.41646044921875	1.116950096130371	0.06881144714355469	2.431788818359375	1.020406387329102	0.02216147232055664	2.418124267578125	1.093668251037598	0.01641540145874023	2.53345263671875	1.702075256347656	-0.008574030876159667	2.57952099609375	1.672655334472656	-0.1285337829589844	2.621426513671875	1.398036529541016	-0.1784477081298828	2.543279052734375	1.185213531494141	-0.2419268798828125	2.627606201171875	1.127012298583984	-0.224523681640625
12	0.3666670000000005	2.526916259765625	1.20034455871582	-0.004073618412017822	2.507609619140625	1.377722381591797	-0.001946826457977295	2.498032470703125	1.519919799804688	0.004212521553039551	2.517518310546875	1.735155090332031	0.02532902526855469	2.49818212890625	1.698447204589844	0.05144376373291016	2.421147705078125	1.645887817382813	0.1598229064941406	2.404764892578125	1.370029876708984	0.1546441345214844	2.3343466796875	1.158511276245117	0.09049388885498047	2.418584716796875	1.12043921661377	0.06347233963012695	2.405497802734375	1.017131864547729	0.03455329513549805	2.416352294921875	1.093322662353516	0.01581629371643066	2.5321611328125	1.700465698242188	-0.006623793601989746	2.577575439453125	1.672219543457031	-0.1267945327758789	2.61599072265625	1.397894134521484	-0.1775936889648438	2.547728515625	1.183019973754883	-0.2435825042724609	2.633188232421875	1.126801879882813	-0.2265612640380859
13	0.4000000000000004	2.529647216796875	1.201061553955078	-0.003719813585281372	2.513251708984375	1.3786494140625	-0.000140854150056839	2.50298486328125	1.520796081542969	0.004879327297210694	2.521045166015625	1.736087890625	0.02594685554504395	2.501781494140625	1.699294738769531	0.05196454238891601	2.422720458984375	1.646260131835938	0.1585757446289063	2.407262939453125	1.370414794921875	0.155023910522461	2.33843603515625	1.158615432739258	0.09035311889648437	2.423026123046875	1.120571823120117	0.06453170776367187	2.4088818359375	1.01783934211731	0.03422940063476562	2.419104248046875	1.093543472290039	0.014848388671875	2.536080810546875	1.701476440429687	-0.005882566928863526	2.579439208984375	1.674449768066406	-0.1270413513183594	2.61740234375	1.399876953125	-0.1763032684326172	2.54531005859375	1.185328887939453	-0.2389164733886719	2.63204248046875	1.130175567626953	-0.2254240112304688
14	0.4333330000000002	2.53116943359375	1.200170639038086	-0.00378870153427124	2.51168212890625	1.377378265380859	-0.002613014459609985	2.502868408203125	1.519502136230469	0.003452451944351196	2.52175634765625	1.734498168945313	0.02554631996154785	2.5021083984375	1.697712097167969	0.05123301696777344	2.424753173828125	1.646057556152344	0.1596514587402344	2.40742041015625	1.370515319824219	0.1538745422363281	2.338640625	1.158422134399414	0.09059378051757813	2.423133544921875	1.119944732666016	0.06530178833007813	2.40878466796875	1.017800495147705	0.03336535263061523	2.420839111328125	1.093625694274902	0.01616001129150391	2.536890869140625	1.699964599609375	-0.006278214931488037	2.585731201171875	1.674181945800781	-0.1255279159545898	2.61792626953125	1.398993682861328	-0.1745673217773437	2.5535751953125	1.183084686279297	-0.2403660736083984	2.63752734375	1.128278549194336	-0.2142351379394531
15	0.4666670000000002	2.532638671875	1.200442977905273	-0.003682013988494873	2.512967041015625	1.377616638183594	-0.002077410936355591	2.5033798828125	1.519684692382812	0.003930341482162475	2.52207470703125	1.734763000488281	0.02525084495544434	2.502555419921875	1.698040466308594	0.05112082290649414	2.42544091796875	1.645811828613281	0.1594247741699219	2.40916943359375	1.37020458984375	0.1544809722900391	2.339400146484375	1.15888298034668	0.08976731872558594	2.4236728515625	1.120922760009766	0.06302268981933594	2.41188134765625	1.017536096572876	0.03421134567260743	2.422193603515625	1.093871788024902	0.0158864336013794	2.537147705078125	1.700144653320312	-0.006506155967712402	2.585329833984375	1.672336547851562	-0.1255600433349609	2.626004638671875	1.398127044677734	-0.1736805419921875	2.55253125	1.18498991394043	-0.2389118499755859	2.63625341796875	1.127621711730957	-0.2181096649169922
16	0.5	2.535179931640625	1.198839782714844	-0.003507773637771606	2.515784912109375	1.375621765136719	-0.001597022652626038	2.505953369140625	1.517345947265625	0.004242848396301269	2.523603515625	1.731934692382813	0.02622562980651855	2.50429736328125	1.695122619628906	0.05191112899780274	2.425547119140625	1.642338562011719	0.1583124694824219	2.410025634765625	1.367299530029297	0.1560299224853516	2.34149951171875	1.156377365112305	0.09062545013427735	2.426475341796875	1.116279006958008	0.0709732894897461	2.411459228515625	1.01614008140564	0.03422793579101562	2.42330908203125	1.094118644714355	0.01684600830078125	2.538805908203125	1.697572448730469	-0.005569098472595214	2.58566748046875	1.672206970214844	-0.1253547973632813	2.628031005859375	1.39900765991211	-0.1739223022460938	2.554285888671875	1.185640182495117	-0.2360497436523437	2.63893115234375	1.129033615112305	-0.2183278198242188
17	0.5333330000000007	2.537576416015625	1.201009124755859	-0.00281636905670166	2.519114990234375	1.378857360839844	-0.0005142053365707397	2.509013671875	1.521358947753906	0.004769013404846191	2.529361083984375	1.737003662109375	0.02566161727905273	2.509431640625	1.700384887695312	0.05165171051025391	2.42884814453125	1.648158813476563	0.1579946899414063	2.409695556640625	1.371850982666016	0.155502685546875	2.3445908203125	1.156924453735352	0.09540422058105469	2.4299365234375	1.119713485717774	0.06997190093994141	2.415649169921875	1.018304817199707	0.03472959136962891	2.425251220703125	1.09911124420166	0.01637788200378418	2.544298583984375	1.702083251953125	-0.006065230846405029	2.594509521484375	1.673553405761719	-0.1245560607910156	2.634340087890625	1.398425140380859	-0.1732109527587891	2.552379638671875	1.186561447143555	-0.2349930572509766	2.636759521484375	1.127413597106934	-0.2215393676757813
18	0.5666670000000007	2.54163427734375	1.200586639404297	-0.002318642854690552	2.521760009765625	1.378036773681641	0.0007070361375808716	2.51137060546875	1.520284790039062	0.007102563858032227	2.527879150390625	1.735937805175781	0.02833492088317871	2.508678466796875	1.698969604492187	0.0542574577331543	2.42914404296875	1.646644409179687	0.1610886688232422	2.410531982421875	1.370694305419922	0.1561957702636719	2.34364306640625	1.157097183227539	0.09451129913330078	2.428899169921875	1.118816513061524	0.07091126251220703	2.418720947265625	1.01742314529419	0.03464779281616211	2.4268193359375	1.097062843322754	0.01890978240966797	2.543361083984375	1.701393310546875	-0.003441717386245728	2.590532958984375	1.672585510253906	-0.122918830871582	2.63626416015625	1.399061370849609	-0.1732648468017578	2.56000732421875	1.186657485961914	-0.2391864318847656	2.642337646484375	1.127669769287109	-0.2165264434814453
19	0.6000000000000005	2.541428955078125	1.1988427734375	-0.0009546123147010803	2.520802978515625	1.375600311279297	0.001705567359924316	2.510918212890625	1.517366149902344	0.008734710693359375	2.527175537109375	1.732474365234375	0.02803466033935547	2.508052978515625	1.695842163085937	0.05417536163330078	2.429651611328125	1.647857666015625	0.1632071685791016	2.416192138671875	1.372523376464844	0.1660659332275391	2.345781005859375	1.162324935913086	0.09977033996582031	2.429788818359375	1.123746437072754	0.07365208435058594	2.418426513671875	1.023477979660034	0.035746826171875	2.42536279296875	1.099157279968262	0.02192753601074219	2.54265576171875	1.697786254882812	-0.0033222177028656	2.59036669921875	1.668904052734375	-0.1220717315673828	2.64171875	1.397623138427734	-0.1737510070800781	2.559221435546875	1.188699005126953	-0.2404222717285156	2.63876904296875	1.127204864501953	-0.216159912109375
20	0.6333330000000004	2.541632568359375	1.201775573730469	0.0006489557027816773	2.522912353515625	1.379437683105469	0.003037286996841431	2.51426708984375	1.521844543457031	0.009842900276184082	2.529650390625	1.737822387695312	0.02951324462890625	2.510151611328125	1.700987182617188	0.05544220733642578	2.431868896484375	1.64931640625	0.1635902252197266	2.416259765625	1.373039794921875	0.1670327301025391	2.350938720703125	1.160689498901367	0.09928704071044922	2.43684130859375	1.122328796386719	0.07811692810058593	2.421237060546875	1.024414985656738	0.0347734603881836	2.42937060546875	1.097909851074219	0.02015163803100586	2.545784912109375	1.703053833007813	-0.001722702741622925	2.59617236328125	1.673311462402344	-0.1197106857299805	2.634911376953125	1.398967803955078	-0.1720967864990234	2.56241064453125	1.186063690185547	-0.240936767578125	2.641445068359375	1.124087440490723	-0.2146114501953125
21	0.6666670000000003	2.54262255859375	1.201796798706055	0.0006810707449913025	2.524119873046875	1.379540863037109	0.002978827714920044	2.51568994140625	1.522008483886719	0.00975050163269043	2.531321044921875	1.738056396484375	0.02923076248168945	2.5115517578125	1.701282592773437	0.05507221984863282	2.43289013671875	1.649978576660156	0.1631809997558594	2.4169150390625	1.373654083251953	0.1680114288330078	2.35072900390625	1.16161637878418	0.0998699722290039	2.436541748046875	1.123261734008789	0.07818991088867187	2.423009765625	1.025072641372681	0.03468566513061523	2.4295693359375	1.099059150695801	0.02077313423156738	2.547634521484375	1.703201782226563	-0.001841081261634827	2.59942431640625	1.6733818359375	-0.1192482452392578	2.6395615234375	1.398657073974609	-0.1690087432861328	2.5601474609375	1.188440551757812	-0.2387340393066406	2.6401025390625	1.127443778991699	-0.2127717437744141
22	0.7000000000000002	2.54714892578125	1.200789428710938	0.001122104644775391	2.527287353515625	1.378121673583984	0.00276765513420105	2.518289306640625	1.520351196289063	0.009246200561523437	2.53408935546875	1.735864135742188	0.0307379035949707	2.514727294921875	1.698867431640625	0.05642781448364258	2.435845703125	1.650241638183594	0.1653241729736328	2.420676025390625	1.374322509765625	0.1716765594482422	2.351669677734375	1.164898025512695	0.09956574249267579	2.43659716796875	1.126338768005371	0.07553771209716797	2.425664794921875	1.026501096725464	0.03560906982421875	2.43270654296875	1.098432968139649	0.02370326995849609	2.549954345703125	1.701397705078125	-0.0008754916191101074	2.599577880859375	1.675036743164062	-0.1198121871948242	2.645548828125	1.401306182861328	-0.1675438842773438	2.56283349609375	1.190955276489258	-0.2315933837890625	2.64434716796875	1.128840148925781	-0.2157170104980469
23	0.733333	2.549381103515625	1.200879287719727	0.002243683576583862	2.5295166015625	1.377943054199219	0.003887118577957153	2.519785888671875	1.519934692382813	0.009810422897338867	2.5339111328125	1.735359436035156	0.03004153823852539	2.51492431640625	1.698410278320313	0.05593948745727539	2.436398193359375	1.649581909179688	0.1647220611572266	2.42237890625	1.374031127929688	0.1717228393554688	2.3540205078125	1.164841415405274	0.09942787933349609	2.4390283203125	1.125938507080078	0.07685900115966797	2.428722412109375	1.026392162322998	0.0364756965637207	2.4346953125	1.097491455078125	0.02431898498535156	2.5499560546875	1.700895080566406	-0.001367481470108032	2.599757568359375	1.674301879882813	-0.1199604797363281	2.6491171875	1.401598388671875	-0.1677070617675781	2.567955810546875	1.190981964111328	-0.2315853271484375	2.64599951171875	1.125637557983398	-0.2125584411621094
24	0.766667	2.550432373046875	1.201262268066406	0.006346874237060547	2.530900634765625	1.37836880493164	0.008083749771118164	2.520116943359375	1.520321838378906	0.01317982769012451	2.536464599609375	1.735904602050781	0.02982172775268555	2.517105224609375	1.699587585449219	0.05633425140380859	2.437250244140625	1.650621948242188	0.1640897369384766	2.4236298828125	1.375284790039063	0.1776313934326172	2.35574658203125	1.166492172241211	0.1037310409545898	2.440486083984375	1.130517135620117	0.07589608001708985	2.418855224609375	1.028024084091187	0.04992213821411133	2.4346708984375	1.096817199707031	0.02813985252380371	2.552145751953125	1.700757751464844	-0.001012358784675598	2.599821044921875	1.670407897949219	-0.1195826950073242	2.650953369140625	1.39838916015625	-0.1693866577148438	2.564950927734375	1.189261657714844	-0.2318388519287109	2.6456640625	1.126895454406738	-0.2139679412841797
25	0.8000000000000007	2.5524990234375	1.201648376464844	0.008434444427490235	2.5328076171875	1.378911468505859	0.009024153709411621	2.521997314453125	1.521023620605469	0.01326023197174072	2.53808349609375	1.736897644042969	0.02898391914367676	2.518677001953125	1.70064599609375	0.0556351203918457	2.439362548828125	1.650769714355469	0.1635482025146484	2.42381298828125	1.375233917236328	0.1761733703613281	2.355037841796875	1.165753707885742	0.1043985214233398	2.439398681640625	1.13003190612793	0.07483213806152343	2.420489501953125	1.026847862243652	0.04905373764038086	2.433621337890625	1.096637191772461	0.02771294021606445	2.55389697265625	1.701596130371094	-0.001678878426551819	2.604509521484375	1.670411437988281	-0.1189433059692383	2.659122314453125	1.398850128173828	-0.1690256042480469	2.567895263671875	1.191775482177734	-0.2317243041992187	2.646967529296875	1.126873970031738	-0.2150260162353516
26	0.8333330000000005	2.551094970703125	1.201544403076172	0.008962267875671387	2.532150390625	1.379297546386719	0.009650350570678711	2.522132568359375	1.521784484863281	0.01419366836547852	2.53864111328125	1.738086853027344	0.03042473983764648	2.519042236328125	1.701739135742188	0.05700970077514649	2.4390126953125	1.651842224121094	0.1648173522949219	2.425990234375	1.375555053710938	0.1776828918457031	2.358092041015625	1.165683120727539	0.1045204696655273	2.443384765625	1.128705154418945	0.07869274902343749	2.421385009765625	1.026682094573975	0.04988944244384766	2.438510009765625	1.097003044128418	0.02948959922790527	2.5545078125	1.702733764648438	-0.0003323014974594116	2.6052978515625	1.673618713378906	-0.1183860702514648	2.65881787109375	1.40088330078125	-0.1668538360595703	2.57354296875	1.190595520019531	-0.2292432250976562	2.651346435546875	1.123832542419434	-0.2124539489746094
27	0.8666670000000005	2.553395263671875	1.201632507324219	0.01232123470306397	2.534762451171875	1.379126251220703	0.01238266181945801	2.523416748046875	1.521320068359375	0.01538937568664551	2.53953955078125	1.737319213867187	0.03128297996520996	2.51984130859375	1.70105908203125	0.05776601409912109	2.439968505859375	1.651674072265625	0.1656150817871094	2.42851123046875	1.375676544189453	0.1762660522460938	2.360514404296875	1.165787109375	0.1044631195068359	2.4447578125	1.131175323486328	0.07309474182128907	2.424537353515625	1.027494638442993	0.05017083740234375	2.44181884765625	1.09734610748291	0.02871736145019531	2.555622314453125	1.701983337402344	0.0007491139769554138	2.60642626953125	1.672028503417969	-0.1168475570678711	2.66071875	1.399434509277344	-0.1624885559082031	2.57388916015625	1.190534820556641	-0.2259385528564453	2.6545888671875	1.127745475769043	-0.2085506591796875
28	0.9000000000000004	2.558501708984375	1.200392974853516	0.01296890163421631	2.53836962890625	1.377256622314453	0.01314314079284668	2.525779541015625	1.5189755859375	0.01605967712402344	2.539661376953125	1.73468359375	0.03023724174499512	2.520439208984375	1.698519592285156	0.05696500778198242	2.440699951171875	1.650496459960938	0.1650361633300781	2.431044189453125	1.375165466308594	0.1761143493652344	2.361099853515625	1.166497039794922	0.1045674438476562	2.445591796875	1.128940292358398	0.0784629898071289	2.43049658203125	1.026149965286255	0.04965757369995117	2.442489990234375	1.097946464538574	0.0311978759765625	2.5560087890625	1.699375122070312	2.086721360683441e-05	2.6065048828125	1.666571899414063	-0.1165624694824219	2.662161865234375	1.395192810058594	-0.1632806396484375	2.576785888671875	1.185796096801758	-0.2247790832519531	2.656855712890625	1.12097339630127	-0.2153800201416016
29	0.9333330000000002	2.561798095703125	1.201240737915039	0.01362904071807861	2.541154296875	1.37822412109375	0.01379559230804443	2.52756689453125	1.520001892089844	0.0162740421295166	2.5406611328125	1.736031677246094	0.02957642364501953	2.521576416015625	1.69986865234375	0.05649286651611328	2.441870849609375	1.65202294921875	0.1648548431396484	2.428427490234375	1.376588226318359	0.1762474670410156	2.36147119140625	1.166606231689453	0.1049388732910156	2.446766357421875	1.129294830322266	0.08081794738769531	2.43261572265625	1.026604198455811	0.05080046463012695	2.44397119140625	1.096556488037109	0.03330095672607422	2.55713427734375	1.700626953125	-0.0005387952327728272	2.606798828125	1.670748291015625	-0.1184057922363281	2.65772509765625	1.396790313720703	-0.15632568359375	2.5807841796875	1.181958587646484	-0.2106859741210937	2.660824951171875	1.116259956359863	-0.2108513946533203
30	0.9666670000000002	2.56252685546875	1.199786956787109	0.01498041534423828	2.542150634765625	1.376832489013672	0.01560946178436279	2.5278291015625	1.518569641113281	0.01771772003173828	2.53700048828125	1.734957824707031	0.02895141410827637	2.518163330078125	1.698736999511719	0.05598025131225586	2.437739013671875	1.650827758789063	0.1638153228759766	2.431087890625	1.375436340332031	0.1816332550048828	2.363679931640625	1.167305160522461	0.1053617172241211	2.44901025390625	1.130256896972656	0.08089426422119141	2.43674658203125	1.02725546836853	0.05104222869873047	2.446307861328125	1.096833114624023	0.03389815902709961	2.554508544921875	1.69953466796875	-0.0005668513774871826	2.60478271484375	1.665223999023437	-0.1169858703613281	2.662420654296875	1.392746307373047	-0.1563114776611328	2.586342041015625	1.177560485839844	-0.2106671295166016	2.663688720703125	1.108692420959473	-0.2094826965332031
31	1	2.56553662109375	1.201748260498047	0.0170701789855957	2.545609375	1.379376220703125	0.01679262351989746	2.52981005859375	1.52139599609375	0.01668513679504394	2.544512939453125	1.738124206542969	0.02788893508911133	2.524435302734375	1.702321960449219	0.05484501647949219	2.441237548828125	1.652360900878906	0.1601761627197266	2.430581787109375	1.376602203369141	0.1824751129150391	2.3656787109375	1.167424118041992	0.1048223266601563	2.45164013671875	1.13331755065918	0.07734934997558594	2.4247294921875	1.030147932052612	0.05859514999389649	2.449510986328125	1.097085830688477	0.03317386627197266	2.561423095703125	1.702126770019531	-0.001527098059654236	2.6121123046875	1.668273498535156	-0.1183386077880859	2.667043701171875	1.394257202148438	-0.1567970886230469	2.590752685546875	1.178308883666992	-0.2108299560546875	2.669046142578125	1.110041694641113	-0.2107419586181641
32	1.033333000000001	2.56751416015625	1.202018142700195	0.01788570404052734	2.54755908203125	1.379632507324219	0.0177391185760498	2.53106396484375	1.5215634765625	0.01715311050415039	2.5444462890625	1.73830126953125	0.02951675033569336	2.524283447265625	1.702265319824219	0.05608992385864258	2.4407724609375	1.652373779296875	0.1611943817138672	2.4297783203125	1.376551818847656	0.1823121337890625	2.367680908203125	1.166652786254883	0.1043522644042969	2.454206298828125	1.133383697509766	0.07765399932861328	2.428973388671875	1.029785118103027	0.05896905899047852	2.4537685546875	1.09774821472168	0.03399110412597656	2.561865234375	1.702537780761719	0.0001173326745629311	2.6138212890625	1.667639404296875	-0.1158179779052734	2.6695869140625	1.394136016845703	-0.1565378875732422	2.593294189453125	1.178243225097656	-0.2107295989990234	2.671330810546875	1.109719429016113	-0.2087882690429687
33	1.066667000000001	2.570620361328125	1.201998077392578	0.01851995468139649	2.549403076171875	1.379734527587891	0.01821629333496094	2.5324326171875	1.521825073242188	0.01796596336364746	2.543971435546875	1.739098266601562	0.02834381866455078	2.52405859375	1.703086242675781	0.05527083587646484	2.439372314453125	1.652027954101563	0.1591588592529297	2.430343994140625	1.375856689453125	0.1819926147460937	2.3678017578125	1.16576025390625	0.1038863906860352	2.4531826171875	1.136026473999023	0.06982693481445312	2.433146728515625	1.030099235534668	0.05836148452758789	2.457860107421875	1.097565826416016	0.03360355758666992	2.561752685546875	1.703159729003906	-0.000748084843158722	2.615367919921875	1.669977478027344	-0.1166554107666016	2.677372802734375	1.396955718994141	-0.1543941192626953	2.5874404296875	1.186679336547852	-0.2112132263183594	2.669384521484375	1.122649971008301	-0.2086368255615234
34	1.100000000000001	2.571874267578125	1.202055679321289	0.02312119293212891	2.550158935546875	1.379736541748047	0.02000637435913086	2.532548583984375	1.521748718261719	0.01728268814086914	2.541523681640625	1.739212280273438	0.02698895263671875	2.521434814453125	1.703086853027344	0.05364795303344726	2.43694482421875	1.652050720214844	0.1577412109375	2.432810791015625	1.376119079589844	0.1850378265380859	2.369214599609375	1.167397430419922	0.1040286407470703	2.454557373046875	1.13738493347168	0.07007054901123047	2.43446435546875	1.031463787078857	0.05846930313110352	2.458906005859375	1.098335372924805	0.03391371536254883	2.560302734375	1.703347534179688	-0.001577152848243713	2.617916748046875	1.669906799316406	-0.1155007705688477	2.6800986328125	1.397093597412109	-0.1547957611083984	2.597315673828125	1.183628936767578	-0.2107574005126953	2.675123779296875	1.114600967407227	-0.2082866363525391
35	1.133333	2.57187646484375	1.202053115844727	0.02312066459655762	2.550160888671875	1.379733673095703	0.02000485229492188	2.532548095703125	1.521745300292969	0.01727838134765625	2.54151513671875	1.739209167480469	0.02697974014282227	2.521427001953125	1.703083740234375	0.05363890838623047	2.436935302734375	1.652045715332031	0.1577296905517578	2.432815673828125	1.376114501953125	0.1850292510986328	2.369234375	1.167387832641602	0.1040221633911133	2.454580322265625	1.137381530761719	0.0700666275024414	2.434510009765625	1.031456344604492	0.05846438217163086	2.45893212890625	1.098332458496094	0.03391041564941406	2.560296630859375	1.703344543457031	-0.001584856748580933	2.617918701171875	1.669904174804687	-0.1155043487548828	2.680125	1.397095336914063	-0.1547886505126953	2.597371826171875	1.183618881225586	-0.2107479553222656	2.675196533203125	1.114609802246094	-0.2082873229980469
36	1.166667	2.575282958984375	1.201476852416992	0.02487365913391113	2.553610107421875	1.378812255859375	0.02117495536804199	2.533510986328125	1.520129333496094	0.01538934707641602	2.54126953125	1.737321105957031	0.02275401496887207	2.520780517578125	1.7014775390625	0.0493181037902832	2.43343505859375	1.649411743164062	0.1501209411621094	2.4333310546875	1.374338073730469	0.180875	2.37019482421875	1.166336288452148	0.09891692352294922	2.4542470703125	1.140222885131836	0.05947602081298828	2.446932373046875	1.032423152923584	0.05322212219238281	2.4628818359375	1.100710586547851	0.0282290210723877	2.560818359375	1.701287414550781	-0.004907229423522949	2.62044970703125	1.666985412597656	-0.1172381973266602	2.68512158203125	1.394951812744141	-0.1540188903808594	2.600658447265625	1.182875869750976	-0.2108762512207031	2.678335693359375	1.113980339050293	-0.2128681945800781
37	1.2	2.577626220703125	1.20104313659668	0.02875528526306152	2.5568603515625	1.378756988525391	0.02418778038024902	2.536635498046875	1.520210693359375	0.0167285099029541	2.54103076171875	1.737914794921875	0.02171913719177246	2.520716064453125	1.702005981445312	0.04847460174560547	2.432073486328125	1.649279052734375	0.1481233520507813	2.427823974609375	1.373247863769531	0.1735661773681641	2.369665771484375	1.161116958618164	0.09766956329345704	2.453194580078125	1.13801286315918	0.05499163818359375	2.45118896484375	1.029633052825928	0.05399153518676758	2.47102099609375	1.09951766204834	0.03118367576599121	2.56150341796875	1.701816711425781	-0.005325419902801514	2.620187255859375	1.666334533691406	-0.1180374221801758	2.68756982421875	1.394520172119141	-0.1550621948242188	2.605369384765625	1.180818389892578	-0.2107062683105469	2.67986083984375	1.108358222961426	-0.2062721862792969
38	1.233333	2.58106005859375	1.200401443481445	0.03104918479919434	2.558466552734375	1.377206756591797	0.02427821922302246	2.536598388671875	1.51779052734375	0.01465716171264648	2.539039306640625	1.734835144042969	0.01619326400756836	2.5185849609375	1.699304626464844	0.04303990936279297	2.430805419921875	1.648514404296875	0.1437507934570313	2.423752197265625	1.373518096923828	0.1695029754638672	2.3654931640625	1.162517013549805	0.0929628677368164	2.449456298828125	1.139023330688476	0.05213376235961914	2.460504638671875	1.031654209136963	0.0475411262512207	2.46671044921875	1.103213714599609	0.02722768402099609	2.56026611328125	1.698612854003906	-0.009774003982543945	2.625221435546875	1.664725219726563	-0.1189564361572266	2.69341357421875	1.393978759765625	-0.1549810791015625	2.60530078125	1.183941879272461	-0.2121181335449219	2.66668017578125	1.102360725402832	-0.1941560516357422
39	1.266667	2.583793212890625	1.200739990234375	0.03357243347167969	2.5606943359375	1.377414978027344	0.02563273620605469	2.538412109375	1.51786376953125	0.01521372413635254	2.53826025390625	1.734905700683594	0.01615578079223633	2.518241455078125	1.699210205078125	0.04310348510742187	2.430802490234375	1.648749877929688	0.1442571411132813	2.42193896484375	1.373361602783203	0.1643763427734375	2.36387890625	1.161994598388672	0.08876381683349609	2.44792041015625	1.139039855957031	0.04780997467041016	2.461789794921875	1.03191001701355	0.04787442398071289	2.4680927734375	1.104317398071289	0.02565594100952149	2.5599091796875	1.698871887207031	-0.009716793060302735	2.6227353515625	1.663976501464844	-0.1198096389770508	2.6956962890625	1.394376861572266	-0.1548799285888672	2.607360107421875	1.184539123535156	-0.2123157348632813	2.669404541015625	1.103529411315918	-0.1941081390380859
40	1.300000000000001	2.593728759765625	1.200038162231445	0.03498732376098633	2.567085693359375	1.375837493896484	0.02653735542297363	2.542915771484375	1.515751098632812	0.01696404838562012	2.5401591796875	1.732297241210937	0.01199502372741699	2.520717529296875	1.697183837890625	0.03993832015991211	2.432034423828125	1.649257690429688	0.1408473815917969	2.41855322265625	1.374466888427734	0.1590907135009766	2.36220263671875	1.160670272827149	0.09075119781494141	2.445767578125	1.135305801391602	0.0506947021484375	2.47446826171875	1.031722896575928	0.04229589462280273	2.413313232421875	1.077131523132324	0.01361659145355225	2.562093505859375	1.695901733398438	-0.01292966651916504	2.626701904296875	1.66158447265625	-0.121860725402832	2.69827490234375	1.3919765625	-0.1552858734130859	2.60592724609375	1.184150970458984	-0.2118506011962891	2.67240283203125	1.106719215393067	-0.1949084014892578
41	1.333333000000001	2.5973935546875	1.200324523925781	0.03559377288818359	2.569204833984375	1.375866943359375	0.02550142860412598	2.543039794921875	1.515320373535156	0.01385099601745605	2.540097412109375	1.731953186035156	0.009057523727416993	2.520498779296875	1.696781188964844	0.03685062408447266	2.43136083984375	1.648550415039062	0.1372920227050781	2.42087890625	1.373680084228516	0.1578056488037109	2.365197509765625	1.159674438476562	0.08926400756835938	2.44937841796875	1.136668869018555	0.04898318481445312	2.47831640625	1.032841697692871	0.04506552505493164	2.425381591796875	1.094431510925293	0.005155958175659179	2.562241455078125	1.695588073730469	-0.01576394176483154	2.628530029296875	1.663627258300781	-0.1244644088745117	2.698077392578125	1.393051025390625	-0.1551578979492187	2.610599609375	1.183541122436524	-0.2136002960205078	2.6671826171875	1.097688766479492	-0.2018594970703125
42	1.366667000000001	2.597406982421875	1.200312591552734	0.03556948471069336	2.569215576171875	1.375854949951172	0.02547886657714844	2.543049072265625	1.515308471679687	0.01383037567138672	2.5400966796875	1.7319423828125	0.009073513984680176	2.52049169921875	1.696764465332031	0.03685482788085938	2.43129052734375	1.648479187011719	0.1372143859863281	2.4207529296875	1.373589111328125	0.1574378051757812	2.365008544921875	1.159714767456055	0.08853726959228515	2.449167236328125	1.136729934692383	0.04819799041748047	2.47810888671875	1.032923496246338	0.04378607940673828	2.424609619140625	1.094632759094238	0.004091501235961914	2.562250244140625	1.695582580566406	-0.0157477970123291	2.628586669921875	1.663651062011719	-0.1244276580810547	2.698214111328125	1.393097198486328	-0.1551411743164063	2.61083544921875	1.183563842773438	-0.2136499938964844	2.66750830078125	1.097763160705566	-0.2019628601074219
43	1.4	2.59758935546875	1.200251205444336	0.03549065399169922	2.56931494140625	1.375763000488281	0.02543814086914063	2.543062744140625	1.515185607910156	0.01379970169067383	2.53979443359375	1.731797119140625	0.009300165176391602	2.520208984375	1.696560485839844	0.03701155471801758	2.430824462890625	1.64773974609375	0.1369259948730469	2.421076171875	1.372729644775391	0.1554361724853516	2.365856689453125	1.159315093994141	0.08479290771484375	2.45002685546875	1.136912612915039	0.04417542266845703	2.480267333984375	1.033591762542725	0.03779744338989258	2.421420654296875	1.094848724365234	-0.001217290759086609	2.56203076171875	1.695504150390625	-0.0155343713760376	2.628528076171875	1.663789245605469	-0.1241623992919922	2.698489013671875	1.39337353515625	-0.1550578155517578	2.6113154296875	1.18387678527832	-0.2139013061523438	2.668038818359375	1.098143104553223	-0.2020669403076172
44	1.433333	2.605766845703125	1.199896957397461	0.03804132843017578	2.574909423828125	1.375638702392578	0.02632245254516602	2.542815185546875	1.513932312011719	0.009572461128234863	2.538417724609375	1.731477355957031	0.007165550708770752	2.51869873046875	1.695715637207031	0.03447397613525391	2.430630615234375	1.641381530761719	0.1335750274658203	2.42663427734375	1.364434722900391	0.1337578125	2.37515966796875	1.14907307434082	0.0629683952331543	2.457613525390625	1.12452660369873	0.01922198677062988	2.533892578125	1.054556900024414	-0.01263786125183105	2.42641796875	1.092427001953125	-0.02587356376647949	2.5611552734375	1.695395629882813	-0.0179376106262207	2.627976806640625	1.662115844726562	-0.126573371887207	2.69856640625	1.390298126220703	-0.154465087890625	2.61035888671875	1.18002946472168	-0.2129868621826172	2.67458154296875	1.098830116271973	-0.2039808044433594
45	1.466667	2.61640966796875	1.199738632202148	0.03976886367797852	2.584891845703125	1.375653472900391	0.02758475685119629	2.551129638671875	1.513811096191406	0.01083236885070801	2.540372802734375	1.731489868164062	0.006483510494232177	2.522045166015625	1.695373168945312	0.03444250869750977	2.435650634765625	1.637942993164063	0.1336374206542969	2.43245556640625	1.360641326904297	0.1246516494750977	2.378126220703125	1.16462776184082	0.01125070476531982	2.46695556640625	1.132118133544922	-0.00875691318511963	2.561509765625	1.086149513244629	-0.03553822326660156	2.488833984375	1.111690910339356	-0.03496590423583985	2.5638408203125	1.695777770996094	-0.01864863395690918	2.627089111328125	1.66008251953125	-0.1289273986816406	2.70091259765625	1.388414611816406	-0.1548955993652344	2.612336669921875	1.177437026977539	-0.2119675140380859	2.683872802734375	1.101810523986816	-0.2113149719238281
46	1.5	2.618761962890625	1.199276809692383	0.03890815353393555	2.587366943359375	1.375318572998047	0.02649028396606445	2.553103271484375	1.513370849609375	0.009085596084594727	2.540959228515625	1.731092468261719	0.003457335710525513	2.5230458984375	1.695015747070312	0.03179176902770996	2.437583984375	1.636563110351563	0.1313348388671875	2.433953857421875	1.359123626708984	0.1211522674560547	2.378681396484375	1.164600158691406	0.005348585605621338	2.467843994140625	1.133893127441406	-0.01627137184143066	2.5653935546875	1.095994323730469	-0.04515571212768555	2.45606982421875	1.105706977844238	-0.06916059875488281	2.56448095703125	1.695344909667969	-0.02163878059387207	2.62597998046875	1.6590244140625	-0.1328044281005859	2.697070556640625	1.386294158935547	-0.1572650299072266	2.606069580078125	1.17535823059082	-0.2112397613525391	2.67936865234375	1.101350387573242	-0.2125457763671875
47	1.533333000000001	2.6194228515625	1.198668350219727	0.03857967758178711	2.5880751953125	1.374655731201172	0.02619473457336426	2.5538505859375	1.512667663574219	0.008813631057739258	2.54168994140625	1.730316040039062	0.003411908149719238	2.523827392578125	1.694224243164062	0.03172861099243164	2.4385166015625	1.635201232910156	0.1309902648925781	2.435546630859375	1.357962921142578	0.1181602935791016	2.379831787109375	1.1651767578125	-0.0001421719789505005	2.468842041015625	1.135766845703125	-0.02392919921875	2.566764892578125	1.101151763916016	-0.0554099006652832	2.450157470703125	1.109130439758301	-0.08071444702148438	2.565168212890625	1.6946064453125	-0.02174408912658692	2.62644140625	1.658336059570312	-0.1329945526123047	2.697433837890625	1.385701629638672	-0.1576404724121094	2.60658935546875	1.174753829956055	-0.2114638671875	2.6795654296875	1.100468437194824	-0.2117062377929687
48	1.566667000000001	2.635223388671875	1.194933197021484	0.03606781005859375	2.604963623046875	1.370731994628906	0.02570861053466797	2.56762158203125	1.507276184082031	0.00654365873336792	2.543790283203125	1.723109680175781	-0.004865423679351806	2.52839697265625	1.687077575683594	0.02471021842956543	2.446478515625	1.627105285644531	0.1256658020019531	2.44657470703125	1.350956451416016	0.1070691757202148	2.39169189453125	1.165819564819336	-0.02206289672851562	2.474879638671875	1.132611511230469	-0.05781696701049804	2.570888427734375	1.113207527160645	-0.103839599609375	2.446981689453125	1.116428550720215	-0.1128134536743164	2.568664794921875	1.688064758300781	-0.02933185768127441	2.6252138671875	1.6495693359375	-0.1418904266357422	2.69780419921875	1.378294250488281	-0.1677830200195312	2.604235107421875	1.167468612670898	-0.2139899749755859	2.678537841796875	1.095345527648926	-0.2062005615234375
49	1.600000000000001	2.662380859375	1.187978271484375	0.03349871826171875	2.63401806640625	1.366703796386719	0.02412474060058594	2.593922119140625	1.503926635742188	0.0007176119685173035	2.553426513671875	1.72022119140625	-0.01349556541442871	2.53952587890625	1.682730895996094	0.01616399192810059	2.463114990234375	1.618266357421875	0.1214603729248047	2.454052734375	1.340277313232422	0.08377752685546876	2.391932373046875	1.171547668457031	-0.06842996978759766	2.479295654296875	1.144638473510742	-0.1032023086547852	2.577388671875	1.121392845153809	-0.1465884704589844	2.455424560546875	1.134991912841797	-0.1622792510986328	2.582260009765625	1.686617492675781	-0.03704098129272461	2.636556640625	1.644368957519531	-0.1515349273681641	2.700446533203125	1.366709991455078	-0.1762858276367187	2.59735546875	1.155814025878906	-0.2187680053710938	2.678950927734375	1.090267509460449	-0.2071317291259765
50	1.633333	2.66789697265625	1.180962020874023	0.02758896255493164	2.641947998046875	1.359653594970703	0.01949664497375488	2.60423291015625	1.497468109130859	-0.00205696177482605	2.55885009765625	1.7120205078125	-0.01901766014099121	2.546494873046875	1.674873657226562	0.01153395557403564	2.472116943359375	1.611230041503906	0.1182705535888672	2.4647470703125	1.336350463867187	0.06564406585693359	2.404854736328125	1.173814743041992	-0.09313518524169923	2.4905888671875	1.147644989013672	-0.1316336822509766	2.5706943359375	1.089817520141602	-0.17878564453125	2.5091298828125	1.140347198486328	-0.1639300079345703	2.587773193359375	1.6787060546875	-0.04259480667114258	2.63768115234375	1.638475402832031	-0.1593963775634765	2.69803564453125	1.360556457519531	-0.1816425933837891	2.5924521484375	1.150322860717773	-0.2173703002929687	2.67407861328125	1.084891342163086	-0.2079127655029297
51	1.666667	2.673985595703125	1.173185287475586	0.02669746398925781	2.646123291015625	1.350499816894531	0.01794803810119629	2.60724658203125	1.487138122558594	-0.00345184850692749	2.561935546875	1.700416381835937	-0.02024894332885742	2.549842041015625	1.663506225585937	0.01022948741912842	2.473210693359375	1.603964477539062	0.1166067886352539	2.463645751953125	1.332026702880859	0.05796905517578125	2.41576318359375	1.191010604858398	-0.1220356597900391	2.507666015625	1.175477645874023	-0.1488734588623047	2.568511962890625	1.095332290649414	-0.1903550262451172	2.5132734375	1.161512283325195	-0.1981415100097656	2.5905712890625	1.667285705566406	-0.04382423400878906	2.63410986328125	1.630981750488281	-0.1635486297607422	2.692899658203125	1.354520812988281	-0.1870545959472656	2.576726318359375	1.150483810424805	-0.2160918121337891	2.65079248046875	1.081481712341309	-0.1904120635986328
52	1.7	2.680142333984375	1.157399887084961	0.01797673797607422	2.64695361328125	1.332945617675781	0.008105814933776856	2.60576806640625	1.468323699951172	-0.01282675266265869	2.5696845703125	1.682622192382813	-0.02643649673461914	2.55667236328125	1.646098999023438	0.003784204006195069	2.48370556640625	1.597208862304687	0.1171015243530273	2.473635009765625	1.334693115234375	0.02880138969421387	2.453623779296875	1.198162338256836	-0.1584654693603516	2.543875	1.167393295288086	-0.1737845916748047	2.5672216796875	1.068121131896973	-0.2104477691650391	2.570093017578125	1.153410415649414	-0.1995221405029297	2.596228271484375	1.648681945800781	-0.05084220504760742	2.636253662109375	1.618190307617188	-0.172762939453125	2.685531982421875	1.340924407958984	-0.193787353515625	2.582757080078125	1.130839950561523	-0.2219012603759766	2.6556904296875	1.067800476074219	-0.1829214477539063
53	1.733333	2.68566162109375	1.144752593994141	0.01752866744995117	2.654052001953125	1.320649291992188	0.006058850288391113	2.6164541015625	1.457319152832031	-0.01405681991577148	2.57412841796875	1.670528442382813	-0.02964775276184082	2.5626435546875	1.634008972167969	0.001257499694824219	2.487029296875	1.587494323730469	0.1139939422607422	2.46344482421875	1.324682098388672	0.02844490051269531	2.437429931640625	1.231706558227539	-0.1834087829589844	2.522562255859375	1.21052392578125	-0.2239861907958984	2.62042431640625	1.192836715698242	-0.2672831420898438	2.55588818359375	1.174703201293945	-0.2255659332275391	2.601220947265625	1.637005676269531	-0.05411435317993164	2.636589111328125	1.608438110351563	-0.1780472564697266	2.666992919921875	1.328291107177734	-0.1998954772949219	2.57279052734375	1.112635330200195	-0.2141303253173828	2.656679931640625	1.054316680908203	-0.1943100891113281
54	1.766667	2.6903740234375	1.138711013793945	0.01811733818054199	2.658031494140625	1.314689270019531	0.00784293556213379	2.6197890625	1.451392730712891	-0.01160672664642334	2.575476806640625	1.663774353027344	-0.0338927116394043	2.56490576171875	1.628274536132813	-0.001450963258743286	2.487183837890625	1.587315795898438	0.1121455535888672	2.4625986328125	1.323870666503906	0.02814328002929687	2.45284423828125	1.232199966430664	-0.1858389129638672	2.53145654296875	1.2274677734375	-0.2420077056884766	2.62520556640625	1.225726837158203	-0.296695068359375	2.568331787109375	1.197509170532226	-0.2371597290039062	2.60233642578125	1.629562805175781	-0.05773212432861328	2.635295654296875	1.59885888671875	-0.1819266967773437	2.6503046875	1.317202728271484	-0.2031915893554687	2.556537841796875	1.100725425720215	-0.2071264190673828	2.63795849609375	1.043541423797608	-0.1763248443603516
55	1.800000000000001	2.695258544921875	1.120083869934082	0.02234721755981445	2.659728759765625	1.293976257324219	0.00375451135635376	2.6245283203125	1.430648162841797	-0.01711671829223633	2.57535791015625	1.640305541992187	-0.04517853927612304	2.5659423828125	1.605715026855469	-0.01173207569122314	2.49117431640625	1.578818298339844	0.1071513595581055	2.460245849609375	1.316208038330078	0.02660580062866211	2.463615478515625	1.246010482788086	-0.1944959259033203	2.509501708984375	1.229532241821289	-0.2775650939941406	2.58484375	1.213973220825195	-0.3534852600097656	2.493649658203125	1.27037744140625	-0.3163605041503906	2.602660400390625	1.606156677246094	-0.06814999389648438	2.64573876953125	1.583325866699219	-0.1903294067382812	2.627798583984375	1.303237701416016	-0.2138994140625	2.52629345703125	1.097008171081543	-0.1652941284179688	2.607484375	1.032715591430664	-0.1707926788330078
56	1.833333000000001	2.696959716796875	1.106888092041016	0.0183121452331543	2.661875	1.280421112060547	-0.001298377275466919	2.62450634765625	1.415780639648438	-0.02496763229370117	2.5757421875	1.625205078125	-0.0523719482421875	2.5665322265625	1.590671203613281	-0.0189422607421875	2.49391796875	1.569199890136719	0.102044303894043	2.462947509765625	1.310611267089844	0.01094336795806885	2.481817626953125	1.255383636474609	-0.2131558380126953	2.5102236328125	1.257850524902344	-0.3049730224609375	2.568738037109375	1.257333190917969	-0.3956102905273438	2.513102783203125	1.267903900146484	-0.3425394897460938	2.602712890625	1.5910703125	-0.07555928802490235	2.647016357421875	1.572026123046875	-0.1976884613037109	2.624408447265625	1.293243621826172	-0.2260347747802735	2.51046044921875	1.096035049438477	-0.1702005004882813	2.589357177734375	1.03012216758728	-0.1580806579589844
57	1.866667000000001	2.702967529296875	1.098043357849121	0.01620295333862305	2.668099853515625	1.273319549560547	-0.003585632801055908	2.629260009765625	1.40945703125	-0.02849128150939942	2.580903076171875	1.621000122070313	-0.05654464721679688	2.571772216796875	1.586336730957031	-0.02255462455749512	2.49566259765625	1.566652282714844	0.09817880249023438	2.4661728515625	1.308213165283203	-0.001347362995147705	2.49901416015625	1.258467834472656	-0.2273723754882812	2.51483740234375	1.264332244873047	-0.3229409790039062	2.560978759765625	1.269886688232422	-0.4214269714355469	2.517497802734375	1.27517236328125	-0.3586203002929688	2.60769091796875	1.586295654296875	-0.08008656311035156	2.647294921875	1.563467590332031	-0.2044945220947266	2.617640380859375	1.282258941650391	-0.2283870239257813	2.498267333984375	1.090425331115723	-0.1578002319335937	2.57618798828125	1.026231170654297	-0.130852783203125
58	1.9	2.702763916015625	1.090075050354004	0.0173201847076416	2.66811279296875	1.265781311035156	-0.003246923923492431	2.627199462890625	1.401413391113281	-0.02968967056274414	2.578606201171875	1.613486389160156	-0.05774964141845703	2.569908935546875	1.578851684570313	-0.02343260192871094	2.49272509765625	1.561208740234375	0.09737938690185546	2.464489013671875	1.305058166503906	-0.01012375926971436	2.49512841796875	1.269309478759766	-0.2397027435302734	2.5153994140625	1.277495452880859	-0.3345127868652344	2.555309326171875	1.284526794433594	-0.4358956909179688	2.52117138671875	1.284819702148438	-0.3709774475097656	2.60506103515625	1.578580810546875	-0.08164006805419922	2.64103173828125	1.553892761230469	-0.2071569519042969	2.598621826171875	1.272763336181641	-0.217784912109375	2.48198681640625	1.085354270935059	-0.1306263122558594	2.548976806640625	1.010534890174866	-0.1008008499145508
59	1.933333	2.700059814453125	1.08337589263916	0.01738805961608887	2.666789306640625	1.259387145996094	-0.003038540363311768	2.626424072265625	1.395237457275391	-0.02929601669311523	2.5781201171875	1.607251403808594	-0.05848349380493164	2.5694794921875	1.572839233398438	-0.02392061805725098	2.489902587890625	1.555009948730469	0.09532173919677735	2.461966552734375	1.302163726806641	-0.01989214897155762	2.49980029296875	1.275508087158203	-0.2496625213623047	2.524366943359375	1.284526092529297	-0.3433870544433594	2.5315	1.303545928955078	-0.4506760559082031	2.53114208984375	1.298739410400391	-0.3770740051269531	2.604427978515625	1.572146667480469	-0.08225637817382812	2.63717626953125	1.543446716308594	-0.2078189086914063	2.58523046875	1.263686737060547	-0.2085519256591797	2.47947607421875	1.073987632751465	-0.1128117828369141	2.546109619140625	1.001658275723457	-0.07667027282714843
60	1.966667	2.703011474609375	1.077995307922363	0.02182627868652344	2.666892333984375	1.253880859375	0.001274380803108215	2.62574658203125	1.390104187011719	-0.02373965644836426	2.5723505859375	1.601160095214844	-0.05495143127441406	2.564279296875	1.566717956542969	-0.02010865783691406	2.48441650390625	1.551743103027344	0.09976045227050781	2.450400390625	1.302658233642578	-0.02338962173461914	2.48335595703125	1.279220458984375	-0.2548392944335938	2.514813720703125	1.285905822753906	-0.3469319152832031	2.51436474609375	1.30569873046875	-0.4545877380371094	2.5355791015625	1.314635772705078	-0.3634821166992188	2.599753173828125	1.566453430175781	-0.07832428741455078	2.638774658203125	1.535840209960937	-0.2019706115722656	2.57864697265625	1.25703466796875	-0.2053880767822266	2.4556435546875	1.069685592651367	-0.1255049133300781	2.535504638671875	1.011455629348755	-0.08996779632568359
61	2	2.6879560546875	1.068172729492187	0.03665230941772461	2.652956787109375	1.242671279907227	0.005750756740570068	2.618097900390625	1.379595397949219	-0.02409830093383789	2.5721953125	1.593470581054687	-0.04580644226074219	2.5625390625	1.557732727050781	-0.01275365829467773	2.475330810546875	1.548335693359375	0.1023815383911133	2.44170458984375	1.296210235595703	-0.01419016742706299	2.47115625	1.277467559814453	-0.2464178466796875	2.51188037109375	1.292698364257812	-0.3336833801269531	2.550496337890625	1.316730773925781	-0.4331864013671875	2.526974609375	1.313301422119141	-0.3601914367675781	2.598709716796875	1.559015014648438	-0.07048450469970703	2.6379853515625	1.545033996582031	-0.1969448394775391	2.58605078125	1.264942565917969	-0.2082896881103516	2.46065478515625	1.099631561279297	-0.09209342956542969	2.537224365234375	1.038199775695801	-0.05489889144897461
62	2.033333000000001	2.67271337890625	1.06449927520752	0.0444325065612793	2.634988525390625	1.237982040405273	0.01263644218444824	2.605292236328125	1.376836120605469	-0.01243527412414551	2.56437109375	1.5922265625	-0.02275135040283203	2.553225830078125	1.554929565429688	0.00791051721572876	2.46347216796875	1.542555358886719	0.1205033950805664	2.435667236328125	1.273356994628906	0.05116327667236328	2.4311962890625	1.2678037109375	-0.1832079925537109	2.478269287109375	1.292165161132812	-0.2648622741699219	2.554930908203125	1.315247161865234	-0.3391819458007813	2.4754990234375	1.331207458496094	-0.2905728759765625	2.59070703125	1.55872216796875	-0.04874169158935547	2.63444482421875	1.549853515625	-0.1739803924560547	2.62012890625	1.281849853515625	-0.2688441162109375	2.4714375	1.113748001098633	-0.1912932434082031	2.53541796875	1.063665946960449	-0.1250742492675781
63	2.066667000000001	2.664058837890625	1.064982795715332	0.04484947586059571	2.62361865234375	1.23683723449707	0.01262609672546387	2.59801953125	1.376376220703125	-0.008780494689941406	2.560432373046875	1.59143408203125	-0.01456457901000976	2.5491484375	1.553926696777344	0.01538463687896728	2.456289794921875	1.53096728515625	0.1227573394775391	2.408388671875	1.2668935546875	0.05033358001708985	2.401418212890625	1.274811676025391	-0.1827416381835938	2.479037841796875	1.298341613769531	-0.2356974487304687	2.5802734375	1.310158447265625	-0.2734670104980469	2.49430078125	1.313827331542969	-0.2813062744140625	2.585817138671875	1.558199645996094	-0.04135992050170898	2.631675048828125	1.547220642089844	-0.1649622344970703	2.648460693359375	1.283038116455078	-0.2657195434570312	2.438780029296875	1.221298675537109	-0.1760285034179687	2.460112060546875	1.123607360839844	-0.1463797454833984
64	2.100000000000001	2.643528076171875	1.037581554412842	0.06843125915527344	2.607241455078125	1.214273696899414	0.03524181365966797	2.5832158203125	1.357068054199219	0.01218582725524902	2.555497802734375	1.578402038574219	0.004585227489471435	2.541072998046875	1.540754943847656	0.03481259918212891	2.447231689453125	1.519130126953125	0.1458239593505859	2.39728369140625	1.244024520874023	0.09553199005126953	2.34802685546875	1.259392242431641	-0.1372573394775391	2.430752197265625	1.2770380859375	-0.1886836395263672	2.514319091796875	1.314150390625	-0.2517621154785156	2.450551513671875	1.299636749267578	-0.2281879119873047	2.580765869140625	1.543162902832031	-0.0218002815246582	2.648351318359375	1.539407653808594	-0.1388323669433594	2.659123291015625	1.299228851318359	-0.3000401916503906	2.433237548828125	1.264478485107422	-0.2221308898925781	2.444999267578125	1.170613235473633	-0.1730202178955078
65	2.133333	2.638286376953125	1.035314853668213	0.07321214294433594	2.60083203125	1.211867797851562	0.04175263977050781	2.577369873046875	1.354944885253906	0.02102477073669434	2.55189111328125	1.57638134765625	0.01648831748962402	2.537310791015625	1.538534790039062	0.04629551315307617	2.447770751953125	1.526507934570313	0.1619986724853516	2.3817646484375	1.251157516479492	0.1432152404785156	2.351265625	1.244021621704102	-0.09288986206054688	2.432091796875	1.260649505615234	-0.1473730163574219	2.511219482421875	1.297468872070312	-0.2158953247070312	2.4518076171875	1.282403350830078	-0.1851000671386719	2.576585205078125	1.541273132324219	-0.01049992084503174	2.64798681640625	1.541746520996094	-0.1251266479492187	2.66357568359375	1.329515167236328	-0.3208768310546875	2.4530703125	1.289831207275391	-0.2100401916503906	2.473592529296875	1.229051025390625	-0.1250685119628906
66	2.166667	2.616196044921875	1.027521186828613	0.08685307312011718	2.59358349609375	1.208729675292969	0.06767618560791015	2.575450439453125	1.353586975097656	0.05231585311889649	2.54670703125	1.574075927734375	0.03023540687561035	2.53342529296875	1.538572998046875	0.06352250289916993	2.439943115234375	1.507757293701172	0.1728768310546875	2.385892578125	1.233290496826172	0.2242477111816406	2.447352783203125	1.232586456298828	-0.006416499614715576	2.538426513671875	1.243815078735352	-0.04385433959960938	2.56899609375	1.289728271484375	-0.1404225616455078	2.5281728515625	1.304076629638672	-0.08912937927246094	2.571216552734375	1.537066223144531	0.005497606277465821	2.63824560546875	1.521700317382813	-0.1110844421386719	2.769411376953125	1.371292999267578	-0.3212162170410156	2.56976953125	1.462249084472656	-0.2196986694335938	2.48000634765625	1.440471527099609	-0.2731336364746094
67	2.2	2.6027392578125	1.021697132110596	0.0964278564453125	2.57974755859375	1.201944839477539	0.07636258697509765	2.562326416015625	1.346218109130859	0.06082265472412109	2.539182861328125	1.566847229003906	0.04411166763305664	2.525702880859375	1.531150024414063	0.07677088928222656	2.4367255859375	1.503438720703125	0.1897865905761719	2.3844541015625	1.252181198120117	0.3094601440429687	2.44346533203125	1.135656387329102	0.1109036636352539	2.5404345703125	1.124116096496582	0.1250396041870117	2.643316650390625	1.103930786132812	0.08943742370605469	2.562676025390625	1.167276870727539	0.08847469329833985	2.562066650390625	1.529910949707031	0.01819194602966308	2.630063720703125	1.519033996582031	-0.09764450073242187	2.777177001953125	1.456870544433594	-0.3379370422363281	2.5632841796875	1.557127624511719	-0.2918665161132812	2.45930712890625	1.535529968261719	-0.2949744262695312
68	2.233333	2.59252587890625	1.016776735305786	0.1033501892089844	2.56913427734375	1.196710388183594	0.08375063323974609	2.55232177734375	1.340895477294922	0.06906930541992187	2.532789794921875	1.561736938476562	0.05594462203979492	2.51881640625	1.525809265136719	0.08800766754150391	2.430112548828125	1.500565124511719	0.2014943695068359	2.376167724609375	1.266512268066406	0.3505662231445312	2.43386962890625	1.072448165893555	0.2268584594726563	2.5162646484375	1.051402248382568	0.2765700988769531	2.606816650390625	1.011048000335693	0.3254591674804688	2.549961181640625	1.035994041442871	0.2316708526611328	2.554977294921875	1.524912353515625	0.02943416023254395	2.62366552734375	1.51882421875	-0.0860795669555664	2.789416259765625	1.499610076904297	-0.3208624877929688	2.58593017578125	1.624935546875	-0.2960613403320312	2.481682373046875	1.6414794921875	-0.3064442138671875
69	2.266667	2.581656005859375	1.020170854568482	0.1064389038085937	2.555466552734375	1.200536529541016	0.08604566192626953	2.53678466796875	1.345168762207031	0.07093101501464844	2.5231552734375	1.567736511230469	0.06168672943115235	2.50989111328125	1.531605834960938	0.09420344543457031	2.422605224609375	1.502933380126953	0.2088914031982422	2.358417236328125	1.264829254150391	0.349894775390625	2.36999365234375	1.026734844207764	0.3451852416992188	2.353669677734375	1.002509776592255	0.4397622985839844	2.35586767578125	0.9457819480895996	0.3442898254394531	2.4019736328125	0.9267755889892578	0.4178793334960937	2.542764404296875	1.530475952148437	0.03334531021118164	2.6092724609375	1.527423889160156	-0.08431159973144531	2.784447265625	1.537057312011719	-0.3145265197753906	2.6079365234375	1.700248352050781	-0.2920299682617187	2.523029296875	1.757955017089844	-0.2633950805664063
70	2.300000000000001	2.5718447265625	1.026875337600708	0.1136758270263672	2.530691650390625	1.203025146484375	0.08944003295898438	2.49259423828125	1.342110778808594	0.06724177551269531	2.511761962890625	1.563331970214844	0.07192005920410156	2.495172607421875	1.527576843261719	0.1029140548706055	2.417822998046875	1.508410797119141	0.2255357055664063	2.34307421875	1.26397509765625	0.3462937316894531	2.28335546875	1.062553913116455	0.45657080078125	2.187479736328125	1.040563343048096	0.4618685302734375	2.2705380859375	0.9977027549743652	0.5208883056640625	2.150542724609375	1.022673683166504	0.4552922973632813	2.52391162109375	1.525796203613281	0.04038036727905273	2.580951171875	1.518935791015625	-0.08127178192138672	2.770146240234375	1.573244262695312	-0.2915741271972656	2.630755859375	1.768623718261719	-0.2802000732421875	2.571386474609375	1.847770812988281	-0.2419784851074219
71	2.333333000000001	2.563118896484375	1.029793636322021	0.1155911102294922	2.51965380859375	1.203846771240234	0.08906602478027344	2.4835966796875	1.342545715332031	0.06712284851074218	2.507442138671875	1.561868041992188	0.07274706268310546	2.490618896484375	1.526520751953125	0.103568000793457	2.411041748046875	1.510573089599609	0.2241013031005859	2.359728515625	1.265262908935547	0.3509674682617188	2.31700537109375	1.059528961181641	0.4578887329101562	2.228819580078125	1.078275489807129	0.4960010375976562	2.244538330078125	1.016357660293579	0.5853499145507812	2.18015185546875	1.020265438079834	0.458887451171875	2.51827685546875	1.5245068359375	0.04103429412841797	2.577547607421875	1.519970336914062	-0.07870161437988281	2.769424072265625	1.576876342773438	-0.2833088684082031	2.659828369140625	1.787941223144531	-0.2623212280273438	2.643529296875	1.885165832519531	-0.2250529327392578
72	2.4	2.554152099609375	1.035769634246826	0.1193189239501953	2.503820556640625	1.208537902832031	0.09635005950927734	2.465998291015625	1.347518218994141	0.07940151977539063	2.488191650390625	1.566775817871094	0.0924096450805664	2.47128759765625	1.53031640625	0.1218889770507812	2.396040283203125	1.500059173583984	0.2425200958251953	2.382416015625	1.278428894042969	0.4147214050292969	2.373186279296875	1.093731742858887	0.5610891723632813	2.281240966796875	1.102518898010254	0.5935870361328125	2.34048828125	1.074258323669434	0.6816973876953125	2.239044189453125	1.074169235229492	0.5980169067382812	2.49964501953125	1.53052978515625	0.05961159515380859	2.565573486328125	1.537276306152344	-0.05653650283813477	2.755368408203125	1.622519470214844	-0.253224609375	2.71714794921875	1.856875061035156	-0.2276221923828125	2.773816650390625	1.931332336425781	-0.1790468292236328
73	2.433333	2.55257421875	1.036843635559082	0.1200563888549805	2.50035888671875	1.208800888061524	0.09651330566406249	2.462530029296875	1.347697479248047	0.08002335357666016	2.483454345703125	1.566563171386719	0.09755333709716797	2.467511962890625	1.529345092773438	0.1265398101806641	2.395044921875	1.497554656982422	0.2483144836425781	2.3925888671875	1.286714721679687	0.4336688537597656	2.39341455078125	1.111569183349609	0.5912894287109375	2.29743896484375	1.103796455383301	0.6085556030273438	2.334116943359375	1.078950630187988	0.7089938354492188	2.25919921875	1.079762474060059	0.6129512329101563	2.4943876953125	1.531197570800781	0.06370327758789063	2.557372802734375	1.544442565917969	-0.05337557220458984	2.75619287109375	1.62958203125	-0.2405866546630859	2.74178515625	1.86601611328125	-0.2118326416015625	2.79895263671875	1.943848083496094	-0.1697768402099609
74	2.466667	2.55283349609375	1.04043078994751	0.1204219741821289	2.4979052734375	1.211623199462891	0.09625968170166016	2.46103076171875	1.351065155029297	0.08114997100830078	2.483723876953125	1.569644714355469	0.1021460113525391	2.468161376953125	1.53197314453125	0.1308266143798828	2.398680908203125	1.495319580078125	0.25312646484375	2.4014189453125	1.296359344482422	0.4515241394042969	2.406980712890625	1.131218688964844	0.6197980957031251	2.314348876953125	1.099629165649414	0.6169354858398437	2.30474267578125	1.053912563323975	0.7163806762695313	2.27918896484375	1.079115219116211	0.6402166137695312	2.493712646484375	1.534798950195313	0.06741106414794922	2.554230712890625	1.552995422363281	-0.05043569946289062	2.7622734375	1.640603088378906	-0.226541015625	2.76376611328125	1.878117553710938	-0.2016384429931641	2.8286279296875	1.9459443359375	-0.1536113586425781
75	2.5	2.551052001953125	1.041907150268555	0.1200207290649414	2.4979794921875	1.214287460327149	0.09675685882568359	2.46235986328125	1.354502075195313	0.08230927276611329	2.485951171875	1.573196411132812	0.1066734848022461	2.470246337890625	1.53505322265625	0.134866455078125	2.39878564453125	1.494426879882812	0.2551875762939453	2.406530517578125	1.298562072753906	0.4574930114746094	2.41653076171875	1.136174819946289	0.629038818359375	2.3246953125	1.101526748657227	0.6282785034179688	2.283670166015625	1.053700805664062	0.7186212768554687	2.291650634765625	1.076267127990723	0.656458740234375	2.4957900390625	1.538762939453125	0.07130824279785156	2.55552783203125	1.555146606445313	-0.04757865524291992	2.766783935546875	1.6400234375	-0.2223589477539062	2.771701904296875	1.878491516113281	-0.2016108703613281	2.83834130859375	1.940742248535156	-0.1481886291503906
76	2.566667000000001	2.55118310546875	1.039371471405029	0.1193277587890625	2.49618017578125	1.209582443237305	0.09469588470458984	2.46115576171875	1.348894012451172	0.08043239593505859	2.483167724609375	1.565676086425781	0.1087833786010742	2.4673330078125	1.527247009277344	0.13586572265625	2.400253173828125	1.490887908935547	0.2587942810058594	2.416331298828125	1.299630157470703	0.4622326049804688	2.43264111328125	1.140794219970703	0.6343081665039062	2.34425	1.100161056518555	0.628466796875	2.28840966796875	1.059313056945801	0.7131630859375	2.31289892578125	1.071001274108887	0.666158203125	2.49363232421875	1.532156005859375	0.07322871398925782	2.55546875	1.556229248046875	-0.04215321731567383	2.76869970703125	1.640080200195313	-0.2116073913574219	2.787296142578125	1.87642138671875	-0.1941200408935547	2.85721875	1.932467407226563	-0.1395199279785156
77	2.600000000000001	2.5519033203125	1.039350322723389	0.1199206619262695	2.499025146484375	1.210323745727539	0.09457991790771485	2.46548876953125	1.350093597412109	0.07974986267089844	2.4883369140625	1.566864624023438	0.1092327423095703	2.471812744140625	1.528401977539062	0.1359453887939453	2.403466796875	1.491463012695313	0.2581748352050781	2.419318603515625	1.2961328125	0.4581224670410156	2.43532861328125	1.133867340087891	0.6273280029296875	2.343823974609375	1.100039085388184	0.6273824462890625	2.296424072265625	1.05694705581665	0.7161563720703125	2.3138466796875	1.070848564147949	0.6660728759765625	2.49919970703125	1.533367065429688	0.07370487976074219	2.563241455078125	1.555322692871094	-0.04105082321166992	2.7787177734375	1.64341064453125	-0.2059405975341797	2.7838203125	1.88109521484375	-0.1957588500976563	2.851994140625	1.937111633300781	-0.1387642059326172
78	2.633333	2.551262939453125	1.039473392486572	0.1203474044799805	2.497498779296875	1.210429763793945	0.09534235382080078	2.464927978515625	1.350716583251953	0.08174711608886719	2.490432373046875	1.567339416503906	0.1119347381591797	2.473867431640625	1.52887939453125	0.138727294921875	2.403724609375	1.490485687255859	0.2596722412109375	2.423804443359375	1.291901062011719	0.4564393615722656	2.443421142578125	1.126997131347656	0.6230528564453125	2.356451904296875	1.083912254333496	0.6121692504882813	2.304383544921875	1.066395950317383	0.7069998168945313	2.31983203125	1.070866096496582	0.6658986206054688	2.500469482421875	1.533864135742188	0.07606725311279297	2.563104736328125	1.553928100585938	-0.03997389221191406	2.779343505859375	1.642939208984375	-0.2039086761474609	2.789246337890625	1.880920288085937	-0.2000384216308594	2.85099560546875	1.936025329589844	-0.1351647644042969
79	2.7	2.550203857421875	1.040365779876709	0.1190620956420898	2.500692626953125	1.212285507202148	0.09484581756591796	2.468220947265625	1.352118377685547	0.07987770843505859	2.492806640625	1.568498596191406	0.1089223098754883	2.475868408203125	1.530286499023437	0.1356278381347656	2.40637939453125	1.490787811279297	0.2562017211914063	2.426352294921875	1.291717132568359	0.4515831909179687	2.44554296875	1.126165435791016	0.6168491821289063	2.361500732421875	1.079419158935547	0.6011325073242187	2.317392822265625	1.064443840026855	0.7000609741210938	2.325868896484375	1.070466232299805	0.668697021484375	2.5035009765625	1.534865844726562	0.07355326080322265	2.56809375	1.5548564453125	-0.0410728759765625	2.78419482421875	1.644886413574219	-0.2035037841796875	2.791433349609375	1.882443908691406	-0.2010380401611328	2.850195556640625	1.944380126953125	-0.1400536956787109
80	2.733333	2.5503662109375	1.040851249694824	0.1191078109741211	2.500723876953125	1.212678451538086	0.09366178894042969	2.46890625	1.352700988769531	0.07816944122314454	2.49513818359375	1.569261413574219	0.1054542846679687	2.4779912109375	1.53135888671875	0.1325247955322266	2.40931494140625	1.493097229003906	0.2540718841552734	2.427998779296875	1.294562225341797	0.4503829956054687	2.44682421875	1.129869445800781	0.616761474609375	2.36456201171875	1.08064892578125	0.5989303588867188	2.31944580078125	1.065735084533691	0.6974909667968749	2.327825439453125	1.071614387512207	0.6675850219726562	2.50549853515625	1.535253173828125	0.07029985809326172	2.5698857421875	1.558060607910156	-0.04401592254638672	2.789873291015625	1.643300537109375	-0.2041214752197266	2.793757080078125	1.881077758789063	-0.2006398468017578	2.8493681640625	1.945400085449219	-0.139056411743164
81	2.766667	2.5501669921875	1.044329166412354	0.1169468307495117	2.500576416015625	1.216602294921875	0.09261946868896484	2.46916455078125	1.357040161132812	0.07818384552001953	2.496281005859375	1.573625671386719	0.1068834686279297	2.47907373046875	1.53554541015625	0.1337952423095703	2.411136962890625	1.494837585449219	0.2552077484130859	2.42832763671875	1.296593353271484	0.4525128784179687	2.4457587890625	1.132089584350586	0.6196989135742188	2.36704833984375	1.078897933959961	0.5971166381835937	2.323216796875	1.065027351379395	0.6965776977539062	2.324248291015625	1.07150520324707	0.6571795043945312	2.506413818359375	1.539773498535156	0.07141249084472656	2.570606689453125	1.560442565917969	-0.04363705825805664	2.792226318359375	1.643972839355469	-0.2031123962402344	2.787489013671875	1.882089721679687	-0.2011841583251953	2.84262841796875	1.947926574707031	-0.1405302276611328
82	2.833333000000001	2.550294677734375	1.044797470092773	0.1189632263183594	2.500646728515625	1.216047500610351	0.09381143188476562	2.470023681640625	1.355973022460937	0.07945763397216797	2.500035400390625	1.571530456542969	0.1049701614379883	2.48256787109375	1.534220458984375	0.1323611450195313	2.40894482421875	1.49365625	0.2496297607421875	2.4289970703125	1.299957733154297	0.4493111877441406	2.4491015625	1.139660034179687	0.6187263793945312	2.37189453125	1.084640266418457	0.597331787109375	2.33237939453125	1.073131477355957	0.6983282470703125	2.3315859375	1.071880081176758	0.6585843505859375	2.509463623046875	1.53723681640625	0.07006275177001953	2.571892822265625	1.556902648925781	-0.045412109375	2.7904892578125	1.64704052734375	-0.2030700073242188	2.79122412109375	1.884096008300781	-0.2018934173583984	2.838679443359375	1.950836181640625	-0.1367435455322266
83	2.866667000000001	2.550649169921875	1.04482878112793	0.1199952011108398	2.49833984375	1.215232376098633	0.09386888885498047	2.467958251953125	1.355347198486328	0.08014635467529296	2.4984892578125	1.570762878417969	0.1071296157836914	2.481042724609375	1.533268737792969	0.134325912475586	2.409610595703125	1.494038879394531	0.2534762878417969	2.430551513671875	1.298107421875	0.451070068359375	2.451852294921875	1.135886871337891	0.6186591796874999	2.37064453125	1.08516739654541	0.6016883544921875	2.33387939453125	1.074274398803711	0.7038434448242188	2.33282373046875	1.071520553588867	0.6610498046875	2.507728759765625	1.536689880371094	0.07192166900634765	2.570697021484375	1.556353454589844	-0.04333626556396485	2.7879150390625	1.64473388671875	-0.2041173858642578	2.785926025390625	1.881885681152344	-0.2012881011962891	2.83860302734375	1.948533264160156	-0.1400926055908203
84	2.9	2.549325439453125	1.044284519195557	0.1204339370727539	2.49895751953125	1.215084579467773	0.09408451080322265	2.467908935546875	1.354770111083984	0.07878842926025391	2.4973662109375	1.57054541015625	0.1024506530761719	2.479880859375	1.533459411621094	0.1301052703857422	2.408615966796875	1.492996124267578	0.2488015289306641	2.42933984375	1.300164276123047	0.4491306457519531	2.4501962890625	1.140345108032227	0.6188059692382812	2.365997802734375	1.093482467651367	0.6063800048828125	2.3063154296875	1.072178779602051	0.6950983276367187	2.328961669921875	1.072662078857422	0.6482197265625	2.5069921875	1.53596826171875	0.06790097045898437	2.570672119140625	1.555172424316406	-0.04691917419433594	2.791329833984375	1.646114624023437	-0.2010441741943359	2.784001708984375	1.882919799804688	-0.2066820983886719	2.83378076171875	1.951031066894531	-0.1448207244873047
85	2.933333	2.5493369140625	1.044290882110596	0.1204278182983398	2.4989736328125	1.215092224121094	0.09406527709960938	2.467921142578125	1.354776916503906	0.07875437927246094	2.497367431640625	1.570561218261719	0.1023694610595703	2.47988525390625	1.533479675292969	0.1300331573486328	2.408652099609375	1.493039733886719	0.2487581634521484	2.429531982421875	1.300321350097656	0.4491842346191406	2.450583251953125	1.140638092041016	0.618966796875	2.366379638671875	1.093742919921875	0.6066911010742188	2.307157470703125	1.072677268981933	0.695775390625	2.32941162109375	1.072932426452637	0.648613525390625	2.50699365234375	1.535976867675781	0.06782627868652344	2.570668212890625	1.555148620605469	-0.04700398254394531	2.7913212890625	1.646026611328125	-0.2011792907714844	2.784000732421875	1.88283251953125	-0.2068987274169922	2.833768310546875	1.950957885742187	-0.1450419006347656
86	3	2.5499345703125	1.045650901794434	0.120593132019043	2.499034912109375	1.216518173217773	0.09451844787597656	2.467325439453125	1.356215301513672	0.07938030242919922	2.495106689453125	1.572322631835938	0.1039752426147461	2.477773193359375	1.534969360351563	0.131450439453125	2.40482666015625	1.493970153808594	0.2491054534912109	2.427736083984375	1.302510192871094	0.4508810119628906	2.450315673828125	1.143856994628906	0.6217367553710937	2.3684560546875	1.093404220581055	0.607189697265625	2.324502685546875	1.078444778442383	0.7059520874023437	2.33094287109375	1.07285343170166	0.6507353515625	2.5051357421875	1.5379130859375	0.06930374908447266	2.569200439453125	1.556019836425781	-0.04562832260131836	2.79073388671875	1.644631103515625	-0.2003584289550781	2.779908447265625	1.881526306152344	-0.2061759033203125	2.83346044921875	1.949462524414062	-0.1471683959960937
87	3.033333000000001	2.54993701171875	1.045652690887451	0.1205943069458008	2.49903857421875	1.216521606445312	0.09451937103271485	2.467332763671875	1.356220733642578	0.07938279724121093	2.495125	1.5723271484375	0.1039856338500977	2.477788330078125	1.534973815917969	0.1314591827392578	2.404823486328125	1.493977813720703	0.2491051788330078	2.42765771484375	1.302495635986328	0.4508707275390625	2.4501591796875	1.143813507080078	0.6217120361328125	2.368278076171875	1.093398468017578	0.6071505737304688	2.32428173828125	1.07846630859375	0.7058987426757812	2.330732666015625	1.072891014099121	0.6506583862304688	2.5051533203125	1.53791796875	0.06931327056884766	2.569227294921875	1.556024719238281	-0.04561479568481445	2.79078466796875	1.644620544433594	-0.2003227996826172	2.779998046875	1.881519104003906	-0.2061409759521484	2.8335615234375	1.949449951171875	-0.147136489868164
88	3.100000000000001	2.551957275390625	1.0448369140625	0.1203809127807617	2.49997412109375	1.215140975952148	0.09406753540039063	2.465729248046875	1.353934875488281	0.07763783264160157	2.48929931640625	1.570625549316406	0.0992654800415039	2.472677001953125	1.533364562988281	0.1272078475952148	2.4035478515625	1.492764404296875	0.2470988922119141	2.422135009765625	1.302254852294922	0.4498110961914062	2.440974853515625	1.144278701782226	0.6214088134765625	2.35710498046875	1.097130294799805	0.6079510498046875	2.310934326171875	1.085643318176269	0.7060377807617187	2.320733154296875	1.072296157836914	0.6474404907226563	2.500011962890625	1.535980224609375	0.06511250305175781	2.564078369140625	1.55257373046875	-0.04988592910766602	2.788078857421875	1.643215087890625	-0.1992464447021484	2.779239990234375	1.879693664550781	-0.2115744323730469	2.83375048828125	1.949236694335938	-0.1555888061523437
89	3.133333	2.551918701171875	1.044887210845947	0.1202878646850586	2.499963134765625	1.215197235107422	0.09392032623291016	2.465725830078125	1.353991577148437	0.0774395751953125	2.48933740234375	1.570695373535156	0.09895872497558594	2.472691650390625	1.533452880859375	0.126914306640625	2.403373291015625	1.492955871582031	0.2467363739013672	2.4212041015625	1.302354919433594	0.4494425048828125	2.43923388671875	1.144188522338867	0.6209618530273437	2.355230712890625	1.097327697753906	0.6073091430664063	2.308621337890625	1.085777976989746	0.7051845703125	2.318605224609375	1.072786293029785	0.6464754638671875	2.5000595703125	1.53602734375	0.06482954406738281	2.5641923828125	1.552511840820312	-0.05015240478515625	2.7883662109375	1.642796142578125	-0.1994854736328125	2.779986083984375	1.879282775878906	-0.2121181488037109	2.834589599609375	1.9487529296875	-0.1561267700195313
90	3.166667	2.55491796875	1.043628284454346	0.1197259826660156	2.50354345703125	1.21423486328125	0.09358272552490235	2.46698876953125	1.352308746337891	0.07553411865234375	2.487689697265625	1.569782653808594	0.09288436126708985	2.47154248046875	1.532846801757813	0.1215693893432617	2.40394384765625	1.494833282470703	0.2432514801025391	2.422231201171875	1.304611663818359	0.4464459228515625	2.44087451171875	1.146894378662109	0.618456787109375	2.35727001953125	1.09924755859375	0.6047659301757813	2.30801953125	1.085605529785156	0.7011218872070313	2.321168701171875	1.073928016662598	0.6455963745117187	2.498879638671875	1.534596801757813	0.05940870666503906	2.562922119140625	1.552104125976562	-0.05554148101806641	2.786720947265625	1.644311584472656	-0.2045062408447266	2.779219482421875	1.881023742675781	-0.2153486328125	2.83536962890625	1.949474182128906	-0.1595429382324219
91	3.233333	2.55410888671875	1.042495807647705	0.1196076507568359	2.503872802734375	1.212536468505859	0.09146784973144531	2.467572509765625	1.349938781738281	0.07143344116210938	2.487319091796875	1.566899963378906	0.08774486541748047	2.47110205078125	1.530175659179688	0.1163987045288086	2.40181787109375	1.497093933105469	0.2380457611083984	2.419197509765625	1.308389129638672	0.4415526428222656	2.436603271484375	1.151826110839844	0.6137645263671875	2.35393603515625	1.103480278015137	0.59900439453125	2.305234130859375	1.090539474487305	0.6953550415039063	2.317499755859375	1.078480628967285	0.6403961181640625	2.49888134765625	1.531684265136719	0.05465822601318359	2.5631767578125	1.548545471191406	-0.05977324295043945	2.78575146484375	1.643866271972656	-0.2069282531738281	2.772608642578125	1.8795830078125	-0.2180894165039063	2.825219970703125	1.949273315429688	-0.1609900054931641
92	3.266667	2.558313720703125	1.04309965133667	0.1171460952758789	2.505975341796875	1.212835327148438	0.08901484680175781	2.469445556640625	1.350587158203125	0.07004705047607422	2.489484375	1.567828369140625	0.08730960083007812	2.472737548828125	1.530995727539063	0.1156651000976563	2.403864501953125	1.496870513916016	0.2375513305664063	2.41927197265625	1.307683197021484	0.441426025390625	2.435278564453125	1.150929168701172	0.6141463623046876	2.351471923828125	1.10382731628418	0.600752685546875	2.314234375	1.092453857421875	0.7024761962890625	2.315915771484375	1.077868339538574	0.6403486328125	2.501468017578125	1.532620910644531	0.05423516845703125	2.5676787109375	1.549225952148438	-0.05940366363525391	2.78649267578125	1.642853881835938	-0.2140394744873047	2.770486572265625	1.879042358398437	-0.2174603729248047	2.823403564453125	1.949508544921875	-0.1612735900878906
93	3.300000000000001	2.55839794921875	1.042356906890869	0.1169779434204102	2.506061767578125	1.211826919555664	0.08892326354980469	2.46943017578125	1.349330505371094	0.06994497680664062	2.489111083984375	1.566291198730469	0.08708737945556641	2.47249267578125	1.529493713378906	0.1154378433227539	2.40403173828125	1.495279998779297	0.2372823028564453	2.420697998046875	1.306432830810547	0.4408162841796875	2.437807861328125	1.150010772705078	0.6132686157226562	2.354302734375	1.102730529785156	0.59965087890625	2.3100244140625	1.090714408874512	0.6982612915039063	2.3179990234375	1.077655052185059	0.6365671997070312	2.501083984375	1.53114501953125	0.05405346298217773	2.566931640625	1.547961608886719	-0.05953892135620117	2.78510888671875	1.642095520019531	-0.2140050506591797	2.76932861328125	1.877956604003906	-0.2170746459960937	2.822965576171875	1.948297241210938	-0.1617034301757813
94	3.333333	2.558331298828125	1.042253993988037	0.1169084854125977	2.505999267578125	1.211691879272461	0.08884606170654297	2.469342529296875	1.349160003662109	0.06984278869628906	2.4889404296875	1.566094909667969	0.08693657684326171	2.4723359375	1.529303771972656	0.1152890319824219	2.403830078125	1.495107299804687	0.2370842742919922	2.420172119140625	1.306224700927734	0.4405475463867187	2.43689892578125	1.149694473266602	0.6128859252929687	2.3533046875	1.102623878479004	0.5992050170898438	2.30814208984375	1.090574020385742	0.6973890991210937	2.316900390625	1.077632797241211	0.6360361328125	2.5009267578125	1.530951843261719	0.05391677856445312	2.566711669921875	1.547812805175781	-0.05967934799194336	2.78461328125	1.642296325683594	-0.2142327575683594	2.768384521484375	1.878088317871094	-0.2172049255371094	2.821690673828125	1.94848876953125	-0.1616240234375
95	3.366667	2.559322265625	1.040477016448975	0.1160613632202148	2.50703076171875	1.209765548706055	0.08801749420166016	2.47054248046875	1.347161041259766	0.0691042709350586	2.491206298828125	1.563820251464844	0.08601885986328126	2.4746171875	1.527142211914063	0.1144523391723633	2.406781005859375	1.493438873291016	0.2366120300292969	2.422680419921875	1.304012359619141	0.4392737121582031	2.439106201171875	1.147019256591797	0.6109447631835937	2.3542470703125	1.101999366760254	0.5988344116210937	2.306503173828125	1.090617057800293	0.6957642822265625	2.3181708984375	1.077003730773926	0.6358680419921875	2.502828125	1.528647155761719	0.05296548080444336	2.567493408203125	1.545226684570312	-0.0611799545288086	2.782348876953125	1.640920471191406	-0.2187735748291016	2.763791748046875	1.87634814453125	-0.2204155731201172	2.819597900390625	1.9477529296875	-0.1688871154785156
96	3.4	2.5620302734375	1.039464553833008	0.1157805786132813	2.508761474609375	1.209015335083008	0.08773880004882813	2.4711181640625	1.346498382568359	0.06848540496826172	2.490170654296875	1.564011291503906	0.0847226791381836	2.473911865234375	1.527181274414062	0.1134041519165039	2.40457275390625	1.491099334716797	0.2345408172607422	2.422470458984375	1.301800140380859	0.4382878723144531	2.440590087890625	1.144987258911133	0.6108953857421875	2.356256591796875	1.098610580444336	0.5979545898437501	2.312102294921875	1.093961769104004	0.6974718017578125	2.31835986328125	1.077158752441406	0.636709716796875	2.50200537109375	1.528725036621094	0.05164303588867188	2.56707861328125	1.544068664550781	-0.06289958953857422	2.7836005859375	1.642298278808594	-0.2181515808105469	2.76647509765625	1.878519592285156	-0.2216248474121094	2.817231201171875	1.951187255859375	-0.1661609649658203
97	3.433333000000001	2.5620302734375	1.039464553833008	0.1157805786132813	2.508761474609375	1.209015335083008	0.08773880004882813	2.4711181640625	1.346498382568359	0.06848540496826172	2.490170654296875	1.564011291503906	0.0847226791381836	2.473911865234375	1.527181274414062	0.1134041519165039	2.40457275390625	1.491099334716797	0.2345408172607422	2.422470458984375	1.301800140380859	0.4382878723144531	2.440590087890625	1.144987258911133	0.6108953857421875	2.356256591796875	1.098610580444336	0.5979545898437501	2.312102294921875	1.093961769104004	0.6974718017578125	2.31835986328125	1.077158752441406	0.636709716796875	2.50200537109375	1.528725036621094	0.05164303588867188	2.56707861328125	1.544068664550781	-0.06289958953857422	2.7836005859375	1.642298278808594	-0.2181515808105469	2.76647509765625	1.878519592285156	-0.2216248474121094	2.817231201171875	1.951187255859375	-0.1661609649658203
98	3.466667000000001	2.5642373046875	1.036710033416748	0.1104639511108398	2.511844482421875	1.206820648193359	0.08280863952636719	2.47379052734375	1.344309448242188	0.06314536285400391	2.4909228515625	1.562199096679687	0.07993064880371094	2.47449560546875	1.525165771484375	0.1083534545898437	2.407247802734375	1.492034820556641	0.231693603515625	2.424572021484375	1.299567596435547	0.4329550476074219	2.44198876953125	1.139877548217773	0.6033553466796875	2.3561494140625	1.095661911010742	0.5919883422851563	2.321606689453125	1.087314971923828	0.6951382446289063	2.319570556640625	1.076633666992187	0.638901611328125	2.503549072265625	1.527004760742187	0.04695792770385742	2.570402099609375	1.54484814453125	-0.06637157440185547	2.784672119140625	1.645075866699219	-0.2240619812011719	2.759930908203125	1.880877502441406	-0.2192468109130859	2.809427734375	1.9539375	-0.1629356384277344
99	3.533333000000001	2.564283935546875	1.036313312530518	0.1103824081420898	2.51185595703125	1.206290908813477	0.08274374389648438	2.47374853515625	1.343665466308594	0.06307624435424805	2.4907744140625	1.561424743652344	0.07978832244873046	2.4743994140625	1.524413818359375	0.1082140426635742	2.407369873046875	1.491334869384766	0.2315764770507812	2.42538427734375	1.299423309326172	0.4330546264648438	2.443556396484375	1.140325836181641	0.6037195434570313	2.35784912109375	1.095910430908203	0.5926843261718751	2.322925537109375	1.087382438659668	0.6956154174804687	2.321119384765625	1.076808807373047	0.6374955444335938	2.503383056640625	1.526252380371094	0.04683477401733398	2.5700556640625	1.544073669433594	-0.06650270080566406	2.784044921875	1.644296020507813	-0.2242421569824219	2.7590380859375	1.879910583496094	-0.2192874755859375	2.808934326171875	1.952786743164062	-0.1632181854248047
100	3.566667000000001	2.565025146484375	1.036164817810059	0.110027946472168	2.509997314453125	1.205266494750977	0.08112236785888671	2.472526611328125	1.343041320800781	0.06216747665405273	2.49245458984375	1.560836791992188	0.077537353515625	2.47566796875	1.524182189941406	0.1062551116943359	2.40840380859375	1.493279388427734	0.2301932678222656	2.42747509765625	1.298983825683594	0.4295998840332031	2.446451904296875	1.137843063354492	0.5985184326171875	2.357984619140625	1.097997200012207	0.59205615234375	2.3152392578125	1.085328681945801	0.6916519775390625	2.3231640625	1.076329322814941	0.6348729248046875	2.504516845703125	1.525277526855469	0.04473211669921875	2.57108447265625	1.543314636230469	-0.06876217651367188	2.78505029296875	1.646198059082031	-0.2252410278320313	2.762488525390625	1.882246154785156	-0.2197720642089844	2.815734375	1.951735412597656	-0.1623380126953125
101	3.6	2.569037353515625	1.0359641456604	0.1070846939086914	2.513207275390625	1.205036804199219	0.07691932678222656	2.47515234375	1.3428896484375	0.05712493896484375	2.492562255859375	1.5612763671875	0.07443762969970703	2.47595947265625	1.524114196777344	0.1028095397949219	2.410064453125	1.491794219970703	0.2275171051025391	2.429912841796875	1.29640185546875	0.4266999816894531	2.449368408203125	1.134388610839844	0.595497802734375	2.359535400390625	1.096788619995117	0.59137451171875	2.306308837890625	1.081154922485352	0.6856392211914063	2.325091064453125	1.071797355651855	0.6271251831054687	2.5052734375	1.526041625976562	0.04134917831420899	2.57266357421875	1.543781555175781	-0.07207410430908204	2.790059814453125	1.64707275390625	-0.2247321624755859	2.76139013671875	1.883055541992187	-0.2209958038330078	2.820204833984375	1.949134399414063	-0.1645258941650391
102	3.666667	2.5694560546875	1.03674866104126	0.1064351806640625	2.513555908203125	1.205965591430664	0.07574568939208984	2.4765087890625	1.344335968017578	0.05622359466552734	2.49522119140625	1.56281689453125	0.07473332977294922	2.477909423828125	1.525608032226562	0.1027354583740234	2.40549609375	1.493207977294922	0.2239876403808594	2.427283447265625	1.294314331054688	0.4200104370117188	2.44820703125	1.129467407226562	0.5863138427734375	2.3577041015625	1.092984405517578	0.5841513061523438	2.314982666015625	1.073865463256836	0.6831722412109374	2.3243837890625	1.071396965026856	0.6267623901367188	2.50819677734375	1.527580078125	0.04164732360839844	2.5774638671875	1.544929138183594	-0.07091455078125	2.789821044921875	1.647742431640625	-0.2315036163330078	2.750699462890625	1.8823125	-0.2203850708007813	2.814095703125	1.947772277832031	-0.16803759765625
103	3.700000000000001	2.5660712890625	1.037376010894775	0.1053183135986328	2.51194189453125	1.207664337158203	0.0758457260131836	2.47555029296875	1.346467529296875	0.05659838104248047	2.49590869140625	1.565123901367187	0.07512758636474609	2.47872802734375	1.527934448242187	0.1033642044067383	2.406783447265625	1.491618377685547	0.22403759765625	2.428724609375	1.294321197509765	0.422230224609375	2.44989013671875	1.130859649658203	0.5903467407226562	2.3608125	1.090963661193848	0.585071533203125	2.320835693359375	1.07313037109375	0.6856434936523438	2.32573828125	1.067982688903809	0.6190491333007813	2.508224609375	1.529796508789063	0.0417762336730957	2.576199462890625	1.544357727050781	-0.07219062805175781	2.79057373046875	1.648205383300781	-0.2301549072265625	2.752499755859375	1.883384094238281	-0.2209679565429687	2.814555419921875	1.9505615234375	-0.1688819885253906
104	3.733333	2.566160400390625	1.037589637756348	0.1064201354980469	2.51161279296875	1.207481140136719	0.07584453582763671	2.474845703125	1.346006439208984	0.05571646881103515	2.493375244140625	1.564728637695312	0.07445527648925782	2.47600830078125	1.527444519042969	0.1024207229614258	2.406294189453125	1.492101928710937	0.2246206665039062	2.4284208984375	1.294002288818359	0.4218487243652344	2.449508056640625	1.1296259765625	0.5889630737304687	2.359570556640625	1.091694709777832	0.5844902954101563	2.31419921875	1.080396064758301	0.6836675415039063	2.324742919921875	1.066362686157227	0.6179271240234375	2.50646630859375	1.529487609863281	0.04133539581298828	2.57622119140625	1.545567749023438	-0.07128832244873047	2.79050732421875	1.6463515625	-0.2311616821289063	2.753011474609375	1.881539123535156	-0.2220225067138672	2.814956787109375	1.94930224609375	-0.1706447906494141
105	3.766667	2.566283447265625	1.037668766021729	0.1064652252197266	2.511654052734375	1.207540130615234	0.07595496368408203	2.47482421875	1.346052001953125	0.05587924957275391	2.493259033203125	1.56476220703125	0.07477458190917968	2.475927490234375	1.527449340820312	0.1027210845947266	2.406159912109375	1.492071899414062	0.2248755035400391	2.427876220703125	1.293914672851562	0.4220798034667969	2.44861181640625	1.129481140136719	0.5891721801757812	2.358703369140625	1.091497352600098	0.584621826171875	2.309363037109375	1.077298957824707	0.6815011596679688	2.32417626953125	1.065605010986328	0.6189003295898438	2.50634619140625	1.529554138183594	0.04162056732177735	2.575882080078125	1.545853210449219	-0.07110240936279297	2.789555419921875	1.64736572265625	-0.2313197631835938	2.751325439453125	1.882401611328125	-0.2215236358642578	2.81224365234375	1.949995239257813	-0.1687205352783203
106	3.833333	2.566283447265625	1.037668930053711	0.1064653091430664	2.51165380859375	1.207540191650391	0.07595502471923828	2.4748232421875	1.346051879882812	0.05587903594970703	2.493256591796875	1.564762329101562	0.07477328491210937	2.47592578125	1.527449462890625	0.1027200241088867	2.4061591796875	1.492072174072266	0.2248750610351563	2.4278798828125	1.293917205810547	0.4220811157226563	2.448619873046875	1.129486373901367	0.5891755981445312	2.358711669921875	1.091501556396484	0.584628173828125	2.309380859375	1.077305961608887	0.6815125732421875	2.324185791015625	1.065609512329102	0.6189072265625	2.506343994140625	1.52955419921875	0.04161938095092774	2.575879150390625	1.545852966308594	-0.0711041488647461	2.789550048828125	1.647365478515625	-0.2313245544433594	2.751320068359375	1.882401489257812	-0.2215313415527344	2.812239013671875	1.949998352050781	-0.1687330932617188
107	3.866667	2.5672001953125	1.03689087677002	0.1053023910522461	2.51204931640625	1.207149185180664	0.07548576354980469	2.4746806640625	1.345896697998047	0.05569475173950195	2.492616943359375	1.565080627441406	0.07532762145996094	2.476005126953125	1.527471984863281	0.1035121078491211	2.40326904296875	1.491212066650391	0.2240519561767578	2.428638671875	1.293395690917969	0.422054931640625	2.45272705078125	1.129556747436523	0.5900228881835937	2.359515869140625	1.101035354614258	0.59940673828125	2.2846376953125	1.071041450500488	0.6740336303710938	2.3284716796875	1.066032325744629	0.6209281005859375	2.505176513671875	1.53001416015625	0.04165349960327148	2.572472412109375	1.545363464355469	-0.0729018783569336	2.78822021484375	1.645110656738281	-0.2325895843505859	2.73950537109375	1.878931396484375	-0.2296084747314453	2.80151513671875	1.948881469726563	-0.1808280792236328
108	3.9	2.567200927734375	1.036900848388672	0.1052929229736328	2.51205126953125	1.207158325195312	0.07547180938720703	2.474680908203125	1.345904296875	0.05567560195922851	2.49261328125	1.565089660644531	0.07529078674316406	2.47600146484375	1.527483093261719	0.1034779815673828	2.4032724609375	1.491230377197266	0.2240238189697266	2.428676513671875	1.293435119628906	0.4220425720214844	2.452805908203125	1.129624160766602	0.5900311279296875	2.359600830078125	1.101097991943359	0.59945751953125	2.284937744140625	1.07109644317627	0.674296630859375	2.328553466796875	1.066101867675781	0.6208800048828125	2.505173828125	1.530020690917969	0.04161983489990234	2.57247607421875	1.5453583984375	-0.0729330062866211	2.7882451171875	1.645079040527344	-0.2326077270507813	2.73953662109375	1.878900817871094	-0.2296516265869141	2.8015224609375	1.948831726074219	-0.1808140258789062
109	3.933333000000001	2.567200927734375	1.036900810241699	0.1052929000854492	2.51205126953125	1.207158294677734	0.07547174072265625	2.474680908203125	1.345904296875	0.05567551422119141	2.49261328125	1.565089660644531	0.07529066467285156	2.47600146484375	1.527483093261719	0.1034778747558594	2.4032724609375	1.491230438232422	0.224023681640625	2.428676025390625	1.293434967041016	0.4220423583984375	2.45280517578125	1.129623809814453	0.5900308227539063	2.35960009765625	1.101097793579102	0.5994572143554687	2.284937744140625	1.071096237182617	0.6742969360351563	2.328552734375	1.066101745605469	0.62087890625	2.505173828125	1.530020690917969	0.04161972427368164	2.57247607421875	1.545358215332031	-0.07293309020996094	2.788245361328125	1.645078247070312	-0.2326077270507813	2.73953759765625	1.878900268554688	-0.2296520690917969	2.801524169921875	1.948831115722656	-0.1808149108886719
110	4	2.5651748046875	1.036325511932373	0.1046838989257813	2.512047607421875	1.206317687988281	0.07561652374267579	2.47377197265625	1.343859313964844	0.05487636566162109	2.489739990234375	1.5622685546875	0.071226318359375	2.473291015625	1.525160339355469	0.09969440460205078	2.401797119140625	1.497127044677734	0.2222129669189453	2.408556640625	1.278829223632812	0.3966597900390625	2.416520263671875	1.097059326171875	0.5447646484375001	2.3233681640625	1.09379613494873	0.573027587890625	2.27694189453125	1.049994697570801	0.6617510986328125	2.2942783203125	1.042849086761475	0.6036580810546875	2.50277099609375	1.526988952636719	0.03836618423461914	2.57054296875	1.538211181640625	-0.07554612731933594	2.798267333984375	1.6294619140625	-0.2202200775146484	2.7438017578125	1.85756982421875	-0.2581843872070312	2.79486083984375	1.932971496582031	-0.2061664581298828
111	4.033333000000001	2.567183837890625	1.03748161315918	0.1048483505249024	2.513472900390625	1.207133743286133	0.07603565979003907	2.474470947265625	1.344320892333984	0.05534716796875	2.4893408203125	1.562647399902344	0.07073405456542969	2.47301318359375	1.52562841796875	0.09929810333251952	2.401974853515625	1.511717559814453	0.2242961273193359	2.39206884765625	1.278486663818359	0.3775073852539063	2.38565283203125	1.083842185974121	0.5078776550292968	2.297540283203125	1.09219970703125	0.54829248046875	2.2769287109375	1.023554012298584	0.630656494140625	2.2639365234375	1.037854019165039	0.574949462890625	2.502609375	1.527319580078125	0.03810079574584961	2.57069287109375	1.535363708496094	-0.07573280334472657	2.805706787109375	1.616997131347656	-0.213758056640625	2.738009033203125	1.837078491210937	-0.2712433776855468	2.789537109375	1.9206552734375	-0.234703857421875
112	4.066667000000001	2.5664677734375	1.036684383392334	0.1046302642822266	2.513154296875	1.205830352783203	0.07618997955322265	2.4726767578125	1.341917297363281	0.05471915817260743	2.486457763671875	1.559762878417969	0.06608676910400391	2.47019287109375	1.523340270996094	0.09513823699951172	2.399797119140625	1.516256225585938	0.2204683532714844	2.384843017578125	1.276643157958984	0.3610592346191406	2.373782470703125	1.076374816894531	0.4806274108886719	2.2805361328125	1.077086479187012	0.5071427917480469	2.2346357421875	0.9977580382823944	0.5657493896484375	2.243772705078125	1.028918886184692	0.5203885498046875	2.500012451171875	1.524025390625	0.03430420303344726	2.568307373046875	1.530082824707031	-0.07896265411376953	2.81172607421875	1.600825988769531	-0.2058606567382812	2.7435390625	1.814246276855469	-0.2814767761230469	2.779012939453125	1.907859741210937	-0.2519130401611328
113	4.1	2.571033935546875	1.039164546966553	0.1053580017089844	2.5147861328125	1.208581558227539	0.07655593872070313	2.474202880859375	1.345816467285156	0.05616014099121094	2.48878271484375	1.564962463378906	0.06961098480224609	2.47283056640625	1.528031860351562	0.09875823974609375	2.40280224609375	1.495978576660156	0.2214799194335937	2.369982666015625	1.252316589355469	0.3556317138671875	2.34253173828125	1.047863990783691	0.4683493957519531	2.250716796875	1.026379476547241	0.4431846618652344	2.20631640625	0.9620148124694824	0.5198629760742187	2.212568115234375	0.9923452677726745	0.4551628723144531	2.501789794921875	1.529287414550781	0.03701701354980469	2.567143798828125	1.521459350585938	-0.07888645172119141	2.8250087890625	1.564468933105469	-0.1933287048339844	2.754450439453125	1.771707824707031	-0.2868226013183593	2.777925048828125	1.874116455078125	-0.2848624572753906
114	4.166667	2.577721435546875	1.035719753265381	0.1083119964599609	2.5243818359375	1.206722045898438	0.07605183410644531	2.482195556640625	1.343625061035156	0.05054712295532227	2.491089111328125	1.564721801757813	0.06032142639160156	2.473762451171875	1.527782958984375	0.08923204803466797	2.399282470703125	1.483063537597656	0.2063743743896484	2.35820068359375	1.219684036254883	0.2981637268066406	2.30496240234375	0.9938912243843079	0.3447826538085937	2.22294091796875	0.9566959953308105	0.3055433044433594	2.31987060546875	0.9042216339111329	0.3073653259277344	2.331291259765625	0.8878562622070313	0.2551177978515625	2.50728857421875	1.528472961425781	0.02932208824157715	2.58455810546875	1.516683776855469	-0.07972517395019531	2.851356689453125	1.546403076171875	-0.1819644317626953	2.76801171875	1.725931091308594	-0.3170195007324219	2.81447216796875	1.810934204101562	-0.3594963684082031
115	4.200000000000001	2.561948486328125	1.02528953742981	0.1143759613037109	2.521571044921875	1.197693756103516	0.08421601867675781	2.479201171875	1.331137603759766	0.05231575393676758	2.48387109375	1.549660827636719	0.05432605361938476	2.46619775390625	1.513944763183594	0.08343412017822266	2.38706982421875	1.482855651855469	0.1995662689208984	2.346801025390625	1.216436111450195	0.2688968811035156	2.238518310546875	1.014339417457581	0.2246162567138672	2.26752490234375	0.9297735595703125	0.2621148376464844	2.37182763671875	0.9530942649841309	0.2824194946289063	2.324862060546875	0.8998700485229492	0.2498861236572266	2.501741455078125	1.513114685058594	0.02575729942321777	2.57856982421875	1.492964416503906	-0.080178955078125	2.845750732421875	1.525570922851562	-0.1691485595703125	2.78045654296875	1.681432006835938	-0.3345640258789063	2.827372802734375	1.764520874023437	-0.3768903503417969
116	4.233333	2.56950390625	1.03417932510376	0.1114131622314453	2.5245283203125	1.206198516845703	0.08076175689697265	2.482076171875	1.340861511230469	0.05128321075439453	2.489283935546875	1.560278442382812	0.05468165969848632	2.470431884765625	1.524454162597656	0.08328858184814453	2.376040771484375	1.491675415039063	0.1877696533203125	2.344771728515625	1.215726043701172	0.2190270385742188	2.251920654296875	1.019994422912598	0.1291018676757812	2.304441162109375	0.9389886360168457	0.1418690795898437	2.345722412109375	0.9341974334716797	0.2429351654052734	2.299630615234375	0.9193424453735352	0.2025556793212891	2.50747265625	1.523517578125	0.02620099067687988	2.580421142578125	1.489594451904297	-0.07970611572265625	2.855169921875	1.510555145263672	-0.1515377502441406	2.78254052734375	1.641261352539062	-0.3360948181152344	2.8328427734375	1.694438720703125	-0.4111690063476562
117	4.266667	2.573664794921875	1.038254905700684	0.1065946502685547	2.525628662109375	1.209422119140625	0.07432782745361328	2.48265234375	1.344191314697265	0.04507644271850586	2.49283740234375	1.563833190917969	0.04547940444946289	2.472345458984375	1.528663879394531	0.07389464569091797	2.366403564453125	1.493326354980469	0.1660270080566406	2.34232177734375	1.214825897216797	0.1796598510742188	2.25447802734375	1.052127017974853	0.03478041458129883	2.29287841796875	1.013915106773376	-0.04631192779541016	2.39039208984375	0.9664270706176757	-0.06086795425415039	2.2871904296875	0.9827608509063721	-0.06637609100341797	2.511633056640625	1.526339050292969	0.01824991035461426	2.5891142578125	1.485506469726563	-0.08209465789794922	2.86900244140625	1.493970733642578	-0.1360496520996094	2.804234130859375	1.613393920898437	-0.3313096618652344	2.844771728515625	1.644860046386719	-0.4229207763671875
118	4.300000000000001	2.59293603515625	1.040946521759033	0.1110883407592773	2.54103076171875	1.214138809204102	0.07291000366210937	2.500859130859375	1.353246643066406	0.04359148788452148	2.502256591796875	1.578107849121094	0.04558416748046875	2.476198486328125	1.541214965820312	0.06876524353027344	2.361560546875	1.490138427734375	0.1473367309570313	2.329759765625	1.206148056030274	0.1310120239257813	2.320700439453125	1.087966529846191	-0.07794864654541016	2.373412109375	1.071018531799316	-0.1609067535400391	2.453114013671875	0.9991862699389458	-0.1927513122558594	2.365945556640625	1.054828296661377	-0.1949833984375	2.52917919921875	1.540668762207031	0.02347164916992188	2.636593994140625	1.521303527832031	-0.05802678680419922	2.925330078125	1.523731140136719	-0.09905374145507813	2.81569287109375	1.557784912109375	-0.3135389709472656	2.86169384765625	1.5809814453125	-0.4077653198242188
119	4.333333	2.591307861328125	1.033888782501221	0.1152519989013672	2.542546142578125	1.207772552490234	0.07722921752929687	2.503700927734375	1.34685107421875	0.04696210479736328	2.497873046875	1.571338745117187	0.04395761108398438	2.471779541015625	1.534147338867188	0.06646856689453125	2.355290771484375	1.490570007324219	0.1464607543945312	2.34111865234375	1.213451889038086	0.07775041961669922	2.37138134765625	1.124809852600098	-0.1431363830566406	2.44260205078125	1.112799140930176	-0.2117324829101563	2.51762646484375	1.077385848999023	-0.2866402893066406	2.4297373046875	1.103945770263672	-0.2541354370117188	2.527118896484375	1.534401062011719	0.02423463439941406	2.640338134765625	1.516103698730469	-0.04893345642089843	2.930022216796875	1.514794982910156	-0.07925025177001953	2.828716064453125	1.524937255859375	-0.2998517761230469	2.891244873046875	1.532280334472656	-0.3866801147460938
120	4.4	2.584778076171875	1.026170639038086	0.1206204605102539	2.5487568359375	1.20246630859375	0.08375649261474609	2.525428955078125	1.345483520507813	0.0600132064819336	2.51077392578125	1.567492492675781	0.03862272262573242	2.4825634765625	1.530670837402344	0.05849292755126953	2.346684814453125	1.489967437744141	0.09774430084228515	2.359884521484375	1.228241912841797	-0.01301886177062988	2.490018798828125	1.190182769775391	-0.2095791778564453	2.57071240234375	1.190168502807617	-0.2671703491210938	2.6585458984375	1.195982986450195	-0.3351934204101563	2.5910263671875	1.205792037963867	-0.2924083557128906	2.544675048828125	1.531194702148437	0.02779735374450683	2.666601806640625	1.514135864257812	-0.02854699516296387	2.9537998046875	1.506676208496094	-0.06723065185546875	2.84369384765625	1.465652404785156	-0.2785735168457031	2.911871826171875	1.438476135253906	-0.3560800476074219
121	4.433333000000001	2.57721630859375	1.025219039916992	0.1273531188964844	2.54801123046875	1.201737777709961	0.08991205596923828	2.530974609375	1.345028564453125	0.06682711791992188	2.508382080078125	1.564475952148437	0.03828981781005859	2.481747802734375	1.527540710449219	0.05946765518188477	2.343673095703125	1.488559417724609	0.08894400787353515	2.371689697265625	1.228522033691406	-0.01951613235473633	2.509968017578125	1.250287033081055	-0.2115549774169922	2.60447705078125	1.251274765014649	-0.2398604125976563	2.706665283203125	1.234721405029297	-0.2791125793457031	2.617031494140625	1.208492813110352	-0.2841984558105469	2.543328125	1.529232727050781	0.02849398231506348	2.6567041015625	1.516075744628906	-0.04312307739257813	2.9401552734375	1.516799743652344	-0.09683557128906251	2.831882080078125	1.424904815673828	-0.291114990234375	2.895215087890625	1.381751403808594	-0.3646792297363281
122	4.466667000000001	2.5739013671875	1.023889518737793	0.1364040069580078	2.5463974609375	1.202731369018555	0.09562108612060546	2.52880517578125	1.347366455078125	0.06805926513671876	2.51117333984375	1.570303039550781	0.03744620895385743	2.48225	1.533278442382813	0.05718153762817383	2.339043212890625	1.495501159667969	0.06957917785644531	2.3923779296875	1.254485366821289	-0.07742854309082031	2.584282470703125	1.288020050048828	-0.2195397644042969	2.6777080078125	1.294349243164063	-0.254955078125	2.780591552734375	1.303228698730469	-0.2991895446777344	2.71221044921875	1.291903900146484	-0.2740539245605469	2.54665673828125	1.5339921875	0.02985854530334473	2.663989990234375	1.516420349121094	-0.03810223770141601	2.9345810546875	1.468074432373047	-0.1388021697998047	2.808809814453125	1.366374664306641	-0.3217440185546875	2.889802978515625	1.34279931640625	-0.3888546447753906
123	4.533333000000001	2.55903369140625	1.02865283203125	0.1647815246582031	2.53019970703125	1.205851898193359	0.1137126388549805	2.51365380859375	1.350662567138672	0.08173686218261719	2.505912841796875	1.574874572753906	0.04621599960327148	2.4737275390625	1.538751708984375	0.06321452713012696	2.32761474609375	1.509727966308594	0.07651325988769531	2.391047119140625	1.263400085449219	-0.06091506958007813	2.616109619140625	1.269960876464844	-0.1513935546875	2.683844970703125	1.287337341308594	-0.223914306640625	2.7561376953125	1.309832824707031	-0.3078652648925781	2.7037724609375	1.285507537841797	-0.2597904052734375	2.54117333984375	1.537255493164063	0.04306436538696289	2.667838623046875	1.526585388183594	-0.009592767715454101	2.944632080078125	1.466274536132812	-0.09039067077636719	2.79687158203125	1.323446441650391	-0.2251112213134766	2.868737548828125	1.286472106933594	-0.2974613342285156
124	4.566667000000001	2.55740478515625	1.027475120544434	0.171260498046875	2.530592529296875	1.206998825073242	0.1246390228271484	2.51499951171875	1.353106628417969	0.09537914276123047	2.50303564453125	1.577192443847656	0.05472066116333008	2.47148779296875	1.540767395019531	0.07285754394531251	2.32443896484375	1.511025299072266	0.07930145263671876	2.396660888671875	1.265748260498047	-0.05813264083862305	2.6295556640625	1.272154968261719	-0.1293959350585938	2.685149169921875	1.2818173828125	-0.2133456726074219	2.74572265625	1.309133331298828	-0.3053689880371094	2.6991015625	1.281094360351563	-0.2503778381347656	2.53906640625	1.539975402832031	0.05212427139282227	2.663048583984375	1.53009423828125	-0.007999993801116944	2.94229541015625	1.464668273925781	-0.08027849578857423	2.7917119140625	1.324752807617188	-0.2167342376708984	2.8647451171875	1.262970062255859	-0.2687987060546875
125	4.6	2.53197021484375	1.024883878707886	0.1919754638671875	2.50283056640625	1.201778762817383	0.1512116241455078	2.486896484375	1.346145568847656	0.1286652069091797	2.473764892578125	1.563241882324219	0.07617962646484375	2.443580322265625	1.52877685546875	0.09745219421386719	2.297830078125	1.507488800048828	0.09999085998535157	2.374876953125	1.261610626220703	-0.02128974342346191	2.601338623046875	1.266115997314453	-0.0976161880493164	2.655197021484375	1.270540191650391	-0.1808454284667969	2.71500048828125	1.30694384765625	-0.2674376220703125	2.677892333984375	1.272682647705078	-0.2117592468261719	2.508900634765625	1.526487854003906	0.07426296234130859	2.62114501953125	1.513022155761719	-0.0004870146512985229	2.898911865234375	1.443859954833984	-0.0480388069152832	2.76857421875	1.299195709228516	-0.1918121948242187	2.845552490234375	1.242399002075195	-0.2394024658203125
126	4.633333	2.519998291015625	1.022640287399292	0.2076659393310547	2.494310546875	1.200360580444336	0.168099853515625	2.4822998046875	1.345469604492187	0.1479072723388672	2.458973388671875	1.561934326171875	0.09625856781005859	2.430531005859375	1.526067504882813	0.1176273040771484	2.286833740234375	1.516600769042969	0.1487547454833984	2.293522216796875	1.241484786987305	0.07537200164794922	2.492487548828125	1.238020843505859	-0.05708115386962891	2.5847041015625	1.222578125	-0.09035480499267579	2.673406982421875	1.190181503295898	-0.1493870849609375	2.60330908203125	1.217655487060547	-0.1278405303955078	2.49572607421875	1.526811706542969	0.09396681976318359	2.610377197265625	1.514945617675781	0.02265161323547363	2.858919921875	1.381289001464844	-0.04502029037475586	2.694916259765625	1.2633798828125	-0.1784339904785156	2.758247314453125	1.208559387207031	-0.2447867431640625
127	4.666667	2.51173046875	1.024917749404907	0.2169170227050781	2.48652392578125	1.204262298583984	0.1819138793945312	2.477153564453125	1.350719390869141	0.1674672088623047	2.450332763671875	1.568696716308594	0.1210561828613281	2.422931640625	1.532105712890625	0.1429315032958984	2.279903564453125	1.51563134765625	0.1763562774658203	2.299830322265625	1.240133010864258	0.1032908020019531	2.490209716796875	1.240179779052734	-0.04252605819702148	2.56927490234375	1.201709213256836	-0.08922630310058594	2.63701513671875	1.139149490356445	-0.1523059387207031	2.61848388671875	1.230256607055664	-0.1167027359008789	2.48728125	1.533763977050781	0.1165171127319336	2.5985166015625	1.523571228027344	0.03898447036743164	2.83275	1.358089965820312	-0.01105322647094726	2.64474462890625	1.263463012695313	-0.1321801910400391	2.693175048828125	1.186219772338867	-0.1885668182373047
128	4.700000000000001	2.494732421875	1.022095487594604	0.2272295227050781	2.47037646484375	1.200774017333984	0.2020598602294922	2.460412353515625	1.345616851806641	0.1915752868652344	2.4321328125	1.561062316894531	0.1482266998291016	2.407823974609375	1.525706787109375	0.1739460296630859	2.27352001953125	1.514465270996094	0.2298171997070312	2.287999755859375	1.232914627075195	0.2219685821533203	2.44283203125	1.247261184692383	0.04349249649047852	2.497749755859375	1.202377182006836	-0.02453347015380859	2.5356298828125	1.158168304443359	-0.1181932220458984	2.554575927734375	1.222003128051758	-0.04654458999633789	2.466759765625	1.52572021484375	0.1386782684326172	2.560697509765625	1.523809875488281	0.04283171081542968	2.76827392578125	1.332441223144531	-0.01074386405944824	2.5559931640625	1.255572113037109	-0.09129315185546875	2.572052001953125	1.170172485351562	-0.1516742706298828
129	4.733333	2.487740478515625	1.015966834068298	0.2341749572753906	2.459880859375	1.194838104248047	0.2099635162353516	2.450995361328125	1.340417449951172	0.2031008605957031	2.435151611328125	1.557599060058594	0.158607666015625	2.41070068359375	1.524405639648438	0.1872120208740234	2.2840478515625	1.531738647460938	0.2601651000976563	2.291416748046875	1.258805847167969	0.3342341918945312	2.428673828125	1.251666122436523	0.1406166381835937	2.508876220703125	1.246278656005859	0.08355355072021485	2.60537451171875	1.245760452270508	0.02947634887695312	2.511291259765625	1.242168060302734	0.02391609573364258	2.466020751953125	1.519465148925781	0.1464490966796875	2.55286474609375	1.480545349121094	0.05121752548217774	2.707020263671875	1.252016723632813	-0.03304676055908203	2.468534423828125	1.251505584716797	-0.06368873214721679	2.45753466796875	1.180661056518555	-0.1419575347900391
130	4.766667	2.474078125	1.004328722476959	0.2404502258300781	2.444213623046875	1.182720397949219	0.2180284423828125	2.43554443359375	1.328108917236328	0.2138408355712891	2.421272216796875	1.545547180175781	0.1724950561523438	2.399343994140625	1.512938720703125	0.203530517578125	2.292420166015625	1.538481750488281	0.2996682434082031	2.187041259765625	1.318890228271484	0.4424058227539063	2.271314208984375	1.281706176757813	0.2240972137451172	2.36701708984375	1.264613647460938	0.2090645751953125	2.46685693359375	1.255514389038086	0.1628618621826172	2.392509521484375	1.249508209228516	0.1486367034912109	2.449302978515625	1.506694091796875	0.1567151794433594	2.522623291015625	1.46891552734375	0.05066323089599609	2.6327138671875	1.21241047668457	-0.01882471084594727	2.39864794921875	1.264437591552734	-0.02776971435546875	2.32099462890625	1.333367980957031	-0.04868689346313477
131	4.833333	2.466654541015625	0.991320878982544	0.2575189514160156	2.437703369140625	1.169673446655273	0.2407825012207031	2.432266357421875	1.314623352050781	0.2430050201416016	2.4053046875	1.529320983886719	0.1989518280029297	2.39127783203125	1.497712188720703	0.2348625030517578	2.316444091796875	1.550591613769531	0.347755859375	2.121213623046875	1.473234283447266	0.5345808715820313	2.167260009765625	1.271200958251953	0.6473408203125	2.240304931640625	1.303002349853516	0.704311767578125	2.30546435546875	1.363840454101563	0.7685923461914063	2.259095947265625	1.175752456665039	0.64992138671875	2.4299228515625	1.49044482421875	0.1788356475830078	2.49707861328125	1.446724517822266	0.07173293304443359	2.641204345703125	1.212912292480469	-0.009383328437805176	2.41248974609375	1.278212158203125	0.01288792705535889	2.352247802734375	1.364759826660156	0.01405124759674072
132	4.866667	2.4471953125	0.9768978996276856	0.25886865234375	2.4233349609375	1.154727005004883	0.2410110015869141	2.419931884765625	1.298827178955078	0.2394842987060547	2.411938720703125	1.514054443359375	0.19754150390625	2.40217333984375	1.484555786132812	0.2361221771240234	2.363694091796875	1.506696411132812	0.373610107421875	2.138851806640625	1.427037353515625	0.5188811645507813	1.9502412109375	1.360433013916016	0.6411041259765625	1.974685546875	1.396942779541016	0.727941650390625	2.013756713867187	1.459565002441406	0.8084283447265626	2.026517333984375	1.359489135742187	0.7319644775390625	2.426288818359375	1.472661712646484	0.1736484222412109	2.450995361328125	1.420038787841797	0.05412252807617188	2.418293212890625	1.152907730102539	-0.03836663055419922	2.236693603515625	1.244090484619141	0.08433551788330078	2.236253173828125	1.308468811035156	0.1670126037597656
133	4.9	2.44836572265625	0.959640552520752	0.2584930419921875	2.4087255859375	1.13823258972168	0.2477957916259766	2.36377294921875	1.276115997314453	0.2270655059814453	2.3837265625	1.497318115234375	0.2070376586914063	2.369141845703125	1.465035186767578	0.2428123779296875	2.325456787109375	1.468471130371094	0.3829561157226563	2.192810791015625	1.392447296142578	0.6221103515625001	1.962503051757813	1.375794830322266	0.6807384033203125	1.954532104492188	1.411577972412109	0.7726015625	1.969595336914062	1.433684783935547	0.8803185424804687	1.907994018554688	1.368609191894531	0.7878545532226563	2.393682861328125	1.456404998779297	0.1787700042724609	2.440572509765625	1.432973999023437	0.05427289581298828	2.34033154296875	1.177497421264649	-0.03699670791625977	2.20109228515625	1.274882904052734	0.134265380859375	2.236888671875	1.325166168212891	0.2210506591796875
134	4.933333000000001	2.44640380859375	0.9558917350769043	0.2591620788574219	2.4063994140625	1.133619064331055	0.2487870178222656	2.361199462890625	1.270810882568359	0.2284172058105469	2.3812705078125	1.490999053955078	0.207908935546875	2.36740283203125	1.458918426513672	0.2438487396240234	2.32870751953125	1.464543609619141	0.3847313537597656	2.212048583984375	1.398563201904297	0.6335700073242188	1.991763671875	1.383553863525391	0.7203010864257813	2.011024047851563	1.417521484375	0.8107154541015625	2.052444580078125	1.438810363769531	0.9109391479492187	1.971884643554688	1.378143615722656	0.8391277465820313	2.39047998046875	1.450214141845703	0.1795902404785156	2.428557861328125	1.430790008544922	0.05205747604370117	2.30687841796875	1.188704574584961	-0.04552970886230469	2.1760546875	1.269491912841797	0.1390382080078125	2.221484619140625	1.306825561523437	0.2272835388183594
135	4.966667000000001	2.446758544921875	0.9469323997497558	0.2583843078613281	2.406758544921875	1.122750015258789	0.2457103271484375	2.364555908203125	1.259572723388672	0.2262121429443359	2.37922998046875	1.478525939941406	0.211095458984375	2.36584912109375	1.445608734130859	0.2457878265380859	2.309455078125	1.454985473632812	0.3788629760742188	2.208418212890625	1.411792541503906	0.6363814086914062	2.014015869140625	1.401480072021484	0.7679954833984375	2.042406616210938	1.426144195556641	0.8580166625976563	2.07899658203125	1.446742614746094	0.9591215209960937	2.008155639648438	1.378107635498047	0.8842149658203124	2.38970947265625	1.439015930175781	0.1822574768066406	2.430850341796875	1.438779113769531	0.0555257339477539	2.293492919921875	1.212028915405273	-0.0498365592956543	2.168681884765625	1.247837219238281	0.1495816345214844	2.19098193359375	1.299776916503906	0.2381233520507813
136	5	2.44587109375	0.9471397514343262	0.258820556640625	2.40508154296875	1.123086868286133	0.2457495880126953	2.365365478515625	1.261278991699219	0.2289062347412109	2.38176416015625	1.4807763671875	0.2182567749023437	2.36830859375	1.447186645507812	0.2524014434814453	2.3082958984375	1.456505523681641	0.3841800537109375	2.21604248046875	1.414358062744141	0.6456940307617187	2.0310791015625	1.406396087646484	0.7911174926757812	2.0698779296875	1.428901916503906	0.8779571533203125	2.10031298828125	1.455217254638672	0.9799884643554687	2.034656005859375	1.383920318603516	0.907744140625	2.3917568359375	1.441725189208984	0.1884775085449219	2.42954638671875	1.444546600341797	0.06048333740234375	2.289016357421875	1.215700378417969	-0.03730402755737305	2.16693603515625	1.241869323730469	0.1657883605957031	2.1794404296875	1.287229553222656	0.2599219360351562
137	5.066667000000001	2.445014404296875	0.9469144592285156	0.2566546020507813	2.4040576171875	1.122663047790527	0.2456575164794922	2.36320654296875	1.260408386230469	0.2299166259765625	2.38374560546875	1.479185302734375	0.2189994812011719	2.3704697265625	1.445894348144531	0.2533890838623047	2.318556640625	1.455668304443359	0.3882792663574219	2.23127490234375	1.419788330078125	0.6519395141601563	2.050789794921875	1.411029998779297	0.802246337890625	2.090381103515625	1.434315521240234	0.8883417358398438	2.11866796875	1.462967224121094	0.9901709594726562	2.055031494140625	1.390214294433594	0.919179443359375	2.39220458984375	1.440033294677734	0.1890144958496094	2.432016845703125	1.444118133544922	0.06189571380615234	2.295402587890625	1.211444519042969	-0.03093232917785645	2.174193115234375	1.238282241821289	0.1721419677734375	2.180453369140625	1.267709625244141	0.2728100891113281
138	5.1	2.44433642578125	0.94566157913208	0.2553511199951172	2.40362353515625	1.121559631347656	0.2445101776123047	2.363386962890625	1.259609100341797	0.2292666625976562	2.3863603515625	1.478261199951172	0.2187256164550781	2.372943115234375	1.445023712158203	0.2531441497802734	2.32202734375	1.455152313232422	0.3884571838378906	2.2352060546875	1.421225250244141	0.6526602783203125	2.064594970703125	1.414433380126953	0.8143349609375	2.08726708984375	1.441661834716797	0.9053030395507813	2.13194482421875	1.459545104980469	1.003715759277344	2.05345849609375	1.393164978027344	0.9306986083984375	2.394160400390625	1.439072357177734	0.1885733489990234	2.431877197265625	1.440483367919922	0.06069752502441406	2.290039794921875	1.207740600585937	-0.02417442131042481	2.176423095703125	1.239640319824219	0.1826478118896484	2.182650146484375	1.268212005615234	0.283613037109375
139	5.133333	2.44553955078125	0.9425973052978516	0.2520907592773438	2.405493896484375	1.118536155700684	0.2408858184814453	2.36589990234375	1.256672546386719	0.2254092864990234	2.387402587890625	1.475409912109375	0.2157885894775391	2.37434716796875	1.441944671630859	0.2500907440185547	2.32437109375	1.450744476318359	0.3857718505859375	2.23339697265625	1.420815185546875	0.6489156494140625	2.0716025390625	1.414825775146484	0.8192871704101562	2.0884599609375	1.443817260742188	0.9109209594726563	2.13318896484375	1.461799835205078	1.009233581542969	2.054624755859375	1.394610473632812	0.935064453125	2.395330078125	1.436430023193359	0.1854393768310547	2.433085693359375	1.441664978027344	0.05774140167236328	2.29110986328125	1.207486129760742	-0.02235170364379883	2.184102783203125	1.241360046386719	0.1875273590087891	2.18208642578125	1.269277038574219	0.2887944946289063
140	5.166667	2.445134521484375	0.9391003189086914	0.2488183135986328	2.405282958984375	1.114531494140625	0.2379906921386719	2.3659140625	1.2522939453125	0.2227837371826172	2.38775537109375	1.470402709960938	0.215497085571289	2.374549072265625	1.436717498779297	0.2493002624511719	2.32375390625	1.444090759277344	0.3842819213867187	2.23067626953125	1.418812316894531	0.646253662109375	2.0727861328125	1.415071899414063	0.8193283081054688	2.09491064453125	1.447902282714844	0.9081832275390626	2.145145751953125	1.470215423583984	1.002490295410156	2.063161376953125	1.399850402832031	0.9363591918945312	2.395712646484375	1.431839752197266	0.1848793029785156	2.434066162109375	1.437450439453125	0.05780723571777344	2.2811240234375	1.21254182434082	-0.0254577693939209	2.186851806640625	1.242720626831055	0.1901778717041016	2.183683837890625	1.270738342285156	0.2910497741699219
141	5.233333	2.445245361328125	0.9344959030151367	0.2463408966064453	2.406127197265625	1.109709091186523	0.2353058013916016	2.366149658203125	1.246823883056641	0.2186325225830078	2.381517578125	1.465080688476562	0.2125419006347656	2.36918408203125	1.430916015625	0.2460472106933594	2.318539794921875	1.436265411376953	0.3808722229003906	2.22584619140625	1.417016021728516	0.64289794921875	2.081935546875	1.406192138671875	0.8268849487304688	2.103861083984375	1.445465637207031	0.9129172973632812	2.152852783203125	1.472736358642578	1.006318359375	2.06776416015625	1.402820678710937	0.9441524047851563	2.390738037109375	1.4270029296875	0.1818336639404297	2.43495166015625	1.435789916992187	0.05714536285400391	2.2794169921875	1.211564346313477	-0.0210636100769043	2.16836962890625	1.251115737915039	0.1843040618896484	2.17621337890625	1.273144622802734	0.2861840209960937
142	5.266667	2.443785400390625	0.9320309753417969	0.2456222534179688	2.404789306640625	1.106822982788086	0.2350177307128906	2.3651005859375	1.2436962890625	0.218864501953125	2.38126904296875	1.461364135742187	0.2141325531005859	2.3688984375	1.427125274658203	0.2473600463867187	2.318769287109375	1.432667541503906	0.3819736938476562	2.227487060546875	1.413785888671875	0.6437603759765625	2.086253662109375	1.402624725341797	0.8290337524414062	2.109165283203125	1.442161437988281	0.914404541015625	2.158931884765625	1.469296264648438	1.007106201171875	2.0725849609375	1.400562164306641	0.9460941162109375	2.390258056640625	1.423542907714844	0.1832465515136719	2.43402099609375	1.432402862548828	0.0587668571472168	2.275742919921875	1.211403305053711	-0.02046635818481445	2.163923583984375	1.250031860351563	0.1839542846679688	2.177321533203125	1.274338531494141	0.2844523010253907
143	5.300000000000001	2.444440185546875	0.9303956451416016	0.2429359130859375	2.40581884765625	1.106292678833008	0.233537109375	2.365663818359375	1.243787780761719	0.2172052764892578	2.385095947265625	1.462375213623047	0.2169453125	2.37173583984375	1.427501373291016	0.2495023193359375	2.31861767578125	1.432365875244141	0.3837926330566406	2.2202353515625	1.41523388671875	0.6446578369140625	2.0909921875	1.402286773681641	0.8398275146484375	2.108406005859375	1.442663391113281	0.9266614990234375	2.15261669921875	1.471302947998047	1.022340393066406	2.0711875	1.400051544189453	0.9566571044921875	2.3939931640625	1.424840698242188	0.1852784729003906	2.439425048828125	1.432691619873047	0.06059953689575195	2.287897705078125	1.208956069946289	-0.02876070976257324	2.170736328125	1.246608764648438	0.1742624969482422	2.1707900390625	1.277680969238281	0.2743503723144531
144	5.333333	2.4442392578125	0.9301786651611328	0.2427557220458984	2.405318603515625	1.106084861755371	0.2336571960449219	2.364969970703125	1.243608093261719	0.2176325988769531	2.382526611328125	1.462424987792969	0.2177909851074219	2.369537109375	1.427358123779297	0.2503146820068359	2.316597900390625	1.431824615478516	0.3847394409179687	2.218771240234375	1.414874725341797	0.64592138671875	2.090998046875	1.401138427734375	0.8420928955078125	2.111615234375	1.443924163818359	0.9270873413085937	2.159892333984375	1.476217590332031	1.019625915527344	2.079313232421875	1.401490814208984	0.9603951416015625	2.391677734375	1.425022796630859	0.1860146636962891	2.43651611328125	1.433549621582031	0.06111989974975586	2.2859365234375	1.209257888793945	-0.02873802947998047	2.1693935546875	1.246162078857422	0.1748669128417969	2.173916259765625	1.277825042724609	0.2747024230957031
145	5.366667	2.4464814453125	0.9290829544067383	0.2427345886230469	2.4064560546875	1.104772842407227	0.2341940002441406	2.364464111328125	1.241779769897461	0.2179442291259766	2.3802236328125	1.460731201171875	0.2162283020019531	2.367635498046875	1.425830017089844	0.2490877838134766	2.315765625	1.430377593994141	0.3839292602539062	2.218019287109375	1.41255126953125	0.6450891723632812	2.09041552734375	1.399215881347656	0.8414043579101562	2.112413818359375	1.440160583496094	0.9269598388671875	2.161858642578125	1.469776489257812	1.01977978515625	2.074994140625	1.395440765380859	0.958290283203125	2.3895712890625	1.423141662597656	0.1847299346923828	2.435429931640625	1.431576477050781	0.06019708633422852	2.284654296875	1.208432922363281	-0.03217358779907226	2.170825439453125	1.245620407104492	0.1729156188964844	2.183823486328125	1.280704803466797	0.2708478088378906
146	5.433333000000001	2.446445068359375	0.9290723953247071	0.2427543029785156	2.406408203125	1.10475643157959	0.2342278900146484	2.364414794921875	1.241761779785156	0.2179967041015625	2.3801240234375	1.460712585449219	0.2163472747802734	2.367546142578125	1.425799133300781	0.249196044921875	2.315681640625	1.430265441894531	0.3840389404296875	2.21794677734375	1.412211517333984	0.645180908203125	2.090348388671875	1.398690643310547	0.8414808959960938	2.11251513671875	1.439217407226562	0.9271893310546875	2.162124267578125	1.468336456298828	1.020076049804687	2.075111328125	1.394447723388672	0.9583829956054688	2.38947802734375	1.423135650634766	0.1848374938964844	2.4353740234375	1.43163720703125	0.060325927734375	2.2847607421875	1.208486846923828	-0.03227398681640625	2.1706240234375	1.245378555297852	0.1726915283203125	2.18339111328125	1.280241119384766	0.2707308044433594
147	5.466667000000001	2.445955322265625	0.9231508560180663	0.2420194854736328	2.405421142578125	1.098696868896484	0.2347914733886719	2.36047314453125	1.234513702392578	0.2171171417236328	2.376122802734375	1.453166351318359	0.2075089416503906	2.363600341796875	1.419480377197265	0.2416038360595703	2.317387451171875	1.429747283935547	0.3781062316894531	2.220390380859375	1.408446014404297	0.6391461181640625	2.089098876953125	1.391585601806641	0.8326076049804687	2.1120791015625	1.42339453125	0.9216661376953125	2.161356689453125	1.440974273681641	1.017525451660156	2.07296240234375	1.380966766357422	0.9495123901367187	2.38544091796875	1.414489868164063	0.1773845977783203	2.433677978515625	1.427270660400391	0.05419364547729492	2.28325927734375	1.201823394775391	-0.03258795166015625	2.164709228515625	1.251010894775391	0.1671004638671875	2.195841552734375	1.272462341308594	0.2648294982910157
148	5.5	2.443023681640625	0.9276147384643555	0.2428500061035156	2.404152099609375	1.103398406982422	0.2337807922363281	2.36056640625	1.239484786987305	0.2151292877197266	2.376413818359375	1.458096313476563	0.2063728942871094	2.364126220703125	1.424283508300781	0.2404072570800781	2.317673095703125	1.428077423095703	0.3771178283691407	2.22229736328125	1.404023590087891	0.6384308471679687	2.086871826171875	1.386349884033203	0.8288653564453125	2.108903076171875	1.414903137207031	0.9192271728515625	2.156496337890625	1.428111419677734	1.01659228515625	2.06746875	1.373110229492188	0.944909912109375	2.385437255859375	1.419554168701172	0.1760110321044922	2.43071630859375	1.430143341064453	0.0515369758605957	2.28708154296875	1.201453353881836	-0.0379456787109375	2.1632373046875	1.241124740600586	0.1605631713867187	2.18704541015625	1.267719482421875	0.2590517578125
149	5.533333000000001	2.4442890625	0.9298193664550781	0.2417797393798828	2.403416748046875	1.104758476257324	0.2335081329345703	2.359149658203125	1.240482635498047	0.2164697570800781	2.3717548828125	1.458894500732422	0.2106964416503906	2.36004736328125	1.424523345947266	0.2442049560546875	2.316486083984375	1.428526763916016	0.3815069274902343	2.221479248046875	1.402397033691406	0.6420628051757813	2.0841484375	1.383042877197266	0.830288818359375	2.105174072265625	1.414086669921875	0.9198225708007812	2.152207763671875	1.430793029785156	1.016636962890625	2.06522802734375	1.371668518066406	0.9463580932617187	2.38126806640625	1.420995147705078	0.1798683166503906	2.42715283203125	1.430653045654297	0.05586970520019531	2.279197998046875	1.207343215942383	-0.03796207809448243	2.15595849609375	1.240887634277344	0.1613940887451172	2.18313623046875	1.263860443115234	0.2596635131835938
150	5.6	2.44359423828125	0.9300760803222656	0.2421129760742187	2.402652587890625	1.105583892822266	0.2335881652832031	2.358162841796875	1.241670669555664	0.2161034545898438	2.376681884765625	1.460353729248047	0.2097336883544922	2.36390625	1.426296356201172	0.2434076232910156	2.31934423828125	1.429835876464844	0.380890380859375	2.219568115234375	1.399678802490234	0.64018896484375	2.07945263671875	1.380661346435547	0.8273334350585938	2.097473388671875	1.412486785888672	0.91758544921875	2.14134228515625	1.430019500732422	1.016120666503906	2.056390380859375	1.370380950927734	0.94327685546875	2.3853095703125	1.422000213623047	0.1789467926025391	2.43112646484375	1.431602264404297	0.05446128463745117	2.27396044921875	1.211041275024414	-0.03348873519897461	2.14775048828125	1.240795318603516	0.1655200347900391	2.17818896484375	1.262044464111328	0.2635807800292969
151	5.633333	2.4436064453125	0.9300649261474609	0.2420944671630859	2.40266552734375	1.105572975158691	0.2335659942626953	2.35817138671875	1.241657257080078	0.2160723876953125	2.37664111328125	1.460344360351562	0.2096897888183594	2.3638671875	1.426286468505859	0.2433640289306641	2.319260986328125	1.429810485839844	0.3808329772949219	2.2193505859375	1.399583831787109	0.6400720825195313	2.079056884765625	1.380526184082031	0.8270791625976562	2.09704833984375	1.412170074462891	0.9174010009765625	2.1408564453125	1.429461791992187	1.016005981445312	2.05585498046875	1.370099700927734	0.942984619140625	2.38528271484375	1.421990570068359	0.1789071655273438	2.431115966796875	1.431606536865234	0.05442852401733399	2.27407958984375	1.210959014892578	-0.03353715515136719	2.1478603515625	1.240633758544922	0.1654778442382812	2.178298583984375	1.261863677978516	0.2635428771972656
152	5.666667	2.443586669921875	0.9305203399658203	0.2419425506591797	2.402625244140625	1.10620378112793	0.2334475250244141	2.3581845703125	1.24246257019043	0.2160312194824219	2.376409423828125	1.461399566650391	0.2102681884765625	2.3635908203125	1.427202880859375	0.2438548583984375	2.318173828125	1.429748016357422	0.3812263488769531	2.21565869140625	1.396026947021484	0.6393051147460938	2.0712783203125	1.374310546875	0.823168701171875	2.087464599609375	1.39687939453125	0.9166030883789062	2.1288720703125	1.4037001953125	1.017612915039062	2.044458129882813	1.353769836425781	0.9370887451171875	2.385177490234375	1.423102142333984	0.1793731689453125	2.430880126953125	1.433261627197266	0.05475303649902344	2.272676025390625	1.21325065612793	-0.03360126876831054	2.14683544921875	1.242615631103516	0.1659718017578125	2.177701416015625	1.263674438476563	0.2640480346679687
153	5.733333	2.445556884765625	0.934456787109375	0.2408359527587891	2.406287841796875	1.111094856262207	0.2322881469726563	2.366011962890625	1.249397903442383	0.2173338012695313	2.390912841796875	1.468189880371094	0.2069849395751953	2.377595947265625	1.434944976806641	0.2415456390380859	2.32724072265625	1.437891998291016	0.377652587890625	2.223125	1.362561096191406	0.6270912475585938	2.042612548828125	1.317917510986328	0.771610595703125	2.058359375	1.326006622314453	0.8677699584960937	2.09914892578125	1.316941345214844	0.9692196044921875	2.01241064453125	1.283415893554688	0.8828580932617187	2.39798681640625	1.42894189453125	0.1766031494140625	2.4355673828125	1.433947784423828	0.04856310653686523	2.268397705078125	1.214092468261719	-0.02532638549804687	2.126697509765625	1.248050201416016	0.1634715728759766	2.119082763671875	1.290252410888672	0.2596181640625
154	5.766667	2.447711181640625	0.9363463897705078	0.2425522918701172	2.40722216796875	1.113869865417481	0.2354607543945313	2.36782080078125	1.253606857299805	0.2235164947509766	2.39482666015625	1.473614166259765	0.2172462158203125	2.381336669921875	1.439622222900391	0.2514349212646484	2.3300595703125	1.440489929199219	0.3881409301757813	2.206669677734375	1.333352081298828	0.6182757568359375	2.028111938476563	1.253296493530274	0.7517967529296875	2.0379541015625	1.268050689697266	0.8485361328125	2.07622705078125	1.272650634765625	0.9519498901367187	2.045112426757813	1.245798492431641	0.8781511840820313	2.401392578125	1.434677490234375	0.1858766326904297	2.433358642578125	1.436744995117188	0.05542975616455078	2.267808837890625	1.216016357421875	-0.02569094276428223	2.124201904296875	1.251914352416992	0.1630888366699219	2.100065185546875	1.312404571533203	0.2465909881591797
155	5.800000000000001	2.44511669921875	0.9438471488952637	0.2433780517578125	2.406208251953125	1.120846717834473	0.2342938690185547	2.3685341796875	1.260306640625	0.2210704650878906	2.39580712890625	1.479400024414062	0.2174685516357422	2.38214892578125	1.445186370849609	0.2510561676025391	2.33266552734375	1.441405090332031	0.3877184448242187	2.216223388671875	1.301892272949219	0.6021332397460938	2.017844970703125	1.212938369750977	0.6936819458007812	2.047673217773438	1.197871826171875	0.7857420654296875	2.10842041015625	1.184168640136719	0.8762960815429688	2.079353759765625	1.226536743164063	0.810712158203125	2.4024404296875	1.440976257324219	0.1858225250244141	2.433391845703125	1.437513244628906	0.05574211502075195	2.259091552734375	1.223401809692383	-0.02034512901306152	2.112791748046875	1.250022323608398	0.1666135864257813	2.09112646484375	1.315768524169922	0.2461628570556641
156	5.866667	2.452113525390625	0.9510522155761719	0.2462525787353516	2.41294873046875	1.130767532348633	0.2358542633056641	2.375471435546875	1.272525726318359	0.2220106506347656	2.40082958984375	1.495200225830078	0.2161842803955078	2.387532470703125	1.460632141113281	0.2506813354492187	2.332593994140625	1.446375152587891	0.3869503784179688	2.222147216796875	1.241677505493164	0.5522694091796875	2.031116455078125	1.097954048156738	0.5668748779296875	2.067506103515625	1.037126346588135	0.6366107177734375	2.133122802734375	0.9701635456085205	0.69711328125	2.09194091796875	1.011705652236939	0.6452846069335938	2.407771728515625	1.455971557617187	0.1843649291992188	2.43529150390625	1.445803161621094	0.05177019500732422	2.249923095703125	1.232521240234375	-0.01671010208129883	2.130297607421875	1.276588806152344	0.1896192321777344	2.083490966796875	1.333357269287109	0.2673952026367187
157	5.9	2.45392041015625	0.9488456764221191	0.2514025268554688	2.414364013671875	1.128470306396484	0.2373500213623047	2.379134765625	1.270943298339844	0.2229324035644531	2.400447998046875	1.494280670166016	0.2154015655517578	2.38690185546875	1.459768157958985	0.2499530487060547	2.327112060546875	1.439883056640625	0.3836570434570313	2.222206787109375	1.2127099609375	0.5215968627929688	2.04831689453125	1.056130573272705	0.4691022644042969	2.101772216796875	0.9738453693389892	0.4859692993164063	2.18282568359375	0.896996696472168	0.4885894165039062	2.1409677734375	0.9621139106750488	0.4907620239257813	2.408962158203125	1.454823608398438	0.1841460113525391	2.439267822265625	1.44451318359375	0.05199104690551758	2.253412841796875	1.228746398925781	-0.008513710975646972	2.11778466796875	1.285873870849609	0.1846630249023437	2.075490966796875	1.337935485839844	0.2682872314453125
158	5.933333000000001	2.4542431640625	0.9488289222717285	0.2527374267578125	2.41482373046875	1.128442810058594	0.2387005462646484	2.379605712890625	1.270876495361328	0.2242015991210937	2.39908740234375	1.494336669921875	0.2168385620117187	2.38561279296875	1.459712982177734	0.2512901153564453	2.3249853515625	1.43723388671875	0.3841671142578125	2.233882080078125	1.200417633056641	0.5154002075195312	2.066663330078125	1.041948795318604	0.4489897155761719	2.12556494140625	0.9617457046508789	0.4515314025878907	2.21100732421875	0.8908013076782226	0.4395631408691406	2.135910400390625	0.9374186325073242	0.4206325378417969	2.408131103515625	1.454966949462891	0.1856402282714844	2.43934130859375	1.444738739013672	0.05372063827514648	2.25437060546875	1.228144515991211	-0.00622556734085083	2.119029052734375	1.287804412841797	0.1863176727294922	2.06896435546875	1.342952239990234	0.2633847045898438
159	5.966667000000001	2.445879638671875	0.9530205917358399	0.2542862243652343	2.413263427734375	1.132580718994141	0.2402588500976562	2.384595458984375	1.275403137207031	0.22639990234375	2.399939453125	1.497487457275391	0.2188761901855469	2.38443212890625	1.463079162597656	0.2521086273193359	2.3018515625	1.439422485351562	0.3709819946289062	2.253592529296875	1.181873672485352	0.4792444458007812	2.10930810546875	1.063061603546143	0.3319719543457031	2.12470703125	0.9728636074066163	0.3692162780761719	2.17044384765625	0.8804777450561523	0.4099934387207032	2.121500244140625	0.9452051963806152	0.3103915405273437	2.412294921875	1.458405670166016	0.1891100921630859	2.44263037109375	1.447541107177734	0.05808998489379883	2.255437255859375	1.233635131835938	0.006571281909942627	2.12615625	1.301858276367188	0.1981393737792969	2.09077783203125	1.342524475097656	0.2898432312011719
160	6	2.445886962890625	0.9530409851074219	0.2542708282470703	2.413276611328125	1.132601745605469	0.24023095703125	2.384601806640625	1.275420959472656	0.226349609375	2.39994873046875	1.497503875732422	0.2187761383056641	2.3844248046875	1.463104034423828	0.2520097808837891	2.30174560546875	1.439473693847656	0.3708201599121094	2.2533564453125	1.181924346923828	0.47902490234375	2.1091689453125	1.063238292694092	0.3315548400878906	2.124423828125	0.9729974422454833	0.3687552185058594	2.169850341796875	0.880448371887207	0.4095096435546875	2.121677978515625	0.9456255569458007	0.3097467651367187	2.412319580078125	1.458414306640625	0.1890262756347656	2.44276025390625	1.447535675048828	0.05803142547607422	2.25564501953125	1.233598724365234	0.006354171752929688	2.12614208984375	1.301843170166016	0.1977651977539062	2.09064501953125	1.342582611083984	0.28939111328125
161	6.033333000000001	2.451241455078125	0.955985824584961	0.262284423828125	2.418189697265625	1.135535491943359	0.2500457458496094	2.3892802734375	1.278397735595703	0.2376918487548828	2.400596923828125	1.500777130126953	0.2375958557128906	2.38108837890625	1.465249908447266	0.2673343505859375	2.2644619140625	1.445001739501953	0.3538451232910156	2.216798095703125	1.175499710083008	0.42749755859375	2.155667724609375	1.234246887207031	0.2052410278320312	2.12781494140625	1.156662216186523	0.1508505249023437	2.108681640625	1.053524501800537	0.1150990295410156	2.18188330078125	1.159847885131836	0.1145665969848633	2.41811767578125	1.462727447509766	0.2091421813964844	2.47368017578125	1.454419525146484	0.08651962280273437	2.322830810546875	1.226604385375976	-0.006972685337066651	2.132325439453125	1.318183074951172	0.1085646896362305	2.036125854492187	1.357790374755859	0.08655596923828125
162	6.066667000000001	2.4475166015625	0.9591576919555664	0.2769451293945313	2.422168212890625	1.140862411499023	0.27106640625	2.403721435546875	1.286420776367188	0.2684421081542969	2.379974365234375	1.508445251464844	0.2622834167480469	2.360459716796875	1.470270111083984	0.2888367919921875	2.2326669921875	1.437846984863281	0.3540335388183594	2.194103759765625	1.156317321777344	0.3637219848632812	2.230465576171875	1.104566787719726	0.1336208953857422	2.162486572265625	1.09574543762207	0.06208990478515625	2.07584326171875	1.063945369720459	0.0001090541481971741	2.268643310546875	1.166704177856445	0.02413675117492676	2.40878857421875	1.473448883056641	0.2393554840087891	2.479209716796875	1.475689849853516	0.1238378829956055	2.380812744140625	1.228160003662109	0.009931407928466796	2.152089111328125	1.302942565917969	0.03208729934692383	2.05388134765625	1.287058044433594	-0.006415810585021973
163	6.1	2.441029052734375	0.9697668437957764	0.2860980224609375	2.410180908203125	1.151595260620117	0.2751763610839844	2.388838623046875	1.297672241210937	0.2706092834472656	2.364392578125	1.521056213378906	0.2775712280273437	2.343700927734375	1.480988739013672	0.30086962890625	2.217089111328125	1.433555450439453	0.3611534423828125	2.16418896484375	1.153169845581055	0.3392875366210937	2.221226806640625	1.11987841796875	0.1083616027832031	2.161647216796875	1.150138076782226	0.03434701156616211	2.0730068359375	1.17584065246582	-0.02892336273193359	2.246177490234375	1.252752365112305	0.04662896728515625	2.39454931640625	1.487403015136719	0.2536474456787109	2.46334375	1.490856872558594	0.136164306640625	2.4164375	1.236124420166016	0.002254992723464966	2.180742919921875	1.290349029541016	0.02806252098083496	2.07702490234375	1.279436767578125	0.002542870044708252
164	6.133333	2.434073974609375	0.9811289310455322	0.2998035278320312	2.397586669921875	1.164327133178711	0.2839676208496094	2.36879052734375	1.31089990234375	0.2717890930175781	2.3552060546875	1.538548095703125	0.277767822265625	2.331826904296875	1.499077697753906	0.301181640625	2.20167138671875	1.446478546142578	0.3546296081542969	2.1377431640625	1.163988052368164	0.3338648071289063	2.147877685546875	1.197441680908203	0.0926685791015625	2.211649658203125	1.24006462097168	0.0266799488067627	2.27218115234375	1.313889465332031	-0.03478272247314453	2.274087158203125	1.256677581787109	0.05646244430541992	2.38445654296875	1.502826324462891	0.2541007385253906	2.449072021484375	1.482473937988281	0.1336558685302734	2.39199072265625	1.207557434082031	0.04037091064453125	2.157802734375	1.282109222412109	0.06292974090576171	2.06259423828125	1.281338409423828	0.009976967811584473
165	6.166667	2.42757958984375	0.9859766130447387	0.3102661437988281	2.391199951171875	1.168556289672852	0.2950014343261719	2.36082958984375	1.314104125976562	0.2810868835449219	2.342862548828125	1.540668273925781	0.2769756164550781	2.31955078125	1.50188916015625	0.3011915893554687	2.1882919921875	1.453109619140625	0.3540480651855469	2.095080078125	1.179275390625	0.3476495361328125	2.0961357421875	1.214816833496094	0.1074256744384766	2.161499267578125	1.264335479736328	0.04877219009399414	2.227595947265625	1.280847717285156	-0.04154955291748047	2.1848486328125	1.282467529296875	0.02367627906799316	2.37343115234375	1.504712707519531	0.2558748474121094	2.447202392578125	1.486120727539062	0.1411070861816406	2.425747802734375	1.206822540283203	0.04921426010131836	2.185325927734375	1.217373077392578	0.09981285858154297	2.120102783203125	1.228343124389649	0.0137324333190918
166	6.200000000000001	2.412249267578125	0.9965378794670104	0.3220451965332031	2.370796630859375	1.176479354858398	0.3022366333007813	2.34164453125	1.321694946289063	0.2919560852050781	2.33108056640625	1.547299560546875	0.2838092956542969	2.30497802734375	1.509801330566406	0.3065217590332031	2.169072265625	1.4709248046875	0.3530198364257813	2.050175048828125	1.211095901489258	0.3862161560058594	2.046177612304688	1.250380187988281	0.1480295715332031	2.068401123046875	1.327522094726562	0.08800627136230468	2.12861181640625	1.352587799072266	-0.003635928153991699	2.050550048828125	1.348136688232422	0.06136764526367187	2.36185400390625	1.510365356445313	0.265628173828125	2.450412841796875	1.487138305664063	0.1638498840332031	2.450871826171875	1.207350219726562	0.0765075912475586	2.22168359375	1.277184020996094	0.02779239845275879	2.1178232421875	1.253227767944336	0.01083624744415283
167	6.233333	2.403972412109375	1.000864816963673	0.3234157409667969	2.3598232421875	1.17962532043457	0.2985018005371094	2.330626953125	1.324817535400391	0.2869860534667969	2.330023193359375	1.550920654296875	0.2847440490722656	2.303619384765625	1.51402978515625	0.3081512145996094	2.165521728515625	1.488044403076172	0.3573494262695313	2.002704833984375	1.262407989501953	0.4309278259277344	1.988786987304688	1.296671691894531	0.1922138061523438	2.0229794921875	1.390940979003906	0.1907762908935547	2.083072998046875	1.404651611328125	0.09661827850341796	1.981038208007813	1.407685577392578	0.1421944274902344	2.35792041015625	1.513113708496094	0.2638442993164062	2.42525146484375	1.490467864990234	0.1467377471923828	2.4409609375	1.204101318359375	0.08553182983398437	2.212325439453125	1.284300018310547	0.05187678146362305	2.11037353515625	1.284644744873047	0.01629477882385254
168	6.266667	2.39638330078125	0.9998659959733486	0.3232433776855469	2.344052001953125	1.173753509521484	0.2901631774902343	2.30893310546875	1.316032531738281	0.2728987426757812	2.322433837890625	1.540243530273437	0.27203515625	2.293176025390625	1.505218078613281	0.2941444396972656	2.159737060546875	1.481101196289063	0.3531934204101562	1.972517456054687	1.294985076904297	0.4629738464355469	1.908940795898437	1.391315765380859	0.2525914611816406	1.949490844726562	1.466425811767578	0.2012165832519531	1.992209716796875	1.565023620605469	0.1703710327148437	1.907126586914063	1.491499206542969	0.1776778411865234	2.348452392578125	1.501108642578125	0.2520093078613281	2.4340859375	1.477767059326172	0.1488838500976563	2.43184765625	1.188123672485351	0.1178030395507813	2.218676513671875	1.244383041381836	0.01561512756347656	2.113255859375	1.264105621337891	0.01763349914550781
169	6.300000000000001	2.387876220703125	1.003390179634094	0.3212785034179688	2.333190673828125	1.176048919677734	0.2872066650390625	2.296860595703125	1.317792175292969	0.270026611328125	2.321335693359375	1.540712219238281	0.2685121765136719	2.292555908203125	1.507069946289063	0.2930772094726563	2.170584228515625	1.508067657470703	0.3763080749511719	1.939857055664062	1.364880157470703	0.4643255920410156	1.8536630859375	1.502107147216797	0.2878591918945312	1.892697998046875	1.576873474121094	0.23513134765625	1.956142211914063	1.661428405761719	0.1993008270263672	1.777070556640625	1.54059228515625	0.1816104583740234	2.343401611328125	1.500548187255859	0.2461235198974609	2.42714892578125	1.477834625244141	0.1416006622314453	2.491201171875	1.194712371826172	0.1232651214599609	2.267015380859375	1.193684326171875	0.03051169967651367	2.16053759765625	1.196179611206055	0.01925813484191894
170	6.333333	2.385737060546875	0.9990594852566719	0.3206583251953125	2.3282919921875	1.170543655395508	0.2867483825683594	2.288435302734375	1.310888275146484	0.2679501953125	2.30298828125	1.534326293945313	0.269231201171875	2.2757763671875	1.499192108154297	0.2933274841308594	2.16151806640625	1.506172180175781	0.3862457275390625	1.917551147460937	1.417296417236328	0.5037708740234375	1.838210205078125	1.57521142578125	0.3425566101074219	1.877432861328125	1.658581237792969	0.3054866333007812	1.9476318359375	1.737873291015625	0.2707796325683594	1.736194580078125	1.603087463378906	0.25636181640625	2.32676806640625	1.495523132324219	0.2463833770751953	2.427275146484375	1.492999572753906	0.1553395080566406	2.5772685546875	1.244931030273438	0.1380904388427734	2.4135283203125	1.123958145141602	0.006809144973754883	2.319321533203125	1.090069610595703	-0.03075737571716309
171	6.366667	2.378277587890625	0.9928438177108765	0.3226796264648438	2.31953173828125	1.16326203918457	0.2890861511230469	2.278725341796875	1.30287841796875	0.2709017333984375	2.2972421875	1.525187316894531	0.2760359497070313	2.267851806640625	1.4904375	0.2976340637207031	2.1529384765625	1.496135070800781	0.3890084228515625	1.926732055664063	1.471603363037109	0.5589991455078125	1.839327392578125	1.647040710449219	0.4233241577148438	1.890725708007813	1.731156005859375	0.4145145263671875	1.9413984375	1.8287197265625	0.398791748046875	1.795374877929687	1.740023193359375	0.359693603515625	2.3217626953125	1.486327575683594	0.2544981231689453	2.422991943359375	1.492422210693359	0.1651393585205078	2.580732421875	1.250222946166992	0.1507695007324219	2.515169189453125	1.092477409362793	-0.01979188537597656	2.445819580078125	1.038216018676758	-0.07980587005615235
172	6.4	2.374810791015625	0.9917266368865967	0.3215753479003906	2.316094970703125	1.16115657043457	0.2884320678710938	2.275456787109375	1.300049072265625	0.2708301391601562	2.29445068359375	1.521121337890625	0.273934814453125	2.26529833984375	1.486818450927734	0.2959210205078125	2.1544814453125	1.495737640380859	0.3907350158691406	1.940976806640625	1.493440399169922	0.57564599609375	1.849255737304687	1.680760925292969	0.4629542846679687	1.888367553710937	1.760459045410156	0.5054468383789062	1.88834765625	1.859440307617187	0.456448974609375	1.802736206054687	1.791247741699219	0.4462234497070313	2.318581298828125	1.482235656738281	0.2526617126464843	2.42181005859375	1.487937683105469	0.1667546844482422	2.592750732421875	1.257636260986328	0.1428951568603516	2.571034423828125	1.086145164489746	-0.02369487380981445	2.56371875	1.01485506439209	-0.1017638473510742
173	6.433333000000001	2.372171630859375	0.9845683021545411	0.3195655212402344	2.316085693359375	1.155308822631836	0.2967922668457031	2.272827880859375	1.292612091064453	0.2809679870605469	2.28794091796875	1.512486083984375	0.2759837646484375	2.259499267578125	1.478746124267578	0.2989996337890625	2.149075439453125	1.491986114501953	0.3922789611816406	1.945816162109375	1.531708435058594	0.5816024169921875	1.856608276367187	1.734217407226562	0.5010018920898438	1.875929321289062	1.807087768554688	0.5632655029296875	1.90094091796875	1.909830932617187	0.53400048828125	1.83514697265625	1.857635070800781	0.5214970092773438	2.3126318359375	1.473519622802734	0.2563493041992188	2.401181640625	1.448665405273438	0.1595347747802734	2.558932861328125	1.219752426147461	0.09277864837646485	2.63387255859375	1.046680866241455	-0.05319327926635743	2.662070068359375	0.9640887680053711	-0.1120726928710938
174	6.466667000000001	2.37086279296875	0.9837792644500732	0.3189068298339844	2.3178095703125	1.155197219848633	0.3018082580566406	2.27213720703125	1.290604949951172	0.2832455139160156	2.28442578125	1.509607086181641	0.2849391479492188	2.25732275390625	1.474951873779297	0.307675048828125	2.145135986328125	1.486104187011719	0.3979550476074219	1.963680786132812	1.549731140136719	0.6003910522460938	1.871134643554687	1.753690979003906	0.5314714965820313	1.920016235351562	1.826721984863281	0.5732133178710938	1.970779663085938	1.907273498535156	0.6266297607421875	1.867236083984375	1.862791625976562	0.5775409545898438	2.308763671875	1.471804443359375	0.263323974609375	2.3788271484375	1.430979339599609	0.1580650177001953	2.5395576171875	1.204898101806641	0.09493704223632812	2.67162548828125	1.045098781585693	-0.02054336738586426	2.685531494140625	0.9805286674499512	-0.1018497695922852
175	6.5	2.368864501953125	0.9828918380737305	0.3203095397949219	2.315954345703125	1.154284606933594	0.3020232543945313	2.27004541015625	1.289431640625	0.2818956604003906	2.28635693359375	1.508227355957031	0.2841723327636719	2.25917919921875	1.473957183837891	0.3074265441894531	2.1525322265625	1.490524597167969	0.403470703125	1.96860400390625	1.541528564453125	0.6073516235351563	1.9084736328125	1.764106323242188	0.5650598754882813	1.95004541015625	1.834689086914063	0.617600341796875	1.993869384765625	1.927439392089844	0.6550477294921875	1.898354370117187	1.872218078613281	0.6124512939453125	2.309479736328125	1.470076873779297	0.2618143310546875	2.3804560546875	1.432890045166016	0.1557745971679687	2.5366083984375	1.204010635375977	0.09090396118164062	2.6637587890625	1.065230728149414	-0.05372654724121094	2.7024033203125	0.9893406105041503	-0.1147745513916016
176	6.533333000000001	2.365537109375	0.9782157382965088	0.3186646118164063	2.311575439453125	1.148861480712891	0.2979418640136719	2.26609423828125	1.284053802490234	0.2779114379882813	2.28021533203125	1.502771789550781	0.2837964782714844	2.25373583984375	1.467848419189453	0.3068056945800781	2.1546845703125	1.489461822509766	0.4095836181640625	1.980202392578125	1.543537170410156	0.6205691528320313	1.930448608398438	1.769066223144531	0.5815171508789062	1.975372802734375	1.831902587890625	0.6405936889648437	2.024572143554687	1.925571166992188	0.667304443359375	1.926263427734375	1.872888732910156	0.6382791748046875	2.303386474609375	1.465285430908203	0.2604686889648438	2.3802412109375	1.437467529296875	0.1557867279052734	2.5365986328125	1.208223114013672	0.09368119812011719	2.659275390625	1.072890281677246	-0.05763682556152343	2.70817626953125	1.000504523515701	-0.115363151550293
177	6.566667000000001	2.3615146484375	0.9761979770660401	0.3179643249511719	2.3075654296875	1.146415512084961	0.300308837890625	2.2621455078125	1.281366821289063	0.282916259765625	2.283028564453125	1.498708679199219	0.2852764892578125	2.256740966796875	1.465021484375	0.3098603210449219	2.16231005859375	1.492171173095703	0.4148229064941406	1.993163818359375	1.545180969238281	0.6288945922851562	1.937282470703125	1.770239074707031	0.6035559692382813	1.96243115234375	1.84760205078125	0.6561099853515625	2.003696411132812	1.944289428710937	0.6285538330078125	1.913491333007812	1.881707702636719	0.63386474609375	2.30383837890625	1.460418579101562	0.2614682312011719	2.3731279296875	1.425992126464844	0.1541901702880859	2.54111376953125	1.20587939453125	0.09478694915771485	2.66241015625	1.074561309814453	-0.0596314582824707	2.70880029296875	0.9991476163268089	-0.1147184600830078
178	6.6	2.35603759765625	0.9720873260498046	0.320318359375	2.304308837890625	1.142786590576172	0.3008546447753906	2.26048095703125	1.27804150390625	0.2818692321777344	2.27722314453125	1.495709228515625	0.2857025451660156	2.25245849609375	1.461283020019531	0.31083251953125	2.161368408203125	1.483750671386719	0.4197686767578125	2.003314453125	1.523078063964844	0.6449611206054687	1.947512817382812	1.748378051757812	0.6217999267578125	1.963369750976562	1.832049865722656	0.6679089965820313	2.006985717773437	1.931481689453125	0.663399169921875	1.9237509765625	1.863619079589844	0.6292455444335937	2.297934326171875	1.458064025878906	0.2608097839355469	2.3639140625	1.413783660888672	0.1550793609619141	2.540777587890625	1.202377059936524	0.09014910125732421	2.669313232421875	1.077456245422363	-0.06370158386230469	2.716731201171875	0.9976688623428345	-0.1112220230102539
179	6.633333	2.35371826171875	0.9715538940429688	0.3188192749023437	2.30079931640625	1.141654144287109	0.3012033386230469	2.257921875	1.277377227783203	0.2863252258300781	2.277189208984375	1.494350128173828	0.2888660278320312	2.252224609375	1.460431823730469	0.3142646789550781	2.16339453125	1.480841461181641	0.4250205688476563	2.01348876953125	1.513162414550781	0.6560347900390625	1.948336059570313	1.736482971191406	0.6494717407226562	1.972706176757812	1.822943664550781	0.6850520629882813	2.042879150390625	1.90442822265625	0.6712278442382813	1.951662963867187	1.852641174316406	0.6322392578125	2.29726953125	1.456417724609375	0.2641206359863281	2.36163037109375	1.41268017578125	0.1575503387451172	2.53829248046875	1.202035736083984	0.09243458557128906	2.670392822265625	1.082629119873047	-0.06193986511230469	2.71454150390625	1.000760018825531	-0.1085342025756836
180	6.666667	2.3532529296875	0.9727224674224854	0.3203250732421875	2.301018798828125	1.142795562744141	0.3004727783203125	2.2589423828125	1.278609741210937	0.2841539916992187	2.28101318359375	1.495319366455078	0.2870718688964844	2.25557666015625	1.461684936523437	0.3123837280273438	2.165135498046875	1.482449340820313	0.4217688293457031	2.02260595703125	1.499922668457031	0.6589821166992188	1.9549814453125	1.722613586425781	0.6588458251953125	1.9768798828125	1.8117353515625	0.6890753784179687	2.047212646484375	1.893966369628906	0.695958251953125	1.973923217773438	1.841224792480469	0.6459819946289063	2.300634765625	1.457168395996094	0.2622904357910156	2.36376708984375	1.41259130859375	0.1553274383544922	2.542046875	1.202503570556641	0.09282617950439453	2.67319921875	1.082300788879395	-0.06175284957885742	2.72000341796875	1.001284442901611	-0.1072419586181641
181	6.700000000000001	2.35269873046875	0.9724257984161377	0.3189805297851562	2.300576416015625	1.142385650634766	0.2989133605957031	2.25936279296875	1.278472930908203	0.2835089721679688	2.281100830078125	1.494916687011719	0.2922635803222656	2.255750244140625	1.460594360351563	0.3166593933105469	2.16470947265625	1.483203399658203	0.425054931640625	2.024751953125	1.495406036376953	0.6639130249023437	1.961763305664062	1.719291809082031	0.6626519165039062	1.98141015625	1.805824768066406	0.7007306518554688	2.057300048828125	1.880624145507813	0.720390380859375	1.986981689453125	1.836738342285156	0.6569635620117188	2.3007470703125	1.457503540039063	0.266462158203125	2.3651767578125	1.414679443359375	0.1596622619628906	2.54251123046875	1.205281661987305	0.09311707305908203	2.673608642578125	1.083424346923828	-0.05997283935546875	2.72279833984375	1.002502434015274	-0.1028854370117187
182	6.733333	2.354331787109375	0.9730144672393799	0.3206270751953125	2.298273681640625	1.142075592041016	0.3002967529296875	2.255001708984375	1.277971618652344	0.2861675720214844	2.2756748046875	1.494938537597656	0.2956614990234375	2.25052294921875	1.460325256347656	0.3200558166503906	2.162638916015625	1.480696990966797	0.4318374633789063	2.026586303710937	1.491435028076172	0.6736651611328125	1.967191040039062	1.716696899414063	0.6668895874023437	1.983458129882812	1.803644836425781	0.7061038208007813	2.057989013671875	1.880692626953125	0.7233619995117188	1.987467651367187	1.834112365722656	0.65748486328125	2.295482666015625	1.4576455078125	0.2696152954101563	2.362595458984375	1.417710510253906	0.1630136413574219	2.538162841796875	1.205390029907227	0.09861319732666016	2.673544677734375	1.088743423461914	-0.05554874801635742	2.72018359375	1.007821313858032	-0.1017050170898438
183	6.766667	2.353357177734375	0.9734217052459717	0.3203528442382813	2.297121826171875	1.142890747070312	0.2992550964355469	2.254863525390625	1.27964892578125	0.2861194152832031	2.278177490234375	1.496960235595703	0.2963892822265625	2.2525185546875	1.462465881347656	0.3207178344726562	2.164151611328125	1.482806640625	0.4326692504882813	2.025721313476562	1.48769140625	0.674278076171875	1.96704248046875	1.713843444824219	0.6672471313476562	1.990864379882813	1.797425720214844	0.710422607421875	2.0630791015625	1.877582885742187	0.7252059326171875	1.986691284179688	1.831568725585937	0.6622369384765625	2.29761962890625	1.459411071777344	0.2701573181152344	2.364716064453125	1.419145629882812	0.1631865844726562	2.5405791015625	1.206228118896484	0.09789965057373047	2.675747314453125	1.087717880249023	-0.05609481811523438	2.720882568359375	1.006212815761566	-0.103400276184082
184	6.800000000000001	2.353965576171875	0.973666654586792	0.3208253173828125	2.297674560546875	1.143014190673828	0.2998941345214844	2.255460205078125	1.279711975097656	0.287010498046875	2.27877880859375	1.496854309082031	0.2978079528808594	2.253162109375	1.462320678710938	0.3220599670410156	2.1649365234375	1.482401947021484	0.4340495300292969	2.026662353515625	1.487075439453125	0.675543701171875	1.965307739257812	1.71237255859375	0.6689551391601563	1.984940673828125	1.797007263183594	0.7120469970703125	2.0554453125	1.878784851074219	0.7256427612304688	1.979628295898437	1.830980163574219	0.664701171875	2.29817822265625	1.459396545410156	0.2714750366210937	2.364953369140625	1.419459228515625	0.1642869415283203	2.53983447265625	1.206307235717774	0.09793576049804688	2.6740595703125	1.08811856842041	-0.05689273071289062	2.721550048828125	1.007756381988525	-0.1036956787109375
185	6.833333	2.356302001953125	0.9732157974243164	0.3207315673828125	2.301221923828125	1.142761581420898	0.3007075805664062	2.2585615234375	1.278957672119141	0.2866342163085938	2.27966845703125	1.495995452880859	0.29688232421875	2.2543369140625	1.461336975097656	0.3210924072265625	2.1665302734375	1.478529479980469	0.4335905151367188	2.027224975585937	1.485766052246094	0.6739053344726562	1.963630615234375	1.710141906738281	0.6747326049804687	1.979016479492187	1.795150512695312	0.7184553833007813	2.0574052734375	1.869933532714844	0.7266754150390625	1.976115112304687	1.828068298339844	0.66778662109375	2.2995078125	1.458716278076172	0.2707769775390625	2.36782421875	1.419738342285156	0.1644762420654297	2.54081103515625	1.206102935791016	0.09669668579101562	2.672063720703125	1.085997207641602	-0.05861749649047852	2.720134765625	1.008122555732727	-0.1085499725341797
186	6.866667	2.357168212890625	0.9727179851531983	0.3211806335449219	2.30143603515625	1.142305572509766	0.3025909423828125	2.258667236328125	1.278702728271484	0.2901892395019531	2.27997802734375	1.495728363037109	0.3023377380371094	2.25489697265625	1.460823059082031	0.3265022277832031	2.16690087890625	1.478959259033203	0.4387924194335938	2.025428588867188	1.485600219726563	0.6780109252929688	1.955972412109375	1.708320129394531	0.6816907348632812	1.970406372070312	1.792897521972656	0.7266598510742187	2.045851928710937	1.87115478515625	0.72669775390625	1.960090576171875	1.82586376953125	0.6730662841796875	2.299516845703125	1.458684936523438	0.2756316528320312	2.36442626953125	1.425236724853516	0.1653089294433594	2.536714111328125	1.212105560302734	0.093698974609375	2.670487548828125	1.088219917297363	-0.05658718872070313	2.73668359375	1.028887697219849	-0.1111473159790039
187	6.9	2.35589208984375	0.9731758689880371	0.3244201965332031	2.301567138671875	1.143140731811523	0.3047029418945312	2.259479736328125	1.279643829345703	0.2908023986816407	2.279591796875	1.496790649414062	0.3038018798828125	2.2546591796875	1.461649261474609	0.32780322265625	2.166332763671875	1.478618469238281	0.4400633544921875	2.021525390625	1.488435363769531	0.6772509765625	1.951228759765625	1.710674133300781	0.6889967041015626	1.967503662109375	1.795030578613281	0.7338052368164063	2.02728173828125	1.885840148925781	0.7353781127929687	1.945196166992188	1.829112182617187	0.68771337890625	2.299377685546875	1.45994580078125	0.2769795227050781	2.36504248046875	1.425781311035156	0.1672846069335938	2.536355712890625	1.21331135559082	0.09122429656982421	2.66621484375	1.092003364562988	-0.06459097290039062	2.731550048828125	1.031913003921509	-0.1194094009399414
188	6.933333000000001	2.35861865234375	0.9728532333374024	0.3253554382324219	2.3029423828125	1.143415222167969	0.3057993774414062	2.259893310546875	1.280454803466797	0.2921779174804687	2.280506591796875	1.498829498291016	0.3033900146484375	2.2556240234375	1.463718109130859	0.3280224609375	2.166504150390625	1.478210021972656	0.4409889221191406	2.018524169921875	1.482311553955078	0.6781343383789062	1.948207763671875	1.705994384765625	0.6868213500976562	1.964486450195313	1.789787292480469	0.7337589111328126	1.99705908203125	1.891200927734375	0.7583226318359375	1.928123168945312	1.822745239257813	0.6925575561523437	2.30009814453125	1.461556945800781	0.2765226440429687	2.36466064453125	1.419906005859375	0.1679097900390625	2.5450888671875	1.220057708740234	0.07493562316894531	2.672251953125	1.092123847961426	-0.07972205352783203	2.719939453125	1.013690270423889	-0.1304702301025391
189	6.966667000000001	2.36064306640625	0.9738939056396484	0.3277843933105469	2.30460400390625	1.144704849243164	0.3082950134277344	2.261568115234375	1.2820791015625	0.2951294555664062	2.285469482421875	1.500659698486328	0.3035759887695312	2.25995947265625	1.466182647705078	0.3286470031738281	2.168564208984375	1.479448486328125	0.4402878112792969	2.024098388671875	1.467077453613281	0.6799214477539063	1.946195556640625	1.688409240722656	0.6942373657226563	1.95506396484375	1.769596130371094	0.7476717529296875	2.028156005859375	1.850981262207031	0.7423653564453125	1.936315673828125	1.807232116699219	0.7024866943359375	2.304597900390625	1.462680847167969	0.2771931762695313	2.369426025390625	1.419073516845703	0.16920068359375	2.549317626953125	1.226179641723633	0.06022844314575195	2.669279541015625	1.097985877990723	-0.1005354309082031	2.704625732421875	1.015929229736328	-0.1558541564941406
190	7	2.36357763671875	0.9775660343170166	0.3298840942382812	2.3063583984375	1.148648864746094	0.3093941345214844	2.261789794921875	1.28598974609375	0.2946073608398437	2.28294189453125	1.505700958251953	0.3043314514160156	2.257378173828125	1.470665985107422	0.3289719848632813	2.16731591796875	1.480795745849609	0.4427704467773437	2.023861450195313	1.465104400634766	0.6841455688476562	1.935947631835937	1.683874572753906	0.6952366943359375	1.9393876953125	1.766167785644531	0.74832958984375	2.021031127929688	1.839829284667969	0.7477739868164063	1.927834228515625	1.804369201660156	0.7077456665039062	2.303018798828125	1.467917907714844	0.2779851379394531	2.376664794921875	1.430630096435547	0.1726408081054688	2.54775634765625	1.237211837768555	0.04844245910644531	2.663241455078125	1.110123901367188	-0.1178209686279297	2.71954541015625	1.035445117950439	-0.1666656494140625
191	7.033333000000001	2.366804443359375	0.9810104770660401	0.3292725830078125	2.307631591796875	1.150978591918945	0.3094499206542969	2.262494873046875	1.287892913818359	0.2964176025390625	2.280766845703125	1.507193084716797	0.3074823913574219	2.256141357421875	1.471723724365234	0.3321821594238281	2.168551025390625	1.481869842529297	0.4473927001953125	2.027925048828125	1.44950634765625	0.6878781127929687	1.928827270507812	1.661681457519531	0.7117495727539063	1.920079833984375	1.749754699707031	0.7531873779296875	2.004158935546875	1.819320251464844	0.764021240234375	1.91228759765625	1.784252868652344	0.7248365478515625	2.300878662109375	1.469990051269531	0.2806041564941406	2.377200927734375	1.442224517822266	0.1746894989013672	2.54309912109375	1.256834716796875	0.03408771896362305	2.633614990234375	1.132714340209961	-0.1481791381835937	2.689516357421875	1.077290321350098	-0.2180032958984375
192	7.066667000000001	2.367928466796875	0.9847857856750488	0.3289039001464844	2.305829833984375	1.153515899658203	0.3078034362792968	2.26109619140625	1.290748107910156	0.2972619018554687	2.2803720703125	1.509672332763672	0.3124750061035156	2.255753662109375	1.473837799072266	0.3366296997070313	2.16930078125	1.482377593994141	0.4527919311523437	2.033926025390625	1.439724822998047	0.694621337890625	1.922026611328125	1.640729431152344	0.7442561645507813	1.913968017578125	1.726892639160156	0.7896204833984375	2.001520629882812	1.792861328125	0.7916754150390625	1.9067294921875	1.762014526367187	0.7525706787109375	2.30015380859375	1.472923706054687	0.2847569274902344	2.3772109375	1.447552093505859	0.1788052673339844	2.527268798828125	1.268356964111328	0.01448261737823486	2.600725341796875	1.152051071166992	-0.1801354370117187	2.6539755859375	1.107413116455078	-0.2591287536621094
193	7.1	2.37007080078125	0.9862039251327515	0.3295904846191406	2.307308349609375	1.154504455566406	0.3077830810546875	2.262703125	1.291713806152344	0.2973592224121094	2.2830654296875	1.510500549316406	0.3115619506835938	2.258821533203125	1.474839874267578	0.3362964172363281	2.175089599609375	1.483674957275391	0.4543273315429687	2.042642333984375	1.426957611083984	0.69472705078125	1.916272705078125	1.609797973632813	0.7717635498046875	1.90503662109375	1.693656677246094	0.820540771484375	1.998932006835938	1.750150451660156	0.8219871826171875	1.901983642578125	1.729950134277344	0.7777894287109375	2.302140869140625	1.473621978759766	0.2835666809082031	2.37594287109375	1.450750823974609	0.1748456420898437	2.50968212890625	1.268024230957031	0.0008447766304016113	2.559244384765625	1.152923950195313	-0.2017380981445313	2.60007470703125	1.095240348815918	-0.2796024169921875
194	7.133333	2.37075732421875	0.9916550226211548	0.3318348693847656	2.30601611328125	1.159148086547852	0.3092127685546875	2.261962890625	1.296664947509766	0.3000357971191406	2.282389404296875	1.515494689941406	0.3143882751464844	2.25955712890625	1.479612762451172	0.3401510009765625	2.1802626953125	1.491028198242188	0.4610379333496094	2.057988525390625	1.408545623779297	0.6994462280273438	1.924963134765625	1.583619567871094	0.783214599609375	1.903767333984375	1.639361083984375	0.8605867309570312	1.983413330078125	1.710214904785156	0.8861328735351562	1.891153686523438	1.688023071289062	0.8341875610351562	2.30010546875	1.478820373535156	0.285231689453125	2.372575439453125	1.461020904541016	0.1746385650634766	2.476506591796875	1.282886138916016	-0.02300001716613769	2.498445068359375	1.175997863769531	-0.2348206939697266	2.52894189453125	1.124999137878418	-0.321609619140625
195	7.166667	2.3712314453125	0.9939063601493835	0.3332155456542969	2.305559814453125	1.16126318359375	0.31101318359375	2.26089501953125	1.298741027832031	0.302235107421875	2.27857080078125	1.517991943359375	0.3167466430664063	2.256785400390625	1.48169921875	0.3429204406738281	2.181234375	1.489864837646484	0.4665870361328125	2.082625244140625	1.401441467285156	0.7139470214843751	1.927314575195312	1.548880615234375	0.8119282836914062	1.91189892578125	1.599700134277344	0.8940205078125	1.981951293945313	1.680636291503906	0.918088134765625	1.887700561523437	1.638775695800781	0.8877567749023437	2.2961826171875	1.481608917236328	0.2870914001464844	2.36226220703125	1.464833770751953	0.1722761993408203	2.44248974609375	1.284333160400391	-0.03441095352172852	2.430746337890625	1.187541641235351	-0.2520494995117187	2.445773681640625	1.137997711181641	-0.3437121887207031
196	7.200000000000001	2.37226025390625	0.999783860296011	0.3323155517578125	2.305084716796875	1.166187408447266	0.3111132202148438	2.260355224609375	1.303369445800781	0.3041022644042969	2.27468408203125	1.522106262207031	0.3215181274414062	2.254467529296875	1.485119720458984	0.347746337890625	2.184660400390625	1.488403381347656	0.4745549011230469	2.114607177734375	1.371195709228516	0.7188829345703125	1.943803955078125	1.482315124511719	0.835781982421875	1.940413818359375	1.548578674316406	0.9072658081054688	1.98183154296875	1.649868713378906	0.9089400634765625	1.902162475585937	1.58254541015625	0.8906303100585937	2.29187548828125	1.486596710205078	0.2907857360839844	2.351238525390625	1.474823577880859	0.1721265106201172	2.407753173828125	1.285804718017578	-0.03381404113769531	2.342125	1.201382308959961	-0.2463192596435547	2.333208740234375	1.172013153076172	-0.346747314453125
197	7.233333	2.374702392578125	1.005918722629547	0.3307969665527344	2.30242138671875	1.171329742431641	0.3119395751953125	2.254781005859375	1.308281433105469	0.3066531066894531	2.26421240234375	1.528500549316406	0.3206744689941406	2.247677734375	1.491095275878906	0.3492032165527344	2.191692138671875	1.490193359375	0.4834209594726562	2.150961669921875	1.337427673339844	0.7158810424804688	1.970375122070313	1.428376220703125	0.83750146484375	1.99498486328125	1.475484161376953	0.9197910766601562	2.056470458984375	1.548232971191406	0.9746632080078125	1.975618530273437	1.517772705078125	0.9233645629882813	2.279466552734375	1.492983642578125	0.2885977478027344	2.341641845703125	1.495729034423828	0.1701657409667969	2.379245361328125	1.284591400146484	-0.01972794532775879	2.257271484375	1.222031021118164	-0.2154361419677734	2.246658935546875	1.175033569335938	-0.3092655944824219
198	7.266667	2.379882568359375	1.005771106243134	0.3289103698730469	2.306875	1.172184371948242	0.3111702575683594	2.25771875	1.309513824462891	0.3055591430664062	2.26225634765625	1.531308410644531	0.3180824890136719	2.247773193359375	1.493461486816406	0.3476503601074219	2.19736376953125	1.48982373046875	0.4849466552734375	2.18502392578125	1.321615234375	0.7119722900390625	1.996130981445313	1.361040710449219	0.8502149658203125	1.996200439453125	1.420899932861328	0.9285027465820312	2.098057373046875	1.460804840087891	0.9123070678710937	1.9916591796875	1.474099029541016	0.8886453247070313	2.277134765625	1.495764251708984	0.2853909301757813	2.342163818359375	1.499322448730469	0.1676036376953125	2.339426513671875	1.280759094238281	-0.02018544006347656	2.20412060546875	1.196161026000977	-0.1999547882080078	2.1201982421875	1.174448028564453	-0.26115185546875
199	7.300000000000001	2.381006591796875	1.005676193237305	0.3279857788085938	2.308202392578125	1.171890426635742	0.3105383911132812	2.2597080078125	1.309232879638672	0.3055736389160156	2.264872802734375	1.530568481445313	0.3196040649414063	2.25081787109375	1.492595031738281	0.3490806579589844	2.204062255859375	1.484876342773437	0.4872500915527344	2.21325537109375	1.305461303710937	0.7050985717773437	2.029294067382812	1.318762237548828	0.8539199829101562	2.048267333984375	1.350486572265625	0.945105224609375	2.1213642578125	1.432966461181641	0.93843798828125	2.015233276367188	1.405622680664063	0.9351019287109374	2.279128662109375	1.495291870117188	0.2864727172851563	2.3372822265625	1.496740966796875	0.1653378753662109	2.31073193359375	1.266694305419922	-0.005399420738220215	2.1379208984375	1.206342788696289	-0.1606139373779297	2.032440673828125	1.196871368408203	-0.16341455078125
200	7.333333	2.382908447265625	1.007182026386261	0.3240565795898437	2.310574462890625	1.173554931640625	0.3060227355957031	2.2625322265625	1.311049591064453	0.30055517578125	2.26444482421875	1.532638427734375	0.3113079223632813	2.251789794921875	1.494876495361328	0.3416836853027344	2.20894677734375	1.480666198730469	0.4806168212890625	2.250626220703125	1.279240020751953	0.674098876953125	2.061192626953125	1.246404006958008	0.8127066040039063	2.0738876953125	1.270778228759766	0.9071918334960938	2.077204345703125	1.263252838134766	0.7970787353515625	2.02945947265625	1.317944641113281	0.9029002075195313	2.27840234375	1.497111358642578	0.2783112487792969	2.32559326171875	1.493627288818359	0.1525281829833984	2.297088623046875	1.240757232666016	0.01823326873779297	2.089124267578125	1.202765319824219	-0.09540696716308594	1.988615356445312	1.217447219848633	-0.06527638244628907
201	7.366667	2.385899658203125	1.012174663543701	0.3153628234863281	2.316573974609375	1.181033645629883	0.2986560974121094	2.267033935546875	1.318677001953125	0.2900724182128906	2.264673828125	1.541164855957031	0.3058626403808594	2.25559423828125	1.502249603271484	0.3365093078613281	2.213851318359375	1.4802587890625	0.4755980834960937	2.315511962890625	1.265501373291016	0.6310199584960937	2.1315390625	1.166110778808594	0.7453067016601562	2.058356201171875	1.1943095703125	0.8056148071289062	2.15187255859375	1.189490829467774	0.7459785766601562	2.030654907226562	1.230376525878906	0.7584835205078125	2.2765546875	1.506523498535156	0.2707592163085937	2.318955322265625	1.482656097412109	0.1447065582275391	2.30770751953125	1.239417282104492	-0.01149511337280273	2.082054443359375	1.195794219970703	0.06206057357788086	1.976280883789062	1.20712939453125	0.05650008392333984
202	7.4	2.386005126953125	1.01423477935791	0.3107423706054688	2.31963818359375	1.184014602661133	0.2958275756835937	2.2691240234375	1.320868072509766	0.2858529663085937	2.26753759765625	1.542912841796875	0.3011073303222656	2.25954150390625	1.504169830322266	0.3320922241210937	2.21746044921875	1.481069946289062	0.4705602416992187	2.337982177734375	1.261794403076172	0.6034259643554688	2.174806640625	1.104512351989746	0.6753615112304687	2.10265478515625	1.138699020385742	0.7334189453125	2.210614013671875	1.153508941650391	0.7533381958007812	2.111461669921875	1.199650436401367	0.7124214477539063	2.278100341796875	1.508245513916016	0.2657685546875	2.320059326171875	1.484759643554687	0.1398118133544922	2.29771337890625	1.237654846191406	-0.007721156120300293	2.075394287109375	1.216571243286133	0.08232821655273438	1.988592407226563	1.198537094116211	0.1409640350341797
203	7.433333000000001	2.391061279296875	1.015329798698425	0.3017595520019531	2.321735595703125	1.184600967407227	0.2847413330078125	2.27293212890625	1.322851287841797	0.2761152954101562	2.275294677734375	1.545639465332031	0.2944885864257812	2.2668310546875	1.506443664550781	0.3251387329101563	2.227242431640625	1.476984436035156	0.4638214111328125	2.334337646484375	1.245997543334961	0.5908917236328125	2.169300048828125	1.074626861572266	0.6117225952148437	2.09391796875	1.094997589111328	0.6728306274414062	2.2007255859375	1.105193252563477	0.7022962036132813	2.12173681640625	1.160813507080078	0.6940321655273437	2.285033203125	1.511134490966797	0.2584403076171875	2.32414697265625	1.487611541748047	0.1309453125	2.32389990234375	1.229934387207031	-0.001969471573829651	2.118566650390625	1.206579620361328	0.1236704406738281	2.016894775390625	1.216197525024414	0.1547892913818359
204	7.466667000000001	2.3951259765625	1.012198147773743	0.2913491821289063	2.327363525390625	1.18082341003418	0.2734562683105469	2.281411376953125	1.319148071289062	0.2652643737792969	2.276433349609375	1.540857971191406	0.2794869079589844	2.268290771484375	1.502195251464844	0.3104048156738281	2.228128662109375	1.474774261474609	0.4484083251953125	2.351562744140625	1.240394729614258	0.5475892944335937	2.20716748046875	1.052434818267822	0.5341417236328125	2.115607666015625	1.066764495849609	0.56769775390625	2.221071533203125	1.078004150390625	0.5990598754882812	2.09835009765625	1.109159202575684	0.5585621337890625	2.288244384765625	1.506252227783203	0.2446006927490234	2.33335009765625	1.485936462402344	0.1194108581542969	2.3692998046875	1.221507400512695	0.01056516933441162	2.156572509765625	1.215083511352539	0.1223753967285156	2.052197265625	1.202232986450195	0.1366203765869141
205	7.5	2.4007431640625	1.012678668022156	0.2882088012695312	2.333319091796875	1.181402374267578	0.2705130310058594	2.288482666015625	1.320091552734375	0.26310107421875	2.282561279296875	1.541674987792969	0.2779050598144531	2.274040283203125	1.502903228759766	0.3085595703125	2.234318359375	1.471542663574219	0.445803955078125	2.326919677734375	1.214637939453125	0.5191842651367188	2.128060546875	1.09575106048584	0.4677283020019531	2.0485859375	1.102042839050293	0.525633056640625	2.150582763671875	1.104963348388672	0.5682179565429688	2.053994140625	1.163165771484375	0.5351707153320312	2.29504931640625	1.507224151611328	0.2431228942871094	2.347376220703125	1.489673461914063	0.1203914566040039	2.412886474609375	1.226898254394531	0.02204795265197754	2.19234423828125	1.225630233764649	0.1175537796020508	2.0985830078125	1.238745162963867	0.1654336700439453
206	7.533333000000001	2.413838623046875	1.011765694618225	0.2717422180175781	2.34871826171875	1.179923309326172	0.24925634765625	2.3129248046875	1.320576904296875	0.2428290557861328	2.29395556640625	1.540672790527344	0.2529203643798828	2.2841240234375	1.502039306640625	0.2829776611328125	2.233206787109375	1.455200408935547	0.4111024780273437	2.335650390625	1.209900360107422	0.5036473388671875	2.156669677734375	1.106251762390137	0.3894699096679687	2.0622763671875	1.116419342041016	0.4141051330566407	2.17099560546875	1.131907241821289	0.4214676208496094	2.0979853515625	1.013287372589111	0.4592219543457031	2.3119560546875	1.506691528320312	0.2205071716308594	2.3795673828125	1.501020599365234	0.1050051116943359	2.460457763671875	1.239211029052734	0.02032856559753418	2.24121337890625	1.242018661499023	0.1160346450805664	2.14705615234375	1.289771545410156	0.1187201156616211
207	7.566667000000001	2.43313671875	1.009729321479797	0.2261787261962891	2.375751220703125	1.182538513183594	0.2142672576904297	2.34585791015625	1.325282928466797	0.2177184295654297	2.31720703125	1.544994873046875	0.2324328002929688	2.304949462890625	1.504791320800781	0.2597602844238281	2.238391845703125	1.446045562744141	0.3759403991699219	2.328267578125	1.191086654663086	0.4584561462402344	2.1817119140625	1.157529418945312	0.2749530334472656	2.08729736328125	1.141204406738281	0.2977521057128906	2.15136376953125	1.21442724609375	0.3501801147460937	2.1491884765625	1.089174575805664	0.397467529296875	2.340690185546875	1.512738464355469	0.2014734191894531	2.4072080078125	1.494661499023437	0.08596560668945312	2.533814453125	1.243534866333008	0.02393138122558594	2.30155126953125	1.287296020507813	-0.01908783912658691	2.213519775390625	1.335735260009766	0.01482448387145996
208	7.6	2.44451416015625	1.005382873535156	0.2069133605957031	2.39080126953125	1.178105926513672	0.1931230773925781	2.363957763671875	1.320616668701172	0.1947579650878906	2.340161865234375	1.539919128417969	0.203365966796875	2.32589501953125	1.500878936767578	0.2308668823242188	2.2516796875	1.448087768554688	0.3441537475585937	2.283614501953125	1.179596160888672	0.4206289672851563	2.17258447265625	1.169158279418945	0.2128233184814453	2.0749609375	1.17596565246582	0.2160198059082031	2.13580029296875	1.239278167724609	0.2820651550292969	2.10470068359375	1.082010299682617	0.2872712097167969	2.3639892578125	1.506621368408203	0.1743129730224609	2.43716943359375	1.488123138427734	0.06393046569824219	2.556850830078125	1.243099548339844	-0.02331425285339355	2.326321044921875	1.293969390869141	-0.05943955230712891	2.2559990234375	1.372482177734375	-0.06165837478637695
209	7.633333	2.457265380859375	1.007428820610046	0.1970323028564453	2.404847900390625	1.179754699707031	0.1817805938720703	2.378978271484375	1.321933166503906	0.1823122711181641	2.35452734375	1.5403125	0.1924518585205078	2.3389638671875	1.501048217773437	0.2185774383544922	2.25465478515625	1.438132293701172	0.3181432189941406	2.25851904296875	1.163326583862305	0.3716793212890625	2.1904521484375	1.18483740234375	0.1477782897949219	2.16771142578125	1.22611474609375	0.06234785842895508	2.191283203125	1.235014099121094	0.1688932800292969	2.1165986328125	1.203686187744141	0.03907452392578125	2.379792724609375	1.507528259277344	0.1643512878417969	2.4628984375	1.501364654541016	0.06037472915649414	2.656796875	1.309496459960938	-0.02319364166259765	2.43712451171875	1.263446990966797	-0.102301383972168	2.341696044921875	1.283242614746094	-0.1415126953125
210	7.666667	2.492598388671875	1.013525634765625	0.1570401916503906	2.443317138671875	1.185900939941406	0.1401185913085937	2.415959716796875	1.327224884033203	0.1379490051269531	2.380978271484375	1.541148864746094	0.1701287078857422	2.364018798828125	1.498733825683594	0.1891303100585937	2.277029296875	1.439235809326172	0.2876858215332031	2.209045654296875	1.168765670776367	0.2929645080566406	2.221832275390625	1.211689056396484	0.06317745208740234	2.273601806640625	1.20111116027832	-0.01840084075927734	2.239639892578125	1.203684860229492	0.08521233367919921	2.276863525390625	1.216014389038086	-0.05513351821899414	2.410919189453125	1.512865173339844	0.1420685577392578	2.496094482421875	1.525135131835937	0.04099698257446289	2.725127197265625	1.375149658203125	-0.03531753921508789	2.569763916015625	1.255080276489258	-0.1681707916259766	2.47867626953125	1.213411682128906	-0.1984846954345703
211	7.700000000000001	2.50024365234375	1.013903797149658	0.1429483489990235	2.452859130859375	1.186056716918945	0.125534294128418	2.4268798828125	1.327085540771484	0.1230420227050781	2.392625244140625	1.539757751464844	0.1585373077392578	2.37426953125	1.497255828857422	0.1754498291015625	2.27735888671875	1.432857849121094	0.25986279296875	2.198570556640625	1.168634414672852	0.225236572265625	2.240453125	1.221548400878906	0.001980721950531006	2.30625	1.218021820068359	-0.06897380065917968	2.25165234375	1.206406768798828	0.02425025367736816	2.311326171875	1.216481994628906	-0.1039164581298828	2.42362890625	1.511918792724609	0.1315385284423828	2.517474365234375	1.536084838867187	0.04155085372924805	2.773534912109375	1.437350067138672	-0.02812375831604004	2.691348876953125	1.303970428466797	-0.2048676605224609	2.646603515625	1.250248794555664	-0.2822106323242187
212	7.733333	2.517389404296875	1.008666031837463	0.1252789077758789	2.47323193359375	1.18202702331543	0.1109658966064453	2.44513330078125	1.322660919189453	0.1067338180541992	2.405301025390625	1.532477355957031	0.1524299774169922	2.38661376953125	1.488803100585937	0.1656396484375	2.27678271484375	1.426869750976562	0.2347836151123047	2.21308544921875	1.168965286254883	0.1528988342285156	2.276597900390625	1.229173248291016	-0.06338401031494141	2.354592529296875	1.206611877441406	-0.1162131729125977	2.267679931640625	1.202976013183594	-0.05103492736816406	2.35949853515625	1.206274032592773	-0.1546172790527344	2.43837646484375	1.506673400878906	0.1258374862670898	2.529816162109375	1.537257568359375	0.03525614166259766	2.765307861328125	1.421415283203125	-0.0712945556640625	2.734146240234375	1.295016784667969	-0.2684655151367187	2.748093505859375	1.278081939697266	-0.370429931640625
213	7.766667	2.539276123046875	1.006651207923889	0.1128954315185547	2.49216650390625	1.181199523925781	0.1056322555541992	2.457721923828125	1.321669891357422	0.1031829681396484	2.4169833984375	1.532356079101562	0.1525276031494141	2.39680419921875	1.488222473144531	0.1633077239990234	2.28590380859375	1.426820434570312	0.233670654296875	2.215000244140625	1.190155487060547	0.1013369140625	2.304056396484375	1.211635498046875	-0.1153222732543945	2.3874443359375	1.201556625366211	-0.1651467742919922	2.2912109375	1.185052474975586	-0.1153817443847656	2.400267333984375	1.203141296386719	-0.2026284790039062	2.451740966796875	1.506658508300781	0.1272460632324219	2.545118896484375	1.527677307128906	0.03435593032836914	2.755880859375	1.421413726806641	-0.1263847045898437	2.79833056640625	1.312192260742187	-0.3337781982421875	2.853474609375	1.293036682128906	-0.4212391357421875
214	7.800000000000001	2.544398681640625	0.9937050008773803	0.1133904418945312	2.497340576171875	1.167790420532226	0.1085773315429688	2.47086181640625	1.309356597900391	0.1161330795288086	2.42412548828125	1.521123474121094	0.1502459716796875	2.404727783203125	1.477440246582031	0.16335791015625	2.290419921875	1.419439575195312	0.2301706085205078	2.23856396484375	1.214483337402344	0.04745793151855469	2.3417509765625	1.181858306884766	-0.1606061859130859	2.433562744140625	1.179796737670898	-0.1929622192382812	2.346089599609375	1.114485710144043	-0.1883921508789063	2.44882373046875	1.168701934814453	-0.2364533538818359	2.4600341796875	1.494764892578125	0.1276986770629883	2.548998291015625	1.506889282226562	0.0296080265045166	2.742753662109375	1.416978698730469	-0.1586397857666016	2.8416533203125	1.333610046386719	-0.3578193664550781	2.90828466796875	1.309380004882812	-0.4350478515625
215	7.833333	2.5451328125	0.9890023956298828	0.1124444122314453	2.499184326171875	1.161526992797852	0.1073593521118164	2.47645361328125	1.302128540039063	0.1175425186157227	2.434134765625	1.514058898925781	0.1407338562011719	2.41425732421875	1.471887420654297	0.1560452575683594	2.3015234375	1.419506988525391	0.2269663391113281	2.264158935546875	1.222506561279297	0.03634750747680664	2.3512900390625	1.181638137817383	-0.1749729766845703	2.439450439453125	1.172629867553711	-0.2129234771728516	2.480564697265625	1.087129737854004	-0.2649040222167969	2.4534306640625	1.165197036743164	-0.2527332305908203	2.469064697265625	1.486209838867187	0.1195723648071289	2.556477294921875	1.496165161132812	0.02161956596374512	2.73317626953125	1.409873077392578	-0.1803596649169922	2.864611083984375	1.335954956054688	-0.3607843017578125	2.929048095703125	1.332918029785156	-0.44210498046875
216	7.866667	2.542802001953125	0.980617244720459	0.1088907699584961	2.49726416015625	1.150332458496094	0.1025897903442383	2.474952880859375	1.288827301025391	0.1115853118896484	2.441431396484375	1.499145263671875	0.1322466888427734	2.4198154296875	1.458572082519531	0.1470857696533203	2.302053955078125	1.417746948242188	0.2127775268554687	2.269693115234375	1.231206726074219	0.01699036407470703	2.36937939453125	1.174980972290039	-0.1808848266601563	2.45318505859375	1.161074447631836	-0.2231915588378906	2.533377197265625	1.117433670043945	-0.2780179748535156	2.463119384765625	1.163060333251953	-0.2613983154296875	2.47513330078125	1.470198974609375	0.1123896255493164	2.56100537109375	1.482749206542969	0.01611957740783691	2.730951904296875	1.406502410888672	-0.1895863647460937	2.8709775390625	1.342074615478516	-0.3622896728515625	2.94190966796875	1.334992370605469	-0.435502685546875
217	7.9	2.544112060546875	0.9767164993286133	0.1078584442138672	2.498198974609375	1.145569473266602	0.09985635375976562	2.47551806640625	1.283560455322266	0.1072379379272461	2.4465810546875	1.493568603515625	0.1295524444580078	2.424271240234375	1.453493316650391	0.1441219787597656	2.3047802734375	1.416572204589844	0.2078307342529297	2.274098876953125	1.233234725952149	0.01018622493743897	2.382258056640625	1.178270233154297	-0.18252978515625	2.466759765625	1.173907760620117	-0.2247093811035156	2.559250732421875	1.16762255859375	-0.276299560546875	2.478681640625	1.17096516418457	-0.2584487915039063	2.47946484375	1.464192169189453	0.1094072418212891	2.56352783203125	1.48112939453125	0.01287092304229736	2.7358544921875	1.408515014648438	-0.1907462463378906	2.86254833984375	1.340195983886719	-0.3709165344238281	2.94037060546875	1.336290344238281	-0.4364249267578125
218	7.933333000000001	2.54616015625	0.9728145065307617	0.1094028472900391	2.50070947265625	1.142824661254883	0.1010168380737305	2.479466796875	1.281794250488281	0.1096348342895508	2.456499755859375	1.492759399414062	0.1401706085205078	2.432807861328125	1.452598205566406	0.1531586303710938	2.3069306640625	1.417180206298828	0.2063499145507812	2.2762998046875	1.233661209106445	0.006714060783386231	2.392559326171875	1.178103256225586	-0.1826479949951172	2.47733349609375	1.178992233276367	-0.2257177429199219	2.567214599609375	1.201792358398438	-0.2785179748535156	2.47980908203125	1.177463485717773	-0.2675359802246094	2.48878759765625	1.463051971435547	0.1189009704589844	2.5668671875	1.479005767822266	0.01635660934448242	2.737646240234375	1.408137145996094	-0.1913176116943359	2.8649423828125	1.343432678222656	-0.3740924682617188	2.93762548828125	1.335715454101563	-0.4457918395996094
219	7.966667000000001	2.54618115234375	0.9728390293121338	0.1093854904174805	2.500749755859375	1.142880126953125	0.1009814910888672	2.4795224609375	1.281873657226563	0.1095875091552734	2.456578125	1.492876525878906	0.1400991363525391	2.43287255859375	1.452714752197266	0.1530861206054688	2.30694140625	1.417263610839844	0.2061820526123047	2.276550048828125	1.233772720336914	0.00642932939529419	2.393032470703125	1.178271179199219	-0.1828527526855469	2.477787353515625	1.17893684387207	-0.2259955139160156	2.568001953125	1.200147216796875	-0.2789203796386719	2.480108642578125	1.177334335327148	-0.2679045715332031	2.4888720703125	1.4631572265625	0.118839111328125	2.567006591796875	1.479095611572266	0.01631040954589844	2.737930908203125	1.408193634033203	-0.1912873840332031	2.865366455078125	1.343461822509766	-0.373998291015625	2.93805224609375	1.335770690917969	-0.4457189636230469
220	8	2.546484130859375	0.9730931587219238	0.1092000885009766	2.5012265625	1.143338851928711	0.1006748275756836	2.4802041015625	1.282493347167969	0.1092587738037109	2.4577998046875	1.493763305664062	0.1396806640625	2.4339375	1.453638854980469	0.1526588897705078	2.30757568359375	1.41803369140625	0.2049608154296875	2.2790830078125	1.23500813293457	0.004168257236480712	2.397752197265625	1.180052780151367	-0.1841620483398438	2.482249755859375	1.178029495239258	-0.227951171875	2.57420849609375	1.18615673828125	-0.2816882629394531	2.4813837890625	1.174458450317383	-0.2717528381347656	2.4900693359375	1.463916137695312	0.1184622802734375	2.568487548828125	1.479587127685547	0.01596073818206787	2.73946630859375	1.407957489013672	-0.1916777954101563	2.866090576171875	1.342397705078125	-0.3749219360351562	2.936298583984375	1.333511138916016	-0.4490634765625
221	8.033333000000001	2.546490234375	0.9731255073547364	0.1091927337646484	2.501265869140625	1.14342253112793	0.1006604309082031	2.480303955078125	1.282617889404297	0.1092735977172852	2.458069580078125	1.493942565917969	0.1397955627441406	2.434168212890625	1.453822784423828	0.152758529663086	2.3077294921875	1.418190643310547	0.2049458618164063	2.2794443359375	1.235402099609375	0.003821119785308838	2.398416259765625	1.180798950195312	-0.1844862213134766	2.48288427734375	1.178573638916016	-0.2283710784912109	2.574969970703125	1.184839660644531	-0.2821897888183594	2.481683837890625	1.174886779785156	-0.2723600158691406	2.490322265625	1.464070922851562	0.1185597381591797	2.56876171875	1.479707336425781	0.01603046798706055	2.739575927734375	1.407929229736328	-0.1917799987792969	2.865850341796875	1.342211151123047	-0.3752775268554687	2.9355966796875	1.333056488037109	-0.4498544006347656
222	8.066667000000001	2.544044921875	0.9650513916015625	0.1116900482177734	2.506500244140625	1.140443115234375	0.1093752517700195	2.489731201171875	1.282323181152344	0.1217859420776367	2.4635625	1.498005126953125	0.1429393157958984	2.438843017578125	1.457499755859375	0.1562445373535156	2.308256103515625	1.424161926269531	0.2061932983398438	2.27715673828125	1.233370269775391	0.006611495971679687	2.409201416015625	1.190882888793945	-0.1808527374267578	2.493307861328125	1.180825042724609	-0.2277445831298828	2.58608544921875	1.173752182006836	-0.2838330688476562	2.491669921875	1.180230697631836	-0.2751025085449219	2.497839599609375	1.467158905029297	0.1245501403808594	2.58966357421875	1.481326293945312	0.03046438789367676	2.749952392578125	1.409783416748047	-0.1916603698730469	2.86809033203125	1.346306030273438	-0.3860398559570313	2.932463134765625	1.348019622802734	-0.4680191040039062
223	8.1	2.5450400390625	0.96454487991333	0.1116696472167969	2.507538330078125	1.140507095336914	0.1095131149291992	2.49105224609375	1.282827423095703	0.1223161239624023	2.465336181640625	1.499098968505859	0.1448393859863281	2.440434814453125	1.458451812744141	0.1579290466308594	2.3091416015625	1.424691772460938	0.206998046875	2.278412353515625	1.234039672851563	0.006049066543579102	2.410702392578125	1.189580017089844	-0.1816703186035156	2.496119140625	1.181021789550781	-0.2270778961181641	2.588096435546875	1.16687451171875	-0.2837857055664063	2.515408203125	1.168386962890625	-0.2616771545410156	2.499647216796875	1.468185546875	0.1262187194824219	2.591914794921875	1.482371673583984	0.03200269317626953	2.752064697265625	1.4107919921875	-0.1913091583251953	2.87231494140625	1.347960784912109	-0.3854794616699219	2.930638671875	1.345018280029297	-0.4722173156738281
224	8.133333	2.5451865234375	0.9637227325439454	0.1118691940307617	2.507739990234375	1.139767471313477	0.1097579727172852	2.4912470703125	1.282144439697266	0.1225390853881836	2.465567138671875	1.498524291992188	0.1448745727539062	2.44062744140625	1.457879943847656	0.1579716339111328	2.30909326171875	1.424171478271484	0.2065905151367187	2.2785849609375	1.233154327392578	0.005807116508483887	2.411716552734375	1.188233856201172	-0.1813181457519531	2.49830517578125	1.182313537597656	-0.2249723663330078	2.585532470703125	1.151982086181641	-0.2829049682617187	2.517395263671875	1.177092468261719	-0.259058837890625	2.49990234375	1.467573333740234	0.1263104248046875	2.592416015625	1.4816640625	0.03225029373168945	2.752485107421875	1.410469635009766	-0.1913802947998047	2.87208154296875	1.347910583496094	-0.3861515502929688	2.93128173828125	1.342316314697266	-0.4722105712890625
225	8.166667	2.542237548828125	0.9618915672302246	0.1139132080078125	2.508853515625	1.138414047241211	0.1154880065917969	2.491925048828125	1.280581817626953	0.1269253616333008	2.46016015625	1.495847717285156	0.1481520385742187	2.436566650390625	1.454650421142578	0.1616593933105469	2.3050615234375	1.424153961181641	0.2116573486328125	2.27305322265625	1.232753372192383	0.01220163726806641	2.402125244140625	1.186684616088867	-0.1769298706054687	2.494147705078125	1.177179962158203	-0.2059910888671875	2.594305908203125	1.155472900390625	-0.2425623168945313	2.490299072265625	1.165493835449219	-0.2572720031738281	2.495175537109375	1.465856201171875	0.12953369140625	2.5881923828125	1.480925018310547	0.03647706604003906	2.74798681640625	1.413523101806641	-0.1878485412597656	2.873203125	1.355176086425781	-0.3798357238769531	2.929978271484375	1.349515686035156	-0.4672753295898437
226	8.200000000000001	2.54228125	0.96197900390625	0.1140305099487305	2.50885693359375	1.138556350708008	0.1156464385986328	2.49195849609375	1.280769927978516	0.1271782989501953	2.460301025390625	1.496100524902344	0.1486804504394531	2.43668505859375	1.454885070800781	0.1621555480957031	2.30520361328125	1.424565490722656	0.2124645843505859	2.272115966796875	1.233116592407226	0.01309807586669922	2.4001357421875	1.186668121337891	-0.1767535247802734	2.4919248046875	1.177350601196289	-0.2067111663818359	2.59177587890625	1.155669006347656	-0.2442358703613281	2.487641357421875	1.165652847290039	-0.2579403381347656	2.495304443359375	1.466103149414062	0.1300034332275391	2.58835498046875	1.481250366210938	0.03692850494384765	2.748354248046875	1.414014709472656	-0.1874241027832031	2.873896484375	1.355844482421875	-0.3793520202636719	2.930710693359375	1.350115295410156	-0.4668048095703125
227	8.233333	2.546039794921875	0.962890453338623	0.115276123046875	2.51241015625	1.140730087280273	0.1195034484863281	2.494394775390625	1.28378857421875	0.1320511169433594	2.452917724609375	1.499210052490234	0.1523136291503906	2.4311728515625	1.456773223876953	0.1664637603759766	2.3001142578125	1.423385528564453	0.2189270172119141	2.27314013671875	1.232853378295898	0.01494793605804443	2.4008828125	1.187381988525391	-0.1774309539794922	2.494680419921875	1.174207092285156	-0.2014445343017578	2.584637451171875	1.131458053588867	-0.24730810546875	2.49944580078125	1.188091033935547	-0.2509998016357422	2.489322998046875	1.470462097167969	0.1333758239746094	2.58184912109375	1.479007598876953	0.03758673477172852	2.747915283203125	1.413951293945312	-0.1856417083740234	2.87828515625	1.357831787109375	-0.3771124572753906	2.93260498046875	1.351524963378906	-0.4669963989257813
228	8.266667	2.54682666015625	0.9627192153930664	0.1148637390136719	2.51311669921875	1.1402861328125	0.118993782043457	2.494831787109375	1.283130279541016	0.1312383270263672	2.452673828125	1.498135192871094	0.1511439361572266	2.431166015625	1.455707977294922	0.1654380950927734	2.30088720703125	1.423054077148437	0.2197096099853516	2.271856689453125	1.232395706176758	0.01667590522766113	2.3978125	1.185542251586914	-0.1761432647705078	2.489871337890625	1.165659774780273	-0.2016630249023438	2.59338525390625	1.149053817749023	-0.2332614288330078	2.48365478515625	1.174095275878906	-0.2602515869140625	2.489072021484375	1.469522918701172	0.1321741485595703	2.58136328125	1.478401245117188	0.03645047378540039	2.749307861328125	1.415482360839844	-0.18546630859375	2.88135986328125	1.361043212890625	-0.3758484802246094	2.922628173828125	1.34793359375	-0.4715741882324219
229	8.300000000000001	2.54682666015625	0.9627380104064941	0.1148969039916992	2.51311279296875	1.140306442260742	0.1190404891967773	2.494833740234375	1.283151519775391	0.1313062133789062	2.452657470703125	1.498149810791016	0.1512768707275391	2.43114697265625	1.455715728759766	0.1655491638183594	2.3008603515625	1.423048126220703	0.2197991638183594	2.27181494140625	1.232454788208008	0.01670135498046875	2.397730712890625	1.185686859130859	-0.1761684722900391	2.48976904296875	1.165858947753906	-0.2018085327148438	2.5931513671875	1.148968505859375	-0.2336907653808594	2.483396484375	1.174479461669922	-0.2604066772460937	2.489063232421875	1.469546020507813	0.1323078308105469	2.581430908203125	1.47849478149414	0.03666189956665039	2.749796630859375	1.415755920410156	-0.1849916534423828	2.882520751953125	1.361528564453125	-0.3749705505371094	2.9249462890625	1.349239013671875	-0.4703000183105469
230	8.333333	2.546003173828125	0.9637928619384766	0.1160802612304687	2.51186328125	1.141022109985351	0.1206892013549805	2.493404541015625	1.283602508544922	0.1334792938232422	2.450608642578125	1.497970642089844	0.1555569305419922	2.429322265625	1.455388061523438	0.1694877624511719	2.299662109375	1.422869903564453	0.2248012390136719	2.26748291015625	1.233617034912109	0.02143824005126953	2.38964501953125	1.186871505737305	-0.1734579315185547	2.480852294921875	1.168945159912109	-0.2027162475585937	2.581336181640625	1.148835418701172	-0.2408768157958984	2.47162353515625	1.1789736328125	-0.2606431274414063	2.487000732421875	1.469709259033203	0.136227294921875	2.57924365234375	1.479820068359375	0.04082533645629883	2.749541259765625	1.418585235595703	-0.1792767944335938	2.8871640625	1.366350799560547	-0.3659005126953125	2.94355029296875	1.361117401123047	-0.454231689453125
231	8.366667	2.54599365234375	0.9637768630981445	0.1160934219360352	2.51184326171875	1.141003219604492	0.1207042694091797	2.493364990234375	1.283581268310547	0.1334843139648438	2.45051806640625	1.497941680908203	0.1555278625488281	2.4292412109375	1.455356353759766	0.1694643096923828	2.299603759765625	1.422890289306641	0.2248592681884766	2.267193359375	1.233489929199219	0.02167220497131348	2.389102294921875	1.186508148193359	-0.1733244018554687	2.4802626953125	1.168575973510742	-0.2027230682373047	2.58063525390625	1.148313140869141	-0.2410935821533203	2.47089599609375	1.178518783569336	-0.2606654357910156	2.486917236328125	1.46968603515625	0.1362039489746094	2.5791728515625	1.4798076171875	0.04081610488891602	2.749587646484375	1.418577941894531	-0.1791950836181641	2.887387939453125	1.366363800048828	-0.3656920166015625	2.944272216796875	1.361282928466797	-0.4537115783691406
232	8.4	2.54599365234375	0.963775390625	0.1160941925048828	2.51184326171875	1.141001281738281	0.120705207824707	2.493364501953125	1.283578948974609	0.1334851226806641	2.45051611328125	1.497938659667969	0.1555277557373047	2.429239501953125	1.455353393554688	0.1694642944335938	2.2996025390625	1.422887634277344	0.2248600158691406	2.267190673828125	1.233484832763672	0.02167633247375488	2.3890966796875	1.186498748779297	-0.1733203582763672	2.480255615234375	1.168562728881836	-0.2027205657958984	2.580620849609375	1.148280136108399	-0.2410989074707031	2.470891357421875	1.178504699707031	-0.2606607360839844	2.48691552734375	1.469683288574219	0.1362040405273438	2.57917138671875	1.479804626464844	0.0408168716430664	2.74958935546875	1.418572631835938	-0.179190185546875	2.887394775390625	1.366356903076172	-0.3656824340820313	2.944293212890625	1.361274871826172	-0.4536923522949219
233	8.433333000000001	2.547518798828125	0.9624369468688965	0.1154992980957031	2.51266259765625	1.139548706054688	0.1210639572143555	2.493446533203125	1.282024139404297	0.1343360595703125	2.44909326171875	1.495954986572266	0.1581035308837891	2.428231689453125	1.453103607177734	0.1718998260498047	2.297767333984375	1.421921234130859	0.2261835021972656	2.26918212890625	1.232501892089844	0.02233590126037598	2.387546142578125	1.185007415771484	-0.1747861785888672	2.477642333984375	1.168984344482422	-0.208360107421875	2.57423583984375	1.144389602661133	-0.2534027709960938	2.491322998046875	1.181091873168945	-0.2451519622802734	2.485587646484375	1.468102264404297	0.1383440551757812	2.57636572265625	1.479464111328125	0.04163674926757813	2.749271484375	1.418206024169922	-0.1765158996582031	2.8869384765625	1.365187866210938	-0.3629671325683594	2.947413818359375	1.362362976074219	-0.4486982727050781
234	8.466667000000001	2.54751806640625	0.9624328575134278	0.1154981994628906	2.51266064453125	1.139543548583984	0.1210629348754883	2.493443115234375	1.282018188476562	0.1343341217041016	2.449086669921875	1.495947479248047	0.1581005554199219	2.4282265625	1.453096038818359	0.1718981018066406	2.297765869140625	1.421915618896484	0.2261901397705078	2.269165771484375	1.232485885620117	0.02235607719421387	2.38751123046875	1.184969268798828	-0.1747703552246094	2.477595947265625	1.168919235229492	-0.2083609924316406	2.574150146484375	1.144238159179688	-0.2534398803710938	2.491234130859375	1.181017074584961	-0.2451980133056641	2.48558056640625	1.468095367431641	0.1383401336669922	2.5763515625	1.479457672119141	0.04162698364257812	2.749227294921875	1.418204559326172	-0.176549072265625	2.886854736328125	1.365187255859375	-0.3630285339355468	2.9472861328125	1.362378265380859	-0.4487906799316406
235	8.5	2.5473115234375	0.9593115158081055	0.115033561706543	2.51217626953125	1.136900054931641	0.1208225784301758	2.492143798828125	1.279727752685547	0.1336992492675781	2.45087109375	1.494424224853516	0.1616930236816406	2.429507080078125	1.451502319335938	0.1750166473388672	2.299472412109375	1.421546295166016	0.2320809020996094	2.26961767578125	1.236885070800781	0.02299167251586914	2.391462890625	1.181880233764648	-0.1708489990234375	2.478515625	1.164674514770508	-0.2118704376220703	2.573987060546875	1.146127838134766	-0.2626192932128906	2.49119287109375	1.176529693603516	-0.2480094757080078	2.486872314453125	1.466342864990234	0.1410040130615234	2.5731611328125	1.474671051025391	0.0394616928100586	2.74977734375	1.413099212646484	-0.1767127227783203	2.885261474609375	1.35904833984375	-0.3653424987792969	2.94858544921875	1.364317535400391	-0.4492588806152344
236	8.533333000000001	2.547021484375	0.9568796463012695	0.1146479187011719	2.510729248046875	1.134061294555664	0.1177293472290039	2.488072998046875	1.276596008300781	0.1268174667358399	2.449900146484375	1.491259918212891	0.1570978393554688	2.427990478515625	1.448558441162109	0.1699928131103516	2.299387451171875	1.421709838867188	0.2312143096923828	2.271034912109375	1.236376953125	0.02300407028198242	2.39294287109375	1.181742080688477	-0.1705276947021484	2.47958203125	1.1647626953125	-0.2122088928222656	2.570583984375	1.130255706787109	-0.2625142517089843	2.4886474609375	1.166484115600586	-0.2511439971923828	2.48542431640625	1.462935363769531	0.1360768585205078	2.57190966796875	1.470466674804688	0.03486969375610351	2.749625244140625	1.4104287109375	-0.1803390655517578	2.888305908203125	1.35851953125	-0.36684130859375	2.94507861328125	1.358262329101563	-0.4553144226074219
237	8.566667000000001	2.546583984375	0.9552442245483398	0.1149688949584961	2.510297607421875	1.132355682373047	0.1186896514892578	2.48700341796875	1.274748870849609	0.1276474914550781	2.44894580078125	1.489467864990234	0.1571613006591797	2.427115966796875	1.446832885742187	0.1703473815917969	2.298530029296875	1.42067578125	0.2317946624755859	2.270623779296875	1.235428085327148	0.02356900215148926	2.39386572265625	1.179550476074219	-0.1686671905517578	2.480041015625	1.163672164916992	-0.2116509094238281	2.569561767578125	1.127237396240234	-0.2631640319824219	2.492048583984375	1.16770280456543	-0.2478542022705078	2.48436083984375	1.461067016601562	0.1360973510742187	2.567455078125	1.467193756103516	0.03205028152465821	2.74958837890625	1.409343353271484	-0.1799185943603516	2.888002197265625	1.358572357177734	-0.3668348693847656	2.946199462890625	1.358088989257813	-0.454336181640625
238	8.6	2.545062255859375	0.9547677726745606	0.1151525650024414	2.508908935546875	1.131904907226563	0.1188830413818359	2.48592822265625	1.274333465576172	0.1280680541992187	2.448247314453125	1.489059265136719	0.1580013122558594	2.426312255859375	1.4464384765625	0.1710564727783203	2.29777392578125	1.419851715087891	0.2324158477783203	2.27087109375	1.235391647338867	0.02336315727233887	2.3913193359375	1.177175567626953	-0.1699450836181641	2.47817578125	1.161594345092773	-0.2116454467773438	2.570175048828125	1.130263534545898	-0.2621374206542968	2.4978076171875	1.169535247802734	-0.2407265625	2.48364013671875	1.460635772705078	0.1369311065673828	2.567087646484375	1.467156311035156	0.0331922607421875	2.75051123046875	1.410306610107422	-0.1779305419921875	2.889344970703125	1.360203216552734	-0.3647131958007813	2.9491865234375	1.359852386474609	-0.4510979919433594
239	8.633333	2.545058837890625	0.9547637481689453	0.1151527938842773	2.50890478515625	1.131900344848633	0.1188829116821289	2.48592236328125	1.274328399658203	0.12806640625	2.448237548828125	1.489053619384766	0.1579949493408203	2.42630322265625	1.446432800292969	0.1710508728027344	2.297766357421875	1.419847442626953	0.2324136199951172	2.27085498046875	1.23537907409668	0.02337023544311524	2.391286376953125	1.177146942138672	-0.1699427795410156	2.478136474609375	1.161559127807617	-0.2116532745361328	2.570124267578125	1.130209945678711	-0.2621539306640625	2.497732177734375	1.169478286743164	-0.2407727508544922	2.483630859375	1.460630432128906	0.136925537109375	2.5670791015625	1.467150207519531	0.0331877555847168	2.75050927734375	1.410299255371094	-0.1779278869628906	2.889352783203125	1.3601943359375	-0.3647020874023438	2.94921044921875	1.359843444824219	-0.4510755920410156
240	8.666667	2.545058349609375	0.9547635154724121	0.1151527481079102	2.508904296875	1.131900085449219	0.1188828201293945	2.485921875	1.274328155517578	0.1280662078857422	2.448237060546875	1.489053344726563	0.1579946136474609	2.426302490234375	1.446432525634766	0.1710506286621094	2.297765869140625	1.419847595214844	0.2324141845703125	2.270851806640625	1.235378341674805	0.02337195014953613	2.3912802734375	1.177143707275391	-0.1699422607421875	2.478129638671875	1.161553833007813	-0.2116541595458984	2.570115234375	1.130201232910156	-0.2621561279296875	2.49772265625	1.169471420288086	-0.2407758026123047	2.483630126953125	1.460630187988281	0.1369251556396484	2.567078125	1.467149963378906	0.03318717956542969	2.75050732421875	1.410299072265625	-0.1779292449951172	2.889349609375	1.360194183349609	-0.3647043762207031	2.949205810546875	1.359845428466797	-0.4510787048339844
241	8.700000000000001	2.54505810546875	0.9547633209228515	0.1151527252197266	2.508904052734375	1.131899856567383	0.1188827743530273	2.485921630859375	1.274327880859375	0.1280660858154297	2.44823681640625	1.489053009033203	0.1579942474365234	2.42630224609375	1.446432220458984	0.17105029296875	2.297765869140625	1.419847564697266	0.2324142456054688	2.2708505859375	1.235377593994141	0.02337287330627441	2.39127734375	1.177141311645508	-0.1699417724609375	2.4781259765625	1.161549835205078	-0.2116543579101562	2.570110595703125	1.130194717407227	-0.2621569213867188	2.497718017578125	1.169466354370117	-0.2407773895263672	2.4836298828125	1.460629852294922	0.1369248046875	2.567077880859375	1.467149505615234	0.03318678665161133	2.7505068359375	1.410298156738281	-0.1779297027587891	2.889348876953125	1.360192932128906	-0.3647048950195312	2.949204833984375	1.359843719482422	-0.451079345703125
242	8.733333	2.53668701171875	0.9477224311828614	0.1186089630126953	2.5041806640625	1.124657180786133	0.1200438461303711	2.48409521484375	1.266880218505859	0.1274015884399414	2.449906982421875	1.481699523925781	0.1521465606689453	2.427552001953125	1.439952819824219	0.1663025054931641	2.30093212890625	1.41528369140625	0.2306329803466797	2.264098388671875	1.230973037719727	0.02490507125854492	2.3737373046875	1.165684158325195	-0.1710979766845703	2.46365234375	1.146953430175781	-0.2026092681884765	2.5686318359375	1.149794296264648	-0.2316544647216797	2.46889794921875	1.160595260620117	-0.2483811340332031	2.484570556640625	1.452402526855469	0.1316760406494141	2.56988720703125	1.460409759521484	0.0304671745300293	2.749739013671875	1.406572479248047	-0.1825399475097656	2.8878388671875	1.359380950927734	-0.3690755920410156	2.9511640625	1.359151153564453	-0.4522656860351563
243	8.766667	2.5362900390625	0.947301383972168	0.1186740036010742	2.50365869140625	1.124154731750488	0.1201649703979492	2.483405517578125	1.266309234619141	0.1274972839355469	2.4487294921875	1.480985107421875	0.1521949768066406	2.42646337890625	1.439202697753906	0.1663305358886719	2.2998662109375	1.413991821289063	0.2303925476074219	2.264131591796875	1.229880615234375	0.02441178321838379	2.374103759765625	1.165007766723633	-0.1714542236328125	2.462825927734375	1.14500456237793	-0.2053766784667969	2.5652841796875	1.137592895507813	-0.2416016998291016	2.46873828125	1.158921783447266	-0.2497801513671875	2.483464111328125	1.451773651123047	0.1317606811523437	2.5688759765625	1.45988345336914	0.03069554328918457	2.7493134765625	1.405997589111328	-0.1816832275390625	2.88810888671875	1.358734375	-0.3675881042480469	2.953813720703125	1.357009490966797	-0.4488511047363281
244	8.800000000000001	2.5362626953125	0.9472689056396484	0.1186641998291016	2.503624267578125	1.124115600585937	0.1201477127075195	2.483349609375	1.266263977050781	0.1274573974609375	2.448632568359375	1.480934143066406	0.1520905609130859	2.426376953125	1.439152709960938	0.1662413635253906	2.299797607421875	1.413940368652344	0.2303280487060547	2.264054443359375	1.229751815795898	0.02442890357971192	2.37399609375	1.164808547973633	-0.1714229431152344	2.4626748046875	1.144702239990234	-0.2053900604248047	2.56500244140625	1.136794891357422	-0.2418690643310547	2.46880224609375	1.158583694458008	-0.2496018676757812	2.483369873046875	1.451724304199219	0.1316622009277344	2.56875	1.459807891845703	0.03057302474975586	2.749037353515625	1.405841949462891	-0.1819016723632813	2.8876083984375	1.358501983642578	-0.3679456787109375	2.952923583984375	1.356714080810547	-0.4495168762207031
245	8.833333	2.5332421875	0.9423043975830078	0.1190927276611328	2.499387939453125	1.11850602722168	0.1199122543334961	2.4781474609375	1.260208801269531	0.1266159439086914	2.442527587890625	1.474306213378906	0.1504698791503906	2.420557861328125	1.432567108154297	0.1647950286865234	2.2951748046875	1.406690124511719	0.2302115325927734	2.255917236328125	1.222264892578125	0.02603651618957519	2.372153564453125	1.160467712402344	-0.1665303802490234	2.458610107421875	1.143009735107422	-0.2065204925537109	2.554680908203125	1.127211036682129	-0.254796142578125	2.47056396484375	1.160148468017578	-0.2424828338623047	2.477279541015625	1.445255401611328	0.1301182708740234	2.562475341796875	1.451795867919922	0.02916124534606934	2.744744140625	1.398182434082031	-0.1808276214599609	2.88576025390625	1.351640869140625	-0.3645295715332031	2.953668701171875	1.356905822753906	-0.4434834899902343
246	8.866667	2.53319189453125	0.9422386283874512	0.1190383605957031	2.49933837890625	1.118432388305664	0.1198324356079102	2.4780712890625	1.260127075195312	0.1264859161376953	2.442464599609375	1.474237487792969	0.1501537322998047	2.420506591796875	1.432513824462891	0.1645334930419922	2.295195068359375	1.406787231445312	0.2301323699951172	2.255461181640625	1.222046890258789	0.02635157012939453	2.37125390625	1.159752456665039	-0.1663097076416016	2.457694091796875	1.142163955688477	-0.2062677459716797	2.55327490234375	1.125166969299316	-0.255094970703125	2.469951171875	1.159140472412109	-0.2419870452880859	2.4772021484375	1.445168731689453	0.1298082885742187	2.562245849609375	1.451550354003906	0.02872050476074219	2.743716064453125	1.397449920654297	-0.1818173828125	2.883562255859375	1.350485473632812	-0.3662909240722656	2.950083251953125	1.355455200195312	-0.4464302368164063
247	8.9	2.5330107421875	0.9424769515991211	0.1189296951293945	2.500169677734375	1.118928871154785	0.1202380218505859	2.480492431640625	1.260839752197266	0.1282229156494141	2.445067626953125	1.474940490722656	0.1529950408935547	2.423147705078125	1.433147064208984	0.1672951812744141	2.2964091796875	1.408225372314453	0.2305412292480469	2.239853759765625	1.218836517333984	0.03502453994750977	2.34855078125	1.156231872558594	-0.1617346649169922	2.43886181640625	1.141765167236328	-0.1936671600341797	2.538521484375	1.126652046203613	-0.2343760223388672	2.443164794921875	1.156813293457031	-0.2392742309570312	2.47971533203125	1.445936096191406	0.1323602752685547	2.5613408203125	1.455872222900391	0.02870794296264648	2.7487041015625	1.396390167236328	-0.1752590484619141	2.86724853515625	1.340517028808594	-0.3718835754394531	2.9304990234375	1.361422546386719	-0.4521497802734375
248	8.933333000000001	2.535376220703125	0.9416984901428223	0.1206609268188477	2.5005009765625	1.118925689697266	0.120510612487793	2.4780732421875	1.261458557128906	0.1262791442871094	2.4468994140625	1.477353576660156	0.1533491058349609	2.4241435546875	1.435613525390625	0.1675820007324219	2.296066162109375	1.408842803955078	0.2294423065185547	2.231668701171875	1.218209426879883	0.0350466537475586	2.342842529296875	1.155827239990234	-0.1621608123779297	2.432154052734375	1.142240203857422	-0.1988139343261719	2.5247587890625	1.116122993469238	-0.2508757781982422	2.45235498046875	1.158047912597656	-0.2264443969726563	2.481	1.447666412353516	0.1320242156982422	2.56329931640625	1.456256286621094	0.02771120452880859	2.752396484375	1.394020233154297	-0.1763394165039062	2.8633369140625	1.348614807128906	-0.3817109680175781	2.92408447265625	1.365927795410156	-0.4655495300292969
249	8.966667000000001	2.53640234375	0.9426399345397949	0.1212333984375	2.50073291015625	1.120469657897949	0.1204637756347656	2.477278564453125	1.263477966308594	0.1252910308837891	2.448343994140625	1.480788055419922	0.1508842468261719	2.42518505859375	1.43922705078125	0.1656963806152344	2.297044189453125	1.414087005615234	0.2294842376708984	2.219547607421875	1.222283676147461	0.03939856719970703	2.323313232421875	1.1540732421875	-0.1610489196777344	2.415917724609375	1.145983383178711	-0.1917467193603516	2.514344482421875	1.125327529907227	-0.2359387817382813	2.416033447265625	1.158385833740234	-0.2415488433837891	2.482125	1.450458831787109	0.1294685974121094	2.565644775390625	1.456506866455078	0.02524252319335938	2.75616015625	1.394615509033203	-0.1792442016601563	2.85934228515625	1.363063507080078	-0.3922550354003906	2.915198974609375	1.378692474365234	-0.4802665405273437
250	9	2.535609619140625	0.946237979888916	0.1227155685424805	2.497996337890625	1.124204025268555	0.1201581344604492	2.472468505859375	1.267352416992187	0.1228952941894531	2.44981787109375	1.485841094970703	0.1504105224609375	2.425788818359375	1.444696472167969	0.1654981536865234	2.29691015625	1.417203796386719	0.2278018646240234	2.2050751953125	1.228561721801758	0.03970670700073242	2.302889892578125	1.153310089111328	-0.1620392303466797	2.393505615234375	1.1493828125	-0.1996434631347656	2.49244873046875	1.129820373535156	-0.2439965057373047	2.409955810546875	1.156365036010742	-0.2320301818847656	2.4824306640625	1.454665710449219	0.128067138671875	2.564041748046875	1.455393218994141	0.02166566276550293	2.757020751953125	1.394143768310547	-0.1819014739990234	2.8452236328125	1.386319641113281	-0.4044233703613281	2.905943115234375	1.391024169921875	-0.490839599609375
251	9.033333000000001	2.534302001953125	0.9522849807739258	0.1225896377563477	2.497673583984375	1.129957824707031	0.1202926406860352	2.472927978515625	1.272837585449219	0.1233711547851563	2.454115478515625	1.491614654541016	0.1462965393066406	2.42964404296875	1.451310150146484	0.1624561157226563	2.300762939453125	1.432229858398438	0.2269402770996094	2.190635498046875	1.243392883300781	0.05035276794433594	2.273567626953125	1.156516006469727	-0.152636474609375	2.35611572265625	1.16305029296875	-0.2049031066894531	2.44390380859375	1.141573669433594	-0.2674022216796875	2.33434814453125	1.152307723999023	-0.2572791442871094	2.485915283203125	1.459525787353516	0.1243846740722656	2.566583251953125	1.457885955810547	0.01773055648803711	2.76171240234375	1.393385345458984	-0.1816466674804688	2.8237724609375	1.406178802490234	-0.411933837890625	2.87537158203125	1.437766326904297	-0.4982830505371094
252	9.066667000000001	2.533874755859375	0.9579310569763184	0.1220042419433594	2.49814794921875	1.13597868347168	0.1179259643554687	2.472955322265625	1.278990203857422	0.1184026947021484	2.45287646484375	1.497837036132812	0.1421395263671875	2.42859423828125	1.457288391113281	0.1581584167480469	2.300265869140625	1.439078277587891	0.2243687438964844	2.180443603515625	1.251680847167969	0.05207257080078125	2.2396474609375	1.159094177246094	-0.1569413604736328	2.3195380859375	1.169682464599609	-0.2127731781005859	2.409033203125	1.157559371948242	-0.2755975646972657	2.33286181640625	1.183413955688477	-0.2429930572509766	2.484906494140625	1.465968780517578	0.1201026306152344	2.5663623046875	1.472700012207031	0.01404659461975098	2.76326513671875	1.395335266113281	-0.179418701171875	2.785605224609375	1.439311706542969	-0.4134100646972656	2.8501669921875	1.477493774414063	-0.4876876831054687
253	9.1	2.534555908203125	0.9749559249877929	0.1203127670288086	2.49914794921875	1.153458602905273	0.1117320785522461	2.475730224609375	1.29720068359375	0.1100993499755859	2.4553076171875	1.516558898925781	0.1349297637939453	2.431540283203125	1.475752655029297	0.1515197296142578	2.304538330078125	1.453884063720703	0.2200915374755859	2.177849853515625	1.267394989013672	0.05037202072143555	2.2086064453125	1.197323379516602	-0.1737718505859375	2.275544677734375	1.197372436523438	-0.24580224609375	2.3638115234375	1.164692230224609	-0.3033898620605469	2.286623291015625	1.215816970825195	-0.2778450012207031	2.486986328125	1.484779449462891	0.1119364318847656	2.5697861328125	1.488668731689453	0.006275959491729736	2.76522998046875	1.407880584716797	-0.1885301208496094	2.77486669921875	1.452343566894531	-0.424020751953125	2.828721923828125	1.499602478027344	-0.50196826171875
254	9.133333	2.531200927734375	0.9889602375030517	0.1153388137817383	2.503740478515625	1.168301223754883	0.104153678894043	2.487145751953125	1.312639282226562	0.1011102676391602	2.470523681640625	1.532269104003906	0.1215705032348633	2.446590576171875	1.492279479980469	0.1395184020996094	2.32375732421875	1.467092468261719	0.2136285858154297	2.177816650390625	1.285310424804687	0.05572415924072266	2.166530029296875	1.235910507202148	-0.1750966491699219	2.2479482421875	1.240220855712891	-0.2296720733642578	2.343642578125	1.233512985229492	-0.2836963195800781	2.263199951171875	1.263547149658203	-0.2597939147949219	2.501147705078125	1.499604553222656	0.09863520812988281	2.58388671875	1.497496337890625	-0.006742082595825196	2.77089892578125	1.416899627685547	-0.2088209991455078	2.736541015625	1.496381042480469	-0.431915283203125	2.77860595703125	1.545442504882812	-0.5154803466796875
255	9.166667	2.5380634765625	1.000292095839977	0.1128801116943359	2.510983154296875	1.179228790283203	0.1035030517578125	2.49646240234375	1.323372894287109	0.1038785629272461	2.473882080078125	1.542695007324219	0.1083323211669922	2.4507939453125	1.503571044921875	0.1287048492431641	2.332257080078125	1.471147613525391	0.2060496215820312	2.140835205078125	1.333041564941406	0.0541441879272461	2.128839111328125	1.296317016601563	-0.1782578582763672	2.205675048828125	1.286967712402344	-0.2380546569824219	2.2848447265625	1.279259918212891	-0.3136814880371094	2.217062744140625	1.283732208251953	-0.2716549682617188	2.50560009765625	1.509425048828125	0.08827337646484375	2.594818603515625	1.500936676025391	-0.01078417110443115	2.7717314453125	1.435244262695313	-0.2256949310302734	2.70932861328125	1.511438659667969	-0.4429912719726563	2.75004541015625	1.575877868652344	-0.5156607055664062
256	9.200000000000001	2.55856396484375	1.047310924530029	0.1051753845214844	2.529869384765625	1.227828048706055	0.0844985580444336	2.514656494140625	1.373936248779297	0.07762944793701172	2.513046875	1.597391479492188	0.09084342956542969	2.485089599609375	1.559375671386719	0.1089336853027344	2.34929638671875	1.543322814941406	0.1639577941894531	2.158887939453125	1.362213134765625	0.05382817840576172	2.11992724609375	1.316572662353516	-0.1776640014648438	2.173184326171875	1.349142059326172	-0.2548678741455078	2.281473876953125	1.3483994140625	-0.2810498046875	2.209580078125	1.367448852539062	-0.2756615600585938	2.54265087890625	1.561461730957031	0.07024280548095703	2.6429208984375	1.571801940917969	-0.02045200729370117	2.769655029296875	1.489315002441406	-0.268282470703125	2.675142822265625	1.571845947265625	-0.4754122924804687	2.652180908203125	1.628141357421875	-0.5633421020507813
257	9.233333	2.577072509765625	1.07200724029541	0.09254476165771484	2.544489013671875	1.25129753112793	0.0679702377319336	2.52412548828125	1.396386322021484	0.05598222351074219	2.520876953125	1.619053100585937	0.07786389923095703	2.492777099609375	1.580227966308594	0.09383513641357422	2.356032470703125	1.563898620605469	0.1462007141113281	2.158883544921875	1.387317260742188	0.04097776031494141	2.1144755859375	1.378031677246094	-0.1937264709472656	2.18941162109375	1.403896911621094	-0.2534366912841797	2.298677001953125	1.382965606689453	-0.2585155944824219	2.19979345703125	1.425451202392578	-0.2837887268066406	2.551124267578125	1.584126586914063	0.05653569793701172	2.65514013671875	1.602483703613281	-0.02840972709655762	2.770232421875	1.522225830078125	-0.28243994140625	2.64864306640625	1.594165222167969	-0.4790132751464844	2.56611181640625	1.634421691894531	-0.5336673583984375
258	9.266667	2.590443603515625	1.093905586242676	0.08341643524169921	2.55157568359375	1.271048309326172	0.05216804885864258	2.531853515625	1.416495849609375	0.04211601638793945	2.532283935546875	1.639075134277344	0.06683917236328125	2.50460498046875	1.600321350097656	0.08381904602050781	2.37231396484375	1.593442993164063	0.1485936584472656	2.1715595703125	1.416835784912109	0.04978727722167969	2.142319580078125	1.348075622558594	-0.1774930725097656	2.18521630859375	1.385412689208984	-0.2589295654296875	2.296275146484375	1.393856872558594	-0.2546876068115234	2.1991650390625	1.424822540283203	-0.2823996887207031	2.5609912109375	1.604070861816406	0.04350325775146485	2.66151220703125	1.615290222167969	-0.04689694595336914	2.783489501953125	1.554360168457031	-0.3033492126464844	2.60600732421875	1.605364318847656	-0.4601812133789063	2.513005615234375	1.640774658203125	-0.4993580932617188
259	9.300000000000001	2.605361328125	1.122887176513672	0.06251655578613281	2.5625556640625	1.297171783447266	0.0365713005065918	2.540141357421875	1.440231323242188	0.02976591491699219	2.544615234375	1.659491027832031	0.05421516418457031	2.5170419921875	1.621743835449219	0.07144110107421875	2.3832392578125	1.606902893066406	0.1260987854003906	2.172111083984375	1.447458679199219	0.03180366706848144	2.11421484375	1.436616912841797	-0.196457275390625	2.156834716796875	1.4831767578125	-0.2712539672851563	2.24781787109375	1.508384582519531	-0.3273632507324219	2.197376953125	1.491707000732422	-0.293772216796875	2.571893798828125	1.624559875488281	0.03067486953735352	2.662585693359375	1.631655639648438	-0.06726007843017578	2.77906982421875	1.551587951660156	-0.3161033630371094	2.576617431640625	1.616530029296875	-0.424657470703125	2.47866259765625	1.641463134765625	-0.4544588928222656
260	9.333333	2.620435546875	1.142233871459961	0.05305450439453125	2.583748046875	1.318332977294922	0.02538492584228516	2.56788818359375	1.462809326171875	0.01872491455078125	2.565929931640625	1.683790466308594	0.03336277389526367	2.539703125	1.6459013671875	0.05277117156982422	2.4092705078125	1.633560668945313	0.1168112716674805	2.193325439453125	1.466245941162109	0.04722002792358398	2.122515625	1.464030334472656	-0.1785285491943359	2.178576171875	1.496063110351562	-0.2525580596923828	2.264226806640625	1.530578247070312	-0.3127499389648438	2.20171044921875	1.497378662109375	-0.2807651062011719	2.594024658203125	1.648547607421875	0.0108773136138916	2.689860107421875	1.656114929199219	-0.08269809722900391	2.78053857421875	1.5407607421875	-0.3296304931640625	2.5592802734375	1.605132446289062	-0.3952715454101562	2.459927001953125	1.612182312011719	-0.4308504943847656
261	9.366667	2.634166748046875	1.156298233032226	0.04477919769287109	2.596856689453125	1.3343212890625	0.0153745002746582	2.580057861328125	1.480416168212891	0.00691385555267334	2.5890859375	1.703792419433594	0.0241236743927002	2.561302490234375	1.666496398925781	0.04411338806152344	2.431171875	1.653037292480469	0.1125354461669922	2.219460693359375	1.472181793212891	0.04991089630126953	2.136711669921875	1.468005889892578	-0.1748406219482422	2.194919921875	1.507736846923828	-0.2450065002441406	2.28524462890625	1.5319423828125	-0.3059085083007813	2.2238310546875	1.509193603515625	-0.2724937133789063	2.615164306640625	1.667084594726562	0.0001919055283069611	2.71105419921875	1.677510925292969	-0.0954301986694336	2.753987548828125	1.535914978027344	-0.3457711791992187	2.523250244140625	1.596010131835937	-0.3903674926757812	2.4165263671875	1.604714721679688	-0.3903048706054688
262	9.4	2.6423056640625	1.174681121826172	0.03803241729736328	2.606567138671875	1.353394683837891	0.007675651550292969	2.592208984375	1.500128753662109	-0.001317783236503601	2.605747314453125	1.724046569824219	0.01388702583312988	2.578544921875	1.687210021972656	0.03579187774658203	2.4496484375	1.664030700683594	0.1048286743164062	2.24012109375	1.47669384765625	0.05090744781494141	2.16249365234375	1.473574462890625	-0.1763827362060547	2.217828369140625	1.508051696777344	-0.2518432769775391	2.311955810546875	1.534478576660156	-0.3062882995605469	2.2469833984375	1.510356353759766	-0.27847265625	2.629855712890625	1.686689575195313	-0.01137008857727051	2.708300537109375	1.684624389648437	-0.1226877288818359	2.7167041015625	1.508669677734375	-0.3550709838867188	2.50016796875	1.619226257324219	-0.3476012878417969	2.399516357421875	1.584675598144531	-0.3619149475097656
263	9.433333000000001	2.646811767578125	1.18605078125	0.03182613754272461	2.6138623046875	1.365742156982422	0.001419126987457275	2.602838134765625	1.513135681152344	-0.007242165565490723	2.613497314453125	1.737675842285156	0.0089299955368042	2.587010009765625	1.700274963378906	0.03103324890136719	2.46058642578125	1.671745910644531	0.1033160400390625	2.2573515625	1.474669769287109	0.05695457077026368	2.19932568359375	1.476642425537109	-0.17671044921875	2.262523193359375	1.500898193359375	-0.2502618713378906	2.36156787109375	1.525453308105469	-0.2968369445800781	2.31437939453125	1.519963562011719	-0.2541944122314453	2.637867919921875	1.700688171386719	-0.0168590145111084	2.717661376953125	1.700743896484375	-0.1276313095092773	2.715789794921875	1.490920959472656	-0.3311179809570313	2.490692138671875	1.583622802734375	-0.3175313720703125	2.398977783203125	1.531634094238281	-0.2958582763671875
264	9.466667000000001	2.652388427734375	1.198177398681641	0.01967011642456055	2.617715087890625	1.376056243896485	-0.006388573169708252	2.604966552734375	1.521717041015625	-0.01310929489135742	2.619156494140625	1.743213317871094	0.006403749942779541	2.593920654296875	1.706103820800781	0.0291269474029541	2.474793212890625	1.676915771484375	0.109621826171875	2.28421826171875	1.468923522949219	0.0804860610961914	2.244475341796875	1.474412933349609	-0.1541355285644531	2.27471435546875	1.485321228027344	-0.2475823974609375	2.380760986328125	1.484709045410156	-0.2799980773925781	2.36153955078125	1.5212890625	-0.2360886688232422	2.64118896484375	1.706894958496094	-0.02122098731994629	2.705395751953125	1.70717138671875	-0.1399336090087891	2.730352783203125	1.474243225097656	-0.3091139831542969	2.492673828125	1.513988159179688	-0.3036871337890625	2.391374755859375	1.51327783203125	-0.2711346435546875
265	9.5	2.655515625	1.205724243164062	0.01673180961608887	2.622146240234375	1.384247894287109	-0.005205087184906006	2.610983642578125	1.530017883300781	-0.009081645011901856	2.628572265625	1.751321166992188	0.007477016925811768	2.604072998046875	1.71475830078125	0.0317455940246582	2.4868388671875	1.681259338378906	0.1131108703613281	2.309525634765625	1.460503387451172	0.1021908493041992	2.24230908203125	1.446958221435547	-0.1255359497070312	2.29866259765625	1.446148406982422	-0.2066087799072266	2.3893076171875	1.445256256103516	-0.2703180236816407	2.344010986328125	1.460414398193359	-0.2257142944335938	2.648814453125	1.714517578125	-0.02078942489624024	2.708446044921875	1.706164489746094	-0.1414491119384766	2.704761474609375	1.46827392578125	-0.3050145263671875	2.464193115234375	1.471740295410156	-0.2941995849609375	2.371257568359375	1.520586303710938	-0.2774792785644531
266	9.533333000000001	2.654546142578125	1.211414764404297	0.01113559532165527	2.618759521484375	1.389486572265625	-0.01134840774536133	2.605965576171875	1.535165832519531	-0.01601496887207031	2.631833251953125	1.75514111328125	0.007337536811828613	2.606843505859375	1.718599426269531	0.03118097686767578	2.493650634765625	1.680256042480469	0.1161692199707031	2.32884130859375	1.449937530517578	0.103666862487793	2.2740625	1.429833862304688	-0.1270005416870117	2.322600341796875	1.419048675537109	-0.2123572540283203	2.419335693359375	1.410565063476563	-0.2658143005371094	2.387873291015625	1.447944122314453	-0.2206737060546875	2.6498681640625	1.718651672363281	-0.02280914878845215	2.70528515625	1.709071899414063	-0.1454391784667969	2.71874951171875	1.457702209472656	-0.2870962219238281	2.4789814453125	1.435529479980469	-0.278471923828125	2.381029052734375	1.465850128173828	-0.2502103424072266
267	9.566667000000001	2.64768603515625	1.207528503417969	0.007639198303222656	2.606689208984375	1.381497375488281	-0.01477924537658691	2.5861787109375	1.523784057617187	-0.02328762054443359	2.62294482421875	1.7382109375	0.003583447933197021	2.596657958984375	1.703121276855469	0.02653936195373535	2.4913125	1.667013122558594	0.1183647689819336	2.347629638671875	1.427885375976563	0.1133206024169922	2.295674072265625	1.395244293212891	-0.1126826400756836	2.352017822265625	1.378263610839844	-0.1900773315429687	2.4417138671875	1.393385345458984	-0.2503196258544922	2.390171875	1.412654663085938	-0.2197711486816406	2.638638671875	1.702001220703125	-0.02687798118591309	2.67795458984375	1.677691345214844	-0.1513573913574219	2.8250625	1.454096099853516	-0.2472242431640625	2.597403076171875	1.407460144042969	-0.294508056640625	2.499376220703125	1.41514697265625	-0.2585819702148437
268	9.6	2.6514765625	1.204390274047852	0.00617967414855957	2.6100380859375	1.37834912109375	-0.01617927360534668	2.59097802734375	1.520979125976563	-0.02334246635437012	2.6278525390625	1.735419372558594	0.004101466178894043	2.60148876953125	1.700277954101562	0.02693947792053223	2.4973408203125	1.6590107421875	0.1180605926513672	2.368537109375	1.41136508178711	0.120545539855957	2.32479296875	1.361448364257813	-0.1041501922607422	2.395811767578125	1.347616302490234	-0.1691636657714844	2.480859619140625	1.33586474609375	-0.2365658111572266	2.42557666015625	1.377540100097656	-0.2046138305664063	2.643585205078125	1.699252624511719	-0.02642892456054688	2.685010986328125	1.669608825683594	-0.1491214294433594	2.82659765625	1.438722015380859	-0.2359882965087891	2.605335205078125	1.375546569824219	-0.2938134460449219	2.506091064453125	1.398450744628906	-0.2694165344238281
269	9.633333	2.640994140625	1.210444000244141	-0.003395416021347046	2.610693359375	1.388168395996094	-0.01699307632446289	2.596020263671875	1.531906372070313	-0.0210384464263916	2.637552734375	1.746259704589844	0.00610057258605957	2.611286865234375	1.711350891113281	0.02974126625061035	2.508910400390625	1.6614404296875	0.119272331237793	2.38732861328125	1.409743804931641	0.1364788055419922	2.32036328125	1.312791748046875	-0.06690415954589844	2.37534033203125	1.300197174072266	-0.1465402221679687	2.453104736328125	1.293775115966797	-0.2233700714111328	2.42387890625	1.332086639404297	-0.1654585571289063	2.651690673828125	1.709855224609375	-0.02518185424804687	2.69012939453125	1.677615905761719	-0.1486550598144531	2.818464599609375	1.434482208251953	-0.2250820922851562	2.616659423828125	1.317521636962891	-0.2725291442871094	2.515601806640625	1.31739990234375	-0.2437612152099609
270	9.666667	2.63663330078125	1.212149230957031	-0.009045478820800781	2.60563671875	1.390544189453125	-0.0206851806640625	2.595424560546875	1.535235290527344	-0.01980151557922363	2.634862060546875	1.750013977050781	0.01286847877502441	2.60861328125	1.714194885253906	0.03551622772216797	2.504511474609375	1.661550476074219	0.1222810897827148	2.409275146484375	1.398325164794922	0.1473539886474609	2.352884521484375	1.282860595703125	-0.05045644760131836	2.4056708984375	1.262567657470703	-0.1304088287353516	2.50751513671875	1.257341461181641	-0.1713590393066406	2.48492919921875	1.311409729003906	-0.110908317565918	2.649673095703125	1.714360656738281	-0.01924081802368164	2.695252685546875	1.691519775390625	-0.1428911590576172	2.831354736328125	1.446056945800781	-0.1997002563476563	2.63003564453125	1.328944152832031	-0.2527444610595703	2.531308837890625	1.298233917236328	-0.2320439147949219
271	9.700000000000001	2.6290703125	1.212365188598633	-0.0100799732208252	2.59695751953125	1.389739440917969	-0.02033990287780762	2.5882392578125	1.533772216796875	-0.01676886940002442	2.62999951171875	1.747196166992187	0.01454589557647705	2.60357177734375	1.711957336425781	0.03735730743408203	2.501598876953125	1.665815795898438	0.1290191345214844	2.4220380859375	1.399670562744141	0.1613951873779297	2.400906494140625	1.262845153808594	-0.02815011215209961	2.479951171875	1.223224472045898	-0.06912186431884766	2.58495654296875	1.215453018188477	-0.09864264678955079	2.53543212890625	1.272679107666016	-0.08308810424804687	2.644213623046875	1.7114013671875	-0.01728957939147949	2.693839111328125	1.692795043945313	-0.1393726348876953	2.824637451171875	1.445121734619141	-0.1917979736328125	2.629758544921875	1.325335754394531	-0.2563919982910156	2.54306640625	1.269393585205078	-0.2372998657226562
272	9.733333	2.620968994140625	1.208443298339844	-0.01327767753601074	2.591071533203125	1.385191375732422	-0.02602611351013184	2.58368310546875	1.528658386230469	-0.02405193138122558	2.623363037109375	1.74188134765625	0.004032399654388428	2.597624267578125	1.706836242675781	0.0274229850769043	2.502514404296875	1.663122375488281	0.1263111267089844	2.430363037109375	1.397340057373047	0.166821044921875	2.38141357421875	1.241020797729492	0.0002281367778778076	2.45426513671875	1.186117568969727	-0.03273913192749024	2.5577861328125	1.172438140869141	-0.06345658874511718	2.513952880859375	1.249792526245117	-0.05697427749633789	2.637585205078125	1.705994506835937	-0.02732918167114258	2.696015869140625	1.691931640625	-0.1453851776123047	2.814677490234375	1.437784545898438	-0.1875213317871094	2.62990087890625	1.308714721679687	-0.2594539184570313	2.54805615234375	1.248687591552734	-0.2348414306640625
273	9.766667	2.615793701171875	1.205478149414063	-0.01606118011474609	2.588865478515625	1.381011322021484	-0.02741791343688965	2.583524169921875	1.523133056640625	-0.02405142784118652	2.620982666015625	1.734617858886719	0.00360549807548523	2.59612890625	1.699625610351562	0.02701509666442871	2.50237109375	1.660344116210938	0.1270021667480469	2.43778759765625	1.394998016357422	0.1643564758300781	2.359579345703125	1.225371917724609	0.02786415863037109	2.424943359375	1.160224456787109	0.001250106811523438	2.5233740234375	1.136424118041992	-0.03564238357543945	2.487197021484375	1.198717269897461	-0.02417520713806152	2.63505859375	1.699271667480469	-0.02766621017456055	2.6945498046875	1.692075134277344	-0.1443523712158203	2.790922119140625	1.433224182128906	-0.1951990356445313	2.615337890625	1.294705627441406	-0.2649561462402344	2.550753173828125	1.217675491333008	-0.2406683654785156
274	9.800000000000001	2.61346484375	1.204656326293945	-0.01767933654785156	2.58953515625	1.380604095458984	-0.02617248153686523	2.586885498046875	1.522592956542969	-0.02070085144042969	2.620033935546875	1.734577392578125	0.006930168628692627	2.59640380859375	1.69900830078125	0.03063340377807617	2.5055966796875	1.658133178710937	0.1324833831787109	2.442726318359375	1.391889678955078	0.1638540649414063	2.3604453125	1.213350769042969	0.04233897399902344	2.4259921875	1.149846725463867	0.01272072982788086	2.52232373046875	1.134490142822266	-0.03285588455200195	2.486336669921875	1.195086563110352	-0.01213235759735107	2.63434033203125	1.699675964355469	-0.02465708541870117	2.6938720703125	1.696273010253906	-0.1413467559814453	2.81186279296875	1.446993225097656	-0.1928847808837891	2.644231201171875	1.298954833984375	-0.2618580322265625	2.572211181640625	1.228965774536133	-0.2376109619140625
275	9.833333	2.6089384765625	1.202246368408203	-0.01813837432861328	2.5863955078125	1.378378204345703	-0.02494152641296387	2.584926513671875	1.52026953125	-0.01814421653747559	2.62006201171875	1.732184265136719	0.006746955394744873	2.596359619140625	1.697101623535156	0.03105475044250488	2.506697021484375	1.655998229980469	0.1337430114746094	2.448205078125	1.388228942871094	0.1590304718017578	2.3542998046875	1.204699676513672	0.05478096008300781	2.415880615234375	1.136113082885742	0.02827322578430176	2.510327392578125	1.11895817565918	-0.02039865875244141	2.478268310546875	1.177500732421875	0.002733893632888794	2.633791015625	1.696820129394531	-0.02454965019226074	2.695984130859375	1.695209228515625	-0.1398217620849609	2.81064892578125	1.446470581054688	-0.2001207427978516	2.65139501953125	1.293463897705078	-0.2772961730957031	2.586417236328125	1.219153228759766	-0.2469574432373047
276	9.866667	2.607434326171875	1.202320175170899	-0.01825619316101074	2.586414794921875	1.378850128173828	-0.02382741165161133	2.58597314453125	1.520819580078125	-0.01585566234588623	2.614990966796875	1.733853210449219	0.009117271423339844	2.592365966796875	1.698044250488281	0.03348384857177734	2.504844970703125	1.654178527832031	0.1370570068359375	2.4523798828125	1.384756958007813	0.1607569274902344	2.352070068359375	1.202954666137695	0.05900064086914063	2.41071533203125	1.13056135559082	0.03584779357910156	2.506197265625	1.117620292663574	-0.01232627391815186	2.47572314453125	1.171410827636719	0.006317749500274659	2.62968017578125	1.698892578125	-0.02226848983764649	2.690999267578125	1.695147583007813	-0.1380964813232422	2.809198974609375	1.447259735107422	-0.1962495422363281	2.65574072265625	1.288601043701172	-0.2744076232910156	2.5895068359375	1.213626983642578	-0.2483988647460937
277	9.9	2.606121337890625	1.201588531494141	-0.02064099502563476	2.585205322265625	1.377935852050781	-0.02527080535888672	2.58497412109375	1.519691528320313	-0.01665358734130859	2.612443115234375	1.732543151855469	0.009279768943786621	2.590893310546875	1.696345825195313	0.03392392349243164	2.50663427734375	1.652233154296875	0.1398280334472656	2.46149072265625	1.382684356689453	0.1717606048583984	2.350563232421875	1.208982864379883	0.06755451202392578	2.389180908203125	1.123033538818359	0.04981536483764649	2.4819306640625	1.114299697875976	-0.004012282848358154	2.468463134765625	1.160405792236328	0.03969889831542969	2.626604248046875	1.698038818359375	-0.02275141143798828	2.687383544921875	1.6959072265625	-0.1387208862304687	2.790430419921875	1.442616943359375	-0.2006200714111328	2.6420703125	1.277673309326172	-0.2746324157714844	2.582693359375	1.197699127197266	-0.2474931640625
278	9.933333000000001	2.60537841796875	1.198250534057617	-0.02328596305847168	2.58705810546875	1.374877136230469	-0.02707138633728027	2.588378662109375	1.516532348632813	-0.01735503959655762	2.61040576171875	1.729702453613281	0.01076767921447754	2.58960107421875	1.692755615234375	0.03491932678222656	2.50710107421875	1.652023132324219	0.1434971466064453	2.466072021484375	1.381596343994141	0.1730816345214844	2.349677734375	1.209443344116211	0.0724129867553711	2.38371923828125	1.123186225891113	0.04809933090209961	2.478718017578125	1.108450775146484	-0.0001759380102157593	2.46604541015625	1.155061676025391	0.03949288940429688	2.6256201171875	1.695872741699219	-0.02148683547973633	2.688507568359375	1.700457946777344	-0.1362305145263672	2.758981201171875	1.436259246826172	-0.1979781188964844	2.6340126953125	1.259294860839844	-0.2859745483398438	2.571046630859375	1.185336624145508	-0.2510465393066406
279	9.966667000000001	2.605644287109375	1.197708236694336	-0.02270978736877441	2.5871572265625	1.374411041259766	-0.02632299423217773	2.588349609375	1.516130187988281	-0.01647859382629395	2.60982080078125	1.729405517578125	0.01210902118682861	2.58913427734375	1.692328552246094	0.03621218490600586	2.50733251953125	1.651105285644531	0.1452263031005859	2.467318115234375	1.380239654541016	0.1734430389404297	2.3508525390625	1.207946929931641	0.07282906341552735	2.3844619140625	1.121513786315918	0.04834954452514648	2.480034912109375	1.108838241577148	0.0005036816000938416	2.46651123046875	1.152236358642578	0.02974605941772461	2.62510400390625	1.695673156738281	-0.02025253105163574	2.689300537109375	1.700765625	-0.1343231506347656	2.7593603515625	1.436121551513672	-0.1952704315185547	2.635773681640625	1.259036071777344	-0.28526513671875	2.5738828125	1.181855560302734	-0.2556350555419922
280	10	2.60715673828125	1.195760437011719	-0.02315623664855957	2.58741552734375	1.371868072509766	-0.02494833946228027	2.587721923828125	1.513094848632813	-0.01364711189270019	2.609401123046875	1.72587890625	0.0139766788482666	2.58894677734375	1.688989868164062	0.03829656219482422	2.507922119140625	1.652358642578125	0.1490112915039062	2.471685546875	1.380870056152344	0.1672875366210937	2.35183544921875	1.205764450073242	0.07753421020507813	2.38451220703125	1.120548408508301	0.04890006256103516	2.4797294921875	1.109134780883789	0.0006875805854797363	2.468617919921875	1.155353424072266	0.03905595016479492	2.624387451171875	1.692125305175781	-0.01829816818237305	2.689240966796875	1.700915161132813	-0.1313582763671875	2.713382080078125	1.429306793212891	-0.1936272888183594	2.637796875	1.227194442749024	-0.2823492431640625	2.558251708984375	1.169651184082031	-0.251228271484375
281	10.033333	2.607154052734375	1.195757064819336	-0.0231540699005127	2.58741259765625	1.371863555908203	-0.02494765281677246	2.58771728515625	1.513089599609375	-0.01364887714385986	2.609391357421875	1.725873291015625	0.0139706563949585	2.588937255859375	1.688984680175781	0.0382905387878418	2.507907470703125	1.652357482910156	0.1490016326904297	2.471656005859375	1.380873107910156	0.1672850952148437	2.35180126953125	1.20577458190918	0.07752796173095704	2.384466552734375	1.12055126953125	0.04890459442138672	2.479684814453125	1.109115211486816	0.0007008910179138184	2.46857763671875	1.155340240478516	0.0390706787109375	2.624379638671875	1.692119567871094	-0.01830272674560547	2.689243408203125	1.70090966796875	-0.1313560943603516	2.713419189453125	1.429304260253906	-0.1936162719726562	2.637883544921875	1.227173446655274	-0.2823341979980469	2.558358154296875	1.169606567382812	-0.2512080383300781
282	10.066667	2.604692626953125	1.194489624023438	-0.02387904548645019	2.5848984375	1.370265289306641	-0.02625405120849609	2.585083740234375	1.511281494140625	-0.01550984287261963	2.607629638671875	1.723523498535156	0.01257643795013428	2.58716455078125	1.686709533691406	0.03682674026489258	2.507191162109375	1.651910949707031	0.1485666809082031	2.47160107421875	1.380832977294922	0.1668363647460938	2.351077392578125	1.206237014770508	0.07805455017089843	2.38249169921875	1.120570602416992	0.04992721939086914	2.477851806640625	1.107065170288086	0.002982176780700684	2.46513037109375	1.150294219970703	0.0308157958984375	2.62233984375	1.689864990234375	-0.01979108810424805	2.685744140625	1.699738098144531	-0.1333130950927734	2.71318115234375	1.428638397216797	-0.1941714324951172	2.639084228515625	1.226003173828125	-0.281853271484375	2.5595390625	1.168448989868164	-0.2513680725097656
283	10.1	2.60434228515625	1.194629211425781	-0.02344746589660645	2.585095947265625	1.370572784423828	-0.02526877403259277	2.585862548828125	1.511650207519531	-0.01430562019348145	2.607953857421875	1.7238828125	0.01511324882507324	2.587897216796875	1.686791748046875	0.03933746719360352	2.507	1.651558288574219	0.1503753204345703	2.469798095703125	1.380511932373047	0.1682189788818359	2.3503408203125	1.204013061523437	0.08144497680664063	2.385440673828125	1.121565704345703	0.04831682205200195	2.480838134765625	1.105996841430664	0.0019515380859375	2.465406005859375	1.152686447143555	0.02731978034973145	2.622421875	1.690502136230469	-0.01769011688232422	2.68173095703125	1.700592895507812	-0.1334684448242187	2.716830810546875	1.430496459960938	-0.1955614013671875	2.639805908203125	1.228525329589844	-0.2825989685058594	2.560379638671875	1.170058685302734	-0.2533694458007812
284	10.133333	2.605431396484375	1.1954716796875	-0.02318325424194336	2.585048583984375	1.371966674804687	-0.02475361633300781	2.584830322265625	1.513571594238281	-0.01361566543579102	2.608755859375	1.725967041015625	0.01902029991149902	2.58829736328125	1.688554748535156	0.04278144454956054	2.507818603515625	1.65312353515625	0.1547464294433594	2.470837646484375	1.380724456787109	0.167857666015625	2.3500185546875	1.20154524230957	0.08629589080810547	2.388156982421875	1.122332641601562	0.04798991775512695	2.4838125	1.104582847595215	0.001998104095458985	2.461622802734375	1.146985397338867	0.02147171211242676	2.623022705078125	1.692821594238281	-0.01438283348083496	2.681723388671875	1.702197814941406	-0.1310873413085938	2.71471142578125	1.430888031005859	-0.1938290252685547	2.63400146484375	1.229889892578125	-0.2821453247070312	2.5548369140625	1.169573608398438	-0.2546375732421875
285	10.166667	2.60528857421875	1.194061401367188	-0.02323619651794434	2.584543701171875	1.370344787597656	-0.02488589668273926	2.584494140625	1.511866088867188	-0.01440876483917236	2.61053955078125	1.723958251953125	0.01721138572692871	2.590415283203125	1.686760009765625	0.04149387741088867	2.51096533203125	1.648065551757813	0.152941650390625	2.471409423828125	1.376522644042969	0.1701982116699219	2.34752978515625	1.201080307006836	0.08577003479003906	2.384539306640625	1.126729591369629	0.03800539016723633	2.4837705078125	1.109235527038574	0.0005143806338310242	2.464572265625	1.152810821533203	0.02673764419555664	2.623793701171875	1.690690185546875	-0.01641800880432129	2.679950927734375	1.698905456542969	-0.1343169250488281	2.719348876953125	1.428451171875	-0.1958621826171875	2.6343408203125	1.228972717285156	-0.2829999389648438	2.555009765625	1.169412338256836	-0.2547002716064453
286	10.2	2.605224853515625	1.194234115600586	-0.02325267791748047	2.5845234375	1.370553253173828	-0.02494664573669434	2.584443603515625	1.512104736328125	-0.01454471492767334	2.610369873046875	1.724276977539063	0.01689148330688477	2.590179931640625	1.687098999023438	0.04116748046875	2.510423583984375	1.648571838378906	0.1524858856201172	2.4707685546875	1.377024139404297	0.1701944122314453	2.347135009765625	1.201315673828125	0.08584989929199219	2.38414306640625	1.1269619140625	0.03805550003051758	2.48331689453125	1.108959403991699	0.0005995705723762512	2.464381103515625	1.153120300292969	0.02720464134216308	2.623726318359375	1.690963684082031	-0.01666507911682129	2.680557861328125	1.698999572753906	-0.1342782135009766	2.720062744140625	1.428331970214844	-0.1950334014892578	2.635372802734375	1.228715484619141	-0.2822735900878906	2.556086181640625	1.169073471069336	-0.2539566802978516
287	10.233333	2.6078046875	1.196672119140625	-0.02209126663208008	2.5875458984375	1.373267639160156	-0.02554072761535645	2.58796875	1.515115783691406	-0.01656853675842285	2.61494775390625	1.727497375488281	0.01465093898773193	2.59424755859375	1.690456848144531	0.03884452438354492	2.51328857421875	1.649626403808594	0.1487192230224609	2.471389404296875	1.378334533691406	0.1706662139892578	2.349236328125	1.200941497802734	0.08680580902099609	2.38577978515625	1.129775833129883	0.03381378173828125	2.486095458984375	1.110378479003906	-0.0001782961189746857	2.469548828125	1.159103454589844	0.02707811164855957	2.628455322265625	1.693968933105469	-0.01873138236999512	2.690357421875	1.703402770996094	-0.1338592987060547	2.72192822265625	1.430919982910156	-0.1929318542480469	2.63900048828125	1.230732986450195	-0.2814273681640625	2.558246826171875	1.17202946472168	-0.2548188323974609
288	10.266667	2.6063056640625	1.197627182006836	-0.01975366592407227	2.587427734375	1.374451934814453	-0.02220074653625488	2.58850927734375	1.516304321289062	-0.01262108325958252	2.613166259765625	1.729124877929687	0.01802341270446777	2.592775390625	1.691931579589844	0.04227804183959961	2.51058447265625	1.649699462890625	0.1507610626220703	2.468958740234375	1.378204467773438	0.1718524017333984	2.34827978515625	1.198080093383789	0.0915433349609375	2.383840576171875	1.131393493652344	0.03236048889160156	2.484505126953125	1.111967124938965	-0.0006835311651229858	2.472928955078125	1.164948913574219	0.0377683219909668	2.627133056640625	1.695625671386719	-0.01522310447692871	2.687946533203125	1.702628662109375	-0.1311516265869141	2.720990966796875	1.431064605712891	-0.1939737548828125	2.63707080078125	1.231707366943359	-0.2836057434082031	2.558994873046875	1.170576904296875	-0.2544586944580078
289	10.3	2.606584228515625	1.197283843994141	-0.02037265205383301	2.58656396484375	1.373959106445312	-0.02298227310180664	2.586884033203125	1.51576611328125	-0.01294093132019043	2.61368310546875	1.728059509277344	0.01933480072021485	2.59272802734375	1.690932983398437	0.04319595336914062	2.51153759765625	1.649968383789063	0.15288916015625	2.4667158203125	1.379063446044922	0.1745770721435547	2.34823974609375	1.196841644287109	0.09581416320800781	2.385166259765625	1.139354019165039	0.02840738677978516	2.485437255859375	1.111456993103027	0.0007063038349151611	2.474435791015625	1.166133560180664	0.03665078735351562	2.627494384765625	1.694640991210937	-0.01404891490936279	2.688437255859375	1.702121765136719	-0.12986181640625	2.72969580078125	1.431738342285156	-0.1927680969238281	2.626052001953125	1.24444465637207	-0.2875606384277344	2.5581591796875	1.174170913696289	-0.2539160614013672
290	10.333333	2.606484375	1.197610336303711	-0.01969150352478027	2.58692919921875	1.374227752685547	-0.02141281509399414	2.588046875	1.515913818359375	-0.01108344650268555	2.611375244140625	1.729015014648438	0.01735686492919922	2.59179345703125	1.691874877929687	0.04227264404296875	2.512043212890625	1.652708557128906	0.15354296875	2.465890380859375	1.382127166748047	0.1740871276855469	2.3500146484375	1.196876892089844	0.09906745147705077	2.380821044921875	1.140788482666016	0.02762030029296875	2.48160693359375	1.115776374816895	-0.0006779991388320923	2.4754248046875	1.170916442871094	0.03704495620727539	2.62499462890625	1.69539453125	-0.0158534107208252	2.67982421875	1.705969848632813	-0.1343494873046875	2.731262939453125	1.436667755126953	-0.1934321136474609	2.62600439453125	1.247949279785156	-0.2830905151367187	2.556149658203125	1.178345840454102	-0.25241357421875
291	10.366667	2.607615966796875	1.196983047485352	-0.01980712127685547	2.58637841796875	1.373150695800781	-0.02204330062866211	2.586013916015625	1.5146748046875	-0.01217106628417969	2.6112529296875	1.726929626464844	0.01858244895935059	2.5913310546875	1.68975390625	0.04303781509399414	2.513131103515625	1.653830200195312	0.1562322082519531	2.46807373046875	1.383175476074219	0.1726996307373047	2.352317626953125	1.197246109008789	0.1002092819213867	2.380773193359375	1.139781387329102	0.02906098937988281	2.4816484375	1.115344886779785	0.001150691866874695	2.473321044921875	1.163122406005859	0.03438961410522461	2.62457470703125	1.693596618652344	-0.01493561267852783	2.678714599609375	1.703127563476563	-0.1336355133056641	2.731475830078125	1.434865112304688	-0.1944031066894531	2.628315185546875	1.245908935546875	-0.2851423034667969	2.558015380859375	1.177524124145508	-0.25325
292	10.4	2.60820068359375	1.197518173217774	-0.01868176651000977	2.585675537109375	1.373702087402344	-0.02148707962036133	2.584327392578125	1.515399108886719	-0.01208984661102295	2.612398681640625	1.7276298828125	0.01792930793762207	2.591988037109375	1.690766662597656	0.0425546760559082	2.513717041015625	1.654626342773438	0.1558150024414063	2.467899658203125	1.383811187744141	0.1722776184082031	2.352197998046875	1.197357696533203	0.1002907638549805	2.38461865234375	1.141107788085937	0.02973760604858398	2.485067626953125	1.115628204345703	0.0008140131831169128	2.469556396484375	1.16375520324707	0.02439648246765137	2.625270263671875	1.693972961425781	-0.01551486587524414	2.681109130859375	1.7044716796875	-0.1334924163818359	2.731333251953125	1.435114318847656	-0.1928816833496094	2.629798583984375	1.244875137329102	-0.283393798828125	2.556174560546875	1.179249481201172	-0.2528922576904297
293	10.433333	2.608306396484375	1.196566986083984	-0.01911747360229492	2.58687744140625	1.372456970214844	-0.02127861404418945	2.58635205078125	1.513780700683594	-0.01145418834686279	2.611736572265625	1.726184814453125	0.01578294849395752	2.59200927734375	1.689447021484375	0.04090997695922852	2.5157734375	1.654148193359375	0.155378662109375	2.46796923828125	1.384372985839844	0.1719812316894531	2.35064208984375	1.199410568237305	0.1005991363525391	2.377714599609375	1.145004547119141	0.02674201202392578	2.47860205078125	1.115859313964844	0.004578007221221924	2.473107666015625	1.167865310668945	0.03383319473266602	2.624820068359375	1.692382202148437	-0.01725229263305664	2.680601318359375	1.702674743652344	-0.1349181671142578	2.73403564453125	1.434458740234375	-0.1934173889160156	2.6334677734375	1.244378662109375	-0.2838602600097656	2.56040283203125	1.180284332275391	-0.2498197937011719
294	10.466667	2.6087578125	1.1981962890625	-0.01608427619934082	2.5878916015625	1.374710266113281	-0.01976971244812012	2.587871337890625	1.516579223632812	-0.01120193290710449	2.6141435546875	1.729443664550781	0.0171489143371582	2.594238525390625	1.692535400390625	0.04219364929199219	2.516190185546875	1.654970397949219	0.1552861480712891	2.469176025390625	1.384190826416016	0.1725911102294922	2.345932373046875	1.204207992553711	0.09619878387451172	2.380821533203125	1.141338821411133	0.03265550231933594	2.481127197265625	1.113476867675781	0.005149230480194091	2.468761474609375	1.163324951171875	0.03858904647827149	2.62711669921875	1.695646545410156	-0.01617178726196289	2.68331396484375	1.706021545410156	-0.13410546875	2.730519775390625	1.436084625244141	-0.1943840179443359	2.632885986328125	1.243744659423828	-0.2852275695800781	2.55991455078125	1.179723083496094	-0.2498590087890625
295	10.5	2.60870849609375	1.198173294067383	-0.01766573333740235	2.588115966796875	1.374919006347656	-0.01993493461608887	2.58835205078125	1.51685205078125	-0.01019603252410889	2.615240234375	1.729658203125	0.01959905433654785	2.5950986328125	1.692625793457031	0.04436344146728516	2.513928466796875	1.65602001953125	0.1557359313964844	2.469770751953125	1.384678833007813	0.1758441772460937	2.352211669921875	1.200504760742187	0.09979606628417968	2.387492431640625	1.145336349487305	0.02953003311157227	2.4872119140625	1.116064102172852	0.0009625945091247559	2.477483642578125	1.170806793212891	0.03679680633544922	2.62824267578125	1.695991516113281	-0.01391308212280274	2.682533447265625	1.706361389160156	-0.1328788604736328	2.73173828125	1.436779113769531	-0.1944147033691406	2.637408935546875	1.241929138183594	-0.2839837646484375	2.561625732421875	1.180860992431641	-0.2490114135742187
296	10.533333	2.607244873046875	1.197557693481445	-0.01604388999938965	2.5869990234375	1.373678863525391	-0.01847889709472656	2.5874853515625	1.515104858398437	-0.009047212600708008	2.61089892578125	1.727511840820313	0.02072073554992676	2.59123193359375	1.690326904296875	0.04528072357177734	2.5138984375	1.654748229980469	0.1590176544189453	2.470455810546875	1.384038208007813	0.1747777252197266	2.35334814453125	1.200306488037109	0.09956544494628906	2.38953515625	1.144597427368164	0.03068499183654785	2.48869482421875	1.115870300292969	0.001133514523506165	2.468536376953125	1.162672073364258	0.02253652763366699	2.624567626953125	1.694157470703125	-0.01257091903686523	2.680978271484375	1.705866760253906	-0.1298807525634766	2.73259130859375	1.438234558105469	-0.1931999359130859	2.637971435546875	1.245579559326172	-0.2849231567382812	2.565156005859375	1.182089889526367	-0.2490966491699219
297	10.566667	2.60840234375	1.197360168457031	-0.01628850555419922	2.587776123046875	1.373258514404297	-0.01991107177734375	2.587920654296875	1.5146064453125	-0.01121549415588379	2.613816162109375	1.726830627441406	0.01633262252807617	2.593745849609375	1.690165710449219	0.04126007843017578	2.514391845703125	1.654816955566406	0.1535098266601563	2.467753662109375	1.385103240966797	0.172621826171875	2.354233154296875	1.198130737304687	0.1005892791748047	2.389135986328125	1.14414241027832	0.02981968879699707	2.488537353515625	1.115072013854981	0.001801157355308533	2.469547607421875	1.158748245239258	0.02561335945129395	2.627062255859375	1.693007934570312	-0.0165911693572998	2.680818603515625	1.702831359863281	-0.1351844177246094	2.737194580078125	1.43614013671875	-0.1973046875	2.638604736328125	1.244425201416016	-0.2862478637695313	2.566156005859375	1.181521392822266	-0.2489379425048828
298	10.6	2.608114501953125	1.197385482788086	-0.01604086303710937	2.587476318359375	1.373306915283203	-0.01953618240356445	2.587673095703125	1.514663330078125	-0.01069606113433838	2.61354150390625	1.72686767578125	0.01723493003845215	2.593469970703125	1.690151672363281	0.04209759521484375	2.514238525390625	1.654500915527344	0.1543605346679688	2.468407958984375	1.384582641601563	0.1730163726806641	2.355342041015625	1.197373336791992	0.1007935409545898	2.390802490234375	1.144332885742188	0.02956982612609863	2.4906123046875	1.116048950195313	0.002155115842819214	2.47174072265625	1.162239440917969	0.02437810134887695	2.62679833984375	1.693100891113281	-0.01575084018707276	2.68067431640625	1.702951416015625	-0.1343052368164062	2.73651513671875	1.43606689453125	-0.1962333831787109	2.6375439453125	1.244553482055664	-0.2852625122070312	2.564955322265625	1.181454742431641	-0.2485232238769531
299	10.633333	2.6074970703125	1.197196685791016	-0.01579293823242188	2.586779541015625	1.373230773925781	-0.01929597473144531	2.5869609375	1.514683227539062	-0.01043868446350098	2.61296923828125	1.727012512207031	0.01755232238769531	2.592952392578125	1.690260986328125	0.04247201156616211	2.51461669921875	1.654451171875	0.1554335327148438	2.46839208984375	1.384398803710937	0.1739410552978516	2.3534482421875	1.19840771484375	0.1010357513427734	2.389427978515625	1.143336898803711	0.03154679298400879	2.488841552734375	1.113567504882812	0.003977885484695434	2.47074951171875	1.16357746887207	0.02508205223083496	2.626129150390625	1.693238830566406	-0.0155150032043457	2.680459228515625	1.702700073242188	-0.1339922790527344	2.736436279296875	1.435881683349609	-0.1969381561279297	2.6388193359375	1.243731094360351	-0.28650634765625	2.56708984375	1.179398468017578	-0.25002294921875
300	10.666667	2.6075029296875	1.197200485229492	-0.01578839302062988	2.5867880859375	1.373230987548828	-0.01928845024108887	2.58697607421875	1.514679992675781	-0.0104257116317749	2.612993408203125	1.727001037597656	0.0175825023651123	2.592975341796875	1.690249145507813	0.04249833679199218	2.514636474609375	1.654437927246094	0.1554532928466797	2.46836572265625	1.384397521972656	0.1739293212890625	2.353378173828125	1.198456604003906	0.1009809341430664	2.389304443359375	1.14342839050293	0.03143353080749512	2.488677734375	1.113601745605469	0.003789991140365601	2.4706630859375	1.163718444824219	0.02494232749938965	2.626152099609375	1.693230163574219	-0.01548668956756592	2.68050048828125	1.702699951171875	-0.1339517211914062	2.73649267578125	1.435892578125	-0.1969037170410156	2.638896728515625	1.243750640869141	-0.2864998168945312	2.5671640625	1.179424285888672	-0.250017822265625
301	10.7	2.609131591796875	1.197190399169922	-0.01669839096069336	2.587765625	1.373318542480469	-0.01958367538452149	2.58730712890625	1.514870910644531	-0.01030483341217041	2.611921630859375	1.72732421875	0.01944375419616699	2.59219091796875	1.690193908691406	0.04411435699462891	2.5156201171875	1.655106079101563	0.1586620330810547	2.47240087890625	1.384131469726563	0.1744041900634766	2.35243408203125	1.20144987487793	0.100574577331543	2.3803125	1.143344161987305	0.02972944068908692	2.481136474609375	1.115192443847656	0.005397531986236572	2.469623291015625	1.164136566162109	0.0262618579864502	2.62526220703125	1.693890808105469	-0.01396066665649414	2.681459228515625	1.706700378417969	-0.1313771514892578	2.73283544921875	1.43857778930664	-0.1938198699951172	2.643822998046875	1.243097015380859	-0.2856634826660156	2.568903076171875	1.182448837280274	-0.2490205688476562
302	10.733333	2.607748046875	1.197881729125977	-0.01608038711547852	2.58739892578125	1.374428283691406	-0.01941731452941894	2.587834716796875	1.516251037597656	-0.01055805492401123	2.61536669921875	1.72881103515625	0.0185518856048584	2.594898681640625	1.6920087890625	0.04327849578857422	2.5173291015625	1.656676574707031	0.1573807220458984	2.472331787109375	1.385670227050781	0.1756216735839844	2.3533427734375	1.200670593261719	0.1048075637817383	2.381583251953125	1.149423294067383	0.02878028106689453	2.481114013671875	1.115732002258301	0.005367213726043701	2.468868408203125	1.164016693115234	0.02582597351074219	2.628470947265625	1.694992980957031	-0.01468224430084229	2.690125732421875	1.706609497070313	-0.1297093200683594	2.73283154296875	1.436746215820313	-0.1933276214599609	2.64119287109375	1.244188674926758	-0.2896722412109375	2.569000244140625	1.181978637695313	-0.2498159790039063
303	10.766667	2.6079462890625	1.196888198852539	-0.01562601280212403	2.58792431640625	1.373244995117187	-0.01885154724121094	2.588624755859375	1.5148818359375	-0.009952631950378418	2.615230712890625	1.727357482910156	0.01857045364379883	2.594787109375	1.690611755371094	0.04327766418457031	2.514017822265625	1.655335144042969	0.1549229278564453	2.47444091796875	1.383993347167969	0.1752996520996094	2.359207763671875	1.196800476074219	0.1050048065185547	2.38159716796875	1.143523300170898	0.02858065795898437	2.48274951171875	1.115386444091797	0.005417842388153076	2.475500732421875	1.165493606567383	0.02573992347717285	2.628609619140625	1.69352099609375	-0.01444147300720215	2.690630859375	1.708062255859375	-0.1287456970214844	2.72907958984375	1.437780639648437	-0.1917166748046875	2.639744384765625	1.244323989868164	-0.2876951904296875	2.567047119140625	1.182009475708008	-0.2492882385253906
304	10.8	2.609307373046875	1.197143051147461	-0.01599166011810303	2.588201171875	1.373368865966797	-0.01942673110961914	2.58793505859375	1.515011535644531	-0.01060514068603516	2.614751220703125	1.727442504882812	0.01804820442199707	2.594428466796875	1.690670837402344	0.04281624984741211	2.5157314453125	1.655108154296875	0.1558414459228516	2.47292822265625	1.384215881347656	0.17565771484375	2.357695556640625	1.1970078125	0.1054055786132812	2.377569091796875	1.143553009033203	0.0284123649597168	2.47848095703125	1.114294845581055	0.00559395170211792	2.473979248046875	1.165861175537109	0.0261440315246582	2.627945556640625	1.693644775390625	-0.01507724475860596	2.687337158203125	1.703531005859375	-0.1312595062255859	2.7322529296875	1.434496368408203	-0.1952767944335937	2.63859912109375	1.242595779418945	-0.2902553100585937	2.566766357421875	1.180297760009766	-0.2502304077148437
305	10.833333	2.60909375	1.198165542602539	-0.01611336517333984	2.58855078125	1.374806823730469	-0.01854554748535156	2.588673583984375	1.516649353027344	-0.008739200592041016	2.611781494140625	1.729835998535156	0.02055524253845215	2.5917685546875	1.692629821777344	0.04510421371459961	2.513078369140625	1.654530822753906	0.1576398773193359	2.472020263671875	1.382792663574219	0.1766490173339844	2.356877197265625	1.19553450012207	0.104987060546875	2.382846923828125	1.143014526367188	0.02894948387145996	2.48419091796875	1.114676231384277	0.005944384098052979	2.4744296875	1.165314163208008	0.02620131492614746	2.62588916015625	1.696248840332031	-0.0125436429977417	2.68723193359375	1.705705688476562	-0.1280198364257812	2.73176708984375	1.4362451171875	-0.1927882537841797	2.638962158203125	1.244157852172852	-0.2892803955078125	2.56662744140625	1.181689895629883	-0.2499352722167969
306	10.866667	2.6088779296875	1.197819412231445	-0.01476492309570313	2.588318359375	1.374124328613281	-0.01863589859008789	2.588047119140625	1.515810119628906	-0.01021622753143311	2.615316650390625	1.727936279296875	0.02041383171081543	2.594508544921875	1.691057556152344	0.044626220703125	2.514575439453125	1.655148559570312	0.1566939849853516	2.465619140625	1.385191650390625	0.1755056304931641	2.348840576171875	1.200969497680664	0.1000085296630859	2.384305908203125	1.143005065917969	0.0324432258605957	2.484221923828125	1.114602577209473	0.00463929033279419	2.47099072265625	1.169627578735352	0.03097812461853027	2.628829833984375	1.694330932617187	-0.01278834247589111	2.68907275390625	1.706134460449219	-0.1283710174560547	2.7342607421875	1.437523071289063	-0.1941121978759766	2.6487275390625	1.241143432617188	-0.2876604309082031	2.57133154296875	1.180729965209961	-0.2559455871582031
307	10.9	2.609156005859375	1.199043518066406	-0.01487417316436767	2.589984619140625	1.376057220458984	-0.01789209938049316	2.590697021484375	1.518134948730469	-0.008930568695068359	2.61368603515625	1.731452209472656	0.0215170783996582	2.593619140625	1.694066833496094	0.04587267303466797	2.515040283203125	1.655139465332031	0.1584320373535156	2.46729541015625	1.383997161865234	0.1752850189208984	2.3479228515625	1.200722091674805	0.09942073059082031	2.385144775390625	1.142766342163086	0.03238663101196289	2.48577490234375	1.11556494140625	0.004709012985229492	2.466983642578125	1.164714447021484	0.02653673362731934	2.627886962890625	1.697995666503906	-0.01176665306091309	2.6874541015625	1.705863952636719	-0.1284742431640625	2.738449462890625	1.437245361328125	-0.1935223693847656	2.6473359375	1.242002334594727	-0.2859286193847656	2.568921630859375	1.182388259887695	-0.2541936950683594
308	10.933333	2.6091806640625	1.197750595092773	-0.01466051006317139	2.5890166015625	1.374022857666016	-0.01788532257080078	2.58953076171875	1.515596252441406	-0.008832109451293946	2.61686962890625	1.72784716796875	0.02004269218444824	2.596509765625	1.691104064941406	0.04478600692749023	2.5171689453125	1.655128662109375	0.157160888671875	2.468109130859375	1.385216613769531	0.1742093963623047	2.349157470703125	1.201888290405273	0.1003064956665039	2.382608642578125	1.142888214111328	0.03267975234985351	2.4827431640625	1.114649978637695	0.005720623016357422	2.466064697265625	1.16421452331543	0.02538142776489258	2.6299287109375	1.694075134277344	-0.01313485908508301	2.68763916015625	1.706030944824219	-0.129912353515625	2.735554443359375	1.437460357666016	-0.1932339935302734	2.6444833984375	1.24286149597168	-0.2849598388671875	2.566099853515625	1.183230422973633	-0.254380615234375
309	10.966667	2.6087568359375	1.198085418701172	-0.01440654373168945	2.588400390625	1.374556701660156	-0.01751360321044922	2.5885712890625	1.516307189941406	-0.008491154670715331	2.61485595703125	1.728927368164062	0.02062563896179199	2.594536865234375	1.692035461425781	0.04529866409301758	2.514818359375	1.655596252441406	0.157477294921875	2.466786376953125	1.385140777587891	0.1742741394042969	2.34873681640625	1.201149780273437	0.09969163513183593	2.382769287109375	1.142591201782227	0.03180535125732422	2.483197509765625	1.114671058654785	0.005082296371459961	2.46651953125	1.164091552734375	0.02563738059997558	2.628221923828125	1.695189147949219	-0.01255324459075928	2.68674072265625	1.707359252929687	-0.1290858612060547	2.735822265625	1.438466674804687	-0.1916627960205078	2.645825927734375	1.243250946044922	-0.2838675231933594	2.56791357421875	1.1820751953125	-0.2547438812255859
310	11	2.60874755859375	1.198105209350586	-0.01439775085449219	2.588382080078125	1.374584838867188	-0.01749965476989746	2.588550537109375	1.51634228515625	-0.008469657897949219	2.614837646484375	1.728969177246094	0.02067996978759766	2.594513916015625	1.692072387695313	0.04534712219238281	2.51476708984375	1.655622802734375	0.1575116729736328	2.466680419921875	1.385159393310547	0.1742601623535156	2.34859619140625	1.201203872680664	0.09960787200927734	2.382619873046875	1.14264533996582	0.03171007347106933	2.48304345703125	1.114697326660156	0.004976619243621827	2.466273681640625	1.164095626831055	0.02536332893371582	2.628207275390625	1.695233276367187	-0.01250369453430176	2.6867470703125	1.707420593261719	-0.1290316009521484	2.73581005859375	1.43852114868164	-0.1916593933105469	2.64578466796875	1.243331878662109	-0.2839225463867188	2.567839599609375	1.182166732788086	-0.254844223022461
311	11.033333	2.6090625	1.197382446289063	-0.01470990180969238	2.588416259765625	1.373669647216797	-0.01788363075256348	2.5880322265625	1.515320068359375	-0.009165517807006836	2.612656005859375	1.72799951171875	0.01963047981262207	2.592515380859375	1.691040405273438	0.0442690544128418	2.51298046875	1.654680114746094	0.1564528350830078	2.4656572265625	1.384402923583984	0.1743380432128906	2.347420166015625	1.200978851318359	0.09925412750244141	2.384628173828125	1.143807830810547	0.03196676063537598	2.484865234375	1.115095260620117	0.005731528759002686	2.465382568359375	1.163869506835937	0.02553813552856445	2.626388671875	1.694323669433594	-0.01340103721618652	2.686966064453125	1.706304260253906	-0.1287726745605469	2.7360869140625	1.437696136474609	-0.1914933319091797	2.646106201171875	1.243703308105469	-0.2857762145996094	2.56891796875	1.183398422241211	-0.2533954620361328
312	11.066667	2.60978173828125	1.198284622192383	-0.01470537376403809	2.58777001953125	1.374598846435547	-0.01797874069213867	2.58823095703125	1.51631884765625	-0.007981106758117676	2.612447021484375	1.728818420410156	0.02406476783752442	2.592002197265625	1.691479064941406	0.04797356033325195	2.511029052734375	1.65406201171875	0.1589706573486328	2.463007080078125	1.383570953369141	0.1763402557373047	2.34588623046875	1.199965484619141	0.099207763671875	2.383429931640625	1.142719314575195	0.03202285003662109	2.483840087890625	1.114807769775391	0.005114529132843017	2.4643486328125	1.163879684448242	0.02557382392883301	2.62660693359375	1.695566711425781	-0.009293792724609375	2.68699560546875	1.705994323730469	-0.1250758209228515	2.73603564453125	1.437871398925781	-0.1912015228271484	2.6470693359375	1.243418487548828	-0.286125732421875	2.568750732421875	1.183762634277344	-0.2549211120605469
313	11.1	2.611947021484375	1.197154541015625	-0.01499246311187744	2.588435546875	1.373024261474609	-0.01779044151306152	2.5861630859375	1.514562377929688	-0.008396680831909181	2.61057421875	1.726616882324219	0.02433549308776856	2.59011572265625	1.68927197265625	0.04807937240600586	2.509718017578125	1.6531357421875	0.1596538391113281	2.462743896484375	1.382743347167969	0.1750145111083984	2.34799755859375	1.197611633300781	0.09896786499023437	2.386976318359375	1.144738555908203	0.02926112747192383	2.487424560546875	1.11525806427002	0.004912966728210449	2.460164794921875	1.157083770751953	0.01870525932312012	2.62468017578125	1.693512573242188	-0.009087713241577148	2.685032470703125	1.706499816894531	-0.1244150695800781	2.73406884765625	1.43860791015625	-0.1897580871582031	2.658986572265625	1.238189071655273	-0.2834305114746093	2.5738662109375	1.186905746459961	-0.2558611602783203
314	11.133333	2.611297607421875	1.197054183959961	-0.01481302928924561	2.587814453125	1.372824005126953	-0.01774671745300293	2.585566162109375	1.514291564941406	-0.008498992919921875	2.61037109375	1.7264013671875	0.02273721885681152	2.59007080078125	1.689240356445312	0.04684574127197266	2.51109521484375	1.653750549316406	0.1595352783203125	2.464453369140625	1.383465759277344	0.1750145416259766	2.348970703125	1.198295150756836	0.1005911102294922	2.386387939453125	1.144435562133789	0.03085862159729004	2.48633154296875	1.115004730224609	0.004708777904510498	2.46428515625	1.161513809204102	0.02253628158569336	2.62419580078125	1.693100769042969	-0.01056734085083008	2.6832861328125	1.704652648925781	-0.1266144180297852	2.73293359375	1.436602111816406	-0.1901406097412109	2.658869384765625	1.234579696655274	-0.280800537109375	2.5720771484375	1.184726577758789	-0.2561988525390625
315	11.166667	2.609646484375	1.196684112548828	-0.01396967506408691	2.586688232421875	1.372426574707031	-0.01684393692016602	2.58483251953125	1.51380859375	-0.007389106750488281	2.607932861328125	1.725888244628906	0.02453804779052735	2.58802099609375	1.688491333007812	0.04855208587646485	2.51122705078125	1.653381713867188	0.1627604370117187	2.46311962890625	1.383269348144531	0.173322998046875	2.348317626953125	1.197404266357422	0.09997473907470703	2.387206787109375	1.144943115234375	0.03005351066589355	2.487270263671875	1.114970314025879	0.005253614902496338	2.467326904296875	1.164759887695312	0.02532043266296387	2.6219375	1.692844055175781	-0.008906962394714356	2.6807314453125	1.706057189941406	-0.1248469161987305	2.7306162109375	1.438085571289063	-0.1878447875976562	2.6594228515625	1.234489593505859	-0.2769426879882813	2.571089111328125	1.186700759887695	-0.2540237884521485
316	11.2	2.608798583984375	1.197135787963867	-0.01395639896392822	2.58698095703125	1.373399505615234	-0.01694959449768066	2.586037353515625	1.515099182128906	-0.007618030548095703	2.608315673828125	1.727779907226562	0.02397931480407715	2.588368408203125	1.690294616699219	0.04803512191772461	2.511076904296875	1.654418762207031	0.1620435791015625	2.4632529296875	1.383708312988281	0.1736442718505859	2.347888427734375	1.197333984375	0.1009410629272461	2.38573876953125	1.144703857421875	0.03030320930480957	2.485855224609375	1.114770843505859	0.004697030544281006	2.457100830078125	1.159154479980469	0.01450006675720215	2.622626708984375	1.694632995605469	-0.009386697769165038	2.68473291015625	1.710181884765625	-0.1236092376708984	2.730610595703125	1.441475463867187	-0.1891039581298828	2.655982421875	1.241166748046875	-0.2839511413574219	2.573212158203125	1.185638214111328	-0.2570715026855468
317	11.233333	2.609864501953125	1.19770051574707	-0.01389427185058594	2.58640380859375	1.373768798828125	-0.01760534858703613	2.584104248046875	1.515515014648438	-0.008880763053894044	2.60767919921875	1.727720642089844	0.02512185287475586	2.587805908203125	1.690021728515625	0.04892028045654297	2.51158349609375	1.654106384277344	0.1636629333496094	2.466338134765625	1.382912414550781	0.1753852691650391	2.3493701171875	1.198162506103516	0.1009969253540039	2.388774658203125	1.149163436889648	0.02859744453430176	2.488275634765625	1.115164283752441	0.005741682052612305	2.46371728515625	1.160699966430664	0.02117092895507813	2.621497802734375	1.694922607421875	-0.008803745269775391	2.68100146484375	1.708763488769531	-0.1246446838378906	2.7306689453125	1.440714508056641	-0.1902661590576172	2.65159423828125	1.241642456054687	-0.2842041015625	2.569708251953125	1.185258071899414	-0.2563496704101563
318	11.266667	2.61013623046875	1.197369338989258	-0.01377836036682129	2.587249755859375	1.373390808105469	-0.01703331184387207	2.585509765625	1.515023254394531	-0.008029617309570313	2.607312255859375	1.727466064453125	0.02464104080200195	2.587414794921875	1.68984375	0.04846697998046875	2.509180908203125	1.654008483886719	0.1617421569824219	2.4624013671875	1.383309265136719	0.1741253814697266	2.348758056640625	1.196616058349609	0.09996115112304688	2.388382080078125	1.144907318115234	0.02969065284729004	2.488793701171875	1.115178298950195	0.005287313938140869	2.458036865234375	1.156120086669922	0.0157197904586792	2.621728759765625	1.694532836914063	-0.008849665641784668	2.683397216796875	1.708991638183594	-0.1233666076660156	2.731224853515625	1.441241088867188	-0.1906738586425781	2.660788818359375	1.239350433349609	-0.2850434265136719	2.577813720703125	1.185160003662109	-0.2563509826660156
319	11.3	2.610056396484375	1.197134521484375	-0.01369917583465576	2.58712646484375	1.373130889892578	-0.01690277099609375	2.585373046875	1.514743530273438	-0.007846210956573486	2.607195068359375	1.727134643554687	0.02498373031616211	2.587340087890625	1.689492370605469	0.04880175399780273	2.50924365234375	1.653507141113281	0.162103759765625	2.4621494140625	1.382874847412109	0.1740528717041016	2.348078857421875	1.19662532043457	0.09951173400878906	2.3870341796875	1.143522796630859	0.02992481803894043	2.486683837890625	1.11317244720459	0.003316924095153809	2.455231201171875	1.151732818603516	0.01573581600189209	2.621564697265625	1.694237670898437	-0.00855470085144043	2.6827861328125	1.708718811035156	-0.1232914352416992	2.73005908203125	1.440935699462891	-0.1907276458740234	2.65918896484375	1.239077926635742	-0.2847759094238281	2.57644091796875	1.184252639770508	-0.256682861328125
320	11.333333	2.611091064453125	1.196969375610351	-0.01365170764923096	2.586637451171875	1.372531707763672	-0.01703997421264648	2.58347607421875	1.513950500488281	-0.008131029129028321	2.606873779296875	1.725910339355469	0.0246162052154541	2.587127197265625	1.688400146484375	0.04860720825195312	2.51039990234375	1.652929748535156	0.162779296875	2.463772705078125	1.382561370849609	0.1745894622802734	2.347386474609375	1.197779968261719	0.1008764266967773	2.382817138671875	1.144690139770508	0.02958263397216797	2.482260009765625	1.113654029846191	0.003544529914855957	2.453484375	1.157538909912109	0.01198361110687256	2.620623291015625	1.693013244628906	-0.009091118812561035	2.67654931640625	1.704100952148437	-0.1266863479614258	2.73224755859375	1.437456146240234	-0.1906494750976563	2.650148681640625	1.238781448364258	-0.2815623168945313	2.56544580078125	1.186135055541992	-0.2556898956298828
321	11.366667	2.611001708984375	1.197269393920898	-0.01344083976745605	2.587079833984375	1.3729951171875	-0.01620063591003418	2.584208251953125	1.514452087402344	-0.006815715789794922	2.605611572265625	1.726809448242188	0.02534354019165039	2.5859736328125	1.689209106445313	0.04932600402832031	2.5086015625	1.653023071289062	0.1629151153564453	2.4631181640625	1.382320831298828	0.1743541717529297	2.3475087890625	1.197023025512695	0.1003958282470703	2.3853818359375	1.145166427612305	0.02939373970031738	2.485580078125	1.115088607788086	0.004981199264526367	2.43828857421875	1.148034515380859	0.002753928184509277	2.61990673828125	1.693889282226563	-0.008145281791687012	2.67814892578125	1.70640966796875	-0.1245302810668945	2.730430419921875	1.439405059814453	-0.1903893127441406	2.656818359375	1.237723556518555	-0.2822101135253906	2.572086181640625	1.185158996582031	-0.2560877685546875
322	11.4	2.609840087890625	1.196466384887695	-0.01335812091827393	2.58625537109375	1.37210107421875	-0.01625615692138672	2.583109375	1.513486511230469	-0.007509941101074218	2.6058564453125	1.725816040039063	0.02276837921142578	2.586103759765625	1.688561279296875	0.04711886215209961	2.509522705078125	1.653445678710938	0.1614441528320313	2.463248046875	1.383147277832031	0.1742272796630859	2.347369384765625	1.198057525634766	0.1007109069824219	2.38684619140625	1.149019714355469	0.02868395233154297	2.485344970703125	1.113890602111816	0.004456605911254883	2.432867919921875	1.143739105224609	0.004165478229522705	2.61982275390625	1.692559020996094	-0.01047128105163574	2.679684326171875	1.709979736328125	-0.1252835388183594	2.727965087890625	1.441680511474609	-0.1879661560058594	2.6579140625	1.238872772216797	-0.2796462097167969	2.57228076171875	1.1873642578125	-0.2546907653808594
323	11.433333	2.611168701171875	1.196037826538086	-0.01362247562408447	2.5872744140625	1.371528686523438	-0.01638565444946289	2.583349609375	1.512826110839844	-0.007870648860931397	2.604798095703125	1.72526513671875	0.02168463897705078	2.58514208984375	1.688018920898438	0.04606970977783203	2.506616455078125	1.652780578613281	0.1589259185791016	2.461535888671875	1.382564575195313	0.1740699615478516	2.34803759765625	1.196350067138672	0.1001018905639648	2.389087158203125	1.147844497680664	0.02866997528076172	2.487889404296875	1.113814514160156	0.004386687755584717	2.43298974609375	1.143289291381836	0.002903752088546753	2.619092529296875	1.691977172851562	-0.01134185695648193	2.676634765625	1.704726318359375	-0.1278544692993164	2.7266572265625	1.436995391845703	-0.1908739776611328	2.656772216796875	1.232445556640625	-0.2783694763183594	2.568338134765625	1.184977813720703	-0.2555018310546875
324	11.466667	2.611177001953125	1.196041870117188	-0.01362407207489014	2.587281982421875	1.371534362792969	-0.0163878231048584	2.583355224609375	1.512833129882813	-0.007874173164367676	2.60479150390625	1.725275451660156	0.02168104362487793	2.585136962890625	1.688027893066406	0.04606603240966797	2.50661279296875	1.652779663085937	0.1589220123291016	2.461583984375	1.382552154541016	0.1740610504150391	2.34812646484375	1.196307739257813	0.1000992126464844	2.389204833984375	1.147809509277344	0.02867766380310059	2.488021240234375	1.11380500793457	0.004411734580993652	2.433207275390625	1.143307601928711	0.002952821493148804	2.619088623046875	1.69198779296875	-0.01134527683258057	2.676643310546875	1.704741821289062	-0.127852783203125	2.726703857421875	1.437014587402344	-0.1908694152832031	2.656859375	1.232451675415039	-0.2783727416992188	2.568432861328125	1.184965301513672	-0.2555106811523438
325	11.5	2.60857275390625	1.196361343383789	-0.01349785614013672	2.58487353515625	1.371948028564453	-0.01645251846313477	2.58241357421875	1.513296264648437	-0.007300930023193359	2.604441162109375	1.725605590820313	0.02337640190124512	2.584923095703125	1.688225769042969	0.04770718002319336	2.506386474609375	1.652852478027344	0.1605860748291016	2.464141845703125	1.381918395996094	0.1728091278076172	2.351760009765625	1.195234237670898	0.09803443908691406	2.38725390625	1.145666625976562	0.02433912467956543	2.487848876953125	1.113601272583008	0.005068639278411865	2.450776611328125	1.147027633666992	0.007437750816345214	2.61841552734375	1.692484497070312	-0.00998254108428955	2.674000244140625	1.705281433105469	-0.1274954071044922	2.7304287109375	1.43920361328125	-0.1925749816894531	2.658124755859375	1.236010833740234	-0.281507080078125	2.571979248046875	1.185824783325195	-0.2557080078125
326	11.533333	2.610060791015625	1.196450988769531	-0.01361136245727539	2.585843505859375	1.372065887451172	-0.01661626815795898	2.583033935546875	1.513487487792969	-0.007475244998931885	2.6022041015625	1.726334228515625	0.02222688865661621	2.583176025390625	1.688788208007812	0.04674354934692383	2.5045546875	1.650570556640625	0.1587322998046875	2.4606201171875	1.379737152099609	0.170664306640625	2.352577880859375	1.191078796386719	0.09407403564453125	2.3967578125	1.143377868652344	0.0238547477722168	2.4965380859375	1.110812767028809	0.001157101273536682	2.453648681640625	1.149630752563477	0.00265212345123291	2.61663818359375	1.693230163574219	-0.01099323654174805	2.671375732421875	1.705448486328125	-0.1290450744628906	2.732603515625	1.439866333007813	-0.1924600219726562	2.661529052734375	1.23536946105957	-0.2797196960449219	2.57435595703125	1.186802062988281	-0.2540459594726562
327	11.566667	2.610053466796875	1.196440200805664	-0.01359244346618652	2.58583203125	1.372048858642578	-0.0165887393951416	2.583007568359375	1.513465637207031	-0.007449602603912354	2.602094970703125	1.72631201171875	0.02225760650634766	2.583083984375	1.688758850097656	0.04677350997924805	2.50452294921875	1.650484008789062	0.1587791748046875	2.46087890625	1.37961328125	0.1707227783203125	2.353052490234375	1.190798858642578	0.09423572540283204	2.39729150390625	1.143126983642578	0.02403834533691406	2.49710888671875	1.110679580688477	0.001352248668670654	2.45436865234375	1.149529449462891	0.002969339370727539	2.616539306640625	1.6932158203125	-0.01096360206604004	2.6712783203125	1.705458251953125	-0.1290076599121094	2.73265576171875	1.439910369873047	-0.1923812255859375	2.661727294921875	1.235363220214844	-0.27962158203125	2.574599365234375	1.186732330322266	-0.2539276428222656
328	11.6	2.610048095703125	1.196445434570312	-0.01359071063995361	2.585826171875	1.372056488037109	-0.0165867805480957	2.583002685546875	1.513475158691406	-0.007446707248687744	2.602094970703125	1.726323791503906	0.0222629451751709	2.583083984375	1.688770141601562	0.04677939224243164	2.50452734375	1.650498718261719	0.1587919158935547	2.460872802734375	1.379626403808594	0.1707497863769531	2.35303564453125	1.190808319091797	0.09427715301513671	2.397269287109375	1.143132049560547	0.02407742309570313	2.497087890625	1.110683959960937	0.001390451550483704	2.454337158203125	1.149533187866211	0.002994909763336182	2.616537841796875	1.693227416992187	-0.01095966815948486	2.67126708984375	1.705475219726563	-0.1290096130371094	2.732640625	1.439930480957031	-0.1924171295166016	2.66170556640625	1.235386962890625	-0.2796692504882812	2.574583740234375	1.186739883422852	-0.2539798889160156
329	11.633333	2.609966552734375	1.19637939453125	-0.01370431327819824	2.585759033203125	1.371985198974609	-0.01676983451843262	2.582943115234375	1.513402954101562	-0.007686033725738526	2.6022109375	1.726257141113281	0.0218170051574707	2.5831484375	1.688747619628906	0.04635770416259766	2.50446533203125	1.650742431640625	0.1583658905029297	2.460091552734375	1.380012725830078	0.1706908874511719	2.35175390625	1.191470275878906	0.09426888275146485	2.395808837890625	1.14363542175293	0.02406909370422363	2.4954306640625	1.110753654479981	0.001159146428108215	2.452725830078125	1.14958512878418	0.00298681116104126	2.616646240234375	1.6931142578125	-0.01136005687713623	2.671394287109375	1.705220397949219	-0.1294111022949219	2.732476318359375	1.439639465332031	-0.1929076080322266	2.661359619140625	1.235163497924805	-0.2801493530273437	2.57416552734375	1.186377319335937	-0.2549878387451172
330	11.666667	2.609966552734375	1.19637939453125	-0.01370431327819824	2.585759033203125	1.371985198974609	-0.01676983451843262	2.582943115234375	1.513402954101562	-0.007686033725738526	2.6022109375	1.726257141113281	0.0218170051574707	2.5831484375	1.688747619628906	0.04635770416259766	2.50446533203125	1.650742431640625	0.1583658905029297	2.460091552734375	1.380012725830078	0.1706908874511719	2.35175390625	1.191470275878906	0.09426888275146485	2.395808837890625	1.14363542175293	0.02406909370422363	2.4954306640625	1.110753654479981	0.001159146428108215	2.452725830078125	1.14958512878418	0.00298681116104126	2.616646240234375	1.6931142578125	-0.01136005687713623	2.671394287109375	1.705220397949219	-0.1294111022949219	2.732476318359375	1.439639465332031	-0.1929076080322266	2.661359619140625	1.235163497924805	-0.2801493530273437	2.57416552734375	1.186377319335937	-0.2549878387451172
331	11.7	2.609965576171875	1.196379180908203	-0.01370506000518799	2.585758544921875	1.371984893798828	-0.01677114677429199	2.58294287109375	1.513402526855469	-0.007687939167022705	2.602211669921875	1.726256713867187	0.02181289863586426	2.583148681640625	1.68874755859375	0.04635389709472656	2.50446484375	1.650744323730469	0.1583621520996094	2.460088623046875	1.380015533447266	0.1706908874511719	2.35175	1.191473114013672	0.09427117919921875	2.395805419921875	1.143636657714844	0.02407278823852539	2.495427490234375	1.110754013061523	0.001165324807167053	2.452724365234375	1.149586288452148	0.002992533206939697	2.616647216796875	1.693113403320313	-0.01136372566223144	2.67139453125	1.705217834472656	-0.1294150543212891	2.732474365234375	1.439636077880859	-0.1929087066650391	2.66135595703125	1.235159759521484	-0.2801476745605469	2.574162841796875	1.186373504638672	-0.2549839324951172
332	11.733333	2.604055419921875	1.196005920410156	-0.01400879573822022	2.581312744140625	1.371882019042969	-0.01751079177856445	2.57968505859375	1.513394409179687	-0.008589043617248535	2.603446533203125	1.725751525878906	0.0219315357208252	2.583652099609375	1.688507507324219	0.04634151458740234	2.50360498046875	1.652185302734375	0.1580245971679687	2.4585078125	1.381601104736328	0.1733767700195313	2.348519775390625	1.192581802368164	0.1002391510009766	2.39173876953125	1.143511093139648	0.03031270980834961	2.48858154296875	1.106700263977051	0.001894224405288696	2.434184814453125	1.142707733154297	0.001262813806533813	2.617125	1.692465698242188	-0.01145601844787598	2.670972900390625	1.708231811523437	-0.1295560302734375	2.73029736328125	1.441287963867187	-0.1894731903076172	2.65354248046875	1.238691253662109	-0.2766098937988281	2.571893798828125	1.179322799682617	-0.2557618560791016
333	11.766667	2.60395166015625	1.195989471435547	-0.01448890590667725	2.58132666015625	1.371916931152344	-0.01822914123535156	2.579765869140625	1.513475891113281	-0.009519516944885254	2.60405322265625	1.725939086914063	0.02018821907043457	2.584208740234375	1.688821105957031	0.0447712173461914	2.50456982421875	1.653110961914062	0.1569837951660156	2.458540771484375	1.382679809570313	0.1733620452880859	2.34718310546875	1.194163391113281	0.1008343734741211	2.38931005859375	1.145366577148438	0.03002537727355957	2.486372314453125	1.109249473571777	0.001371895909309387	2.43430126953125	1.143887268066406	0.002945102691650391	2.617609375	1.692492370605469	-0.01310483932495117	2.671781982421875	1.70765380859375	-0.1311686248779297	2.73077001953125	1.440526977539063	-0.1909020690917969	2.65360302734375	1.237989562988281	-0.2779561157226563	2.57166796875	1.179192916870117	-0.2565021057128906
334	11.8	2.5988408203125	1.194554306030273	-0.01489956378936768	2.57850537109375	1.370481140136719	-0.01908613395690918	2.578619140625	1.511857574462891	-0.01076839923858643	2.602753662109375	1.7240322265625	0.01875680732727051	2.5825234375	1.687057312011719	0.04309399795532227	2.504445068359375	1.651982543945313	0.1563272247314453	2.45346337890625	1.382714660644531	0.1700211944580078	2.33874462890625	1.195505737304688	0.1005157775878906	2.378990234375	1.146204254150391	0.02915982818603515	2.476578125	1.110922653198242	0.001893766164779663	2.4235595703125	1.142437927246094	0.002776995182037353	2.61672607421875	1.690538208007812	-0.01420555591583252	2.67793994140625	1.704726989746094	-0.1286761169433594	2.724885498046875	1.436801208496094	-0.1933255157470703	2.655967529296875	1.233128402709961	-0.2836445007324219	2.573743408203125	1.177246765136719	-0.2569041137695313
335	11.833333	2.600217041015625	1.19432421875	-0.0147100715637207	2.577835693359375	1.369746215820312	-0.01850222778320312	2.578959716796875	1.510785034179687	-0.008316401481628419	2.60106396484375	1.723160888671875	0.01892854499816895	2.581562744140625	1.686249938964844	0.0438075065612793	2.504292236328125	1.651478515625	0.1574236450195312	2.456803955078125	1.381882873535156	0.1688903350830078	2.340272216796875	1.195881973266602	0.100296501159668	2.378739501953125	1.146424942016602	0.0282607307434082	2.47369482421875	1.108572288513184	-0.003804478883743286	2.42250830078125	1.141234405517578	0.001823998928070068	2.6149931640625	1.689566284179687	-0.01384115982055664	2.67425537109375	1.703755126953125	-0.12911474609375	2.72380126953125	1.436507568359375	-0.1928302001953125	2.6493369140625	1.235630905151367	-0.2841100158691406	2.566428466796875	1.181363815307617	-0.2567527770996094
336	11.866667	2.600189208984375	1.194343048095703	-0.01471952724456787	2.577854736328125	1.369768737792969	-0.01854304313659668	2.578960693359375	1.510810546875	-0.00841328239440918	2.600944580078125	1.723209716796875	0.01873242568969727	2.581408203125	1.686309326171875	0.04359847640991211	2.5038837890625	1.651581604003906	0.1570533142089844	2.456296630859375	1.382002838134766	0.1684507598876953	2.3398212890625	1.196077758789063	0.09956257629394531	2.377753173828125	1.146292755126953	0.02746985054016113	2.47229736328125	1.108081581115723	-0.005372464656829834	2.418935791015625	1.140211791992187	-0.0001928135752677917	2.61494677734375	1.68959814453125	-0.01398806667327881	2.674684326171875	1.703759704589844	-0.1290182800292969	2.72518798828125	1.436558227539062	-0.1921618804931641	2.65197900390625	1.235223022460938	-0.2834422302246093	2.569466796875	1.180360916137695	-0.2560772399902344
337	11.9	2.5971123046875	1.194146896362305	-0.01463427257537842	2.57611181640625	1.369823577880859	-0.01796427726745605	2.576608154296875	1.510980895996094	-0.00857787036895752	2.601759521484375	1.722898315429688	0.02026098251342773	2.581734130859375	1.686068115234375	0.04488162612915039	2.5037607421875	1.649903930664062	0.1576539001464844	2.4533564453125	1.380606994628906	0.1660190734863281	2.335917236328125	1.195676330566406	0.09577544403076171	2.374484375	1.144652038574219	0.02484145736694336	2.47059375	1.105474166870117	-0.00190216863155365	2.36883642578125	1.129529342651367	-0.008909352302551269	2.615201904296875	1.68934130859375	-0.01277990627288818	2.67420703125	1.702833068847656	-0.1283306732177734	2.726053466796875	1.43578271484375	-0.1915538940429687	2.656049560546875	1.232612854003906	-0.2815282897949219	2.573997802734375	1.1759052734375	-0.2564734191894531
338	11.933333	2.595929931640625	1.194672897338867	-0.01513532066345215	2.57508935546875	1.370496734619141	-0.01830987930297851	2.575223388671875	1.511768096923828	-0.009130363464355468	2.601372802734375	1.723208251953125	0.02323789215087891	2.5809560546875	1.686084289550781	0.04715336990356445	2.49987646484375	1.648093078613281	0.1572274017333984	2.45174609375	1.37808984375	0.16155126953125	2.338140625	1.192139022827148	0.08728150177001953	2.383296142578125	1.140782073974609	0.02050734329223633	2.479314208984375	1.100529968261719	-0.005253695011138916	2.4034326171875	1.128247894287109	-0.01110558223724365	2.6148681640625	1.690075256347656	-0.01025722026824951	2.67478369140625	1.706836608886719	-0.12501220703125	2.720885498046875	1.438926177978516	-0.1898918304443359	2.65223828125	1.235949096679688	-0.2817508544921875	2.574009033203125	1.174091354370117	-0.2563614501953125
339	11.966667	2.593343017578125	1.193495849609375	-0.01521411418914795	2.572873779296875	1.368969970703125	-0.01825694274902344	2.5729912109375	1.509926727294922	-0.009080479621887207	2.59996875	1.721288513183594	0.01974573707580566	2.579682861328125	1.684681823730469	0.0443407211303711	2.50150341796875	1.645374084472656	0.1556383056640625	2.453673583984375	1.375901458740235	0.1561637725830078	2.343537841796875	1.185912704467774	0.08878942871093751	2.3846787109375	1.135121109008789	0.01934514999389648	2.4818671875	1.1004306640625	-0.008996459007263183	2.422337890625	1.130506393432617	-0.01077217578887939	2.613063720703125	1.687676818847656	-0.01326898860931396	2.674748046875	1.704105285644531	-0.126799446105957	2.719763671875	1.436350128173828	-0.1904013671875	2.6512666015625	1.234913330078125	-0.2844257202148437	2.573236572265625	1.174017272949219	-0.2570965270996094
340	12	2.591166015625	1.194518508911133	-0.01528667831420898	2.57177685546875	1.370368347167969	-0.01856998443603516	2.572966796875	1.511540100097656	-0.009627014160156251	2.601966064453125	1.722609802246094	0.02160060501098633	2.581609130859375	1.685804809570313	0.04597880935668945	2.502580078125	1.646544189453125	0.1569534912109375	2.454507568359375	1.376714477539063	0.1557289123535156	2.34372900390625	1.186424682617188	0.08912734222412109	2.381573486328125	1.133504699707031	0.01920956420898437	2.4795146484375	1.100089736938477	-0.008654926300048828	2.422997314453125	1.130014801025391	-0.01113788032531738	2.614474853515625	1.689265075683594	-0.01201178169250488	2.673264404296875	1.706985656738281	-0.1270895614624024	2.72106005859375	1.439590515136719	-0.1919375610351562	2.658333251953125	1.234676666259766	-0.2832708435058593	2.579537353515625	1.174152252197266	-0.2567666625976562
341	12.033333	2.589875244140625	1.194476013183594	-0.01653281974792481	2.569868896484375	1.370429504394531	-0.0192863655090332	2.57076513671875	1.511716491699219	-0.01007472038269043	2.601158447265625	1.722808837890625	0.02103981018066406	2.580325439453125	1.686167358398437	0.04535133361816406	2.501043701171875	1.646292846679688	0.1560932922363281	2.453927734375	1.376054534912109	0.1592579498291016	2.342484375	1.186728942871094	0.09032774353027344	2.3839921875	1.137144073486328	0.01992566871643067	2.481152099609375	1.101422729492187	-0.008190901756286621	2.410948974609375	1.125695732116699	-0.009968415260314941	2.6136728515625	1.689281433105469	-0.01245408153533935	2.676412353515625	1.701554626464844	-0.1262853012084961	2.720355224609375	1.433454223632812	-0.1920459289550781	2.641349609375	1.236386245727539	-0.2884211730957031	2.5682626953125	1.169790451049805	-0.2598345336914062
342	12.066667	2.588878662109375	1.194423873901367	-0.01882982444763184	2.569167724609375	1.370404357910156	-0.02082147216796875	2.570247802734375	1.511638702392578	-0.01104276180267334	2.60037353515625	1.722629455566406	0.02087182235717773	2.579510009765625	1.685890563964844	0.04500028610229492	2.500880615234375	1.645974426269531	0.1561745758056641	2.4522431640625	1.376031768798828	0.1593450775146484	2.34157421875	1.186790161132812	0.08902195739746094	2.38378662109375	1.137404144287109	0.01891184616088867	2.481014892578125	1.101580459594727	-0.008797325134277344	2.41507421875	1.127326217651367	-0.009840525627136231	2.613004150390625	1.689230834960938	-0.01270035266876221	2.677161865234375	1.707890991210937	-0.1248468780517578	2.723512939453125	1.440171112060547	-0.1903936920166016	2.642345947265625	1.247064956665039	-0.29275439453125	2.578749267578125	1.175310287475586	-0.2553555603027344
343	12.1	2.587952392578125	1.195263061523437	-0.01794879722595215	2.569810302734375	1.371617980957031	-0.02051338005065918	2.572238525390625	1.513042785644531	-0.01129087638854981	2.603830322265625	1.724184387207031	0.01994375419616699	2.582703125	1.687623962402344	0.04423083114624023	2.501411376953125	1.645872314453125	0.1530070953369141	2.452544677734375	1.375696105957031	0.1594719543457031	2.3411083984375	1.186874298095703	0.08833441162109375	2.381731201171875	1.134062911987305	0.01964005088806152	2.479790771484375	1.100451644897461	-0.00840728759765625	2.423611328125	1.128955139160156	-0.008155338287353516	2.616239990234375	1.690549011230469	-0.01356016826629639	2.67897509765625	1.707712463378906	-0.1269260940551758	2.724600830078125	1.439095825195313	-0.1907166290283203	2.635031982421875	1.248463668823242	-0.29132861328125	2.572951904296875	1.174030807495117	-0.25635546875
344	12.133333	2.58765380859375	1.194921173095703	-0.0177962532043457	2.56960009765625	1.371106536865234	-0.01962092971801758	2.572195556640625	1.512330505371094	-0.009687591552734375	2.602607421875	1.723811889648438	0.01872258377075195	2.58187841796875	1.687461608886719	0.04355903625488281	2.502486083984375	1.645423889160156	0.1534270782470703	2.452052734375	1.375890869140625	0.1620600280761719	2.340716064453125	1.187918228149414	0.08932197570800782	2.3815576171875	1.135438049316406	0.02064388275146484	2.479094970703125	1.101269912719727	-0.008109249114990235	2.42467138671875	1.132700210571289	-0.008057318687438964	2.61501611328125	1.689879028320312	-0.01440380001068115	2.674391357421875	1.702267822265625	-0.1300205841064453	2.736554931640625	1.437311828613281	-0.1938556365966797	2.630156005859375	1.253822006225586	-0.2907162780761719	2.577056640625	1.17216926574707	-0.2574259338378906
345	12.166667	2.587650146484375	1.194921356201172	-0.01779480934143066	2.56959912109375	1.371107116699219	-0.01961932563781738	2.572197998046875	1.512330993652344	-0.00968502426147461	2.602617919921875	1.723811401367187	0.01872426605224609	2.581887939453125	1.687461853027344	0.04356122589111328	2.50249853515625	1.645430969238281	0.1534342498779297	2.452056396484375	1.375900360107422	0.1620913696289062	2.34071484375	1.18792121887207	0.08937738037109375	2.3815703125	1.135447296142578	0.02070277214050293	2.479120849609375	1.101279899597168	-0.00800709056854248	2.424783935546875	1.132741714477539	-0.007947802543640137	2.61502490234375	1.689877990722656	-0.01440237045288086	2.674391845703125	1.702265380859375	-0.1300235290527344	2.736519287109375	1.437303588867187	-0.1938701629638672	2.63007275390625	1.25384049987793	-0.2907292175292969	2.57693359375	1.172215835571289	-0.2574335327148438
346	12.2	2.58645458984375	1.195284591674805	-0.01803765296936035	2.56872021484375	1.371594482421875	-0.02086459541320801	2.5715556640625	1.512962036132813	-0.01189056396484375	2.60188818359375	1.724202697753906	0.01923367881774902	2.5816103515625	1.687409545898438	0.04384626388549805	2.502964111328125	1.64548291015625	0.1543995513916016	2.451272705078125	1.376079803466797	0.1646547241210937	2.33547021484375	1.191007400512695	0.09102655792236328	2.372014404296875	1.133459396362305	0.02392628860473633	2.471896240234375	1.106121910095215	-0.004316255569458007	2.421518798828125	1.134804992675781	-0.006392307758331299	2.613889892578125	1.6907802734375	-0.01459710311889648	2.66779638671875	1.70358984375	-0.1329031219482422	2.741487060546875	1.441238433837891	-0.1959493103027344	2.6276826171875	1.259850952148438	-0.2885922546386719	2.575003173828125	1.17723600769043	-0.2568567810058594
347	12.233333	2.5854140625	1.195304718017578	-0.01815555381774902	2.56692236328125	1.3710380859375	-0.02027763557434082	2.56922412109375	1.511984100341797	-0.01090484142303467	2.601152587890625	1.722671691894531	0.01803572273254395	2.5804423828125	1.686436157226562	0.04283994293212891	2.50055908203125	1.647376525878906	0.1530362091064453	2.453802978515625	1.378438140869141	0.1733255157470703	2.336485107421875	1.196869674682617	0.09554402923583985	2.37805419921875	1.147274337768555	0.02547348976135254	2.4725322265625	1.106072326660156	-0.003369994401931763	2.406249755859375	1.136310195922852	-0.004152320384979248	2.613043701171875	1.688871826171875	-0.01525205039978027	2.669227783203125	1.701015502929688	-0.1321489715576172	2.742912109375	1.43983740234375	-0.1965235443115234	2.633366943359375	1.257785491943359	-0.2912983093261719	2.574018798828125	1.181760620117188	-0.2560130615234375
348	12.266667	2.584093505859375	1.195053314208984	-0.01886229705810547	2.566478271484375	1.370874176025391	-0.02105718803405762	2.569534912109375	1.511805541992187	-0.01169914627075195	2.600924560546875	1.722583984375	0.01715453720092773	2.5801689453125	1.68633642578125	0.04190255355834961	2.50200048828125	1.647644409179688	0.1534483947753906	2.45529833984375	1.379205139160156	0.1795933074951172	2.334972900390625	1.20261311340332	0.09523344421386719	2.377586181640625	1.152382736206055	0.02625223159790039	2.47007177734375	1.106828285217285	-0.002499494791030884	2.410033447265625	1.143125686645508	-0.002605512619018555	2.613034423828125	1.688770690917969	-0.01603985786437988	2.67406494140625	1.701203674316406	-0.1304488220214844	2.74790380859375	1.440239288330078	-0.1954983978271485	2.63392626953125	1.263989990234375	-0.2958458862304688	2.574927001953125	1.189894226074219	-0.2561502075195313
349	12.3	2.58453125	1.195068130493164	-0.01955943870544434	2.56583251953125	1.370623840332031	-0.02286043548583984	2.5680029296875	1.511524200439453	-0.01446799468994141	2.60002685546875	1.721989440917969	0.01474730587005615	2.5792880859375	1.68576416015625	0.03946900177001953	2.502952880859375	1.646516723632812	0.1519490814208984	2.4542294921875	1.378748260498047	0.1790749359130859	2.33040380859375	1.204566207885742	0.09524993133544922	2.36956884765625	1.155381500244141	0.02362284088134766	2.464568603515625	1.113553092956543	-0.002132901906967163	2.419369140625	1.151039947509766	0.000920027494430542	2.61191259765625	1.688250549316406	-0.0185487117767334	2.671892822265625	1.700401611328125	-0.1334289245605469	2.749957275390625	1.440894683837891	-0.1984615478515625	2.634353271484375	1.264808837890625	-0.2968025817871094	2.575447021484375	1.192691482543945	-0.2536760559082031
350	12.333333	2.58453125	1.195068161010742	-0.01955938911437988	2.565832275390625	1.370623840332031	-0.02286032295227051	2.568002685546875	1.511524139404297	-0.01446780300140381	2.600026611328125	1.721989318847656	0.01474765205383301	2.579287841796875	1.685764038085938	0.03946932983398437	2.502952880859375	1.646516662597656	0.151949462890625	2.45422900390625	1.378748382568359	0.1790755157470703	2.33040283203125	1.204566589355469	0.0952506332397461	2.369567626953125	1.155381423950195	0.02362377166748047	2.4645673828125	1.113552925109863	-0.002131629705429077	2.419367431640625	1.151039474487305	0.0009206533432006836	2.61191259765625	1.68825048828125	-0.01854839706420898	2.671892822265625	1.700401672363281	-0.1334286346435547	2.74995703125	1.440894866943359	-0.1984617614746094	2.634352783203125	1.264809295654297	-0.2968029479980469	2.575446533203125	1.192692108154297	-0.2536765289306641
351	12.366667	2.58453125	1.195068161010742	-0.01955938911437988	2.565832275390625	1.370623840332031	-0.02286032295227051	2.568002685546875	1.511524139404297	-0.01446780300140381	2.600026611328125	1.721989318847656	0.01474765205383301	2.579287841796875	1.685764038085938	0.03946932983398437	2.502952880859375	1.646516662597656	0.151949462890625	2.45422900390625	1.378748382568359	0.1790755157470703	2.33040283203125	1.204566589355469	0.0952506332397461	2.369567626953125	1.155381423950195	0.02362377166748047	2.4645673828125	1.113552925109863	-0.002131629705429077	2.419367431640625	1.151039474487305	0.0009206533432006836	2.61191259765625	1.68825048828125	-0.01854839706420898	2.671892822265625	1.700401672363281	-0.1334286346435547	2.74995703125	1.440894866943359	-0.1984617614746094	2.634352783203125	1.264809295654297	-0.2968029479980469	2.575446533203125	1.192692108154297	-0.2536765289306641
352	12.4	2.586595458984375	1.195696105957031	-0.01882100677490234	2.568483154296875	1.371319519042969	-0.0226658878326416	2.570994140625	1.512257995605469	-0.01479211902618408	2.600518310546875	1.72307373046875	0.01468298149108887	2.580708740234375	1.686466064453125	0.03961211395263672	2.507263427734375	1.649016845703125	0.1546183471679687	2.454903564453125	1.381688690185547	0.1794873962402344	2.33103076171875	1.207424835205078	0.09584040069580078	2.36160546875	1.151641967773438	0.02485644149780273	2.460060302734375	1.112240791320801	0.01091525459289551	2.445741943359375	1.162859344482422	0.02032050514221191	2.61232421875	1.689622192382813	-0.01893674659729004	2.664377197265625	1.699441955566406	-0.1378490295410156	2.75308251953125	1.444638793945312	-0.2077708282470703	2.632761962890625	1.266832122802734	-0.2969889221191406	2.5735205078125	1.193087768554687	-0.257177001953125
353	12.433333	2.585889892578125	1.195419464111328	-0.01783161354064941	2.567016357421875	1.370586944580078	-0.02148295402526855	2.56909423828125	1.511234771728516	-0.01369466972351074	2.598791015625	1.721657836914062	0.01505644989013672	2.579291259765625	1.685165222167969	0.04019562911987305	2.50832275390625	1.649823425292969	0.1570371551513672	2.455826171875	1.383370178222656	0.1844506225585938	2.32866748046875	1.209504531860352	0.106441764831543	2.3597138671875	1.151953460693359	0.03737341690063477	2.456346435546875	1.113898887634277	0.01277133846282959	2.44862060546875	1.172987197875976	0.03636503982543945	2.610237548828125	1.68822412109375	-0.01855364227294922	2.6615146484375	1.697012268066406	-0.1375792236328125	2.75726611328125	1.445044891357422	-0.2060961761474609	2.642444091796875	1.263727416992187	-0.2941932983398438	2.57851220703125	1.194369262695312	-0.2543195495605469
354	12.466667	2.585951904296875	1.195300537109375	-0.01778319358825683	2.56704296875	1.370464874267578	-0.02142224502563476	2.56911669921875	1.511111846923828	-0.01361131286621094	2.59883544921875	1.721529479980469	0.01516076564788818	2.57934912109375	1.685032653808594	0.04030464553833008	2.508486572265625	1.649752807617187	0.1572296600341797	2.455786865234375	1.383377197265625	0.1850107727050781	2.32849072265625	1.209450714111328	0.1073610687255859	2.358739990234375	1.150955917358399	0.03873303604125976	2.454846923828125	1.112275199890137	0.01306907653808594	2.447171142578125	1.171015228271484	0.03629429626464844	2.610261474609375	1.688101501464844	-0.0184620304107666	2.6615009765625	1.696931335449219	-0.1375011291503906	2.757494873046875	1.445133819580078	-0.2063044891357422	2.643442138671875	1.263369049072266	-0.2944800720214844	2.58133251953125	1.192348983764648	-0.2546507415771485
355	12.5	2.585646728515625	1.195612838745117	-0.0185032901763916	2.56893603515625	1.371325439453125	-0.02125042533874512	2.572565185546875	1.512130981445313	-0.01248853778839111	2.5984833984375	1.723364807128906	0.01676247978210449	2.579123046875	1.686500061035156	0.04162796020507813	2.506253173828125	1.651865966796875	0.1578075256347656	2.458041259765625	1.384149322509766	0.1855282440185547	2.330507080078125	1.209343032836914	0.109074348449707	2.358485595703125	1.151407653808594	0.03879827880859375	2.454797119140625	1.112226119995117	0.01389741325378418	2.445764404296875	1.165299285888672	0.03575480651855469	2.61103076171875	1.690062622070313	-0.01670849227905273	2.6669287109375	1.703429748535156	-0.1334533996582031	2.74725244140625	1.445708099365234	-0.2023617858886719	2.638584716796875	1.265432098388672	-0.3008560791015625	2.578635986328125	1.19031217956543	-0.2649732055664062
356	12.533333	2.586771240234375	1.196478256225586	-0.01844384956359863	2.568649169921875	1.37228076171875	-0.02176270484924316	2.571244873046875	1.513329223632812	-0.01348163986206055	2.5992890625	1.724281616210937	0.01789430236816406	2.579789794921875	1.687264770507813	0.04255218124389649	2.50760595703125	1.65233740234375	0.1593035430908203	2.461145751953125	1.383911346435547	0.1867994995117188	2.3361005859375	1.205228652954102	0.1143703384399414	2.355332763671875	1.145985336303711	0.0421004753112793	2.453164794921875	1.112906394958496	0.01387494945526123	2.448872802734375	1.168736404418945	0.03306863403320313	2.611281494140625	1.691197204589844	-0.01608874130249023	2.665902099609375	1.702781921386719	-0.1338205261230469	2.747091064453125	1.444944183349609	-0.20280322265625	2.639015625	1.263505096435547	-0.3005520629882812	2.57657958984375	1.189393692016602	-0.2664623413085938
357	12.566667	2.58672900390625	1.195873245239258	-0.01843068885803223	2.56807177734375	1.371483795166016	-0.02140158271789551	2.5702451171875	1.512418090820312	-0.01298377418518066	2.600109130859375	1.723298828125	0.01591783714294434	2.580434814453125	1.686744812011719	0.0410462532043457	2.509017822265625	1.652919372558594	0.1584544525146484	2.46288623046875	1.384685607910156	0.1862003479003906	2.338097900390625	1.204616485595703	0.1174377059936523	2.358246337890625	1.147177993774414	0.04406949996948242	2.455079345703125	1.112154884338379	0.01507926940917969	2.448707275390625	1.168414016723633	0.03228002166748047	2.611674560546875	1.689772827148437	-0.01772224044799805	2.665955078125	1.69942236328125	-0.13567041015625	2.7562412109375	1.443758178710937	-0.2004030609130859	2.636848388671875	1.269242584228516	-0.2971413269042969	2.577984130859375	1.191281997680664	-0.265626953125
358	12.6	2.58827587890625	1.195939056396484	-0.01874237060546875	2.569888916015625	1.371610076904297	-0.02188061141967773	2.572195556640625	1.512567626953125	-0.01342309761047363	2.600852294921875	1.723897705078125	0.01367712306976318	2.5812607421875	1.687464782714844	0.03906327056884765	2.509860107421875	1.65243896484375	0.1561624755859375	2.462458984375	1.384793670654297	0.1877194366455078	2.338192626953125	1.204655090332031	0.1180486068725586	2.359760498046875	1.147732681274414	0.04465737152099609	2.45610595703125	1.112077873229981	0.01474963474273682	2.44454541015625	1.164666976928711	0.02902194786071777	2.61273193359375	1.690120727539063	-0.019614501953125	2.6668173828125	1.696675964355469	-0.1378926239013672	2.755764892578125	1.441461364746094	-0.2063796844482422	2.63425146484375	1.266769226074219	-0.3002255554199219	2.576158935546875	1.189463012695313	-0.2657412719726562
359	12.633333	2.589053466796875	1.196420822143555	-0.01849658012390137	2.57001318359375	1.371997222900391	-0.02139317131042481	2.571795166015625	1.512929321289063	-0.01277293109893799	2.599163818359375	1.723883850097656	0.01804860687255859	2.5796552734375	1.686925231933594	0.04271296310424805	2.507064208984375	1.650913513183594	0.1587484741210937	2.46010693359375	1.383022613525391	0.188439712524414	2.34004150390625	1.200150405883789	0.118648796081543	2.362271240234375	1.146073883056641	0.04334814071655273	2.460093994140625	1.113036483764648	0.0153542366027832	2.445097900390625	1.158818130493164	0.02949339866638184	2.61138330078125	1.690748474121094	-0.01574919033050537	2.66382763671875	1.698704895019531	-0.1346551666259766	2.755706787109375	1.444008850097656	-0.2009819183349609	2.626870361328125	1.273793518066406	-0.2931778259277344	2.57551904296875	1.187593200683594	-0.2715162353515625
360	12.666667	2.590203857421875	1.196523086547852	-0.01899623680114746	2.57118701171875	1.372119964599609	-0.02182264518737793	2.572944580078125	1.513053161621094	-0.01300022220611572	2.6003583984375	1.723951843261719	0.01830192756652832	2.58083935546875	1.686937927246094	0.04288440322875976	2.50801611328125	1.651075500488281	0.1588368072509766	2.4579755859375	1.383741912841797	0.1887523193359375	2.338474365234375	1.200450073242187	0.1190226364135742	2.36164990234375	1.147248138427734	0.04337369537353516	2.458686767578125	1.112231887817383	0.01501346206665039	2.443696044921875	1.159046447753906	0.02993382453918457	2.6125732421875	1.69088720703125	-0.01557351875305176	2.665248046875	1.702670959472656	-0.1340726318359375	2.752673583984375	1.446771392822266	-0.2018812408447266	2.63616650390625	1.267906677246094	-0.2941628112792969	2.5755078125	1.190447418212891	-0.2648500366210937
361	12.7	2.59117529296875	1.195819595336914	-0.01843826866149902	2.5711982421875	1.371155090332031	-0.02140216064453125	2.572119140625	1.511989837646484	-0.01281993675231934	2.597321044921875	1.723165283203125	0.01718307113647461	2.578062255859375	1.686158264160156	0.04189853286743164	2.505607177734375	1.650868530273438	0.1581088409423828	2.459348388671875	1.383316467285156	0.1899510498046875	2.339712890625	1.200917419433594	0.1187737731933594	2.3626650390625	1.147106246948242	0.04359188842773438	2.46008056640625	1.113163154602051	0.01557342910766602	2.442808837890625	1.157568450927734	0.02859092903137207	2.610003662109375	1.690026672363281	-0.01638629913330078	2.6650439453125	1.701448303222656	-0.1337175750732422	2.75416162109375	1.447479827880859	-0.2054852600097656	2.64064013671875	1.268374969482422	-0.3004797668457031	2.58466796875	1.190821014404297	-0.2634242553710938
362	12.733333	2.5917021484375	1.195771255493164	-0.01865328598022461	2.57186376953125	1.371057556152344	-0.02162829399108887	2.5731337890625	1.511829315185547	-0.01290438747406006	2.599196044921875	1.722777954101562	0.01739676666259765	2.579870361328125	1.685812622070312	0.04208794403076172	2.507676025390625	1.650563842773437	0.1584103393554687	2.46072509765625	1.383190277099609	0.1898810424804687	2.34040771484375	1.201289810180664	0.1188468551635742	2.36302587890625	1.147426330566406	0.04364522552490235	2.46022021484375	1.11323201751709	0.01531420135498047	2.44234130859375	1.157140975952148	0.0278673095703125	2.611661376953125	1.689664306640625	-0.01625247955322266	2.66699755859375	1.701078063964844	-0.1333925323486328	2.755461181640625	1.446991973876953	-0.2051593322753906	2.641619140625	1.268465606689453	-0.3006509094238281	2.58427294921875	1.191936874389648	-0.263668701171875
363	12.766667	2.592948486328125	1.195972076416016	-0.01864819717407227	2.57157421875	1.371071929931641	-0.02134434318542481	2.57134423828125	1.511837707519531	-0.0125675687789917	2.5966728515625	1.722643676757813	0.01922393608093262	2.57748779296875	1.685437927246094	0.04365627288818359	2.50516796875	1.646894897460938	0.1588403167724609	2.45904541015625	1.379684173583984	0.1926919555664063	2.337852783203125	1.199633453369141	0.1185441741943359	2.36377099609375	1.146916000366211	0.04360283279418945	2.46137548828125	1.113468536376953	0.01581913185119629	2.441726806640625	1.157798446655273	0.0286332893371582	2.609242431640625	1.689816345214844	-0.01466226196289062	2.6601103515625	1.698476745605469	-0.1340342559814453	2.76088232421875	1.448169067382812	-0.2027221527099609	2.646401611328125	1.268917053222656	-0.296032958984375	2.5892236328125	1.190232635498047	-0.2636116333007812
364	12.8	2.592950439453125	1.195971328735352	-0.01864909744262695	2.57157568359375	1.371071044921875	-0.02134602165222168	2.571343994140625	1.511836883544922	-0.01257054805755615	2.5966689453125	1.722643859863281	0.01921694755554199	2.577484130859375	1.685438171386719	0.04364989852905273	2.50516455078125	1.646895751953125	0.1588341522216797	2.4590498046875	1.379684478759766	0.1926904907226563	2.33786328125	1.199628036499023	0.118546630859375	2.363786376953125	1.146909729003906	0.04360765075683594	2.461394287109375	1.113466979980469	0.01583033466339111	2.441734130859375	1.157781311035156	0.02864027786254883	2.6092392578125	1.689816040039062	-0.0146685152053833	2.660108642578125	1.698473815917969	-0.1340400238037109	2.760888916015625	1.448166320800781	-0.2027167053222656	2.646420654296875	1.268903961181641	-0.2960231323242187	2.58926318359375	1.190204742431641	-0.2636013793945313
365	12.833333	2.59297314453125	1.19591667175293	-0.0185908317565918	2.571466064453125	1.371055847167969	-0.0213016242980957	2.571017333984375	1.511870849609375	-0.01261059474945068	2.59597705078125	1.722836853027344	0.01886475372314453	2.576834716796875	1.685626342773437	0.04335362243652344	2.50429833984375	1.647221252441406	0.1585020446777344	2.458012939453125	1.380018829345703	0.1928847198486328	2.337022216796875	1.199640213012695	0.1189816284179687	2.363049560546875	1.145257583618164	0.04523959732055664	2.460859375	1.112084449768066	0.01772129249572754	2.438661865234375	1.152479766845703	0.02994912910461426	2.60862646484375	1.6899658203125	-0.01497153186798096	2.65962646484375	1.6984091796875	-0.1343470916748047	2.760808349609375	1.447964904785156	-0.2022850646972656	2.647221435546875	1.267893859863281	-0.2952923889160156	2.59255908203125	1.187205581665039	-0.2633589172363281
366	12.866667	2.594156982421875	1.19567170715332	-0.01906090545654297	2.572435546875	1.370921295166016	-0.02184723472595215	2.572050537109375	1.511837127685547	-0.01301118755340576	2.596693115234375	1.723171508789062	0.01736142539978027	2.57750732421875	1.686049377441406	0.04202455139160156	2.50489794921875	1.646597717285156	0.1569075927734375	2.453040771484375	1.380159606933594	0.1909558715820313	2.329888427734375	1.200384323120117	0.1186167297363281	2.362809326171875	1.146583419799805	0.04714266204833984	2.458729248046875	1.107034973144531	0.02111309814453125	2.418791015625	1.143798767089844	0.02421149635314941	2.609489013671875	1.690098266601562	-0.01627672576904297	2.6618798828125	1.697362365722656	-0.1352369079589844	2.760097412109375	1.446690612792969	-0.2074387054443359	2.64659423828125	1.264996795654297	-0.2978052978515625	2.590337158203125	1.187452133178711	-0.2609731140136718
367	12.9	2.5942646484375	1.195959823608398	-0.01869412231445312	2.572602783203125	1.371141418457031	-0.02134637451171875	2.57231591796875	1.511987213134766	-0.01237056159973145	2.596896728515625	1.723195190429688	0.0182689094543457	2.5777783203125	1.686042541503906	0.04289677810668945	2.50594091796875	1.646389343261719	0.1581194458007812	2.455696533203125	1.379807189941406	0.1925011901855469	2.333239990234375	1.199242553710937	0.1212721710205078	2.36535546875	1.145738479614258	0.04926609802246094	2.46041162109375	1.105966163635254	0.0207220344543457	2.412637939453125	1.139849960327148	0.02219903564453125	2.609646728515625	1.690193664550781	-0.01542609596252441	2.66249853515625	1.697653686523438	-0.1341080169677734	2.76129443359375	1.447216186523437	-0.2058650817871094	2.648533935546875	1.265484008789062	-0.2968225402832032	2.5925732421875	1.187587997436523	-0.26040673828125
368	12.933333	2.5943564453125	1.195971588134766	-0.0187000617980957	2.572659912109375	1.371162689208984	-0.02135598754882813	2.572318359375	1.512020568847656	-0.01240092182159424	2.59675146484375	1.723268920898438	0.01819496917724609	2.57765185546875	1.686106323242187	0.04282975769042969	2.505831298828125	1.646431884765625	0.1580692138671875	2.455869140625	1.379787658691406	0.1925489654541016	2.333605712890625	1.19903971862793	0.1213958892822266	2.36575732421875	1.145664047241211	0.04930076599121094	2.46084228515625	1.105977844238281	0.02070243644714356	2.412603515625	1.139630996704102	0.02211027526855469	2.609531982421875	1.690265380859375	-0.01549202346801758	2.66251953125	1.697762451171875	-0.1341220550537109	2.761712158203125	1.447434387207031	-0.2057973175048828	2.64943310546875	1.265454925537109	-0.2969015808105469	2.593913818359375	1.187104873657227	-0.2607628479003906
369	12.966667	2.59527197265625	1.193521286010742	-0.01775521659851074	2.57427978515625	1.367995330810547	-0.02004561233520508	2.574001708984375	1.508175537109375	-0.01055470085144043	2.59490869140625	1.719106506347656	0.01793205070495605	2.576215576171875	1.682087097167969	0.04266112899780274	2.5040546875	1.646898498535156	0.15835693359375	2.457067138671875	1.380754547119141	0.1910030975341797	2.34095947265625	1.195969390869141	0.1233512496948242	2.368556884765625	1.14359521484375	0.04923393630981445	2.46148388671875	1.101902755737305	0.01830344963073731	2.42141650390625	1.140011428833008	0.02234298706054687	2.608434814453125	1.686103210449219	-0.0151371545791626	2.66310205078125	1.702037048339844	-0.1315031280517578	2.752056396484375	1.448998382568359	-0.2021806488037109	2.656683349609375	1.261602813720703	-0.2987220153808594	2.59955419921875	1.18489533996582	-0.262890380859375
370	13	2.595595458984375	1.193624664306641	-0.01690481948852539	2.57397607421875	1.368096405029297	-0.02046862602233887	2.5731748046875	1.508402587890625	-0.01177831935882568	2.59302685546875	1.7192001953125	0.019207763671875	2.57457080078125	1.68176806640625	0.04354143142700195	2.5018623046875	1.647046813964844	0.1591280059814453	2.45866552734375	1.379834014892578	0.1894212036132812	2.3443857421875	1.193296401977539	0.1230619583129883	2.3700537109375	1.140061874389648	0.04879887390136719	2.464212158203125	1.099241622924805	0.02032911682128906	2.4301982421875	1.139703826904297	0.02346101379394531	2.606669189453125	1.686650146484375	-0.01429867362976074	2.657751953125	1.70166015625	-0.1324798736572265	2.746724609375	1.448618377685547	-0.2037091522216797	2.652559326171875	1.25883544921875	-0.2970177001953125	2.595487548828125	1.18074739074707	-0.2640326232910156
371	13.033333	2.594617919921875	1.194035217285156	-0.01759292984008789	2.573908447265625	1.36875146484375	-0.02048923110961914	2.573754150390625	1.509120330810547	-0.01123010635375977	2.594540283203125	1.720162536621094	0.01846869277954102	2.5757412109375	1.682965637207031	0.04296613693237305	2.502407470703125	1.647620178222656	0.1580857543945313	2.45732958984375	1.380464202880859	0.1878178863525391	2.3458291015625	1.191403533935547	0.1233557891845703	2.369712158203125	1.137756484985352	0.04871154022216797	2.4652626953125	1.09897891998291	0.02179265594482422	2.437437744140625	1.142044479370117	0.0251745433807373	2.60821044921875	1.687294372558594	-0.01476341819763184	2.66224658203125	1.69981982421875	-0.1320149536132812	2.7504990234375	1.445462860107422	-0.2001317138671875	2.65085400390625	1.258909332275391	-0.2946494445800781	2.599100341796875	1.176850769042969	-0.2623190612792969
372	13.066667	2.5951630859375	1.195485229492188	-0.01699070167541504	2.574965576171875	1.370591156005859	-0.02003428840637207	2.574938232421875	1.511236541748047	-0.01095878410339356	2.596755859375	1.7228642578125	0.0166597957611084	2.577733154296875	1.685938537597656	0.0415704116821289	2.50462841796875	1.648013488769531	0.1563385162353516	2.457779296875	1.380889190673828	0.1882308044433594	2.344986572265625	1.192184158325195	0.1234515151977539	2.3723232421875	1.138999008178711	0.04943738174438476	2.4675888671875	1.099937812805176	0.02116105651855469	2.4300234375	1.139485244750976	0.02250570106506347	2.610309814453125	1.689533508300781	-0.01629191017150879	2.6644228515625	1.698397338867188	-0.1341098785400391	2.75507177734375	1.443513092041016	-0.1991654052734375	2.64239111328125	1.262755249023437	-0.2913395690917969	2.59631298828125	1.176842727661133	-0.2598368530273438
373	13.1	2.59631982421875	1.19509928894043	-0.01691032028198242	2.576584716796875	1.370443237304688	-0.0193028507232666	2.576112548828125	1.511231658935547	-0.01029667854309082	2.596488037109375	1.723006225585938	0.01889820671081543	2.577651123046875	1.68574072265625	0.04353525924682617	2.504245849609375	1.647538330078125	0.1581911468505859	2.4573212890625	1.379832458496094	0.1872819213867188	2.34365869140625	1.191322036743164	0.1226560134887695	2.374822021484375	1.137233978271484	0.05071671295166016	2.469239013671875	1.09586939239502	0.02247170829772949	2.43660107421875	1.142090530395508	0.02573843955993652	2.610335205078125	1.689970336914063	-0.01429899787902832	2.6630771484375	1.696479370117188	-0.1330302886962891	2.7515498046875	1.440681610107422	-0.1986691284179687	2.639898193359375	1.259210968017578	-0.291271240234375	2.59594287109375	1.172852691650391	-0.2576929626464844
374	13.133333	2.597636474609375	1.194757553100586	-0.01517699909210205	2.578223388671875	1.369913513183594	-0.01778439903259278	2.5768671875	1.510577514648437	-0.009719547271728515	2.595306884765625	1.722414123535156	0.01832613182067871	2.576850830078125	1.685153137207031	0.04313951873779297	2.504309326171875	1.647374084472656	0.1582676696777344	2.46038330078125	1.379141357421875	0.1837737274169922	2.351392333984375	1.187177200317383	0.1223590698242187	2.373095947265625	1.13305908203125	0.04719561386108399	2.4700625	1.096767944335937	0.02120607948303223	2.445103515625	1.140979400634766	0.02351352500915527	2.60941357421875	1.689375061035156	-0.01466867733001709	2.661670654296875	1.697184448242187	-0.1333588409423828	2.752200927734375	1.442569885253906	-0.1993230743408203	2.644682373046875	1.258902496337891	-0.2917608032226562	2.597555908203125	1.174918838500977	-0.2568750305175782
375	13.166667	2.597964599609375	1.195371658325195	-0.01511593341827393	2.577885986328125	1.370672088623047	-0.01837968444824219	2.575956298828125	1.511542663574219	-0.01085681438446045	2.59468701171875	1.723336730957031	0.01936497497558594	2.57643994140625	1.685756896972656	0.04397377014160156	2.504887451171875	1.647291442871094	0.1597171020507812	2.46274755859375	1.378217437744141	0.1830842742919922	2.351541748046875	1.187026351928711	0.1221189498901367	2.37586181640625	1.132810211181641	0.04767403793334961	2.472406982421875	1.09555436706543	0.0209222297668457	2.445418212890625	1.14085969543457	0.02329360008239746	2.608501708984375	1.690618530273437	-0.01416266536712646	2.661921630859375	1.703618041992188	-0.1320623168945312	2.74955126953125	1.447118469238281	-0.1961381683349609	2.647817138671875	1.261056671142578	-0.2910579833984375	2.602261962890625	1.177182205200195	-0.2535310974121094
376	13.2	2.597902099609375	1.195343673706055	-0.01518329524993896	2.57788330078125	1.370663696289062	-0.01849519348144531	2.57595849609375	1.511548828125	-0.01103834819793701	2.594668212890625	1.723382019042969	0.01903972625732422	2.576434326171875	1.685812622070312	0.04368177032470703	2.504968994140625	1.647352355957031	0.1594938659667969	2.463451904296875	1.378174346923828	0.1830244750976562	2.352660888671875	1.186642166137695	0.1223084869384766	2.377411865234375	1.132523681640625	0.04792514419555664	2.4741650390625	1.095677452087402	0.02132466888427734	2.448268310546875	1.142086776733398	0.02414889717102051	2.6084765625	1.690641418457031	-0.01447402286529541	2.661763916015625	1.703606384277344	-0.1324486389160156	2.7491728515625	1.447083923339844	-0.1968269958496094	2.646896240234375	1.261274810791016	-0.2917025146484375	2.600416748046875	1.177926422119141	-0.2541154937744141
377	13.233333	2.5991962890625	1.195121078491211	-0.01441622066497803	2.578779052734375	1.370179595947266	-0.01725495910644531	2.576488037109375	1.510852111816406	-0.009267090797424316	2.5959765625	1.722482482910156	0.01979642295837402	2.577588623046875	1.6851494140625	0.04456238555908203	2.5031123046875	1.645901489257813	0.1579708709716797	2.465436767578125	1.377353424072266	0.189727310180664	2.351698486328125	1.189798034667969	0.1233971939086914	2.381715576171875	1.136951873779297	0.05020083618164062	2.476973388671875	1.097022605895996	0.02319616889953613	2.44261083984375	1.141621536254883	0.02436284065246582	2.609677490234375	1.689571044921875	-0.01350377082824707	2.659728759765625	1.699434387207031	-0.1330053405761719	2.7518837890625	1.445133331298828	-0.1980572052001953	2.648540771484375	1.259109283447266	-0.2906117248535156	2.597641845703125	1.178935653686523	-0.2522046508789063
378	13.266667	2.5990185546875	1.194878326416016	-0.01488844966888428	2.578708984375	1.370086669921875	-0.01809826850891113	2.576849609375	1.510883148193359	-0.01017006778717041	2.5962177734375	1.722964172363281	0.01690288352966308	2.57801318359375	1.685799377441406	0.04212979125976563	2.505839111328125	1.646911499023437	0.1572799682617188	2.464751708984375	1.378671051025391	0.1893052673339844	2.353952880859375	1.188982543945313	0.1234259490966797	2.37745654296875	1.134442565917969	0.04900091171264648	2.474539794921875	1.095934036254883	0.02646154403686523	2.452412109375	1.14491325378418	0.02731033325195312	2.609783203125	1.689747436523438	-0.01620711708068848	2.657676513671875	1.695306579589844	-0.1369783630371094	2.758607666015625	1.444145721435547	-0.2021685485839844	2.646739013671875	1.260490051269531	-0.2898854675292969	2.596933349609375	1.179168884277344	-0.2522444152832031
379	13.3	2.599828125	1.195103317260742	-0.01452732467651367	2.579731201171875	1.370442443847656	-0.01769956016540527	2.57797216796875	1.511331604003906	-0.009903589248657226	2.596828125	1.723505798339844	0.01780609130859375	2.578241943359375	1.686271850585938	0.04270606613159179	2.50548974609375	1.646928405761719	0.1574402465820313	2.463770263671875	1.3787841796875	0.1908119659423828	2.3557236328125	1.188406311035156	0.1219430389404297	2.379031494140625	1.134460311889648	0.04695316314697266	2.47628857421875	1.096160026550293	0.02450761222839356	2.456945068359375	1.146030883789062	0.02767991256713867	2.61092919921875	1.690326354980469	-0.01516004085540771	2.66427685546875	1.698818481445312	-0.1335340881347656	2.7610947265625	1.445124176025391	-0.1957942352294922	2.650628662109375	1.263192962646484	-0.2890715942382813	2.60221923828125	1.181460845947266	-0.2503480377197266
380	13.333333	2.60144140625	1.195296630859375	-0.01520567512512207	2.581301025390625	1.370616485595703	-0.01766869163513184	2.57830859375	1.511498199462891	-0.0105094690322876	2.596942626953125	1.723891784667969	0.01536898899078369	2.5788173828125	1.686796997070312	0.04079723739624024	2.5088564453125	1.646443603515625	0.1568834381103516	2.4644853515625	1.379007354736328	0.1921407318115234	2.352151611328125	1.190724914550781	0.1244914779663086	2.382475341796875	1.138527496337891	0.05080170059204102	2.478574951171875	1.100470703125	0.0235451602935791	2.44475732421875	1.147180847167969	0.0239459056854248	2.610671875	1.690513549804687	-0.01754293823242187	2.661721435546875	1.697597534179688	-0.1369974365234375	2.7646708984375	1.446776031494141	-0.2008607635498047	2.64793408203125	1.265880706787109	-0.28824609375	2.60077685546875	1.18387516784668	-0.248605712890625
381	13.366667	2.604846435546875	1.195824737548828	-0.01499875164031982	2.582614013671875	1.370843048095703	-0.01822915458679199	2.580618896484375	1.511663330078125	-0.01013779830932617	2.598425537109375	1.724095397949219	0.01564508628845215	2.5806259765625	1.686923400878906	0.04117177581787109	2.512632080078125	1.645674560546875	0.1580741119384766	2.47005517578125	1.378035217285156	0.1935712585449219	2.35459521484375	1.192469940185547	0.1238666076660156	2.38634912109375	1.1410126953125	0.05028382110595703	2.4825595703125	1.102870674133301	0.02362947845458984	2.450303466796875	1.149256362915039	0.02621599960327149	2.612109619140625	1.690789733886719	-0.01734442329406738	2.663843994140625	1.698141357421875	-0.1364588317871094	2.76772998046875	1.448398773193359	-0.2027412109375	2.649464111328125	1.268343383789063	-0.2896789855957031	2.601869384765625	1.187115249633789	-0.2490279388427734
382	13.4	2.607592529296875	1.195176788330078	-0.01661362457275391	2.583133544921875	1.369646026611328	-0.01963910484313965	2.579306640625	1.510243225097656	-0.01185774612426758	2.596373291015625	1.722285827636719	0.01504535388946533	2.57910791015625	1.684914733886719	0.04051637268066406	2.515673095703125	1.643270202636719	0.1595762634277344	2.474814453125	1.376185943603516	0.1981273498535156	2.355921142578125	1.195711074829102	0.1221893844604492	2.394760009765625	1.148053192138672	0.04962992858886719	2.488459228515625	1.108648551940918	0.01712251091003418	2.4332802734375	1.154579971313477	0.01323769950866699	2.609779541015625	1.689310424804688	-0.01828457260131836	2.65893017578125	1.696852783203125	-0.1382745666503906	2.778983154296875	1.453876190185547	-0.2005995941162109	2.65245458984375	1.280247253417969	-0.2880855102539063	2.611802490234375	1.196425048828125	-0.2455777130126953
383	13.433333	2.606997314453125	1.195308654785156	-0.01671262741088867	2.583870361328125	1.370379333496094	-0.02062120246887207	2.581568115234375	1.511399505615235	-0.01365380573272705	2.596088623046875	1.724236572265625	0.01267419910430908	2.579573974609375	1.6866005859375	0.03847723388671875	2.5176513671875	1.644384826660156	0.1585403137207031	2.484296875	1.377709381103516	0.209807373046875	2.360774169921875	1.203061157226563	0.1263084411621094	2.398579833984375	1.157480056762695	0.05159378051757812	2.49134765625	1.117183204650879	0.01673099708557129	2.413857666015625	1.153813858032227	0.01304292678833008	2.609605224609375	1.691289306640625	-0.02081441116333008	2.660111083984375	1.700793518066406	-0.140447998046875	2.78222021484375	1.458185729980469	-0.2032705230712891	2.657767578125	1.283239501953125	-0.2926056823730468	2.612812255859375	1.203850067138672	-0.2455561676025391
384	13.466667	2.60831689453125	1.197048217773438	-0.01457772636413574	2.584497314453125	1.372153869628906	-0.01757719612121582	2.580117431640625	1.513218017578125	-0.01073200798034668	2.59675537109375	1.726022338867188	0.01568986511230469	2.58032763671875	1.688456420898437	0.04170605087280273	2.5184091796875	1.645082702636719	0.1614610290527344	2.484793212890625	1.381184448242188	0.2260876770019531	2.359407470703125	1.210334213256836	0.1372868347167969	2.396496337890625	1.166446716308594	0.0611378173828125	2.48704345703125	1.124816390991211	0.02205593872070313	2.38867333984375	1.158192321777344	0.02415758323669434	2.609499267578125	1.692999877929688	-0.01807046508789063	2.652880126953125	1.69926806640625	-0.1407615051269531	2.79199755859375	1.466998443603516	-0.2079091949462891	2.6655791015625	1.292012145996094	-0.2947438354492187	2.61651708984375	1.214797225952148	-0.2480418853759766
385	13.5	2.609159912109375	1.198272842407227	-0.0139853515625	2.5850576171875	1.373121765136719	-0.01850058555603027	2.579790283203125	1.514092102050781	-0.01367415332794189	2.596814697265625	1.726995727539062	0.009708498001098633	2.580396484375	1.689863525390625	0.03625386810302735	2.5202509765625	1.648475952148437	0.1574329986572266	2.488164306640625	1.392450500488281	0.2480680541992188	2.3607060546875	1.225229339599609	0.1559880981445312	2.392335693359375	1.184863784790039	0.07566581726074219	2.4812265625	1.145145629882812	0.03143612289428711	2.380153564453125	1.189284957885742	0.03384848785400391	2.609421142578125	1.693517700195312	-0.02357780647277832	2.655385986328125	1.697454772949219	-0.14527734375	2.80278564453125	1.471308532714844	-0.2144238586425781	2.665603271484375	1.302581359863281	-0.2965321655273437	2.61634716796875	1.226156921386719	-0.2489767303466797
386	13.533333	2.609016845703125	1.197850769042969	-0.01230210971832275	2.5844482421875	1.372501129150391	-0.01837077713012695	2.578978759765625	1.513430419921875	-0.014717604637146	2.6001708984375	1.726046936035156	0.006842214584350586	2.5829970703125	1.6894951171875	0.03367052841186523	2.518908935546875	1.651206726074219	0.1537624206542969	2.4952099609375	1.401521514892578	0.2624653015136719	2.3668662109375	1.236853302001953	0.1673424224853516	2.39230517578125	1.196990585327149	0.08465943908691406	2.47975830078125	1.155677185058594	0.03916780090332031	2.378624267578125	1.199734756469726	0.04491060256958008	2.612148193359375	1.69205615234375	-0.02612043190002442	2.658574462890625	1.694766845703125	-0.1476104888916016	2.80981982421875	1.473269805908203	-0.2227007751464844	2.672052978515625	1.303328704833984	-0.3009152221679687	2.6243623046875	1.229366302490234	-0.2482529144287109
387	13.566667	2.60699658203125	1.197882568359375	-0.01112831020355225	2.583806396484375	1.372760772705078	-0.01818125343322754	2.580069091796875	1.5138193359375	-0.01503320693969726	2.6002265625	1.726741638183594	0.005388936996459961	2.583317138671875	1.690222778320313	0.03246656036376953	2.5205380859375	1.653507446289062	0.15380615234375	2.49278369140625	1.407567138671875	0.2701154174804687	2.366720703125	1.242402084350586	0.1725965118408203	2.39032763671875	1.202905899047852	0.08915072631835938	2.479515625	1.161360763549805	0.04727407836914062	2.377206787109375	1.200306060791016	0.05219902038574219	2.612286865234375	1.692631103515625	-0.02745071411132812	2.657117431640625	1.691349182128906	-0.1496213989257812	2.813719482421875	1.475231475830078	-0.229684326171875	2.673876953125	1.304564422607422	-0.3027620544433594	2.6214833984375	1.234253143310547	-0.2494851837158203
388	13.6	2.606613525390625	1.200399429321289	-0.01168240070343018	2.58548583984375	1.376476898193359	-0.01484247493743896	2.576095703125	1.517951354980469	-0.013007981300354	2.598799560546875	1.731821716308594	0.005222113609313965	2.5821962890625	1.695509399414063	0.0331571044921875	2.5223818359375	1.651442932128906	0.1543135528564453	2.47941650390625	1.424179565429688	0.302587646484375	2.371419921875	1.254623886108398	0.1896340484619141	2.39702734375	1.215208908081055	0.1062339859008789	2.476884521484375	1.168222991943359	0.05186932754516602	2.385112548828125	1.213801834106445	0.06838189697265624	2.609742919921875	1.697181457519531	-0.02779139709472656	2.652112060546875	1.673056579589844	-0.1491065368652344	2.827238525390625	1.477107330322266	-0.2455294952392578	2.6746640625	1.314609436035156	-0.315107177734375	2.63056640625	1.251177703857422	-0.2468660125732422
389	13.633333	2.60485888671875	1.198395309448242	-0.01073591136932373	2.582650390625	1.373685791015625	-0.01525010871887207	2.574260009765625	1.514727661132813	-0.01346284866333008	2.598416015625	1.728019104003906	0.0002047354280948639	2.582210205078125	1.692465698242188	0.02903857421875	2.523440673828125	1.653807067871094	0.1519586181640625	2.477577392578125	1.440193084716797	0.3169415588378906	2.379682861328125	1.268357299804687	0.1999396514892578	2.396679443359375	1.227328216552734	0.1155081100463867	2.4713837890625	1.173128936767578	0.0612711296081543	2.383401123046875	1.220036056518555	0.08198110961914062	2.6084921875	1.692819091796875	-0.03223354339599609	2.65074853515625	1.668318054199219	-0.1530203857421875	2.829959716796875	1.476835906982422	-0.2480708923339844	2.67467578125	1.316888336181641	-0.3147732238769531	2.630317138671875	1.253285522460938	-0.2474085998535156
390	13.666667	2.607114990234375	1.197242156982422	-0.01075101184844971	2.582292236328125	1.371631561279297	-0.01571831703186035	2.572615478515625	1.512165405273437	-0.01399817085266113	2.597975830078125	1.7246357421875	9.566918015480042e-05	2.581636474609375	1.689219543457031	0.02877675437927246	2.525529296875	1.652818359375	0.15313134765625	2.47640380859375	1.439456634521484	0.3161237182617188	2.376995361328125	1.269024322509765	0.1997035980224609	2.3974150390625	1.227900665283203	0.1164082641601562	2.4773837890625	1.176113861083984	0.06830227661132812	2.40020361328125	1.220810775756836	0.07955672454833984	2.607781005859375	1.689557678222656	-0.0323359146118164	2.652395751953125	1.665821960449219	-0.1519997406005859	2.835960205078125	1.481133117675781	-0.2496873474121094	2.684027099609375	1.320130767822266	-0.3190745849609375	2.634063232421875	1.260794647216797	-0.2522136535644531
391	13.7	2.6054091796875	1.19939924621582	-0.0107128963470459	2.582122314453125	1.374583038330078	-0.01490543174743652	2.5715556640625	1.515505004882812	-0.01371719455718994	2.598420166015625	1.728518676757812	-0.0002948399782180786	2.582043701171875	1.693159851074219	0.02869309997558594	2.526306640625	1.655543212890625	0.1533597412109375	2.4758427734375	1.443916320800781	0.3196199340820313	2.375939208984375	1.273929534912109	0.20155615234375	2.3994609375	1.232402114868164	0.118938102722168	2.4783994140625	1.179999908447266	0.06907891845703125	2.409824951171875	1.223334457397461	0.08294750213623046	2.607776611328125	1.693193542480469	-0.03282280349731445	2.65056982421875	1.667839599609375	-0.1532640686035156	2.832673095703125	1.480241577148437	-0.2506502227783203	2.68128125	1.318297088623047	-0.3214701538085937	2.62944482421875	1.263332305908203	-0.2518580780029297
392	13.733333	2.60728759765625	1.199181838989258	-0.008997961044311524	2.582474365234375	1.374324249267578	-0.01473550224304199	2.57163623046875	1.515398986816406	-0.01471749591827393	2.599007080078125	1.728632751464844	-0.00172229015827179	2.582939453125	1.693267456054687	0.02752583694458008	2.52918310546875	1.6554052734375	0.1531753387451172	2.478571533203125	1.448034545898437	0.3251900024414062	2.3772587890625	1.283727691650391	0.1999711151123047	2.412286865234375	1.240662246704102	0.1222305679321289	2.48500341796875	1.185393890380859	0.06612232208251953	2.413077392578125	1.228489273071289	0.08860926055908203	2.6079013671875	1.693238708496094	-0.03439230728149414	2.653630126953125	1.668260559082031	-0.1539979705810547	2.831617431640625	1.485843414306641	-0.26831396484375	2.67777099609375	1.3197763671875	-0.3234743347167969	2.63646630859375	1.265998718261719	-0.2461377563476563
393	13.766667	2.610199951171875	1.200640686035156	-0.009122454643249511	2.584558837890625	1.376146728515625	-0.01497064018249512	2.573638671875	1.517600891113281	-0.01484393692016601	2.598998046875	1.731599487304687	-0.0006758254170417785	2.58320458984375	1.695831298828125	0.02845171165466309	2.528896728515625	1.654900390625	0.1533353881835937	2.478863525390625	1.450380340576172	0.3300572814941406	2.375639404296875	1.288438507080078	0.2021951599121094	2.414406982421875	1.2427392578125	0.1274722061157227	2.480906005859375	1.184087203979492	0.06671988677978516	2.409496337890625	1.225274719238281	0.09731513977050782	2.60828955078125	1.696368469238281	-0.0336102409362793	2.6551484375	1.671089294433594	-0.1531025543212891	2.8294755859375	1.483029418945312	-0.2657613525390625	2.6652919921875	1.327441680908203	-0.3242539978027344	2.63138037109375	1.267726043701172	-0.2473079833984375
394	13.8	2.609531494140625	1.199903457641601	-0.01001807403564453	2.58397607421875	1.375139831542969	-0.01576559257507324	2.573139404296875	1.516373962402344	-0.01557367324829102	2.59835986328125	1.730041320800781	-0.001391567230224609	2.582733154296875	1.694299926757812	0.02772920608520508	2.53025830078125	1.654113647460937	0.1533785095214844	2.48218310546875	1.453603057861328	0.3345040588378906	2.3791513671875	1.292081787109375	0.206616943359375	2.41802099609375	1.247558502197266	0.1314336395263672	2.479587646484375	1.190596298217773	0.06449224090576172	2.413316162109375	1.230487518310547	0.1010662384033203	2.607531005859375	1.694894165039063	-0.03433288955688477	2.655251220703125	1.670638427734375	-0.1534682769775391	2.835073486328125	1.488447204589844	-0.2660267028808594	2.676122802734375	1.329243896484375	-0.3276764526367187	2.63613134765625	1.275846252441406	-0.2492405395507812
395	13.833333	2.60936376953125	1.203057708740234	-0.01206343841552734	2.58638232421875	1.379149017333984	-0.01486990451812744	2.571744873046875	1.520379577636719	-0.01538490962982178	2.595261962890625	1.734529113769531	0.001946902871131897	2.580172119140625	1.698115478515625	0.0307101936340332	2.528048583984375	1.652684265136719	0.1550963897705078	2.484057373046875	1.460379547119141	0.3468419799804687	2.3833974609375	1.298229766845703	0.216885009765625	2.420236083984375	1.254251800537109	0.1400845642089844	2.47455859375	1.199724273681641	0.06493654632568359	2.41450341796875	1.237255233764649	0.1094889450073242	2.60447412109375	1.699897766113281	-0.03169655418395996	2.648529541015625	1.675034362792969	-0.1524500122070312	2.83634814453125	1.502715515136719	-0.2690856018066407	2.687234130859375	1.330179046630859	-0.3207417602539063	2.63616748046875	1.279651092529297	-0.24662890625
396	13.866667	2.609447998046875	1.202582901000977	-0.01311057662963867	2.587948974609375	1.378920257568359	-0.0154626407623291	2.57436962890625	1.520298767089844	-0.01574237251281738	2.59843212890625	1.734459899902344	0.001484749794006348	2.583830810546875	1.698006713867187	0.0304736156463623	2.530713134765625	1.654179077148437	0.1550619659423828	2.486026123046875	1.465093841552734	0.3499380798339844	2.38350927734375	1.303224914550781	0.2209663848876953	2.424450439453125	1.261795654296875	0.1447937469482422	2.47651171875	1.209858276367187	0.06624251556396485	2.420433837890625	1.248546691894531	0.1116593933105469	2.606990478515625	1.699860900878906	-0.03238481521606446	2.64780078125	1.678878479003906	-0.1550418243408203	2.840773193359375	1.516339294433594	-0.2773609924316406	2.68090283203125	1.346889251708984	-0.2981502990722656	2.6284482421875	1.267123474121094	-0.258834228515625
397	13.9	2.609177001953125	1.203042068481445	-0.0146374979019165	2.5893935546875	1.379689514160156	-0.015452467918396	2.576049072265625	1.521166198730469	-0.01497049522399902	2.59638720703125	1.735892272949219	0.001457191109657288	2.5823330078125	1.699289978027344	0.03057232093811035	2.531442626953125	1.654738464355469	0.1559183349609375	2.48296044921875	1.47212353515625	0.3561911010742188	2.387610107421875	1.309485382080078	0.2225526428222656	2.42573046875	1.264411651611328	0.1469226989746094	2.476778564453125	1.209043014526367	0.06998779296875	2.420113525390625	1.2528544921875	0.11216552734375	2.6056328125	1.701291687011719	-0.03226808166503906	2.645083740234375	1.679015747070312	-0.1552162170410156	2.8497529296875	1.537431091308594	-0.2847065734863281	2.69941064453125	1.358961090087891	-0.3022650146484375	2.635787841796875	1.287249053955078	-0.26378466796875
398	13.933333	2.608197021484375	1.203160552978516	-0.01528605556488037	2.588720947265625	1.380075531005859	-0.01590704727172852	2.57635205078125	1.52182421875	-0.01499108123779297	2.598539306640625	1.736715942382812	0.0005613798499107361	2.584142333984375	1.700310485839844	0.02986180114746094	2.5309921875	1.657867309570312	0.1552122497558594	2.48265380859375	1.480329284667969	0.3605142517089844	2.390425048828125	1.312711273193359	0.2303640289306641	2.425317138671875	1.269359039306641	0.1520584869384766	2.477505615234375	1.214898773193359	0.07504441833496094	2.418502685546875	1.261441741943359	0.1157964401245117	2.607516845703125	1.7018505859375	-0.03305693817138672	2.648265380859375	1.678718994140625	-0.1556049041748047	2.850550537109375	1.534202758789063	-0.286387451171875	2.70122509765625	1.354129150390625	-0.29982275390625	2.628340576171875	1.287957336425781	-0.2680714721679687
399	13.966667	2.607512939453125	1.20248112487793	-0.01554167461395264	2.588009033203125	1.379427459716797	-0.0164499683380127	2.576501953125	1.521275634765625	-0.01533428287506104	2.596745849609375	1.736480895996094	-0.0009067049026489258	2.58288330078125	1.700069396972656	0.02865898704528809	2.530250732421875	1.659436767578125	0.1548572692871094	2.482796630859375	1.484859710693359	0.3629593811035156	2.39003173828125	1.318964538574219	0.2309143829345703	2.4293564453125	1.278805572509766	0.1529839477539063	2.47372021484375	1.229061462402344	0.06823296356201172	2.4239677734375	1.278975006103516	0.1126776809692383	2.6058388671875	1.701539978027344	-0.03442971038818359	2.647353759765625	1.679090209960937	-0.1568752136230469	2.84948583984375	1.5334921875	-0.286811767578125	2.706628173828125	1.347701721191406	-0.2860492248535156	2.62491552734375	1.286880401611328	-0.2679640502929688
400	14	2.60606884765625	1.203849945068359	-0.01568660926818848	2.58854931640625	1.381044250488281	-0.01554558753967285	2.5782099609375	1.52300634765625	-0.01378786182403564	2.598272216796875	1.738280700683594	0.0005567418336868286	2.58410595703125	1.701899536132812	0.03003296089172363	2.528146728515625	1.66107177734375	0.1547629089355469	2.48282470703125	1.492935241699219	0.3686415405273438	2.39368310546875	1.324544677734375	0.2371741485595703	2.43997607421875	1.29460888671875	0.1584525451660156	2.4651708984375	1.251237564086914	0.06298275375366211	2.4289169921875	1.297680267333984	0.1149159698486328	2.60772119140625	1.703287902832031	-0.03282894134521484	2.64955029296875	1.679541015625	-0.1549523773193359	2.852906005859375	1.537894470214844	-0.2874519958496094	2.708380615234375	1.353392364501953	-0.2921314392089844	2.63076171875	1.291703674316406	-0.2625072021484375
401	14.033333	2.606458251953125	1.202930252075195	-0.01557609367370606	2.588460693359375	1.379800384521484	-0.01507139015197754	2.57718505859375	1.521470520019531	-0.01325655174255371	2.59680126953125	1.7366171875	-0.001682983756065369	2.5828310546875	1.700632629394531	0.02824511337280274	2.5270556640625	1.663590026855469	0.1539837646484375	2.48701611328125	1.501662139892578	0.3730959167480469	2.403945068359375	1.329922149658203	0.2426163940429688	2.443174072265625	1.307657257080078	0.1579217834472656	2.463796875	1.267949890136719	0.05998014068603515	2.424656982421875	1.307931732177734	0.1162664794921875	2.606201904296875	1.701284851074219	-0.03460953521728516	2.646463134765625	1.677409729003906	-0.1570175018310547	2.85970751953125	1.549720153808594	-0.2872199401855469	2.714838134765625	1.365926727294922	-0.2909797058105469	2.6347763671875	1.309841094970703	-0.2575221862792968
402	14.066667	2.606885009765625	1.201721527099609	-0.01515067672729492	2.586858154296875	1.378159576416015	-0.01510657691955566	2.5766005859375	1.519724670410156	-0.01254194927215576	2.592345458984375	1.734916687011719	-0.0007447712421417236	2.57918701171875	1.698684631347656	0.02915728759765625	2.5243583984375	1.662437377929687	0.1553500061035156	2.4902275390625	1.508419738769531	0.3806627502441406	2.41151904296875	1.336414215087891	0.2483319702148437	2.444385498046875	1.3170458984375	0.1604090728759766	2.46580859375	1.276620239257813	0.06307680130004883	2.445790771484375	1.309907257080078	0.1231679763793945	2.60221875	1.6998505859375	-0.03372945785522461	2.644064453125	1.677827575683594	-0.15578466796875	2.858553466796875	1.554025817871094	-0.2869690551757813	2.720607666015625	1.36542041015625	-0.2939774475097656	2.6361953125	1.324352569580078	-0.251114013671875
403	14.1	2.605166748046875	1.204759338378906	-0.01647990989685058	2.58761083984375	1.3824287109375	-0.01611829948425293	2.577050537109375	1.524755859375	-0.01429111862182617	2.59552001953125	1.740762145996094	-3.610644489526749e-05	2.581712890625	1.70418115234375	0.02958041381835938	2.523296142578125	1.66675537109375	0.1546875915527344	2.496128173828125	1.516998779296875	0.3855787353515625	2.425121337890625	1.343528381347656	0.2486894836425781	2.449572265625	1.334284729003906	0.1559399719238281	2.4683349609375	1.306595153808594	0.05311028671264648	2.44401513671875	1.329515441894531	0.1176021194458008	2.60514599609375	1.705742065429688	-0.03353730773925781	2.6445947265625	1.68356787109375	-0.1571180572509766	2.862409912109375	1.561326416015625	-0.2875423278808594	2.7279423828125	1.368550903320312	-0.2864348754882812	2.638814453125	1.334296295166016	-0.2458384704589844
404	14.133333	2.605668212890625	1.205705017089844	-0.01571682643890381	2.588507568359375	1.383662719726563	-0.01513755989074707	2.57676904296875	1.526102783203125	-0.01379096984863281	2.5980185546875	1.74230419921875	-0.00194750452041626	2.583860595703125	1.706171569824219	0.02816319847106934	2.52404443359375	1.667259094238281	0.1523808135986328	2.5022265625	1.5197734375	0.3857503662109375	2.43358154296875	1.344843627929687	0.2489642333984375	2.455894775390625	1.337748382568359	0.1553507385253906	2.46768505859375	1.307716278076172	0.05198536682128906	2.461464599609375	1.332141906738281	0.1197599563598633	2.607080078125	1.706755798339844	-0.0351502571105957	2.647374755859375	1.682520812988281	-0.1582658233642578	2.865556396484375	1.559296508789062	-0.2880005187988281	2.726905029296875	1.370387329101562	-0.2658982543945312	2.639270751953125	1.339712249755859	-0.2192659301757812
405	14.166667	2.604810302734375	1.205604507446289	-0.01512814426422119	2.587714599609375	1.383579742431641	-0.01533646392822266	2.577617431640625	1.526152770996094	-0.01388413047790527	2.595192138671875	1.742759460449219	-0.003251532077789307	2.581619873046875	1.706561279296875	0.02705423164367676	2.5237412109375	1.669243591308594	0.1526807098388672	2.504483642578125	1.517866088867188	0.3837918090820313	2.443626953125	1.350106964111328	0.2348535461425781	2.469130859375	1.348866149902344	0.1417901306152344	2.4723662109375	1.332638610839844	0.03477189636230469	2.469258544921875	1.338134063720703	0.108434684753418	2.604885009765625	1.707180053710938	-0.03624626922607422	2.6467255859375	1.683554565429688	-0.1589722747802734	2.864748046875	1.554200988769531	-0.2829146728515625	2.71608935546875	1.372485809326172	-0.2660040893554688	2.634500732421875	1.345783721923828	-0.2074645385742188
406	14.2	2.604620361328125	1.204166076660156	-0.01487818336486816	2.586533447265625	1.381385345458984	-0.01633501434326172	2.577689208984375	1.523522644042969	-0.01494590473175049	2.59424365234375	1.739432922363281	-0.004642041206359864	2.58076025390625	1.703358276367188	0.02556209564208984	2.52242138671875	1.667044128417969	0.1506770477294922	2.505400634765625	1.51814599609375	0.3823717956542969	2.4523515625	1.365080169677734	0.2168586273193359	2.47907568359375	1.35793603515625	0.1247710418701172	2.48001953125	1.344851104736328	0.01767455863952637	2.46911474609375	1.352406433105469	0.09058558654785157	2.604176025390625	1.703970336914062	-0.03742195892333984	2.646677978515625	1.681332092285156	-0.1595930328369141	2.872425537109375	1.557659240722656	-0.2727043762207031	2.7243603515625	1.376442077636719	-0.257162109375	2.63963134765625	1.372691009521484	-0.197788330078125
407	14.233333	2.60479931640625	1.203765396118164	-0.01439276504516602	2.58642626953125	1.380807586669922	-0.01547281551361084	2.577427734375	1.52281201171875	-0.01377630519866943	2.592656982421875	1.7387236328125	-0.005481539249420166	2.57970751953125	1.702854125976562	0.02513104820251465	2.5227412109375	1.666838989257812	0.1508269195556641	2.508342529296875	1.517239685058594	0.3819713134765625	2.462163330078125	1.366636932373047	0.212459716796875	2.48573291015625	1.358903045654297	0.1196455535888672	2.483303955078125	1.343181457519531	0.01301931571960449	2.4750830078125	1.358198516845703	0.08401407623291016	2.602500732421875	1.703075256347656	-0.03802344512939453	2.6420947265625	1.678360900878906	-0.1606498718261719	2.8684521484375	1.553933044433594	-0.2710960388183594	2.723550048828125	1.370684753417969	-0.2527760009765625	2.638854736328125	1.371482330322266	-0.1933921508789062
408	14.266667	2.6054951171875	1.204239349365234	-0.01461346244812012	2.58732177734375	1.38159033203125	-0.01431751155853271	2.5762490234375	1.523674255371094	-0.01251216506958008	2.59194384765625	1.739858337402344	-0.003218164682388306	2.5789169921875	1.703817260742188	0.02728469467163086	2.522020751953125	1.66740380859375	0.1531555786132812	2.51150537109375	1.509095794677734	0.3791765441894531	2.465179931640625	1.367730743408203	0.2014447784423828	2.4853857421875	1.372135375976562	0.1074682846069336	2.483537109375	1.360216217041016	0.0001658424735069275	2.480650390625	1.368882049560547	0.07189114379882812	2.601713623046875	1.704283569335937	-0.0359810791015625	2.638564453125	1.676977172851562	-0.1591355133056641	2.867275634765625	1.551673706054687	-0.2647777709960937	2.718830078125	1.371101196289062	-0.2436868438720703	2.634680908203125	1.377543701171875	-0.1835873565673828
409	14.3	2.603678466796875	1.204147903442383	-0.01185037994384766	2.5856259765625	1.381573150634765	-0.01357893466949463	2.574656494140625	1.523732299804688	-0.01338749599456787	2.59269873046875	1.739887451171875	-0.005871800422668457	2.579226806640625	1.704233154296875	0.02492144203186035	2.521218994140625	1.668896301269531	0.1506551818847656	2.51215966796875	1.508665100097656	0.3755129089355469	2.467471923828125	1.367309600830078	0.1972367095947266	2.488267333984375	1.369039001464844	0.103263053894043	2.483176025390625	1.362321197509766	-0.004428021430969238	2.4763876953125	1.372204040527344	0.06767720794677734	2.60213623046875	1.703921203613281	-0.03833243942260742	2.64450537109375	1.678508728027344	-0.1601651306152344	2.865263916015625	1.538417724609375	-0.26443505859375	2.710466796875	1.365102996826172	-0.2308145751953125	2.625056396484375	1.352205627441406	-0.1735288848876953
410	14.333333	2.605794189453125	1.204553268432617	-0.01054843425750732	2.586743896484375	1.381830505371094	-0.01227353286743164	2.576282958984375	1.523990905761719	-0.01145242977142334	2.5921328125	1.740299194335937	-0.004997850894927979	2.578776123046875	1.704691040039062	0.02587994956970215	2.5194814453125	1.668295959472656	0.1506683807373047	2.516525146484375	1.505197174072266	0.3735360412597656	2.47121826171875	1.367076263427734	0.1929688262939453	2.4913388671875	1.369169677734375	0.09887966918945312	2.486900146484375	1.358974975585937	-0.008540540695190431	2.475096435546875	1.372240936279297	0.06333346557617188	2.602174072265625	1.704259765625	-0.03717666244506836	2.64506298828125	1.677715759277344	-0.1585508575439453	2.866194580078125	1.539945739746094	-0.264917236328125	2.713431396484375	1.365685272216797	-0.2274954986572266	2.626425048828125	1.351686737060547	-0.1729831237792969
411	14.366667	2.603815673828125	1.204561904907226	-0.01291446208953857	2.58494482421875	1.381818298339844	-0.0151691951751709	2.575326171875	1.524011779785156	-0.0144947681427002	2.594509765625	1.739902465820312	-0.005143696308135986	2.5807626953125	1.704084411621094	0.02530208778381348	2.520660888671875	1.668223937988281	0.1498278350830078	2.51984130859375	1.506172302246094	0.3734112854003906	2.474396728515625	1.366534545898437	0.1941064453125	2.492902099609375	1.368977386474609	0.09971334838867188	2.48633349609375	1.359522155761719	-0.007644712924957275	2.474932373046875	1.371140106201172	0.06498504638671875	2.6038408203125	1.704170166015625	-0.03785992431640625	2.6449140625	1.679158630371094	-0.1601569213867187	2.86573681640625	1.537469360351563	-0.2617685241699219	2.71056494140625	1.364789367675781	-0.2273309478759766	2.62263623046875	1.351812469482422	-0.1740977478027344
412	14.4	2.60416162109375	1.204518798828125	-0.0128883056640625	2.585166015625	1.381822570800781	-0.01559391593933106	2.575119140625	1.524041442871094	-0.01544032764434814	2.592737548828125	1.74016796875	-0.006588695526123046	2.57938623046875	1.704295043945312	0.02399798965454102	2.5218056640625	1.668302551269531	0.1497323608398438	2.520540771484375	1.506020202636719	0.3732738952636719	2.474779541015625	1.366233337402344	0.1940536499023438	2.49443505859375	1.369097198486328	0.09986844635009766	2.489097900390625	1.360198455810547	-0.007645964622497559	2.476923095703125	1.371411346435547	0.06493546295166015	2.6021953125	1.704428527832031	-0.03928852844238281	2.644046875	1.679431396484375	-0.1613773345947266	2.866769287109375	1.538489318847656	-0.2601326904296875	2.713055908203125	1.3642373046875	-0.2264841156005859	2.62527978515625	1.349217681884766	-0.1734615325927734
413	14.433333	2.6045869140625	1.204141204833984	-0.01277806949615479	2.58423974609375	1.381213684082031	-0.01582439231872559	2.574316650390625	1.523380249023437	-0.01536601161956787	2.59301318359375	1.739284301757813	-0.005590183734893799	2.57931982421875	1.703380004882812	0.02477434730529785	2.5230576171875	1.666607604980469	0.1508110198974609	2.520151611328125	1.501569763183594	0.3721650695800781	2.4759853515625	1.361355651855469	0.193005126953125	2.494930419921875	1.369257598876953	0.09900399017333984	2.488536376953125	1.366728332519531	-0.008745223045349122	2.478466796875	1.37214013671875	0.06447943115234375	2.602451416015625	1.703636413574219	-0.03836428451538086	2.64670166015625	1.678856018066406	-0.1595885772705078	2.8688974609375	1.538457275390625	-0.2599526672363281	2.71516748046875	1.364030822753906	-0.2280182647705078	2.628977294921875	1.346875152587891	-0.1731593322753906
414	14.466667	2.604257568359375	1.204676666259766	-0.01281441020965576	2.585872802734375	1.38199853515625	-0.01533937835693359	2.575589599609375	1.524161437988281	-0.01542793369293213	2.594074951171875	1.740144836425781	-0.006308136463165283	2.580816162109375	1.7042744140625	0.02430033874511719	2.524763671875	1.667087219238281	0.1503327484130859	2.5173173828125	1.498773559570312	0.36915087890625	2.47458056640625	1.356473968505859	0.1912482147216797	2.49411083984375	1.369292053222656	0.09789619445800782	2.49052734375	1.368344390869141	-0.01002466678619385	2.4757666015625	1.372840087890625	0.06302713012695313	2.603158203125	1.704441467285156	-0.03913302612304687	2.64482177734375	1.679832336425781	-0.161326171875	2.867422119140625	1.5390810546875	-0.26040966796875	2.71384033203125	1.364551422119141	-0.2280710296630859	2.627613037109375	1.347878265380859	-0.1730924682617188
415	14.5	2.60327685546875	1.20546028137207	-0.01298377132415771	2.5860263671875	1.383325073242188	-0.01484878444671631	2.575803466796875	1.525828063964844	-0.01475239181518555	2.597146728515625	1.742063171386719	-0.005699353218078613	2.583140869140625	1.706324951171875	0.02491522216796875	2.52662939453125	1.667740417480469	0.1507033538818359	2.51917822265625	1.495902587890625	0.3675934143066406	2.475168212890625	1.35587060546875	0.1875049896240234	2.494919677734375	1.368852233886719	0.09398896789550781	2.491447509765625	1.368193542480469	-0.01419147109985351	2.47639599609375	1.372745727539062	0.05903640365600586	2.606028564453125	1.706119201660156	-0.03849114608764648	2.647865234375	1.678617309570313	-0.1603402709960937	2.868444091796875	1.537712097167969	-0.2654234924316407	2.71398388671875	1.364354125976563	-0.2274511108398438	2.627925537109375	1.347366424560547	-0.1718483123779297
416	14.533333	2.604968505859375	1.204645629882813	-0.01270978927612305	2.586258544921875	1.381964813232422	-0.01506417846679687	2.57577001953125	1.524135803222656	-0.01499933910369873	2.596722412109375	1.739895690917969	-0.005121925830841065	2.582804931640625	1.704093872070312	0.02528632354736328	2.5254296875	1.666842651367187	0.1507294158935547	2.51605126953125	1.495093536376953	0.3668432922363281	2.47343505859375	1.355862030029297	0.1864527130126953	2.494114501953125	1.369320953369141	0.09342290496826172	2.491570556640625	1.369684906005859	-0.01454842853546143	2.4779677734375	1.372215759277344	0.05835700225830078	2.60564111328125	1.704172729492187	-0.03798252487182617	2.64614306640625	1.678461364746094	-0.1603619995117188	2.864841796875	1.536434387207031	-0.266211669921875	2.7159775390625	1.358034881591797	-0.2326770782470703	2.631934326171875	1.342302398681641	-0.1741239318847656
417	14.566667	2.6041982421875	1.202987686157227	-0.01296354007720947	2.585494873046875	1.379844879150391	-0.01540048980712891	2.575884521484375	1.521709594726563	-0.01497483634948731	2.5979951171875	1.736863464355469	-0.006800457000732422	2.583804443359375	1.701482543945313	0.02377091217041016	2.527066650390625	1.667103210449219	0.1499038238525391	2.5130107421875	1.488470245361328	0.3591678466796875	2.471857666015625	1.346843719482422	0.1810825500488281	2.495939208984375	1.364143371582031	0.08977811431884766	2.497518310546875	1.368766815185547	-0.01783499908447266	2.478447265625	1.370880035400391	0.05440609741210937	2.60679541015625	1.700915893554688	-0.03925509643554687	2.651184814453125	1.676615356445312	-0.1602032165527344	2.859276123046875	1.5243505859375	-0.2711591491699219	2.71355615234375	1.345036285400391	-0.2332077178955078	2.627552734375	1.331397369384766	-0.1775174713134766
418	14.6	2.6057041015625	1.203819152832031	-0.01270221519470215	2.5887099609375	1.380882141113281	-0.01363484477996826	2.581628173828125	1.522893798828125	-0.0113988790512085	2.596855224609375	1.738540161132812	-0.0003722263574600219	2.58389501953125	1.702310974121094	0.02975715255737305	2.528634765625	1.663721496582031	0.1553441772460938	2.51281787109375	1.482593353271484	0.3623642272949218	2.468039306640625	1.344802886962891	0.1821251983642578	2.493385009765625	1.354403839111328	0.09002159881591797	2.496333251953125	1.35028076171875	-0.01759452438354492	2.47921630859375	1.367953765869141	0.05270326995849609	2.606708251953125	1.703328857421875	-0.03333536148071289	2.648555419921875	1.679596801757812	-0.1553134155273438	2.8439052734375	1.513357849121094	-0.2694081726074219	2.704773193359375	1.329017150878906	-0.2306698913574219	2.618671630859375	1.31559634399414	-0.1750580902099609
419	14.633333	2.606578857421875	1.202506393432617	-0.01248636341094971	2.58950439453125	1.379146270751953	-0.01326868724822998	2.58087841796875	1.520748718261719	-0.01161541843414307	2.597338623046875	1.735842712402344	-0.001489446520805359	2.5841962890625	1.699897277832031	0.02871638679504394	2.52676904296875	1.663663391113281	0.1536548461914063	2.505386962890625	1.483278717041016	0.3599701538085938	2.47104443359375	1.34087744140625	0.1817254638671875	2.489835693359375	1.348257049560547	0.08809194946289063	2.486156494140625	1.3399755859375	-0.01900996971130371	2.47360791015625	1.361333648681641	0.05106950378417969	2.606961181640625	1.700522521972656	-0.03423254013061523	2.650890625	1.679024475097656	-0.155563232421875	2.831130126953125	1.499167633056641	-0.2722387390136718	2.69691845703125	1.313587677001953	-0.226062973022461	2.6075380859375	1.287547882080078	-0.1816822204589844
420	14.666667	2.607087890625	1.203725997924805	-0.0126743803024292	2.591423583984375	1.380911834716797	-0.01329336643218994	2.5834755859375	1.522885864257812	-0.0117446403503418	2.60099169921875	1.738336730957031	-0.0003276309072971344	2.587612060546875	1.702196350097656	0.02972452354431152	2.528265625	1.659295593261719	0.1520037994384766	2.50272998046875	1.481192840576172	0.3606693115234375	2.46646337890625	1.339896026611328	0.1812349090576172	2.4928642578125	1.348560760498047	0.08933570098876953	2.49461474609375	1.348407257080078	-0.01838474655151367	2.47907373046875	1.362201141357422	0.05305090713500977	2.6105048828125	1.703079223632812	-0.03334074401855468	2.6536220703125	1.678863830566406	-0.1547794036865234	2.832080322265625	1.498413452148438	-0.27479541015625	2.694599853515625	1.316031982421875	-0.2230716094970703	2.604681884765625	1.287491241455078	-0.1808067016601562
421	14.7	2.607294921875	1.205125030517578	-0.01156200408935547	2.593602294921875	1.382978912353516	-0.01097169399261475	2.583393310546875	1.525217895507812	-0.01017768001556396	2.603528076171875	1.7409541015625	0.003023169040679932	2.58980322265625	1.704616271972656	0.03290629577636719	2.5301337890625	1.660321655273437	0.1550018768310547	2.499627197265625	1.478776916503906	0.3610480041503906	2.470254150390625	1.335780700683594	0.1808561706542969	2.49387939453125	1.349515014648437	0.08853603363037109	2.495382080078125	1.349050354003906	-0.01949209022521972	2.479614990234375	1.361926147460937	0.0517602653503418	2.612527099609375	1.705769775390625	-0.03041740798950195	2.65262353515625	1.679990905761719	-0.152965347290039	2.82813134765625	1.503804321289063	-0.2849325866699219	2.694396484375	1.320450317382813	-0.2245486755371094	2.605699951171875	1.287593627929688	-0.1821212768554688
422	14.733333	2.608357177734375	1.204742431640625	-0.01138561344146729	2.59325244140625	1.382341033935547	-0.0107012300491333	2.58245556640625	1.524422119140625	-0.009583484649658204	2.6025693359375	1.740126831054687	0.001124468684196472	2.589121826171875	1.704134460449219	0.03148473739624023	2.530234619140625	1.660980895996094	0.1542355194091797	2.49272021484375	1.479117980957031	0.3585460815429687	2.470099365234375	1.336440155029297	0.1773647155761719	2.495099609375	1.349025085449219	0.08532217407226562	2.49639697265625	1.350426635742187	-0.02261564064025879	2.4821298828125	1.363643829345703	0.04888311767578125	2.611302978515625	1.704617126464844	-0.03198362922668457	2.650118896484375	1.67826171875	-0.1547102966308594	2.830116455078125	1.505471405029297	-0.2846332702636719	2.692640869140625	1.324588775634766	-0.2259370269775391	2.60728857421875	1.287935180664062	-0.1800966033935547
423	14.766667	2.60934814453125	1.205004501342773	-0.01139868450164795	2.593968505859375	1.382527069091797	-0.01094613361358642	2.584376953125	1.524648254394531	-0.009406665802001953	2.603312744140625	1.740399353027344	0.001208362221717835	2.59033056640625	1.704330444335938	0.03165675735473633	2.53200390625	1.661227416992187	0.1546433258056641	2.49181982421875	1.480192474365234	0.3590707702636719	2.470452392578125	1.336498931884766	0.1786295928955078	2.496060791015625	1.349776885986328	0.08688197326660156	2.49932177734375	1.349817565917969	-0.02099138450622559	2.48306298828125	1.363936889648437	0.04994617462158203	2.611977783203125	1.704962036132812	-0.03197344779968261	2.648561767578125	1.677728454589844	-0.1551513824462891	2.825491943359375	1.506574096679687	-0.2911313171386719	2.692579833984375	1.324546997070313	-0.2260843505859375	2.606875732421875	1.287476470947266	-0.1813179016113281
424	14.8	2.6093427734375	1.205078659057617	-0.01160319423675537	2.593958740234375	1.38261962890625	-0.01126506614685059	2.584047119140625	1.52473583984375	-0.009955809593200684	2.602178466796875	1.740618713378906	-0.0001894822418689728	2.58940966796875	1.704610168457031	0.03042816734313965	2.5319541015625	1.661643676757813	0.1538888397216797	2.4957919921875	1.480926940917969	0.3593844604492187	2.473960693359375	1.336514953613281	0.1795426025390625	2.4989267578125	1.349840576171875	0.08761466217041015	2.50152587890625	1.349720062255859	-0.02028775978088379	2.484015380859375	1.362878784179687	0.05089198684692383	2.6108994140625	1.705087768554687	-0.03326404571533203	2.646984130859375	1.67747412109375	-0.1565191192626953	2.823293701171875	1.506050537109375	-0.2930249633789063	2.69100341796875	1.324087738037109	-0.2264605255126953	2.60525830078125	1.28720166015625	-0.1815953826904297
425	14.833333	2.61145263671875	1.205282791137695	-0.01069184684753418	2.597197998046875	1.383329223632813	-0.009835928916931152	2.58601611328125	1.525685180664063	-0.009065608978271484	2.60504833984375	1.741978881835938	0.001025874137878418	2.59256640625	1.705848571777344	0.03179913711547851	2.534433837890625	1.662457885742187	0.1551763610839844	2.498133056640625	1.479931762695313	0.3599044189453125	2.474102294921875	1.337049072265625	0.1784386749267578	2.4990439453125	1.350294891357422	0.0862601318359375	2.50151513671875	1.350003967285156	-0.02189431381225586	2.485349853515625	1.36267041015625	0.04936885070800781	2.613198974609375	1.706424926757812	-0.03233824157714844	2.645283935546875	1.677185791015625	-0.1566437072753906	2.81976708984375	1.506908416748047	-0.2981785888671875	2.6955107421875	1.321063995361328	-0.2252486572265625	2.60798779296875	1.286990173339844	-0.1810442199707031
426	14.866667	2.612741455078125	1.205411499023437	-0.01195765018463135	2.598050537109375	1.383482055664063	-0.0124685173034668	2.586913818359375	1.525890197753906	-0.01263089942932129	2.604278564453125	1.74246728515625	-0.004228700160980225	2.59257177734375	1.706426025390625	0.02697607803344727	2.53812451171875	1.662562561035156	0.1519118194580078	2.50456396484375	1.482672821044922	0.3595420227050781	2.480155029296875	1.337417297363281	0.1799232940673828	2.50377392578125	1.350370788574219	0.08732293701171875	2.50383203125	1.351092163085938	-0.02089292526245117	2.484984619140625	1.362583923339844	0.05151438903808594	2.61221826171875	1.706751892089844	-0.0374947624206543	2.644892822265625	1.677473266601563	-0.1616826934814453	2.815208740234375	1.502025299072266	-0.3021575012207031	2.6890517578125	1.317470794677734	-0.2289684906005859	2.601124755859375	1.286904998779297	-0.1829594116210937
427	14.9	2.612995849609375	1.205203552246094	-0.01441966438293457	2.597949951171875	1.383307922363281	-0.01512442493438721	2.588013671875	1.525855834960937	-0.0148574104309082	2.60531640625	1.742528442382812	-0.006784564971923828	2.593910888671875	1.706492126464844	0.02456482315063476	2.540234619140625	1.662904479980469	0.1499882965087891	2.51028662109375	1.483880035400391	0.3590458374023437	2.48341552734375	1.337941589355469	0.1802265472412109	2.503583251953125	1.351044097900391	0.08679896545410157	2.500940673828125	1.349753326416016	-0.02141804313659668	2.4852783203125	1.364307556152344	0.05071669006347656	2.612982421875	1.706778259277344	-0.04010379791259765	2.643918212890625	1.677234130859375	-0.1647233276367188	2.814831787109375	1.502188018798828	-0.3051755065917969	2.687700439453125	1.318093597412109	-0.2322439727783203	2.60192431640625	1.287270050048828	-0.1824207000732422
428	14.933333	2.613094970703125	1.205289016723633	-0.01436313152313232	2.5980673828125	1.383402709960937	-0.0150148229598999	2.58822265625	1.525962890625	-0.01467519760131836	2.60562255859375	1.742625610351562	-0.006303331851959229	2.59426513671875	1.7065439453125	0.02501437377929688	2.540994384765625	1.662767150878906	0.1505517120361328	2.512538330078125	1.483447143554687	0.3595797729492187	2.485089111328125	1.337586029052734	0.1807724151611328	2.50528955078125	1.350587890625	0.08733362579345703	2.50266943359375	1.349175994873047	-0.02088699531555176	2.48777685546875	1.363740875244141	0.05112214279174804	2.613210205078125	1.70692236328125	-0.03969384384155274	2.643782958984375	1.677683715820312	-0.1644808197021485	2.81370654296875	1.50306820678711	-0.3066831359863281	2.686771240234375	1.318863800048828	-0.2336562805175781	2.60105126953125	1.288283874511719	-0.1835774230957031
429	14.966667	2.616431640625	1.205920364379883	-0.01536434650421143	2.6006728515625	1.384015563964844	-0.0159056339263916	2.589580322265625	1.526519836425781	-0.01576409339904785	2.604399169921875	1.743456848144531	-0.008167655944824218	2.59378759765625	1.7073212890625	0.02336798858642578	2.542911376953125	1.663574340820313	0.1499450378417969	2.526959716796875	1.485710052490234	0.3616191101074219	2.490135498046875	1.338927398681641	0.1851920776367187	2.50757763671875	1.346632385253906	0.09059337615966796	2.500050048828125	1.342259948730469	-0.01734445190429687	2.490249267578125	1.362682403564453	0.05453798294067383	2.6121025390625	1.707743041992188	-0.04153848648071289	2.638274658203125	1.676369262695312	-0.1668407745361328	2.810578369140625	1.515300842285156	-0.3217403564453125	2.7002080078125	1.322184448242187	-0.2447431182861328	2.6146484375	1.305565887451172	-0.1881779174804687
430	15	2.617046875	1.205818176269531	-0.01577553939819336	2.60149853515625	1.383999237060547	-0.01598444557189941	2.59031982421875	1.526549743652344	-0.0156819314956665	2.604781494140625	1.743646728515625	-0.009861297607421875	2.59499462890625	1.707683715820313	0.02216289329528809	2.54695166015625	1.664486877441406	0.1500891265869141	2.53310107421875	1.486619934082031	0.362043212890625	2.49307568359375	1.339971649169922	0.1860884704589844	2.508455078125	1.345539581298828	0.09094699096679687	2.498505126953125	1.338756072998047	-0.01671010971069336	2.493027587890625	1.363519714355469	0.05425457000732422	2.611794921875	1.707716613769531	-0.04317919921875	2.63345751953125	1.675782165527344	-0.1692497863769531	2.80655810546875	1.515084594726563	-0.3238363952636719	2.697543701171875	1.321444549560547	-0.2459603424072266	2.6128896484375	1.312103912353516	-0.1863722686767578
431	15.033333	2.618660400390625	1.207280456542969	-0.01996981811523437	2.602376708984375	1.385177856445313	-0.0228780517578125	2.594411376953125	1.527788391113281	-0.02341102409362793	2.605747314453125	1.744858825683594	-0.01854957580566406	2.596150634765625	1.708958374023438	0.01352079486846924	2.549474853515625	1.6649833984375	0.141514404296875	2.540778076171875	1.488380126953125	0.3544057312011719	2.498784423828125	1.334246643066406	0.1857928924560547	2.510791015625	1.342783813476562	0.09049214172363282	2.4976376953125	1.338385192871094	-0.01682669639587402	2.49204150390625	1.353771392822266	0.05557315826416016	2.6135966796875	1.708906555175781	-0.05157632446289063	2.641640625	1.678003173828125	-0.1764914703369141	2.81061962890625	1.516056091308594	-0.3337543640136719	2.69809814453125	1.324512908935547	-0.2564526977539062	2.61981396484375	1.333713226318359	-0.1888669738769531
432	15.066667	2.61993994140625	1.207310195922852	-0.0214603385925293	2.6010322265625	1.385185424804688	-0.02492210388183594	2.593315185546875	1.528007568359375	-0.02499312782287598	2.606600341796875	1.745236633300781	-0.01890963745117187	2.597010498046875	1.709171569824219	0.01308163547515869	2.55234228515625	1.665634582519531	0.1421573333740234	2.546981689453125	1.488217651367187	0.35497802734375	2.50123681640625	1.335294555664063	0.1857990264892578	2.51333935546875	1.341165710449219	0.09017494201660156	2.499451171875	1.335482635498047	-0.01714134979248047	2.49353857421875	1.353751312255859	0.05535683059692383	2.613806396484375	1.709375	-0.05228174209594726	2.640035888671875	1.678221496582031	-0.1777191772460938	2.80463623046875	1.512865173339844	-0.3367645874023438	2.6925849609375	1.320673889160156	-0.2594019775390625	2.615939697265625	1.332086853027344	-0.1900777435302734
433	15.1	2.6222587890625	1.209382904052734	-0.02335343933105469	2.604619140625	1.387802185058594	-0.02695775604248047	2.59821044921875	1.531020629882812	-0.02715358924865723	2.609675537109375	1.748829284667969	-0.02009587669372559	2.60053271484375	1.71244970703125	0.01184515476226807	2.5563251953125	1.667092590332031	0.1408220825195312	2.5570322265625	1.484160186767578	0.3498427734375	2.507001953125	1.330127044677734	0.1821486053466797	2.51680712890625	1.3378857421875	0.08617033386230469	2.50080517578125	1.333175720214844	-0.02115252685546875	2.499264404296875	1.354489074707031	0.05071556472778321	2.617045654296875	1.713104858398438	-0.05374863815307617	2.6402138671875	1.682355773925781	-0.1802061157226562	2.804496337890625	1.52116796875	-0.3449217224121094	2.695886962890625	1.327464965820313	-0.2648067626953125	2.6212412109375	1.344823608398438	-0.1941845550537109
434	15.133333	2.6248154296875	1.20932487487793	-0.02852985000610352	2.6058076171875	1.387756958007813	-0.03118313789367676	2.598820068359375	1.531055725097656	-0.0305335636138916	2.609310546875	1.749123901367188	-0.02502660942077637	2.6006728515625	1.712886352539063	0.007272042274475097	2.557536865234375	1.670007080078125	0.1375738677978516	2.562769287109375	1.483567840576172	0.3436914978027344	2.5117353515625	1.325472900390625	0.1798789672851563	2.5177763671875	1.337755065917969	0.08398823547363281	2.499028076171875	1.33541259765625	-0.02305068016052246	2.5022939453125	1.354693176269531	0.04851477432250977	2.616505859375	1.713185424804688	-0.05854447937011719	2.637421630859375	1.683089416503906	-0.18565478515625	2.797595947265625	1.516955810546875	-0.3498700256347656	2.693150634765625	1.324184173583984	-0.26183544921875	2.617487060546875	1.342677825927734	-0.1924794616699219
435	15.166667	2.627862060546875	1.209501968383789	-0.030871337890625	2.60969873046875	1.388346252441406	-0.03257786178588867	2.6016494140625	1.531837951660156	-0.03183050918579101	2.611851806640625	1.750313537597656	-0.02694208908081055	2.603875	1.714062194824219	0.005640472888946533	2.561978759765625	1.670408264160156	0.1363643341064453	2.5698603515625	1.482483276367188	0.3416972045898438	2.518301025390625	1.326724243164062	0.1752563018798828	2.5233203125	1.338432586669922	0.07906558990478516	2.5029677734375	1.335955230712891	-0.02786877822875976	2.504355712890625	1.354916748046875	0.04450515747070313	2.618495849609375	1.7142587890625	-0.06057632827758789	2.63484423828125	1.682928588867187	-0.1882953033447266	2.793330810546875	1.516831848144531	-0.3550138854980469	2.69123828125	1.323401794433594	-0.2645960998535156	2.615550537109375	1.341627319335938	-0.1949241180419922
436	15.2	2.630333984375	1.212003051757812	-0.03224584197998047	2.610346435546875	1.391343048095703	-0.03594696807861328	2.603158203125	1.535455444335938	-0.03609926223754883	2.61429541015625	1.7547041015625	-0.02920285034179687	2.6058095703125	1.718064880371094	0.003114915370941162	2.562504150390625	1.672954956054687	0.1335182189941406	2.57141015625	1.482294189453125	0.3377914428710938	2.52557763671875	1.318087860107422	0.1765665435791016	2.524935302734375	1.333676513671875	0.08040702056884766	2.50086181640625	1.331782043457031	-0.02620829582214355	2.50379931640625	1.349881011962891	0.04657848739624024	2.62114208984375	1.718767517089844	-0.06321454620361328	2.638684814453125	1.68956884765625	-0.1918257446289063	2.787811279296875	1.519373596191406	-0.364853271484375	2.6907001953125	1.324309234619141	-0.2700908508300781	2.61594921875	1.3419267578125	-0.1986484832763672
[truncated: 48 more columns]
