# Supplementary material for: Simulation of Human Movement in Zero Gravity
Source: Sensors (Basel). 2024 Mar 9;24(6):1770. doi: 10.3390/s24061770 (PMC10976247; doi:10.3390/s24061770)
Supplement: Supplementary file 1 [file sensors-24-01770-s001.zip › supplementary/motion_data/12 Jion/motion2_raw.trc]

PathFileType	4	(X/Y/Z)	sample.trc
DataRate	CameraRate	NumFrames	NumMarkers	Units	OrigDataRate	OrigDataStartFrame	OrigNumFrames
0.033333333333333333	0.033333333333333333	436	32	m	0.033333333333333333	1	436
Frame#	Time	PELVIS			SPINE_NAVEL			SPINE_CHEST			NECK			CLAVICLE_LEFT			SHOULDER_LEFT			ELBOW_LEFT			WRIST_LEFT			HAND_LEFT			HANDTIP_LEFT			THUMB_LEFT			CLAVICLE_RIGHT			SHOULDER_RIGHT			ELBOW_RIGHT			WRIST_RIGHT			HAND_RIGHT
		X1	Y1	Z1	X2	Y2	Z2	X3	Y3	Z3	X4	Y4	Z4	X5	Y5	Z5	X6	Y6	Z6	X7	Y7	Z7	X8	Y8	Z8	X9	Y9	Z9	X10	Y10	Z10	X11	Y11	Z11	X12	Y12	Z12	X13	Y13	Z13	X14	Y14	Z14	X15	Y15	Z15	X16	Y16	Z16
1	0	2.52679052734375	1.217653930664063	-0.0177957763671875	2.51260888671875	1.394278747558594	-0.01419140625	2.50526220703125	1.535660095214844	-0.008494140625	2.5237255859375	1.747761962890625	0.0259644775390625	2.50464208984375	1.709660705566406	0.0495235595703125	2.42689599609375	1.661427429199219	0.1581329345703125	2.4181865234375	1.387047973632813	0.1594974365234375	2.3345087890625	1.186246292114258	0.083572998046875	2.330722900390625	1.099888870239258	0.12454345703125	2.379728515625	1.02967219543457	0.0598099365234375	2.3776240234375	1.057366310119629	0.05579345703125	2.53844140625	1.715439086914063	-0.007866088867187499	2.5805341796875	1.692796997070313	-0.129452880859375	2.608274169921875	1.423220947265625	-0.19873095703125	2.537099609375	1.209386810302734	-0.259142578125	2.49687890625	1.123879989624023	-0.2181632080078125
2	0.03333399999999997	2.5279765625	1.213597320556641	-0.0175137939453125	2.5142490234375	1.390341827392578	-0.01402294921875	2.508031494140625	1.531826538085937	-0.007944213867187499	2.5229248046875	1.74474951171875	0.0236800537109375	2.5044384765625	1.7066396484375	0.04774169921875	2.42942431640625	1.658611328125	0.158428466796875	2.4182744140625	1.384190979003906	0.1580848388671875	2.3332236328125	1.183087341308594	0.0841915283203125	2.33441796875	1.098468872070312	0.128881591796875	2.38097119140625	1.026957916259766	0.0636749267578125	2.37897216796875	1.05556990814209	0.0555067138671875	2.538228271484375	1.7122080078125	-0.0097099609375	2.582544921875	1.68867919921875	-0.130399169921875	2.608617919921875	1.418554779052734	-0.1987008056640625	2.53446728515625	1.205769012451172	-0.2596448974609375	2.4955205078125	1.120054794311523	-0.2177596435546875
3	0.06666699999999981	2.52850341796875	1.215803466796875	-0.0152552490234375	2.513929443359375	1.392493774414063	-0.012536865234375	2.505282470703125	1.533917114257813	-0.008270141601562499	2.52101806640625	1.74641796875	0.02569775390625	2.501946044921875	1.7081884765625	0.049103759765625	2.425558837890625	1.658876953125	0.1582767333984375	2.41351513671875	1.384499542236328	0.1565909423828125	2.331468505859375	1.182170379638672	0.082646728515625	2.3408623046875	1.100713562011719	0.131996826171875	2.38047216796875	1.028425842285156	0.063160400390625	2.3806162109375	1.057219207763672	0.0539005126953125	2.536610107421875	1.714113525390625	-0.0077884521484375	2.584589599609375	1.692241821289063	-0.1273837890625	2.613862548828125	1.421546478271484	-0.1920303955078125	2.53958740234375	1.209642181396484	-0.2558270263671875	2.49930224609375	1.123827239990234	-0.2154404296875
4	0.1000000000000005	2.5298837890625	1.214816055297852	-0.0148172607421875	2.51478369140625	1.391991302490234	-0.0106981201171875	2.50611962890625	1.533804565429687	-0.004932861328125	2.5201435546875	1.746918334960938	0.030215087890625	2.500814453125	1.708376342773438	0.0532115478515625	2.42147021484375	1.657658508300781	0.16018798828125	2.4102578125	1.382401275634766	0.1568948974609375	2.33088671875	1.178969253540039	0.0808375244140625	2.343418701171875	1.099298706054687	0.1329124755859375	2.3823251953125	1.02732731628418	0.062830322265625	2.3832900390625	1.055415794372559	0.0525445556640625	2.536544921875	1.7147275390625	-0.0032193603515625	2.5857431640625	1.692805786132813	-0.12275732421875	2.620295166015625	1.421994750976562	-0.1881011962890625	2.544072265625	1.210947769165039	-0.2550389404296875	2.502697998046875	1.125199066162109	-0.21479052734375
5	0.1333340000000005	2.52987939453125	1.211888244628906	-0.013343994140625	2.5125615234375	1.388244232177734	-0.010538330078125	2.50351318359375	1.529525085449219	-0.0048681640625	2.51614599609375	1.742319580078125	0.02788232421875	2.497171875	1.704035827636719	0.051230712890625	2.419399658203125	1.65576611328125	0.1598017578125	2.4080146484375	1.381534790039062	0.1546673583984375	2.33132763671875	1.176305480957031	0.083353271484375	2.355172607421875	1.100332336425781	0.1363590087890625	2.38155029296875	1.026135299682617	0.063414306640625	2.382321533203125	1.054030471801758	0.052431884765625	2.53264990234375	1.710000793457031	-0.005115478515625	2.5846767578125	1.691632446289062	-0.1235340576171875	2.61572509765625	1.421083923339844	-0.1873826904296875	2.54248095703125	1.210311218261719	-0.255561279296875	2.5033291015625	1.12388835144043	-0.215483642578125
6	0.1666670000000003	2.5295185546875	1.210434112548828	-0.0132545166015625	2.512592041015625	1.386541564941406	-0.012100341796875	2.504361572265625	1.527656494140625	-0.0071571044921875	2.515646484375	1.740207580566406	0.025232421875	2.496192626953125	1.702012756347656	0.0481536865234375	2.416734375	1.653089111328125	0.1548773193359375	2.4014619140625	1.379538818359375	0.1487236328125	2.33051611328125	1.171132293701172	0.0821094970703125	2.379328857421875	1.111841918945313	0.138861572265625	2.3800458984375	1.028761932373047	0.071188232421875	2.38149072265625	1.055676345825195	0.0463079833984375	2.53304248046875	1.70788818359375	-0.007176513671875	2.58779541015625	1.691466186523437	-0.124399169921875	2.618997802734375	1.420358001708984	-0.18352783203125	2.55096240234375	1.208735580444336	-0.253090576171875	2.50569287109375	1.123899108886719	-0.216688232421875
7	0.2000000000000002	2.546927734375	1.209855117797852	-0.0129598388671875	2.53063037109375	1.386328033447266	-0.01146044921875	2.5227451171875	1.527706970214844	-0.00645947265625	2.53104052734375	1.741093872070313	0.023753173828125	2.51199267578125	1.702816467285156	0.04705419921875	2.4315439453125	1.651490783691406	0.1522236328125	2.41633984375	1.377418579101563	0.148309814453125	2.34678515625	1.168703765869141	0.0798385009765625	2.39246826171875	1.113762329101563	0.143439453125	2.39447998046875	1.030058692932129	0.076267578125	2.39883203125	1.056190383911133	0.044868896484375	2.549019775390625	1.708616027832031	-0.0083057861328125	2.602900146484375	1.691974060058594	-0.12615234375	2.637841552734375	1.420275024414063	-0.182714599609375	2.56594189453125	1.209370727539063	-0.2519273681640625	2.5238427734375	1.123873153686523	-0.21285986328125
8	0.2333340000000002	2.534327392578125	1.207085556030273	-0.0103021240234375	2.516505859375	1.383174957275391	-0.010153076171875	2.5062998046875	1.524264770507813	-0.006982666015625	2.516541015625	1.73724267578125	0.023424072265625	2.49668994140625	1.699233764648437	0.0463525390625	2.4136748046875	1.64816552734375	0.1493701171875	2.39692431640625	1.374537750244141	0.14731005859375	2.3312060546875	1.164344863891602	0.080649658203125	2.374591796875	1.110936233520508	0.1469129638671875	2.377966064453125	1.029615814208984	0.0771514892578125	2.3826943359375	1.053668075561524	0.0437724609375	2.53465576171875	1.704611938476563	-0.0082996826171875	2.59201220703125	1.688572998046875	-0.1243790283203125	2.63021435546875	1.4172001953125	-0.1784627685546875	2.552579833984375	1.210023651123047	-0.2515595703125	2.513739013671875	1.124306945800781	-0.21004296875
9	0.266667	2.535594970703125	1.206788726806641	-0.0103629150390625	2.51812451171875	1.383054138183594	-0.0096141357421875	2.5083203125	1.524269470214844	-0.0057685546875	2.51641650390625	1.737441284179687	0.0251439208984375	2.496554443359375	1.699201477050781	0.0477596435546875	2.4149755859375	1.648392883300781	0.1521995849609375	2.39855224609375	1.374577087402344	0.14648583984375	2.3328466796875	1.164948654174805	0.0774417724609375	2.3740556640625	1.111157028198242	0.144885009765625	2.37890380859375	1.0269111328125	0.0786385498046875	2.3844296875	1.052019798278809	0.0453238525390625	2.53523681640625	1.704988647460937	-0.00641162109375	2.594681640625	1.689117858886719	-0.121577392578125	2.633187255859375	1.417659301757813	-0.17616943359375	2.5627548828125	1.207896575927734	-0.24977880859375	2.5153212890625	1.124030715942383	-0.2135419921875
10	0.2999999999999998	2.53659619140625	1.205843719482422	-0.01037060546875	2.518737548828125	1.382073791503906	-0.0097220458984375	2.50872314453125	1.523277770996094	-0.00591357421875	2.518767822265625	1.736203063964844	0.0261319580078125	2.49875244140625	1.697997741699219	0.0486722412109375	2.4173056640625	1.647413696289063	0.15332763671875	2.401390625	1.373518188476563	0.15049658203125	2.332189208984375	1.164714797973633	0.0823604736328125	2.375607421875	1.110155303955078	0.1477724609375	2.37997314453125	1.027385452270508	0.0796551513671875	2.385126953125	1.052828857421875	0.0479652099609375	2.5371044921875	1.703777038574219	-0.0057353515625	2.5957705078125	1.687834777832031	-0.1212926025390625	2.6330625	1.416170135498047	-0.17572705078125	2.563318603515625	1.206034378051758	-0.248939697265625	2.51893603515625	1.120876037597656	-0.211856201171875
11	0.3333339999999998	2.53976953125	1.205237457275391	-0.011079833984375	2.5215322265625	1.381536895751953	-0.009662597656250001	2.5115068359375	1.522804748535156	-0.0050164794921875	2.51856201171875	1.736462646484375	0.023696044921875	2.498963623046875	1.698327697753906	0.0467818603515625	2.41714453125	1.648552307128906	0.1516558837890625	2.40230810546875	1.374434875488281	0.1477891845703125	2.335171630859375	1.163914093017578	0.082435546875	2.38248486328125	1.110340896606445	0.146024169921875	2.38214111328125	1.025771499633789	0.07990063476562501	2.389357421875	1.052322998046875	0.049474609375	2.537469482421875	1.703766235351563	-0.0076044921875	2.59721435546875	1.685320190429688	-0.122326416015625	2.63555029296875	1.413576324462891	-0.1765484619140625	2.56402880859375	1.204138381958008	-0.25051220703125	2.52340966796875	1.117222610473633	-0.213014404296875
12	0.3666670000000005	2.539436279296875	1.206226989746094	-0.0092747802734375	2.522053466796875	1.383121978759766	-0.008480712890625	2.511637451171875	1.524799255371094	-0.005029541015625	2.519568359375	1.739214111328125	0.0223863525390625	2.49902685546875	1.701289489746094	0.0452900390625	2.4133291015625	1.649206298828125	0.1464256591796875	2.398410400390625	1.374286193847656	0.1468052978515625	2.3352861328125	1.161158294677734	0.0836314697265625	2.384728759765625	1.108943084716797	0.1471387939453125	2.380872314453125	1.024169799804687	0.080892578125	2.3863837890625	1.049561737060547	0.0476639404296875	2.53909814453125	1.706053955078125	-0.0082557373046875	2.60243603515625	1.6834365234375	-0.1207039794921875	2.6383408203125	1.4109521484375	-0.17693798828125	2.57831787109375	1.196533645629883	-0.24892138671875	2.52612109375	1.112651977539062	-0.2187552490234375
13	0.4000000000000004	2.54148681640625	1.2060576171875	-0.0090106201171875	2.52301025390625	1.382530181884766	-0.008444458007812501	2.51231982421875	1.523930847167969	-0.0047188720703125	2.52255908203125	1.737800659179688	0.0232027587890625	2.50213232421875	1.700041564941406	0.046299560546875	2.41815478515625	1.65131201171875	0.15016259765625	2.4004609375	1.377068908691406	0.14608642578125	2.3335498046875	1.166170379638672	0.0808388671875	2.3808349609375	1.112654067993164	0.1446522216796875	2.383025390625	1.025412521362305	0.0819342041015625	2.3871259765625	1.054519317626953	0.04721923828125	2.54122900390625	1.704637451171875	-0.007831298828125	2.60325830078125	1.684902221679688	-0.12128076171875	2.63855322265625	1.412859771728516	-0.1775955810546875	2.5789833984375	1.198306304931641	-0.248210693359375	2.528681640625	1.114027374267578	-0.2165849609375
14	0.4333340000000003	2.5416875	1.205341278076172	-0.007681884765625	2.522514404296875	1.381248046875	-0.008307861328125001	2.512783203125	1.522317932128906	-0.004273193359375	2.523359130859375	1.735424987792969	0.0247445068359375	2.502396484375	1.697753234863281	0.047212646484375	2.41564892578125	1.653021423339844	0.1500577392578125	2.402002685546875	1.379274627685547	0.1504906005859375	2.3373984375	1.167753021240234	0.0872059326171875	2.39267529296875	1.114899215698242	0.1444117431640625	2.382681640625	1.027441093444824	0.083279541015625	2.3874150390625	1.064407470703125	0.04106591796875	2.54242333984375	1.702414123535156	-0.00599755859375	2.606974365234375	1.683995300292969	-0.117835693359375	2.64154248046875	1.411655181884766	-0.1691092529296875	2.580237548828125	1.199408920288086	-0.243011474609375	2.53073828125	1.114517272949219	-0.212710205078125
15	0.4666670000000002	2.54357958984375	1.204630615234375	-0.006352294921875	2.5241962890625	1.380461120605469	-0.0067642822265625	2.5141298828125	1.521464233398437	-0.002718994140625	2.52272314453125	1.734931396484375	0.023708984375	2.5020283203125	1.697363891601563	0.04656494140625	2.416484130859375	1.65315966796875	0.150580322265625	2.4027939453125	1.379513793945312	0.1476112060546875	2.34005615234375	1.168123962402344	0.08229345703125	2.3919013671875	1.115221740722656	0.14253857421875	2.384265625	1.026409027099609	0.0830994873046875	2.39179296875	1.063526184082031	0.0408065185546875	2.54217236328125	1.701727661132812	-0.0065567626953125	2.607621337890625	1.682437622070313	-0.1176778564453125	2.64378173828125	1.410637390136719	-0.1702425537109375	2.5808134765625	1.199841156005859	-0.2466329345703125	2.533300537109375	1.113909774780274	-0.2161888427734375
16	0.5	2.54433349609375	1.202708740234375	-0.00579052734375	2.52470703125	1.378983703613281	-0.0053341064453125	2.515302978515625	1.520362670898437	7.2265625e-05	2.52240234375	1.734393493652344	0.0270299072265625	2.502149169921875	1.69650390625	0.0500230712890625	2.417765625	1.649693176269531	0.154358154296875	2.4038408203125	1.375324584960937	0.152215576171875	2.34125537109375	1.162568023681641	0.0890777587890625	2.394777099609375	1.110332061767578	0.1488377685546875	2.387399658203125	1.02196061706543	0.0882080078125	2.3926123046875	1.060779373168945	0.042956787109375	2.54192041015625	1.701335083007812	-0.0035589599609375	2.605935546875	1.681527526855469	-0.11582421875	2.6437021484375	1.409304534912109	-0.1690009765625	2.57948193359375	1.198279159545898	-0.245599609375	2.53290185546875	1.111800720214844	-0.214353271484375
17	0.533334	2.54804296875	1.205545684814453	-0.0063916015625	2.5291015625	1.381504852294922	-0.005630126953125	2.5188994140625	1.522549560546875	-0.0011318359375	2.52688818359375	1.735914428710938	0.02705712890625	2.50696728515625	1.697998901367187	0.0500726318359375	2.4250390625	1.65026953125	0.15552001953125	2.40511865234375	1.376909210205078	0.1505716552734375	2.34223291015625	1.163302230834961	0.0926572265625	2.400470458984375	1.11242658996582	0.1487330322265625	2.391412109375	1.022186294555664	0.09160009765625	2.394724609375	1.065131889343262	0.0437308349609375	2.545796875	1.703090209960938	-0.0039913330078125	2.60735595703125	1.68309619140625	-0.117260498046875	2.64496533203125	1.412080261230469	-0.17341552734375	2.5819560546875	1.200372833251953	-0.247544921875	2.534809326171875	1.114674133300781	-0.2157467041015625
18	0.5666669999999998	2.550778076171875	1.207510528564453	-0.005423583984375	2.531812255859375	1.384850616455078	-0.003481201171875	2.52132080078125	1.526958740234375	0.0017701416015625	2.528996826171875	1.741860961914063	0.0312608642578125	2.50890234375	1.703508422851562	0.054208251953125	2.42515478515625	1.651561767578125	0.157712890625	2.40344775390625	1.376255798339844	0.1497713623046875	2.343626953125	1.159111251831055	0.094655029296875	2.4035986328125	1.109662246704102	0.151452392578125	2.391013671875	1.021343536376953	0.0905308837890625	2.39655712890625	1.060213584899902	0.045342529296875	2.54819189453125	1.708959838867187	-0.0001353759765625	2.61000439453125	1.686667602539063	-0.1140162353515625	2.64754736328125	1.413283355712891	-0.1696444091796875	2.586163330078125	1.198887680053711	-0.24316015625	2.53340478515625	1.114711532592773	-0.2135750732421875
19	0.6000000000000005	2.5506533203125	1.207943420410156	-0.003884033203125	2.53180322265625	1.385473663330078	-0.002993896484375	2.5195888671875	1.527645629882812	-3.1494140625e-05	2.53105078125	1.742419982910156	0.030647705078125	2.510109375	1.704290344238281	0.0533060302734375	2.425604248046875	1.6538662109375	0.1571341552734375	2.40301953125	1.378367065429688	0.1492589111328125	2.343107421875	1.160770141601563	0.0951121826171875	2.4057880859375	1.111425994873047	0.1491639404296875	2.39090625	1.020327964782715	0.0928455810546875	2.39764599609375	1.062154640197754	0.0469891357421875	2.54983154296875	1.709301330566406	-0.00084375	2.61249755859375	1.685645568847656	-0.1141248779296875	2.651172119140625	1.412197021484375	-0.1700079345703125	2.58538916015625	1.19920426940918	-0.244498779296875	2.5333642578125	1.114765777587891	-0.214031982421875
20	0.6333340000000005	2.5527802734375	1.211059112548828	-0.00358935546875	2.53420849609375	1.388998229980469	-0.0019373779296875	2.520662353515625	1.531368469238281	0.0004056396484375	2.53403076171875	1.746249816894531	0.03281884765625	2.5130634765625	1.707991088867188	0.0554639892578125	2.4300380859375	1.656516052246094	0.160387451171875	2.40821435546875	1.380382995605469	0.151757080078125	2.34536376953125	1.163484527587891	0.096026611328125	2.403696044921875	1.11272607421875	0.1538720703125	2.3929814453125	1.021813064575195	0.09588671875	2.397326171875	1.062942611694336	0.047933349609375	2.552224609375	1.713201904296875	0.0007474365234375	2.61148095703125	1.689767700195313	-0.1147215576171875	2.65034423828125	1.415332824707031	-0.16865478515625	2.587269775390625	1.200797561645508	-0.2426524658203125	2.535064697265625	1.116069290161133	-0.21254150390625
21	0.6666670000000003	2.553995849609375	1.212371063232422	-0.003046142578125	2.53542822265625	1.390674499511719	-0.0019576416015625	2.52330810546875	1.533447509765625	0.0010609130859375	2.5356572265625	1.748855834960938	0.0333048095703125	2.51483056640625	1.710444458007812	0.0560341796875	2.4323916015625	1.658309753417969	0.161485107421875	2.410634765625	1.381629943847656	0.1524085693359375	2.3475859375	1.164183502197266	0.0970965576171875	2.4084072265625	1.113500076293945	0.1527242431640625	2.3944990234375	1.022250328063965	0.0955462646484375	2.398404296875	1.064259880065918	0.0470474853515625	2.55405224609375	1.715795288085938	0.0012083740234375	2.61359521484375	1.690661193847656	-0.1140567626953125	2.65193310546875	1.415700561523437	-0.16864208984375	2.590496337890625	1.199896987915039	-0.2418248291015625	2.53848583984375	1.114869354248047	-0.2115035400390625
22	0.7000000000000002	2.5567314453125	1.211875518798828	-0.001714111328125	2.538923583984375	1.3900048828125	-0.00131884765625	2.52664599609375	1.532580810546875	0.0005596923828125	2.53997607421875	1.747570495605469	0.0331236572265625	2.518574462890625	1.709341186523437	0.055472412109375	2.4334482421875	1.658437072753906	0.15909716796875	2.4121171875	1.382026550292969	0.1534334716796875	2.3498056640625	1.164750442504883	0.098001953125	2.41014697265625	1.114344970703125	0.1541650390625	2.3978857421875	1.02264811706543	0.09762011718749999	2.40052587890625	1.064514587402344	0.0484833984375	2.55859814453125	1.714454223632813	0.0013251953125	2.62034765625	1.690713684082031	-0.1128555908203125	2.65680859375	1.415646728515625	-0.1661053466796875	2.59253857421875	1.201602020263672	-0.240927734375	2.54393212890625	1.115304473876953	-0.209089111328125
23	0.7333340000000002	2.5575283203125	1.211436645507812	-0.0005570068359375	2.538837890625	1.389533569335938	-0.00010693359375	2.52643212890625	1.532138610839844	0.0021978759765625	2.539230712890625	1.747383117675781	0.0337462158203125	2.518442138671875	1.709113098144531	0.0566324462890625	2.43569189453125	1.657647705078125	0.161954833984375	2.413856689453125	1.381219390869141	0.1548677978515625	2.351168701171875	1.163732391357422	0.100380859375	2.4136787109375	1.113321258544922	0.1541697998046875	2.39611572265625	1.022802276611328	0.09706079101562499	2.4007451171875	1.064020576477051	0.049415283203125	2.55744091796875	1.714236633300781	0.001716552734375	2.61780517578125	1.689890075683594	-0.1131246337890625	2.656978515625	1.415123992919922	-0.16648583984375	2.59263427734375	1.200402984619141	-0.239525634765625	2.54249609375	1.114841613769531	-0.2079674072265625
24	0.766667	2.559089599609375	1.211601013183594	0.0023858642578125	2.539861328125	1.389730224609375	0.0014361572265625	2.526894775390625	1.532372314453125	0.002582763671875	2.5409228515625	1.747560180664062	0.034753173828125	2.519677734375	1.709362548828125	0.057393310546875	2.4347275390625	1.659318359375	0.161743896484375	2.414138916015625	1.382598266601562	0.1572880859375	2.3522373046875	1.164350234985352	0.1044654541015625	2.417095703125	1.114812591552734	0.1563399658203125	2.3989443359375	1.022600341796875	0.1020909423828125	2.402187255859375	1.06569384765625	0.052739501953125	2.55917236328125	1.714345458984375	0.00277734375	2.62033837890625	1.69083740234375	-0.111891357421875	2.656591552734375	1.415261627197266	-0.1638831787109375	2.59225	1.200691162109375	-0.237749755859375	2.54104248046875	1.11543962097168	-0.20690380859375
25	0.7999999999999998	2.5621572265625	1.212589080810547	0.0028800048828125	2.5432470703125	1.390818634033203	0.0016317138671875	2.52954541015625	1.533451049804687	0.0017530517578125	2.54276416015625	1.748842407226562	0.033460205078125	2.5212578125	1.7106640625	0.055926025390625	2.434402587890625	1.659824584960937	0.1583819580078125	2.4156552734375	1.382839233398438	0.1564625244140625	2.3549111328125	1.164053451538086	0.104134033203125	2.4204765625	1.11477473449707	0.1554315185546875	2.40032373046875	1.022569000244141	0.1017994384765625	2.403333740234375	1.064455635070801	0.0525120849609375	2.56152490234375	1.715547973632813	0.001836181640625	2.6241806640625	1.690894653320313	-0.1118408203125	2.66043505859375	1.414732208251953	-0.1612362060546875	2.596926025390625	1.200015609741211	-0.235681396484375	2.5445078125	1.115094696044922	-0.2058399658203125
26	0.8333339999999998	2.563390625	1.21281494140625	0.0041944580078125	2.5439248046875	1.390995727539063	0.0015550537109375	2.52955029296875	1.533578430175781	0.0004271240234375	2.5439169921875	1.748802185058594	0.0329808349609375	2.5219775390625	1.710684387207031	0.05514453125	2.43432177734375	1.660896179199219	0.1574639892578125	2.41360107421875	1.384007751464844	0.1560762939453125	2.3547001953125	1.164143264770508	0.1060614013671875	2.42094482421875	1.116010604858398	0.1576002197265625	2.403748046875	1.022571022033691	0.10505322265625	2.40493505859375	1.065295883178711	0.0547216796875	2.56271923828125	1.715487365722656	0.0013914794921875	2.62659765625	1.692703002929687	-0.11201708984375	2.66103759765625	1.416044067382813	-0.16015234375	2.5989716796875	1.200670944213867	-0.2340247802734375	2.548022216796875	1.115091430664062	-0.2034764404296875
27	0.8666670000000005	2.565926513671875	1.212272644042969	0.0073984375	2.5462587890625	1.390440246582031	0.0051771240234375	2.5338759765625	1.533213623046875	0.006131103515625	2.54408203125	1.749162536621094	0.0353037109375	2.523196533203125	1.710935546875	0.058284423828125	2.437955810546875	1.660223999023438	0.1621824951171875	2.41563134765625	1.383482055664063	0.1580804443359375	2.35756103515625	1.163060485839844	0.109549072265625	2.42594873046875	1.115660598754883	0.1589266357421875	2.400312744140625	1.026601745605469	0.102361328125	2.40679541015625	1.064393356323242	0.056827880859375	2.5632255859375	1.715771118164062	0.0040001220703125	2.624654541015625	1.692051513671875	-0.1105670166015625	2.663431884765625	1.416335418701172	-0.1607977294921875	2.6030771484375	1.199841949462891	-0.23280322265625	2.5514140625	1.114750030517578	-0.202085693359375
28	0.9000000000000004	2.5687412109375	1.210918518066406	0.0063018798828125	2.54765673828125	1.388582733154297	0.0035196533203125	2.53323388671875	1.530901733398438	0.003326904296875	2.54526123046875	1.746177001953125	0.0337470703125	2.523972412109375	1.708079833984375	0.0563760986328125	2.43689208984375	1.658243286132812	0.1587947998046875	2.415271484375	1.381930603027344	0.1596002197265625	2.357001708984375	1.162409790039062	0.109320556640625	2.4239306640625	1.114634262084961	0.15996875	2.4021806640625	1.02462776184082	0.1036605224609375	2.4075068359375	1.06338419342041	0.05796728515625	2.564195068359375	1.712856323242188	0.0023857421875	2.62747705078125	1.69065576171875	-0.111191650390625	2.662878662109375	1.415111053466797	-0.161913818359375	2.59950537109375	1.199615997314453	-0.232886474609375	2.55239013671875	1.113221008300781	-0.199281005859375
29	0.9333340000000003	2.57266845703125	1.210535461425781	0.01010595703125	2.550785888671875	1.388323608398438	0.00625927734375	2.535966796875	1.530791015625	0.005406005859375	2.546027587890625	1.746930908203125	0.0322821044921875	2.525259765625	1.708944091796875	0.055709228515625	2.440279296875	1.65927099609375	0.1602176513671875	2.419318115234375	1.382536712646484	0.1595809326171875	2.359197265625	1.163036315917969	0.1099613037109375	2.42485888671875	1.114761978149414	0.162021240234375	2.405736328125	1.022148529052734	0.108793212890625	2.40743896484375	1.062423858642578	0.05946875	2.56510498046875	1.713251708984375	0.0012886962890625	2.62844580078125	1.689445678710938	-0.112135009765625	2.667787841796875	1.413424468994141	-0.159337646484375	2.6028271484375	1.197573196411133	-0.22881982421875	2.555568359375	1.111444320678711	-0.194316162109375
30	0.9666670000000002	2.57390478515625	1.209839691162109	0.012437255859375	2.5514755859375	1.387584167480469	0.007926391601562501	2.53576806640625	1.529980346679688	0.00618896484375	2.54326806640625	1.746328491210937	0.0326158447265625	2.52251611328125	1.708190185546875	0.0558328857421875	2.43570458984375	1.65796337890625	0.1586011962890625	2.42034521484375	1.380819671630859	0.1619730224609375	2.362201171875	1.161317489624023	0.109826416015625	2.42562451171875	1.113013824462891	0.164602783203125	2.405200439453125	1.025938766479492	0.103103759765625	2.41187109375	1.060190307617187	0.059847412109375	2.5631572265625	1.712751831054688	0.002006103515625	2.62734130859375	1.687204467773437	-0.110595947265625	2.665839111328125	1.411303131103516	-0.1595400390625	2.610215576171875	1.192310394287109	-0.227454345703125	2.554781982421875	1.109311019897461	-0.1977032470703125
31	1	2.577797119140625	1.211648712158203	0.0126334228515625	2.5551376953125	1.389839752197266	0.009662597656250001	2.53831201171875	1.532466796875	0.008386718749999999	2.547490234375	1.749379821777344	0.0340621337890625	2.526322998046875	1.711405395507812	0.057428466796875	2.4371240234375	1.661661804199219	0.15887158203125	2.419228759765625	1.383996276855469	0.162872802734375	2.362396484375	1.163366928100586	0.11148583984375	2.43081298828125	1.115740142822266	0.16101416015625	2.407275634765625	1.02481999206543	0.1060709228515625	2.413583984375	1.06606396484375	0.058654541015625	2.5672392578125	1.715444519042969	0.003560302734375	2.629475341796875	1.686969848632812	-0.10981103515625	2.671214111328125	1.4111005859375	-0.1602691650390625	2.61071240234375	1.192412353515625	-0.2269970703125	2.5580634765625	1.108369842529297	-0.194361083984375
32	1.033334	2.5809560546875	1.211412780761719	0.014719482421875	2.557253173828125	1.389260284423828	0.010729248046875	2.538962890625	1.531538818359375	0.008116699218750001	2.54718359375	1.748337646484375	0.0331456298828125	2.526027099609375	1.7103984375	0.05647119140625	2.437950439453125	1.661923583984375	0.159288330078125	2.419951171875	1.384566558837891	0.1641051025390625	2.3640625	1.163597778320312	0.1142640380859375	2.43569091796875	1.116768341064453	0.15964111328125	2.40934326171875	1.024542373657227	0.1085047607421875	2.41519873046875	1.068763137817383	0.059270263671875	2.567228515625	1.7144150390625	0.00290771484375	2.631455322265625	1.685600830078125	-0.109099365234375	2.674376708984375	1.410143432617188	-0.1591651611328125	2.61102490234375	1.192751342773438	-0.226611328125	2.5633408203125	1.106862350463867	-0.1915841064453125
33	1.066667	2.58290673828125	1.213484802246094	0.0172156982421875	2.55767236328125	1.39157470703125	0.01248046875	2.53702978515625	1.533869995117187	0.008277099609375	2.5464609375	1.751260864257812	0.0326986083984375	2.52495947265625	1.713422241210937	0.0561431884765625	2.4347431640625	1.663876342773438	0.1571014404296875	2.41824658203125	1.385731903076172	0.163432373046875	2.364931884765625	1.163344940185547	0.1142393798828125	2.43835205078125	1.117532562255859	0.1583101806640625	2.4095986328125	1.024235000610352	0.10988427734375	2.415650390625	1.068115798950195	0.05951220703125	2.566450439453125	1.717036376953125	0.0025516357421875	2.630685546875	1.687932495117187	-0.1097818603515625	2.67263232421875	1.411414398193359	-0.158991943359375	2.6101220703125	1.193201217651367	-0.2267264404296875	2.565044921875	1.105860229492188	-0.191035400390625
34	1.100000000000001	2.5875439453125	1.212811492919922	0.0211024169921875	2.5610068359375	1.390430328369141	0.014718505859375	2.5399345703125	1.532453857421875	0.009744018554687499	2.54410107421875	1.750196166992187	0.0295928955078125	2.52292578125	1.712447875976562	0.053346435546875	2.434352783203125	1.66342236328125	0.1557431640625	2.420150634765625	1.385500885009766	0.1619300537109375	2.36854931640625	1.163900390625	0.108914306640625	2.436853271484375	1.117473388671875	0.1597752685546875	2.412415771484375	1.023335884094238	0.1109166259765625	2.4172421875	1.063170333862305	0.0602818603515625	2.565474853515625	1.715830200195313	0.000685791015625	2.63477587890625	1.685349487304687	-0.1080150146484375	2.677883544921875	1.408946655273438	-0.154736572265625	2.61823046875	1.19091943359375	-0.224568115234375	2.569397705078125	1.104744323730469	-0.1914644775390625
35	1.133334000000001	2.588831298828125	1.214520233154297	0.021876220703125	2.562818359375	1.392405822753906	0.0156810302734375	2.5416142578125	1.534543090820312	0.0103558349609375	2.544927490234375	1.752512817382812	0.03029150390625	2.523755859375	1.714646606445313	0.053963623046875	2.4350107421875	1.663205200195312	0.155223876953125	2.42025537109375	1.385048645019531	0.1620972900390625	2.36897705078125	1.163879135131836	0.106021484375	2.43811669921875	1.116803161621094	0.1553182373046875	2.4127939453125	1.024682174682617	0.10294873046875	2.4167919921875	1.06348908996582	0.0545596923828125	2.566575439453125	1.718194702148438	0.0014459228515625	2.63425732421875	1.686387329101563	-0.1080543212890625	2.67775634765625	1.409718597412109	-0.1545703125	2.61661572265625	1.191488983154297	-0.2232791748046875	2.56925	1.104943695068359	-0.1887108154296875
36	1.166667	2.594744873046875	1.211405426025391	0.023638427734375	2.567615478515625	1.388725952148437	0.0159522705078125	2.545255859375	1.530352783203125	0.009191406250000001	2.542550048828125	1.748321899414063	0.02411279296875	2.52238671875	1.710510131835937	0.0485474853515625	2.43524267578125	1.658949096679688	0.15075048828125	2.4212119140625	1.381381011962891	0.1610281982421875	2.370864990234375	1.160245819091797	0.1057979736328125	2.43946728515625	1.113590179443359	0.15588232421875	2.41845263671875	1.020706253051758	0.103377197265625	2.422333740234375	1.062451751708984	0.054193115234375	2.56517529296875	1.714025146484375	-0.003833984375	2.634593994140625	1.68216162109375	-0.1119222412109375	2.68128515625	1.406547119140625	-0.1583709716796875	2.6201552734375	1.188823211669922	-0.227172119140625	2.575419921875	1.101635681152344	-0.1913270263671875
37	1.2	2.5989306640625	1.214156890869141	0.026555419921875	2.570604736328125	1.392041900634766	0.01880078125	2.54486328125	1.533560852050781	0.009593627929687499	2.5431689453125	1.752365295410156	0.025686279296875	2.522466064453125	1.714381652832031	0.0498148193359375	2.43286181640625	1.660214111328125	0.1493487548828125	2.4180888671875	1.381504364013672	0.158935302734375	2.3699423828125	1.158767181396484	0.10408349609375	2.44076904296875	1.113065383911133	0.1527091064453125	2.4205712890625	1.016002014160156	0.1069398193359375	2.42202880859375	1.05914990234375	0.0549320068359375	2.56599072265625	1.717948181152344	-0.002320068359375	2.634956787109375	1.682743896484375	-0.1103349609375	2.678782958984375	1.405996490478516	-0.15991552734375	2.620716796875	1.185850708007812	-0.22701708984375	2.57841259765625	1.097961532592773	-0.188753173828125
38	1.233334	2.58687646484375	1.213756896972656	0.0356785888671875	2.5677548828125	1.391248840332031	0.0239013671875	2.5474697265625	1.532008850097656	0.008670043945312501	2.54548779296875	1.749422729492188	0.019952392578125	2.52400048828125	1.712260681152344	0.0438955078125	2.43397119140625	1.658500915527344	0.1416453857421875	2.421470947265625	1.382585540771484	0.16421337890625	2.36825439453125	1.1646298828125	0.10288916015625	2.444341796875	1.117620834350586	0.13929541015625	2.42073388671875	1.014365898132324	0.116435791015625	2.42446337890625	1.061604263305664	0.06369641113281251	2.56912158203125	1.714673828125	-0.0062303466796875	2.63772607421875	1.676239807128906	-0.1121009521484375	2.677396728515625	1.400599945068359	-0.1587596435546875	2.619791015625	1.181509124755859	-0.223229736328125	2.576126953125	1.094692657470703	-0.18626318359375
39	1.266667	2.588915771484375	1.214875640869141	0.0394766845703125	2.569359375	1.39159716796875	0.0258724365234375	2.547662109375	1.531325439453125	0.00775830078125	2.545780517578125	1.748029541015625	0.0189493408203125	2.52421875	1.711009155273437	0.0427137451171875	2.43307958984375	1.658797302246094	0.1395814208984375	2.42034375	1.383906127929687	0.163337890625	2.36519775390625	1.167276000976563	0.1019117431640625	2.44764892578125	1.123336776733398	0.1250318603515625	2.42207373046875	1.018585098266602	0.11890625	2.42281689453125	1.062955047607422	0.0655687255859375	2.569443603515625	1.713372924804688	-0.0070218505859375	2.63766064453125	1.67602490234375	-0.112993408203125	2.676927734375	1.401209594726562	-0.1592581787109375	2.61910009765625	1.182784057617188	-0.2229637451171875	2.576951904296875	1.096221694946289	-0.18462548828125
40	1.3	2.5927138671875	1.211516387939453	0.04172900390625	2.5725732421875	1.3878798828125	0.02657275390625	2.550865966796875	1.527401123046875	0.007918090820312499	2.545074951171875	1.743993774414062	0.0154510498046875	2.524512451171875	1.70702880859375	0.04007861328125	2.43615576171875	1.6554638671875	0.139638916015625	2.42319677734375	1.380948181152344	0.1646265869140625	2.36220947265625	1.166399322509766	0.1022313232421875	2.444886962890625	1.118478942871094	0.0915345458984375	2.42433447265625	1.017456512451172	0.12339501953125	2.426435546875	1.061652236938477	0.06609716796875	2.5690478515625	1.709371459960938	-0.010193359375	2.638584228515625	1.672692260742187	-0.1153876953125	2.67998681640625	1.398217742919922	-0.160213134765625	2.61380712890625	1.182594177246094	-0.22453466796875	2.58089453125	1.095263961791992	-0.1797047119140625
41	1.333334	2.60873388671875	1.211865112304688	0.0409903564453125	2.5803017578125	1.387855621337891	0.0258270263671875	2.55201708984375	1.526939758300781	0.0080926513671875	2.5414072265625	1.744282043457031	0.0154791259765625	2.521671875	1.706735412597656	0.0403182373046875	2.433670166015625	1.654329650878906	0.1406270751953125	2.41789501953125	1.378149536132812	0.157310546875	2.357850341796875	1.163076034545898	0.0921888427734375	2.435964111328125	1.112099197387695	0.06718774414062501	2.426080078125	1.009521789550781	0.1006964111328125	2.42592724609375	1.062041290283203	0.0461475830078125	2.56615673828125	1.710028564453125	-0.0103277587890625	2.641476318359375	1.673643737792969	-0.112294677734375	2.6811396484375	1.398216461181641	-0.1602821044921875	2.618263671875	1.181749816894531	-0.228619384765625	2.58303955078125	1.092610214233398	-0.188312744140625
42	1.366667000000001	2.618203857421875	1.213688446044922	0.0416444091796875	2.58640087890625	1.389787109375	0.02731982421875	2.55348388671875	1.528130249023437	0.007958007812499999	2.5421025390625	1.74617724609375	0.01511474609375	2.522296875	1.708463134765625	0.0399732666015625	2.43350439453125	1.655785034179687	0.140135009765625	2.418975341796875	1.378609832763672	0.1570050048828125	2.3562763671875	1.163782073974609	0.09077539062499999	2.4319443359375	1.112269683837891	0.059005615234375	2.4291025390625	1.007687187194824	0.08861047363281251	2.4367626953125	1.064347839355469	0.047398193359375	2.5671748046875	1.711864624023438	-0.010622802734375	2.639742919921875	1.67247509765625	-0.11403466796875	2.68183349609375	1.396813568115234	-0.1641768798828125	2.61799462890625	1.179653564453125	-0.232164794921875	2.578345458984375	1.092060333251953	-0.191671630859375
43	1.4	2.621382080078125	1.211362274169922	0.04597705078125	2.588730224609375	1.386898651123047	0.029086669921875	2.55795458984375	1.525707763671875	0.010595947265625	2.54314013671875	1.743449096679687	0.009471923828124999	2.5235380859375	1.706404663085938	0.0353807373046875	2.43426513671875	1.65891943359375	0.1374910888671875	2.415372314453125	1.382145782470703	0.151989013671875	2.35348681640625	1.167173706054688	0.0862674560546875	2.4333740234375	1.123966583251953	0.0527803955078125	2.431395751953125	1.019423934936524	0.0822059326171875	2.43319189453125	1.079768737792969	0.0294361572265625	2.56911767578125	1.708646484375	-0.014560302734375	2.64578466796875	1.670614990234375	-0.1153233642578125	2.68479443359375	1.394578308105469	-0.1643173828125	2.628857421875	1.174744491577148	-0.229825439453125	2.583374267578125	1.088274215698242	-0.193531494140625
44	1.433334	2.62936865234375	1.205900329589844	0.042884521484375	2.59472265625	1.381680389404297	0.0255352783203125	2.56453955078125	1.521385131835937	0.0088289794921875	2.541548583984375	1.739199401855469	0.005812255859375	2.522900146484375	1.701496276855469	0.0318182373046875	2.4326015625	1.654484558105469	0.1339859619140625	2.413435546875	1.376512969970703	0.144002685546875	2.3523837890625	1.161763534545898	0.0738919677734375	2.438083984375	1.130335372924805	0.0406278076171875	2.438343994140625	1.02453498840332	0.0669249267578125	2.41754541015625	1.089646774291992	-0.0011138916015625	2.569252197265625	1.705097961425781	-0.0176656494140625	2.647244384765625	1.670181579589844	-0.1191719970703125	2.690068359375	1.393325225830078	-0.1663062744140625	2.638537109375	1.171423416137695	-0.23157080078125	2.591197265625	1.084853851318359	-0.1968248291015625
45	1.466667	2.635461181640625	1.204125030517578	0.0478580322265625	2.6016357421875	1.379818328857422	0.0277200927734375	2.573553955078125	1.519925537109375	0.0103892822265625	2.545950439453125	1.737039916992188	6.01806640625e-05	2.5275625	1.699745483398437	0.0268544921875	2.432765625	1.65650048828125	0.12664013671875	2.4161845703125	1.378354919433594	0.1384261474609375	2.358855712890625	1.162025268554687	0.069830810546875	2.444681396484375	1.13961311340332	0.030136474609375	2.44585595703125	1.034279479980469	0.0583382568359375	2.429853759765625	1.105493103027344	-0.012977783203125	2.574881591796875	1.702840576171875	-0.0217662353515625	2.6519033203125	1.67134423828125	-0.1251627197265625	2.699390625	1.395071014404297	-0.171720947265625	2.65331298828125	1.171041290283203	-0.2339617919921875	2.605607421875	1.08518376159668	-0.19788818359375
46	1.5	2.64031396484375	1.202318298339844	0.0476192626953125	2.60401416015625	1.377715698242187	0.0267947998046875	2.573778564453125	1.517507995605469	0.0087581787109375	2.54429296875	1.7345224609375	-0.0049285888671875	2.52639501953125	1.6974736328125	0.0226644287109375	2.4349267578125	1.6598486328125	0.1279940185546875	2.423365478515625	1.380779510498047	0.127904541015625	2.368006591796875	1.163958145141601	0.0580513916015625	2.45172509765625	1.145334732055664	0.01204248046875	2.4582607421875	1.039408477783203	0.0378231201171875	2.421927001953125	1.112368041992188	-0.0340147705078125	2.5733681640625	1.700147827148438	-0.0264573974609375	2.6521064453125	1.672309143066406	-0.1298671875	2.6989404296875	1.395450744628906	-0.1762239990234375	2.657767822265625	1.169404876708984	-0.2359212646484375	2.607084716796875	1.084661605834961	-0.2008291015625
47	1.533334	2.64007666015625	1.200263824462891	0.0522239990234375	2.604908203125	1.376043731689453	0.03132373046875	2.574772705078125	1.515854125976563	0.0122838134765625	2.54290966796875	1.732439697265625	-0.0053607177734375	2.525440185546875	1.695684814453125	0.0229674072265625	2.43322509765625	1.659432861328125	0.128300048828125	2.43196533203125	1.379895080566406	0.130798828125	2.385450927734375	1.170199417114258	0.0363770751953125	2.475048095703125	1.153994995117188	0.00175439453125	2.47141015625	1.046837593078613	0.0230283203125	2.45190869140625	1.12476676940918	-0.050617919921875	2.5723427734375	1.69795703125	-0.026323974609375	2.649541015625	1.671235473632813	-0.131325927734375	2.695265869140625	1.393808624267578	-0.176907958984375	2.653104736328125	1.166639556884766	-0.2323203125	2.60163623046875	1.082795303344727	-0.195962158203125
48	1.566667	2.650421142578125	1.193710693359375	0.04487841796875	2.617829345703125	1.368744476318359	0.0245653076171875	2.59018994140625	1.508141998291016	0.00646240234375	2.543450439453125	1.719429809570312	-0.0204962158203125	2.528896728515625	1.683150512695312	0.009434082031250001	2.4500966796875	1.644029418945312	0.122911865234375	2.424642333984375	1.367840667724609	0.133689453125	2.375739013671875	1.198891983032226	-0.01907763671875	2.4497275390625	1.139609359741211	5.4931640625e-05	2.542865478515625	1.087213226318359	0.0190164794921875	2.455386474609375	1.123378112792969	-0.0615284423828125	2.574857177734375	1.686388061523437	-0.0400257568359375	2.65484521484375	1.658784912109375	-0.1414595947265625	2.701034423828125	1.384584594726562	-0.19310986328125	2.6520634765625	1.157619705200195	-0.2348778076171875	2.60205322265625	1.078536727905274	-0.1891600341796875
49	1.600000000000001	2.65910595703125	1.190235595703125	0.03625732421875	2.625115966796875	1.364574890136719	0.015435546875	2.593853271484375	1.502473083496094	-0.0057266845703125	2.55443994140625	1.714921691894531	-0.0317208251953125	2.5391865234375	1.679250366210937	-0.00157080078125	2.45950390625	1.643934448242188	0.1121746826171875	2.432937255859375	1.368487854003906	0.124789306640625	2.385478759765625	1.205646301269531	-0.0342261962890625	2.45709716796875	1.142303024291992	-0.0209671630859375	2.553205322265625	1.096161682128906	-0.00182080078125	2.46659130859375	1.136507110595703	-0.08365124511718749	2.58416845703125	1.680834350585938	-0.0518197021484375	2.657924560546875	1.653327392578125	-0.1575662841796875	2.7067880859375	1.380459655761719	-0.2106912841796875	2.65858154296875	1.152206604003906	-0.2424647216796875	2.601806640625	1.075444053649902	-0.2014049072265625
50	1.633334000000001	2.667654296875	1.183028381347656	0.034223388671875	2.63313232421875	1.358028656005859	0.014850830078125	2.5983984375	1.495186248779297	-0.008730346679687501	2.560777587890625	1.7088505859375	-0.033333740234375	2.54630712890625	1.673304809570312	-0.002398193359375	2.471703125	1.63628955078125	0.1147894287109375	2.4347431640625	1.360945159912109	0.1072550048828125	2.4125263671875	1.220011627197266	-0.07727978515625	2.48048388671875	1.156445449829101	-0.0504591064453125	2.5720849609375	1.110451736450195	-0.0143626708984375	2.49994775390625	1.148295135498047	-0.110637939453125	2.589205078125	1.674217651367187	-0.0547384033203125	2.65703173828125	1.640884033203125	-0.1632783203125	2.69416357421875	1.366109680175781	-0.220791259765625	2.6358544921875	1.138911102294922	-0.248649169921875	2.5893486328125	1.058689102172852	-0.2009620361328125
51	1.666667	2.67578955078125	1.176860809326172	0.0241588134765625	2.63933203125	1.3506494140625	0.008656616210937501	2.60265673828125	1.487080047607422	-0.0099915771484375	2.5582890625	1.698503173828125	-0.0295513916015625	2.547732421875	1.66276171875	0.0022178955078125	2.483885498046875	1.62556005859375	0.124441650390625	2.43843896484375	1.354512908935547	0.098035888671875	2.42699462890625	1.233592132568359	-0.09931152343749999	2.502263671875	1.176688140869141	-0.08053967285156249	2.59897412109375	1.139149291992188	-0.0506588134765625	2.537302734375	1.173882034301758	-0.08266882324218749	2.58513818359375	1.664834228515625	-0.05361474609375	2.64135107421875	1.636052734375	-0.1688363037109375	2.68497119140625	1.364507507324219	-0.2280072021484375	2.6240244140625	1.137897964477539	-0.2272681884765625	2.57980810546875	1.048911949157715	-0.1979947509765625
52	1.7	2.684622314453125	1.159334762573242	0.020203369140625	2.64996630859375	1.331748291015625	0.00377001953125	2.615494140625	1.467509704589844	-0.014105712890625	2.5663505859375	1.675523071289063	-0.0368114013671875	2.5581728515625	1.64078759765625	-0.0039268798828125	2.49809814453125	1.6107060546875	0.1206378173828125	2.45830126953125	1.341831848144531	0.089431640625	2.4520625	1.230857955932617	-0.1115009765625	2.536294921875	1.186589904785156	-0.10569140625	2.62327001953125	1.135482711791992	-0.07008630371093751	2.5696787109375	1.201951187133789	-0.09081591796875001	2.59243310546875	1.64203515625	-0.0610557861328125	2.643375	1.614544494628906	-0.1776802978515625	2.683005615234375	1.344946411132812	-0.236469970703125	2.6129169921875	1.123353500366211	-0.22901953125	2.58034716796875	1.031455024719238	-0.196920166015625
53	1.733334	2.69545947265625	1.148858169555664	0.0318975830078125	2.66237744140625	1.324447631835938	0.01125927734375	2.622097412109375	1.460065246582031	-0.0144757080078125	2.57057568359375	1.671758239746094	-0.0354844970703125	2.562127685546875	1.635885498046875	-0.0025640869140625	2.5022099609375	1.597160095214844	0.1226624755859375	2.469744384765625	1.331547424316406	0.045094970703125	2.44931103515625	1.245387619018555	-0.1713262939453125	2.5351923828125	1.200687301635742	-0.178474365234375	2.626567626953125	1.14513362121582	-0.1576881103515625	2.57029052734375	1.254480514526367	-0.18335546875	2.59772607421875	1.63819970703125	-0.0602763671875	2.64798095703125	1.609241455078125	-0.179504150390625	2.68228125	1.331469665527344	-0.2269583740234375	2.575413330078125	1.121078079223633	-0.207287841796875	2.560158203125	1.025084686279297	-0.16883056640625
54	1.766667	2.698403564453125	1.144233169555664	0.045385009765625	2.66876171875	1.320304382324219	0.0243465576171875	2.62752587890625	1.454760162353516	-0.0053046875	2.573552734375	1.665075927734375	-0.03213818359375	2.56476123046875	1.629792602539063	0.0012911376953125	2.49989306640625	1.592529663085938	0.12440087890625	2.47797412109375	1.327803985595703	0.040797119140625	2.45973681640625	1.251907409667969	-0.17951220703125	2.51977392578125	1.205106796264648	-0.2396905517578125	2.59738818359375	1.14137126159668	-0.28176953125	2.55702099609375	1.256887512207031	-0.249596923828125	2.601816162109375	1.6314326171875	-0.055483154296875	2.64967041015625	1.602528442382813	-0.175640625	2.68206884765625	1.323117218017578	-0.2129423828125	2.576084228515625	1.112985900878906	-0.1877843017578125	2.54174755859375	1.022258041381836	-0.1489788818359375
55	1.8	2.71372216796875	1.132951705932617	0.0207691650390625	2.6819248046875	1.311462005615234	0.008713012695312499	2.6253916015625	1.442377960205078	-0.0190421142578125	2.5710634765625	1.655818603515625	-0.0388935546875	2.564796875	1.619848266601562	-0.004843017578125	2.50589599609375	1.57669775390625	0.1211353759765625	2.477611328125	1.318429504394531	0.012845703125	2.47938232421875	1.24114404296875	-0.21039404296875	2.530929443359375	1.187944213867187	-0.2746805419921875	2.6036943359375	1.120340744018555	-0.3221005859375	2.56739794921875	1.238505523681641	-0.291106201171875	2.5970458984375	1.62180419921875	-0.06529833984375	2.634263916015625	1.586811157226562	-0.18912890625	2.6377890625	1.301997711181641	-0.222658935546875	2.53137158203125	1.09440714263916	-0.1695968017578125	2.534494140625	1.013070091247559	-0.1023111572265625
56	1.833334	2.710320068359375	1.125397094726563	0.0158221435546875	2.681390869140625	1.30393359375	0.0024351806640625	2.61968603515625	1.431007202148437	-0.0302205810546875	2.5750341796875	1.646190185546875	-0.050496826171875	2.56751708984375	1.610764404296875	-0.0162740478515625	2.50385595703125	1.571927978515625	0.1084527587890625	2.471625	1.320208068847656	-0.01201806640625	2.50040380859375	1.223645568847656	-0.2251806640625	2.544353515625	1.179868835449219	-0.3009034423828125	2.611225830078125	1.119995346069336	-0.36421923828125	2.578697265625	1.232511260986328	-0.31464208984375	2.5991005859375	1.610977905273438	-0.07695751953125	2.632064453125	1.572793334960938	-0.20076318359375	2.607710205078125	1.288225830078125	-0.21966650390625	2.50507861328125	1.083854827880859	-0.1510635986328125	2.507634033203125	1.015390480041504	-0.0709716796875
57	1.866667000000001	2.71322607421875	1.121652923583984	0.0159180908203125	2.68552001953125	1.300032348632812	0.0015985107421875	2.62451416015625	1.426891418457031	-0.0322115478515625	2.5811591796875	1.641735595703125	-0.0550927734375	2.573289794921875	1.606787841796875	-0.02056884765625	2.50981396484375	1.56965673828125	0.10451513671875	2.47312744140625	1.318851135253906	-0.0155975341796875	2.4945927734375	1.238656311035156	-0.2358941650390625	2.541630859375	1.189098648071289	-0.30578271484375	2.608708740234375	1.121927116394043	-0.360716064453125	2.58167138671875	1.237846786499023	-0.31710595703125	2.605143310546875	1.606159240722656	-0.0809912109375	2.63689208984375	1.565857666015625	-0.2042236328125	2.60451171875	1.282347412109375	-0.2201885986328125	2.49749853515625	1.082364479064941	-0.146773681640625	2.49442333984375	1.014723731994629	-0.0662115478515625
58	1.9	2.709431640625	1.117190711975098	0.008641723632812501	2.681755615234375	1.295510620117188	-0.003398193359375	2.627691650390625	1.426013000488281	-0.034240234375	2.57776123046875	1.639388122558594	-0.054646240234375	2.570848876953125	1.603825317382813	-0.020639892578125	2.4982265625	1.564835266113281	0.09855078125	2.470428466796875	1.307323303222656	-0.0081827392578125	2.539344970703125	1.234459609985352	-0.2208416748046875	2.552883056640625	1.183432678222656	-0.3029498291015625	2.591167724609375	1.115310340881348	-0.3797113037109375	2.583296875	1.232251907348633	-0.3313499755859375	2.60293896484375	1.604954040527344	-0.0808316650390625	2.62679150390625	1.562301208496094	-0.2048685302734375	2.58626806640625	1.280307678222656	-0.22253662109375	2.480991455078125	1.087642044067383	-0.130408203125	2.478329345703125	1.009762191772461	-0.059877197265625
59	1.933334	2.703842529296875	1.11201001739502	0.0085164794921875	2.66459423828125	1.284775146484375	-0.0175814208984375	2.6173623046875	1.416134033203125	-0.0493648681640625	2.576636474609375	1.63015869140625	-0.0544700927734375	2.56863623046875	1.593022766113281	-0.0232039794921875	2.49420849609375	1.552442260742187	0.0925701904296875	2.46516796875	1.301964691162109	-0.0230162353515625	2.55172265625	1.233453674316406	-0.227994140625	2.55864453125	1.178758270263672	-0.30738525390625	2.590892578125	1.107971893310547	-0.38297216796875	2.58484033203125	1.226074340820313	-0.3407127685546875	2.599872314453125	1.596931030273438	-0.0829713134765625	2.6217197265625	1.553559692382813	-0.205720703125	2.5777724609375	1.274813568115234	-0.2215537109375	2.4734296875	1.09480281829834	-0.110688720703125	2.466792236328125	1.016073631286621	-0.0429493408203125
60	1.966667	2.70231689453125	1.104820976257324	0.01073828125	2.6508466796875	1.274330932617187	-0.02132177734375	2.605763916015625	1.408027282714844	-0.0497322998046875	2.57066259765625	1.624275146484375	-0.0509183349609375	2.560919677734375	1.586492065429687	-0.020522705078125	2.4808115234375	1.539732421875	0.089955078125	2.46571142578125	1.289851165771484	-0.032898193359375	2.5549560546875	1.236204681396484	-0.2425067138671875	2.560886474609375	1.17991162109375	-0.321486328125	2.59241552734375	1.107627723693848	-0.3967872314453125	2.5864384765625	1.227027801513672	-0.3562119140625	2.59377587890625	1.590890014648437	-0.0797911376953125	2.61897314453125	1.550687255859375	-0.2037271728515625	2.57328955078125	1.271160125732422	-0.2262939453125	2.45686474609375	1.102911727905273	-0.1066627197265625	2.4537509765625	1.042756385803223	-0.0211180419921875
61	2	2.69668359375	1.099932861328125	0.037068115234375	2.652731689453125	1.268651062011719	-0.0040396728515625	2.61933154296875	1.404403106689453	-0.035082763671875	2.5820224609375	1.619104370117188	-0.040511962890625	2.56767919921875	1.581047607421875	-0.0127999267578125	2.469713134765625	1.540710205078125	0.08403564453125	2.473394775390625	1.281922698974609	-0.01597265625	2.56110302734375	1.193571426391602	-0.2127808837890625	2.496520263671875	1.158530944824219	-0.2756219482421875	2.42411962890625	1.124808715820313	-0.3490499267578125	2.44937109375	1.111398513793945	-0.1905084228515625	2.6102255859375	1.58651220703125	-0.065007568359375	2.65785205078125	1.554358276367187	-0.1838919677734375	2.622371826171875	1.279655120849609	-0.2405137939453125	2.48009375	1.133143463134766	-0.122593994140625	2.47400537109375	1.087833732604981	-0.029068603515625
62	2.033334	2.66869921875	1.087122344970703	0.0284271240234375	2.620809326171875	1.254484558105469	-0.0162269287109375	2.59730810546875	1.394380554199219	-0.039006103515625	2.561637451171875	1.609765563964844	-0.0518922119140625	2.548238037109375	1.572958129882812	-0.0218333740234375	2.452380126953125	1.540777282714844	0.08069519042968749	2.47773291015625	1.263841522216797	0.06828564453124999	2.58953564453125	1.152855987548828	-0.1042528076171875	2.53385888671875	1.097975776672363	-0.1616744384765625	2.4609443359375	1.178669586181641	-0.1572320556640625	2.4661611328125	1.118504737854004	-0.1704599609375	2.588428955078125	1.575741943359375	-0.07635412597656251	2.6409423828125	1.546227905273438	-0.1943416748046875	2.62306005859375	1.275983276367187	-0.2785911865234375	2.461837890625	1.174821624755859	-0.1380511474609375	2.4772392578125	1.138761810302734	-0.041249755859375
63	2.066667	2.66426904296875	1.081743675231934	0.0420435791015625	2.6162080078125	1.24780061340332	-0.0030106201171875	2.59233154296875	1.386567687988281	-0.02690576171875	2.5561435546875	1.60092236328125	-0.029055908203125	2.54222509765625	1.56272021484375	-0.0015634765625	2.44487451171875	1.529653076171875	0.0980360107421875	2.41467236328125	1.263899810791016	0.02708154296875	2.5146591796875	1.18382112121582	-0.1666448974609375	2.51613427734375	1.107087272644043	-0.2250155029296875	2.482208984375	1.197475540161133	-0.176165283203125	2.43142919921875	1.064973274230957	-0.1793135986328125	2.583578125	1.56856494140625	-0.0544486083984375	2.644760498046875	1.555246704101563	-0.1702982177734375	2.63689453125	1.304414947509766	-0.2988192138671875	2.4746572265625	1.217467864990234	-0.1524178466796875	2.476963134765625	1.196146789550781	-0.05083642578125
64	2.100000000000001	2.6435087890625	1.046256591796875	0.07005688476562499	2.6002919921875	1.213481246948242	0.0225531005859375	2.577111328125	1.351566040039063	-0.0075074462890625	2.5504541015625	1.567884521484375	-0.01139892578125	2.53576025390625	1.530592468261719	0.0171572265625	2.4387177734375	1.510270935058594	0.1209453125	2.38168115234375	1.238741622924805	0.123609619140625	2.45943798828125	1.208767776489258	-0.0938509521484375	2.398826171875	1.235784469604492	-0.1641669921875	2.4529521484375	1.22950944519043	-0.07034765625	2.3510751953125	1.234066604614258	-0.1778201904296875	2.575576904296875	1.533914855957031	-0.0373348388671875	2.6387109375	1.522102905273437	-0.15270703125	2.68901171875	1.311996398925781	-0.335064453125	2.47925830078125	1.281692504882812	-0.2316207275390625	2.46319775390625	1.252899124145508	-0.132876708984375
65	2.133334000000001	2.63434521484375	1.036358245849609	0.08813720703125	2.60174560546875	1.207737640380859	0.047210205078125	2.574593505859375	1.344368713378906	0.013802734375	2.55748974609375	1.561754699707031	0.01333349609375	2.541416015625	1.524709838867187	0.041492431640625	2.441803955078125	1.50418603515625	0.1428402099609375	2.38218505859375	1.238923126220703	0.198680419921875	2.35595556640625	1.214842834472656	-0.031536865234375	2.28309228515625	1.205549072265625	-0.094453125	2.3498994140625	1.240094604492187	-0.016210693359375	2.289223388671875	1.217255004882813	-0.1354473876953125	2.580856201171875	1.527093322753906	-0.01334814453125	2.6462314453125	1.520371704101563	-0.1279259033203125	2.746632568359375	1.353614776611328	-0.3330872802734375	2.51466796875	1.332593170166016	-0.2956575927734375	2.4845283203125	1.348355377197266	-0.1972330322265625
66	2.166667	2.635903564453125	1.052981704711914	0.0898291015625	2.60203125	1.225818359375	0.050090087890625	2.57520361328125	1.364076171875	0.018469482421875	2.563220947265625	1.583022888183594	0.0324122314453125	2.545884765625	1.5443076171875	0.058126220703125	2.4463837890625	1.510629821777344	0.1576019287109375	2.39564306640625	1.251496520996094	0.2497374267578125	2.325345703125	1.210456481933594	0.0295762939453125	2.29688330078125	1.211248184204102	-0.06362255859375	2.37592041015625	1.2672021484375	-0.0128223876953125	2.3066796875	1.249643218994141	-0.1073743896484375	2.586160888671875	1.549388305664062	0.0034407958984375	2.66247119140625	1.551554138183594	-0.1055806884765625	2.806189453125	1.446009033203125	-0.3278563232421875	2.573601806640625	1.406214965820312	-0.2992222900390625	2.53763330078125	1.402384063720703	-0.200726318359375
67	2.2	2.648141845703125	1.042036972045898	0.0834251708984375	2.604201416015625	1.213815048217773	0.0450457763671875	2.570074462890625	1.351497375488281	0.0148233642578125	2.56932861328125	1.571747375488281	0.0299132080078125	2.553609375	1.533525939941406	0.0577740478515625	2.4681787109375	1.512150512695313	0.1734259033203125	2.4314462890625	1.262892822265625	0.2978626708984375	2.29074658203125	1.116162261962891	0.1782867431640625	2.2088525390625	1.116706527709961	0.124613037109375	2.30566796875	1.141092086791992	0.1704942626953125	2.18734619140625	1.09922575378418	0.1019202880859375	2.58710107421875	1.537112121582031	-0.001794189453125	2.64833056640625	1.549624755859375	-0.120021728515625	2.785658935546875	1.492726501464844	-0.3647315673828125	2.5546484375	1.522901062011719	-0.31214208984375	2.53248095703125	1.517759704589844	-0.2091976318359375
68	2.233334	2.64222412109375	1.030785919189453	0.08764318847656249	2.59769482421875	1.201559234619141	0.0564481201171875	2.55525927734375	1.335660980224609	0.0291663818359375	2.55853564453125	1.553615478515625	0.03628173828125	2.54557177734375	1.517060668945313	0.066614990234375	2.47172509765625	1.505754547119141	0.1892569580078125	2.43492138671875	1.263759216308594	0.320202880859375	2.29873828125	1.074764907836914	0.315547119140625	2.21108056640625	1.0423369140625	0.290614013671875	2.30648828125	1.093995147705078	0.2939793701171875	2.19530908203125	1.009993041992187	0.2835545654296875	2.57230908203125	1.51808544921875	0.004531982421875	2.6319716796875	1.523909301757812	-0.113194580078125	2.75212744140625	1.506172943115234	-0.3686446533203125	2.5562294921875	1.624486572265625	-0.3112412109375	2.55519189453125	1.664083374023438	-0.214913818359375
69	2.266667	2.61152685546875	1.021110221862793	0.108251220703125	2.57091455078125	1.193485748291016	0.08342138671875	2.53079296875	1.32873828125	0.0602774658203125	2.54564208984375	1.5457412109375	0.067131591796875	2.5314326171875	1.509989044189453	0.0976881103515625	2.456678955078125	1.495219696044922	0.2190382080078125	2.38765966796875	1.259898895263672	0.347828369140625	2.269185791015625	1.065412292480469	0.394605224609375	2.18096240234375	1.034405975341797	0.418509765625	2.2671025390625	1.074666931152344	0.366645263671875	2.191677978515625	0.9774682464599609	0.390449462890625	2.556846435546875	1.509623565673828	0.0352037353515625	2.60941455078125	1.505530059814453	-0.0856129150390625	2.750801513671875	1.541121459960938	-0.327274169921875	2.593556884765625	1.715965942382812	-0.3158836669921875	2.508699951171875	1.761762084960937	-0.2771214599609375
70	2.3	2.56839404296875	1.027542938232422	0.1292894287109375	2.530859375	1.201157501220703	0.0989473876953125	2.49745166015625	1.338832397460938	0.072816162109375	2.5179033203125	1.556843322753906	0.0846392822265625	2.5000966796875	1.520804443359375	0.1135377197265625	2.415920166015625	1.510888366699219	0.230431640625	2.32885546875	1.278644317626953	0.358455322265625	2.23600732421875	1.080659912109375	0.442494384765625	2.17244580078125	1.036228103637695	0.501192138671875	2.232546630859375	1.067600631713867	0.41566259765625	2.2127060546875	0.9872673339843751	0.51139404296875	2.5307822265625	1.520608764648438	0.052885498046875	2.59389892578125	1.519322631835938	-0.063986083984375	2.752427734375	1.573772766113281	-0.29374072265625	2.6283740234375	1.775781616210938	-0.28465771484375	2.57168115234375	1.853931762695312	-0.2440958251953125
71	2.333334	2.563281982421875	1.027847503662109	0.121206298828125	2.52706396484375	1.201606475830078	0.0907867431640625	2.494234619140625	1.339232086181641	0.06418469238281251	2.511070556640625	1.55716796875	0.0798284912109375	2.49276123046875	1.520486938476562	0.1075242919921875	2.4038935546875	1.509158386230469	0.2206407470703125	2.33101123046875	1.278913909912109	0.3602183837890625	2.2693408203125	1.085529602050781	0.4768758544921875	2.220095703125	1.062405090332031	0.5574210205078125	2.155133544921875	0.9812937164306641	0.5905408935546875	2.252266845703125	1.007362518310547	0.5680208740234375	2.52560888671875	1.521610778808594	0.0480765380859375	2.59568798828125	1.527173400878906	-0.06452624511718751	2.76187744140625	1.587472290039063	-0.2870643310546875	2.66162060546875	1.801765075683594	-0.27179052734375	2.64392138671875	1.901580871582031	-0.2457890625
72	2.4	2.559521484375	1.038432479858398	0.13971240234375	2.522056640625	1.213001403808594	0.1097691650390625	2.4905849609375	1.352060119628906	0.0848853759765625	2.50892822265625	1.5704609375	0.1072498779296875	2.4897734375	1.532947021484375	0.1337008056640625	2.4026767578125	1.51742138671875	0.2486610107421875	2.3498671875	1.303844757080078	0.4225316162109375	2.301367431640625	1.122360015869141	0.5643211669921875	2.2913056640625	1.065310073852539	0.6430101318359375	2.22164453125	0.9983993453979492	0.5911156005859375	2.32164990234375	1.015381004333496	0.6163778076171875	2.523802978515625	1.535534912109375	0.0745509033203125	2.5981982421875	1.55631884765625	-0.0342718505859375	2.780640625	1.616814453125	-0.2456795654296875	2.744628662109375	1.849604125976563	-0.2093931884765625	2.674952880859375	1.91574462890625	-0.252287109375
73	2.433334	2.5585283203125	1.040976905822754	0.1403681640625	2.519572998046875	1.215594573974609	0.110260986328125	2.48691015625	1.354684997558594	0.08528344726562501	2.504497314453125	1.5736845703125	0.107050048828125	2.485937744140625	1.536032958984375	0.133927490234375	2.40052294921875	1.514636962890625	0.249597900390625	2.35712841796875	1.306607666015625	0.43348095703125	2.3190732421875	1.130968048095703	0.586234619140625	2.301890625	1.070797637939453	0.66155517578125	2.234245361328125	0.9890580978393555	0.6329697265624999	2.30825	1.015616386413574	0.646169189453125	2.51905029296875	1.538708740234375	0.074095703125	2.591146484375	1.559265380859375	-0.0366519775390625	2.78915283203125	1.617693969726563	-0.23506640625	2.76651220703125	1.853941162109375	-0.2081746826171875	2.709422607421875	1.936963989257813	-0.239234130859375
74	2.466667	2.5567021484375	1.045219749450684	0.142736328125	2.515357421875	1.219475372314453	0.111732177734375	2.4853056640625	1.359764373779297	0.08871667480468751	2.50764208984375	1.578238647460938	0.1150286865234375	2.48904150390625	1.540251586914062	0.141572509765625	2.39829052734375	1.516975341796875	0.2530751953125	2.36394384765625	1.312713989257813	0.443755126953125	2.3286337890625	1.137445816040039	0.5982509765625	2.31038330078125	1.081705902099609	0.67688916015625	2.2401005859375	1.008207321166992	0.63473681640625	2.3166484375	1.017154563903809	0.637994873046875	2.520693603515625	1.543712524414063	0.0808538818359375	2.58571923828125	1.565474853515625	-0.03425048828125	2.8000361328125	1.622204956054687	-0.216290771484375	2.802560546875	1.861366577148437	-0.20904541015625	2.73147802734375	1.937654296875	-0.225921630859375
75	2.5	2.55648828125	1.045600830078125	0.139178955078125	2.5137666015625	1.219113250732422	0.10907275390625	2.4837734375	1.359186950683594	0.0874547119140625	2.50419677734375	1.57658056640625	0.1183182373046875	2.4858525390625	1.538016662597656	0.1439105224609375	2.39775244140625	1.514686828613281	0.2569488525390625	2.36746435546875	1.314709594726563	0.4515738525390625	2.334065673828125	1.142157562255859	0.6084532470703125	2.32147509765625	1.085459899902344	0.6871505126953125	2.25032958984375	1.009966606140137	0.6513018798828125	2.317233154296875	1.019793083190918	0.6477188720703125	2.517616455078125	1.542981811523437	0.083587646484375	2.584147705078125	1.568913696289063	-0.0293048095703125	2.796827392578125	1.626193237304687	-0.211740966796875	2.81581982421875	1.864003784179687	-0.21129931640625	2.742624267578125	1.939305419921875	-0.2192154541015625
76	2.566667	2.55585693359375	1.042772262573242	0.1369205322265625	2.51271337890625	1.215986404418945	0.10636083984375	2.4843671875	1.356433624267578	0.0855462646484375	2.505486328125	1.573135375976562	0.119681396484375	2.48651953125	1.534359497070312	0.144427001953125	2.3959765625	1.510153228759766	0.2552154541015625	2.36930029296875	1.310308746337891	0.4502601318359375	2.34681689453125	1.142515441894531	0.6138865966796875	2.3361103515625	1.084901275634766	0.6921221923828125	2.25314306640625	1.021187835693359	0.6591285400390625	2.336846923828125	1.024937110900879	0.6586558837890625	2.51927783203125	1.539952514648438	0.08474072265625	2.5895869140625	1.567269409179687	-0.0254063720703125	2.8039072265625	1.62638525390625	-0.2050443115234375	2.822521240234375	1.864066040039063	-0.207755126953125	2.75024072265625	1.940551513671875	-0.2061241455078125
77	2.600000000000001	2.55860546875	1.043655815124512	0.1363489990234375	2.515158203125	1.217227066040039	0.1057742919921875	2.487234375	1.358171234130859	0.08543420410156249	2.50790966796875	1.575188598632812	0.1210784912109375	2.488393798828125	1.5362236328125	0.1453255615234375	2.399864501953125	1.512969116210938	0.2583599853515625	2.369947265625	1.309001251220703	0.4495572509765625	2.34512451171875	1.137995712280274	0.6102740478515625	2.33609130859375	1.083736343383789	0.6913489990234375	2.25958544921875	1.009978355407715	0.6631798095703125	2.3311708984375	1.019379425048828	0.6608118896484375	2.5223798828125	1.5420830078125	0.08617370605468749	2.5970869140625	1.569311889648437	-0.0214437255859375	2.808923095703125	1.625231689453125	-0.2060302734375	2.82510546875	1.863534301757813	-0.213627685546875	2.75128125	1.938817993164062	-0.210379638671875
78	2.633334000000001	2.55774609375	1.044206092834473	0.1366298828125	2.513666015625	1.217415374755859	0.1062135009765625	2.48642138671875	1.358446868896484	0.086833740234375	2.50800048828125	1.574848327636719	0.1239969482421875	2.48822412109375	1.53586279296875	0.147873046875	2.402268798828125	1.520022033691406	0.263909912109375	2.37399072265625	1.312240325927734	0.450698486328125	2.35060498046875	1.138076065063476	0.6077783203125	2.344707763671875	1.078497184753418	0.685180908203125	2.277013671875	0.9936076049804687	0.6687810058593751	2.33897900390625	1.013446495056152	0.639710205078125	2.522423828125	1.541950622558594	0.0889639892578125	2.5986923828125	1.570206237792969	-0.0170804443359375	2.80698291015625	1.625337951660156	-0.205364013671875	2.82570751953125	1.863257141113281	-0.2090067138671875	2.75074658203125	1.937290710449219	-0.2079493408203125
79	2.7	2.558736328125	1.044446426391602	0.1340286865234375	2.5150751953125	1.217735015869141	0.10431884765625	2.48712548828125	1.358485198974609	0.08475244140625	2.50882080078125	1.574948608398437	0.120426513671875	2.4896064453125	1.536062622070312	0.14483642578125	2.4084658203125	1.520765869140625	0.264221435546875	2.37923779296875	1.312857940673828	0.4503896484375	2.3548447265625	1.138443023681641	0.606757568359375	2.351365478515625	1.079300689697266	0.68454345703125	2.28450537109375	0.9950085067749024	0.663021728515625	2.33698779296875	1.012326751708984	0.642006591796875	2.52266357421875	1.541941040039063	0.085319580078125	2.59671142578125	1.5714375	-0.021822509765625	2.809076904296875	1.62799365234375	-0.2047117919921875	2.82488525390625	1.865849853515625	-0.212076171875	2.7507744140625	1.940596557617188	-0.210008056640625
80	2.733334	2.55843212890625	1.046118988037109	0.1350169677734375	2.51603759765625	1.218708343505859	0.10399072265625	2.488185302734375	1.358648529052734	0.0829544677734375	2.508581787109375	1.574521484375	0.11732666015625	2.4895341796875	1.535843139648438	0.141778076171875	2.40517529296875	1.521109130859375	0.25823876953125	2.3806484375	1.313455993652344	0.443623291015625	2.3603955078125	1.139390930175781	0.599507568359375	2.35552001953125	1.080877151489258	0.677186279296875	2.29942529296875	0.9871782531738281	0.67355419921875	2.33535107421875	1.011535011291504	0.627545654296875	2.5226767578125	1.541518310546875	0.082613525390625	2.59633935546875	1.572449462890625	-0.0236995849609375	2.81207275390625	1.626189819335937	-0.201582763671875	2.82799560546875	1.86237158203125	-0.2209456787109375	2.7644931640625	1.943978149414062	-0.20362158203125
81	2.766667	2.55778857421875	1.049579208374023	0.133646728515625	2.515705810546875	1.222435394287109	0.1023388671875	2.4887998046875	1.362776641845703	0.0814779052734375	2.5108115234375	1.578655944824219	0.116601318359375	2.491590087890625	1.539964660644531	0.141024658203125	2.4072314453125	1.522585571289063	0.257350830078125	2.38214306640625	1.314779113769531	0.44302734375	2.361225830078125	1.140457427978516	0.5989892578125	2.35599853515625	1.080955390930176	0.6760478515625	2.32097509765625	0.980907829284668	0.703134765625	2.3048798828125	1.013013648986816	0.630085693359375	2.524552001953125	1.545646911621094	0.0816602783203125	2.59623193359375	1.5761298828125	-0.0263370361328125	2.81463232421875	1.628143493652344	-0.2020499267578125	2.8204140625	1.864455017089844	-0.2280919189453125	2.76141796875	1.946881042480469	-0.20078125
82	2.833334	2.5571796875	1.050261703491211	0.133915283203125	2.5136708984375	1.222557861328125	0.102271484375	2.4869921875	1.362907043457031	0.0819451904296875	2.5111806640625	1.578696044921875	0.1150802001953125	2.49186181640625	1.54040283203125	0.13997216796875	2.405001953125	1.518871459960938	0.2535933837890625	2.385860595703125	1.312562438964844	0.4413133544921875	2.370228271484375	1.139698913574219	0.5992340087890625	2.35904736328125	1.080949661254883	0.6761417236328126	2.31725830078125	0.9857878723144531	0.7100443115234375	2.33055517578125	1.01184790802002	0.6226124267578125	2.524304443359375	1.545312255859375	0.0803133544921875	2.59344189453125	1.572136413574219	-0.030157958984375	2.812142578125	1.630444274902344	-0.2031455078125	2.81279541015625	1.8663681640625	-0.2315609130859375	2.768772705078125	1.948693542480469	-0.18372705078125
83	2.866667000000001	2.5534580078125	1.044041893005371	0.132285888671875	2.510498046875	1.216959564208984	0.0995992431640625	2.48259619140625	1.357319244384766	0.07739343261718749	2.505242431640625	1.574496826171875	0.1076531982421875	2.48592431640625	1.536307983398438	0.133055908203125	2.398558837890625	1.519485595703125	0.247740966796875	2.382163818359375	1.311884429931641	0.43579248046875	2.3689609375	1.138034729003906	0.5941044921875001	2.363052734375	1.085000885009766	0.676031494140625	2.35886279296875	1.021234809875488	0.765215087890625	2.340688232421875	1.012562889099121	0.616162353515625	2.518876220703125	1.540576049804688	0.073347900390625	2.591145263671875	1.567211059570313	-0.035732177734375	2.8043212890625	1.641270751953125	-0.21125634765625	2.79680859375	1.87947705078125	-0.2199234619140625	2.82750537109375	1.947258666992187	-0.1454521484375
84	2.9	2.5540576171875	1.04637686920166	0.130740478515625	2.510388671875	1.219470336914062	0.0976461181640625	2.4819921875	1.360039093017578	0.0752440185546875	2.5024638671875	1.57766552734375	0.107417724609375	2.4834072265625	1.538994262695312	0.1325079345703125	2.39489306640625	1.520156616210937	0.2464134521484375	2.37941357421875	1.312823272705078	0.43578466796875	2.36653369140625	1.138890838623047	0.594826904296875	2.35971142578125	1.084401092529297	0.675989013671875	2.33836376953125	1.002435943603516	0.7461181640625	2.33439697265625	1.010865753173828	0.618900634765625	2.51655859375	1.544086669921875	0.07279711914062501	2.58822802734375	1.568838256835937	-0.0374873046875	2.79976318359375	1.64360986328125	-0.215731689453125	2.79200244140625	1.882178100585937	-0.228272216796875	2.82337353515625	1.944416381835937	-0.149055908203125
85	2.933334	2.5519462890625	1.04591690826416	0.1301180419921875	2.50833837890625	1.218604919433594	0.0971910400390625	2.48069482421875	1.359053344726562	0.0753333740234375	2.5026591796875	1.575838745117188	0.1085784912109375	2.483373046875	1.537263671875	0.1334044189453125	2.39350439453125	1.519395751953125	0.2459564208984375	2.37861328125	1.312784088134766	0.435171630859375	2.367099609375	1.140125778198242	0.59487353515625	2.36141455078125	1.087084045410156	0.6767978515625001	2.336092529296875	1.008285842895508	0.748800048828125	2.33982666015625	1.017009391784668	0.6128974609375	2.51648388671875	1.542423828125	0.07386376953125	2.58693310546875	1.568247314453125	-0.0365750732421875	2.79708154296875	1.64605908203125	-0.214063232421875	2.792084228515625	1.884171264648438	-0.225830322265625	2.824385986328125	1.944757446289063	-0.14604296875
86	3	2.55694921875	1.046400947570801	0.1315794677734375	2.511310791015625	1.218919494628906	0.0989473876953125	2.4812060546875	1.359043029785156	0.0767469482421875	2.50172119140625	1.577029052734375	0.104994873046875	2.48294091796875	1.538806396484375	0.130887939453125	2.39674267578125	1.517654296875	0.2460069580078125	2.383416748046875	1.311625	0.436624267578125	2.37300927734375	1.139273162841797	0.597277587890625	2.3696396484375	1.091434768676758	0.68264501953125	2.31531787109375	1.010277709960937	0.73299609375	2.3293642578125	1.021530700683594	0.617533447265625	2.51553369140625	1.542903442382813	0.070857177734375	2.58837353515625	1.56705908203125	-0.038658447265625	2.798150634765625	1.644666748046875	-0.2173958740234375	2.792624267578125	1.883137084960937	-0.2292872314453125	2.82531787109375	1.945688598632813	-0.1509708251953125
87	3.033334	2.55409033203125	1.045094940185547	0.1301595458984375	2.50986669921875	1.217632476806641	0.0971610107421875	2.48169677734375	1.357988342285156	0.07528076171875001	2.50350927734375	1.57514404296875	0.1062867431640625	2.48412548828125	1.536831176757812	0.13145068359375	2.39221337890625	1.517029235839844	0.242031005859375	2.376603515625	1.312927947998047	0.433937255859375	2.363981201171875	1.141997100830078	0.59543994140625	2.36422216796875	1.098764709472656	0.683134033203125	2.346503662109375	1.027486953735351	0.7646367187500001	2.32968408203125	1.024931983947754	0.5919892578125	2.5174775390625	1.541356506347656	0.07198474121093749	2.588666748046875	1.565707702636719	-0.038330810546875	2.7991416015625	1.645039245605469	-0.214804443359375	2.79426611328125	1.883213684082031	-0.2258465576171875	2.8248349609375	1.949388488769531	-0.1498939208984375
88	3.100000000000001	2.55625244140625	1.044954032897949	0.1312845458984375	2.51331494140625	1.218196594238281	0.098227783203125	2.48309130859375	1.358102325439453	0.07431994628906249	2.5012724609375	1.576338623046875	0.103246826171875	2.48264990234375	1.537851440429687	0.1289178466796875	2.39269677734375	1.521015380859375	0.2419661865234375	2.375111572265625	1.316007720947266	0.43358203125	2.361197265625	1.144600860595703	0.595182861328125	2.35778271484375	1.096991607666016	0.680742919921875	2.326326416015625	1.00750341796875	0.7363234863281251	2.3197158203125	1.019104873657227	0.60593408203125	2.51569384765625	1.542409790039063	0.0691212158203125	2.5862998046875	1.56788720703125	-0.0416474609375	2.79888671875	1.647435668945312	-0.21643994140625	2.7875908203125	1.885523315429688	-0.233593017578125	2.8184423828125	1.952311889648437	-0.1579910888671875
89	3.133334000000001	2.55687060546875	1.045309020996094	0.1313302001953125	2.51328857421875	1.218447448730469	0.0968564453125	2.4836513671875	1.358674224853516	0.0725562744140625	2.5015078125	1.577129089355469	0.1029521484375	2.48251611328125	1.53843896484375	0.1282139892578125	2.39240087890625	1.522445434570312	0.2415830078125	2.373865234375	1.31689794921875	0.433253662109375	2.35908056640625	1.144979553222656	0.59483740234375	2.35561328125	1.097294815063476	0.680549560546875	2.33605224609375	1.00022225189209	0.728751708984375	2.3121806640625	1.013734893798828	0.606321533203125	2.516394775390625	1.543324096679688	0.0687742919921875	2.59152685546875	1.57103466796875	-0.0387152099609375	2.799408203125	1.651220642089844	-0.2195928955078125	2.789932861328125	1.890068542480469	-0.232611572265625	2.82315869140625	1.953847839355469	-0.155181884765625
90	3.166667	2.56002001953125	1.043622589111328	0.130564697265625	2.5166044921875	1.216894927978516	0.0963248291015625	2.48450146484375	1.356359130859375	0.07060205078124999	2.49914111328125	1.575779602050781	0.095684326171875	2.479833984375	1.537542724609375	0.1214166259765625	2.395328125	1.520624267578125	0.2389403076171875	2.3756455078125	1.314942047119141	0.4304508056640625	2.359991455078125	1.142955535888672	0.5919630126953125	2.356833740234375	1.096411605834961	0.6783382568359375	2.32570654296875	1.005812301635742	0.7327247314453125	2.312040283203125	1.017853996276856	0.6022479248046875	2.51537646484375	1.541252319335938	0.06285070800781251	2.593456298828125	1.56884814453125	-0.042587890625	2.801735107421875	1.648340026855469	-0.2234232177734375	2.789541748046875	1.887035461425781	-0.2379410400390625	2.8201015625	1.953908386230469	-0.1620030517578125
91	3.233334	2.559212890625	1.042647079467773	0.1284349365234375	2.515898193359375	1.215612976074219	0.0936746826171875	2.483596435546875	1.354742279052734	0.06737451171875	2.497459716796875	1.574013916015625	0.09186059570312501	2.478193359375	1.535837280273437	0.1175968017578125	2.3931884765625	1.519542114257812	0.234631591796875	2.370861328125	1.315253570556641	0.42684765625	2.352994384765625	1.144443511962891	0.58896435546875	2.34564697265625	1.096489898681641	0.674173095703125	2.328965087890625	1.024901710510254	0.756044189453125	2.319208984375	1.019644371032715	0.59366064453125	2.51390478515625	1.53948486328125	0.0592259521484375	2.591833984375	1.5673291015625	-0.046055419921875	2.79811767578125	1.648744018554688	-0.227776123046875	2.78324560546875	1.8869140625	-0.243650390625	2.814598388671875	1.95247998046875	-0.167073974609375
92	3.266667	2.559626953125	1.041879463195801	0.1282113037109375	2.5159599609375	1.214752838134766	0.0936961669921875	2.48335205078125	1.353802032470703	0.06757263183593749	2.49695166015625	1.573017944335938	0.0921527099609375	2.4778134765625	1.534807373046875	0.1179073486328125	2.39315283203125	1.518323364257812	0.235115234375	2.37132958984375	1.313734649658203	0.42695556640625	2.3538837890625	1.142669036865234	0.5887529296875	2.34956201171875	1.09542497253418	0.67453173828125	2.343283203125	1.033385131835937	0.76514599609375	2.31186572265625	1.022759750366211	0.582372314453125	2.51335888671875	1.538542846679688	0.0594635009765625	2.590768310546875	1.566674194335937	-0.046077392578125	2.795906005859375	1.64887939453125	-0.2286121826171875	2.78071142578125	1.887005493164063	-0.2438267822265625	2.81289697265625	1.952247314453125	-0.167359375
93	3.3	2.562709228515625	1.036510955810547	0.127888427734375	2.5200810546875	1.208908050537109	0.0927645263671875	2.486162353515625	1.346791137695313	0.06478552246093749	2.4956455078125	1.565562744140625	0.0888726806640625	2.477439208984375	1.527158569335938	0.1147047119140625	2.393384765625	1.513276489257813	0.23210546875	2.373419921875	1.312379760742187	0.4267064208984375	2.35706689453125	1.144072723388672	0.5903939208984375	2.35113916015625	1.097448547363281	0.6760562744140625	2.35117822265625	1.045860610961914	0.7728055419921875	2.29815185546875	1.029417572021484	0.5765631103515625	2.512486083984375	1.53146484375	0.0562564697265625	2.58843115234375	1.564977294921875	-0.0482261962890625	2.7945048828125	1.654064575195312	-0.2249405517578125	2.7793671875	1.89136572265625	-0.2410167236328125	2.808236572265625	1.952201049804688	-0.1601851806640625
94	3.333334	2.56465283203125	1.039529800415039	0.12862744140625	2.51915966796875	1.211176177978516	0.0923157958984375	2.4862177734375	1.349681243896484	0.0653563232421875	2.49823291015625	1.56834814453125	0.0915994873046875	2.480364501953125	1.529765258789062	0.117516357421875	2.39643408203125	1.512317016601562	0.2347462158203125	2.3754248046875	1.311772369384766	0.4300863037109375	2.358173828125	1.143735977172851	0.5943670654296875	2.34816748046875	1.092699478149414	0.6772237548828125	2.31058203125	1.002547523498535	0.7273299560546875	2.30551123046875	1.021555137634277	0.5939595947265625	2.5139296875	1.534435546875	0.0581375732421875	2.587621826171875	1.566637573242188	-0.0485528564453125	2.79005517578125	1.654800170898437	-0.230420654296875	2.775052001953125	1.892459106445312	-0.2455740966796875	2.806141845703125	1.952811767578125	-0.1650394287109375
95	3.366667000000001	2.563923828125	1.035476371765137	0.1247509765625	2.51923486328125	1.207248168945313	0.0888074951171875	2.486235595703125	1.345587615966797	0.0617330322265625	2.498146484375	1.564140869140625	0.08738134765625	2.48036279296875	1.525645141601562	0.1134044189453125	2.39836474609375	1.510847930908203	0.2322022705078125	2.37519970703125	1.310803497314453	0.4274674072265625	2.35623876953125	1.143232833862305	0.5917469482421875	2.346817626953125	1.092166687011719	0.6745550537109375	2.33305224609375	1.025464080810547	0.7605284423828125	2.30239892578125	1.024558349609375	0.5920787353515625	2.51379345703125	1.530182983398438	0.054006591796875	2.58695361328125	1.564393432617188	-0.0522813720703125	2.79033984375	1.654686645507812	-0.2316395263671875	2.77820068359375	1.892386596679688	-0.2454486083984375	2.81076416015625	1.954199584960937	-0.166742431640625
96	3.399999999999999	2.564177001953125	1.035435760498047	0.12445263671875	2.519415771484375	1.207062194824219	0.088197998046875	2.487130615234375	1.345554718017578	0.0612940673828125	2.5007421875	1.563988891601563	0.086500244140625	2.482748046875	1.52568701171875	0.1126337890625	2.399353271484375	1.511551544189453	0.2304793701171875	2.37646630859375	1.312334136962891	0.4264921875	2.35786279296875	1.145552047729492	0.5915056152343749	2.3498525390625	1.099324951171875	0.67721728515625	2.32734033203125	1.016801086425781	0.7458134765625	2.300740966796875	1.021493240356445	0.5969191894531251	2.5160380859375	1.529864990234375	0.0531558837890625	2.5887451171875	1.566043090820312	-0.0527371826171875	2.79126904296875	1.65621484375	-0.232984130859375	2.773434326171875	1.893323486328125	-0.2492435302734375	2.80029931640625	1.957091918945312	-0.169992919921875
97	3.433333999999999	2.564541259765625	1.033891845703125	0.1242607421875	2.521158203125	1.205742584228516	0.088484130859375	2.48789013671875	1.343654479980469	0.0607454833984375	2.498964111328125	1.561924072265625	0.08630102539062499	2.481591064453125	1.523400634765625	0.11241552734375	2.39777001953125	1.510022796630859	0.2298316650390625	2.37587841796875	1.311259155273437	0.42593603515625	2.35805419921875	1.144825820922851	0.5909833984375	2.3489951171875	1.098496887207031	0.6764013671875	2.330514404296875	1.032858047485351	0.762095458984375	2.3074921875	1.030183753967285	0.5846591796875	2.51448388671875	1.528096069335938	0.052849609375	2.58635302734375	1.563075927734375	-0.0538128662109375	2.789056640625	1.657118530273437	-0.231313720703125	2.773353271484375	1.8941435546875	-0.246767578125	2.802388671875	1.958947021484375	-0.1693099365234375
98	3.466667	2.5652177734375	1.034096893310547	0.1204814453125	2.52164794921875	1.206124969482422	0.08503173828125	2.489212890625	1.344525573730469	0.0581312255859375	2.5022275390625	1.562698364257812	0.0851217041015625	2.484836669921875	1.524089111328125	0.1111754150390625	2.40191552734375	1.510023345947266	0.2292955322265625	2.380306640625	1.311253845214844	0.4257548828125	2.362728759765625	1.144815582275391	0.591099365234375	2.359890625	1.095364318847656	0.675283203125	2.30816015625	1.007079746246338	0.714564697265625	2.30323046875	1.026518203735352	0.61258349609375	2.5171357421875	1.528966552734375	0.05123583984375	2.5878916015625	1.564635131835937	-0.0560782470703125	2.78813037109375	1.660626342773437	-0.235699462890625	2.77067724609375	1.897707153320312	-0.25144140625	2.79596435546875	1.956261962890625	-0.167821533203125
99	3.533334000000001	2.566095458984375	1.03466276550293	0.1205272216796875	2.519876953125	1.206241455078125	0.0842279052734375	2.487470458984375	1.345076904296875	0.0578226318359375	2.50237939453125	1.563716186523437	0.0840072021484375	2.48521044921875	1.525201782226563	0.1105528564453125	2.4039462890625	1.510150238037109	0.2300869140625	2.38088525390625	1.310149719238281	0.4260128173828125	2.36184228515625	1.142491500854492	0.5906995849609376	2.35669677734375	1.089788360595703	0.6730299072265625	2.30744091796875	1.003239402770996	0.7193912353515625	2.318003173828125	1.020760177612305	0.6178936767578125	2.5164619140625	1.529726318359375	0.0498636474609375	2.58612548828125	1.561210815429688	-0.0598135986328125	2.78693115234375	1.662014282226562	-0.2371524658203125	2.774515625	1.900122192382812	-0.249821044921875	2.7979140625	1.960219970703125	-0.1664549560546875
100	3.566667	2.566542236328125	1.035038612365723	0.1211934814453125	2.520246826171875	1.206165222167969	0.0823131103515625	2.48906396484375	1.345150299072266	0.0546912841796875	2.50341455078125	1.563711059570313	0.0830582275390625	2.485978515625	1.5249091796875	0.1090716552734375	2.4021640625	1.509622100830078	0.2269271240234375	2.3773203125	1.30977426147461	0.4230738525390625	2.357072998046875	1.142440643310547	0.5881834716796875	2.35149169921875	1.09075846862793	0.6712115478515625	2.33438037109375	1.00950032043457	0.7432359619140625	2.316042724609375	1.012958595275879	0.6088614501953125	2.517938720703125	1.53002685546875	0.048745849609375	2.588049560546875	1.563898315429687	-0.0600462646484375	2.790658203125	1.659810424804688	-0.2383692626953125	2.7721630859375	1.897581787109375	-0.2529547119140625	2.79663232421875	1.956075805664062	-0.1686666259765625
101	3.600000000000001	2.567917236328125	1.035961517333984	0.1188272705078125	2.5225390625	1.207436676025391	0.08041357421875001	2.49098974609375	1.346275939941406	0.0524835205078125	2.50544482421875	1.565111572265625	0.078568115234375	2.48804248046875	1.526585693359375	0.1050096435546875	2.40586767578125	1.510502838134766	0.2239073486328125	2.3797255859375	1.310625183105469	0.4198504638671875	2.35806982421875	1.143050582885742	0.5845330810546875	2.348937744140625	1.083242752075195	0.6615738525390625	2.33697900390625	0.9943915786743164	0.7251771240234375	2.31717578125	1.007254043579102	0.6134534912109375	2.51990234375	1.531071166992187	0.044581298828125	2.59114501953125	1.563716186523437	-0.06384814453125	2.7942685546875	1.659478759765625	-0.24165966796875	2.77655810546875	1.897390380859375	-0.2548233642578125	2.79977294921875	1.953441284179688	-0.1685452880859375
102	3.666666999999999	2.5663505859375	1.03670140838623	0.1177911376953125	2.52098974609375	1.208387023925781	0.079462890625	2.49013720703125	1.347621551513672	0.0519931640625	2.5056552734375	1.566395812988281	0.0797471923828125	2.4881162109375	1.527710021972656	0.10595556640625	2.40265771484375	1.50598681640625	0.2217750244140625	2.381285888671875	1.305923278808594	0.4184970703125	2.3614541015625	1.136666976928711	0.58201416015625	2.354987060546875	1.077489929199219	0.659927978515625	2.33232861328125	0.9831505584716796	0.711822998046875	2.31645703125	1.006786560058594	0.62227978515625	2.5199013671875	1.532518798828125	0.0454373779296875	2.58931494140625	1.564015808105469	-0.06466528320312501	2.78920947265625	1.660530151367188	-0.2461412353515625	2.77439111328125	1.899035766601562	-0.2559110107421875	2.7990927734375	1.956942626953125	-0.1711597900390625
103	3.7	2.56809423828125	1.035588973999023	0.11971826171875	2.522962646484375	1.2076337890625	0.08160131835937499	2.491232421875	1.346773895263672	0.053650146484375	2.505502685546875	1.566144409179687	0.07962060546874999	2.48833837890625	1.527505249023438	0.106266357421875	2.40522119140625	1.506374359130859	0.2241214599609375	2.38345263671875	1.304881988525391	0.41986767578125	2.36509228515625	1.135707214355469	0.584087158203125	2.3591953125	1.079520935058594	0.6643857421875	2.3165244140625	0.9803580551147461	0.6863874511718751	2.32781591796875	1.007251953125	0.6240556640625	2.519796142578125	1.5320439453125	0.0454552001953125	2.59035986328125	1.563189575195313	-0.06422924804687501	2.79250927734375	1.660038696289063	-0.243611083984375	2.773558349609375	1.898503295898438	-0.25481201171875	2.799294921875	1.957665649414063	-0.1710694580078125
104	3.733334	2.5671962890625	1.035776672363281	0.1182275390625	2.52218408203125	1.207753509521484	0.07965234374999999	2.49056494140625	1.346851806640625	0.051358154296875	2.50474951171875	1.566271423339844	0.0769853515625	2.487466796875	1.527682678222656	0.1036292724609375	2.4038134765625	1.506763061523438	0.221144775390625	2.38113037109375	1.305449920654297	0.4169775390625	2.36224853515625	1.136591705322266	0.5814680175781251	2.35815673828125	1.081914169311524	0.6629140625	2.31700244140625	0.987054012298584	0.70094580078125	2.330240234375	1.009490333557129	0.61953515625	2.51918505859375	1.532106079101562	0.0429437255859375	2.59032177734375	1.563187072753906	-0.06639074707031251	2.79381494140625	1.66025390625	-0.244134765625	2.77494189453125	1.898721435546875	-0.25547900390625	2.79938671875	1.95868505859375	-0.17191748046875
105	3.766667000000001	2.566833984375	1.03572452545166	0.11867578125	2.521696044921875	1.207729400634766	0.080364990234375	2.48996484375	1.346847290039062	0.0522855224609375	2.503884765625	1.5662392578125	0.0783109130859375	2.48661328125	1.527585266113281	0.1048685302734375	2.40284765625	1.506378967285156	0.22225439453125	2.3801640625	1.304726409912109	0.417741455078125	2.3612958984375	1.135593368530273	0.581954345703125	2.3572314453125	1.080846252441406	0.663356201171875	2.316462890625	0.9860748558044433	0.7020224609375	2.32898974609375	1.008577575683594	0.620802001953125	2.51839599609375	1.532148193359375	0.044226318359375	2.589615234375	1.563492004394531	-0.0649814453125	2.79316064453125	1.661087585449219	-0.2423802490234375	2.774002197265625	1.899551818847656	-0.2533616943359375	2.7982822265625	1.959399169921875	-0.16966748046875
106	3.833334	2.5668359375	1.035725074768066	0.1186744384765625	2.521697509765625	1.207729766845703	0.0803634033203125	2.4899658203125	1.346847503662109	0.0522840576171875	2.50388525390625	1.56623974609375	0.0783079833984375	2.4866142578125	1.527585815429688	0.10486572265625	2.40285009765625	1.506380035400391	0.222252685546875	2.38016748046875	1.304728118896484	0.4177408447265625	2.36130029296875	1.135595397949219	0.5819542236328125	2.35723388671875	1.080849090576172	0.6633565673828125	2.31646875	0.9860819320678711	0.7020372314453125	2.328987060546875	1.008583755493164	0.6208221435546875	2.51839599609375	1.532148681640625	0.0442230224609375	2.589613037109375	1.563491943359375	-0.0649862060546875	2.793154296875	1.661087646484375	-0.242389892578125	2.7739931640625	1.899551635742188	-0.2533734130859375	2.7982724609375	1.959401000976563	-0.169680419921875
107	3.866667000000001	2.564875	1.034680923461914	0.1185953369140625	2.519064208984375	1.206390258789062	0.07976086425781249	2.4867978515625	1.345295654296875	0.05124267578125	2.500099365234375	1.564830993652344	0.076367919921875	2.483037109375	1.52622607421875	0.10313134765625	2.399717529296875	1.505211669921875	0.2208687744140625	2.378306640625	1.304252563476562	0.4172120361328125	2.36050634765625	1.135702453613281	0.5821419677734375	2.3568759765625	1.081261383056641	0.6637694091796875	2.316538330078125	0.9865164642333984	0.7029490966796875	2.32872412109375	1.008741088867187	0.6216072998046875	2.51460986328125	1.530653503417969	0.042369384765625	2.5853759765625	1.561797302246094	-0.0671895751953125	2.78803466796875	1.659348022460938	-0.2456253662109375	2.768076171875	1.897705139160156	-0.2574747314453125	2.792431640625	1.95795751953125	-0.17409375
108	3.899999999999999	2.565734375	1.034627670288086	0.11606591796875	2.52227001953125	1.207783233642578	0.08096398925781249	2.488592041015625	1.346596496582031	0.0534993896484375	2.501223876953125	1.566251037597656	0.0783193359375	2.484314453125	1.527619934082031	0.10516064453125	2.403102294921875	1.5068017578125	0.224431640625	2.3778017578125	1.303155548095703	0.4175987548828125	2.356366455078125	1.132110290527344	0.5795694580078125	2.355719970703125	1.081395477294922	0.6636617431640625	2.305744873046875	0.9945180053710938	0.7094705810546875	2.3200048828125	1.012709312438965	0.6336304931640625	2.515805419921875	1.532067565917969	0.0443424072265625	2.585857666015625	1.562411437988281	-0.0659302978515625	2.789036865234375	1.655884643554687	-0.2460418701171875	2.76634765625	1.893906921386719	-0.2604124755859375	2.790970703125	1.954195678710938	-0.1771092529296875
109	3.933333999999999	2.568232421875	1.034676910400391	0.118630859375	2.52526220703125	1.207898406982422	0.082123779296875	2.49061767578125	1.346274780273438	0.0527808837890625	2.499534423828125	1.566499389648437	0.0765494384765625	2.482392333984375	1.527753234863281	0.103190185546875	2.40298828125	1.504602844238281	0.223462158203125	2.377925537109375	1.301296356201172	0.4175179443359375	2.35690966796875	1.130671569824219	0.5804058837890625	2.345194091796875	1.081792907714844	0.6649107666015625	2.3119814453125	0.9848651008605958	0.7058404541015625	2.32200732421875	1.005578598022461	0.6359276123046875	2.51555029296875	1.532274658203125	0.043174072265625	2.5886337890625	1.562292236328125	-0.06540649414062499	2.79685693359375	1.655860107421875	-0.2401884765625	2.766182861328125	1.892525634765625	-0.2639471435546875	2.789951171875	1.95270166015625	-0.18015185546875
110	4.000000000000001	2.56843212890625	1.032281875610352	0.113714599609375	2.52586572265625	1.205556762695313	0.0755667724609375	2.491595458984375	1.343993041992187	0.044936767578125	2.49795947265625	1.564359069824219	0.0713790283203125	2.4806787109375	1.525088806152344	0.09730383300781251	2.400887451171875	1.502214782714844	0.2176561279296875	2.36607568359375	1.295421966552734	0.4071278076171875	2.32906005859375	1.117027282714844	0.5590220947265625	2.32070263671875	1.063923858642578	0.6415362548828125	2.2853544921875	0.9679198913574218	0.6833223876953125	2.301322509765625	0.9984876022338868	0.6294888916015625	2.514941650390625	1.530615844726563	0.037869140625	2.5900009765625	1.561321105957031	-0.06943005371093749	2.8092177734375	1.64547509765625	-0.2361256103515625	2.754893798828125	1.875181945800781	-0.2806668701171875	2.78398681640625	1.946370788574219	-0.207664306640625
111	4.033334000000001	2.567301025390625	1.031584136962891	0.110423583984375	2.52545654296875	1.204822906494141	0.07267138671874999	2.49046435546875	1.342741882324219	0.0416068115234375	2.49621728515625	1.56296728515625	0.0664127197265625	2.4781025390625	1.523984741210938	0.0920504150390625	2.39703515625	1.502907592773437	0.211599365234375	2.3580537109375	1.291062225341797	0.3938858642578125	2.30941357421875	1.105175704956055	0.5323497314453125	2.28907763671875	1.055669647216797	0.6148353271484375	2.2676630859375	0.966661117553711	0.6764254150390625	2.298534912109375	0.9998611221313477	0.6202225341796875	2.51419482421875	1.528990844726563	0.03378759765625	2.592299560546875	1.560697998046875	-0.07074890136718751	2.81796826171875	1.639330200195313	-0.2306182861328125	2.7529111328125	1.861118957519531	-0.2946358642578125	2.783848388671875	1.937873107910156	-0.2286024169921875
112	4.066667	2.565094970703125	1.031460540771484	0.1105589599609375	2.52353076171875	1.203863403320312	0.0719620361328125	2.48909033203125	1.34122998046875	0.0403861083984375	2.49333740234375	1.560919494628906	0.06272851562499999	2.474536865234375	1.522320678710937	0.08808630371093749	2.390548828125	1.501645935058594	0.20499462890625	2.35083203125	1.287978851318359	0.3833226318359375	2.27550537109375	1.090961318969726	0.4890731201171875	2.25438427734375	1.033977081298828	0.5659029541015625	2.259140380859375	0.9357441711425781	0.6150062255859375	2.28139404296875	1.005145889282226	0.5899417724609375	2.51244921875	1.526757141113281	0.0312537841796875	2.59432421875	1.555173156738281	-0.070667724609375	2.826357177734375	1.633960510253906	-0.2190047607421875	2.747936767578125	1.839227294921875	-0.3128521728515625	2.77555810546875	1.926279602050781	-0.260088623046875
113	4.100000000000001	2.565510986328125	1.028360061645508	0.1100750732421875	2.5243056640625	1.200468322753906	0.07209716796875	2.49020556640625	1.337623718261719	0.041046875	2.494466796875	1.556756774902344	0.062925048828125	2.475376953125	1.518338928222656	0.08807519531249999	2.390156005859375	1.497100891113281	0.2034903564453125	2.34491357421875	1.275816040039063	0.369591064453125	2.247078369140625	1.073467971801758	0.439265869140625	2.23107275390625	1.009722381591797	0.5115458984375	2.2238232421875	0.9266620483398438	0.582724365234375	2.25934423828125	0.9847254257202148	0.53405126953125	2.51384423828125	1.522598022460937	0.0318284912109375	2.59787109375	1.546836608886719	-0.06893774414062501	2.83520458984375	1.613654724121094	-0.2132071533203125	2.74802685546875	1.803606872558594	-0.3276624755859375	2.77365966796875	1.896450378417969	-0.2853809814453125
114	4.166666999999999	2.58143701171875	1.022939895629883	0.1040914306640625	2.540035888671875	1.195394088745117	0.06749560546875	2.5069970703125	1.333285034179688	0.03827587890625	2.50726220703125	1.553027770996094	0.0549224853515625	2.486864501953125	1.51496728515625	0.0796337890625	2.388460205078125	1.501653686523437	0.1854376220703125	2.3603779296875	1.247980972290039	0.301809326171875	2.241853271484375	1.047412353515625	0.26789892578125	2.236121337890625	0.9866541442871094	0.344247314453125	2.256609619140625	0.9300207672119141	0.435913818359375	2.254905517578125	0.9427449378967285	0.333132080078125	2.52917578125	1.518363037109375	0.0261136474609375	2.619904052734375	1.534625061035156	-0.0704439697265625	2.87431689453125	1.579622985839844	-0.192654541015625	2.763155517578125	1.710318786621094	-0.3581829833984375	2.7677783203125	1.814950988769531	-0.347868896484375
115	4.2	2.577743896484375	1.020339508056641	0.1136785888671875	2.5342587890625	1.192150085449219	0.0722763671875	2.50029052734375	1.329820526123047	0.03966845703125	2.497823974609375	1.550985107421875	0.0512049560546875	2.4763916015625	1.513118530273438	0.0758426513671875	2.375656005859375	1.507870330810547	0.181160400390625	2.35099169921875	1.239393249511719	0.2635294189453125	2.241158203125	1.042368072509766	0.192105224609375	2.262517578125	0.9833027801513672	0.2676351318359375	2.3027197265625	0.9212841567993164	0.3494176025390625	2.268837890625	0.9319503784179688	0.2287176513671875	2.521609130859375	1.515704223632813	0.02424951171875	2.618092041015625	1.5279951171875	-0.06815625	2.8797265625	1.546016723632813	-0.185336181640625	2.76123779296875	1.656177612304687	-0.3620709228515625	2.782203857421875	1.759276245117187	-0.372945068359375
116	4.233334	2.5760947265625	1.026850250244141	0.124157958984375	2.537516845703125	1.198397994995117	0.07919689941406249	2.50692578125	1.335642028808594	0.0434207763671875	2.498283203125	1.556300048828125	0.0471014404296875	2.4767734375	1.518820617675781	0.07197839355468751	2.3685244140625	1.511702697753906	0.1688258056640625	2.34534423828125	1.235539657592774	0.21598974609375	2.24542236328125	1.04795378112793	0.113532470703125	2.28318310546875	0.9773625259399414	0.16998291015625	2.346525634765625	0.9190808868408203	0.238348388671875	2.3146220703125	0.9508615989685059	0.127315673828125	2.5241123046875	1.520891235351562	0.0225670166015625	2.624519775390625	1.529864501953125	-0.06538708496093749	2.89577294921875	1.523894836425781	-0.1572152099609375	2.80463037109375	1.611272155761719	-0.360061767578125	2.72082763671875	1.669331604003906	-0.38709326171875
117	4.266667000000001	2.56563916015625	1.031761276245117	0.1061708984375	2.5309775390625	1.204009140014648	0.06334252929687501	2.50396044921875	1.34197900390625	0.0296243896484375	2.4967578125	1.561837036132812	0.0361932373046875	2.4735791015625	1.524298828125	0.0590457763671875	2.34914306640625	1.513197692871094	0.1324659423828125	2.33943896484375	1.234373947143555	0.1575850830078125	2.269511474609375	1.048689239501953	0.0314617919921875	2.326393310546875	0.9811903495788574	0.07312683105468749	2.38416015625	0.9223745651245117	0.1452447509765625	2.38002490234375	1.011666717529297	0.054207275390625	2.52367822265625	1.5267158203125	0.012809814453125	2.62855419921875	1.534681884765625	-0.0690977783203125	2.902638671875	1.526015625	-0.1482667236328125	2.81555078125	1.596490234375	-0.358345703125	2.73816650390625	1.625064208984375	-0.4234674072265625
118	4.3	2.56930615234375	1.039001121520996	0.0979532470703125	2.53930419921875	1.214510330200195	0.0600321044921875	2.518796875	1.355966064453125	0.03262255859375	2.5060048828125	1.577111694335938	0.0358038330078125	2.4814267578125	1.53902099609375	0.0569364013671875	2.3461806640625	1.510562683105469	0.1035950927734375	2.34078662109375	1.231313095092773	0.1424010009765625	2.392119384765625	1.093844177246094	-0.04328955078125	2.43636181640625	1.020221138000488	0.0044290771484375	2.46440283203125	0.9442509689331055	0.0792596435546875	2.48317626953125	1.05939176940918	0.026191162109375	2.53601611328125	1.542166076660156	0.01539404296875	2.63510986328125	1.542766784667969	-0.0750968017578125	2.915079345703125	1.516533264160156	-0.13410009765625	2.84262451171875	1.565368713378906	-0.3572730712890625	2.760381103515625	1.559643737792969	-0.4235782470703125
119	4.333334	2.56860400390625	1.036021003723145	0.1054049072265625	2.532594970703125	1.208323318481445	0.0589354248046875	2.50321630859375	1.345806976318359	0.0212752685546875	2.49588818359375	1.566802795410156	0.03505908203125	2.46873486328125	1.528442443847656	0.0521751708984375	2.335582275390625	1.512690612792969	0.1096402587890625	2.338208984375	1.238859710693359	0.042326904296875	2.528006103515625	1.164687805175781	-0.078062255859375	2.53820458984375	1.076233573913574	-0.0365003662109375	2.519368408203125	0.9773075408935546	0.008412475585937501	2.5434443359375	1.102139717102051	0.022520751953125	2.526524169921875	1.532051147460938	0.0152506103515625	2.63246435546875	1.539681091308594	-0.0667755126953125	2.91071630859375	1.515406127929688	-0.134194091796875	2.856140625	1.538038146972656	-0.3664747314453125	2.77886962890625	1.514891052246094	-0.434939208984375
120	4.399999999999999	2.59211962890625	1.036054710388184	0.1268609619140625	2.550632080078125	1.20661474609375	0.0669970703125	2.519737548828125	1.344200561523437	0.0211859130859375	2.51191943359375	1.569574279785156	0.030226318359375	2.482477294921875	1.53090625	0.0455289306640625	2.34262646484375	1.503574340820312	0.08769775390625	2.365511474609375	1.254296615600586	-0.053230712890625	2.53149560546875	1.210924606323242	-0.222645263671875	2.60748046875	1.172414321899414	-0.17007666015625	2.67195849609375	1.129951370239258	-0.08848718261718749	2.65100732421875	1.227702438354492	-0.178445556640625	2.54483056640625	1.53371533203125	0.0139332275390625	2.659889892578125	1.5342216796875	-0.0598973388671875	2.9480458984375	1.520602600097656	-0.1094637451171875	2.87672021484375	1.430051696777344	-0.3247020263671875	2.805361328125	1.382644653320312	-0.390100830078125
121	4.433333999999999	2.58904150390625	1.030674919128418	0.142990966796875	2.55274658203125	1.202263366699219	0.079715576171875	2.520373779296875	1.337481628417969	0.0259913330078125	2.51037646484375	1.564123474121094	0.0221474609375	2.47996923828125	1.52582080078125	0.0373895263671875	2.33533837890625	1.509749572753906	0.07120556640625	2.36066845703125	1.249054794311523	-0.0504649658203125	2.53406396484375	1.228768447875977	-0.2186248779296875	2.633616455078125	1.229466567993164	-0.2333297119140625	2.7459384765625	1.225474349975586	-0.2223631591796875	2.665897216796875	1.255373550415039	-0.2574771728515625	2.544825927734375	1.527596923828125	0.01024365234375	2.667543212890625	1.53239208984375	-0.0514603271484375	2.956913330078125	1.501724731445313	-0.095249267578125	2.8717275390625	1.380812622070313	-0.2911470947265625	2.797290283203125	1.346000915527344	-0.3617742919921875
122	4.466667	2.59684033203125	1.035057250976563	0.1325865478515625	2.56402001953125	1.207861755371094	0.07211914062499999	2.530404052734375	1.341836822509766	0.017064453125	2.52028125	1.567793090820313	0.008547607421875001	2.489665771484375	1.529846801757813	0.0238458251953125	2.34387060546875	1.519737915039062	0.053052490234375	2.37319580078125	1.254188201904297	-0.0547689208984375	2.55327978515625	1.240627502441406	-0.21556640625	2.6528134765625	1.247911956787109	-0.22643701171875	2.764677978515625	1.252306335449219	-0.2138863525390625	2.68668359375	1.265172882080078	-0.26555712890625	2.55493359375	1.531178466796875	-0.00185986328125	2.68000146484375	1.5364541015625	-0.0577919921875	2.966734130859375	1.490222259521484	-0.1004459228515625	2.877067626953125	1.365299102783203	-0.2910074462890625	2.80508837890625	1.326637939453125	-0.3617764892578125
123	4.533334000000001	2.56816455078125	1.030743278503418	0.172428955078125	2.53794580078125	1.203261123657227	0.1050758056640625	2.508837646484375	1.338141540527344	0.0462135009765625	2.505271728515625	1.566187561035156	0.0349239501953125	2.472369140625	1.528875061035156	0.048453125	2.3235625	1.515265930175781	0.065160888671875	2.3771103515625	1.246333450317383	-0.0312275390625	2.5898505859375	1.264329711914062	-0.1492559814453125	2.69105859375	1.261848937988281	-0.1462889404296875	2.79591796875	1.253904159545898	-0.1031820068359375	2.697251708984375	1.217625717163086	-0.251277099609375	2.5399033203125	1.528253540039063	0.0272640380859375	2.66845849609375	1.513851867675781	-0.0217218017578125	2.9511669921875	1.444229675292969	-0.07592797851562499	2.909269775390625	1.395724365234375	-0.3145093994140625	2.842166015625	1.313356384277344	-0.3391053466796875
124	4.566667	2.579399169921875	1.044245277404785	0.1685008544921875	2.54604833984375	1.216303497314453	0.10330712890625	2.51546923828125	1.35137060546875	0.0470076904296875	2.50637646484375	1.578639465332031	0.0400970458984375	2.47434326171875	1.540397583007812	0.05237548828125	2.32632421875	1.52474169921875	0.0695584716796875	2.37716357421875	1.253751159667969	-0.0191728515625	2.59464208984375	1.279406677246094	-0.1247325439453125	2.694663818359375	1.289390930175781	-0.1156546630859375	2.806052978515625	1.304867034912109	-0.102244873046875	2.61298583984375	1.257522338867187	-0.25570068359375	2.54192919921875	1.541863098144531	0.032242919921875	2.6719638671875	1.534176879882812	-0.012834228515625	2.9448896484375	1.434945037841797	-0.065397216796875	2.8410087890625	1.2795234375	-0.2255738525390625	2.7846875	1.198394912719727	-0.2709114990234375
125	4.600000000000001	2.5622705078125	1.03818367767334	0.1852762451171875	2.5239912109375	1.207862640380859	0.120833740234375	2.49232763671875	1.342827087402344	0.0681688232421875	2.47894580078125	1.567993835449219	0.059392333984375	2.448060791015625	1.529581848144531	0.07234863281249999	2.30245849609375	1.5096162109375	0.09456372070312501	2.35511328125	1.240696472167969	0.008157470703124999	2.57560400390625	1.267292358398437	-0.08582397460937501	2.674262451171875	1.281225372314453	-0.07600427246093749	2.78125830078125	1.276813415527344	-0.0420224609375	2.596319091796875	1.241882934570313	-0.214703125	2.514790771484375	1.532110900878906	0.0514515380859375	2.643796875	1.528224060058594	0.0062904052734375	2.910246826171875	1.419233093261719	-0.0469547119140625	2.7843232421875	1.269476959228516	-0.1930841064453125	2.741426513671875	1.189911987304688	-0.2518248291015625
126	4.633334000000001	2.53730859375	1.024431770324707	0.208896240234375	2.49255859375	1.192188629150391	0.1459971923828125	2.46275	1.329897827148438	0.101923828125	2.45889453125	1.554310302734375	0.0907708740234375	2.42702099609375	1.51761181640625	0.105306884765625	2.285271240234375	1.515363037109375	0.1476912841796875	2.29474169921875	1.237969940185547	0.07854614257812501	2.491810302734375	1.240175842285156	-0.058547607421875	2.58954052734375	1.257684234619141	-0.049790283203125	2.69719091796875	1.286185638427734	-0.0393756103515625	2.5662470703125	1.226893493652344	-0.1813856201171875	2.49266162109375	1.516962768554687	0.082003173828125	2.614623046875	1.504692535400391	0.02280224609375	2.86711962890625	1.365336212158203	-0.0192467041015625	2.7519189453125	1.244316955566406	-0.1958450927734375	2.669501953125	1.175985214233398	-0.1884010009765625
127	4.666666999999999	2.53052001953125	1.032977676391602	0.2070904541015625	2.48340771484375	1.201563003540039	0.150894287109375	2.45522509765625	1.341392944335937	0.11547119140625	2.450765380859375	1.564890869140625	0.1064793701171875	2.42030224609375	1.528262451171875	0.123258056640625	2.286816650390625	1.528331420898438	0.185562255859375	2.265186767578125	1.249921875	0.1297781982421875	2.4555087890625	1.243016052246094	-0.0146309814453125	2.54898974609375	1.244539215087891	0.0186141357421875	2.649603515625	1.240355499267578	0.0661300048828125	2.5033359375	1.222703735351562	-0.1357449951171875	2.483489501953125	1.527758178710938	0.0946876220703125	2.598037353515625	1.510631805419922	0.0243248291015625	2.832182861328125	1.341071990966797	-0.0004600830078125	2.71335595703125	1.169971618652344	-0.1236844482421875	2.619239013671875	1.129934829711914	-0.154572021484375
128	4.7	2.51873046875	1.027256881713867	0.213144775390625	2.46921630859375	1.197115249633789	0.164631591796875	2.44229638671875	1.338637237548828	0.1371036376953125	2.43669189453125	1.561771362304687	0.13240283203125	2.40940869140625	1.524925903320312	0.153343505859375	2.28961767578125	1.5226982421875	0.238516357421875	2.204060546875	1.252616546630859	0.216431640625	2.3493046875	1.241334899902344	0.027588623046875	2.4449755859375	1.236535827636719	0.052669189453125	2.541455322265625	1.213183868408203	0.102596923828125	2.384080810546875	1.208838165283203	-0.094998779296875	2.4669326171875	1.524946044921875	0.1148724365234375	2.57488671875	1.508577606201172	0.0350821533203125	2.790600341796875	1.318921691894531	-0.0014500732421875	2.605721923828125	1.168740753173828	-0.041447509765625	2.529924072265625	1.170720062255859	-0.116400634765625
129	4.733334	2.520892578125	1.007683906555176	0.2271845703125	2.47591748046875	1.180060745239258	0.1837789306640625	2.44647314453125	1.320482299804687	0.1537379150390625	2.44445751953125	1.543370788574219	0.143488037109375	2.420062255859375	1.507741149902344	0.1694326171875	2.320317626953125	1.496244384765625	0.27669287109375	2.1797060546875	1.253463882446289	0.320857177734375	2.2824833984375	1.23807795715332	0.1063267822265625	2.380630859375	1.226153610229492	0.1107154541015625	2.4903076171875	1.238928482055664	0.0988441162109375	2.289214599609375	1.208718368530273	-0.02185693359375	2.4708984375	1.505432556152344	0.1225908203125	2.57654443359375	1.484306823730469	0.0409736328125	2.75286572265625	1.264710205078125	-0.025611083984375	2.5177333984375	1.228515029907226	0.0152977294921875	2.448716552734375	1.230662368774414	-0.0658623046875
130	4.766667000000001	2.47218017578125	1.012080993652344	0.2311412353515625	2.4211787109375	1.182835479736328	0.1940731201171875	2.385611328125	1.321484680175781	0.16786279296875	2.396126953125	1.542381713867187	0.15524169921875	2.37348291015625	1.508735595703125	0.184500244140625	2.281373046875	1.504544006347656	0.2975078125	2.1915556640625	1.319707824707031	0.490539794921875	2.233020751953125	1.306381042480469	0.257943603515625	2.329612060546875	1.288561950683594	0.2601141357421875	2.41971044921875	1.327701049804688	0.2100703125	2.28638134765625	1.246551345825195	0.13880615234375	2.416880859375	1.503036560058594	0.1315997314453125	2.508265625	1.475377197265625	0.0373275146484375	2.6709580078125	1.250029769897461	-0.0353292236328125	2.45581884765625	1.251362533569336	0.07020751953125	2.379924072265625	1.301699951171875	0.0163922119140625
131	4.833334	2.511887939453125	1.005498092651367	0.244963134765625	2.45610888671875	1.17590055847168	0.222253173828125	2.41396875	1.313051879882813	0.205222900390625	2.43645068359375	1.531642883300781	0.1960369873046875	2.422033447265625	1.498287902832031	0.2298763427734375	2.38401513671875	1.512074890136719	0.3689312744140625	2.31736328125	1.386205200195312	0.609937255859375	2.08396240234375	1.385491149902344	0.5829208984374999	2.059779541015625	1.291440490722656	0.5736826171875	2.060670654296875	1.400779541015625	0.578818359375	2.00827783203125	1.316131530761719	0.5041788330078125	2.44538525390625	1.492596862792969	0.1660797119140625	2.4901611328125	1.464172180175781	0.0438663330078125	2.48492822265625	1.189871292114258	-0.034200439453125	2.345199951171875	1.213400497436524	0.156942138671875	2.3086884765625	1.309624450683594	0.1779105224609375
132	4.866667000000001	2.4663740234375	0.9873719711303711	0.27337353515625	2.42066259765625	1.158599716186523	0.2411927490234375	2.383549560546875	1.295266174316406	0.2151036376953125	2.4035078125	1.512982971191406	0.1993795166015625	2.387784423828125	1.480724914550781	0.2334547119140625	2.33579443359375	1.497240600585938	0.367076904296875	2.26232568359375	1.391484741210937	0.614584228515625	2.028341918945312	1.392120788574219	0.62385498046875	1.981456420898438	1.337361877441406	0.689084228515625	1.9103173828125	1.414951171875	0.717731689453125	1.91174267578125	1.374950378417969	0.686578125	2.41452978515625	1.473188537597656	0.171452392578125	2.465557861328125	1.449291381835937	0.0512254638671875	2.389615234375	1.182821975708008	-0.01234912109375	2.249767578125	1.235332443237305	0.1718172607421875	2.2645927734375	1.320424194335938	0.23095361328125
133	4.899999999999999	2.45504248046875	0.9759397430419922	0.2853924560546875	2.4126455078125	1.150279647827148	0.2571478271484375	2.374459716796875	1.2880029296875	0.2314853515625	2.393844482421875	1.508029846191406	0.2233336181640625	2.37900048828125	1.474198181152344	0.2568770751953125	2.30420751953125	1.477788940429688	0.3816727294921875	2.24430078125	1.37709228515625	0.6374500732421875	2.01343310546875	1.399895568847656	0.6814617919921875	2.004914184570313	1.38748388671875	0.7783326416015625	1.897894165039063	1.412932067871094	0.7774744873046875	1.92330419921875	1.367060119628906	0.7733587646484374	2.404218994140625	1.469013549804687	0.193385498046875	2.453775390625	1.457258666992187	0.0695634765625	2.3333232421875	1.210264282226563	-0.012038330078125	2.1852333984375	1.251829238891601	0.1710443115234375	2.1720576171875	1.310736755371094	0.2576356201171875
134	4.933333999999999	2.45861083984375	0.963537338256836	0.27942138671875	2.41670361328125	1.137627380371094	0.252002197265625	2.38201513671875	1.276377868652344	0.2292413330078125	2.393190673828125	1.496330993652344	0.219665771484375	2.380494140625	1.462253112792969	0.253642822265625	2.303275146484375	1.467301208496094	0.376446044921875	2.249418701171875	1.398708435058594	0.643142822265625	2.028495483398438	1.407999328613281	0.7241916503906251	2.046307495117187	1.412092346191406	0.82024267578125	1.94635009765625	1.431679260253906	0.861017822265625	1.980771850585938	1.371249572753906	0.836094970703125	2.40415185546875	1.457660003662109	0.18970166015625	2.44635400390625	1.452033264160156	0.06313720703125	2.30127490234375	1.219435974121094	-0.0180440673828125	2.169759033203125	1.25651708984375	0.177414306640625	2.16205859375	1.290963531494141	0.27659619140625
135	4.966667	2.45721337890625	0.959818977355957	0.2786328125	2.414904296875	1.133487258911133	0.251739013671875	2.38279931640625	1.272915557861328	0.2314498291015625	2.3949169921875	1.492463592529297	0.2252503662109375	2.382484619140625	1.457983184814453	0.2587587890625	2.303487548828125	1.460313629150391	0.380135009765625	2.2558623046875	1.385024444580078	0.645572021484375	2.047306396484375	1.401031433105469	0.75267724609375	2.076678466796875	1.421227447509766	0.84349609375	1.968619140625	1.428459716796875	0.859517578125	2.05038671875	1.368412567138672	0.870049560546875	2.405307861328125	1.454306304931641	0.19461279296875	2.4396806640625	1.450596221923828	0.065930419921875	2.273599853515625	1.231731567382812	-0.0109012451171875	2.1526875	1.257759368896484	0.1924041748046875	2.14787255859375	1.282683380126953	0.294339111328125
136	5.000000000000001	2.458886962890625	0.9517665176391602	0.2782532958984375	2.414505126953125	1.125553466796875	0.2527838134765625	2.379728271484375	1.264735900878906	0.232907958984375	2.392847900390625	1.484689178466797	0.225713134765625	2.3803193359375	1.450333190917969	0.2594774169921875	2.30127490234375	1.453091522216797	0.3812005615234375	2.228537109375	1.405171234130859	0.6479539794921875	2.047546752929688	1.415748779296875	0.7982916259765624	2.0954208984375	1.429328643798828	0.8824635009765625	1.9874140625	1.419672576904297	0.8992200927734375	2.08753662109375	1.367753784179687	0.8996192626953124	2.403010009765625	1.446268005371094	0.195145751953125	2.43832373046875	1.447959411621094	0.0663670654296875	2.2645234375	1.230072540283203	0.0025626220703125	2.15899951171875	1.262535461425781	0.2139742431640625	2.159263427734375	1.284761596679687	0.3168846435546875
137	5.066667	2.460966064453125	0.9415103645324707	0.275290283203125	2.4153916015625	1.114923431396484	0.243074462890625	2.38076220703125	1.254238891601563	0.2185283203125	2.3975322265625	1.475266052246094	0.215048095703125	2.382162109375	1.440510711669922	0.2476181640625	2.2924365234375	1.44920166015625	0.36242822265625	2.21668359375	1.392027587890625	0.62816650390625	2.07256396484375	1.418509704589844	0.8142275390625	2.130841552734375	1.451382476806641	0.88627685546875	2.023065551757813	1.427902160644531	0.8889267578125	2.095414794921875	1.399502319335937	0.93866943359375	2.4092783203125	1.43684945678711	0.184583251953125	2.44385302734375	1.454272613525391	0.055998046875	2.27391552734375	1.224747497558594	0.0227574462890625	2.15894873046875	1.245484924316406	0.2322138671875	2.155802490234375	1.277900787353516	0.332949951171875
138	5.100000000000001	2.4611025390625	0.9397981605529785	0.27501953125	2.41583642578125	1.113228057861328	0.24329345703125	2.3833115234375	1.253197113037109	0.220333740234375	2.397685302734375	1.474218627929687	0.223490478515625	2.383698974609375	1.438296752929688	0.255348876953125	2.30278515625	1.450026489257813	0.3761318359375	2.2180029296875	1.394326873779297	0.639201171875	2.07878759765625	1.424187683105469	0.828218017578125	2.138009765625	1.452083740234375	0.90147802734375	2.030573608398437	1.432502563476562	0.916593505859375	2.10541650390625	1.398667022705078	0.9505568847656251	2.408867919921875	1.436961791992188	0.191479736328125	2.444972900390625	1.455255218505859	0.0635506591796875	2.277055419921875	1.225686645507813	0.0231246337890625	2.16091552734375	1.244286987304688	0.231912353515625	2.1514404296875	1.274144775390625	0.332952392578125
139	5.133334000000001	2.46170263671875	0.9332971343994141	0.271067626953125	2.41797412109375	1.108480819702149	0.240011474609375	2.386575439453125	1.249769515991211	0.2175518798828125	2.40102978515625	1.472247497558594	0.216053466796875	2.38690185546875	1.436776184082031	0.248852783203125	2.304083984375	1.449415893554687	0.369403076171875	2.22706396484375	1.391477478027344	0.63631982421875	2.08049267578125	1.423295654296875	0.82134814453125	2.137388916015625	1.445622131347656	0.899083740234375	2.028019897460938	1.433411560058594	0.913310791015625	2.10765478515625	1.401383850097656	0.9477568359375	2.41233837890625	1.434076904296875	0.18465185546875	2.443525390625	1.45345068359375	0.05468603515625	2.27199267578125	1.22269026184082	0.0240946044921875	2.1566962890625	1.244525833129883	0.23482275390625	2.150328125	1.272529663085938	0.337349365234375
140	5.166666999999999	2.46404443359375	0.9303565216064453	0.2713118896484375	2.42194189453125	1.105628692626953	0.2393944091796875	2.391429443359375	1.246835723876953	0.2159931640625	2.4043837890625	1.469212005615234	0.2131478271484375	2.3900673828125	1.433898406982422	0.2459730224609375	2.30584326171875	1.445914520263672	0.3654630126953125	2.23107373046875	1.391999389648438	0.6336158447265625	2.091880859375	1.425228790283203	0.8237745361328125	2.140662109375	1.454828521728516	0.9044398193359375	2.032367797851562	1.4310498046875	0.9041666259765625	2.11646044921875	1.404565826416016	0.9485775146484375	2.41636328125	1.430936950683594	0.1821917724609375	2.44855029296875	1.452364410400391	0.052907470703125	2.27241796875	1.225672943115234	0.02030908203125	2.158584716796875	1.244196166992187	0.2319246826171875	2.139764404296875	1.273717224121094	0.3323856201171875
141	5.233334	2.464786376953125	0.9258507614135743	0.2661298828125	2.42516796875	1.101532348632813	0.2345703125	2.3964169921875	1.242956268310547	0.211368896484375	2.398037353515625	1.465353149414062	0.20483544921875	2.38492138671875	1.429947265625	0.237967529296875	2.306564697265625	1.440592559814453	0.36129736328125	2.22985791015625	1.3925380859375	0.6296503906249999	2.097693115234375	1.431502136230469	0.823337890625	2.148451904296875	1.461786376953125	0.902364013671875	2.043799926757813	1.425837554931641	0.9066867675781251	2.116802978515625	1.398947082519531	0.946052978515625	2.4125439453125	1.427279327392578	0.174828369140625	2.45753955078125	1.45186181640625	0.0501846923828125	2.273591064453125	1.232105682373047	0.016418212890625	2.1590341796875	1.247723937988281	0.227541259765625	2.1284580078125	1.261064208984375	0.32842529296875
142	5.266667000000001	2.464328857421875	0.9230927276611328	0.2659376220703125	2.42460546875	1.09880436706543	0.2346968994140625	2.3957763671875	1.240249160766602	0.2117373046875	2.3973876953125	1.462647766113281	0.20539013671875	2.384408203125	1.42721484375	0.2385452880859375	2.30657568359375	1.437752502441406	0.3622127685546875	2.23100390625	1.389426879882812	0.6308336181640625	2.0996943359375	1.428184387207031	0.8251385498046875	2.1508173828125	1.45829736328125	0.9039930419921876	2.04618505859375	1.422338012695312	0.9086419677734375	2.119345703125	1.395361083984375	0.9476942138671876	2.4117646484375	1.424599426269531	0.1752896728515625	2.45625634765625	1.449279663085937	0.05048681640625	2.272120361328125	1.229603561401367	0.017268798828125	2.158364013671875	1.245054183959961	0.2288316650390625	2.12792333984375	1.258471740722656	0.3297440185546875
143	5.3	2.46483056640625	0.9218817596435547	0.2661961669921875	2.42535791015625	1.097650314331055	0.2349583740234375	2.39672216796875	1.239136657714844	0.2120123291015625	2.39852587890625	1.461539276123047	0.2058624267578125	2.3853955078125	1.426087799072266	0.2389383544921875	2.3071083984375	1.436578857421875	0.3623223876953125	2.23049462890625	1.388080810546875	0.6306170654296875	2.09848779296875	1.426771759033203	0.8244620361328125	2.149337890625	1.456778228759766	0.9035333251953125	2.04466162109375	1.420894622802734	0.9077593994140625	2.117655029296875	1.393828582763672	0.9470623779296875	2.412986572265625	1.423505828857422	0.1757833251953125	2.45796435546875	1.448259002685547	0.0511693115234375	2.273787109375	1.228751922607422	0.0170731201171875	2.15925146484375	1.244107940673828	0.2282218017578125	2.12844287109375	1.257462219238281	0.3290311279296875
144	5.333334	2.464462890625	0.922277847290039	0.2661336669921875	2.424708984375	1.09804167175293	0.2352274169921875	2.39585693359375	1.239524795532227	0.2125343017578125	2.3974580078125	1.461933898925781	0.2065657958984375	2.3845078125	1.426444091796875	0.2396715087890625	2.306781494140625	1.436768737792969	0.3634237060546875	2.231442138671875	1.387982604980469	0.6320267333984375	2.10029931640625	1.426405029296875	0.8265103759765625	2.1514892578125	1.456384460449219	0.9053719482421875	2.046861694335937	1.420414794921875	0.9100496826171875	2.120056640625	1.393372924804688	0.9489930419921875	2.411809814453125	1.423937377929688	0.1763880615234375	2.45619384765625	1.448831787109375	0.0515892333984375	2.27203369140625	1.229208694458008	0.0181544189453125	2.15845947265625	1.244295303344727	0.2298414306640625	2.12810498046875	1.257539733886719	0.3308026123046875
145	5.366667000000001	2.466174072265625	0.9213821258544922	0.2673330078125	2.4271318359375	1.097052322387695	0.234138671875	2.3952685546875	1.237263061523437	0.2071678466796875	2.39228759765625	1.459926574707031	0.2059381103515625	2.379279296875	1.423436706542969	0.237982666015625	2.304863037109375	1.432365356445312	0.3640068359375	2.2316845703125	1.390009185791016	0.634548583984375	2.105246337890625	1.431491180419922	0.8317509765625	2.15329736328125	1.453898193359375	0.9150834960937499	2.0561953125	1.402598937988281	0.900134521484375	2.13021142578125	1.377336364746094	0.945432861328125	2.40818896484375	1.422865264892578	0.1753040771484375	2.464263671875	1.451582733154297	0.0560286865234375	2.27915380859375	1.233327331542969	0.0171734619140625	2.15154248046875	1.246354125976562	0.221094482421875	2.12975048828125	1.253075225830078	0.324966552734375
146	5.433333999999999	2.46681005859375	0.9225802993774415	0.2674049072265625	2.42651708984375	1.097617965698242	0.2344027099609375	2.392163330078125	1.236759170532227	0.206567626953125	2.39135986328125	1.458987060546875	0.2083360595703125	2.378049560546875	1.422271850585938	0.2398350830078125	2.30530810546875	1.429565612792969	0.3665955810546875	2.2266220703125	1.388067810058594	0.6351173095703125	2.1046552734375	1.429040588378906	0.8346485595703125	2.15118798828125	1.4570390625	0.9169078369140625	2.05683740234375	1.400837768554688	0.9037362060546875	2.1296953125	1.37974365234375	0.9501317138671875	2.4068408203125	1.422262939453125	0.1772530517578125	2.46244677734375	1.451207824707031	0.05812158203125	2.27741943359375	1.234716110229492	0.0137392578125	2.14990966796875	1.244223892211914	0.217342529296875	2.123019287109375	1.26016748046875	0.3187647705078125
147	5.466667	2.46712451171875	0.9164382476806641	0.2658553466796875	2.42692919921875	1.091688606262207	0.2339730224609375	2.3926142578125	1.230996597290039	0.2070059814453125	2.3917109375	1.453188720703125	0.2101617431640625	2.3784462890625	1.416274780273437	0.2414398193359375	2.3058271484375	1.422678100585937	0.3683035888671875	2.227371337890625	1.379106872558594	0.6365369873046876	2.105712890625	1.418422180175781	0.8365640869140625	2.152508056640625	1.446144775390625	0.9187572021484375	2.05828662109375	1.389582153320313	0.9063101806640625	2.1320859375	1.369031005859375	0.9517471923828125	2.40718017578125	1.416669738769531	0.17883984375	2.462834228515625	1.44648486328125	0.0599591064453125	2.27801123046875	1.230257553100586	0.013647216796875	2.14990966796875	1.237960800170898	0.2169296875	2.12247314453125	1.25310285949707	0.3183184814453125
148	5.500000000000001	2.469540771484375	0.9176316528320313	0.26412255859375	2.427708984375	1.09364079284668	0.232233642578125	2.3906220703125	1.232956268310547	0.204240966796875	2.392346435546875	1.456387481689453	0.211292236328125	2.37835693359375	1.418876129150391	0.24202294921875	2.301763671875	1.413415618896484	0.36760205078125	2.220174072265625	1.378498779296875	0.63795263671875	2.10244287109375	1.400067626953125	0.844615234375	2.15258251953125	1.430182220458984	0.924677734375	2.04993798828125	1.395623626708984	0.8992041015625	2.1360654296875	1.390566925048828	0.9737412109375	2.40767626953125	1.420016082763672	0.179247802734375	2.46099951171875	1.448684326171875	0.05812109375	2.284759765625	1.225004516601563	0.003670166015625	2.15047412109375	1.232850372314453	0.2046531982421875	2.122263671875	1.256481079101563	0.304867919921875
149	5.533334000000001	2.46849365234375	0.9192413711547851	0.265209716796875	2.42637158203125	1.095347091674805	0.23394873046875	2.38902734375	1.23473176574707	0.2064339599609375	2.39023876953125	1.458202941894531	0.21424560546875	2.376327392578125	1.420545227050781	0.244855712890625	2.29972021484375	1.414478698730469	0.3704462890625	2.21814453125	1.378447692871094	0.64073779296875	2.100256103515625	1.399086364746094	0.847482421875	2.150298583984375	1.428882385253906	0.927758544921875	2.047568115234375	1.394416442871094	0.902370361328125	2.13375537109375	1.388870483398438	0.9765625	2.40566015625	1.421965759277344	0.1820711669921875	2.458992431640625	1.451258483886719	0.0610560302734375	2.2833603515625	1.227276596069336	0.005468017578125	2.14876904296875	1.233835311889648	0.2063731689453125	2.11966064453125	1.256867004394531	0.306501953125
150	5.600000000000001	2.46637548828125	0.9203939056396484	0.266103271484375	2.42552197265625	1.095899566650391	0.237392822265625	2.38887548828125	1.234719116210937	0.21158349609375	2.39042333984375	1.456509185791016	0.22225341796875	2.37713818359375	1.418723754882812	0.25240234375	2.3046982421875	1.416113342285156	0.379378173828125	2.219557861328125	1.379442443847656	0.646382080078125	2.097361572265625	1.396012725830078	0.849033203125	2.1415185546875	1.420621398925781	0.933556640625	2.0565517578125	1.388695037841797	0.8705070800781251	2.13987744140625	1.390703430175781	0.97540380859375	2.4051123046875	1.420940887451172	0.189552490234375	2.4524921875	1.449515808105469	0.0669525146484375	2.281520751953125	1.227811340332031	-0.0005147705078125	2.16466162109375	1.233737213134766	0.209286376953125	2.110538330078125	1.240740966796875	0.3002080078125
151	5.633334000000001	2.465218505859375	0.9214406433105469	0.2672353515625	2.42555615234375	1.09659245300293	0.23661962890625	2.39585400390625	1.237299591064453	0.21358056640625	2.39045556640625	1.458741485595703	0.222691162109375	2.378199951171875	1.420828643798828	0.252982177734375	2.300955078125	1.415775482177734	0.376740966796875	2.22322314453125	1.377458282470703	0.6452880859375	2.09378369140625	1.393356384277344	0.8429892578125	2.146072509765625	1.414258026123047	0.92359619140625	2.0585244140625	1.389712738037109	0.8610864257812501	2.15133056640625	1.383370819091797	0.960864501953125	2.406403564453125	1.423481964111328	0.190373291015625	2.4512109375	1.448281707763672	0.066231201171875	2.283353271484375	1.224170455932617	0.000906494140625	2.160979248046875	1.232425476074219	0.207010009765625	2.108428466796875	1.241227630615234	0.2984970703125
152	5.666666999999999	2.465408935546875	0.9224163665771484	0.2677373046875	2.42604931640625	1.097575035095215	0.237796630859375	2.39645751953125	1.238236358642578	0.2152041015625	2.39094580078125	1.459444488525391	0.224841064453125	2.37869970703125	1.421487640380859	0.25500244140625	2.30132958984375	1.415782196044922	0.37849267578125	2.22143310546875	1.372631896972656	0.6453876953125	2.0907412109375	1.387703094482422	0.842060791015625	2.13893505859375	1.395948303222656	0.927265380859375	2.05207177734375	1.386209930419922	0.860095458984375	2.13235888671875	1.352798126220703	0.9596708984375	2.406918701171875	1.424304809570313	0.192478759765625	2.45123193359375	1.449368469238281	0.06834851074218749	2.282970703125	1.225655914306641	0.0038902587890625	2.1635439453125	1.234775085449219	0.211419189453125	2.10543017578125	1.242508544921875	0.299458251953125
153	5.733334	2.463855712890625	0.9296798553466796	0.26100439453125	2.42395166015625	1.105531051635742	0.231543212890625	2.393564453125	1.246618408203125	0.2090186767578125	2.3997578125	1.468643615722656	0.219236572265625	2.3870498046875	1.431095001220703	0.25003369140625	2.312059814453125	1.42709130859375	0.37570947265625	2.21883154296875	1.330701904296875	0.62493701171875	2.055372314453125	1.322293731689453	0.7970810546875	2.10041064453125	1.341498779296875	0.8826857910156251	1.994357788085938	1.328456237792969	0.853893798828125	2.0855048828125	1.316645477294922	0.928280029296875	2.41237548828125	1.432725372314453	0.185954833984375	2.44584814453125	1.450820434570312	0.0567562255859375	2.2730986328125	1.227311920166016	-0.001187255859375	2.14942578125	1.236017425537109	0.2049439697265625	2.093083984375	1.246260406494141	0.294362060546875
154	5.766667000000001	2.46225	0.92745849609375	0.2573143310546875	2.4219794921875	1.103549964904785	0.2298599853515625	2.391286865234375	1.244822219848633	0.2089700927734375	2.3963896484375	1.466697326660156	0.2224993896484375	2.38342578125	1.428651489257812	0.2525709228515625	2.30673095703125	1.422449829101562	0.3771231689453125	2.21035791015625	1.321642517089844	0.6233880615234375	2.04466845703125	1.309689331054688	0.7931732177734375	2.088185546875	1.327024230957031	0.8799552001953125	1.982240234375	1.314178955078125	0.8506844482421875	2.07245703125	1.300761047363281	0.9246844482421875	2.4096123046875	1.431320739746094	0.1888743896484375	2.444756591796875	1.451422180175781	0.060418701171875	2.273725341796875	1.228103469848633	-0.003083740234375	2.147236328125	1.233361068725586	0.2014481201171875	2.08968994140625	1.242127883911133	0.2902535400390625
155	5.8	2.4672158203125	0.9342104187011718	0.258315673828125	2.4254130859375	1.110264907836914	0.227934326171875	2.393884521484375	1.251653778076172	0.204877197265625	2.403185791015625	1.474673126220703	0.2104542236328125	2.39075732421875	1.437761505126953	0.242457275390625	2.31637060546875	1.431501922607422	0.369115478515625	2.21943212890625	1.287607269287109	0.5942158203125	2.048326416015625	1.225670654296875	0.74844384765625	2.05619921875	1.225901092529297	0.847162841796875	1.9813935546875	1.194667037963867	0.7711484375	2.05669482421875	1.233789733886719	0.886379638671875	2.41452734375	1.437780975341797	0.1774554443359375	2.444628173828125	1.44975	0.0461392822265625	2.26150244140625	1.230385711669922	-0.0007872314453125	2.1272705078125	1.250885528564453	0.198989501953125	2.07834228515625	1.269342620849609	0.2919169921875
156	5.866667000000001	2.480974365234375	0.9461655578613282	0.25803125	2.436738037109375	1.124037643432617	0.23095068359375	2.41140771484375	1.269117248535156	0.2151229248046875	2.416787841796875	1.494425231933594	0.208453857421875	2.407042724609375	1.458720581054687	0.2434022216796875	2.334316162109375	1.446249145507812	0.3722274169921875	2.256711181640625	1.233641098022461	0.5486890869140625	2.0596865234375	1.101585372924805	0.5906737060546875	2.01479150390625	1.052549430847168	0.6653768310546875	1.961892944335937	0.9915282745361328	0.7432938232421875	1.998689331054688	0.9974886703491211	0.6467877197265625	2.426812744140625	1.455646179199219	0.1764375	2.444818359375	1.458848083496094	0.0410897216796875	2.26226513671875	1.231799911499023	0.01593212890625	2.103759521484375	1.2823408203125	0.1943134765625	2.1085625	1.299898071289062	0.3004395751953125
157	5.899999999999999	2.4818935546875	0.9426505584716797	0.2557529296875	2.4384345703125	1.12055192565918	0.230391357421875	2.41322412109375	1.26550048828125	0.216248291015625	2.41412939453125	1.490472534179688	0.214068359375	2.40333251953125	1.453974548339844	0.24770361328125	2.321630859375	1.433196838378906	0.369517822265625	2.264251953125	1.192805435180664	0.514183349609375	2.06693017578125	1.058863502502441	0.4842890625	2.039364379882813	1.012762825012207	0.568386962890625	2.038662353515625	0.9572484512329101	0.665630126953125	2.025339111328125	0.9569430389404296	0.536169677734375	2.426639404296875	1.45262548828125	0.1819884033203125	2.453854736328125	1.456200256347656	0.0484979248046875	2.27411962890625	1.229453994750977	0.0107843017578125	2.101813720703125	1.281584106445313	0.174598388671875	2.105458984375	1.294078369140625	0.28125048828125
158	5.933333999999999	2.471574951171875	0.9524629325866699	0.262928466796875	2.43064501953125	1.129253982543945	0.2371492919921875	2.414867919921875	1.274641845703125	0.227944580078125	2.409408203125	1.497608337402344	0.2305174560546875	2.40058544921875	1.460452087402344	0.2633408203125	2.31462158203125	1.439823059082031	0.38061865234375	2.26432373046875	1.18542219543457	0.496175048828125	2.097409912109375	1.042688613891602	0.4037265625	2.0812041015625	0.9896081161499023	0.48562109375	2.093288818359375	0.9298876876831055	0.57841748046875	2.0729833984375	0.934770278930664	0.451218505859375	2.4220498046875	1.46112255859375	0.1976217041015625	2.442298828125	1.465392578125	0.06410546875000001	2.26758447265625	1.23958805847168	0.0175343017578125	2.093172119140625	1.298608642578125	0.173493896484375	2.1004140625	1.28917431640625	0.279346435546875
159	5.966667	2.46407958984375	0.9598087615966797	0.2732391357421875	2.4261826171875	1.138705856323242	0.2467418212890625	2.4127265625	1.285543212890625	0.2378560791015625	2.4103525390625	1.510341247558594	0.2332213134765625	2.3979296875	1.474040832519531	0.2664642333984375	2.30132470703125	1.465825134277344	0.3783609619140625	2.25931298828125	1.194007339477539	0.4575238037109375	2.12429150390625	1.047886741638184	0.3229014892578125	2.118716064453125	0.9733514785766602	0.3889305419921875	2.142507080078125	0.8953693313598633	0.4655941162109375	2.122162353515625	0.9279365539550781	0.3417623291015625	2.42551123046875	1.47239453125	0.202474853515625	2.45761279296875	1.471558715820313	0.0701075439453125	2.2772744140625	1.24777961730957	0.0206466064453125	2.097826171875	1.314735046386719	0.170615966796875	2.08769189453125	1.302549865722656	0.2768231201171875
160	6.000000000000001	2.46272265625	0.9607848472595215	0.28719873046875	2.42354345703125	1.13940283203125	0.259635498046875	2.4093193359375	1.286219848632812	0.2496439208984375	2.40321728515625	1.511054595947266	0.24207861328125	2.391095703125	1.474947479248047	0.275704833984375	2.29346337890625	1.466116790771484	0.3868233642578125	2.247943359375	1.186070465087891	0.4262501220703125	2.11703466796875	1.059352294921875	0.2693856201171875	2.13651318359375	0.9692030448913574	0.3075509033203125	2.187291259765625	0.8792724075317383	0.3509027099609375	2.13835302734375	0.9419644088745117	0.247307373046875	2.419299072265625	1.472947845458984	0.211934326171875	2.4496357421875	1.465696807861328	0.079230712890625	2.269521484375	1.239933715820313	0.03708203125	2.100484130859375	1.316499145507813	0.194681884765625	2.09555419921875	1.304697204589844	0.3013902587890625
161	6.033334000000001	2.44052001953125	0.9729756164550781	0.2691072998046875	2.405492919921875	1.150111221313477	0.2380902099609375	2.391798828125	1.295598449707031	0.2281551513671875	2.38306298828125	1.518231079101563	0.2200347900390625	2.364666015625	1.482008392333984	0.2497513427734375	2.2456142578125	1.476235565185547	0.3354500732421875	2.21205029296875	1.20215119934082	0.4009078369140625	2.1388720703125	1.151667831420898	0.1799383544921875	2.18413720703125	1.064522888183594	0.1683060302734375	2.22819775390625	0.9640483016967774	0.1849371337890625	2.22615380859375	1.060317420959473	0.1812261962890625	2.406005126953125	1.480997039794922	0.1943790283203125	2.46533154296875	1.476854034423828	0.0731260986328125	2.30712744140625	1.249424713134766	-0.0096802978515625	2.119735107421875	1.325680145263672	0.1216419677734375	2.08578125	1.328211212158203	0.2225240478515625
162	6.066667	2.4455595703125	0.9683051223754883	0.280090576171875	2.40841552734375	1.145042358398437	0.244962158203125	2.391599853515625	1.290673065185547	0.23300146484375	2.37567919921875	1.513590454101562	0.219503173828125	2.355552734375	1.477033203125	0.248025390625	2.2282763671875	1.454532531738281	0.3189306640625	2.19196044921875	1.174578582763672	0.357934326171875	2.13266064453125	1.103302734375	0.137448486328125	2.16418017578125	1.058235626220703	0.054764892578125	2.226386474609375	1.010875175476074	-0.024636474609375	2.16235205078125	1.075667572021484	0.010430419921875	2.402576171875	1.476682861328125	0.196985595703125	2.476385009765625	1.466348815917969	0.083677490234375	2.33528515625	1.228562072753906	-0.005005615234375	2.14165234375	1.3098671875	0.115676513671875	2.0970029296875	1.305345123291016	0.21272412109375
163	6.100000000000001	2.431819580078125	0.9794998474121094	0.284847412109375	2.3985234375	1.157544189453125	0.251774658203125	2.3838740234375	1.303697509765625	0.242168701171875	2.364279052734375	1.526333435058594	0.226206787109375	2.34359765625	1.48956396484375	0.2541220703125	2.21425244140625	1.459557861328125	0.318435546875	2.18851513671875	1.184626327514648	0.389783203125	2.131029296875	1.114472122192383	0.1682587890625	2.172740966796875	1.074842666625976	0.0872275390625	2.223506103515625	1.033931854248047	-0.003246826171875	2.17876123046875	1.124014831542969	0.035522705078125	2.392872314453125	1.489771606445312	0.205174560546875	2.47427978515625	1.477628234863281	0.0972529296875	2.35247216796875	1.232181533813477	0.0004755859375	2.15563037109375	1.312506774902344	0.116923828125	2.10979345703125	1.308368469238281	0.213525146484375
164	6.133334000000001	2.41605224609375	0.9950578384399414	0.285695068359375	2.38735400390625	1.174125854492188	0.250379150390625	2.37502783203125	1.320953674316406	0.24004296875	2.354773681640625	1.54391650390625	0.21932373046875	2.33266064453125	1.507295684814453	0.246647705078125	2.20530322265625	1.480521881103516	0.31721826171875	2.162402099609375	1.228425598144531	0.445703125	2.16697216796875	1.182121612548828	0.2100556640625	2.132924072265625	1.147476226806641	0.122964111328125	2.125333984375	1.090746368408203	0.02680615234375	2.1684521484375	1.21610498046875	0.06653442382812499	2.384921142578125	1.507135223388672	0.2005390625	2.471690673828125	1.489621368408203	0.09703442382812499	2.39680078125	1.230306182861328	-0.01331494140625	2.19440673828125	1.290738555908203	0.10730517578125	2.192574951171875	1.297008209228516	0.2144794921875
165	6.166666999999999	2.4195263671875	0.9856483535766601	0.305478271484375	2.384637451171875	1.163440292358398	0.271500732421875	2.36681787109375	1.309334167480469	0.260734619140625	2.348609375	1.531275390625	0.233646728515625	2.324857421875	1.495441040039063	0.26041845703125	2.19406787109375	1.480999145507812	0.327525390625	2.10754296875	1.231465042114258	0.43604736328125	2.1763876953125	1.278952453613281	0.211461181640625	2.113959716796875	1.225775650024414	0.1551181640625	2.11455224609375	1.199612533569336	0.046579345703125	2.137439453125	1.264204284667969	0.066755859375	2.3796162109375	1.494082214355469	0.21758349609375	2.475340576171875	1.475827392578125	0.122881103515625	2.419854736328125	1.21100700378418	0.015939208984375	2.18345068359375	1.265279357910156	0.023970947265625	2.15791748046875	1.24853971862793	0.126658203125
166	6.2	2.4018134765625	0.9916378402709961	0.3158892822265625	2.360789794921875	1.166229217529297	0.2743922119140625	2.33811083984375	1.310793762207031	0.2587459716796875	2.32951513671875	1.5334091796875	0.2352589111328125	2.30176025390625	1.497805603027344	0.2580599365234375	2.1601455078125	1.479994567871094	0.2952769775390625	2.06305419921875	1.242548156738281	0.4197623291015625	2.118770751953125	1.252738708496094	0.1872423095703125	2.052915771484375	1.320792846679687	0.1571790771484375	2.041777099609375	1.279878112792969	0.0540635986328125	2.0622998046875	1.296311218261719	0.0570494384765625	2.361134765625	1.495686279296875	0.2221170654296875	2.463438232421875	1.479959533691406	0.1343658447265625	2.442171875	1.211140777587891	0.0262281494140625	2.2154619140625	1.28461880493164	0.07023352050781249	2.18935498046875	1.303142425537109	0.1723128662109375
167	6.233334	2.392909912109375	0.9926620635986328	0.3210040283203125	2.3461875	1.16555387878418	0.2755299072265625	2.319256591796875	1.309556579589844	0.2565797119140625	2.303041259765625	1.532539428710938	0.2325609130859375	2.276270263671875	1.495887512207031	0.2552999267578125	2.14037255859375	1.474581665039063	0.3100618896484375	1.994809326171875	1.24536833190918	0.4005552978515625	2.0900029296875	1.412015686035156	0.2560838623046875	2.013314208984375	1.473347534179688	0.2386590576171875	2.10970849609375	1.416716247558594	0.2336036376953125	2.041124633789063	1.421127990722656	0.1450670166015625	2.33617529296875	1.495782653808594	0.2196707763671875	2.448826904296875	1.486908508300781	0.1436236572265625	2.45486181640625	1.211402236938476	0.048202392578125	2.21642138671875	1.257921752929688	0.0607515869140625	2.180940185546875	1.267299133300781	0.1616685791015625
168	6.266667000000001	2.385724609375	1.004816070556641	0.3204072265625	2.328304443359375	1.176215560913086	0.27323095703125	2.29266259765625	1.319481567382812	0.25064404296875	2.27729150390625	1.54603271484375	0.23959521484375	2.2506279296875	1.507898864746094	0.261255859375	2.12865673828125	1.485907958984375	0.345202880859375	1.930309692382812	1.278643371582031	0.383083740234375	2.0560048828125	1.462669067382812	0.28653515625	1.981139770507812	1.516992858886719	0.246393310546875	2.082323974609375	1.475882751464844	0.2759619140625	1.972046997070313	1.491377502441406	0.19751171875	2.31010888671875	1.509465942382813	0.223500244140625	2.42475732421875	1.494899597167969	0.148615478515625	2.5040205078125	1.221300491333008	0.07249414062499999	2.2636162109375	1.233498489379883	0.0220352783203125	2.21998388671875	1.214084579467773	0.119536376953125
169	6.3	2.38090625	1.018002258300781	0.327804443359375	2.32075634765625	1.188257690429688	0.283358642578125	2.28272216796875	1.330266876220703	0.26127099609375	2.27353125	1.556304809570312	0.255603759765625	2.246548583984375	1.518624267578125	0.277104736328125	2.11394140625	1.506949127197266	0.34404638671875	1.926422119140625	1.291925842285156	0.383654052734375	2.018567138671875	1.423423492431641	0.2029248046875	1.982287719726562	1.512136474609375	0.23272021484375	2.0821318359375	1.488897674560547	0.1860692138671875	1.953322265625	1.5345830078125	0.23220556640625	2.30467822265625	1.519380981445313	0.237852294921875	2.41611279296875	1.505218292236328	0.1592904052734375	2.514488525390625	1.237170593261719	0.09140185546875	2.2787548828125	1.231184265136719	0.025611572265625	2.2335283203125	1.208175445556641	0.1210272216796875
170	6.333334	2.39990576171875	0.9924222564697266	0.314498291015625	2.339708984375	1.160918090820312	0.27003662109375	2.30059814453125	1.301178039550781	0.247186279296875	2.2924833984375	1.525391296386719	0.24744287109375	2.26631005859375	1.487632568359375	0.268771728515625	2.1556142578125	1.502468078613281	0.36546875	1.903291870117187	1.438077758789063	0.48269287109375	1.864832763671875	1.585830139160156	0.297922607421875	1.853792358398437	1.670728942871094	0.348644287109375	1.870780883789062	1.764004272460937	0.28965087890625	1.819372680664062	1.68239111328125	0.241796142578125	2.3225224609375	1.489096496582031	0.227849853515625	2.4389697265625	1.484394592285156	0.1579349365234375	2.61231689453125	1.258611938476562	0.09758544921875	2.420721435546875	1.138244735717773	0.009741821289062501	2.38793994140625	1.091362319946289	0.100337158203125
171	6.366667000000001	2.389408935546875	0.9859773139953614	0.3167935791015625	2.330436279296875	1.15419026184082	0.2742630615234375	2.29040673828125	1.292999359130859	0.2499158935546875	2.28376318359375	1.515859375	0.2544849853515625	2.25731201171875	1.478091278076172	0.2747027587890625	2.144746337890625	1.496939544677734	0.3670877685546875	1.922400024414062	1.486070831298828	0.5432025146484375	1.873858032226563	1.661577392578125	0.3895814208984375	1.85955029296875	1.735509887695312	0.4537100830078125	1.857069091796875	1.8463564453125	0.4587994384765625	1.823397583007812	1.76530859375	0.3535069580078125	2.313569091796875	1.479977569580078	0.2345784912109375	2.429570556640625	1.488163726806641	0.165843505859375	2.61383984375	1.272837615966797	0.1081419677734375	2.51680517578125	1.111772583007812	-0.043009765625	2.47710107421875	1.043722236633301	0.028646728515625
172	6.399999999999999	2.39731494140625	0.9871992149353027	0.3357247314453125	2.33860546875	1.155820190429687	0.2946602783203125	2.296168212890625	1.293540679931641	0.2684874267578125	2.286680908203125	1.516241149902344	0.2732154541015625	2.259359375	1.47811572265625	0.2914803466796875	2.14075	1.501514831542969	0.3747586669921875	1.939600952148437	1.5066181640625	0.5748760986328125	1.887692626953125	1.708102294921875	0.4589407958984375	1.817112548828125	1.757644714355469	0.5073404541015625	1.856940185546875	1.845354370117188	0.4522596435546875	1.837372802734375	1.824649108886719	0.4242200927734375	2.31817041015625	1.480775939941406	0.2552830810546875	2.438446533203125	1.494203674316406	0.1953450927734375	2.5737470703125	1.250812377929688	0.1174708251953125	2.55656640625	1.095888565063477	-0.0665947265625	2.57796923828125	0.993307918548584	-0.0854522705078125
173	6.433333999999999	2.3919150390625	0.9767317047119141	0.33695458984375	2.3320595703125	1.145739685058594	0.2989208984375	2.28755908203125	1.282981048583984	0.273336669921875	2.279046142578125	1.505808929443359	0.2685634765625	2.25205419921875	1.468637542724609	0.2891875	2.136285888671875	1.497579132080078	0.374793212890625	1.948889404296875	1.511937713623047	0.58757177734375	1.894129150390625	1.72724169921875	0.5014204101562501	1.84852783203125	1.788450317382813	0.564351806640625	1.8744921875	1.874717529296875	0.4994921875	1.870477783203125	1.865936767578125	0.49407373046875	2.30993408203125	1.469425262451172	0.25138330078125	2.4274638671875	1.484780181884766	0.186539794921875	2.55120751953125	1.241841552734375	0.0898697509765625	2.59308251953125	1.056909362792969	-0.0593603515625	2.65872021484375	0.9804767684936524	-0.0939337158203125
174	6.466667	2.38792041015625	0.9734593391418457	0.3363829345703125	2.32906640625	1.142645217895508	0.3021920166015625	2.2845	1.279390014648437	0.2783201904296875	2.281509765625	1.5012919921875	0.2779293212890625	2.254189453125	1.4645927734375	0.2983504638671875	2.142128662109375	1.499673461914063	0.3853221435546875	1.962032958984375	1.52163427734375	0.6018280029296875	1.917272094726562	1.748788024902344	0.5507799072265624	1.895629150390625	1.806801879882812	0.6272938232421875	1.896480346679688	1.8861083984375	0.5504212646484375	1.90302880859375	1.890043579101563	0.5496163330078125	2.310938232421875	1.464679016113281	0.259471435546875	2.4195712890625	1.480627502441406	0.1819114990234375	2.5424296875	1.242587265014648	0.076641357421875	2.61707568359375	1.051947784423828	-0.0487576904296875	2.6970634765625	0.9917138862609863	-0.0834825439453125
175	6.500000000000001	2.386625	0.971698341369629	0.3378272705078125	2.330671875	1.140248077392578	0.3016007080078125	2.28891357421875	1.276746826171875	0.2766832275390625	2.28146337890625	1.497188903808594	0.2761971435546875	2.255360595703125	1.46018994140625	0.2969202880859375	2.145615234375	1.499648010253906	0.3834742431640625	1.978230590820313	1.529542663574219	0.6068785400390625	1.918077270507812	1.755912414550781	0.5811334228515626	1.9489873046875	1.815029418945312	0.6526893310546875	1.913568359375	1.888943542480469	0.5796593017578126	1.948784301757813	1.899115844726563	0.5885963134765625	2.31116748046875	1.461382385253906	0.2574405517578125	2.42083544921875	1.480562622070313	0.183574462890625	2.5480947265625	1.243198608398437	0.08716442871093751	2.6264765625	1.053200393676758	-0.0340628662109375	2.70099365234375	1.010655700683594	-0.09515710449218751
176	6.533334000000001	2.38510205078125	0.9702331085205078	0.34058056640625	2.32564208984375	1.138431671142578	0.305673583984375	2.28103955078125	1.274658355712891	0.281744873046875	2.2768193359375	1.495784149169922	0.277131103515625	2.25092919921875	1.459497894287109	0.299654052734375	2.14479931640625	1.499285736083984	0.3911396484375	1.986511596679688	1.532908569335937	0.621568603515625	1.925338500976562	1.759602294921875	0.594777099609375	1.981968017578125	1.80855517578125	0.65820703125	1.936332763671875	1.878741821289063	0.58670068359375	1.998109008789063	1.88466796875	0.625641845703125	2.30531689453125	1.459056365966797	0.25789697265625	2.415902099609375	1.478035980224609	0.18464013671875	2.5455361328125	1.242264831542969	0.08504980468749999	2.62604443359375	1.052091110229492	-0.035885498046875	2.703518310546875	1.017258255004883	-0.09869360351562501
177	6.566667	2.380400634765625	0.9689459762573243	0.3411241455078125	2.319178955078125	1.135971710205078	0.3034578857421875	2.27409765625	1.271911041259766	0.2785504150390625	2.2735947265625	1.493160797119141	0.2749239501953125	2.24748046875	1.457212493896484	0.2977606201171875	2.144582763671875	1.502756561279297	0.3903170166015625	1.989165649414063	1.54140625	0.6220106201171876	1.924432250976563	1.767604736328125	0.5990513916015625	1.980759643554687	1.808798095703125	0.6680633544921875	1.941787231445312	1.874188842773437	0.5884752197265625	2.009539916992188	1.8822216796875	0.6391290283203125	2.301120849609375	1.456025604248047	0.2550291748046875	2.4101142578125	1.477471771240234	0.180015625	2.541203125	1.243102783203125	0.07878723144531249	2.62960498046875	1.051052436828613	-0.0335018310546875	2.709269287109375	1.018075256347656	-0.0946015625
178	6.600000000000001	2.37537158203125	0.9622727737426757	0.339430908203125	2.31569189453125	1.130159591674805	0.305657958984375	2.270904052734375	1.2661328125	0.282745361328125	2.269833984375	1.486787841796875	0.278972900390625	2.24426953125	1.45089404296875	0.302222412109375	2.14300830078125	1.496672912597656	0.3958505859375	2.00108251953125	1.539540588378906	0.634444580078125	1.930163696289062	1.7637470703125	0.617486328125	1.98991552734375	1.803209411621094	0.6842207031250001	1.951340087890625	1.866306762695312	0.60301025390625	2.0107978515625	1.881254821777344	0.65160986328125	2.29702392578125	1.449798828125	0.258686279296875	2.404192626953125	1.4711796875	0.1816893310546875	2.5385732421875	1.240753189086914	0.0779249267578125	2.63329833984375	1.050144882202148	-0.0302296142578125	2.71493017578125	1.018754501342773	-0.0890380859375
179	6.633334000000001	2.37287060546875	0.9601284675598144	0.337523193359375	2.313536376953125	1.128607437133789	0.305764404296875	2.26948876953125	1.265207946777344	0.284873046875	2.26987158203125	1.485965148925781	0.281911376953125	2.244971435546875	1.450152709960937	0.306033447265625	2.147937744140625	1.495992553710938	0.404093017578125	2.009486083984375	1.531062622070313	0.6461086425781249	1.940453247070312	1.756476989746094	0.63886572265625	1.995325561523438	1.802560852050781	0.705603271484375	1.95493603515625	1.863159851074219	0.6233203125	2.029250854492187	1.871760864257813	0.670220458984375	2.295984375	1.448845336914062	0.260434326171875	2.4006083984375	1.468616333007813	0.1795145263671875	2.54077587890625	1.239134155273438	0.0811402587890625	2.632984130859375	1.049344177246094	-0.0307723388671875	2.717411376953125	1.018065620422363	-0.085636474609375
180	6.666666999999999	2.37440673828125	0.9593474845886231	0.336167724609375	2.31586572265625	1.128338470458984	0.305263916015625	2.27280615234375	1.265482879638672	0.285514892578125	2.27528662109375	1.486331604003906	0.28493017578125	2.25008837890625	1.450485198974609	0.308730224609375	2.153927978515625	1.49590869140625	0.407921142578125	2.020140258789063	1.529186889648438	0.652921630859375	1.949427856445312	1.754274291992187	0.65000244140625	2.005674072265625	1.810293823242187	0.7073984375	1.954687744140625	1.840319519042969	0.6147578124999999	2.029619262695312	1.86802734375	0.691172607421875	2.3010087890625	1.449184906005859	0.2629873046875	2.405728515625	1.468960205078125	0.1821064453125	2.54484423828125	1.239080902099609	0.08284606933593749	2.63659765625	1.049170516967773	-0.0294345703125	2.7196201171875	1.016911201477051	-0.0859290771484375
181	6.7	2.37365625	0.9602397079467774	0.33793359375	2.31363623046875	1.129359100341797	0.30735498046875	2.269064453125	1.266434265136719	0.2872666015625	2.276955078125	1.487724426269531	0.293854736328125	2.25051123046875	1.451662292480469	0.31625146484375	2.15280712890625	1.494311401367187	0.415808349609375	2.018765625	1.51057861328125	0.663350341796875	1.9546123046875	1.738158386230469	0.673393310546875	2.00646875	1.815208068847656	0.7054599609375	1.961219360351562	1.823376953125	0.605249267578125	2.025348388671875	1.859220520019531	0.69281982421875	2.30211669921875	1.450560852050781	0.27096435546875	2.406341796875	1.468920593261719	0.1884599609375	2.544247802734375	1.239091567993164	0.08498937988281249	2.633626953125	1.0519736328125	-0.0351534423828125	2.71917578125	1.017795303344726	-0.08716674804687501
182	6.733334	2.369935546875	0.9633489685058594	0.340678466796875	2.31137109375	1.132458572387695	0.30875732421875	2.26803515625	1.2695732421875	0.287721435546875	2.27457275390625	1.490671508789063	0.291121337890625	2.248555908203125	1.454817291259766	0.31418701171875	2.151581298828125	1.498896118164063	0.41353759765625	2.019797119140625	1.501744018554688	0.662360107421875	1.954036254882813	1.728376159667969	0.675280029296875	2.006997192382812	1.779714111328125	0.739985107421875	1.983066650390625	1.848608520507812	0.657501708984375	2.030198852539062	1.8541826171875	0.688150146484375	2.299765625	1.453395629882813	0.26860498046875	2.4034140625	1.470525817871094	0.1854151611328125	2.544372314453125	1.241009521484375	0.08657507324218749	2.6353857421875	1.05498551940918	-0.03337548828125	2.72357568359375	1.020313385009766	-0.08008203125
183	6.766667000000001	2.369515625	0.9620160865783691	0.3395899658203125	2.31148974609375	1.131860473632813	0.3084671630859375	2.26927001953125	1.269847106933594	0.2888455810546875	2.2763076171875	1.491376708984375	0.2927369384765625	2.25060888671875	1.455433288574219	0.3162384033203125	2.156087890625	1.502515380859375	0.4170050048828125	2.022703857421875	1.496796813964844	0.6655806884765625	1.958767944335938	1.724653137207031	0.6743502197265625	2.01188232421875	1.778811706542969	0.7369002685546875	1.988751831054687	1.84495751953125	0.6516817626953125	2.040300903320313	1.847004150390625	0.6929583740234375	2.301051025390625	1.454040222167969	0.2695997314453125	2.402649169921875	1.468779968261719	0.183046875	2.5443798828125	1.238859848022461	0.08453759765625	2.632072509765625	1.053715660095215	-0.0401368408203125	2.72356787109375	1.021235931396484	-0.0823350830078125
184	6.8	2.37066357421875	0.9621261787414551	0.3411806640625	2.31366259765625	1.131503692626953	0.308958251953125	2.2708701171875	1.268428985595703	0.28668603515625	2.2793935546875	1.489159393310547	0.2929716796875	2.2531357421875	1.453277404785156	0.315600830078125	2.1570537109375	1.498048431396484	0.415280517578125	2.021456787109375	1.501122711181641	0.661699462890625	1.956607543945313	1.727859252929687	0.67261572265625	2.000672485351562	1.776031494140625	0.7457207031250001	1.9792783203125	1.842754272460938	0.660944091796875	2.03479345703125	1.85255712890625	0.693474853515625	2.3041728515625	1.451998931884766	0.269931884765625	2.40483447265625	1.470439117431641	0.18364306640625	2.546286376953125	1.241358947753906	0.085388916015625	2.635427978515625	1.056833892822266	-0.037730224609375	2.725485107421875	1.026526138305664	-0.08364697265625
185	6.833334	2.37212158203125	0.9605117263793945	0.340618408203125	2.3152890625	1.129750564575195	0.307958740234375	2.273610107421875	1.267075805664063	0.286599365234375	2.27862060546875	1.487728088378906	0.2946943359375	2.25291943359375	1.451271484375	0.316978271484375	2.15614306640625	1.49385302734375	0.416823486328125	2.026872680664062	1.502826354980469	0.666295654296875	1.953518432617187	1.727049865722656	0.66991455078125	2.003353271484375	1.774521728515625	0.73961767578125	1.979552490234375	1.8432685546875	0.657214599609375	2.030489379882813	1.849157531738281	0.700455078125	2.304002685546875	1.451175842285156	0.27140185546875	2.405223388671875	1.469539245605469	0.185873046875	2.54584912109375	1.241817886352539	0.083826416015625	2.63742919921875	1.057457046508789	-0.037469482421875	2.72555615234375	1.028498558044434	-0.0876641845703125
186	6.866667000000001	2.375644287109375	0.9631700363159179	0.3402601318359375	2.3186982421875	1.132296508789062	0.3074532470703125	2.27708447265625	1.269626403808594	0.2862266845703125	2.28161865234375	1.489939971923828	0.3002486572265625	2.25534423828125	1.452909515380859	0.3208270263671875	2.1555791015625	1.493171295166016	0.4186221923828125	2.017917358398437	1.500115631103516	0.6635540771484375	1.949314575195312	1.725737182617187	0.6692716064453125	1.9960556640625	1.770332397460938	0.7428763427734375	1.970530029296875	1.834118408203125	0.6571033935546875	2.028636352539062	1.8444951171875	0.7085235595703125	2.30768359375	1.454030181884766	0.2767374267578125	2.4046826171875	1.476325531005859	0.1873857421875	2.5518779296875	1.249712615966797	0.09258117675781249	2.6275673828125	1.072921432495117	-0.0491146240234375	2.72321533203125	1.044226699829102	-0.082987060546875
187	6.899999999999999	2.37408056640625	0.964123405456543	0.34048583984375	2.316655517578125	1.13269140625	0.306321044921875	2.275908447265625	1.270261291503906	0.285618408203125	2.28243994140625	1.490285522460937	0.3010615234375	2.255735595703125	1.453398498535156	0.321261962890625	2.156482421875	1.496744873046875	0.4181142578125	2.017914306640625	1.502054565429688	0.6623652343749999	1.9498564453125	1.727600280761719	0.6706708984375001	1.992634887695313	1.769960632324219	0.7478349609375	1.960043334960937	1.822977172851562	0.6573447265625	2.017265014648438	1.849132629394531	0.719831787109375	2.30826416015625	1.454304992675781	0.277462646484375	2.4025224609375	1.483001220703125	0.1871395263671875	2.542501708984375	1.257142395019531	0.0808631591796875	2.62898828125	1.075795562744141	-0.04805908203125	2.7233994140625	1.045978218078613	-0.084145751953125
188	6.933333999999999	2.376256591796875	0.9609235839843751	0.3448304443359375	2.3188388671875	1.129758087158203	0.3096058349609375	2.2770439453125	1.267041931152344	0.2867020263671875	2.280116943359375	1.487881072998047	0.2990780029296875	2.25436865234375	1.450741485595703	0.3203328857421875	2.15573828125	1.491735443115234	0.4193599853515625	2.012390625	1.498522064208984	0.6616065673828125	1.943991333007812	1.724381103515625	0.6740814208984375	1.9839619140625	1.769278076171875	0.7516226806640625	1.952262329101563	1.837428344726562	0.6711749267578125	2.004340698242188	1.848013549804687	0.7280372314453125	2.30616552734375	1.451928558349609	0.2754193115234375	2.40369189453125	1.477051666259766	0.1870330810546875	2.5511552734375	1.253451843261719	0.084253662109375	2.6186376953125	1.089517013549805	-0.0764970703125	2.7114619140625	1.044478416442871	-0.0991873779296875
189	6.966667	2.37845361328125	0.9583745193481445	0.3433763427734375	2.3221875	1.128194030761719	0.3076988525390625	2.281025634765625	1.266055603027344	0.2838609619140625	2.28307568359375	1.487449340820312	0.3000128173828125	2.25707275390625	1.449734008789062	0.3203404541015625	2.15546337890625	1.483727111816406	0.4197672119140625	2.022650756835938	1.491047485351563	0.6690631103515625	1.95513720703125	1.71819775390625	0.6784378662109375	1.9970986328125	1.76381005859375	0.7549437255859375	1.953533813476563	1.817431396484375	0.6687225341796875	2.016516723632813	1.842312561035156	0.7327386474609375	2.30969775390625	1.451865417480469	0.2760567626953125	2.400716796875	1.46912109375	0.178588623046875	2.545909423828125	1.2530126953125	0.0556778564453125	2.634060546875	1.111155700683594	-0.1168973388671875	2.72066064453125	1.051102325439453	-0.1053643798828125
190	7.000000000000001	2.381149658203125	0.9617399520874024	0.3463199462890625	2.32395654296875	1.131924179077148	0.3100447998046875	2.281202392578125	1.269678497314453	0.2847830810546875	2.279850341796875	1.492259948730469	0.2965718994140625	2.254727783203125	1.454387756347656	0.3181802978515625	2.153824951171875	1.487138549804687	0.4196019287109375	2.0164150390625	1.487395385742188	0.6678211669921875	1.944011474609375	1.714002258300781	0.6783240966796875	1.975647338867188	1.748822265625	0.7652747802734375	1.944272583007812	1.818484558105469	0.6848392333984376	2.008892822265625	1.826649780273438	0.7542061767578125	2.3067529296875	1.456495544433594	0.2727637939453125	2.40110400390625	1.471632629394531	0.17737548828125	2.54631201171875	1.257984954833984	0.0476141357421875	2.6348271484375	1.122251556396484	-0.1309622802734375	2.72323095703125	1.063631607055664	-0.1220535888671875
191	7.033334000000001	2.385054443359375	0.9684790802001954	0.345365966796875	2.32394384765625	1.138213134765625	0.310983154296875	2.279513671875	1.276393341064453	0.288905029296875	2.2738505859375	1.499530944824219	0.299974609375	2.250158203125	1.461133056640625	0.322557373046875	2.151302978515625	1.488835083007813	0.42798046875	2.016313354492187	1.479567321777344	0.678200927734375	1.930529541015625	1.701405334472656	0.69896044921875	1.9695185546875	1.737243713378906	0.782749755859375	1.917487670898437	1.782602233886719	0.69552978515625	2.002984619140625	1.803138000488281	0.782186279296875	2.3008056640625	1.464142944335938	0.275391357421875	2.3915791015625	1.475921325683594	0.175653564453125	2.53519970703125	1.272211975097656	0.027719482421875	2.612045166015625	1.144038848876953	-0.1623348388671875	2.702044189453125	1.087118286132813	-0.1694610595703125
192	7.066667	2.386684326171875	0.9679381942749024	0.344552001953125	2.32368896484375	1.138321701049805	0.31325439453125	2.277019775390625	1.276554870605469	0.2925166015625	2.26802392578125	1.500464477539063	0.302622314453125	2.245725341796875	1.461674682617188	0.326347412109375	2.149861328125	1.484463073730469	0.436377197265625	2.023013793945312	1.472442687988281	0.691893310546875	1.9324462890625	1.690464721679688	0.733029541015625	1.96721484375	1.729616333007812	0.817628662109375	1.913592407226562	1.773974548339844	0.7303278808593749	1.973991943359375	1.792585144042969	0.83058056640625	2.2947509765625	1.46524609375	0.277169189453125	2.383712158203125	1.470526733398438	0.1745960693359375	2.5161494140625	1.277959045410156	0.0013468017578125	2.5786982421875	1.158771148681641	-0.2005772705078125	2.66766650390625	1.099394058227539	-0.2064720458984375
193	7.100000000000001	2.388758056640625	0.9700127296447754	0.346193115234375	2.32497021484375	1.140180725097656	0.31355712890625	2.2776103515625	1.278240142822266	0.291532470703125	2.2739833984375	1.502583190917969	0.303463623046875	2.25112646484375	1.464072631835938	0.327291015625	2.156619873046875	1.487077514648437	0.43876904296875	2.0347744140625	1.457003540039063	0.695757080078125	1.92122802734375	1.658804443359375	0.75902001953125	1.943079223632812	1.693294372558594	0.849928955078125	1.92148828125	1.736445617675781	0.749045166015625	1.969010009765625	1.749702026367188	0.8659658203125	2.29952197265625	1.466895935058594	0.277284423828125	2.3817509765625	1.471790466308594	0.1689383544921875	2.491056884765625	1.283783721923828	-0.0250291748046875	2.5306005859375	1.170177627563477	-0.23625537109375	2.618758056640625	1.109084899902344	-0.2393734130859375
194	7.133334000000001	2.3889111328125	0.9743621482849121	0.344704833984375	2.324345458984375	1.144424224853516	0.313294921875	2.275724365234375	1.282024230957031	0.291357177734375	2.27126220703125	1.506341705322266	0.30255029296875	2.2495029296875	1.467810394287109	0.327329345703125	2.159035400390625	1.484594512939453	0.44314208984375	2.05447900390625	1.434765258789062	0.70456787109375	1.928475219726562	1.620797119140625	0.78888232421875	1.963752197265625	1.650927001953125	0.877057861328125	1.8972470703125	1.691927490234375	0.79708056640625	1.967851806640625	1.703775146484375	0.90320556640625	2.29603564453125	1.470698394775391	0.2756083984375	2.36888671875	1.474648773193359	0.1607452392578125	2.44992724609375	1.286816284179688	-0.0466976318359375	2.45968115234375	1.175725463867187	-0.2626253662109375	2.55810400390625	1.134028274536133	-0.2535093994140625
195	7.166666999999999	2.391273681640625	0.9794525375366211	0.350475341796875	2.326773681640625	1.149971740722656	0.318431640625	2.2777353515625	1.287700897216797	0.2955244140625	2.27399560546875	1.512525268554687	0.3089794921875	2.25220654296875	1.473709747314453	0.333573974609375	2.16201416015625	1.485116058349609	0.4507666015625	2.0709443359375	1.417497802734375	0.71409521484375	1.93273095703125	1.58320166015625	0.820630859375	1.962081787109375	1.622949951171875	0.907466552734375	1.885148193359375	1.616274047851562	0.826190185546875	1.956840698242188	1.669487915039062	0.936649658203125	2.298572509765625	1.476978912353516	0.281469482421875	2.3647529296875	1.477592864990234	0.1621461181640625	2.41734326171875	1.292334564208984	-0.0575390625	2.390140869140625	1.199094192504883	-0.281038818359375	2.4790537109375	1.138550964355469	-0.2821126708984375
196	7.2	2.39138671875	0.9905765228271485	0.3529775390625	2.32445849609375	1.161539810180664	0.322752197265625	2.2734765625	1.299613098144531	0.301214111328125	2.2738740234375	1.525758117675781	0.312559326171875	2.25459619140625	1.487260375976563	0.34011962890625	2.163536865234375	1.494766296386719	0.457934326171875	2.09426513671875	1.390151184082031	0.71740087890625	1.938015502929687	1.52053369140625	0.848171875	1.982961547851563	1.558215148925781	0.929694091796875	1.904941650390625	1.553533081054687	0.8485078125	1.955508911132813	1.610586059570313	0.96285595703125	2.29475048828125	1.489452575683594	0.28259521484375	2.35102734375	1.477016967773437	0.158133056640625	2.382369140625	1.296904602050781	-0.071683349609375	2.3118330078125	1.192103088378906	-0.2815567626953125	2.39927783203125	1.131479309082031	-0.3008193359375
197	7.233334	2.3993193359375	0.9950757141113281	0.3555654296875	2.3338564453125	1.16723161315918	0.324119873046875	2.28225146484375	1.305268432617188	0.299713134765625	2.280528076171875	1.532291625976562	0.31228759765625	2.262361328125	1.493287353515625	0.340284423828125	2.172970947265625	1.489219543457031	0.460316650390625	2.132171875	1.336688049316406	0.7028701171875	1.973236206054688	1.444242797851563	0.851790283203125	2.00506103515625	1.482554565429687	0.939482421875	1.927939697265625	1.470382019042969	0.857562255859375	1.98200390625	1.538105346679687	0.9691748046874999	2.3010390625	1.496214416503906	0.28143701171875	2.34873291015625	1.476528381347656	0.1537337646484375	2.39274755859375	1.29319921875	-0.07301513671875	2.2405869140625	1.273980712890625	-0.26533447265625	2.2145400390625	1.168953491210937	-0.2562894287109375
198	7.266667000000001	2.400891357421875	1.002798515319824	0.356688232421875	2.33154345703125	1.174028945922851	0.32362646484375	2.27992041015625	1.313082885742187	0.301036376953125	2.2771767578125	1.54105126953125	0.314563232421875	2.259815673828125	1.50166650390625	0.3429541015625	2.1743974609375	1.490524230957031	0.466216796875	2.166366455078125	1.299626953125	0.6853073730468749	1.99811181640625	1.395295959472656	0.8338598632812499	2.030682861328125	1.415720153808594	0.9275771484375001	1.9356259765625	1.432579528808594	0.86757275390625	2.006538330078125	1.441730285644531	0.97300634765625	2.2972578125	1.505047485351563	0.282968017578125	2.34314111328125	1.483191833496094	0.154297607421875	2.37345654296875	1.273712829589844	-0.052908203125	2.18754443359375	1.227513809204102	-0.20894970703125	2.12074072265625	1.148119049072266	-0.2425572509765625
199	7.3	2.40196923828125	1.004057300567627	0.36602392578125	2.33319580078125	1.173789978027344	0.333030029296875	2.281433837890625	1.3112998046875	0.30972802734375	2.2782822265625	1.537416015625	0.32161083984375	2.262126708984375	1.498508361816406	0.350575439453125	2.178736083984375	1.481838500976562	0.47305224609375	2.21128466796875	1.282264404296875	0.67845703125	2.035612670898438	1.323788787841797	0.8395166015625	2.0658984375	1.360613006591797	0.927916015625	1.976155517578125	1.353073181152344	0.860153076171875	2.073188232421875	1.403096405029297	0.955851806640625	2.29731591796875	1.501563110351563	0.289916259765625	2.3468359375	1.487853332519531	0.162732666015625	2.344757080078125	1.280619232177734	-0.0453621826171875	2.13563671875	1.218625030517578	-0.1569039306640625	2.04151220703125	1.16540380859375	-0.1586500244140625
200	7.333334	2.405841796875	1.001730327606201	0.3518133544921875	2.33512060546875	1.171037033081055	0.3198939208984375	2.28121826171875	1.307896057128906	0.2968253173828125	2.27123974609375	1.533637756347656	0.3143148193359375	2.25750390625	1.493527648925781	0.3429605712890625	2.183983642578125	1.465174743652344	0.4696895751953125	2.24760595703125	1.260845947265625	0.6631334228515625	2.048440673828125	1.244249893188476	0.7998087158203125	2.06634521484375	1.281068420410156	0.8916143798828124	1.983186889648437	1.285262878417969	0.8155177001953124	2.07547216796875	1.331464721679688	0.9151925048828125	2.290158203125	1.499144958496094	0.2810135498046875	2.33469970703125	1.479966186523437	0.1525791015625	2.308947021484375	1.254576553344727	-0.034325439453125	2.075422607421875	1.218725173950195	-0.0998765869140625	1.989023071289062	1.163418869018555	-0.06536962890625
201	7.366667000000001	2.407643798828125	1.008079563140869	0.3446983642578125	2.3345595703125	1.177249938964844	0.3125980224609375	2.2805068359375	1.314983825683594	0.2908995361328125	2.271670654296875	1.541645263671875	0.3099627685546875	2.259339599609375	1.501243530273437	0.3392335205078125	2.1964619140625	1.4681015625	0.4711929931640625	2.313786865234375	1.275642333984375	0.6532518310546875	2.104758056640625	1.183775100708008	0.7369517822265625	2.1288408203125	1.18646598815918	0.8349627685546875	2.0356767578125	1.20599821472168	0.7735252685546875	2.138020263671875	1.235019546508789	0.8723541259765625	2.28887109375	1.507133117675781	0.2754217529296875	2.330505859375	1.481427856445312	0.1465076904296875	2.29408447265625	1.238531509399414	-0.017298095703125	2.04900439453125	1.214457656860352	-0.01614599609375	1.97167724609375	1.171080932617187	0.0467545166015625
202	7.399999999999999	2.40628515625	1.008766311645508	0.32803173828125	2.33447265625	1.17862922668457	0.30094384765625	2.2798623046875	1.315904998779297	0.281478271484375	2.27179150390625	1.541706787109375	0.301500732421875	2.26321044921875	1.501370330810547	0.331863037109375	2.21272509765625	1.483225677490234	0.47125244140625	2.3334365234375	1.280296356201172	0.63741162109375	2.13636279296875	1.158707366943359	0.7088293457031249	2.16203076171875	1.150190399169922	0.8057333984375	2.08539599609375	1.168766967773438	0.724941650390625	2.17465576171875	1.15264501953125	0.8434326171875	2.285087158203125	1.507426666259766	0.26531689453125	2.3205322265625	1.487016387939453	0.1341436767578125	2.3091015625	1.227525573730469	-0.0039808349609375	2.0762998046875	1.222342407226563	0.0734462890625	1.993480346679688	1.177302734375	0.12680126953125
203	7.433333999999999	2.40079443359375	1.006084510803223	0.32420458984375	2.32571142578125	1.176845565795898	0.294548583984375	2.2728447265625	1.317163940429688	0.27673291015625	2.265917724609375	1.546064819335938	0.296460693359375	2.25621484375	1.505311645507812	0.327086181640625	2.198321533203125	1.498850524902344	0.466773193359375	2.342042236328125	1.295398193359375	0.620227294921875	2.163957275390625	1.126469146728516	0.6134140625	2.173306884765625	1.095182632446289	0.709990478515625	2.078233154296875	1.108959014892578	0.6478742675781251	2.178259765625	1.108873031616211	0.756564208984375	2.27996533203125	1.511163146972656	0.26016845703125	2.32148681640625	1.484590637207031	0.1299547119140625	2.33086767578125	1.209673721313477	0.0150687255859375	2.111771484375	1.21485578918457	0.13255859375	2.043478759765625	1.16355549621582	0.201504638671875
204	7.466667	2.41277197265625	0.9961535568237305	0.3057012939453125	2.33663720703125	1.166098159790039	0.2753165283203125	2.28125732421875	1.305031494140625	0.2557230224609375	2.272756103515625	1.533653076171875	0.2752413330078125	2.2615029296875	1.492888977050781	0.3052222900390625	2.1957578125	1.503094848632812	0.4409825439453125	2.33241845703125	1.299955871582031	0.6005889892578125	2.17251025390625	1.126548370361328	0.5332882080078125	2.161896728515625	1.083744140625	0.6250836181640625	2.069466796875	1.090885391235352	0.5582608642578125	2.17016943359375	1.092581985473633	0.6701680908203125	2.288822509765625	1.498858581542969	0.2397728271484375	2.33896337890625	1.480592102050781	0.111332275390625	2.387921630859375	1.20322233581543	0.014650146484375	2.16345458984375	1.22085954284668	0.1195631103515625	2.183005615234375	1.183404006958008	0.2207489013671875
205	7.500000000000001	2.403161376953125	1.007027633666992	0.309414306640625	2.33227294921875	1.177174758911133	0.2757294921875	2.284072265625	1.317715393066406	0.25663720703125	2.2744423828125	1.54482080078125	0.27464697265625	2.2611171875	1.504440856933594	0.303664794921875	2.181098876953125	1.496835571289063	0.430476806640625	2.324707763671875	1.293451721191406	0.579638671875	2.1718173828125	1.145988525390625	0.460393310546875	2.14754638671875	1.082308471679688	0.53511962890625	2.072271484375	1.078018310546875	0.4502978515625	2.157033935546875	1.067536270141602	0.569144775390625	2.2928662109375	1.510144897460937	0.240774658203125	2.352973388671875	1.490263793945312	0.118015380859375	2.43184375	1.213572952270508	0.0496275634765625	2.19945947265625	1.227414443969727	0.1312244873046875	2.215871337890625	1.203626358032227	0.236213134765625
206	7.533334000000001	2.41169482421875	0.9436111679077148	0.271638427734375	2.3342958984375	1.111933303833008	0.250271240234375	2.28650146484375	1.253119415283203	0.24703076171875	2.26968212890625	1.478249420166016	0.2702314453125	2.255651123046875	1.436944732666016	0.2971064453125	2.173486083984375	1.448524200439453	0.421383544921875	2.276530029296875	1.589888793945312	0.651259521484375	2.210478515625	1.409912078857422	0.502843017578125	2.18377978515625	1.445015380859375	0.412361328125	2.161425048828125	1.406498229980469	0.30855908203125	2.1260048828125	1.424475830078125	0.413341552734375	2.2911025390625	1.445168426513672	0.236904296875	2.36776708984375	1.43724951171875	0.1230697021484375	2.52402197265625	1.202810546875	0.0378934326171875	2.286695556640625	1.171000701904297	0.0921495361328125	2.29351318359375	1.145923736572266	0.1973681640625
207	7.566667	2.42689794921875	0.9695225410461425	0.233681396484375	2.35392333984375	1.138180465698242	0.205123291015625	2.30995166015625	1.279963439941406	0.196818115234375	2.29840625	1.5051025390625	0.21676123046875	2.2823994140625	1.46463330078125	0.243531494140625	2.200109130859375	1.450556518554687	0.366966064453125	2.31624658203125	1.5092705078125	0.623961181640625	2.23813525390625	1.378721130371094	0.436049072265625	2.212031005859375	1.432496398925781	0.355410888671875	2.18841162109375	1.413011474609375	0.24701416015625	2.163638671875	1.338939514160156	0.343510009765625	2.32001123046875	1.471150146484375	0.1846748046875	2.40131982421875	1.461421875	0.0747298583984375	2.560361328125	1.227771865844727	-0.004419189453125	2.322087890625	1.195325271606445	0.0416005859375	2.3259267578125	1.170391845703125	0.1466943359375
208	7.600000000000001	2.4508056640625	0.9414198455810547	0.2032547607421875	2.36643994140625	1.101337875366211	0.1815738525390625	2.31242431640625	1.236488311767578	0.1782799072265625	2.31666845703125	1.457434906005859	0.1948040771484375	2.29137939453125	1.419905731201172	0.2161368408203125	2.19037744140625	1.509992645263672	0.2706722412109375	2.211117919921875	1.583084838867188	0.5423157958984375	2.13368359375	1.515968505859375	0.3288997802734375	2.14957568359375	1.601373291015625	0.2829210205078125	2.1738125	1.661828979492188	0.1939136962890625	2.17017333984375	1.544850219726563	0.1962864990234375	2.341921875	1.421799896240235	0.1696575927734375	2.436090576171875	1.465785675048828	0.0847061767578125	2.627507080078125	1.267301940917969	0.0036773681640625	2.40278271484375	1.20167529296875	-0.0479669189453125	2.37416552734375	1.1565732421875	0.04339306640625
209	7.633334000000001	2.463873046875	0.983204833984375	0.1789989013671875	2.40015185546875	1.1513896484375	0.147682861328125	2.36291845703125	1.292098266601563	0.136962646484375	2.32914990234375	1.510774383544922	0.1568221435546875	2.31086279296875	1.469061309814453	0.177826416015625	2.20138232421875	1.432975372314453	0.26787841796875	2.272125244140625	1.182728332519531	0.378929931640625	2.160417236328125	1.310141723632813	0.21275390625	2.218439697265625	1.353512969970703	0.1459613037109375	2.2792978515625	1.402052886962891	0.0674395751953125	2.2370615234375	1.368979095458984	0.118028076171875	2.359988525390625	1.480289215087891	0.1308936767578125	2.456517333984375	1.506443145751953	0.040852294921875	2.691980224609375	1.351725769042969	-0.019434326171875	2.48776171875	1.241262664794922	-0.08152392578125001	2.46257373046875	1.1970966796875	0.0115928955078125
210	7.666666999999999	2.5089326171875	0.9970687255859375	0.152450927734375	2.444599365234375	1.165215850830078	0.11776416015625	2.40599658203125	1.305676239013672	0.101484130859375	2.37890869140625	1.524583801269531	0.1350460205078125	2.358201171875	1.482091247558594	0.1524503173828125	2.257454345703125	1.438236328125	0.24996630859375	2.18034619140625	1.166432952880859	0.278764892578125	2.196560546875	1.199727935791016	0.0433018798828125	2.27666162109375	1.248639404296875	0.0119276123046875	2.36617822265625	1.300800506591797	-0.028037109375	2.31836181640625	1.266713928222656	0.0158255615234375	2.40989501953125	1.494638854980469	0.108253173828125	2.505395263671875	1.51040869140625	0.0139296875	2.76598974609375	1.3934775390625	-0.03244189453125	2.57439404296875	1.279372680664062	-0.1248172607421875	2.54463671875	1.222658020019531	-0.0396641845703125
211	7.7	2.51839794921875	1.003197273254395	0.1447156982421875	2.453371337890625	1.170417877197266	0.10486962890625	2.41435595703125	1.310717010498047	0.0853040771484375	2.3938544921875	1.52890087890625	0.1300068359375	2.37101611328125	1.486234893798828	0.14441796875	2.260425537109375	1.437749114990234	0.2287177734375	2.16920361328125	1.168321899414063	0.217229736328125	2.2194140625	1.208277404785156	-0.0129295654296875	2.305294921875	1.253280975341797	-0.033897216796875	2.407276611328125	1.293979278564453	-0.0521885986328125	2.34674755859375	1.27143701171875	-0.0228741455078125	2.42473486328125	1.499227569580078	0.102563232421875	2.516236572265625	1.517923583984375	0.0044171142578125	2.79175	1.444274078369141	-0.0485743408203125	2.6555625	1.330398590087891	-0.212984619140625	2.63778125	1.23934130859375	-0.160062744140625
212	7.733334	2.535788818359375	0.9948258056640625	0.133843017578125	2.47093212890625	1.164590072631836	0.0992591552734375	2.428537841796875	1.304877563476563	0.079399169921875	2.401036376953125	1.521985046386719	0.1321966552734375	2.37832958984375	1.478029357910156	0.1438343505859375	2.26303369140625	1.42712451171875	0.2218590087890625	2.15304345703125	1.183541580200195	0.1185255126953125	2.2722841796875	1.209463333129883	-0.088718505859375	2.36919970703125	1.233397506713867	-0.09077014160156251	2.468938232421875	1.273301879882812	-0.05893115234375	2.40282861328125	1.265492370605469	-0.0603953857421875	2.434027587890625	1.493908569335938	0.1049111328125	2.519703125	1.514793151855469	0.0008956298828125	2.78158984375	1.406960754394531	-0.07004113769531251	2.7620947265625	1.320060729980469	-0.2967178955078125	2.717590576171875	1.250783798217773	-0.36584228515625
213	7.766667000000001	2.543645751953125	0.9933475341796875	0.1360260009765625	2.484677734375	1.165638336181641	0.1085396728515625	2.438206787109375	1.303690795898437	0.087115966796875	2.405015625	1.519990600585937	0.1354886474609375	2.38209619140625	1.476097808837891	0.145890625	2.25909033203125	1.426237762451172	0.210386962890625	2.17605029296875	1.197362182617187	0.0617408447265625	2.32669287109375	1.218593048095703	-0.123137451171875	2.4257685546875	1.218268035888672	-0.1311741943359375	2.523772216796875	1.220654083251953	-0.07796386718749999	2.4697333984375	1.234716949462891	-0.106701904296875	2.439968505859375	1.492148406982422	0.1109747314453125	2.538747314453125	1.503599578857422	0.0185552978515625	2.77659423828125	1.402296417236328	-0.1142979736328125	2.77106787109375	1.343075103759766	-0.3493443603515625	2.8299609375	1.303493286132813	-0.4294681396484375
214	7.8	2.549938720703125	0.980770881652832	0.129555908203125	2.497544921875	1.152669387817383	0.1041268310546875	2.45224560546875	1.288554077148437	0.0809625244140625	2.42349267578125	1.503313659667969	0.12378173828125	2.399830322265625	1.460772033691406	0.1345850830078125	2.27193994140625	1.423632995605469	0.19301708984375	2.19376318359375	1.216602645874024	0.01963720703125	2.3456650390625	1.204259231567383	-0.1604959716796875	2.44337451171875	1.200379745483398	-0.166334228515625	2.54093359375	1.180177841186523	-0.119881103515625	2.47771142578125	1.193377182006836	-0.174244873046875	2.45767431640625	1.474649108886719	0.100694580078125	2.552615234375	1.490376525878906	0.0077520751953125	2.7852666015625	1.400753784179688	-0.13329248046875	2.81296875	1.337252807617187	-0.3619693603515625	2.88360888671875	1.319140380859375	-0.4381744384765625
215	7.833334	2.555106689453125	0.9761397361755371	0.12244677734375	2.509509765625	1.152932647705078	0.1044197998046875	2.464146484375	1.290756164550781	0.08298168945312499	2.43269482421875	1.508311584472656	0.122057861328125	2.40886669921875	1.465319152832031	0.13321826171875	2.27803125	1.420140075683594	0.182736083984375	2.24504052734375	1.213987442016601	-0.0100626220703125	2.3822158203125	1.186102920532227	-0.2031815185546875	2.47461083984375	1.151268753051758	-0.2106375732421875	2.543244873046875	1.124024795532227	-0.1276038818359375	2.521674560546875	1.152765426635742	-0.1757149658203125	2.46790869140625	1.479210327148437	0.09989453125	2.560412109375	1.483553894042969	0.001333251953125	2.8030751953125	1.416483764648437	-0.1417041015625	2.8194326171875	1.361306640625	-0.3762822265625	2.89761962890625	1.34876611328125	-0.4476802978515625
216	7.866667000000001	2.55814794921875	0.9717808303833008	0.120171142578125	2.513382080078125	1.148735504150391	0.1017020263671875	2.46883251953125	1.286762023925781	0.079893310546875	2.4379140625	1.504440368652344	0.1186759033203125	2.41377197265625	1.461552917480469	0.129555908203125	2.2822001953125	1.416342102050781	0.177041259765625	2.25238818359375	1.211087356567383	-0.0172164306640625	2.3916357421875	1.184231246948242	-0.208985595703125	2.4841904296875	1.150475402832031	-0.218955810546875	2.5583876953125	1.121365112304687	-0.141533203125	2.532555908203125	1.152842559814453	-0.193748291015625	2.4732431640625	1.475188598632812	0.09690063476562499	2.566919921875	1.479263366699219	-0.0005526123046875	2.81120068359375	1.411769470214844	-0.14058984375	2.83080712890625	1.356727478027344	-0.3749439697265625	2.910228515625	1.344723571777344	-0.44505615234375
217	7.899999999999999	2.55598974609375	0.9689592361450196	0.1182093505859375	2.511537109375	1.144897674560547	0.1000338134765625	2.4712548828125	1.283843414306641	0.08189111328125	2.44491845703125	1.501764007568359	0.1146414794921875	2.420290283203125	1.459901580810547	0.1269522705078125	2.28971826171875	1.419210571289062	0.178431396484375	2.26271240234375	1.212284088134766	-0.0119716796875	2.3922255859375	1.1826142578125	-0.20834130859375	2.48698876953125	1.156427444458008	-0.2132125244140625	2.57567333984375	1.139285690307617	-0.1496336669921875	2.513891845703125	1.138647796630859	-0.2290513916015625	2.479234375	1.471444488525391	0.0934112548828125	2.5704833984375	1.477012969970703	-0.0051573486328125	2.81508984375	1.414811981201172	-0.143533935546875	2.826274658203125	1.360834442138672	-0.3772188720703125	2.907808349609375	1.354228424072266	-0.444613037109375
218	7.933333999999999	2.554011962890625	0.9615338439941407	0.12017333984375	2.510271240234375	1.137656616210938	0.0994149169921875	2.4751767578125	1.278415588378906	0.082723876953125	2.45080859375	1.496077026367187	0.120634765625	2.42588525390625	1.454080505371094	0.132185546875	2.2936708984375	1.419004943847656	0.1842421875	2.27357177734375	1.218781661987305	-0.014639892578125	2.40439501953125	1.18061637878418	-0.209106689453125	2.50097021484375	1.161065567016601	-0.2123319091796875	2.591357421875	1.157769866943359	-0.148628662109375	2.53604638671875	1.162800094604492	-0.2340928955078125	2.4847822265625	1.465925964355469	0.0984508056640625	2.57721337890625	1.471921142578125	0.0007290039062500001	2.81783251953125	1.401999267578125	-0.1418133544921875	2.82870703125	1.356751770019531	-0.3777364501953125	2.9075947265625	1.3646416015625	-0.4483231201171875
219	7.966667	2.5523779296875	0.9610308609008789	0.120002685546875	2.50805615234375	1.136898086547852	0.09675805664062501	2.4724521484375	1.277434631347656	0.07804296875	2.450425048828125	1.494495971679688	0.12176123046875	2.425	1.45244091796875	0.1321817626953125	2.29120947265625	1.420916076660156	0.1829007568359375	2.27728125	1.22593244934082	-0.0220487060546875	2.4139189453125	1.180108413696289	-0.211093994140625	2.510502197265625	1.166369522094727	-0.2260244140625	2.597278564453125	1.163192810058594	-0.1572896728515625	2.554791015625	1.168667190551758	-0.2123922119140625	2.484123046875	1.4645400390625	0.0987847900390625	2.57689794921875	1.473514465332031	0.00142138671875	2.80939208984375	1.390677978515625	-0.1481295166015625	2.8259677734375	1.356848388671875	-0.3858865966796875	2.913016845703125	1.370154357910156	-0.445361328125
220	8	2.552943115234375	0.9612416763305665	0.120597412109375	2.50513134765625	1.136233520507812	0.09564184570312501	2.47073779296875	1.277492889404297	0.07851708984375	2.456205322265625	1.495548187255859	0.1220638427734375	2.42946826171875	1.454307952880859	0.1328033447265625	2.294309814453125	1.425071502685547	0.1818519287109375	2.2762216796875	1.229317077636719	-0.022604248046875	2.4112509765625	1.180523590087891	-0.212493896484375	2.509058837890625	1.173877807617187	-0.225052978515625	2.5943408203125	1.166572265625	-0.15452734375	2.53625341796875	1.150582122802734	-0.2343692626953125	2.48874658203125	1.464419342041016	0.098819580078125	2.5790283203125	1.472469940185547	-0.0012027587890625	2.81027294921875	1.385245910644531	-0.1510029296875	2.82344140625	1.352236633300781	-0.389440673828125	2.911635009765625	1.373186737060547	-0.445186279296875
221	8.033334	2.5518876953125	0.9594539260864258	0.12164697265625	2.50394189453125	1.134920547485352	0.0963956298828125	2.470042236328125	1.276764587402344	0.07949914550781249	2.45740283203125	1.495834167480469	0.1218297119140625	2.4302685546875	1.454769470214844	0.1329217529296875	2.29517431640625	1.428052734375	0.1847747802734375	2.27243017578125	1.230838424682617	-0.018951171875	2.4067919921875	1.182147598266602	-0.2101993408203125	2.504201416015625	1.182245407104492	-0.22853369140625	2.59049169921875	1.16395866394043	-0.1607767333984375	2.52728173828125	1.154157684326172	-0.2443087158203125	2.48972021484375	1.464197082519531	0.098639404296875	2.580264892578125	1.4711044921875	-0.0017569580078125	2.81286474609375	1.38473291015625	-0.151566650390625	2.8271357421875	1.350012329101562	-0.390403076171875	2.91355126953125	1.372363342285156	-0.4489091796875
222	8.066666999999999	2.55765380859375	0.9590725746154785	0.12473583984375	2.51203271484375	1.134846878051758	0.1054127197265625	2.4798232421875	1.276722839355469	0.09319384765625	2.4617705078125	1.496071594238281	0.1240125732421875	2.43583056640625	1.455191955566406	0.1371793212890625	2.30267822265625	1.435983276367188	0.19475146484375	2.2760556640625	1.239341705322266	-0.006846435546875	2.40792236328125	1.186934814453125	-0.1971954345703125	2.5007099609375	1.199045837402344	-0.2281754150390625	2.5809423828125	1.143470230102539	-0.1761334228515625	2.5117451171875	1.158069488525391	-0.2578499755859375	2.494685302734375	1.464281860351563	0.1025531005859375	2.585282470703125	1.468526916503906	0.0030718994140625	2.8131162109375	1.38760205078125	-0.1538284912109375	2.8357431640625	1.353252593994141	-0.3907088623046875	2.9203662109375	1.379747192382812	-0.4490262451171875
223	8.100000000000001	2.5573447265625	0.957806137084961	0.125296875	2.51246533203125	1.134117004394531	0.106559814453125	2.48068310546875	1.276337036132813	0.094622802734375	2.462126708984375	1.495949340820312	0.12565625	2.43639013671875	1.454921997070312	0.139046142578125	2.3033037109375	1.434193725585938	0.1967979736328125	2.28048681640625	1.238783843994141	-0.0070438232421875	2.410093017578125	1.184028259277344	-0.198721435546875	2.50625439453125	1.193610137939453	-0.218872802734375	2.59690869140625	1.155372650146484	-0.1679755859375	2.52633056640625	1.163531661987305	-0.243642578125	2.49502197265625	1.464222900390625	0.1038975830078125	2.584782470703125	1.467662231445312	0.0033604736328125	2.809848876953125	1.382646789550781	-0.15613916015625	2.834880859375	1.349577239990234	-0.393323486328125	2.914629638671875	1.380476470947266	-0.45643408203125
224	8.133334000000001	2.557053466796875	0.9570563507080078	0.12532666015625	2.512091552734375	1.133385009765625	0.1069593505859375	2.4802705078125	1.275617919921875	0.0952830810546875	2.462072509765625	1.495239318847656	0.1264630126953125	2.43643359375	1.454223510742187	0.140073974609375	2.303835205078125	1.433551452636719	0.198957275390625	2.279209228515625	1.238139190673828	-0.0046712646484375	2.40716015625	1.183309478759766	-0.197436767578125	2.50316259765625	1.192806030273438	-0.21836962890625	2.59416455078125	1.154462936401367	-0.1681776123046875	2.52294677734375	1.162506851196289	-0.2432816162109375	2.494767578125	1.463498107910156	0.10442626953125	2.5836689453125	1.46689794921875	0.00312744140625	2.80733154296875	1.381791229248047	-0.158286376953125	2.83032763671875	1.348714752197266	-0.395676025390625	2.909544921875	1.379586730957031	-0.459465576171875
225	8.166667	2.555039794921875	0.9567214317321777	0.128691162109375	2.509373046875	1.132941116333008	0.11091650390625	2.47699951171875	1.275098693847656	0.09974267578125	2.4578330078125	1.49451708984375	0.1318531494140625	2.43233642578125	1.453333923339844	0.145235595703125	2.299690185546875	1.431857543945313	0.2037432861328125	2.27636767578125	1.237165115356445	-0.0007501220703124999	2.404988525390625	1.183503768920898	-0.1934161376953125	2.50117724609375	1.192836013793945	-0.2135821533203125	2.591028564453125	1.15346321105957	-0.162115478515625	2.520052490234375	1.158522506713867	-0.237649169921875	2.490703125	1.463006225585938	0.1097386474609375	2.57980126953125	1.467237854003906	0.008633544921875	2.80424755859375	1.383872924804687	-0.1526322021484375	2.828062744140625	1.3518623046875	-0.3901015625	2.907356201171875	1.3833251953125	-0.4535169677734375
226	8.199999999999999	2.555056884765625	0.9569476470947266	0.1286920166015625	2.509384521484375	1.133182067871094	0.11106005859375	2.47701123046875	1.275349731445313	0.0999957275390625	2.457910400390625	1.494756042480469	0.1322425537109375	2.43242724609375	1.453568359375	0.145638427734375	2.29985498046875	1.432076812744141	0.2043123779296875	2.2762412109375	1.237483215332031	-0.00024560546875	2.4046044921875	1.183894622802734	-0.1931065673828125	2.500780517578125	1.193182800292969	-0.2133583984375	2.59061572265625	1.15369465637207	-0.1619493408203125	2.5196611328125	1.158704406738281	-0.2373184814453125	2.49074755859375	1.463252685546875	0.11006787109375	2.579713623046875	1.467527160644531	0.0088465576171875	2.803949462890625	1.38422817993164	-0.152750732421875	2.82746533203125	1.352325500488281	-0.390266845703125	2.906685791015625	1.383811553955078	-0.4537637939453125
227	8.233333999999999	2.5569755859375	0.9579991874694824	0.1288876953125	2.51044189453125	1.135018920898438	0.11287890625	2.47718310546875	1.277738952636719	0.1028740234375	2.45264306640625	1.497766906738281	0.13412841796875	2.428261474609375	1.455833801269531	0.148100341796875	2.294172119140625	1.429960266113281	0.2030960693359375	2.275665771484375	1.236097518920898	-0.00443212890625	2.39858544921875	1.177224105834961	-0.2005943603515625	2.49633642578125	1.186866806030273	-0.2142320556640625	2.5847021484375	1.155290557861328	-0.1544169921875	2.50302734375	1.121605743408203	-0.22435595703125	2.486205078125	1.466841735839844	0.1117041015625	2.57239208984375	1.470214599609375	0.0072835693359375	2.7939306640625	1.384854309082031	-0.1592127685546875	2.830314453125	1.348780639648437	-0.395609619140625	2.909327392578125	1.382337524414063	-0.45910791015625
228	8.266667000000002	2.556783203125	0.9580752754211426	0.13003076171875	2.510265380859375	1.135545120239258	0.1141322021484375	2.4766064453125	1.278504058837891	0.1039400634765625	2.45339208984375	1.499024444580078	0.1363768310546875	2.42877001953125	1.457070953369141	0.1502830810546875	2.29434228515625	1.429138702392578	0.2043399658203125	2.277267578125	1.23570361328125	-0.0045987548828125	2.400294921875	1.172201812744141	-0.199913818359375	2.49683544921875	1.184632934570312	-0.2200318603515625	2.57436279296875	1.149961059570312	-0.1477308349609375	2.520361328125	1.156582717895508	-0.2413231201171875	2.486765625	1.467941802978516	0.113627197265625	2.571440185546875	1.471088226318359	0.007572998046875	2.792808837890625	1.387408752441406	-0.1611446533203125	2.84016748046875	1.344983001708984	-0.3950968017578125	2.9162939453125	1.382142028808594	-0.4604981689453125
229	8.300000000000001	2.556782958984375	0.9582531509399415	0.130079833984375	2.510330322265625	1.135739181518555	0.1142020263671875	2.47670654296875	1.278705200195313	0.1040230712890625	2.453430908203125	1.499203796386719	0.136542724609375	2.42878857421875	1.457242126464844	0.15038623046875	2.29427490234375	1.429287658691406	0.2042113037109375	2.277560546875	1.235909698486328	-0.00480419921875	2.40098828125	1.172422698974609	-0.1998670654296875	2.49762939453125	1.184684997558594	-0.2195943603515625	2.57468798828125	1.149758377075195	-0.146917724609375	2.52216748046875	1.154401184082031	-0.2383094482421875	2.48684130859375	1.468135498046875	0.1138294677734375	2.57168505859375	1.471353332519531	0.0079150390625	2.793349365234375	1.387830230712891	-0.1604844970703125	2.84113818359375	1.34554248046875	-0.394370849609375	2.91739404296875	1.382743713378906	-0.4595946044921875
230	8.333334000000001	2.55448583984375	0.9591189613342285	0.1336395263671875	2.5081484375	1.136702056884766	0.1185294189453125	2.474583251953125	1.279727752685547	0.1090179443359375	2.45077099609375	1.499958923339844	0.1429315185546875	2.4259736328125	1.457880981445312	0.1561307373046875	2.290788818359375	1.429454132080078	0.207991455078125	2.27688623046875	1.237686767578125	-0.0027071533203125	2.4028642578125	1.17575944519043	-0.1966378173828125	2.49974609375	1.188215362548828	-0.2150164794921875	2.575875244140625	1.152762588500976	-0.1416187744140625	2.52454052734375	1.158087387084961	-0.233644775390625	2.4844892578125	1.469081115722656	0.120414306640625	2.57069580078125	1.473152465820313	0.0156357421875	2.7945673828125	1.391026550292969	-0.150516357421875	2.845404052734375	1.350564575195313	-0.384082763671875	2.922478515625	1.388300750732422	-0.4480244140625
231	8.366667	2.55438720703125	0.9590553970336914	0.1337060546875	2.5080361328125	1.136633026123047	0.1185732421875	2.47445849609375	1.279654846191406	0.1090455322265625	2.450603515625	1.499883056640625	0.1429478759765625	2.4258046875	1.45780224609375	0.156134765625	2.29059765625	1.429359130859375	0.2079283447265625	2.27682177734375	1.237590606689453	-0.0027774658203125	2.4029033203125	1.175678741455078	-0.19664599609375	2.499792724609375	1.188146209716797	-0.2149765625	2.5758896484375	1.15270231628418	-0.141541259765625	2.52460009765625	1.158021224975586	-0.2335926513671875	2.48433642578125	1.469009399414062	0.120447265625	2.570594482421875	1.473091186523438	0.0157115478515625	2.79455810546875	1.390992248535156	-0.150329833984375	2.84551513671875	1.350536956787109	-0.38387109375	2.92261669921875	1.388282470703125	-0.447774658203125
232	8.399999999999999	2.5553095703125	0.9597249565124512	0.132194091796875	2.5099794921875	1.136339996337891	0.1171004638671875	2.476710205078125	1.278436126708984	0.1072620849609375	2.45305078125	1.497558746337891	0.138870849609375	2.4284296875	1.455877349853516	0.152406494140625	2.29506689453125	1.430947967529297	0.207956298828125	2.279851318359375	1.243605499267578	-0.0041468505859375	2.399973876953125	1.172147277832031	-0.1966107177734375	2.496132080078125	1.186488311767578	-0.2139324951171875	2.5695703125	1.160294815063477	-0.1351888427734375	2.52276904296875	1.170928253173828	-0.23541064453125	2.48653759765625	1.466670379638672	0.116767822265625	2.571512451171875	1.471740631103516	0.0121566162109375	2.79116552734375	1.390597381591797	-0.156818603515625	2.8565078125	1.347154571533203	-0.3845523681640625	2.9315439453125	1.389326843261719	-0.446977783203125
233	8.433333999999999	2.555105712890625	0.9585232086181641	0.1311748046875	2.509041259765625	1.135050567626953	0.1164185791015625	2.475264892578125	1.277106506347656	0.1068857421875	2.451114990234375	1.496162536621094	0.139187744140625	2.426677490234375	1.454358093261719	0.1527493896484375	2.29368798828125	1.429097229003906	0.2091876220703125	2.27698046875	1.241883666992188	-0.003064453125	2.395051513671875	1.170102691650391	-0.1967882080078125	2.49162109375	1.182902130126953	-0.213224853515625	2.56391162109375	1.154993087768555	-0.1339490966796875	2.522353271484375	1.153423736572266	-0.220287353515625	2.4845908203125	1.46541748046875	0.11682470703125	2.569181884765625	1.4711455078125	0.011869140625	2.7892421875	1.391951568603516	-0.157691650390625	2.8552138671875	1.34910888671875	-0.385456787109375	2.93086962890625	1.391202789306641	-0.44725537109375
234	8.466667000000001	2.554361083984375	0.9583535079956055	0.1300980224609375	2.508841064453125	1.134016677856445	0.1162799072265625	2.476762451171875	1.275717163085937	0.1085328369140625	2.451283935546875	1.493757446289063	0.1378118896484375	2.42709814453125	1.452221618652344	0.1515892333984375	2.295632080078125	1.429078796386719	0.2102913818359375	2.276765869140625	1.241230117797852	0.000955078125	2.38931201171875	1.169475662231445	-0.19439794921875	2.48475927734375	1.183905075073242	-0.2125731201171875	2.5612568359375	1.159966659545898	-0.1369107666015625	2.5080673828125	1.149846832275391	-0.22932958984375	2.484925537109375	1.463108337402344	0.1162318115234375	2.569768798828125	1.472090576171875	0.0127042236328125	2.784339111328125	1.39206298828125	-0.1606605224609375	2.85303271484375	1.349391418457031	-0.3861923828125	2.931388671875	1.387992370605469	-0.4458271484375
235	8.5	2.55567626953125	0.9571192665100098	0.1287518310546875	2.509594482421875	1.132702743530273	0.1158099365234375	2.4770771484375	1.274339172363281	0.108750244140625	2.4510966796875	1.492189605712891	0.1389857177734375	2.427088623046875	1.450530975341797	0.15270263671875	2.29593798828125	1.426780914306641	0.2118663330078125	2.276728515625	1.239693450927734	0.0018804931640625	2.38865576171875	1.169023742675781	-0.1942220458984375	2.48398388671875	1.183798919677734	-0.212741943359375	2.5608681640625	1.159787551879883	-0.137495849609375	2.507318603515625	1.149873489379883	-0.229728759765625	2.48473486328125	1.461721771240234	0.1171451416015625	2.569115234375	1.471351043701172	0.0132977294921875	2.783181396484375	1.392617126464844	-0.161278076171875	2.851046142578125	1.351020629882812	-0.3872613525390625	2.9290390625	1.390078948974609	-0.447073974609375
236	8.533334	2.55254296875	0.9543697967529297	0.1239923095703125	2.506653076171875	1.129575653076172	0.1114241943359375	2.474543701171875	1.270963409423828	0.1047464599609375	2.45026904296875	1.488355010986328	0.1357823486328125	2.426400390625	1.446886566162109	0.1498746337890625	2.29716845703125	1.424848541259766	0.2129287109375	2.279505859375	1.239654296875	0.0020423583984375	2.3922041015625	1.168704956054687	-0.1928260498046875	2.48887890625	1.180725463867188	-0.20339453125	2.56008154296875	1.155172698974609	-0.1235924072265625	2.51066552734375	1.156062225341797	-0.2277845458984375	2.48323779296875	1.457840911865234	0.113276123046875	2.5658037109375	1.467400909423828	0.008386352539062499	2.77416357421875	1.388636596679687	-0.171848876953125	2.84538134765625	1.348102172851563	-0.39637646484375	2.92202685546875	1.388314453125	-0.4567135009765625
237	8.566666999999999	2.552659423828125	0.9535329971313476	0.1249395751953125	2.50624658203125	1.128261383056641	0.1118082275390625	2.472144287109375	1.26885595703125	0.10346533203125	2.449521484375	1.485730804443359	0.1367911376953125	2.425535400390625	1.444339874267578	0.1506304931640625	2.2974033203125	1.427367828369141	0.216884033203125	2.278249267578125	1.243847229003906	0.0052596435546875	2.387345703125	1.172063873291016	-0.190896484375	2.48357275390625	1.179600708007813	-0.2068740234375	2.55728857421875	1.147039260864258	-0.1323179931640625	2.5051494140625	1.147166549682617	-0.225316162109375	2.482072998046875	1.455285064697266	0.1137684326171875	2.5647724609375	1.465561981201172	0.0093231201171875	2.764769775390625	1.389687225341797	-0.180641845703125	2.84815771484375	1.349778747558594	-0.4006434326171875	2.929595703125	1.388593170166016	-0.455032470703125
238	8.600000000000001	2.55063427734375	0.9535205116271973	0.128236572265625	2.50642431640625	1.12798046875	0.1157010498046875	2.4750419921875	1.268574096679687	0.10858154296875	2.45216845703125	1.484928161621094	0.1380369873046875	2.42811474609375	1.443957336425781	0.1521634521484375	2.29998095703125	1.427815673828125	0.21711279296875	2.27420458984375	1.241661636352539	0.0102960205078125	2.38076953125	1.168205322265625	-0.1853013916015625	2.475089111328125	1.173224990844727	-0.208975830078125	2.54533154296875	1.133127655029297	-0.1355057373046875	2.4958359375	1.148374954223633	-0.231963623046875	2.484843017578125	1.454263977050781	0.11601318359375	2.57153271484375	1.4631669921875	0.015556640625	2.75755322265625	1.392772094726562	-0.188194580078125	2.86383251953125	1.343431274414062	-0.3947908935546875	2.94124951171875	1.386727905273438	-0.4506888427734375
239	8.633334000000001	2.549176025390625	0.9540373077392578	0.1266246337890625	2.5058369140625	1.128031951904297	0.1138499755859375	2.4742880859375	1.268018188476562	0.1059652099609375	2.4525869140625	1.483385803222656	0.1376158447265625	2.42829638671875	1.442548217773437	0.1510877685546875	2.30039892578125	1.428724700927734	0.215889892578125	2.2752900390625	1.242684448242187	0.0102396240234375	2.379890380859375	1.168903411865234	-0.18529248046875	2.474037109375	1.174483596801758	-0.208084716796875	2.54305517578125	1.136228744506836	-0.1330687255859375	2.492276123046875	1.139667633056641	-0.228036865234375	2.4850947265625	1.452887878417969	0.1155189208984375	2.573119873046875	1.464778686523438	0.0171837158203125	2.7533486328125	1.394720001220703	-0.1904322509765625	2.864777587890625	1.340584686279297	-0.3920810546875	2.94011474609375	1.384692596435547	-0.4494647216796875
240	8.666667	2.54936865234375	0.9536365661621093	0.127549560546875	2.50650732421875	1.127674942016601	0.114911865234375	2.47518017578125	1.267643371582031	0.1070205078125	2.45351220703125	1.483148193359375	0.1370284423828125	2.42922607421875	1.442435119628906	0.1507996826171875	2.3022021484375	1.428742248535156	0.2171820068359375	2.2736962890625	1.239556411743164	0.0150457763671875	2.375762939453125	1.164338607788086	-0.1811495361328125	2.469220947265625	1.16992041015625	-0.2064490966796875	2.53682275390625	1.131232192993164	-0.130443359375	2.488824951171875	1.141279586791992	-0.2283819580078125	2.48600390625	1.452494445800781	0.1151759033203125	2.57403076171875	1.464626159667969	0.0169530029296875	2.753405029296875	1.397484802246094	-0.1921845703125	2.858860595703125	1.346823181152344	-0.3977830810546875	2.942121337890625	1.387724548339844	-0.4457301025390625
241	8.699999999999999	2.548535888671875	0.9532611389160156	0.1272359619140625	2.50639599609375	1.127395736694336	0.1154110107421875	2.47700390625	1.267756103515625	0.1091351318359375	2.45506396484375	1.483478210449219	0.136047119140625	2.430702880859375	1.442975341796875	0.1501700439453125	2.30235302734375	1.427889770507813	0.2133941650390625	2.26932421875	1.23702116394043	0.01382763671875	2.372526611328125	1.161595260620117	-0.1814859619140625	2.466772705078125	1.164745559692383	-0.203834716796875	2.53085791015625	1.123657638549805	-0.1261754150390625	2.487864501953125	1.141549926757812	-0.226575927734375	2.4877060546875	1.452567687988281	0.1148746337890625	2.5778125	1.466686584472656	0.0189619140625	2.75371435546875	1.399202209472656	-0.1927149658203125	2.861611328125	1.341857727050781	-0.395064453125	2.94067138671875	1.385945007324219	-0.4469674072265625
242	8.733333999999999	2.5456494140625	0.9485888290405273	0.1285697021484375	2.504176025390625	1.122807846069336	0.1150582275390625	2.4765625	1.263551025390625	0.1084490966796875	2.453998046875	1.479133605957031	0.1363956298828125	2.4297001953125	1.438487915039063	0.1502587890625	2.300464111328125	1.424835571289063	0.2120706787109375	2.2634736328125	1.23198811340332	0.015018798828125	2.367599609375	1.159269058227539	-0.1809014892578125	2.46217041015625	1.162786956787109	-0.2018897705078125	2.53060986328125	1.122375137329102	-0.127626220703125	2.48301806640625	1.137486480712891	-0.224091064453125	2.486779296875	1.448405212402344	0.11514306640625	2.577619873046875	1.466836303710938	0.0206180419921875	2.74775927734375	1.396666381835937	-0.194956787109375	2.864603515625	1.336916076660156	-0.3916324462890625	2.9393369140625	1.382628601074219	-0.4483680419921875
243	8.766667000000002	2.54481787109375	0.9462312088012695	0.129330810546875	2.503508056640625	1.120880508422851	0.1157276611328125	2.4748359375	1.261680267333984	0.10817626953125	2.4537919921875	1.477911346435547	0.1359827880859375	2.4291279296875	1.437370666503906	0.1498853759765625	2.29992626953125	1.424631530761719	0.2126787109375	2.2618974609375	1.228646850585938	0.018088623046875	2.364548828125	1.153070465087891	-0.1781280517578125	2.4583125	1.158035537719726	-0.2030430908203125	2.52826220703125	1.119231826782227	-0.1289859619140625	2.479379638671875	1.135405044555664	-0.226349365234375	2.4864365234375	1.446857330322266	0.1147421875	2.579385986328125	1.466000030517578	0.022027099609375	2.740435302734375	1.393413116455078	-0.2004239501953125	2.870355224609375	1.332128570556641	-0.3888648681640625	2.940207763671875	1.380634124755859	-0.4497615966796875
244	8.800000000000001	2.5438759765625	0.9452563247680664	0.129540771484375	2.50291845703125	1.119609451293945	0.115270751953125	2.4745419921875	1.260180053710938	0.1071680908203125	2.454412109375	1.47617041015625	0.1344873046875	2.429660888671875	1.435826354980469	0.1484974365234375	2.30011474609375	1.424675140380859	0.2102933349609375	2.2592578125	1.227558990478516	0.0181358642578125	2.36343798828125	1.149610214233398	-0.1758441162109375	2.45654736328125	1.157426788330078	-0.201794189453125	2.52875048828125	1.123936218261719	-0.1275882568359375	2.478765869140625	1.138009262084961	-0.225225830078125	2.48684228515625	1.444999816894531	0.113295166015625	2.57921826171875	1.464273254394531	0.0203671875	2.740919677734375	1.392339691162109	-0.2011839599609375	2.872419921875	1.331647552490234	-0.38819189453125	2.939602294921875	1.381820251464844	-0.45041259765625
245	8.833334000000001	2.5403310546875	0.9402660369873047	0.13370703125	2.4996806640625	1.115381423950195	0.118364501953125	2.47155810546875	1.256576110839844	0.1094932861328125	2.4498955078125	1.473533020019531	0.13534375	2.425105224609375	1.432973999023437	0.1493995361328125	2.29379931640625	1.419538879394531	0.2083817138671875	2.248298828125	1.219535293579102	0.018560791015625	2.36103662109375	1.142205749511719	-0.172042724609375	2.45387353515625	1.153847625732422	-0.1990465087890625	2.529092529296875	1.124354034423828	-0.125468017578125	2.47624267578125	1.130616638183594	-0.2215052490234375	2.4828564453125	1.442274536132812	0.114611083984375	2.57454443359375	1.464048767089844	0.02076025390625	2.74053125	1.388433837890625	-0.197912353515625	2.88103125	1.326291564941406	-0.37907275390625	2.935253173828125	1.376332153320313	-0.4535732421875
246	8.866667	2.5407177734375	0.9404135360717774	0.1336552734375	2.49715869140625	1.11474787902832	0.115147705078125	2.46537060546875	1.255068176269531	0.102667236328125	2.447919921875	1.472058868408203	0.1332532958984375	2.42255419921875	1.431615081787109	0.146818115234375	2.292697021484375	1.419942321777344	0.209685791015625	2.24440673828125	1.218079223632813	0.0220350341796875	2.356509033203125	1.142744323730469	-0.170086669921875	2.45083251953125	1.152969009399414	-0.1925594482421875	2.53137451171875	1.124455718994141	-0.1242177734375	2.47501220703125	1.137136337280273	-0.2157406005859375	2.4800869140625	1.440617340087891	0.1114327392578125	2.57120947265625	1.461741851806641	0.0166583251953125	2.7443115234375	1.387961059570312	-0.1975286865234375	2.890712890625	1.327238006591797	-0.3748350830078125	2.92781982421875	1.370804656982422	-0.4628472900390625
247	8.899999999999999	2.5385595703125	0.9419724731445313	0.133305908203125	2.49210693359375	1.116086761474609	0.1102950439453125	2.45662841796875	1.255881591796875	0.0932142333984375	2.444970703125	1.472930633544922	0.13356103515625	2.41835009765625	1.432404357910156	0.14539599609375	2.289135986328125	1.419836761474609	0.2112388916015625	2.2343984375	1.217364898681641	0.0236435546875	2.3476826171875	1.142211898803711	-0.1694844970703125	2.44572900390625	1.142301620483398	-0.1683173828125	2.537893798828125	1.124546783447266	-0.11089794921875	2.48597802734375	1.142526275634766	-0.1504334716796875	2.47647705078125	1.441441192626953	0.1102459716796875	2.571550048828125	1.464431976318359	0.01878125	2.735252685546875	1.390185150146484	-0.20459375	2.87320849609375	1.328710357666016	-0.3900389404296875	2.91011865234375	1.374076202392578	-0.4779361572265625
248	8.933333999999999	2.539363525390625	0.9398438644409179	0.1294388427734375	2.48868017578125	1.115130935668945	0.1054044189453125	2.4512333984375	1.256420318603516	0.0885704345703125	2.44151611328125	1.476614593505859	0.128330322265625	2.414529296875	1.435796417236328	0.1410693359375	2.284339599609375	1.420251586914063	0.2085701904296875	2.2190458984375	1.214286987304688	0.02260498046875	2.36729248046875	1.142909576416016	-0.1511087646484375	2.464138671875	1.146295257568359	-0.1292706298828125	2.55850439453125	1.131120315551758	-0.07191027832031251	2.501537841796875	1.149189056396484	-0.1158572998046875	2.4727939453125	1.444378631591797	0.1043111572265625	2.56447412109375	1.461837493896484	0.005846435546875	2.7445390625	1.391935241699219	-0.2110919189453125	2.897354736328125	1.334689910888672	-0.390192626953125	2.881822265625	1.389716918945312	-0.480583740234375
249	8.966667000000001	2.5369716796875	0.9384019241333008	0.1306776123046875	2.48819189453125	1.115193664550781	0.1039656982421875	2.45053125	1.25705126953125	0.0836964111328125	2.4421025390625	1.4792666015625	0.1213179931640625	2.414290283203125	1.438552673339844	0.1340260009765625	2.2826201171875	1.426901184082031	0.2017044677734375	2.2071142578125	1.214320449829102	0.0241690673828125	2.375293701171875	1.155457046508789	-0.1380159912109375	2.469740234375	1.149881820678711	-0.10553271484375	2.571766845703125	1.13404833984375	-0.0614886474609375	2.50697705078125	1.155841217041016	-0.0932022705078125	2.473748046875	1.446265563964844	0.09807263183593749	2.570748779296875	1.460880493164062	0.002986083984375	2.74680517578125	1.392867553710937	-0.2204788818359375	2.89550341796875	1.336761047363281	-0.4056092529296875	2.85877490234375	1.405247009277344	-0.4801837158203125
250	9	2.53714892578125	0.9379009933471679	0.1336806640625	2.48752197265625	1.114962692260742	0.1057320556640625	2.4493193359375	1.257106506347656	0.0846138916015625	2.4414892578125	1.480559600830078	0.1198067626953125	2.41296142578125	1.440032012939453	0.132254150390625	2.2783759765625	1.429063995361328	0.1953243408203125	2.181855712890625	1.21714599609375	0.0256878662109375	2.36395556640625	1.169053451538086	-0.12595849609375	2.46204443359375	1.154377578735352	-0.110424560546875	2.5602265625	1.139893981933594	-0.0571234130859375	2.504314453125	1.178354949951172	-0.079847900390625	2.473604248046875	1.446975006103516	0.0976611328125	2.5743603515625	1.456585723876953	0.005173583984375	2.74347509765625	1.399394653320313	-0.2278533935546875	2.885404052734375	1.351972839355469	-0.4216751708984375	2.83858056640625	1.416006225585937	-0.4950997314453125
251	9.033334	2.53194189453125	0.9441735916137696	0.1340814208984375	2.4806640625	1.120533065795899	0.104761474609375	2.443409423828125	1.263087890625	0.084797119140625	2.439789306640625	1.487295593261719	0.11552880859375	2.410606689453125	1.447549377441406	0.128931884765625	2.276714599609375	1.440739807128906	0.1940162353515625	2.16109375	1.23222917175293	0.0323072509765625	2.34234765625	1.181038955688477	-0.119321533203125	2.44148486328125	1.18080876159668	-0.1035390625	2.54190087890625	1.154482864379883	-0.059802490234375	2.479375732421875	1.18531916809082	-0.06896411132812499	2.47117333984375	1.452700805664062	0.0939013671875	2.574222412109375	1.451809143066406	0.003477294921875	2.74392529296875	1.413437133789063	-0.232940185546875	2.8746396484375	1.380845520019531	-0.4374046630859375	2.812374755859375	1.433907104492187	-0.50804736328125
252	9.066666999999999	2.52790283203125	0.9510793724060058	0.135640380859375	2.478253173828125	1.12754035949707	0.104016357421875	2.44207666015625	1.270126220703125	0.082186279296875	2.43760302734375	1.494201904296875	0.11403466796875	2.40869091796875	1.454247009277344	0.127437255859375	2.2724775390625	1.448191955566406	0.187656494140625	2.141423583984375	1.239401214599609	0.03847705078125	2.334975830078125	1.202742858886719	-0.101802978515625	2.4336240234375	1.201304138183594	-0.08316955566406251	2.5407939453125	1.183268646240234	-0.053452880859375	2.47138037109375	1.209611083984375	-0.0559954833984375	2.469012451171875	1.45985498046875	0.09203137207031251	2.567873291015625	1.460953186035156	-0.002985595703125	2.7607197265625	1.400617034912109	-0.2159742431640625	2.79803271484375	1.414179901123047	-0.457632568359375	2.80384716796875	1.495606506347656	-0.528504150390625
253	9.100000000000001	2.533230224609375	0.9679235076904297	0.1296751708984375	2.484029541015625	1.144708068847656	0.09677978515625001	2.44872802734375	1.287830291748047	0.0748050537109375	2.442842041015625	1.512845703125	0.1031357421875	2.41394384765625	1.472872344970703	0.11693505859375	2.27404150390625	1.460478424072266	0.1678109130859375	2.11708740234375	1.260101531982422	0.0314208984375	2.301236328125	1.234909057617188	-0.124130126953125	2.39203271484375	1.224859954833984	-0.081939208984375	2.50193603515625	1.22503076171875	-0.0560419921875	2.426988037109375	1.250453308105469	-0.0665877685546875	2.4746904296875	1.478241668701172	0.081915771484375	2.5741240234375	1.476724700927734	-0.0129320068359375	2.7741083984375	1.41934423828125	-0.2209862060546875	2.78378076171875	1.451387298583984	-0.4641279296875	2.774478759765625	1.512747924804688	-0.5529340820312501
254	9.133334000000001	2.5373583984375	0.9812819671630859	0.1273758544921875	2.49449755859375	1.157837478637695	0.092146484375	2.46785009765625	1.302092163085937	0.07289916992187501	2.454022705078125	1.525995971679687	0.092809814453125	2.4266875	1.4858515625	0.1078575439453125	2.28620166015625	1.474752380371094	0.1540159912109375	2.095926513671875	1.290994750976562	0.043548095703125	2.2633408203125	1.271471801757813	-0.128144287109375	2.3575048828125	1.286706909179687	-0.098500244140625	2.418736328125	1.25388459777832	-0.0105377197265625	2.3894453125	1.283537536621094	-0.058915283203125	2.48692333984375	1.492037780761719	0.073119384765625	2.58350146484375	1.489434936523438	-0.0231959228515625	2.77600732421875	1.435154357910156	-0.2360538330078125	2.7567041015625	1.492544372558594	-0.47205322265625	2.728745849609375	1.568800964355469	-0.542556640625
255	9.166667	2.532602783203125	1.004495841979981	0.1228743896484375	2.49267333984375	1.179069793701172	0.0801612548828125	2.468666748046875	1.322372039794922	0.0566851806640625	2.4638154296875	1.544884704589844	0.08236083984375001	2.434912109375	1.505708190917969	0.09608142089843751	2.29634619140625	1.505044372558594	0.1466873779296875	2.10546435546875	1.31092333984375	0.06181201171875	2.2434033203125	1.275020263671875	-0.1304656982421875	2.3378046875	1.304812072753906	-0.121798583984375	2.402658203125	1.288188140869141	-0.0326279296875	2.3644443359375	1.317371978759766	-0.0534700927734375	2.49529248046875	1.510327392578125	0.0620849609375	2.6011572265625	1.517098449707031	-0.0225587158203125	2.767328125	1.469947814941406	-0.2562098388671875	2.707171875	1.50883154296875	-0.487760498046875	2.67587353515625	1.59512841796875	-0.5427216796875
256	9.199999999999999	2.5524248046875	1.045688034057617	0.102976806640625	2.51352294921875	1.2195888671875	0.057632080078125	2.49053857421875	1.362600860595703	0.032558837890625	2.4841025390625	1.585235229492187	0.0540755615234375	2.4562314453125	1.5460751953125	0.0696258544921875	2.318330810546875	1.5428828125	0.12140771484375	2.10764501953125	1.355516662597656	0.0810733642578125	2.2184482421875	1.332368347167969	-0.1294779052734375	2.30477197265625	1.380661163330078	-0.1375946044921875	2.36269482421875	1.367680541992188	-0.04336376953125	2.33570263671875	1.392290069580078	-0.058539306640625	2.51514453125	1.550670043945312	0.0333072509765625	2.61768212890625	1.556898559570313	-0.0551204833984375	2.76265478515625	1.483791046142578	-0.2956575927734375	2.6817841796875	1.55848779296875	-0.5112528076171875	2.677048828125	1.664975830078125	-0.518807861328125
257	9.233333999999999	2.56451611328125	1.064011413574219	0.08072045898437499	2.524864013671875	1.236814544677734	0.0307335205078125	2.49919775390625	1.378711029052734	0.000845703125	2.476918212890625	1.6008916015625	0.02056640625	2.450662841796875	1.559956665039063	0.03457421875	2.31295556640625	1.54868798828125	0.08649267578125	2.11299755859375	1.353395538330078	0.0291414794921875	2.27105712890625	1.532418334960937	0.01132666015625	2.3588681640625	1.5175146484375	0.055509765625	2.34201708984375	1.416705352783203	0.0107791748046875	2.35233251953125	1.455421844482422	-0.0390660400390625	2.511466796875	1.568323364257812	0.002001220703125	2.619584228515625	1.585139892578125	-0.078408447265625	2.768992919921875	1.496184722900391	-0.3114000244140625	2.6297880859375	1.579788818359375	-0.4915191650390625	2.6293134765625	1.678143432617187	-0.533781982421875
258	9.266667000000002	2.57634326171875	1.081851013183594	0.072455322265625	2.53796533203125	1.253370483398438	0.021482177734375	2.513128662109375	1.394403045654297	-0.0084708251953125	2.484668212890625	1.614662841796875	0.007985107421875	2.4606484375	1.57347265625	0.023931884765625	2.33751318359375	1.553445068359375	0.100994873046875	2.1428828125	1.360219696044922	0.029341064453125	2.26741455078125	1.562843017578125	0.03552880859375	2.3620107421875	1.5804150390625	0.057869873046875	2.26618798828125	1.5337392578125	0.02746337890625	2.35372900390625	1.499932830810547	-0.0297552490234375	2.519112548828125	1.583055053710937	-0.011499267578125	2.6309140625	1.606435913085937	-0.0832742919921875	2.76551318359375	1.499315826416016	-0.3152845458984375	2.6020810546875	1.584458251953125	-0.4704793701171875	2.553361328125	1.663933471679687	-0.5216737060546875
259	9.300000000000001	2.58455419921875	1.115944061279297	0.059889892578125	2.54194287109375	1.284199493408203	0.00368408203125	2.5146162109375	1.423866455078125	-0.028243896484375	2.49218310546875	1.643996948242187	-0.010068359375	2.468172607421875	1.603449340820313	0.007012451171875	2.35450390625	1.575782287597656	0.094672607421875	2.1555869140625	1.403002563476563	-0.007494140625	2.275923828125	1.601320007324219	0.041951904296875	2.353095703125	1.637329040527344	0.091391845703125	2.28497265625	1.599795715332031	0.01290380859375	2.37126220703125	1.554568298339844	-0.04190478515625	2.52472119140625	1.611761291503906	-0.03131787109375	2.6362822265625	1.63333349609375	-0.10325537109375	2.756740966796875	1.512335632324219	-0.335113525390625	2.56503271484375	1.603409790039062	-0.4475511474609375	2.517056640625	1.67679736328125	-0.5071666259765625
260	9.333334000000001	2.598564453125	1.137846099853516	0.049203369140625	2.55447119140625	1.305488494873047	-0.010787353515625	2.527367919921875	1.445824615478516	-0.043587158203125	2.51241015625	1.667507080078125	-0.022120361328125	2.4896806640625	1.627208740234375	-0.002142578125	2.38808251953125	1.61774951171875	0.103646484375	2.190294921875	1.422597625732422	0.044283935546875	2.30894921875	1.629435546875	0.046973876953125	2.3795537109375	1.673166137695313	0.100869384765625	2.309130859375	1.652900512695312	0.0173662109375	2.4155009765625	1.628418212890625	-0.040257568359375	2.54142529296875	1.634474365234375	-0.04749951171875	2.6438759765625	1.655778076171875	-0.133133544921875	2.757849609375	1.516361206054687	-0.35981494140625	2.5441005859375	1.553594360351563	-0.465842529296875	2.4967041015625	1.648555297851563	-0.4558515625
261	9.366667	2.6108603515625	1.151556182861328	0.042385498046875	2.569490966796875	1.320687103271484	-0.017021728515625	2.54257861328125	1.460692657470703	-0.05315869140625	2.5309775390625	1.683455932617187	-0.0340771484375	2.5076279296875	1.643612182617187	-0.01353515625	2.40756787109375	1.621508544921875	0.09243701171875	2.21484326171875	1.422469207763672	0.025759765625	2.32390576171875	1.634538452148437	0.044092041015625	2.38561083984375	1.654249633789063	0.11935205078125	2.33648779296875	1.669578979492187	0.020520263671875	2.42818359375	1.63739208984375	-0.036606201171875	2.55951025390625	1.649609741210937	-0.05923046875	2.66226171875	1.667548461914063	-0.145899658203125	2.7432861328125	1.508555145263672	-0.374947998046875	2.5204072265625	1.554053588867188	-0.4581124267578125	2.4795078125	1.625373657226562	-0.3897625732421875
262	9.399999999999999	2.62556982421875	1.169796417236328	0.033445068359375	2.5857412109375	1.340092987060547	-0.02073388671875	2.55568359375	1.477581329345703	-0.0609644775390625	2.5469970703125	1.699428466796875	-0.042212890625	2.5214853515625	1.660202392578125	-0.023751953125	2.4076953125	1.6171181640625	0.05821484375	2.21414697265625	1.415865631103516	0.008558837890625001	2.315087158203125	1.629801391601562	0.03501904296875	2.376070556640625	1.606837524414062	0.109312255859375	2.372958984375	1.668884399414063	0.017455810546875	2.406086669921875	1.584830200195313	-0.048132080078125	2.5765859375	1.665238403320312	-0.0650855712890625	2.68560693359375	1.669514038085937	-0.14453125	2.729634765625	1.498960662841797	-0.373604248046875	2.50628564453125	1.562580932617188	-0.438169921875	2.4687509765625	1.613295288085937	-0.3524903564453125
263	9.433333999999999	2.63461962890625	1.176432647705078	0.030307861328125	2.59742236328125	1.348753967285156	-0.023483642578125	2.57030615234375	1.48830810546875	-0.0622322998046875	2.566236328125	1.711359008789063	-0.038989990234375	2.54074365234375	1.671954833984375	-0.01997314453125	2.41832958984375	1.612248107910156	0.037135009765625	2.222419189453125	1.414203308105469	-0.025350341796875	2.327800537109375	1.620789306640625	0.03493017578125	2.3767236328125	1.586289672851563	0.114384765625	2.377734375	1.651069580078125	0.0234755859375	2.424786865234375	1.572703430175781	-0.04062353515625	2.59436669921875	1.676895629882813	-0.06394970703125	2.680401611328125	1.686820068359375	-0.1686353759765625	2.7281513671875	1.477413208007813	-0.3648211669921875	2.4947275390625	1.539893249511719	-0.386939697265625	2.47725732421875	1.598741882324219	-0.29916064453125
264	9.466667000000001	2.63497314453125	1.188186645507812	0.0265234375	2.59991748046875	1.360595184326172	-0.023021728515625	2.577744140625	1.501575592041016	-0.0544044189453125	2.57894384765625	1.72312255859375	-0.034665283203125	2.553978515625	1.684816650390625	-0.013902587890625	2.4373720703125	1.62446875	0.0509873046875	2.25162109375	1.417910186767578	-0.00365087890625	2.34739453125	1.628070556640625	0.052245849609375	2.424296875	1.59245703125	0.102745849609375	2.40087060546875	1.673610229492188	0.0311875	2.43841650390625	1.579009765625	-0.041356689453125	2.6048798828125	1.688060180664062	-0.0602938232421875	2.6804345703125	1.681535766601562	-0.1716597900390625	2.721779052734375	1.457907379150391	-0.34913623046875	2.48202734375	1.466047821044922	-0.368001708984375	2.45850048828125	1.53569287109375	-0.291325439453125
265	9.5	2.637851318359375	1.190457397460938	0.017848388671875	2.600498046875	1.362758972167969	-0.0275286865234375	2.57707568359375	1.503618804931641	-0.0556676025390625	2.578493896484375	1.724220336914063	-0.035347900390625	2.55461474609375	1.685931518554687	-0.01377587890625	2.444417236328125	1.615757202148437	0.05111572265625	2.264110595703125	1.401879486083984	0.015583740234375	2.35446484375	1.615063842773437	0.064606201171875	2.44302685546875	1.583104248046875	0.092719482421875	2.417052978515625	1.673357788085938	0.03495068359375	2.42812255859375	1.540325561523437	-0.025658935546875	2.603333984375	1.68945263671875	-0.0620435791015625	2.675145263671875	1.684151123046875	-0.17528564453125	2.7264931640625	1.449707183837891	-0.333251953125	2.488478271484375	1.421630950927734	-0.3316888427734375	2.4594072265625	1.501187896728516	-0.268294189453125
266	9.533334	2.64222021484375	1.198431030273438	0.00718603515625	2.60166162109375	1.368468536376953	-0.0460078125	2.578146728515625	1.509388427734375	-0.07645849609374999	2.582408935546875	1.728230163574219	-0.037302734375	2.55862744140625	1.688283630371094	-0.01835986328125	2.4540654296875	1.610800231933594	0.048717041015625	2.2978125	1.381786346435547	-0.0082255859375	2.361681640625	1.598832092285156	0.06416821289062501	2.42753271484375	1.568841613769531	0.131180419921875	2.375244140625	1.621056640625	0.048796630859375	2.436466796875	1.49716943359375	0.032311767578125	2.60625732421875	1.695553405761719	-0.067646484375	2.68683056640625	1.684479736328125	-0.1750115966796875	2.755080322265625	1.436674743652344	-0.3057762451171875	2.520293701171875	1.386730529785156	-0.321508544921875	2.48081298828125	1.467188415527344	-0.26455322265625
267	9.566666999999999	2.64625537109375	1.192739654541016	0.00636669921875	2.612005859375	1.363332672119141	-0.047847412109375	2.59347802734375	1.505017486572266	-0.07630908203125	2.590783203125	1.7208701171875	-0.0254462890625	2.56618505859375	1.679780639648437	-0.010830322265625	2.4591640625	1.5947431640625	0.0405517578125	2.328442138671875	1.35811572265625	-0.040742431640625	2.37538037109375	1.573053466796875	0.04720654296875	2.42536962890625	1.5415322265625	0.125841064453125	2.391847900390625	1.595378784179688	0.035503662109375	2.4549287109375	1.471733062744141	0.0303984375	2.61761083984375	1.690258911132812	-0.055232666015625	2.711581298828125	1.679300537109375	-0.15061328125	2.7981875	1.430657196044922	-0.2664107666015625	2.573870849609375	1.364260833740234	-0.31970361328125	2.508232177734375	1.430301177978516	-0.2692274169921875
268	9.600000000000001	2.64568505859375	1.194896759033203	-0.007025390625	2.613671875	1.363678802490234	-0.066605224609375	2.59930517578125	1.505481719970703	-0.095173828125	2.59209765625	1.716309936523438	-0.02838525390625	2.570625732421875	1.673259155273437	-0.01492626953125	2.4822021484375	1.574975708007813	0.046302001953125	2.369797607421875	1.327249084472656	-0.0266435546875	2.405966796875	1.5422353515625	0.064744873046875	2.457621826171875	1.511519561767578	0.1423330078125	2.42049755859375	1.564650634765625	0.053298828125	2.495082275390625	1.442625091552734	0.070767333984375	2.617437744140625	1.689269897460937	-0.062429931640625	2.71875341796875	1.682849609375	-0.1499462890625	2.796813720703125	1.425732208251953	-0.250700439453125	2.590456787109375	1.318958038330078	-0.3083099365234375	2.51963818359375	1.385953735351563	-0.2675357666015625
269	9.633334000000001	2.64279248046875	1.194099426269531	-0.0128896484375	2.611220947265625	1.361810638427734	-0.072736328125	2.59802099609375	1.502886474609375	-0.101478515625	2.58722607421875	1.7077998046875	-0.021935546875	2.56803759765625	1.663500244140625	-0.010188720703125	2.4869072265625	1.555664123535156	0.042608642578125	2.420969482421875	1.295727447509766	-0.03834765625	2.415845458984375	1.502517761230469	0.07340185546875	2.439431396484375	1.466179321289062	0.16087158203125	2.431884033203125	1.524637817382812	0.06855151367187499	2.503629638671875	1.4084091796875	0.074877197265625	2.61154736328125	1.683932312011719	-0.058593994140625	2.708021484375	1.680065246582031	-0.150513916015625	2.797231201171875	1.418857238769531	-0.22316259765625	2.60488671875	1.296213043212891	-0.291330078125	2.518025634765625	1.345535034179687	-0.2586458740234375
270	9.666667	2.635901123046875	1.225634735107422	-0.021640869140625	2.6056513671875	1.400949005126953	-0.058120361328125	2.59350537109375	1.545097045898438	-0.070476318359375	2.6142470703125	1.75537451171875	-0.00571337890625	2.58683349609375	1.715895141601563	0.007677734375	2.45354736328125	1.658638305664062	0.01915234375	2.47681103515625	1.382908081054687	-0.0314580078125	2.41493408203125	1.179402984619141	0.071006591796875	2.48862841796875	1.177099914550781	0.135595947265625	2.3908974609375	1.173374114990234	0.08526513671875	2.494321044921875	1.264279144287109	0.13673779296875	2.63619140625	1.724761474609375	-0.038990966796875	2.737777099609375	1.708334228515625	-0.124615966796875	2.794663818359375	1.440278656005859	-0.2086536865234375	2.611521728515625	1.287094024658203	-0.221135498046875	2.52538037109375	1.336832427978516	-0.256414794921875
271	9.699999999999999	2.62341748046875	1.218982513427734	-0.04384912109375	2.59135009765625	1.395190612792969	-0.0689326171875	2.577822265625	1.539087219238281	-0.07273193359375001	2.6062216796875	1.751480346679688	-0.0225537109375	2.5770322265625	1.714363647460937	-0.007092041015625	2.44962939453125	1.670728210449219	0.046421875	2.47736474609375	1.394600006103516	0.08458056640625	2.479748779296875	1.203200546264648	0.221106689453125	2.553903076171875	1.224930801391602	0.280748046875	2.4666298828125	1.179409210205078	0.232695556640625	2.584194580078125	1.243269104003906	0.286231201171875	2.6273515625	1.717859252929688	-0.05302197265625	2.730447265625	1.69815869140625	-0.135212646484375	2.79416259765625	1.431678161621094	-0.215199462890625	2.6387353515625	1.252935180664063	-0.2392918701171875	2.545359375	1.246099243164063	-0.2870462646484375
272	9.733333999999999	2.614052734375	1.211128768920898	-0.050852294921875	2.582753662109375	1.387004760742188	-0.07589013671875	2.56980615234375	1.530596984863281	-0.079048828125	2.59546728515625	1.742722839355469	-0.028743408203125	2.56588916015625	1.705661499023438	-0.01433203125	2.44233740234375	1.668926452636719	0.051066162109375	2.45026025390625	1.395337066650391	0.10723828125	2.4306708984375	1.217916259765625	0.259333984375	2.50260107421875	1.232911193847656	0.323212646484375	2.5722578125	1.15544189453125	0.356117919921875	2.5521142578125	1.206256576538086	0.284265625	2.61782568359375	1.709146545410156	-0.058154052734375	2.724677490234375	1.693103637695312	-0.135654296875	2.799103515625	1.428514404296875	-0.209846435546875	2.65742724609375	1.242515411376953	-0.2514212646484375	2.56682666015625	1.235729156494141	-0.303718994140625
273	9.766667000000002	2.60704296875	1.206436904907227	-0.047176025390625	2.57583740234375	1.382470581054688	-0.07122021484375	2.5636826171875	1.526151489257813	-0.07345068359375	2.58951806640625	1.738067321777344	-0.022341552734375	2.560114013671875	1.700897705078125	-0.007851562499999999	2.43908203125	1.660467468261719	0.06003564453125	2.4433544921875	1.385786224365234	0.11105859375	2.4260654296875	1.181865280151367	0.225574462890625	2.49292919921875	1.186465087890625	0.296197509765625	2.575861572265625	1.14863166809082	0.356426025390625	2.54543115234375	1.163955291748047	0.25741796875	2.611660400390625	1.704662475585938	-0.0521103515625	2.71793359375	1.689928039550781	-0.130662109375	2.796569580078125	1.426132568359375	-0.20333740234375	2.664015869140625	1.233707489013672	-0.24576171875	2.571630859375	1.225221328735352	-0.2945765380859375
274	9.800000000000001	2.611669921875	1.210872100830078	-0.042670654296875	2.58035595703125	1.387109405517578	-0.0657470703125	2.56863427734375	1.530912719726563	-0.066814697265625	2.59534228515625	1.742774169921875	-0.015452880859375	2.56603515625	1.705590087890625	-0.000719970703125	2.4480458984375	1.661418579101563	0.07027685546875	2.440534912109375	1.384803985595703	0.110005126953125	2.4143525390625	1.166714324951172	0.192488525390625	2.47913037109375	1.165897232055664	0.265236572265625	2.559464599609375	1.12526921081543	0.327240234375	2.53216064453125	1.143906600952148	0.231002197265625	2.617116943359375	1.709395751953125	-0.04556298828125	2.722341796875	1.695505737304687	-0.1257763671875	2.80072119140625	1.431737091064453	-0.1993837890625	2.67537939453125	1.234567825317383	-0.242610107421875	2.5794443359375	1.222155624389649	-0.2831480712890625
275	9.833334000000001	2.609637939453125	1.211632431030274	-0.034509521484375	2.58088525390625	1.388502532958984	-0.052426025390625	2.572529052734375	1.532215026855469	-0.050396240234375	2.60229833984375	1.744705017089844	-0.005806396484375	2.57485205078125	1.707721862792969	0.01227294921875	2.4660078125	1.657332763671875	0.0924970703125	2.4342353515625	1.380714050292969	0.10930322265625	2.4086484375	1.148393493652344	0.122896484375	2.47783984375	1.129292205810547	0.188435791015625	2.55932861328125	1.109077438354492	0.25806005859375	2.52819482421875	1.131783874511719	0.160669189453125	2.6213466796875	1.710957275390625	-0.037146728515625	2.7183671875	1.697094787597656	-0.1266846923828125	2.78509228515625	1.430699066162109	-0.199916259765625	2.67341259765625	1.225932373046875	-0.24242529296875	2.575835693359375	1.207659591674805	-0.275560302734375
276	9.866667	2.6128037109375	1.211721374511719	-0.031150390625	2.586088134765625	1.388930480957031	-0.044048828125	2.57960791015625	1.532361450195312	-0.0397528076171875	2.60632861328125	1.745211669921875	0.0025396728515625	2.58145361328125	1.707556518554687	0.022541748046875	2.48112890625	1.667705871582031	0.1177998046875	2.44295751953125	1.392119079589844	0.110690673828125	2.371626953125	1.170863357543945	0.087873046875	2.43913134765625	1.127352966308594	0.142230712890625	2.51337890625	1.099955535888672	0.21692431640625	2.48641552734375	1.133385894775391	0.116400390625	2.62392919921875	1.712062377929688	-0.0300799560546875	2.71397265625	1.696822448730469	-0.1260067138671875	2.77280126953125	1.430282531738281	-0.202881591796875	2.6655791015625	1.225537200927734	-0.25323779296875	2.56566650390625	1.197489532470703	-0.264810546875
277	9.899999999999999	2.61144677734375	1.208664947509766	-0.02519921875	2.5993701171875	1.386531646728516	-0.0260072021484375	2.596067138671875	1.528962768554687	-0.0220374755859375	2.612095703125	1.743137451171875	0.0086143798828125	2.5896220703125	1.70564697265625	0.03071484375	2.50168603515625	1.655163452148438	0.131337158203125	2.46182763671875	1.382845886230469	0.1539263916015625	2.348404052734375	1.210507278442383	0.04832275390625	2.39834326171875	1.12954997253418	0.06285009765625001	2.459326171875	1.051256240844727	0.1053970947265625	2.447303466796875	1.143409469604492	0.03474560546875	2.630853515625	1.709539916992187	-0.022267822265625	2.69972900390625	1.680754638671875	-0.1304241943359375	2.75938818359375	1.413522186279297	-0.1952015380859375	2.62755712890625	1.238052276611328	-0.27837060546875	2.5515625	1.177738922119141	-0.24202001953125
278	9.933333999999999	2.6116865234375	1.206923980712891	-0.0252215576171875	2.59836962890625	1.384794616699219	-0.025540283203125	2.59384521484375	1.5272646484375	-0.021570556640625	2.6118779296875	1.741504760742187	0.008281372070312499	2.5900771484375	1.704104675292969	0.0312471923828125	2.50817578125	1.654213500976562	0.13721875	2.46359912109375	1.382586639404297	0.1609920654296875	2.34245458984375	1.209007293701172	0.066301025390625	2.38532958984375	1.122849334716797	0.063652587890625	2.445890625	1.036127517700195	0.08562084960937499	2.42724755859375	1.124597244262695	0.0426407470703125	2.62934912109375	1.70778955078125	-0.0232607421875	2.69517919921875	1.678864379882812	-0.133340576171875	2.75703515625	1.412383636474609	-0.199754638671875	2.626143798828125	1.235785217285156	-0.2823538818359375	2.5491962890625	1.17498828125	-0.2487677001953125
279	9.966667000000001	2.612714111328125	1.206187713623047	-0.02562451171875	2.59903759765625	1.38419189453125	-0.02628955078125	2.594125	1.526783081054687	-0.0224969482421875	2.61029248046875	1.741008728027344	0.0098524169921875	2.58881591796875	1.703119873046875	0.0324136962890625	2.50912451171875	1.652773559570313	0.1400167236328125	2.463625	1.380949005126953	0.16266259765625	2.34138623046875	1.206044189453125	0.0713624267578125	2.384009521484375	1.119859497070312	0.06498095703124999	2.449517578125	1.034915756225586	0.07859228515625	2.419981689453125	1.116912872314453	0.039962890625	2.628060791015625	1.707786254882813	-0.022113525390625	2.69251123046875	1.681417419433594	-0.133782470703125	2.75281201171875	1.414670562744141	-0.2016241455078125	2.628882568359375	1.234182220458984	-0.2871082763671875	2.551439453125	1.172058715820313	-0.25697705078125
280	10	2.61066748046875	1.204177673339844	-0.025198974609375	2.597443603515625	1.382208068847656	-0.0259407958984375	2.592834228515625	1.52481103515625	-0.0224571533203125	2.61055712890625	1.739011535644531	0.009172241210937499	2.58941259765625	1.701249450683594	0.032249267578125	2.5119375	1.650841796875	0.14142236328125	2.46541015625	1.379294311523438	0.1651324462890625	2.340954345703125	1.204130401611328	0.077421142578125	2.382466552734375	1.117530197143555	0.069572998046875	2.447873291015625	1.032151214599609	0.0806829833984375	2.41691650390625	1.111573181152344	0.0466885986328125	2.627504638671875	1.705665954589844	-0.0231064453125	2.689593505859375	1.678307922363281	-0.1358634033203125	2.744169921875	1.4111201171875	-0.206698974609375	2.617199951171875	1.232035125732422	-0.2906307373046875	2.5428837890625	1.168626129150391	-0.2557000732421875
281	10.033334	2.61078857421875	1.204807586669922	-0.0258609619140625	2.59746240234375	1.382597351074219	-0.026132568359375	2.594208251953125	1.525008056640625	-0.0211995849609375	2.61022998046875	1.739158935546875	0.0097137451171875	2.58934228515625	1.701365844726562	0.0328375244140625	2.51119580078125	1.648891845703125	0.14030029296875	2.465966796875	1.377565551757812	0.1648236083984375	2.34192919921875	1.201966400146484	0.078199951171875	2.38483056640625	1.11641357421875	0.06818237304687499	2.448049560546875	1.029783020019531	0.08079150390625001	2.421798828125	1.110210601806641	0.0540814208984375	2.62748046875	1.7058779296875	-0.022371337890625	2.6905205078125	1.679387573242187	-0.1346055908203125	2.740787353515625	1.411141448974609	-0.20312744140625	2.621239501953125	1.229950775146484	-0.2924083251953125	2.54544091796875	1.166576675415039	-0.26120166015625
282	10.066667	2.607142578125	1.204386932373047	-0.0278402099609375	2.5956201171875	1.381829956054688	-0.02736865234375	2.5920791015625	1.523880126953125	-0.023164794921875	2.6096533203125	1.736877136230469	0.010713623046875	2.58851025390625	1.6990205078125	0.033218505859375	2.510721435546875	1.647740905761719	0.1410155029296875	2.4639033203125	1.377295806884766	0.1640338134765625	2.3407734375	1.201947937011719	0.0772440185546875	2.3838056640625	1.116502670288086	0.06958984375	2.4489541015625	1.03175813293457	0.08273937988281251	2.419711181640625	1.110646102905273	0.051394287109375	2.626638671875	1.704011413574219	-0.0217388916015625	2.6889423828125	1.680123718261719	-0.1345606689453125	2.73932666015625	1.412642181396484	-0.202934326171875	2.62044677734375	1.232073608398438	-0.292736572265625	2.5447841796875	1.168571762084961	-0.262379638671875
283	10.1	2.60692578125	1.204920684814453	-0.0278321533203125	2.595861328125	1.38246826171875	-0.02640185546875	2.594076904296875	1.5245615234375	-0.0206572265625	2.61129052734375	1.737591674804687	0.013818603515625	2.590181640625	1.699623779296875	0.0362164306640625	2.51201611328125	1.6478046875	0.1435670166015625	2.46406396484375	1.377305450439453	0.165051025390625	2.34014599609375	1.203382751464844	0.076259765625	2.383311767578125	1.118137268066406	0.06679736328124999	2.44772509765625	1.032634963989258	0.0790306396484375	2.41976416015625	1.112348297119141	0.0506221923828125	2.62836083984375	1.7048251953125	-0.01872314453125	2.689612060546875	1.679806396484375	-0.1319443359375	2.7399814453125	1.412484252929687	-0.201462890625	2.62155908203125	1.231888092041016	-0.2920865478515625	2.54358056640625	1.17030305480957	-0.2635355224609375
284	10.133334	2.60738525390625	1.203566589355469	-0.0264266357421875	2.5965966796875	1.381592163085938	-0.024172607421875	2.59277880859375	1.524056518554687	-0.0194044189453125	2.61154248046875	1.737823120117187	0.0132412109375	2.59045166015625	1.70004638671875	0.036251953125	2.5126640625	1.64645458984375	0.1435059814453125	2.46450048828125	1.375219543457031	0.1645596923828125	2.33803271484375	1.203293823242187	0.073904052734375	2.383626953125	1.118771286010742	0.067169189453125	2.44904150390625	1.03435977935791	0.0834847412109375	2.4211240234375	1.113399505615234	0.0538460693359375	2.62810009765625	1.704622802734375	-0.019322265625	2.68921240234375	1.676808715820313	-0.1323665771484375	2.74295849609375	1.408338836669922	-0.1978060302734375	2.6208603515625	1.230208770751953	-0.29001513671875	2.5412578125	1.169716888427734	-0.2626455078125
285	10.166667	2.6069658203125	1.202463439941406	-0.026647705078125	2.5961923828125	1.380436096191406	-0.02430419921875	2.592855224609375	1.522860473632813	-0.0192451171875	2.61150341796875	1.736693725585937	0.012594482421875	2.59079541015625	1.698939575195312	0.035956787109375	2.5145771484375	1.64571484375	0.144456787109375	2.466103759765625	1.374688507080078	0.166399169921875	2.338116455078125	1.203112762451172	0.07740405273437501	2.38348779296875	1.11873063659668	0.068246826171875	2.44871728515625	1.033773880004883	0.08207275390625	2.42086767578125	1.113470504760742	0.054930908203125	2.6277314453125	1.7034560546875	-0.020074462890625	2.68710888671875	1.675588623046875	-0.13398193359375	2.74349658203125	1.407448364257812	-0.1981805419921875	2.62263037109375	1.226927062988281	-0.2871287841796875	2.54062890625	1.168721160888672	-0.2621002197265625
286	10.2	2.6066279296875	1.202964462280273	-0.0268809814453125	2.596202880859375	1.380915374755859	-0.0245030517578125	2.5931611328125	1.523310180664063	-0.019370849609375	2.612186279296875	1.73701318359375	0.0127711181640625	2.5912138671875	1.699307434082031	0.035950927734375	2.51405810546875	1.646566040039062	0.14397900390625	2.46486962890625	1.375751739501953	0.1661297607421875	2.337658203125	1.203394592285156	0.07767529296875	2.3833564453125	1.119263549804687	0.068081298828125	2.44852197265625	1.034280242919922	0.0818492431640625	2.420927490234375	1.114290130615234	0.0549019775390625	2.62854443359375	1.703764465332031	-0.0198038330078125	2.68897412109375	1.675871887207031	-0.1331146240234375	2.74273486328125	1.407812530517578	-0.1995745849609375	2.62119970703125	1.229226440429688	-0.2913271484375	2.542429443359375	1.169018142700195	-0.2612646484375
287	10.233334	2.6117802734375	1.203446990966797	-0.026287109375	2.60160302734375	1.38148876953125	-0.0246866455078125	2.59869189453125	1.523963195800781	-0.0202310791015625	2.61577880859375	1.738105895996094	0.0106029052734375	2.594998046875	1.70036474609375	0.03393603515625	2.51791943359375	1.648183776855469	0.1423626708984375	2.466729248046875	1.377540985107422	0.163349853515625	2.33708349609375	1.206949066162109	0.0747781982421875	2.385183837890625	1.124553497314453	0.062020263671875	2.451413330078125	1.040015014648437	0.07359460449218749	2.421951416015625	1.119303237915039	0.045133056640625	2.6325830078125	1.704769470214844	-0.0216827392578125	2.69378125	1.677500183105469	-0.1347904052734375	2.746351318359375	1.408601837158203	-0.1992353515625	2.623534912109375	1.229380798339844	-0.2882305908203125	2.5425673828125	1.171093109130859	-0.2601505126953125
288	10.266667	2.6102529296875	1.204409759521484	-0.02471630859375	2.600942138671875	1.382714660644531	-0.0226202392578125	2.5974599609375	1.525365478515625	-0.0185931396484375	2.61573095703125	1.739654357910156	0.01243603515625	2.595052490234375	1.701905029296875	0.035973388671875	2.517666015625	1.649353332519531	0.1442344970703125	2.46429833984375	1.379015441894531	0.168038818359375	2.333935546875	1.204950942993164	0.0868299560546875	2.38152783203125	1.124563537597656	0.06313940429687501	2.45241796875	1.042993103027344	0.0590416259765625	2.4166103515625	1.122935943603516	0.04366796875	2.63205615234375	1.706268981933594	-0.02013671875	2.6922373046875	1.67872021484375	-0.13390966796875	2.745265625	1.409114898681641	-0.1965208740234375	2.620980712890625	1.230908660888672	-0.28627880859375	2.54366796875	1.170620300292969	-0.2522744140625
289	10.3	2.611322021484375	1.204282379150391	-0.023521484375	2.60167529296875	1.382530944824219	-0.02130712890625	2.5981044921875	1.52514453125	-0.017092041015625	2.616463623046875	1.739313354492187	0.0143946533203125	2.595840576171875	1.701518249511719	0.0378858642578125	2.51875	1.648787902832031	0.14623193359375	2.4650556640625	1.378526611328125	0.1694991455078125	2.33394140625	1.205308410644531	0.08782958984375	2.381275390625	1.125312713623047	0.0624383544921875	2.45206787109375	1.043802291870117	0.056471923828125	2.4163388671875	1.125700805664062	0.0408778076171875	2.63270703125	1.706010498046875	-0.018287841796875	2.6925791015625	1.678752319335937	-0.132261962890625	2.745180419921875	1.409377838134766	-0.19595458984375	2.62044873046875	1.231680999755859	-0.2859744873046875	2.54334375	1.171225158691406	-0.251861328125
290	10.333334	2.60968896484375	1.206489059448242	-0.0241522216796875	2.60001123046875	1.384730621337891	-0.02198095703125	2.59645947265625	1.527339599609375	-0.0177506103515625	2.61473779296875	1.741510864257813	0.0137177734375	2.59398486328125	1.703736267089844	0.0371241455078125	2.51635986328125	1.651137268066406	0.1451456298828125	2.4628935546875	1.3808720703125	0.168783203125	2.33241552734375	1.20731672668457	0.08683337402343751	2.383937255859375	1.129336761474609	0.063412109375	2.457011474609375	1.049677505493164	0.06119580078125	2.41981884765625	1.125203231811523	0.0519796142578125	2.6311318359375	1.708186706542969	-0.0188651123046875	2.691571044921875	1.680837951660156	-0.1325130615234375	2.744421142578125	1.411383331298828	-0.1956171875	2.62012109375	1.233626800537109	-0.2860950927734375	2.54105419921875	1.174641510009766	-0.2539661865234375
291	10.366667	2.6098251953125	1.205088745117187	-0.0239351806640625	2.60010107421875	1.383337493896484	-0.0216314697265625	2.59649365234375	1.525951232910156	-0.0173023681640625	2.61463232421875	1.740125549316406	0.0143204345703125	2.593893310546875	1.702319885253906	0.0376954345703125	2.516328369140625	1.649621154785156	0.1457236328125	2.46320361328125	1.379277954101563	0.169444580078125	2.332985107421875	1.205437088012695	0.08764440917968749	2.3850283203125	1.12771923828125	0.06448107910156251	2.458457763671875	1.048366874694824	0.06269812011718751	2.4209609375	1.123525253295898	0.0535714111328125	2.631058349609375	1.706831604003906	-0.0182821044921875	2.6915517578125	1.679619750976562	-0.1319434814453125	2.74460400390625	1.410257934570313	-0.195353759765625	2.62045068359375	1.232498229980469	-0.2860653076171875	2.54139306640625	1.173407791137695	-0.2540855712890625
292	10.4	2.609880859375	1.204921722412109	-0.0228072509765625	2.599673828125	1.383278686523437	-0.020426025390625	2.595587890625	1.5259892578125	-0.0161304931640625	2.61281005859375	1.7402548828125	0.0165072021484375	2.592230224609375	1.702221130371094	0.0397310791015625	2.514010009765625	1.648903381347656	0.14712548828125	2.46213916015625	1.378059204101562	0.1703564453125	2.33073193359375	1.206669921875	0.08486560058593751	2.387388671875	1.131984649658203	0.062251708984375	2.46498583984375	1.056568641662598	0.0613641357421875	2.422137939453125	1.124212097167969	0.0573525390625	2.629382568359375	1.707160339355469	-0.0162806396484375	2.68868896484375	1.680095947265625	-0.1307161865234375	2.74286474609375	1.411067840576172	-0.195531494140625	2.62054638671875	1.23099072265625	-0.284615234375	2.54077587890625	1.171725708007813	-0.254529296875
293	10.433334	2.610123291015625	1.205360488891602	-0.0213814697265625	2.59915625	1.3839423828125	-0.01952978515625	2.59496728515625	1.526867248535156	-0.0154608154296875	2.6139267578125	1.741328430175781	0.0170650634765625	2.593345458984375	1.7033623046875	0.040549560546875	2.51675341796875	1.650947021484375	0.149826904296875	2.465809814453125	1.379476440429688	0.172656982421875	2.329509033203125	1.2093515625	0.09148083496093749	2.382641357421875	1.133895736694336	0.0630194091796875	2.458173828125	1.056590591430664	0.055083251953125	2.417680908203125	1.129015151977539	0.0517916259765625	2.62994091796875	1.708090393066406	-0.01596435546875	2.689345703125	1.680254821777344	-0.13038720703125	2.74289990234375	1.410708435058594	-0.195375	2.6207451171875	1.230538238525391	-0.2854053955078125	2.54183984375	1.171261932373047	-0.2526495361328125
294	10.466667	2.61091845703125	1.206241546630859	-0.0205999755859375	2.59975439453125	1.384824615478516	-0.01914697265625	2.595813232421875	1.527764526367188	-0.0150860595703125	2.61635302734375	1.742195556640625	0.0167508544921875	2.595528564453125	1.704448852539063	0.0403804931640625	2.516774169921875	1.652238891601562	0.1482196044921875	2.467671875	1.380514617919922	0.17221826171875	2.33070166015625	1.211236846923828	0.090364990234375	2.38340576171875	1.135328857421875	0.06229443359375	2.458373046875	1.057414649963379	0.0548951416015625	2.418464599609375	1.130140396118164	0.051274658203125	2.63208740234375	1.7087392578125	-0.0161961669921875	2.690738525390625	1.680373657226562	-0.130885986328125	2.744345458984375	1.411141021728516	-0.19718359375	2.62132763671875	1.231221832275391	-0.2865711669921875	2.5425302734375	1.171501739501953	-0.25434716796875
295	10.5	2.6119267578125	1.205928237915039	-0.01977197265625	2.601031982421875	1.384434051513672	-0.01808203125	2.597	1.527297241210937	-0.01398681640625	2.6171083984375	1.741668701171875	0.01776318359375	2.59627685546875	1.703925170898438	0.0413387451171875	2.517510009765625	1.651790893554687	0.14910791015625	2.46861767578125	1.380210754394531	0.1735250244140625	2.3320048828125	1.210687683105469	0.0919212646484375	2.384133056640625	1.134959197998047	0.0624932861328125	2.45876220703125	1.056971870422363	0.053444580078125	2.41906787109375	1.130048721313476	0.0507103271484375	2.63298828125	1.708232543945313	-0.0150963134765625	2.69210400390625	1.679959716796875	-0.129492431640625	2.7464599609375	1.410924255371094	-0.19536376953125	2.62376806640625	1.231117126464844	-0.2851064453125	2.54426708984375	1.172122161865234	-0.253452392578125
296	10.533334	2.612100830078125	1.206392242431641	-0.0195015869140625	2.60075244140625	1.384754119873047	-0.0175816650390625	2.59530712890625	1.52749072265625	-0.0138873291015625	2.614932373046875	1.741638793945313	0.0187191162109375	2.59408935546875	1.703796997070313	0.0420609130859375	2.516441650390625	1.652339721679688	0.1508424072265625	2.4678466796875	1.380694915771485	0.173046630859375	2.332141357421875	1.210117736816406	0.0925509033203125	2.383296875	1.134037933349609	0.062528564453125	2.45714453125	1.055478256225586	0.0528575439453125	2.418426513671875	1.130782104492188	0.048545166015625	2.630978515625	1.708373291015625	-0.0141859130859375	2.69121484375	1.68125146484375	-0.12817919921875	2.7486669921875	1.412648956298828	-0.1924046630859375	2.627221435546875	1.231828277587891	-0.2814134521484375	2.5458681640625	1.173473236083984	-0.2537470703125
297	10.566667	2.613537841796875	1.205645782470703	-0.020235595703125	2.602103271484375	1.38389468383789	-0.0189227294921875	2.59789111328125	1.526574096679687	-0.014904296875	2.616711181640625	1.740927734375	0.0158582763671875	2.59601611328125	1.703233764648437	0.03950390625	2.51861572265625	1.652521728515625	0.1486917724609375	2.4692763671875	1.381434539794922	0.1737139892578125	2.33398486328125	1.211418395996094	0.09177099609375	2.384515380859375	1.135138626098633	0.0613951416015625	2.4575966796875	1.056006080627441	0.0513447265625	2.4193232421875	1.130029220581055	0.04909765625	2.632875	1.707463256835938	-0.0167388916015625	2.69317138671875	1.679989013671875	-0.1305196533203125	2.74705712890625	1.411051574707031	-0.195646728515625	2.62552685546875	1.230435363769531	-0.2845615234375	2.54572802734375	1.171235687255859	-0.2545101318359375
298	10.6	2.6132099609375	1.206746459960937	-0.0205645751953125	2.60222802734375	1.385311828613281	-0.0187757568359375	2.595916748046875	1.52817431640625	-0.0158775634765625	2.61758056640625	1.742195556640625	0.017708740234375	2.596442626953125	1.704395141601562	0.0409559326171875	2.51672998046875	1.653116088867188	0.148509765625	2.466691650390625	1.381492584228516	0.1712178955078125	2.33172021484375	1.210761505126953	0.089158935546875	2.3841650390625	1.134510650634766	0.06158447265625	2.45879248046875	1.056220626831055	0.054990966796875	2.419023681640625	1.129611175537109	0.048744140625	2.63324951171875	1.7089091796875	-0.015430419921875	2.6913828125	1.680954345703125	-0.1304622802734375	2.74401025390625	1.412287139892578	-0.199603515625	2.622255615234375	1.230986663818359	-0.287832275390625	2.54663623046875	1.169095733642578	-0.2523082275390625
299	10.633334	2.6134951171875	1.205060607910156	-0.01995703125	2.602105224609375	1.383585418701172	-0.018531494140625	2.597607666015625	1.526478393554688	-0.014642578125	2.615950927734375	1.741193298339844	0.016240234375	2.59539453125	1.703370971679687	0.0399576416015625	2.51719287109375	1.652938537597656	0.148991455078125	2.46972802734375	1.381113494873047	0.174318359375	2.33419921875	1.210022521972656	0.0940135498046875	2.384380615234375	1.133553695678711	0.06307128906249999	2.4573955078125	1.054227249145508	0.05231103515625	2.418317138671875	1.128932312011719	0.0467874755859375	2.632140869140625	1.7077412109375	-0.016471435546875	2.69199072265625	1.679193725585937	-0.1304571533203125	2.7466923828125	1.410895568847656	-0.19930322265625	2.62539990234375	1.228806030273438	-0.286473876953125	2.54718896484375	1.168290130615234	-0.2543895263671875
300	10.666667	2.614096923828125	1.204961791992188	-0.0197744140625	2.60236376953125	1.383285003662109	-0.01873583984375	2.59786572265625	1.526035400390625	-0.0149481201171875	2.615765625	1.740647277832031	0.0153482666015625	2.59506982421875	1.702923706054687	0.0389984130859375	2.51661083984375	1.651621459960937	0.147247314453125	2.47000244140625	1.380170013427734	0.1749810791015625	2.3340263671875	1.211067321777344	0.09195031738281249	2.384451171875	1.134630935668945	0.06163525390625	2.457335205078125	1.055215370178223	0.05178955078125	2.41934130859375	1.129546722412109	0.049346923828125	2.63223046875	1.70713623046875	-0.017088623046875	2.692768798828125	1.678426025390625	-0.1305135498046875	2.744533203125	1.409256866455078	-0.197015869140625	2.623726318359375	1.228473999023437	-0.2868919677734375	2.54642236328125	1.167215606689453	-0.2543634033203125
301	10.7	2.61364697265625	1.205997985839844	-0.019854248046875	2.601695556640625	1.385022644042969	-0.017551513671875	2.596723876953125	1.528315063476563	-0.0129642333984375	2.6154794921875	1.743547485351562	0.018736572265625	2.594522705078125	1.705612670898438	0.0422332763671875	2.5157568359375	1.65435791015625	0.1510517578125	2.4636142578125	1.382393981933594	0.1748853759765625	2.331101806640625	1.210751220703125	0.08887341308593751	2.3839267578125	1.134736999511719	0.0603905029296875	2.45871435546875	1.05623811340332	0.052908447265625	2.41919482421875	1.129294692993164	0.050078857421875	2.63192626953125	1.710027465820313	-0.0140059814453125	2.69169384765625	1.680312133789063	-0.128201171875	2.74509765625	1.411010894775391	-0.1976767578125	2.6241572265625	1.229639434814453	-0.28868798828125	2.54657421875	1.168199920654297	-0.255817626953125
302	10.733334	2.614687255859375	1.206458099365234	-0.020087158203125	2.60301025390625	1.385307098388672	-0.017862548828125	2.59830224609375	1.528454956054687	-0.0133448486328125	2.6175703125	1.743443481445313	0.01807421875	2.59671533203125	1.705598083496094	0.041693603515625	2.51863134765625	1.654687561035156	0.150958251953125	2.46618408203125	1.383158050537109	0.1755560302734375	2.332896484375	1.211893157958984	0.09068151855468751	2.38541552734375	1.13588703918457	0.0619686279296875	2.460010498046875	1.057403785705566	0.0541162109375	2.4205712890625	1.130380767822266	0.051495849609375	2.6337509765625	1.7099130859375	-0.014708740234375	2.692779541015625	1.680127990722656	-0.1291041259765625	2.74556005859375	1.411075531005859	-0.1987696533203125	2.623978515625	1.230064727783203	-0.288977783203125	2.54737109375	1.168215606689453	-0.25496435546875
303	10.766667	2.61510400390625	1.206215148925781	-0.0198262939453125	2.603826171875	1.385078674316406	-0.01754833984375	2.599397216796875	1.528226379394531	-0.0130045166015625	2.61903369140625	1.743156494140625	0.01849755859375	2.598072265625	1.705347595214844	0.042074951171875	2.519681640625	1.654539672851562	0.1511571044921875	2.466660400390625	1.383111419677734	0.1754576416015625	2.33322607421875	1.212149993896484	0.0902392578125	2.38569677734375	1.136045989990234	0.061716796875	2.46018017578125	1.057439514160156	0.05413037109375	2.42087060546875	1.130469924926758	0.0513575439453125	2.63519677734375	1.70960546875	-0.0142684326171875	2.694267822265625	1.679735961914063	-0.12861083984375	2.7463759765625	1.410599304199219	-0.1983909912109375	2.62428857421875	1.230057281494141	-0.2888193359375	2.54750390625	1.16840608215332	-0.254865966796875
304	10.8	2.61474365234375	1.205647674560547	-0.020381103515625	2.603220703125	1.384497680664063	-0.0182750244140625	2.598607421875	1.527644409179687	-0.01388818359375	2.618071533203125	1.742640930175781	0.0172659912109375	2.59726416015625	1.704831420898437	0.040978759765625	2.519409912109375	1.654047119140625	0.1504552001953125	2.46687890625	1.382574035644531	0.1753140869140625	2.333327392578125	1.211318389892578	0.09087341308593749	2.385784912109375	1.135253784179687	0.0622218017578125	2.46034716796875	1.056743759155274	0.0544156494140625	2.42092236328125	1.129714828491211	0.0517200927734375	2.63414306640625	1.709072387695312	-0.0155269775390625	2.692770751953125	1.679145690917969	-0.13008251953125	2.74496533203125	1.409997314453125	-0.199752685546875	2.62275244140625	1.229170684814453	-0.2894398193359375	2.5462001953125	1.167452606201172	-0.2550849609375
305	10.833334	2.614056396484375	1.206266204833984	-0.01989404296875	2.602126220703125	1.385172821044922	-0.0177259521484375	2.597034423828125	1.528370239257812	-0.01333154296875	2.61549169921875	1.743540405273437	0.01795068359375	2.59458154296875	1.70564990234375	0.0414910888671875	2.515959716796875	1.654658935546875	0.150409423828125	2.4649150390625	1.382787445068359	0.1754613037109375	2.333252197265625	1.210203857421875	0.090458984375	2.387219970703125	1.134529357910156	0.063474853515625	2.462953857421875	1.056901954650879	0.057669921875	2.42265185546875	1.129329940795898	0.05385888671875	2.63198828125	1.710001586914062	-0.0146962890625	2.691883056640625	1.68018359375	-0.12869482421875	2.745127197265625	1.411010681152344	-0.1980126953125	2.623845458984375	1.230082214355469	-0.2890390625	2.54693994140625	1.168083419799805	-0.2558515625
306	10.866667	2.6146396484375	1.205037200927734	-0.0200328369140625	2.602605224609375	1.383932952880859	-0.0178226318359375	2.5974208984375	1.527122924804687	-0.01338427734375	2.6156708984375	1.742287475585937	0.0180302734375	2.5947216796875	1.704376220703125	0.041500244140625	2.51584912109375	1.653298217773437	0.1501929931640625	2.464914794921875	1.381390808105469	0.1750205078125	2.33359375	1.208744476318359	0.0896300048828125	2.38769140625	1.1331142578125	0.0627891845703125	2.46349658203125	1.055544143676758	0.057184814453125	2.42315185546875	1.127932312011719	0.0532861328125	2.63227294921875	1.708771484375	-0.014585693359375	2.69247998046875	1.679034301757813	-0.128437744140625	2.746051513671875	1.409925476074219	-0.197730224609375	2.625103271484375	1.228976165771484	-0.289146484375	2.5481708984375	1.166906600952148	-0.2561588134765625
307	10.9	2.614417724609375	1.206674224853516	-0.0196190185546875	2.602462890625	1.385574890136719	-0.017377685546875	2.59732958984375	1.528765258789063	-0.0128936767578125	2.615541015625	1.743905517578125	0.0187098388671875	2.59446435546875	1.705993286132812	0.0420640869140625	2.5150625	1.65490234375	0.1503646240234375	2.46387744140625	1.383008483886719	0.1748233642578125	2.3328681640625	1.210469482421875	0.088740234375	2.387052001953125	1.134825119018555	0.0621138916015625	2.46284326171875	1.057219680786133	0.05682373046875	2.422553466796875	1.129629989624023	0.0527730712890625	2.63227734375	1.71039697265625	-0.0138450927734375	2.692997314453125	1.680684692382812	-0.1274307861328125	2.74675537109375	1.411582550048828	-0.19660498046875	2.62614208984375	1.230738250732422	-0.2886695556640625	2.54902685546875	1.168691375732422	-0.2560693359375
308	10.933334	2.6142451171875	1.205588623046875	-0.0197340087890625	2.602723388671875	1.384513854980469	-0.0172012939453125	2.5979580078125	1.527710571289063	-0.0125191650390625	2.616918212890625	1.742772583007812	0.019176025390625	2.5959384765625	1.704883178710938	0.0426544189453125	2.51727734375	1.653854736328125	0.1515234375	2.46565673828125	1.382052764892578	0.1760870361328125	2.333570556640625	1.209913513183594	0.090853271484375	2.38736669921875	1.134173904418945	0.0637158203125	2.462933349609375	1.056399444580078	0.0577408447265625	2.42278076171875	1.128907165527344	0.0540887451171875	2.633318359375	1.709261962890625	-0.013547119140625	2.6930693359375	1.679536499023437	-0.1276424560546875	2.74565380859375	1.410388336181641	-0.19753564453125	2.6238974609375	1.229926483154297	-0.2888421630859375	2.5468984375	1.168021591186523	-0.255701416015625
309	10.966667	2.61429931640625	1.206189727783203	-0.0190338134765625	2.60293505859375	1.384844268798828	-0.0167825927734375	2.59652685546875	1.527783386230469	-0.01327783203125	2.615388671875	1.742306213378906	0.019725830078125	2.59408056640625	1.704390747070312	0.042697265625	2.51381494140625	1.654138549804688	0.1504505615234375	2.4655673828125	1.382485473632812	0.1783255615234375	2.333505859375	1.212424835205078	0.089947509765625	2.38862890625	1.137729614257812	0.0631268310546875	2.464986328125	1.060994102478027	0.056895263671875	2.42340234375	1.130083190917969	0.05707470703125	2.632130615234375	1.708991088867188	-0.0129049072265625	2.694462646484375	1.681246032714844	-0.1258701171875	2.74371826171875	1.412267395019531	-0.1970169677734375	2.623045166015625	1.233070770263672	-0.2912418212890625	2.5480224609375	1.169619262695313	-0.2570294189453125
310	11	2.6162158203125	1.205638320922852	-0.017878173828125	2.6047138671875	1.384763671875	-0.015720458984375	2.597973876953125	1.528075622558594	-0.012460693359375	2.6163251953125	1.743143493652344	0.0211182861328125	2.59520703125	1.704992492675781	0.0441563720703125	2.514921875	1.65334765625	0.151746337890625	2.463532958984375	1.381129211425781	0.1755645751953125	2.32911865234375	1.213603302001953	0.084302490234375	2.383462646484375	1.138416091918945	0.05635986328125	2.4597802734375	1.061292343139648	0.0494346923828125	2.41777099609375	1.129752868652344	0.0495443115234375	2.633057861328125	1.709885498046875	-0.0117750244140625	2.694458984375	1.681916748046875	-0.125603515625	2.74164794921875	1.412354766845703	-0.1989075927734375	2.61958349609375	1.233158386230469	-0.29291455078125	2.545622314453125	1.168622741699219	-0.257591552734375
311	11.033334	2.616095703125	1.206102691650391	-0.0180675048828125	2.604538330078125	1.385067077636719	-0.015860107421875	2.597502197265625	1.5282421875	-0.01272265625	2.61534326171875	1.743274108886719	0.0201146240234375	2.594389892578125	1.705174133300781	0.043294921875	2.51461328125	1.653820556640625	0.1512347412109375	2.46365185546875	1.381911926269531	0.17662939453125	2.32972802734375	1.213232421875	0.087311767578125	2.385065185546875	1.138780685424805	0.05964306640625	2.46206201171875	1.062425804138184	0.053223388671875	2.419334228515625	1.129731567382813	0.0543609619140625	2.63208203125	1.709985473632813	-0.0126790771484375	2.69342919921875	1.681980407714844	-0.1263935546875	2.742115966796875	1.4127744140625	-0.199069091796875	2.620483154296875	1.233243835449219	-0.2924786376953125	2.5477666015625	1.168483734130859	-0.255299560546875
312	11.066667	2.61504833984375	1.205268905639648	-0.016759033203125	2.6030927734375	1.384199798583984	-0.0140614013671875	2.595732421875	1.527348876953125	-0.010533447265625	2.61308154296875	1.74232958984375	0.0228935546875	2.59219482421875	1.704121948242188	0.0459564208984375	2.512489501953125	1.652302734375	0.153725341796875	2.46219580078125	1.380207855224609	0.1784351806640625	2.328760986328125	1.211370483398438	0.08868701171875	2.38431591796875	1.137157196044922	0.060816162109375	2.461538330078125	1.061048759460449	0.0541907958984375	2.418633544921875	1.12829133605957	0.0554468994140625	2.629916015625	1.709165771484375	-0.0099774169921875	2.69138818359375	1.681615112304688	-0.123734619140625	2.74062548828125	1.412736450195313	-0.197242431640625	2.61930615234375	1.233325469970703	-0.2912847900390625	2.5465576171875	1.168398590087891	-0.2544619140625
313	11.1	2.61564697265625	1.204759979248047	-0.0164595947265625	2.603466064453125	1.383676086425781	-0.0137957763671875	2.595910400390625	1.526815185546875	-0.0102716064453125	2.6126689453125	1.741797180175781	0.023447021484375	2.591582763671875	1.703554504394531	0.04626904296875	2.51080517578125	1.6515908203125	0.153166259765625	2.46055517578125	1.379427551269531	0.177205078125	2.32825927734375	1.210490753173828	0.08597021484375	2.3841865234375	1.136353378295898	0.0586474609375	2.46155859375	1.060333503723144	0.0527960205078125	2.418568603515625	1.127528106689453	0.0536351318359375	2.629885009765625	1.708669250488281	-0.009261962890624999	2.69258154296875	1.681246337890625	-0.1223800048828125	2.742887451171875	1.412460784912109	-0.1955040283203125	2.622763427734375	1.232965911865234	-0.290910888671875	2.549703369140625	1.167939605712891	-0.2548892822265625
314	11.133334	2.615907470703125	1.204849609375	-0.017237548828125	2.6037041015625	1.383765319824219	-0.014650146484375	2.596138671875	1.526905639648438	-0.011199462890625	2.613041259765625	1.741918273925781	0.022250244140625	2.592091796875	1.703689758300781	0.045221435546875	2.51192724609375	1.651796264648437	0.1526134033203125	2.46187060546875	1.379642395019531	0.1771546630859375	2.32909912109375	1.210604553222656	0.0868021240234375	2.384887451171875	1.136456512451172	0.059225341796875	2.4622412109375	1.060447784423828	0.05300048828125	2.41924267578125	1.127634246826172	0.0540269775390625	2.630080078125	1.708767333984375	-0.0105281982421875	2.6921455078125	1.681265563964844	-0.123974853515625	2.742095458984375	1.412431182861328	-0.197162841796875	2.621474609375	1.232834381103516	-0.2917471923828125	2.5486318359375	1.167822341918945	-0.2552628173828125
315	11.166667	2.615224609375	1.204975036621094	-0.015840576171875	2.602748046875	1.383914642333984	-0.0131485595703125	2.59488720703125	1.527073486328125	-0.00966064453125	2.61120703125	1.742156860351562	0.0239735107421875	2.59032568359375	1.7038486328125	0.0468992919921875	2.510110107421875	1.651615966796875	0.1541358642578125	2.46048779296875	1.379259521484375	0.1780792236328125	2.328093505859375	1.210146606445313	0.0871676025390625	2.383630859375	1.136253753662109	0.0583438720703125	2.46094287109375	1.060292236328125	0.0507158203125	2.4181689453125	1.128317398071289	0.0517620849609375	2.62837109375	1.709065673828125	-0.008818725585937499	2.69069189453125	1.681799926757813	-0.1222200927734375	2.74161962890625	1.413097595214844	-0.1954886474609375	2.6216904296875	1.233116882324219	-0.29036767578125	2.54906689453125	1.16775732421875	-0.2539937744140625
316	11.2	2.6150205078125	1.205150329589844	-0.016906982421875	2.6023466796875	1.384084655761719	-0.014295166015625	2.59430908203125	1.527241271972656	-0.010875244140625	2.6102763671875	1.742360961914063	0.0227545166015625	2.58938134765625	1.704030334472656	0.0456351318359375	2.50895068359375	1.651720947265625	0.1526810302734375	2.459605712890625	1.379299560546875	0.1765906982421875	2.327679931640625	1.209944061279297	0.08542541503906249	2.383408203125	1.13609001159668	0.0568587646484375	2.460852783203125	1.060223564147949	0.0495723876953125	2.41796435546875	1.128142318725586	0.050442626953125	2.62756689453125	1.709282348632812	-0.0099869384765625	2.6901826171875	1.682067932128906	-0.1232445068359375	2.74146875	1.413398162841797	-0.196427734375	2.62179296875	1.233392456054688	-0.29160302734375	2.54892333984375	1.168123123168945	-0.2555478515625
317	11.233334	2.615330078125	1.205303894042969	-0.0166368408203125	2.6026240234375	1.384227996826172	-0.0139698486328125	2.594548095703125	1.527376342773437	-0.010531494140625	2.61061572265625	1.742499755859375	0.022970458984375	2.58988623046875	1.70416259765625	0.045986328125	2.51015234375	1.651820068359375	0.1535283203125	2.46108056640625	1.379387451171875	0.1777431640625	2.3286767578125	1.209971405029297	0.0874112548828125	2.384248046875	1.136139251708984	0.0584969482421875	2.46167529296875	1.060307952880859	0.0507393798828125	2.41879052734375	1.12830908203125	0.0517401123046875	2.627715576171875	1.709427490234375	-0.009874389648437501	2.68959375	1.68222607421875	-0.1235335693359375	2.74043994140625	1.413575042724609	-0.1970484619140625	2.62014208984375	1.233576782226562	-0.2914273681640625	2.547506591796875	1.168313140869141	-0.254905029296875
318	11.266667	2.615829833984375	1.205211059570312	-0.0165928955078125	2.603130859375	1.384137176513672	-0.01401318359375	2.5950458984375	1.527286437988281	-0.0106224365234375	2.610792724609375	1.742398071289063	0.0231090087890625	2.58981005859375	1.70405859375	0.045890380859375	2.50891552734375	1.651701904296875	0.152555419921875	2.45953515625	1.379271575927734	0.1761666259765625	2.328076171875	1.20990576171875	0.08437060546875	2.3839404296875	1.136070816040039	0.0560328369140625	2.461431640625	1.060226333618164	0.0490841064453125	2.418552001953125	1.128236312866211	0.0496435546875	2.62823828125	1.709331420898438	-0.0095592041015625	2.691328857421875	1.682149230957031	-0.1225550537109375	2.742913330078125	1.413508392333984	-0.1955928955078125	2.623604736328125	1.233556976318359	-0.291308349609375	2.5505712890625	1.168295120239258	-0.2555843505859375
319	11.3	2.6151728515625	1.204407897949219	-0.0166256103515625	2.60236572265625	1.383324676513672	-0.01394140625	2.594193359375	1.526466796875	-0.0104669189453125	2.60980078125	1.741567504882813	0.0233974609375	2.5888359375	1.70320166015625	0.046150390625	2.50794580078125	1.650731567382812	0.15276318359375	2.45872509765625	1.378257415771484	0.1761978759765625	2.327392578125	1.208867218017578	0.08426635742187499	2.38330615234375	1.135084182739258	0.055890869140625	2.46084375	1.059290542602539	0.04890771484375	2.41792529296875	1.127279937744141	0.049497314453125	2.627274658203125	1.708531127929688	-0.0092864990234375	2.6904111328125	1.681454833984375	-0.1222818603515625	2.742177734375	1.412889282226562	-0.195466796875	2.62300341796875	1.232922576904297	-0.291320068359375	2.54999951171875	1.167595397949219	-0.2556551513671875
320	11.333334	2.61444189453125	1.204200637817383	-0.0133516845703125	2.600953369140625	1.382894134521484	-0.0117352294921875	2.59300537109375	1.525910705566406	-0.008717285156250001	2.60838671875	1.741099426269531	0.0231802978515625	2.58774560546875	1.702914978027344	0.0464193115234375	2.5084501953125	1.649283264160156	0.15345068359375	2.4590537109375	1.377215393066406	0.177812744140625	2.325100341796875	1.208505783081055	0.089078857421875	2.3831826171875	1.136901748657227	0.0598328857421875	2.46341650390625	1.064271377563477	0.0515562744140625	2.41839208984375	1.132717529296875	0.0506015625	2.6256220703125	1.707867309570313	-0.009353149414062499	2.6885517578125	1.679609252929688	-0.1220140380859375	2.7428955078125	1.412504943847656	-0.1975103759765625	2.62146484375	1.232960510253906	-0.290684814453125	2.54612939453125	1.169222381591797	-0.2573870849609375
321	11.366667	2.613903076171875	1.203769927978516	-0.015115234375	2.60012744140625	1.382712493896484	-0.012983642578125	2.592302734375	1.525941284179688	-0.0093173828125	2.607166015625	1.741603759765625	0.0219130859375	2.58660498046875	1.703383911132812	0.0453245849609375	2.508255859375	1.649383544921875	0.153160888671875	2.456861328125	1.377042846679688	0.1750865478515625	2.32452294921875	1.20351806640625	0.0924857177734375	2.380479736328125	1.13156462097168	0.059677734375	2.45974365234375	1.058295936584473	0.046783203125	2.415680908203125	1.131888412475586	0.044221435546875	2.6244970703125	1.708258422851562	-0.0105701904296875	2.687519287109375	1.679025512695313	-0.1231688232421875	2.745556884765625	1.411486450195313	-0.1959573974609375	2.62400048828125	1.232958404541016	-0.2918017578125	2.5500166015625	1.168405685424805	-0.256597412109375
322	11.4	2.614739013671875	1.203145584106445	-0.0130625	2.5992939453125	1.381579833984375	-0.01233203125	2.591546875	1.524512390136719	-0.008873535156249999	2.6053525390625	1.739931823730469	0.0212542724609375	2.58493408203125	1.701821350097656	0.044747802734375	2.5063544921875	1.653193298339844	0.154547607421875	2.45665625	1.3811435546875	0.1765074462890625	2.3273916015625	1.203716903686523	0.0988780517578125	2.38207958984375	1.133581817626953	0.060993896484375	2.46130615234375	1.062105895996094	0.041460205078125	2.41602392578125	1.131844879150391	0.045817626953125	2.62288427734375	1.706571716308594	-0.0109434814453125	2.68723388671875	1.6790859375	-0.1228992919921875	2.7433857421875	1.412165557861328	-0.1970833740234375	2.62355712890625	1.231958648681641	-0.2906982421875	2.54749462890625	1.168450241088867	-0.258839111328125
323	11.433334	2.61711572265625	1.203052215576172	-0.0116751708984375	2.600187744140625	1.381564880371094	-0.0117391357421875	2.5911376953125	1.524598999023437	-0.008690063476562499	2.6049228515625	1.740488525390625	0.0198980712890625	2.58443994140625	1.70250927734375	0.043667724609375	2.50504345703125	1.652445678710937	0.1524508056640625	2.45850439453125	1.379651184082031	0.176148193359375	2.327765625	1.202926422119141	0.09856506347656251	2.382307861328125	1.132599456787109	0.0605360107421875	2.4614189453125	1.060858963012695	0.0407974853515625	2.416312255859375	1.131163177490234	0.0450516357421875	2.622525390625	1.7068505859375	-0.012060791015625	2.6866318359375	1.67824365234375	-0.1240584716796875	2.743458251953125	1.410935516357422	-0.1975977783203125	2.622387451171875	1.231293792724609	-0.2913990478515625	2.54676708984375	1.167602996826172	-0.2584696044921875
324	11.466667	2.6174287109375	1.203101135253906	-0.010652099609375	2.60040966796875	1.381320190429687	-0.0113953857421875	2.59043994140625	1.5240859375	-0.0094375	2.605170654296875	1.739395874023438	0.020404541015625	2.58456103515625	1.701424438476562	0.043915283203125	2.50520849609375	1.652925659179687	0.1531400146484375	2.457798095703125	1.380615814208984	0.1755284423828125	2.327582275390625	1.203504486083984	0.0990565185546875	2.38218896484375	1.133275314331055	0.06132763671875	2.46138720703125	1.061810333251953	0.04188134765625	2.41451611328125	1.131511520385742	0.0419302978515625	2.62258447265625	1.70592724609375	-0.0117139892578125	2.686048828125	1.678779052734375	-0.1241939697265625	2.741125732421875	1.41217822265625	-0.199887451171875	2.62110693359375	1.231765319824219	-0.2926199951171875	2.547151123046875	1.167391265869141	-0.25781005859375
325	11.5	2.617697265625	1.203301010131836	-0.0106680908203125	2.6001474609375	1.381648254394531	-0.0113468017578125	2.59063232421875	1.524577514648437	-0.008726440429687499	2.60501904296875	1.740153686523437	0.0209481201171875	2.584200927734375	1.702170227050781	0.0443583984375	2.503291015625	1.652151611328125	0.1519306640625	2.457916015625	1.379411651611328	0.1766104736328125	2.3277021484375	1.202480972290039	0.09901806640624999	2.3831728515625	1.132657653808594	0.0615506591796875	2.463155517578125	1.061781539916992	0.04256103515625	2.41493994140625	1.130875076293945	0.0407930908203125	2.622745361328125	1.706611328125	-0.0109984130859375	2.687564697265625	1.677597290039063	-0.12238916015625	2.74149658203125	1.410639068603516	-0.19869775390625	2.621420654296875	1.231549926757812	-0.294470458984375	2.549334716796875	1.166414245605469	-0.2569503173828125
326	11.533334	2.617315673828125	1.202503463745117	-0.0119102783203125	2.599538818359375	1.380320861816406	-0.0132213134765625	2.59137890625	1.522921020507813	-0.0100361328125	2.60385888671875	1.738098083496094	0.0189117431640625	2.583447998046875	1.700109313964844	0.0423824462890625	2.504434326171875	1.652745788574219	0.152010986328125	2.456632568359375	1.380923980712891	0.1732835693359375	2.32749267578125	1.204337768554687	0.0950682373046875	2.3832314453125	1.134286972045898	0.0591522216796875	2.46308447265625	1.063251770019531	0.04203857421875	2.4169638671875	1.132558227539062	0.0434156494140625	2.621806640625	1.704712036132813	-0.0128592529296875	2.6861708984375	1.678622985839844	-0.1247984619140625	2.74396240234375	1.412683868408203	-0.1988787841796875	2.62472705078125	1.232899078369141	-0.292755859375	2.55192236328125	1.16841828918457	-0.2563153076171875
327	11.566667	2.61767529296875	1.203879180908203	-0.0116783447265625	2.600791015625	1.382559295654297	-0.01213623046875	2.5909560546875	1.525688232421875	-0.009963134765624999	2.60526806640625	1.741589294433594	0.0197723388671875	2.584494140625	1.703529174804687	0.04325146484375	2.50362939453125	1.652637084960938	0.1507335205078125	2.45719189453125	1.379490814208984	0.17352099609375	2.32662353515625	1.202581237792969	0.095436767578125	2.38256884765625	1.132517883300781	0.0587593994140625	2.4628837890625	1.061500106811524	0.040806640625	2.41467822265625	1.130289276123047	0.0388602294921875	2.622980224609375	1.7080166015625	-0.012264892578125	2.68723974609375	1.678897705078125	-0.1241849365234375	2.7458349609375	1.411627258300781	-0.1974630126953125	2.6250166015625	1.231343444824219	-0.2908978271484375	2.549324951171875	1.166991149902344	-0.259138427734375
328	11.6	2.61784326171875	1.20389924621582	-0.011499267578125	2.60059716796875	1.381982543945313	-0.0124169921875	2.59162158203125	1.524712829589844	-0.0097584228515625	2.60538720703125	1.739817016601563	0.0210140380859375	2.584651611328125	1.701722534179688	0.0441473388671875	2.503423828125	1.653133972167969	0.151824462890625	2.456	1.380863342285156	0.17243212890625	2.326453125	1.204361419677734	0.0938880615234375	2.38216015625	1.134384658813476	0.0574774169921875	2.462072509765625	1.063358612060547	0.0398057861328125	2.41606591796875	1.132871154785156	0.04199755859375	2.62323193359375	1.706539672851562	-0.0110185546875	2.68806591796875	1.680386413574219	-0.1228541259765625	2.7445087890625	1.414254974365234	-0.1985299072265625	2.6253916015625	1.233537322998047	-0.291455322265625	2.5500078125	1.169553756713867	-0.2592840576171875
329	11.633334	2.617575927734375	1.203611740112305	-0.0121375732421875	2.600523193359375	1.381826782226562	-0.0132481689453125	2.59156494140625	1.524653442382812	-0.0108328857421875	2.605232421875	1.739963989257812	0.0195157470703125	2.584462890625	1.701888916015625	0.042716796875	2.5030732421875	1.653459594726562	0.150464599609375	2.456018798828125	1.381000885009766	0.17178857421875	2.32696044921875	1.203721282958984	0.093756591796875	2.38318115234375	1.133680892944336	0.0581031494140625	2.46348681640625	1.062789947509766	0.0412681884765625	2.41760498046875	1.132207550048828	0.044053466796875	2.623142578125	1.70660205078125	-0.01244091796875	2.6881484375	1.680189697265625	-0.1242147216796875	2.7446494140625	1.413710876464844	-0.1992919921875	2.6255126953125	1.232709686279297	-0.29201953125	2.549876953125	1.168850769042969	-0.259978759765625
330	11.666667	2.615966552734375	1.204331512451172	-0.0139554443359375	2.5987734375	1.382483428955078	-0.0145875244140625	2.59061474609375	1.525293823242188	-0.0110748291015625	2.60577392578125	1.7403837890625	0.0196751708984375	2.5845390625	1.702454528808594	0.042662841796875	2.50306640625	1.653281555175781	0.149955078125	2.45514453125	1.381068298339844	0.1714395751953125	2.328681396484375	1.20112385559082	0.09548583984375	2.3829833984375	1.1305830078125	0.057969482421875	2.46180810546875	1.058711540222168	0.0386756591796875	2.41701123046875	1.132126220703125	0.0398990478515625	2.62364501953125	1.706933898925781	-0.01218896484375	2.6901162109375	1.679655090332031	-0.122842041015625	2.74396337890625	1.412500457763672	-0.1971566162109375	2.625475830078125	1.232665374755859	-0.2927672119140625	2.55038330078125	1.168947525024414	-0.259298095703125
331	11.7	2.61532373046875	1.204400634765625	-0.0151986083984375	2.59876611328125	1.382758483886719	-0.0155201416015625	2.5910517578125	1.5257041015625	-0.0118087158203125	2.6064345703125	1.740849731445313	0.019675537109375	2.585134521484375	1.702837158203125	0.0425494384765625	2.50435546875	1.6526455078125	0.150048828125	2.454675537109375	1.380409423828125	0.1700869140625	2.32684521484375	1.201784637451172	0.09274499511718751	2.381911865234375	1.131132843017578	0.056368896484375	2.46121630859375	1.059268600463867	0.0385802001953125	2.41623828125	1.132044891357422	0.03935302734375	2.624296875	1.707458984375	-0.0123172607421875	2.69039697265625	1.679731323242188	-0.1232078857421875	2.74307861328125	1.411031402587891	-0.19354638671875	2.6252451171875	1.232229888916016	-0.2923197021484375	2.5502744140625	1.168125823974609	-0.2590545654296875
332	11.733334	2.61375244140625	1.202944763183594	-0.0148555908203125	2.597388671875	1.381329254150391	-0.015377197265625	2.589858642578125	1.524295532226563	-0.0117979736328125	2.60566796875	1.739454223632813	0.01946337890625	2.58421484375	1.701518432617187	0.0423280029296875	2.50280419921875	1.651557373046875	0.1494671630859375	2.452260009765625	1.379435821533203	0.169093505859375	2.3242744140625	1.20121875	0.09103466796875	2.37995361328125	1.13019303894043	0.0563448486328125	2.45947607421875	1.058081039428711	0.040617431640625	2.41461669921875	1.129757415771484	0.041220458984375	2.6235380859375	1.705979614257813	-0.012441650390625	2.6898251953125	1.677921020507813	-0.1231448974609375	2.741843505859375	1.408942535400391	-0.19296923828125	2.62368017578125	1.230355682373047	-0.2917659912109375	2.548436767578125	1.166451248168945	-0.2587166748046875
333	11.766667	2.61390771484375	1.203647979736328	-0.0153460693359375	2.59791845703125	1.382061492919922	-0.0160621337890625	2.590677734375	1.525043701171875	-0.012661376953125	2.606949462890625	1.740206420898438	0.0182962646484375	2.585451904296875	1.702343872070312	0.041237548828125	2.504013916015625	1.6526669921875	0.1484835205078125	2.452841064453125	1.380686553955078	0.168341064453125	2.324361328125	1.202746246337891	0.090479736328125	2.37986962890625	1.131547256469727	0.0558779296875	2.45921337890625	1.059224700927734	0.0402337646484375	2.414530517578125	1.130943374633789	0.0408248291015625	2.62471240234375	1.70665576171875	-0.0135867919921875	2.69080517578125	1.678311645507812	-0.124330322265625	2.74222607421875	1.409131774902344	-0.193792236328125	2.62362646484375	1.230606719970703	-0.2921632080078125	2.548361083984375	1.166858459472656	-0.25887060546875
334	11.8	2.61068115234375	1.202551330566406	-0.0156278076171875	2.59480810546875	1.380967315673828	-0.016305908203125	2.587674072265625	1.523947265625	-0.012861083984375	2.6040888671875	1.739068664550781	0.0182396240234375	2.582529541015625	1.701213317871094	0.0411297607421875	2.5008076171875	1.651523010253906	0.148144775390625	2.4491416015625	1.379612030029297	0.1674971923828125	2.320521484375	1.202029998779297	0.08908251953125	2.3759716796875	1.130744476318359	0.0545775146484375	2.455193115234375	1.05826416015625	0.039077392578125	2.41066162109375	1.129960571289063	0.0397191162109375	2.62186474609375	1.7055224609375	-0.0136376953125	2.6881279296875	1.677185607910156	-0.1242738037109375	2.73959130859375	1.408014923095703	-0.1936885986328125	2.6211552734375	1.229528015136719	-0.2923001708984375	2.5457880859375	1.165807067871094	-0.2592008056640625
335	11.833334	2.6104130859375	1.202974822998047	-0.0158656005859375	2.59443115234375	1.38138134765625	-0.0165242919921875	2.58725	1.524359130859375	-0.013082275390625	2.60376708984375	1.739492980957031	0.0178798828125	2.582331787109375	1.70163818359375	0.040887451171875	2.501083740234375	1.651934692382813	0.1482567138671875	2.4494267578125	1.380030700683594	0.167734130859375	2.3204208984375	1.202503601074219	0.08982934570312499	2.375646240234375	1.131211608886719	0.0549788818359375	2.4547333984375	1.058690689086914	0.0389903564453125	2.410248779296875	1.130347579956055	0.039988037109375	2.62139111328125	1.705942810058594	-0.0140771484375	2.687115966796875	1.677584777832031	-0.12502880859375	2.738334716796875	1.408391754150391	-0.1945390625	2.61946435546875	1.229820129394531	-0.29247265625	2.54437255859375	1.166046768188477	-0.2588516845703125
336	11.866667	2.602035400390625	1.203394226074219	-0.02094775390625	2.5896318359375	1.382267944335938	-0.019483154296875	2.586641845703125	1.525470581054687	-0.013739501953125	2.605005859375	1.740536743164062	0.01823876953125	2.5831435546875	1.702736511230469	0.041043212890625	2.501093505859375	1.65077099609375	0.146921875	2.44467431640625	1.37940234375	0.1647115478515625	2.31744921875	1.20013623046875	0.08713427734375	2.37430322265625	1.129614730834961	0.0530634765625	2.454962890625	1.058468338012695	0.0380120849609375	2.4082177734375	1.122110992431641	0.0448502197265625	2.62244189453125	1.706933837890625	-0.0138460693359375	2.68829736328125	1.676711120605469	-0.124391357421875	2.742397705078125	1.407781066894531	-0.193937744140625	2.620703369140625	1.230149353027344	-0.2906993408203125	2.547234619140625	1.165026733398437	-0.255768310546875
337	11.9	2.60004052734375	1.202361190795898	-0.021040771484375	2.58880712890625	1.381003387451172	-0.0191629638671875	2.584619140625	1.523972961425781	-0.014537841796875	2.604620361328125	1.738351318359375	0.0185330810546875	2.582383056640625	1.700688110351563	0.0410191650390625	2.4995517578125	1.647696411132813	0.145440185546875	2.440865966796875	1.377174407958984	0.1613343505859375	2.312551025390625	1.200090850830078	0.0817535400390625	2.369253173828125	1.129286758422852	0.04849169921875	2.449451171875	1.057665702819824	0.0345999755859375	2.40328173828125	1.122242874145508	0.0400362548828125	2.62187939453125	1.704819091796875	-0.01359130859375	2.68849951171875	1.674313842773437	-0.1233299560546875	2.74646875	1.405781585693359	-0.1892484130859375	2.62721728515625	1.226734497070312	-0.2854638671875	2.5485791015625	1.164953674316406	-0.2568076171875
338	11.933334	2.602876220703125	1.203017196655273	-0.0187864990234375	2.590985595703125	1.381410614013672	-0.018351318359375	2.586125732421875	1.524213012695312	-0.0146221923828125	2.6066787109375	1.737849487304687	0.02108349609375	2.58389208984375	1.700112548828125	0.04275146484375	2.4995322265625	1.647229248046875	0.1457576904296875	2.43973486328125	1.377127014160156	0.1585338134765625	2.3115078125	1.20095703125	0.0776119384765625	2.3697841796875	1.130761383056641	0.0461680908203125	2.45110205078125	1.060213287353516	0.0344876708984375	2.40395361328125	1.123628326416016	0.0390504150390625	2.624279296875	1.704613525390625	-0.0110718994140625	2.69240283203125	1.6755849609375	-0.1200950927734375	2.74596435546875	1.407608581542969	-0.1904046630859375	2.62608056640625	1.230323211669922	-0.2883875732421875	2.5493203125	1.167055465698242	-0.2583704833984375
339	11.966667	2.60246533203125	1.201107543945312	-0.020575927734375	2.58984228515625	1.379436645507812	-0.0200694580078125	2.58554150390625	1.522218994140625	-0.015421630859375	2.60537841796875	1.736335632324219	0.017610595703125	2.5829951171875	1.69874462890625	0.0399344482421875	2.49950341796875	1.645956848144531	0.143678955078125	2.44278125	1.375484802246094	0.1612811279296875	2.3125986328125	1.200076904296875	0.0818927001953125	2.370225341796875	1.130608154296875	0.0477735595703125	2.451505615234375	1.060656402587891	0.032789306640625	2.404062744140625	1.123073638916016	0.040087890625	2.622826171875	1.702818115234375	-0.0143291015625	2.68953564453125	1.672599243164063	-0.1238897705078125	2.7460205078125	1.405088165283203	-0.1935931396484375	2.6259931640625	1.227684539794922	-0.2911419677734375	2.55156787109375	1.162498031616211	-0.2594261474609375
340	12	2.604653564453125	1.202005187988281	-0.0191927490234375	2.5911552734375	1.380217529296875	-0.0196483154296875	2.58671142578125	1.522962951660156	-0.015300537109375	2.605537109375	1.737063598632812	0.0180037841796875	2.58291162109375	1.699432312011719	0.03998095703125	2.49877978515625	1.648235778808594	0.1439473876953125	2.442490966796875	1.377744323730469	0.1613612060546875	2.317728515625	1.196385162353516	0.0870008544921875	2.37249609375	1.126807250976563	0.0487281494140625	2.45195068359375	1.056214584350586	0.0282095947265625	2.40602294921875	1.121424224853516	0.0368653564453125	2.623541748046875	1.703595703125	-0.013655029296875	2.692996337890625	1.6743671875	-0.1217215576171875	2.74722216796875	1.406060668945313	-0.1898074951171875	2.631137939453125	1.227213623046875	-0.2893055419921875	2.5536845703125	1.163198104858398	-0.26301904296875
341	12.033334	2.603122802734375	1.201692398071289	-0.020158203125	2.58872802734375	1.380367736816406	-0.0202998046875	2.58326611328125	1.523502807617187	-0.0159559326171875	2.604220703125	1.737884155273437	0.0184776611328125	2.58178759765625	1.700127807617188	0.04076171875	2.500420166015625	1.646446533203125	0.1462508544921875	2.444133544921875	1.375084655761719	0.1632154541015625	2.3136171875	1.199948577880859	0.08197314453125	2.368343017578125	1.128865921020508	0.045736572265625	2.447117919921875	1.0562333984375	0.028240478515625	2.401099853515625	1.116876525878906	0.040521484375	2.621361083984375	1.704428588867188	-0.013895751953125	2.687886962890625	1.674502075195313	-0.1240711669921875	2.74228955078125	1.405509063720703	-0.19278076171875	2.62370166015625	1.225621734619141	-0.2890545654296875	2.550038818359375	1.159488952636719	-0.25661328125
342	12.066667	2.602454833984375	1.202334686279297	-0.021801025390625	2.5879111328125	1.381481506347656	-0.021520751953125	2.582089111328125	1.524975769042969	-0.01677734375	2.604420654296875	1.73965869140625	0.018620361328125	2.581443359375	1.701903198242187	0.04064306640625	2.499337646484375	1.647719787597656	0.14582958984375	2.44345654296875	1.375437438964844	0.1615836181640625	2.31213037109375	1.200642547607422	0.07912060546874999	2.367802734375	1.129742248535156	0.0432750244140625	2.44738330078125	1.057335830688477	0.0266966552734375	2.400809326171875	1.118209213256836	0.037947998046875	2.621640380859375	1.706085021972656	-0.0137935791015625	2.6891669921875	1.675376525878906	-0.1235711669921875	2.7411572265625	1.405809631347656	-0.1949835205078125	2.62341748046875	1.226198425292969	-0.29432275390625	2.553022705078125	1.158004486083984	-0.258200439453125
343	12.1	2.60052490234375	1.202495544433594	-0.023470703125	2.587414306640625	1.381648559570313	-0.022067138671875	2.58162353515625	1.525067993164062	-0.017417724609375	2.604989990234375	1.739564331054688	0.0176993408203125	2.58205224609375	1.701922912597656	0.039897216796875	2.4980654296875	1.648465087890625	0.14385400390625	2.441842041015625	1.376484802246094	0.1608526611328125	2.31540283203125	1.1967412109375	0.0818248291015625	2.3727607421875	1.126535003662109	0.0474449462890625	2.453802734375	1.055632431030273	0.0318704833984375	2.4053603515625	1.112585525512695	0.0463758544921875	2.62183544921875	1.70593310546875	-0.014809326171875	2.687505615234375	1.676117431640625	-0.125864013671875	2.74360693359375	1.406689422607422	-0.1939942626953125	2.6266826171875	1.225423095703125	-0.2909520263671875	2.552325927734375	1.159315444946289	-0.2593375244140625
344	12.133334	2.60149560546875	1.203112487792969	-0.02279541015625	2.5882919921875	1.382310028076172	-0.0217674560546875	2.58338427734375	1.525784545898437	-0.0166268310546875	2.60690087890625	1.740412231445313	0.0179517822265625	2.58387158203125	1.702846008300781	0.0402115478515625	2.49948291015625	1.650468566894531	0.1444466552734375	2.4421240234375	1.378636688232422	0.16125927734375	2.312780029296875	1.200427520751953	0.083277587890625	2.3690283203125	1.129706588745117	0.0480555419921875	2.449232421875	1.058029663085938	0.031513671875	2.4014228515625	1.115381378173828	0.0463939208984375	2.623785888671875	1.706664367675781	-0.01443603515625	2.69031005859375	1.675385925292969	-0.124619384765625	2.742757568359375	1.40592626953125	-0.1957869873046875	2.625046630859375	1.224682006835937	-0.291987548828125	2.550673828125	1.159057403564453	-0.259328125
345	12.166667	2.6012255859375	1.201938110351563	-0.022953857421875	2.58853564453125	1.381096893310547	-0.0221453857421875	2.58450390625	1.52453662109375	-0.016990478515625	2.606040283203125	1.739361999511719	0.0170552978515625	2.58339892578125	1.701649047851562	0.0394183349609375	2.500232177734375	1.648939208984375	0.1443802490234375	2.44044677734375	1.377960754394531	0.164264404296875	2.31245654296875	1.201137023925781	0.0813497314453125	2.370486572265625	1.130907104492187	0.04821142578125	2.45172900390625	1.059876251220703	0.034496337890625	2.4026220703125	1.115687866210938	0.048884521484375	2.62319580078125	1.705713928222656	-0.01526123046875	2.689606689453125	1.674627258300781	-0.1254990234375	2.7427744140625	1.405273590087891	-0.1960474853515625	2.623949462890625	1.225235748291016	-0.2928927001953125	2.551931640625	1.158781280517578	-0.2569422607421875
346	12.2	2.59997216796875	1.202980926513672	-0.0225074462890625	2.58716650390625	1.382182434082031	-0.0216846923828125	2.583024169921875	1.525659057617188	-0.0165076904296875	2.60418310546875	1.740559509277344	0.0176983642578125	2.58151025390625	1.702799011230469	0.039979248046875	2.498017578125	1.649944091796875	0.14466552734375	2.4385107421875	1.378818511962891	0.1644844970703125	2.3108466796875	1.201988677978516	0.08089599609375001	2.37039404296875	1.131921478271484	0.050107666015625	2.45165771484375	1.060832000732422	0.0365799560546875	2.4026328125	1.116858047485352	0.05231982421875	2.62149169921875	1.706935852050781	-0.0145836181640625	2.68840283203125	1.676004272460938	-0.1246072998046875	2.7425400390625	1.406695983886719	-0.1949149169921875	2.624445556640625	1.226351348876953	-0.2922452392578125	2.551447509765625	1.160430892944336	-0.2572142333984375
347	12.233334	2.5975068359375	1.203092636108398	-0.0246204833984375	2.585620361328125	1.382658660888672	-0.0226881103515625	2.582532958984375	1.526368530273438	-0.0164854736328125	2.602886962890625	1.741946411132812	0.0163231201171875	2.5805419921875	1.704141235351563	0.0390439453125	2.4986513671875	1.649847778320312	0.1445963134765625	2.44231884765625	1.378054290771484	0.1703746337890625	2.31209814453125	1.204145385742188	0.08354150390624999	2.37368212890625	1.134369506835938	0.05571484375	2.45184130859375	1.061409606933594	0.0345172119140625	2.40564599609375	1.118770660400391	0.0598978271484375	2.6201484375	1.708158935546875	-0.0159449462890625	2.686040771484375	1.675824462890625	-0.12645361328125	2.743202880859375	1.406289245605469	-0.1954532470703125	2.622875	1.225697174072266	-0.2905538330078125	2.54763623046875	1.161426330566406	-0.2566820068359375
348	12.266667	2.59803759765625	1.204726715087891	-0.02420703125	2.585188720703125	1.383968505859375	-0.0219754638671875	2.5797080078125	1.527446899414063	-0.016864990234375	2.602470703125	1.741832641601563	0.0198778076171875	2.5798359375	1.70389892578125	0.04193603515625	2.49873974609375	1.651975769042969	0.149006103515625	2.44559765625	1.379878601074219	0.1740985107421875	2.31426123046875	1.208354141235352	0.085118408203125	2.37005224609375	1.137218048095703	0.0499613037109375	2.4490859375	1.063984115600586	0.0345242919921875	2.40066943359375	1.118461578369141	0.05256201171875	2.619224609375	1.708526184082031	-0.013043212890625	2.6848603515625	1.678074401855469	-0.1240140380859375	2.7440283203125	1.410341430664062	-0.196599365234375	2.624082275390625	1.23004443359375	-0.29190966796875	2.546992431640625	1.167925735473633	-0.2586456298828125
349	12.3	2.5978310546875	1.203250442504883	-0.0226063232421875	2.585044677734375	1.38231787109375	-0.02057275390625	2.57982568359375	1.525661437988281	-0.0154661865234375	2.6027998046875	1.740394165039063	0.0176282958984375	2.5804326171875	1.702840637207031	0.040484619140625	2.49939697265625	1.6531513671875	0.148461669921875	2.444603515625	1.382213531494141	0.17887841796875	2.308302001953125	1.217302001953125	0.0855843505859375	2.362169921875	1.14532145690918	0.04943017578125	2.439173583984375	1.070188598632813	0.03363525390625	2.3938974609375	1.131873657226562	0.0424029541015625	2.61922705078125	1.706614379882812	-0.01489697265625	2.68326953125	1.676338439941406	-0.126684814453125	2.7450751953125	1.409664398193359	-0.199853271484375	2.62320947265625	1.229691955566406	-0.29272021484375	2.544362548828125	1.169649047851562	-0.2600987548828125
350	12.333334	2.59629931640625	1.205056549072266	-0.022303466796875	2.5839912109375	1.384133941650391	-0.0204693603515625	2.579635498046875	1.527476379394531	-0.0151051025390625	2.604364501953125	1.74165283203125	0.0200592041015625	2.581841552734375	1.704037109375	0.0426435546875	2.498924072265625	1.654019348144531	0.1490010986328125	2.447865478515625	1.382595123291016	0.1811668701171875	2.308998291015625	1.219294372558594	0.0889129638671875	2.362912353515625	1.148137802124023	0.0512646484375	2.440233154296875	1.073804595947266	0.0334683837890625	2.3971650390625	1.141578750610352	0.04163916015625	2.620370849609375	1.708093872070312	-0.0128907470703125	2.68195068359375	1.677745971679688	-0.1260125732421875	2.748763916015625	1.414346984863281	-0.2061544189453125	2.623417724609375	1.234781158447266	-0.29500341796875	2.545064453125	1.176669494628906	-0.2580322265625
351	12.366667	2.596271484375	1.202082977294922	-0.022666259765625	2.58406298828125	1.380960021972656	-0.02082470703125	2.58123583984375	1.524133972167969	-0.014447265625	2.6027861328125	1.738859497070313	0.0177763671875	2.581037353515625	1.701231140136719	0.04096630859375	2.50026318359375	1.651743530273437	0.148984130859375	2.449862548828125	1.381038299560547	0.1852244873046875	2.306857421875	1.221946380615234	0.09261706542968751	2.3623125	1.152901275634766	0.05358740234375	2.44132861328125	1.081082565307617	0.0337879638671875	2.3961650390625	1.145566070556641	0.0447176513671875	2.61908154296875	1.705174377441406	-0.014815185546875	2.680753173828125	1.675259033203125	-0.1278240966796875	2.751221435546875	1.412659973144531	-0.2062908935546875	2.62247509765625	1.235263244628906	-0.293903564453125	2.54694921875	1.175233337402344	-0.254530029296875
352	12.4	2.59748486328125	1.205484268188477	-0.0220848388671875	2.584550048828125	1.38443994140625	-0.0203121337890625	2.578291015625	1.527685302734375	-0.016009521484375	2.604280517578125	1.741419555664062	0.020327392578125	2.5820224609375	1.70372119140625	0.042989990234375	2.5003857421875	1.654230346679687	0.150494140625	2.45251513671875	1.383213928222656	0.1892767333984375	2.3086396484375	1.22097998046875	0.103283935546875	2.36257421875	1.153334899902344	0.0597589111328125	2.44140576171875	1.08308415222168	0.0340526123046875	2.396025390625	1.151857452392578	0.0437698974609375	2.6196240234375	1.708074829101562	-0.0131192626953125	2.67911474609375	1.677768798828125	-0.1272979736328125	2.7510107421875	1.417388732910156	-0.212322998046875	2.62097802734375	1.237948669433594	-0.2941387939453125	2.54580908203125	1.177979675292969	-0.2538033447265625
353	12.433334	2.59718798828125	1.204599060058594	-0.02201123046875	2.58545166015625	1.383811279296875	-0.020043701171875	2.580842041015625	1.527249267578125	-0.0154052734375	2.60393701171875	1.741597778320312	0.020552001953125	2.58250634765625	1.703536987304688	0.043509521484375	2.50383447265625	1.654435424804688	0.153560791015625	2.45414697265625	1.38344873046875	0.192216552734375	2.308419921875	1.219971649169922	0.11122119140625	2.36264111328125	1.153119049072266	0.0666292724609375	2.4422685546875	1.084261268615723	0.03921484375	2.3940107421875	1.147704833984375	0.049466552734375	2.61943115234375	1.708439086914062	-0.0130816650390625	2.68045849609375	1.680883178710938	-0.1272965087890625	2.749465087890625	1.420208190917969	-0.2147021484375	2.6197578125	1.238944915771484	-0.293633056640625	2.54627978515625	1.177754425048828	-0.2517803955078125
354	12.466667	2.59880517578125	1.204430725097656	-0.020149169921875	2.58592236328125	1.383614227294922	-0.0197393798828125	2.58109716796875	1.527094970703125	-0.0157020263671875	2.603721923828125	1.741500427246094	0.0205059814453125	2.58220263671875	1.703392517089844	0.0433251953125	2.50364013671875	1.653383361816406	0.1530869140625	2.4538193359375	1.382489959716797	0.19265380859375	2.308379638671875	1.219893920898437	0.10925634765625	2.36297509765625	1.152714233398437	0.065575927734375	2.4426767578125	1.083385383605957	0.039501220703125	2.39573388671875	1.147126876831055	0.05177978515625	2.619454345703125	1.708371459960937	-0.0130626220703125	2.67982763671875	1.679871765136719	-0.1274271240234375	2.748702392578125	1.419390991210937	-0.2157135009765625	2.6203798828125	1.236895690917969	-0.29422412109375	2.546015625	1.175702850341797	-0.25391162109375
355	12.5	2.5988046875	1.203215454101562	-0.020697021484375	2.5854345703125	1.382219207763672	-0.0197313232421875	2.580088134765625	1.525562255859375	-0.015481689453125	2.60146044921875	1.739929138183594	0.020677001953125	2.580517578125	1.70166259765625	0.04368212890625	2.5042509765625	1.649774475097656	0.154041015625	2.452224609375	1.378997894287109	0.1898511962890625	2.305255859375	1.220834808349609	0.1012841796875	2.36194921875	1.151896545410156	0.06359716796875001	2.44273095703125	1.081586120605469	0.0448656005859375	2.39594921875	1.146336517333984	0.0530489501953125	2.6170458984375	1.706983642578125	-0.0130821533203125	2.67630419921875	1.680601440429688	-0.1284130859375	2.743056396484375	1.419865478515625	-0.2168602294921875	2.6130478515625	1.240358306884766	-0.2988475341796875	2.5452822265625	1.176454223632812	-0.2518726806640625
356	12.533334	2.60063427734375	1.203522613525391	-0.01996728515625	2.587607421875	1.382873168945312	-0.0189686279296875	2.5823564453125	1.526481018066406	-0.014877685546875	2.6038330078125	1.741282470703125	0.0209991455078125	2.58306982421875	1.702946350097656	0.0442388916015625	2.507007568359375	1.649988830566406	0.154566162109375	2.45347607421875	1.378456939697266	0.186038330078125	2.303556640625	1.225478118896484	0.0923580322265625	2.35997216796875	1.153000183105469	0.0609769287109375	2.44183056640625	1.08251985168457	0.0470458984375	2.39330322265625	1.144659301757812	0.0514530029296875	2.61921728515625	1.708265014648437	-0.0129124755859375	2.6775732421875	1.681257385253906	-0.128828857421875	2.7423134765625	1.419575225830078	-0.2175994873046875	2.6109697265625	1.239883880615234	-0.298263916015625	2.543790283203125	1.175064117431641	-0.251287353515625
357	12.566667	2.60177099609375	1.203489501953125	-0.019787109375	2.588563720703125	1.382890441894531	-0.018488525390625	2.58301708984375	1.526535705566406	-0.0142705078125	2.603796875	1.741526489257812	0.0213665771484375	2.583239501953125	1.703119201660156	0.0447098388671875	2.5080322265625	1.649278869628906	0.155263671875	2.456199462890625	1.377263305664063	0.1862940673828125	2.3048134765625	1.227487274169922	0.08963269042968749	2.35974755859375	1.150689147949219	0.067012451171875	2.442029541015625	1.079969360351563	0.057045654296875	2.3910458984375	1.140506942749024	0.053143798828125	2.61921044921875	1.708525024414063	-0.0125738525390625	2.67729296875	1.681470642089844	-0.128671630859375	2.74357861328125	1.419971893310547	-0.217171142578125	2.61392333984375	1.238660766601563	-0.29719189453125	2.54279443359375	1.174887588500977	-0.2547296142578125
358	12.6	2.60261962890625	1.203487457275391	-0.0203304443359375	2.58914208984375	1.382646423339844	-0.0196793212890625	2.583620361328125	1.526119201660156	-0.0156861572265625	2.60449560546875	1.740874633789062	0.0196331787109375	2.5838916015625	1.702566284179687	0.042967529296875	2.508875	1.649795593261719	0.153931396484375	2.45843017578125	1.378621765136719	0.190919921875	2.305080078125	1.229671508789063	0.09681848144531249	2.3624892578125	1.157146606445312	0.06769580078125	2.44204541015625	1.08333073425293	0.0597333984375	2.3930361328125	1.148893157958984	0.0463841552734375	2.619919921875	1.707852722167969	-0.0141910400390625	2.6764345703125	1.680216918945312	-0.130735595703125	2.74608056640625	1.420090881347656	-0.2195621337890625	2.61449560546875	1.239670318603516	-0.2975450439453125	2.54267529296875	1.176269134521484	-0.2560206298828125
359	12.633334	2.602794921875	1.20202392578125	-0.02044384765625	2.588882080078125	1.381198974609375	-0.01971337890625	2.582888671875	1.52469189453125	-0.0157001953125	2.60278271484375	1.739566223144531	0.0198363037109375	2.58219482421875	1.701159484863281	0.0430513916015625	2.506722412109375	1.648018371582031	0.1535802001953125	2.457071044921875	1.376557556152344	0.190112060546875	2.3048486328125	1.226922760009766	0.0951104736328125	2.362812255859375	1.154525512695312	0.06668762207031249	2.44277392578125	1.081015441894531	0.0595997314453125	2.393841552734375	1.146309295654297	0.04652197265625	2.61851123046875	1.706609130859375	-0.01393115234375	2.67575927734375	1.679240783691406	-0.13022216796875	2.74682421875	1.419370086669922	-0.2189217529296875	2.616275634765625	1.238479431152344	-0.297750244140625	2.54449755859375	1.174685607910156	-0.2566846923828125
360	12.666667	2.60349609375	1.203652893066406	-0.0192353515625	2.58993798828125	1.382675170898438	-0.018531005859375	2.58403271484375	1.526031372070312	-0.01463623046875	2.60378369140625	1.740715454101562	0.0207847900390625	2.583088134765625	1.702372131347656	0.04390380859375	2.507060302734375	1.64942626953125	0.15395703125	2.45709033203125	1.378418762207031	0.1912933349609375	2.3058779296875	1.227822235107422	0.09677294921875	2.3639091796875	1.156161590576172	0.06698400878906249	2.4435419921875	1.082555709838867	0.058923828125	2.39598486328125	1.147343551635742	0.0515013427734375	2.619658935546875	1.707758728027344	-0.0128409423828125	2.6777470703125	1.680265625	-0.12853369140625	2.7489140625	1.420765960693359	-0.217331787109375	2.61876171875	1.240391845703125	-0.2972822265625	2.54604248046875	1.177086883544922	-0.257397705078125
361	12.7	2.60383154296875	1.203968841552734	-0.0190118408203125	2.58978271484375	1.382900360107422	-0.018419189453125	2.5835263671875	1.526199890136719	-0.0145556640625	2.602658203125	1.740862426757813	0.0209368896484375	2.581955322265625	1.702485534667969	0.0439625244140625	2.5055869140625	1.649386535644531	0.15364990234375	2.45605908203125	1.378350402832031	0.1907545166015625	2.305651123046875	1.227438629150391	0.095626953125	2.363986083984375	1.155857971191406	0.066337158203125	2.4438173828125	1.082450836181641	0.0588853759765625	2.396263427734375	1.147143264770508	0.0513775634765625	2.618740234375	1.707950256347656	-0.0126123046875	2.67734619140625	1.680574523925781	-0.1280267333984375	2.7494521484375	1.421277130126953	-0.2163895263671875	2.62010498046875	1.240617401123047	-0.2967933349609375	2.5477138671875	1.176965896606445	-0.256945068359375
362	12.733334	2.604372314453125	1.203970550537109	-0.01866064453125	2.590377685546875	1.382891845703125	-0.017568115234375	2.58416845703125	1.526173217773438	-0.01333154296875	2.60343994140625	1.740736450195313	0.0225931396484375	2.5828134765625	1.702310302734375	0.0455982666015625	2.506769775390625	1.6489658203125	0.15537939453125	2.4572392578125	1.377873229980469	0.1919234619140625	2.30645849609375	1.227346252441406	0.0968150634765625	2.36466943359375	1.155771194458008	0.06728759765625	2.444443115234375	1.082341194152832	0.0595521240234375	2.39691064453125	1.147095062255859	0.05221240234375	2.61940380859375	1.707903198242188	-0.0110848388671875	2.677655517578125	1.680782958984375	-0.126728271484375	2.749658203125	1.421692626953125	-0.2157193603515625	2.6202509765625	1.241069488525391	-0.2960625	2.54835009765625	1.177114990234375	-0.255831298828125
363	12.766667	2.604650634765625	1.204444641113281	-0.018062744140625	2.5903720703125	1.383513122558594	-0.0169395751953125	2.58404052734375	1.526921630859375	-0.012600341796875	2.60306640625	1.741564697265625	0.0242200927734375	2.582313720703125	1.703014038085938	0.047001708984375	2.50462744140625	1.648713134765625	0.15533203125	2.45482861328125	1.377005645751953	0.1888106689453125	2.3050439453125	1.228092620849609	0.08915576171875	2.364840576171875	1.155791000366211	0.0647030029296875	2.44512060546875	1.082370880126953	0.0631177978515625	2.3980146484375	1.146362854003906	0.0535020751953125	2.619233154296875	1.70882568359375	-0.009521728515624999	2.67738525390625	1.681882690429688	-0.1253994140625	2.74854150390625	1.422627502441406	-0.21543603515625	2.61885107421875	1.242141265869141	-0.296283935546875	2.54948095703125	1.176575012207031	-0.2540013427734375
364	12.8	2.607177001953125	1.204411102294922	-0.01835009765625	2.59119091796875	1.383582824707031	-0.017002685546875	2.58313330078125	1.527101806640625	-0.012607666015625	2.60165869140625	1.742329467773438	0.022822265625	2.58107080078125	1.703810424804687	0.0459520263671875	2.503869140625	1.648904724121094	0.1545880126953125	2.458329345703125	1.376591766357422	0.1921580810546875	2.30641162109375	1.226713623046875	0.0965020751953125	2.364896484375	1.154620056152344	0.068056640625	2.444920166015625	1.080976272583008	0.0614664306640625	2.39759619140625	1.146559814453125	0.0530682373046875	2.617833984375	1.7093779296875	-0.010809814453125	2.67696435546875	1.680560302734375	-0.1259481201171875	2.751404296875	1.422553009033203	-0.2181226806640625	2.61998974609375	1.242932006835938	-0.2990703125	2.554406982421875	1.176054397583008	-0.252644287109375
365	12.833334	2.607435791015625	1.204171890258789	-0.0181790771484375	2.591048095703125	1.383293975830078	-0.0168636474609375	2.58283837890625	1.526790893554687	-0.012384521484375	2.6014462890625	1.741953247070313	0.023296875	2.58085986328125	1.7034150390625	0.0463880615234375	2.50338037109375	1.64828076171875	0.15469580078125	2.45683056640625	1.375985992431641	0.190982666015625	2.3047294921875	1.226872894287109	0.0944696044921875	2.36286962890625	1.153574249267578	0.0685325927734375	2.442733642578125	1.079588973999023	0.06444104003906249	2.394453125	1.143167175292969	0.0527430419921875	2.61759228515625	1.70904052734375	-0.0103814697265625	2.6765087890625	1.680262329101562	-0.125627685546875	2.7506728515625	1.422261260986328	-0.217976318359375	2.61976123046875	1.242279998779297	-0.298886474609375	2.55493408203125	1.174686706542969	-0.2524532470703125
366	12.866667	2.608827392578125	1.204771240234375	-0.0179249267578125	2.591676513671875	1.384227935791016	-0.0176370849609375	2.5811484375	1.527942016601562	-0.0151400146484375	2.6002470703125	1.743200134277344	0.0226300048828125	2.579439697265625	1.704423522949219	0.045356201171875	2.50202197265625	1.647619323730469	0.1532708740234375	2.4560625	1.374622222900391	0.1897913818359375	2.3020830078125	1.224364593505859	0.0968369140625	2.360611328125	1.150697570800781	0.0720333251953125	2.44323876953125	1.079538452148437	0.0664896240234375	2.3870146484375	1.138171356201172	0.045679443359375	2.61645068359375	1.710478149414063	-0.011368896484375	2.67657421875	1.681762145996094	-0.1263465576171875	2.748434326171875	1.421694641113281	-0.216638427734375	2.621251708984375	1.238785034179688	-0.2984647216796875	2.55549365234375	1.170152420043945	-0.254402587890625
367	12.9	2.6091044921875	1.205429565429688	-0.0170743408203125	2.592052734375	1.384761169433594	-0.0163963623046875	2.5815380859375	1.528365112304688	-0.013654052734375	2.6005068359375	1.743410888671875	0.024450927734375	2.579785400390625	1.704603759765625	0.047124267578125	2.5022177734375	1.647366333007813	0.1545589599609375	2.4562255859375	1.374358184814453	0.1893406982421875	2.30280908203125	1.224297576904297	0.095575927734375	2.361703125	1.150487670898438	0.0723970947265625	2.44468310546875	1.079760093688965	0.0684010009765625	2.388572021484375	1.137798553466797	0.0470675048828125	2.6166689453125	1.710789184570312	-0.0096097412109375	2.676569091796875	1.682272216796875	-0.1246400146484375	2.748821533203125	1.422445892333984	-0.214652587890625	2.62249853515625	1.23904345703125	-0.29619970703125	2.55824072265625	1.169591339111328	-0.2513973388671875
368	12.933334	2.60926708984375	1.205683441162109	-0.0171771240234375	2.592205078125	1.385039886474609	-0.016419189453125	2.58160009765625	1.528658203125	-0.013677978515625	2.600379638671875	1.743756591796875	0.0244046630859375	2.5796875	1.704928955078125	0.0470848388671875	2.501939453125	1.64748095703125	0.1543043212890625	2.456197509765625	1.374306915283203	0.1884306640625	2.303344970703125	1.223832153320312	0.09432482910156249	2.362628662109375	1.150042785644531	0.072032470703125	2.44597607421875	1.079678817749024	0.0689285888671875	2.389734375	1.13733447265625	0.0470716552734375	2.61657568359375	1.7111396484375	-0.009655029296874999	2.67645849609375	1.682531616210937	-0.124694091796875	2.7487529296875	1.422490295410156	-0.2141795654296875	2.6229287109375	1.238587524414063	-0.2954708251953125	2.55908251953125	1.168462448120117	-0.25109521484375
369	12.966667	2.610545166015625	1.203627456665039	-0.017308837890625	2.59286572265625	1.382924499511719	-0.0166663818359375	2.581754638671875	1.526505981445312	-0.0140010986328125	2.59959228515625	1.741671875	0.024154052734375	2.5789111328125	1.702776000976562	0.0467275390625	2.50078369140625	1.645074096679688	0.1535341796875	2.455794189453125	1.371748992919922	0.18744921875	2.30396728515625	1.220740753173828	0.09254125976562499	2.36362255859375	1.147152359008789	0.07057861328124999	2.44722607421875	1.077074119567871	0.06793310546875	2.390905517578125	1.134533798217773	0.0457657470703125	2.6160830078125	1.709106567382813	-0.0098135986328125	2.67668212890625	1.680690795898438	-0.124524658203125	2.75034765625	1.420888305664062	-0.2135850830078125	2.62559423828125	1.236546356201172	-0.2955286865234375	2.561750732421875	1.166207641601563	-0.2514886474609375
370	13	2.60918896484375	1.206263854980469	-0.0170340576171875	2.59188916015625	1.385640319824219	-0.016207275390625	2.58113720703125	1.529280700683594	-0.0133912353515625	2.599690673828125	1.744286926269531	0.0256131591796875	2.5789677734375	1.705344848632813	0.04809423828125	2.499539794921875	1.645459777832031	0.1527650146484375	2.45456396484375	1.371053161621094	0.177185791015625	2.30934375	1.21367724609375	0.082146728515625	2.3692529296875	1.137900573730469	0.070759521484375	2.45290478515625	1.068128341674805	0.0776453857421875	2.40245703125	1.129498474121094	0.0571185302734375	2.615989990234375	1.711810974121094	-0.008549438476562501	2.67522607421875	1.682916381835938	-0.1238876953125	2.7457607421875	1.4218818359375	-0.2120924072265625	2.62330859375	1.235450439453125	-0.2929371337890625	2.5619833984375	1.162856201171875	-0.24891943359375
371	13.033334	2.61061767578125	1.206950256347656	-0.015460205078125	2.594001953125	1.386294555664062	-0.0152789306640625	2.582166015625	1.529793701171875	-0.0141180419921875	2.5993955078125	1.744933044433594	0.0240794677734375	2.5786064453125	1.706027282714844	0.0465029296875	2.500423828125	1.646919311523438	0.152436767578125	2.45496923828125	1.372727264404297	0.1766385498046875	2.31560791015625	1.207468612670898	0.0866571044921875	2.37495361328125	1.131829162597656	0.0722581787109375	2.45662744140625	1.059786346435547	0.0785404052734375	2.4116416015625	1.130434661865234	0.061867431640625	2.616186279296875	1.712389404296875	-0.0097393798828125	2.67587109375	1.683037109375	-0.1246466064453125	2.742849609375	1.419765014648438	-0.2083585205078125	2.62646337890625	1.23139794921875	-0.293198486328125	2.562601806640625	1.1592060546875	-0.2523780517578125
372	13.066667	2.61061962890625	1.208959396362305	-0.015966064453125	2.5936748046875	1.388360809326172	-0.015908203125	2.58169921875	1.531918579101562	-0.0147672119140625	2.600690673828125	1.746837036132812	0.0244361572265625	2.57968212890625	1.707959350585937	0.0467567138671875	2.501652099609375	1.649518005371094	0.1532666015625	2.45514794921875	1.37523876953125	0.176005859375	2.315783447265625	1.208962158203125	0.08762329101562499	2.374555908203125	1.132899108886719	0.07279174804687499	2.452353759765625	1.056923080444336	0.08211376953125001	2.41285546875	1.133374633789062	0.0621844482421875	2.61712109375	1.714319519042969	-0.0096195068359375	2.676019287109375	1.685027038574219	-0.1250213623046875	2.73919091796875	1.420212982177735	-0.2072852783203125	2.62840185546875	1.228536651611328	-0.2925274658203125	2.563099609375	1.155639434814453	-0.2552637939453125
373	13.1	2.610533203125	1.208721618652344	-0.015236083984375	2.5932470703125	1.388293701171875	-0.0152923583984375	2.581254150390625	1.53201171875	-0.014070068359375	2.6016103515625	1.74694384765625	0.0257459716796875	2.58053564453125	1.7080546875	0.048107421875	2.50212890625	1.648360229492188	0.1538629150390625	2.45553125	1.373304534912109	0.169887451171875	2.31739794921875	1.207628936767578	0.077822021484375	2.37379541015625	1.128459518432617	0.0721202392578125	2.4502900390625	1.052427017211914	0.08961816406250001	2.409840576171875	1.121393310546875	0.0644197998046875	2.6176640625	1.714420166015625	-0.0085648193359375	2.675098876953125	1.685265869140625	-0.1249071044921875	2.73716259765625	1.420259185791016	-0.2084876708984375	2.627623779296875	1.227340606689453	-0.293283447265625	2.563690673828125	1.153729095458984	-0.2547413330078125
374	13.133334	2.61226708984375	1.209502853393555	-0.0159608154296875	2.594671875	1.389052734375	-0.0160059814453125	2.5804912109375	1.532582824707031	-0.016123291015625	2.600498779296875	1.747555969238281	0.0237001953125	2.578958740234375	1.708738159179688	0.04574462890625	2.500755859375	1.649198303222656	0.1517467041015625	2.456900390625	1.374096527099609	0.1737962646484375	2.32330517578125	1.207697525024414	0.07646337890625	2.37881689453125	1.127716461181641	0.0746407470703125	2.45303857421875	1.050696151733398	0.09696997070312501	2.41516552734375	1.120357498168945	0.0715911865234375	2.6171103515625	1.714946655273438	-0.0102647705078125	2.67634375	1.685817993164062	-0.1257149658203125	2.737619140625	1.419265747070312	-0.204887939453125	2.62752099609375	1.229577728271484	-0.2960379638671875	2.56610205078125	1.154832489013672	-0.255622314453125
375	13.166667	2.612890869140625	1.210231201171875	-0.0146151123046875	2.594814697265625	1.38974462890625	-0.0142930908203125	2.58023828125	1.533244323730469	-0.0141251220703125	2.5996328125	1.748207336425781	0.0261326904296875	2.578185546875	1.709284912109375	0.0480899658203125	2.50003466796875	1.649314270019531	0.1539002685546875	2.45675341796875	1.374045318603516	0.1752152099609375	2.323536865234375	1.207689483642578	0.0772557373046875	2.37913134765625	1.127762573242187	0.07526135253906251	2.453466796875	1.05078874206543	0.0974056396484375	2.41553515625	1.120533187866211	0.07199768066406249	2.6163544921875	1.715708374023437	-0.0078887939453125	2.67576123046875	1.686952758789062	-0.1233531494140625	2.73787451171875	1.420687622070313	-0.2029049072265625	2.62841259765625	1.230806762695313	-0.2944591064453125	2.56711083984375	1.155846252441406	-0.254247802734375
376	13.2	2.61359619140625	1.210413024902344	-0.014175537109375	2.594572998046875	1.389878112792969	-0.0146575927734375	2.5799375	1.533411926269531	-0.014640380859375	2.599870849609375	1.748497680664062	0.0250234375	2.5783837890625	1.709666931152344	0.04713427734375	2.50040625	1.651029724121094	0.1538699951171875	2.45853271484375	1.375561920166016	0.17640185546875	2.324189697265625	1.209077835083008	0.08005676269531251	2.3775009765625	1.127587066650391	0.07773034667968751	2.4532470703125	1.05091975402832	0.0959595947265625	2.4131748046875	1.119986999511719	0.067252685546875	2.616456787109375	1.715865905761719	-0.008957885742187499	2.675708984375	1.686674621582031	-0.1244344482421875	2.738900390625	1.4201572265625	-0.2025601806640625	2.629260498046875	1.229862365722656	-0.29320703125	2.5670947265625	1.154949432373047	-0.2541756591796875
377	13.233334	2.61525244140625	1.210458724975586	-0.0118560791015625	2.5970498046875	1.390221405029297	-0.0121632080078125	2.58241064453125	1.533923950195312	-0.01246875	2.60015576171875	1.749439270019531	0.0273245849609375	2.57931689453125	1.710282897949219	0.0496112060546875	2.50560400390625	1.649526550292969	0.1584012451171875	2.4603212890625	1.373969390869141	0.1769500732421875	2.326564208984375	1.209031723022461	0.0765469970703125	2.38002783203125	1.127486785888672	0.0749501953125	2.45358203125	1.049359710693359	0.0964339599609375	2.415902587890625	1.118804534912109	0.07030993652343751	2.61683447265625	1.717009643554688	-0.0068896484375	2.674888671875	1.688431030273438	-0.12330322265625	2.73754296875	1.421886413574219	-0.2029676513671875	2.63019580078125	1.228795013427734	-0.2911390380859375	2.56856298828125	1.154134002685547	-0.250483642578125
378	13.266667	2.61566943359375	1.209206924438476	-0.0135164794921875	2.59639453125	1.388693237304687	-0.014164306640625	2.581509765625	1.532240051269531	-0.0143177490234375	2.599743408203125	1.748072814941406	0.022314697265625	2.579025390625	1.709291748046875	0.0452606201171875	2.50613134765625	1.651466552734375	0.1560089111328125	2.463420654296875	1.376493957519531	0.183417236328125	2.327642578125	1.209963714599609	0.08903125000000001	2.38034130859375	1.128462982177734	0.08044140625	2.45390625	1.048797317504883	0.094428955078125	2.4159267578125	1.120248428344726	0.07095263671875	2.616146240234375	1.715178405761719	-0.0115213623046875	2.674267578125	1.686291320800781	-0.12768798828125	2.737977294921875	1.419486358642578	-0.2046802978515625	2.632671875	1.225192108154297	-0.2920902099609375	2.56903662109375	1.151489532470703	-0.2530467529296875
379	13.3	2.616625244140625	1.209536529541016	-0.0126868896484375	2.597300048828125	1.388926666259766	-0.0130826416015625	2.58240185546875	1.532399047851563	-0.0130147705078125	2.6002255859375	1.748014404296875	0.024427490234375	2.579453125	1.709151977539062	0.04713134765625	2.505820556640625	1.650882446289063	0.15706005859375	2.462763671875	1.375966644287109	0.183022216796875	2.3275849609375	1.210117385864258	0.08688623046875001	2.3809443359375	1.128997192382812	0.0793974609375	2.45448681640625	1.049723114013672	0.095182373046875	2.417417236328125	1.122137283325195	0.0723731689453125	2.61681201171875	1.715270874023437	-0.009428344726562499	2.675478515625	1.686991577148437	-0.1253934326171875	2.7401806640625	1.420837432861328	-0.2032747802734375	2.635197265625	1.227103210449219	-0.2919808349609375	2.571842529296875	1.15339794921875	-0.2526297607421875
380	13.333334	2.617294921875	1.209787078857422	-0.0133740234375	2.598970703125	1.389258422851563	-0.0142825927734375	2.585135986328125	1.532819702148438	-0.0144415283203125	2.60063232421875	1.748588745117188	0.0229949951171875	2.580376953125	1.709492919921875	0.0457523193359375	2.506968017578125	1.6516015625	0.1560068359375	2.46463818359375	1.377665924072266	0.1914344482421875	2.327453369140625	1.216269317626953	0.09073901367187499	2.3802900390625	1.135307739257813	0.07911962890625	2.4515654296875	1.053544189453125	0.0922962646484375	2.41752294921875	1.129616256713867	0.0701544189453125	2.617478515625	1.716046875	-0.01091796875	2.67475439453125	1.687755859375	-0.1275550537109375	2.740032470703125	1.423401611328125	-0.2107769775390625	2.6316884765625	1.228909515380859	-0.2935045166015625	2.57114501953125	1.155257354736328	-0.2498927001953125
381	13.366667	2.619576904296875	1.207691329956055	-0.01268505859375	2.6004208984375	1.386423431396484	-0.014221435546875	2.58673681640625	1.529481567382812	-0.0143238525390625	2.6009013671875	1.744546020507812	0.0231046142578125	2.581059326171875	1.705439208984375	0.0458221435546875	2.5092001953125	1.650412353515625	0.1578741455078125	2.47166015625	1.378420227050781	0.2041541748046875	2.328404296875	1.224749206542969	0.1017882080078125	2.3813583984375	1.145240905761719	0.084812255859375	2.4529716796875	1.063578880310059	0.0923514404296875	2.41589697265625	1.138399337768555	0.064596923828125	2.617774658203125	1.712259399414062	-0.0107767333984375	2.67486474609375	1.686195922851562	-0.1274833984375	2.74805078125	1.426548767089844	-0.215343017578125	2.635576171875	1.235944030761719	-0.2991676025390625	2.57393310546875	1.164125579833984	-0.2549412841796875
382	13.4	2.61931494140625	1.207434097290039	-0.012752685546875	2.6003994140625	1.386231658935547	-0.01499365234375	2.588144287109375	1.529456848144531	-0.014744384765625	2.600795654296875	1.74471044921875	0.0224722900390625	2.581017578125	1.70551123046875	0.0451141357421875	2.50787255859375	1.6499072265625	0.1560926513671875	2.4724755859375	1.378776794433594	0.2090711669921875	2.32954931640625	1.230699340820312	0.09821337890625	2.38195947265625	1.150656204223633	0.0819324951171875	2.45166650390625	1.067490867614746	0.0911329345703125	2.41800341796875	1.145851455688477	0.06066796875	2.618098876953125	1.712465637207031	-0.011250732421875	2.675988037109375	1.687376281738281	-0.127816650390625	2.754376953125	1.428715148925781	-0.2143255615234375	2.64299755859375	1.237676940917969	-0.298798095703125	2.5790869140625	1.167789321899414	-0.2546326904296875
383	13.433334	2.61908447265625	1.207198822021484	-0.013865478515625	2.59952587890625	1.386059478759766	-0.016146728515625	2.58630322265625	1.5293046875	-0.0163182373046875	2.59835009765625	1.744491943359375	0.022397216796875	2.5790654296875	1.704989990234375	0.0450177001953125	2.5117724609375	1.647694702148438	0.1589371337890625	2.463115966796875	1.379244323730469	0.2159658203125	2.336854736328125	1.235637451171875	0.08120764160156251	2.3931298828125	1.156573394775391	0.07738720703125	2.4621640625	1.074762969970703	0.09785437011718751	2.432541748046875	1.154602661132813	0.07670153808593751	2.61537841796875	1.712571166992187	-0.0118240966796875	2.670157470703125	1.688269897460938	-0.1301573486328125	2.762524658203125	1.436933319091797	-0.224765869140625	2.64643603515625	1.245575775146484	-0.3023839111328125	2.57806103515625	1.180399520874023	-0.257524169921875
384	13.466667	2.6181435546875	1.207910278320313	-0.0151888427734375	2.597485107421875	1.386360198974609	-0.0164598388671875	2.582702880859375	1.5292158203125	-0.016282470703125	2.5956376953125	1.743828979492188	0.023295166015625	2.57629052734375	1.704364501953125	0.0457501220703125	2.506315185546875	1.645708374023438	0.157031494140625	2.47152734375	1.384932952880859	0.2476776123046875	2.3444287109375	1.249972259521484	0.1056324462890625	2.39659716796875	1.172413238525391	0.07984948730468749	2.464358154296875	1.087289947509766	0.078789794921875	2.43427587890625	1.167170745849609	0.076209228515625	2.6124345703125	1.712049072265625	-0.011052978515625	2.66931689453125	1.688402587890625	-0.1282774658203125	2.76639501953125	1.441713104248047	-0.2288182373046875	2.645921875	1.250274322509766	-0.2979007568359375	2.57411279296875	1.188035842895508	-0.2546632080078125
385	13.5	2.6173544921875	1.208040725708008	-0.013967529296875	2.59661865234375	1.386576995849609	-0.0162142333984375	2.582779541015625	1.52961083984375	-0.0161435546875	2.594705078125	1.745255432128906	0.0185426025390625	2.57603759765625	1.706126647949219	0.04219189453125	2.5083828125	1.649471740722656	0.1560238037109375	2.48328515625	1.395383941650391	0.2670648193359375	2.34919677734375	1.262071411132812	0.12974560546875	2.39848876953125	1.191067657470703	0.08568408203125	2.4638916015625	1.111286148071289	0.0509014892578125	2.436618408203125	1.193162521362305	0.0729759521484375	2.61117822265625	1.712837768554687	-0.015405517578125	2.667782470703125	1.685049377441406	-0.1319410400390625	2.77330419921875	1.441558654785156	-0.23223583984375	2.64124072265625	1.256630676269531	-0.29827197265625	2.571933349609375	1.195801452636719	-0.2491942138671875
386	13.533334	2.61621826171875	1.200051025390625	-0.0143076171875	2.595308837890625	1.378253143310547	-0.017733642578125	2.58175	1.521077392578125	-0.0182418212890625	2.59308837890625	1.736496459960938	0.0157886962890625	2.574063232421875	1.697517822265625	0.039231689453125	2.502798828125	1.644662231445313	0.152389404296875	2.4854501953125	1.406428527832031	0.29455712890625	2.35307275390625	1.285932861328125	0.1449327392578125	2.41876904296875	1.221818084716797	0.114025634765625	2.4669482421875	1.169388061523438	0.031906005859375	2.45418701171875	1.267459655761719	0.0870914306640625	2.61009130859375	1.704007934570313	-0.017708740234375	2.67078076171875	1.676109130859375	-0.1318927001953125	2.7856435546875	1.439436950683594	-0.236831298828125	2.647879638671875	1.257584716796875	-0.298217529296875	2.57845263671875	1.198383026123047	-0.2477020263671875
387	13.566667	2.615361328125	1.2013837890625	-0.0138642578125	2.5932958984375	1.379282440185547	-0.0186839599609375	2.57876171875	1.521895874023437	-0.020435546875	2.592493896484375	1.736626098632812	0.0159637451171875	2.573380859375	1.697578979492187	0.0391444091796875	2.50218505859375	1.644241455078125	0.1519857177734375	2.48700244140625	1.4074169921875	0.2963433837890625	2.35247509765625	1.283965911865234	0.1513831787109375	2.41911572265625	1.223403930664062	0.115892333984375	2.4662783203125	1.175930816650391	0.0303436279296875	2.45203564453125	1.270995025634766	0.0893515625	2.608802734375	1.704403930664062	-0.018077880859375	2.66596826171875	1.677380493164062	-0.1341634521484375	2.78708544921875	1.446426971435547	-0.2441343994140625	2.65073583984375	1.262539123535156	-0.30184130859375	2.577876953125	1.207129333496094	-0.2520184326171875
388	13.6	2.6154912109375	1.206705108642578	-0.0133250732421875	2.594220947265625	1.385184967041016	-0.0184666748046875	2.58116748046875	1.528338928222656	-0.01983544921875	2.593030517578125	1.743886413574219	0.01596435546875	2.574298095703125	1.704627502441406	0.0393831787109375	2.50639404296875	1.648203430175781	0.153248046875	2.48341455078125	1.413547790527344	0.3015255126953125	2.35271435546875	1.281466094970703	0.1596788330078125	2.41872412109375	1.214502380371094	0.1356357421875	2.4596826171875	1.164111511230469	0.0482042236328125	2.4558662109375	1.253713256835937	0.104166259765625	2.60958740234375	1.711624938964844	-0.0181182861328125	2.66885986328125	1.686093688964844	-0.133896240234375	2.793617431640625	1.458103820800781	-0.24789990234375	2.65983984375	1.271111633300781	-0.30427783203125	2.584975341796875	1.216016296386719	-0.256527099609375
389	13.633334	2.616095947265625	1.2064619140625	-0.012887451171875	2.5946240234375	1.385076873779297	-0.01825244140625	2.57946923828125	1.528132263183594	-0.0211966552734375	2.59343798828125	1.743934875488281	0.0135128173828125	2.5746689453125	1.704891418457031	0.0373541259765625	2.50854296875	1.649378173828125	0.152867919921875	2.4902099609375	1.421048767089844	0.3117677001953125	2.35805126953125	1.289086090087891	0.1708115234375	2.42526123046875	1.227667297363281	0.1369398193359375	2.462771484375	1.170233123779297	0.0522215576171875	2.45475048828125	1.253297546386719	0.1023160400390625	2.60934912109375	1.711364868164063	-0.0206505126953125	2.6671455078125	1.683873718261719	-0.1368638916015625	2.795721923828125	1.458940338134766	-0.2533160400390625	2.66201220703125	1.270665466308594	-0.3063985595703125	2.58484326171875	1.219351715087891	-0.2578995361328125
390	13.666667	2.618381591796875	1.206597686767578	-0.0139273681640625	2.59590576171875	1.385759216308594	-0.017938720703125	2.577442626953125	1.528919555664062	-0.021471435546875	2.594712646484375	1.745150085449219	0.0139254150390625	2.57555126953125	1.706151550292969	0.0378870849609375	2.5104638671875	1.650927062988281	0.1547523193359375	2.49509619140625	1.422160491943359	0.3150455322265625	2.35845556640625	1.289840454101562	0.1773758544921875	2.4129912109375	1.226619903564453	0.1270576171875	2.4642548828125	1.166965194702148	0.051034912109375	2.45034130859375	1.236820709228516	0.1111094970703125	2.60993701171875	1.712364929199219	-0.02059765625	2.6676298828125	1.682680053710937	-0.136853515625	2.801570556640625	1.459606872558594	-0.253265625	2.66695703125	1.273281646728516	-0.3140850830078125	2.591743408203125	1.222698425292969	-0.2611580810546875
391	13.7	2.61911328125	1.207323760986328	-0.0162796630859375	2.595134033203125	1.386086669921875	-0.0193388671875	2.575343505859375	1.528906982421875	-0.0221842041015625	2.592024658203125	1.744850891113281	0.0135784912109375	2.57345068359375	1.705729248046875	0.0376763916015625	2.51184814453125	1.650898254394531	0.156382568359375	2.5027705078125	1.427935852050781	0.324544921875	2.3638310546875	1.293999359130859	0.191298583984375	2.404126708984375	1.235698822021484	0.12453759765625	2.461836181640625	1.16863818359375	0.060432861328125	2.436091796875	1.229087860107422	0.1088109130859375	2.606872314453125	1.712289733886719	-0.021231201171875	2.662828369140625	1.682902893066406	-0.138223388671875	2.80496240234375	1.463843322753906	-0.25165234375	2.67226318359375	1.276282745361328	-0.31174365234375	2.5895517578125	1.231664123535156	-0.265287841796875
392	13.733334	2.62094140625	1.208713500976562	-0.0154071044921875	2.59721630859375	1.387895355224609	-0.0184525146484375	2.5783232421875	1.531153076171875	-0.02083837890625	2.595058349609375	1.74754345703125	0.0150523681640625	2.57631689453125	1.70835498046875	0.0391278076171875	2.51143798828125	1.653405151367187	0.1563973388671875	2.50856787109375	1.432790985107422	0.328806640625	2.369341064453125	1.297533660888672	0.1963228759765625	2.40913623046875	1.237243133544922	0.1307391357421875	2.461339111328125	1.170653198242187	0.061254638671875	2.4417890625	1.232542419433594	0.1142166748046875	2.6100546875	1.714899536132813	-0.019767578125	2.66418603515625	1.687024536132812	-0.1382982177734375	2.81496533203125	1.479000701904297	-0.2623548583984375	2.676611328125	1.292271850585938	-0.31362158203125	2.59546142578125	1.245578918457031	-0.265965576171875
393	13.766667	2.6190771484375	1.206875427246094	-0.015405029296875	2.59456689453125	1.385337585449219	-0.0187635498046875	2.57697998046875	1.528289184570312	-0.0201624755859375	2.59323828125	1.744346435546875	0.0133905029296875	2.5746376953125	1.705500610351562	0.0377874755859375	2.508305419921875	1.654687133789063	0.155512939453125	2.50841943359375	1.442134185791016	0.3363526611328125	2.370865966796875	1.306993682861328	0.2033902587890625	2.40864404296875	1.244435974121094	0.1392353515625	2.460102294921875	1.173971801757812	0.073702880859375	2.4408525390625	1.236882904052734	0.1238106689453125	2.60824609375	1.711486083984375	-0.0209788818359375	2.663980224609375	1.684215209960938	-0.1384033203125	2.818330078125	1.481251007080078	-0.2642535400390625	2.6758759765625	1.297618377685547	-0.3116524658203125	2.59332080078125	1.25294595336914	-0.2652598876953125
394	13.8	2.61975048828125	1.205691497802734	-0.016670654296875	2.595644775390625	1.384489501953125	-0.019516357421875	2.576978271484375	1.527515625	-0.0213997802734375	2.5937841796875	1.743776306152344	0.0127117919921875	2.574779296875	1.704905334472656	0.0369063720703125	2.508603515625	1.653753601074219	0.1548382568359375	2.50819189453125	1.447003967285156	0.3429053955078125	2.37432861328125	1.314778106689453	0.2028192138671875	2.411955078125	1.249562438964844	0.1410455322265625	2.459761474609375	1.178113647460937	0.0735703125	2.444731689453125	1.240675170898438	0.1271126708984375	2.60900634765625	1.710864624023438	-0.021622314453125	2.665200439453125	1.680471374511719	-0.1382833251953125	2.83094189453125	1.487722961425781	-0.266643310546875	2.68479052734375	1.305479888916016	-0.3097288818359375	2.60112109375	1.262880706787109	-0.2630311279296875
395	13.833334	2.61589697265625	1.208482086181641	-0.0160135498046875	2.59120947265625	1.386412994384766	-0.0183607177734375	2.573921630859375	1.528990600585937	-0.0186226806640625	2.590707763671875	1.744426391601563	0.0145517578125	2.571821533203125	1.70581103515625	0.03880615234375	2.502508544921875	1.656439208984375	0.1549085693359375	2.50458154296875	1.460804290771484	0.352791015625	2.3795810546875	1.324893463134766	0.2097833251953125	2.4140927734375	1.254991149902344	0.1521224365234375	2.45173388671875	1.185660232543945	0.0771844482421875	2.450595703125	1.250806793212891	0.1379241943359375	2.605811767578125	1.711537109375	-0.019538818359375	2.661329345703125	1.684268798828125	-0.136635009765625	2.827326171875	1.500682708740234	-0.274958984375	2.6835390625	1.316316192626953	-0.31062353515625	2.60333056640625	1.272541015625	-0.2601207275390625
396	13.866667	2.61379052734375	1.208232055664062	-0.0164927978515625	2.589659912109375	1.386174682617187	-0.0189073486328125	2.57415380859375	1.52890576171875	-0.01846337890625	2.59154541015625	1.74452978515625	0.0126025390625	2.572885498046875	1.706168334960938	0.037393798828125	2.50534716796875	1.660013549804688	0.1557802734375	2.507926513671875	1.468900238037109	0.3578924560546875	2.38646435546875	1.331441680908203	0.21345654296875	2.41775244140625	1.257344604492187	0.1593614501953125	2.4515419921875	1.186398132324219	0.0841563720703125	2.458389892578125	1.256536956787109	0.1457296142578125	2.606234130859375	1.711332275390625	-0.0213450927734375	2.66135302734375	1.682636108398437	-0.1382353515625	2.83025	1.506197357177734	-0.2820374755859375	2.688603759765625	1.319175750732422	-0.3113236083984375	2.60786083984375	1.277441711425781	-0.2600264892578125
397	13.9	2.61503515625	1.210114837646484	-0.0176895751953125	2.59014111328125	1.387724273681641	-0.0205166015625	2.574523193359375	1.530266235351562	-0.020035888671875	2.59039453125	1.745512817382812	0.0125447998046875	2.571693359375	1.706942260742188	0.0368560791015625	2.503581298828125	1.660677734375	0.1546556396484375	2.50349658203125	1.476104217529297	0.362317626953125	2.3911611328125	1.334411651611328	0.2150751953125	2.4166484375	1.263953399658203	0.1537674560546875	2.450178955078125	1.185746505737305	0.086229248046875	2.457802978515625	1.25863037109375	0.143275390625	2.60561376953125	1.712651611328125	-0.0214072265625	2.661861083984375	1.684511840820313	-0.1377105712890625	2.833607421875	1.512324584960937	-0.282603759765625	2.690728759765625	1.327170257568359	-0.31524267578125	2.613482421875	1.285605163574219	-0.258928955078125
398	13.933334	2.61497314453125	1.20968505859375	-0.0175169677734375	2.590914306640625	1.387317810058594	-0.0198348388671875	2.57541943359375	1.529794006347656	-0.019289794921875	2.59297216796875	1.744747497558594	0.013560791015625	2.574184814453125	1.706280517578125	0.0379149169921875	2.50325927734375	1.660217956542969	0.15402490234375	2.50936279296875	1.486271606445313	0.3703853759765625	2.39267529296875	1.339820159912109	0.23163134765625	2.413837890625	1.276582794189453	0.1615205078125	2.448157958984375	1.189918762207031	0.105837646484375	2.442162109375	1.265873809814453	0.1387828369140625	2.6077265625	1.711865844726562	-0.020536376953125	2.6628955078125	1.684063781738281	-0.1373538818359375	2.840578857421875	1.514247009277344	-0.277505615234375	2.696259765625	1.331283752441406	-0.3148839111328125	2.62063330078125	1.289846282958985	-0.2564237060546875
399	13.966667	2.616420166015625	1.207500183105469	-0.0167384033203125	2.59179541015625	1.385288482666016	-0.0200738525390625	2.57799853515625	1.528133422851563	-0.0188717041015625	2.59401953125	1.7440830078125	0.0099820556640625	2.575075439453125	1.705951293945313	0.0348731689453125	2.504056640625	1.663151000976562	0.1524107666015625	2.50567626953125	1.493513092041016	0.372727294921875	2.3931708984375	1.344117095947266	0.23312109375	2.412103759765625	1.281328094482422	0.1617962646484375	2.452158935546875	1.199715026855469	0.1021600341796875	2.42612646484375	1.270748779296875	0.12777392578125	2.60942578125	1.710568115234375	-0.02330029296875	2.66916162109375	1.682646606445312	-0.13803076171875	2.846087158203125	1.515423095703125	-0.2829647216796875	2.6983623046875	1.333624877929688	-0.31428564453125	2.623577880859375	1.290173248291016	-0.255948974609375
400	14	2.61649365234375	1.207904479980469	-0.0162044677734375	2.591944091796875	1.385527038574219	-0.0197484130859375	2.577377685546875	1.528162780761719	-0.0192349853515625	2.593345947265625	1.743424560546875	0.0130186767578125	2.574184326171875	1.704972778320312	0.037146240234375	2.503968994140625	1.663465393066406	0.1554609375	2.505676025390625	1.500763366699219	0.38062158203125	2.3986689453125	1.35016796875	0.238376953125	2.41453076171875	1.287994049072266	0.165898193359375	2.45270703125	1.207531555175781	0.1037088623046875	2.4347490234375	1.281642639160156	0.1345556640625	2.608975830078125	1.710438171386719	-0.0206151123046875	2.66904296875	1.685484741210937	-0.1357113037109375	2.85162841796875	1.529842712402344	-0.285904296875	2.7026123046875	1.348412750244141	-0.310915283203125	2.63514111328125	1.294936981201172	-0.252168212890625
401	14.033334	2.6143701171875	1.208271057128906	-0.017524658203125	2.58960400390625	1.386052764892578	-0.02166259765625	2.57575244140625	1.52891943359375	-0.020938232421875	2.592579345703125	1.744351623535156	0.0113892822265625	2.5726943359375	1.706017150878906	0.0352288818359375	2.497572265625	1.66206689453125	0.14978271484375	2.49828662109375	1.501553283691406	0.376893798828125	2.39577685546875	1.342278137207031	0.2404833984375	2.4252158203125	1.308566101074219	0.154529296875	2.449305908203125	1.247098205566406	0.0681182861328125	2.485384521484375	1.302995788574219	0.1744515380859375	2.60862744140625	1.711180969238281	-0.02194677734375	2.67096044921875	1.687970458984375	-0.1363701171875	2.85599755859375	1.538642395019531	-0.2905162353515625	2.70873193359375	1.35429638671875	-0.3047298583984375	2.64137646484375	1.300730682373047	-0.2457259521484375
402	14.066667	2.61339404296875	1.206703369140625	-0.0156580810546875	2.58937158203125	1.384200286865234	-0.0198067626953125	2.577649658203125	1.52694287109375	-0.0181798095703125	2.59038427734375	1.742609497070313	0.011171875	2.5720146484375	1.704213256835938	0.035894287109375	2.50175048828125	1.661939697265625	0.1537296142578125	2.5001328125	1.510872772216797	0.3865196533203125	2.404887451171875	1.350864532470703	0.2465980224609375	2.430640625	1.319518859863281	0.1588172607421875	2.4514072265625	1.258189331054687	0.07173950195312501	2.49213427734375	1.317329681396484	0.174989501953125	2.606301513671875	1.709476440429687	-0.0221064453125	2.666125	1.688202758789062	-0.1379114990234375	2.85905712890625	1.549480712890625	-0.2911759033203125	2.714161376953125	1.363488922119141	-0.2980157470703125	2.6441435546875	1.307876800537109	-0.24466845703125
403	14.1	2.6110322265625	1.208533172607422	-0.01015234375	2.588197265625	1.386141082763672	-0.013783203125	2.57650439453125	1.528845581054687	-0.01267822265625	2.59204736328125	1.744699584960937	0.0132303466796875	2.573887939453125	1.70686181640625	0.0389188232421875	2.505935546875	1.666632568359375	0.1587537841796875	2.510032958984375	1.510237274169922	0.3878607177734375	2.43156298828125	1.359254211425781	0.228912353515625	2.4421435546875	1.319012359619141	0.141654052734375	2.45881201171875	1.270073577880859	0.0462872314453125	2.46797216796875	1.323127380371094	0.107080810546875	2.606849365234375	1.710944946289062	-0.019914306640625	2.661599853515625	1.687233520507812	-0.1376910400390625	2.8597587890625	1.560925415039062	-0.29480712890625	2.712791748046875	1.376638732910156	-0.2885968017578125	2.644069580078125	1.320275543212891	-0.2344237060546875
404	14.133334	2.609502685546875	1.205962738037109	-0.0106729736328125	2.586875	1.383688903808594	-0.013872314453125	2.576088134765625	1.526525390625	-0.012180908203125	2.59403466796875	1.742435913085937	0.0125230712890625	2.5761337890625	1.704833862304687	0.0387769775390625	2.507114013671875	1.665860473632812	0.1584962158203125	2.51215771484375	1.517559936523437	0.3930572509765625	2.445306884765625	1.363823577880859	0.2313035888671875	2.4489619140625	1.327924041748047	0.141571533203125	2.4559140625	1.274605010986328	0.047299072265625	2.471162353515625	1.331797698974609	0.10447021484375	2.607806640625	1.708415649414063	-0.02082763671875	2.65861181640625	1.683682373046875	-0.1402193603515625	2.8591376953125	1.563236083984375	-0.299159912109375	2.7175390625	1.375559173583984	-0.279716796875	2.647681640625	1.338472229003906	-0.21197607421875
405	14.166667	2.60677490234375	1.203190216064453	-0.0106839599609375	2.584888671875	1.380830627441406	-0.0148055419921875	2.573668701171875	1.523516235351563	-0.014401611328125	2.587333984375	1.739525634765625	0.0104761962890625	2.570150390625	1.70159228515625	0.0366510009765625	2.50546484375	1.662500122070313	0.1585792236328125	2.524822509765625	1.5191904296875	0.3951993408203125	2.4665625	1.372191528320313	0.2244085693359375	2.475692138671875	1.346989868164063	0.1315701904296875	2.45732177734375	1.310885528564453	0.030988037109375	2.48900927734375	1.372884216308594	0.0842559814453125	2.60180517578125	1.705838623046875	-0.0228516845703125	2.65345751953125	1.681525390625	-0.14183642578125	2.86244384765625	1.568027099609375	-0.2944188232421875	2.717431640625	1.383806610107422	-0.2701951904296875	2.65462548828125	1.350689056396484	-0.1941441650390625
406	14.2	2.60686767578125	1.206422241210938	-0.0125181884765625	2.5830205078125	1.383792633056641	-0.0166446533203125	2.571837890625	1.526459899902344	-0.015128173828125	2.58856298828125	1.74216552734375	0.0103275146484375	2.5707998046875	1.704419006347656	0.0363763427734375	2.50198876953125	1.663455932617187	0.155380615234375	2.52518798828125	1.519372314453125	0.3911522216796875	2.46560302734375	1.383173950195312	0.21209521484375	2.4766943359375	1.352668151855469	0.1210894775390625	2.45941015625	1.319000671386719	0.019486083984375	2.4891044921875	1.376961364746094	0.0742330322265625	2.60259716796875	1.708363464355469	-0.023063720703125	2.6515966796875	1.684438720703125	-0.1432293701171875	2.86378515625	1.575875854492188	-0.2949315185546875	2.728344482421875	1.386328491210937	-0.2593018798828125	2.657139892578125	1.358804138183594	-0.1886240234375
407	14.233334	2.60800048828125	1.205966857910156	-0.011670166015625	2.583911376953125	1.383647247314453	-0.0169322509765625	2.572142578125	1.526571411132812	-0.0166929931640625	2.58821875	1.742931274414063	0.0074423828125	2.570592041015625	1.70521044921875	0.0338109130859375	2.50512890625	1.664010864257813	0.1549600830078125	2.536962646484375	1.511530975341797	0.38504833984375	2.47080908203125	1.380127319335938	0.204099609375	2.48085107421875	1.352232879638672	0.1119300537109375	2.4625302734375	1.317717712402344	0.010553955078125	2.4882919921875	1.375133666992187	0.065228271484375	2.60233740234375	1.7088994140625	-0.02583154296875	2.6525380859375	1.683115356445313	-0.14541455078125	2.865888916015625	1.571507934570312	-0.2943380126953125	2.727281494140625	1.386031036376953	-0.24788916015625	2.65466455078125	1.363118316650391	-0.1766885986328125
408	14.266667	2.606587890625	1.207325103759766	-0.011875	2.58246435546875	1.385562377929688	-0.01655615234375	2.5710439453125	1.528946044921875	-0.015765380859375	2.586695556640625	1.745881469726563	0.0094154052734375	2.5691826171875	1.707879638671875	0.0357340087890625	2.506392333984375	1.664780151367188	0.1581446533203125	2.5344755859375	1.505811309814453	0.3853228759765625	2.4780146484375	1.387516693115234	0.1915906982421875	2.48552880859375	1.354521942138672	0.1005654296875	2.464044921875	1.318842559814453	-0.000135498046875	2.48230126953125	1.380141693115234	0.05434814453125	2.600849853515625	1.711939208984375	-0.0241568603515625	2.65207421875	1.685213256835937	-0.14353955078125	2.865305419921875	1.569259521484375	-0.2909288330078125	2.71717529296875	1.389676025390625	-0.2471697998046875	2.65945556640625	1.366695617675781	-0.163064697265625
409	14.3	2.60404833984375	1.204885559082031	-0.009907836914062501	2.580640869140625	1.382749847412109	-0.016180908203125	2.56940087890625	1.525814575195312	-0.016945068359375	2.587568359375	1.741994262695313	0.008646850585937499	2.56968212890625	1.7042275390625	0.0348385009765625	2.50376220703125	1.658857543945313	0.1543570556640625	2.541287841796875	1.502203277587891	0.3809901123046875	2.480603759765625	1.385010192871094	0.18852099609375	2.48704931640625	1.359642639160156	0.095235595703125	2.46668115234375	1.320556243896484	-0.0041513671875	2.480841796875	1.380960144042969	0.04918212890625	2.6012578125	1.708043823242188	-0.0249390869140625	2.650993408203125	1.68214111328125	-0.1447919921875	2.86286572265625	1.561669067382812	-0.2892244873046875	2.71328271484375	1.384961853027344	-0.2418118896484375	2.65570263671875	1.364283966064453	-0.1573143310546875
410	14.333334	2.606346435546875	1.204303344726563	-0.009010986328125	2.581478515625	1.381812622070313	-0.016750732421875	2.570258056640625	1.524797241210937	-0.01796435546875	2.58705126953125	1.7408681640625	0.008455688476562501	2.569328369140625	1.702919799804687	0.0344442138671875	2.50558251953125	1.6582470703125	0.155302978515625	2.5452314453125	1.496600067138672	0.377845458984375	2.48247021484375	1.383725067138672	0.1836241455078125	2.4892451171875	1.360291015625	0.08991210937499999	2.4676240234375	1.328264282226562	-0.0116474609375	2.47973583984375	1.383664703369141	0.0462926025390625	2.601029541015625	1.707142211914062	-0.02519775390625	2.6520537109375	1.682999755859375	-0.144796630859375	2.8636708984375	1.558432250976562	-0.285785400390625	2.71166162109375	1.38393197631836	-0.2385556640625	2.655466796875	1.364377624511719	-0.152935791015625
411	14.366667	2.606650146484375	1.203700775146484	-0.009569946289062501	2.58231201171875	1.381640441894531	-0.017390625	2.57128466796875	1.524924682617188	-0.0187747802734375	2.5877744140625	1.741534912109375	0.0070045166015625	2.57023291015625	1.703546142578125	0.033241943359375	2.510970703125	1.659187866210937	0.156808349609375	2.550008544921875	1.49133251953125	0.37552099609375	2.4848720703125	1.380574768066406	0.1803076171875	2.48859423828125	1.358605621337891	0.08587316894531249	2.46367333984375	1.328064453125	-0.015619140625	2.47738427734375	1.379053497314453	0.04343408203125	2.601681640625	1.707677612304688	-0.0266920166015625	2.6538955078125	1.680637329101562	-0.1454456787109375	2.86506494140625	1.553441467285156	-0.285890625	2.711796875	1.379893157958984	-0.2369017333984375	2.656659423828125	1.361119506835938	-0.150173828125
412	14.4	2.606662353515625	1.204203125	-0.0095491943359375	2.5831552734375	1.382437652587891	-0.0171322021484375	2.57118798828125	1.525774780273438	-0.0192586669921875	2.58789599609375	1.742494140625	0.007224365234375	2.56995068359375	1.704451293945312	0.03319775390625	2.507341064453125	1.657510498046875	0.154294921875	2.5572763671875	1.490044036865234	0.3714210205078125	2.484087890625	1.381668823242187	0.17746044921875	2.485205078125	1.365399505615234	0.081719482421875	2.46111962890625	1.332620147705078	-0.0193870849609375	2.47684423828125	1.384594268798828	0.038273681640625	2.60212353515625	1.70864794921875	-0.0264197998046875	2.65594287109375	1.680748168945313	-0.144396240234375	2.862925048828125	1.546508178710937	-0.285064208984375	2.70739453125	1.375092529296875	-0.23462939453125	2.657279296875	1.357098999023437	-0.1446304931640625
413	14.433334	2.60688330078125	1.202964019775391	-0.009633911132812501	2.584177978515625	1.380958374023437	-0.0172557373046875	2.57267822265625	1.524060913085937	-0.0194332275390625	2.58894677734375	1.74042822265625	0.006787109375	2.57099951171875	1.702463623046875	0.0326959228515625	2.509526123046875	1.656312377929688	0.154353759765625	2.55928564453125	1.485894256591797	0.3685296630859375	2.48301611328125	1.377748046875	0.1761666259765625	2.4839765625	1.367223083496094	0.0798077392578125	2.46256884765625	1.336823852539063	-0.02241748046875	2.47770068359375	1.389144317626953	0.0366204833984375	2.6033154296875	1.706624755859375	-0.02670068359375	2.657817138671875	1.680106811523438	-0.144401123046875	2.86507470703125	1.546115234375	-0.28381494140625	2.7096748046875	1.374984832763672	-0.234110595703125	2.657541015625	1.357243774414063	-0.1454471435546875
414	14.466667	2.605289306640625	1.203674163818359	-0.007944091796875	2.5831005859375	1.382069549560547	-0.016666015625	2.57293310546875	1.525572631835937	-0.0192705078125	2.59015185546875	1.742334228515625	0.006976806640625	2.5720048828125	1.704368408203125	0.032945556640625	2.5087841796875	1.656677856445313	0.153472412109375	2.559529052734375	1.484364349365234	0.36666943359375	2.48090283203125	1.376504791259766	0.1744892578125	2.482341796875	1.367304138183594	0.07779345703125	2.4588701171875	1.341751190185547	-0.025546142578125	2.478662109375	1.388609436035156	0.0351812744140625	2.604407958984375	1.708393676757813	-0.026577880859375	2.6578154296875	1.68091064453125	-0.144875	2.86380517578125	1.544503051757812	-0.285052490234375	2.706984375	1.374715576171875	-0.2328671875	2.660634521484375	1.357216461181641	-0.1407481689453125
415	14.5	2.606955810546875	1.203630157470703	-0.009605712890625	2.58524609375	1.382103698730469	-0.0173199462890625	2.57441162109375	1.525541870117187	-0.019605712890625	2.591615966796875	1.742068481445312	0.008266479492187499	2.5738115234375	1.703865173339844	0.034109619140625	2.51282373046875	1.654331481933594	0.1550172119140625	2.562142578125	1.479056396484375	0.3660693359375	2.47979296875	1.377127075195312	0.1722613525390625	2.48085546875	1.374619995117188	0.075170654296875	2.460991455078125	1.351168823242187	-0.0293990478515625	2.48223193359375	1.392683654785156	0.0337548828125	2.605546630859375	1.708436462402344	-0.0257216796875	2.65714013671875	1.680898132324219	-0.144786376953125	2.86235205078125	1.544363159179687	-0.2858914794921875	2.70506201171875	1.374994110107422	-0.2339197998046875	2.664628662109375	1.356576965332031	-0.1392462158203125
416	14.533334	2.606357421875	1.203407440185547	-0.0102486572265625	2.58414404296875	1.381498413085938	-0.0172740478515625	2.574140625	1.524733947753906	-0.0183138427734375	2.590898193359375	1.740783447265625	0.0102193603515625	2.5732646484375	1.702525695800781	0.0359169921875	2.51281201171875	1.654440063476562	0.157346435546875	2.559348876953125	1.477598815917969	0.3670123291015625	2.4824287109375	1.375230224609375	0.171752685546875	2.4814951171875	1.373402496337891	0.0748321533203125	2.46186474609375	1.348767303466797	-0.0292900390625	2.4827041015625	1.382798522949219	0.0349715576171875	2.6048046875	1.707364562988281	-0.0238485107421875	2.65517578125	1.681567626953125	-0.1435408935546875	2.856490234375	1.541617614746094	-0.2858116455078125	2.70455126953125	1.367878570556641	-0.2344241943359375	2.663313232421875	1.347584442138672	-0.1407081298828125
417	14.566667	2.6078603515625	1.205577209472656	-0.010778076171875	2.586378173828125	1.383929534912109	-0.017126708984375	2.576041015625	1.527257385253906	-0.018207275390625	2.59429052734375	1.743371215820313	0.01027734375	2.576285400390625	1.705226806640625	0.03596240234375	2.51676904296875	1.657976257324219	0.1583165283203125	2.5564150390625	1.471394775390625	0.36114404296875	2.48097998046875	1.371536376953125	0.1637904052734375	2.484671875	1.371361572265625	0.0668404541015625	2.46369921875	1.355648468017578	-0.0388292236328125	2.485840087890625	1.382648254394531	0.0272130126953125	2.60807177734375	1.709804931640625	-0.0237552490234375	2.660486328125	1.6805751953125	-0.141889404296875	2.8487353515625	1.5230380859375	-0.2841171875	2.701053466796875	1.345793304443359	-0.2314276123046875	2.651947021484375	1.324975219726563	-0.1416063232421875
418	14.6	2.607457275390625	1.20495458984375	-0.009246337890624999	2.5858505859375	1.383901306152344	-0.014201904296875	2.57572314453125	1.52769775390625	-0.014060791015625	2.592531982421875	1.744710144042969	0.0137213134765625	2.574922119140625	1.70639111328125	0.0397154541015625	2.51695458984375	1.657041625976563	0.162513671875	2.55554931640625	1.464214599609375	0.36084716796875	2.4806240234375	1.36436279296875	0.1624344482421875	2.4851220703125	1.364474670410156	0.06521520996093751	2.463767578125	1.353619689941406	-0.0413359375	2.486039306640625	1.373694305419922	0.0261370849609375	2.606408203125	1.711037780761719	-0.020395263671875	2.658342529296875	1.679641174316406	-0.13864990234375	2.83922412109375	1.512450256347656	-0.2811859130859375	2.692872802734375	1.332822296142578	-0.2295438232421875	2.64772314453125	1.310040252685547	-0.1377647705078125
419	14.633334	2.6074677734375	1.201457824707031	-0.0085086669921875	2.5843427734375	1.379663879394531	-0.0132662353515625	2.574186279296875	1.523014221191406	-0.0124754638671875	2.5928828125	1.739456787109375	0.0131712646484375	2.575639404296875	1.701568908691406	0.039748291015625	2.51833056640625	1.656723205566406	0.1640546875	2.542684326171875	1.456703918457031	0.3562283935546875	2.47589892578125	1.347333557128906	0.16079541015625	2.48236962890625	1.355854461669922	0.064361572265625	2.46399365234375	1.350479309082031	-0.042818115234375	2.48305810546875	1.363486572265625	0.0267523193359375	2.605783935546875	1.705538879394531	-0.020861572265625	2.654513671875	1.675813110351563	-0.1404483642578125	2.8247822265625	1.505076599121094	-0.28994921875	2.68612158203125	1.322585754394531	-0.23097412109375	2.647525390625	1.298967407226562	-0.136812744140625
420	14.666667	2.609230712890625	1.202659820556641	-0.007984497070312501	2.58735400390625	1.381340454101562	-0.0121866455078125	2.578706298828125	1.525025329589844	-0.010717041015625	2.59506591796875	1.741984008789062	0.015288330078125	2.5779169921875	1.703845764160156	0.0417213134765625	2.518716552734375	1.657200134277344	0.164751953125	2.54383837890625	1.45762451171875	0.3579610595703125	2.477787109375	1.3481728515625	0.161857177734375	2.482908935546875	1.358390441894531	0.0653436279296875	2.464940185546875	1.351901336669922	-0.0420286865234375	2.48282080078125	1.368658233642578	0.0274854736328125	2.608640869140625	1.708162902832031	-0.0187008056640625	2.6581708984375	1.677517517089844	-0.13797216796875	2.82322216796875	1.50126806640625	-0.2878277587890625	2.67695654296875	1.321207641601563	-0.2390433349609375	2.64935791015625	1.293844421386719	-0.1418836669921875
421	14.7	2.6096513671875	1.203367797851562	-0.006798583984375	2.58867333984375	1.381974395751953	-0.01070263671875	2.57890087890625	1.525442993164063	-0.01001220703125	2.5984091796875	1.7420927734375	0.0144305419921875	2.5811962890625	1.704369873046875	0.0413182373046875	2.519966796875	1.657611083984375	0.1631309814453125	2.53606005859375	1.460903228759766	0.3597945556640625	2.477201904296875	1.348871704101563	0.16314794921875	2.483356201171875	1.359106292724609	0.06679833984375	2.465939697265625	1.353469818115234	-0.0405980224609375	2.487010009765625	1.370681213378906	0.0287896728515625	2.611017333984375	1.707941040039063	-0.0195240478515625	2.657582275390625	1.6781240234375	-0.140039794921875	2.8199453125	1.504617767333984	-0.2953731689453125	2.682155517578125	1.322491027832031	-0.23274462890625	2.64850244140625	1.298089141845703	-0.1368297119140625
422	14.733334	2.610560302734375	1.201810546875	-0.0075157470703125	2.588044189453125	1.380258819580078	-0.0119404296875	2.5795576171875	1.523833618164062	-0.0102420654296875	2.595891357421875	1.740871215820313	0.0135257568359375	2.578984375	1.70300634765625	0.0404288330078125	2.51921337890625	1.656971923828125	0.1632762451171875	2.5318056640625	1.460844421386719	0.3608624267578125	2.478234375	1.348891784667969	0.1626026611328125	2.4849794921875	1.358632659912109	0.066218994140625	2.4680654296875	1.352647155761719	-0.0412637939453125	2.486354736328125	1.369756805419922	0.0282568359375	2.60923876953125	1.706762268066406	-0.020205322265625	2.65855712890625	1.676664611816406	-0.139583740234375	2.82026904296875	1.504424560546875	-0.2971082763671875	2.682427734375	1.321614074707031	-0.236410888671875	2.6489541015625	1.296180908203125	-0.1406754150390625
423	14.766667	2.610728515625	1.203470001220703	-0.0076964111328125	2.5891748046875	1.382289611816406	-0.011258544921875	2.580611328125	1.526044311523437	-0.0094881591796875	2.59772705078125	1.74340673828125	0.01333837890625	2.5810537109375	1.705624816894531	0.040617919921875	2.52305126953125	1.660196411132812	0.164749755859375	2.531818359375	1.45840234375	0.3572784423828125	2.4786494140625	1.344109130859375	0.159892578125	2.4860419921875	1.350802551269531	0.0631712646484375	2.466334228515625	1.348465393066406	-0.044118896484375	2.4879267578125	1.360792358398438	0.0251431884765625	2.610596923828125	1.70910693359375	-0.0204791259765625	2.6569208984375	1.677283447265625	-0.1407955322265625	2.8164658203125	1.505684387207031	-0.301848876953125	2.680758544921875	1.322233612060547	-0.2372122802734375	2.65086328125	1.296945495605469	-0.14011669921875
424	14.8	2.61175927734375	1.203234985351562	-0.0069190673828125	2.59018994140625	1.381894805908203	-0.01202978515625	2.58143408203125	1.525552734375	-0.0117073974609375	2.5962822265625	1.74291357421875	0.0113243408203125	2.58006298828125	1.704952453613281	0.0385692138671875	2.52252294921875	1.657843811035156	0.1621776123046875	2.52953125	1.460406066894531	0.358979248046875	2.4825771484375	1.343842590332031	0.1615286865234375	2.48663916015625	1.348175842285156	0.064541015625	2.46734716796875	1.347520446777344	-0.0427747802734375	2.48982958984375	1.359634490966797	0.0259124755859375	2.609450439453125	1.70881201171875	-0.0225302734375	2.65583984375	1.676069458007813	-0.1424771728515625	2.811977783203125	1.50401904296875	-0.3060355224609375	2.678545166015625	1.320586242675781	-0.237318115234375	2.65052734375	1.295892517089844	-0.13958642578125
425	14.833334	2.614986572265625	1.201593048095703	-0.0058590087890625	2.59124658203125	1.379415252685547	-0.0113154296875	2.582884033203125	1.522653442382813	-0.01003076171875	2.595658203125	1.73959033203125	0.0118970947265625	2.58015283203125	1.701692993164063	0.0393731689453125	2.528527099609375	1.659856689453125	0.1669171142578125	2.53274365234375	1.459472564697266	0.3595787353515625	2.485880859375	1.34432421875	0.1621175537109375	2.491336669921875	1.348885223388672	0.065504638671875	2.47068115234375	1.347033905029297	-0.041205810546875	2.49367529296875	1.359598968505859	0.0272213134765625	2.608803955078125	1.705589111328125	-0.0218447265625	2.656217041015625	1.675030639648437	-0.1415220947265625	2.809466796875	1.502634796142578	-0.30594921875	2.677665771484375	1.320072540283203	-0.2343056640625	2.653246337890625	1.295721618652344	-0.1358646240234375
426	14.866667	2.6149072265625	1.202511199951172	-0.0075081787109375	2.592974609375	1.380837707519531	-0.012812255859375	2.584716796875	1.524299926757812	-0.0124635009765625	2.59539404296875	1.741887573242187	0.0072471923828125	2.580794921875	1.70402294921875	0.0353880615234375	2.529448486328125	1.660190307617188	0.162614013671875	2.545702392578125	1.460988250732422	0.3564522705078125	2.489219970703125	1.346032318115234	0.1609979248046875	2.4904150390625	1.344627105712891	0.063997802734375	2.4712841796875	1.338570159912109	-0.04300439453125	2.495489013671875	1.355918243408203	0.024095703125	2.6083486328125	1.707668823242187	-0.0264564208984375	2.6527763671875	1.675016723632813	-0.146940185546875	2.803206787109375	1.498697601318359	-0.3105313720703125	2.67222998046875	1.315822387695313	-0.237044677734375	2.652677734375	1.291569000244141	-0.1373372802734375
427	14.9	2.61451318359375	1.202459167480469	-0.0081510009765625	2.5911787109375	1.380386077880859	-0.015340576171875	2.581838134765625	1.523654907226562	-0.0164083251953125	2.59626904296875	1.740811706542969	0.003581298828125	2.5812578125	1.703176025390625	0.0317381591796875	2.5313984375	1.659964050292969	0.1596263427734375	2.546439208984375	1.463703002929688	0.35620068359375	2.48937060546875	1.345569122314453	0.1630650634765625	2.493512939453125	1.345104034423828	0.0662203369140625	2.4708232421875	1.333544464111328	-0.039531494140625	2.491778076171875	1.351497131347656	0.028001953125	2.6083974609375	1.706473571777344	-0.0302452392578125	2.65290625	1.674690979003906	-0.1508067626953125	2.79992041015625	1.496351928710937	-0.31489208984375	2.6691494140625	1.314780944824219	-0.238513671875	2.6515146484375	1.291210205078125	-0.1383795166015625
428	14.933334	2.6166484375	1.202191955566406	-0.008812744140625	2.5944775390625	1.380337890625	-0.0149273681640625	2.58462158203125	1.5235966796875	-0.0159144287109375	2.59542822265625	1.74111669921875	0.0027689208984375	2.5811103515625	1.703394165039062	0.031183837890625	2.533191650390625	1.659212158203125	0.1595087890625	2.553431884765625	1.464001617431641	0.356726806640625	2.49336767578125	1.345488433837891	0.1646881103515625	2.49448291015625	1.344780090332031	0.06774658203125	2.474259765625	1.334184265136719	-0.0386234130859375	2.495577392578125	1.3570615234375	0.0280399169921875	2.608066162109375	1.70678271484375	-0.03088720703125	2.65202734375	1.673261962890625	-0.151202880859375	2.80073388671875	1.497563446044922	-0.316687255859375	2.67226806640625	1.315137481689453	-0.23833740234375	2.65426416015625	1.292008605957031	-0.1381480712890625
429	14.966667	2.61901953125	1.205420104980469	-0.0109725341796875	2.595833984375	1.38309423828125	-0.0168126220703125	2.587949462890625	1.526198364257813	-0.0162889404296875	2.5972919921875	1.743376098632813	0.0022061767578125	2.58368115234375	1.705619995117188	0.03075732421875	2.5386875	1.664369262695312	0.1607923583984375	2.55762109375	1.466774566650391	0.3549818115234375	2.49746923828125	1.349070587158203	0.1630235595703125	2.4972373046875	1.348671691894531	0.06626220703125001	2.474801025390625	1.337307189941406	-0.0393660888671875	2.495664794921875	1.359309600830078	0.0271446533203125	2.609717529296875	1.709203857421875	-0.03155126953125	2.652212890625	1.676664306640625	-0.1523792724609375	2.798579345703125	1.500993255615234	-0.3190330810546875	2.67275244140625	1.317713287353516	-0.23978369140625	2.653305419921875	1.294508453369141	-0.1400936279296875
430	15	2.6193896484375	1.205456817626953	-0.0128319091796875	2.596185302734375	1.382712005615234	-0.018477783203125	2.587733642578125	1.525448913574219	-0.018181884765625	2.597436279296875	1.742234558105469	-0.001355224609375	2.5844267578125	1.704758972167969	0.0276439208984375	2.5391630859375	1.662391479492187	0.1568531494140625	2.56221728515625	1.471289978027344	0.356102783203125	2.5024365234375	1.348766723632812	0.16773828125	2.49952734375	1.349510009765625	0.071248779296875	2.47761474609375	1.338945648193359	-0.0343118896484375	2.49770068359375	1.360829895019531	0.032126220703125	2.609154541015625	1.707917602539063	-0.03504833984375	2.64883544921875	1.674823425292969	-0.156344482421875	2.795981689453125	1.501024780273438	-0.32315380859375	2.66919287109375	1.319748199462891	-0.24248291015625	2.653114501953125	1.297129455566406	-0.1423133544921875
431	15.033334	2.621876953125	1.209517883300781	-0.016945068359375	2.59899755859375	1.386648162841797	-0.0236220703125	2.5903486328125	1.529267150878906	-0.0244345703125	2.59878125	1.745865600585938	-0.006591796875	2.58598046875	1.708206176757812	0.0222010498046875	2.5417412109375	1.665590087890625	0.1515677490234375	2.57304150390625	1.474982055664062	0.3498829345703125	2.5061845703125	1.349573211669922	0.1660595703125	2.502317138671875	1.347728179931641	0.0696885986328125	2.477051025390625	1.333626373291016	-0.03462109375	2.4996083984375	1.364065246582031	0.0295848388671875	2.610708984375	1.711801147460938	-0.04041455078125	2.64991552734375	1.679273559570313	-0.1619139404296875	2.7946650390625	1.50652099609375	-0.3315355224609375	2.673306640625	1.323516540527344	-0.2470059814453125	2.65671875	1.301223907470703	-0.1469248046875
432	15.066667	2.62387744140625	1.207352996826172	-0.019550048828125	2.59835888671875	1.383921875	-0.0271591796875	2.5908779296875	1.526480163574219	-0.0271336669921875	2.5974921875	1.7430498046875	-0.0106107177734375	2.5854599609375	1.705467407226563	0.0185362548828125	2.54583154296875	1.665016967773437	0.149934326171875	2.574943359375	1.474205200195313	0.3480386962890625	2.5077080078125	1.342103271484375	0.1693782958984375	2.50450830078125	1.347076232910156	0.07318078613281249	2.479852783203125	1.332349914550781	-0.031087646484375	2.50193994140625	1.36256201171875	0.0341451416015625	2.609263671875	1.708941101074219	-0.044378173828125	2.6484404296875	1.677319885253906	-0.1659979248046875	2.79170703125	1.503294616699219	-0.3351539306640625	2.67086962890625	1.320922424316406	-0.249115478515625	2.65412890625	1.299176300048828	-0.149036376953125
433	15.1	2.62648046875	1.210480682373047	-0.0210938720703125	2.60166943359375	1.387299499511719	-0.0289140625	2.593947021484375	1.529969116210937	-0.029527587890625	2.600641357421875	1.746610656738281	-0.0115362548828125	2.58857177734375	1.708805297851562	0.0173787841796875	2.54733349609375	1.667704162597656	0.148214599609375	2.5845166015625	1.475974914550781	0.34441259765625	2.514111328125	1.346156555175781	0.1650362548828125	2.5104208984375	1.346054565429688	0.06864306640624999	2.48291015625	1.32935009765625	-0.03470751953125	2.505384765625	1.355045227050781	0.03007568359375	2.61242529296875	1.712694396972656	-0.0455562744140625	2.6500947265625	1.684111328125	-0.1685216064453125	2.789744384765625	1.50949853515625	-0.3404859619140625	2.67450244140625	1.324665161132812	-0.2515084228515625	2.65620703125	1.302502227783203	-0.1516990966796875
434	15.133334	2.62583984375	1.210432647705078	-0.0267193603515625	2.599750732421875	1.386684265136719	-0.0333365478515625	2.59291796875	1.52905615234375	-0.032528564453125	2.60053662109375	1.745122680664063	-0.01427099609375	2.589111328125	1.707370361328125	0.014775634765625	2.551838623046875	1.668306640625	0.14704345703125	2.58706884765625	1.476214202880859	0.34231103515625	2.51812353515625	1.346076568603516	0.163318359375	2.5104130859375	1.34389013671875	0.067419677734375	2.48484423828125	1.32495068359375	-0.035773193359375	2.50682275390625	1.350763641357422	0.028589111328125	2.6113857421875	1.711337768554688	-0.0485594482421875	2.646083984375	1.683551147460937	-0.172242431640625	2.780337890625	1.508218719482422	-0.3466495361328125	2.67035302734375	1.323524841308594	-0.252372802734375	2.652049560546875	1.302085083007813	-0.1526650390625
435	15.166667	2.6284345703125	1.210294067382812	-0.02865771484375	2.60266162109375	1.386687927246094	-0.035948974609375	2.59525	1.529129638671875	-0.0363021240234375	2.60130859375	1.745623229980469	-0.0210078125	2.59052783203125	1.708147827148438	0.0086925048828125	2.555165283203125	1.671153747558594	0.1421788330078125	2.59181396484375	1.478487609863281	0.336884765625	2.523438720703125	1.339747680664062	0.1640357666015625	2.511438720703125	1.328982055664063	0.0690966796875	2.48943017578125	1.305759033203125	-0.034118896484375	2.50866552734375	1.339822784423828	0.0273941650390625	2.612039794921875	1.7114462890625	-0.0549918212890625	2.64606494140625	1.68214013671875	-0.17860595703125	2.78314013671875	1.507058349609375	-0.3513704833984375	2.6721962890625	1.324005279541016	-0.2546519775390625	2.65699951171875	1.30415673828125	-0.154024169921875
436	15.2	2.632599365234375	1.209455322265625	-0.030841064453125	2.605232421875	1.385372283935547	-0.037986572265625	2.597458740234375	1.527603088378906	-0.037744140625	2.60111181640625	1.743920227050781	-0.0233509521484375	2.59082421875	1.706496826171875	0.0064808349609375	2.55740576171875	1.67147998046875	0.1407935791015625	2.59409326171875	1.47921826171875	0.335365478515625	2.52956640625	1.341925262451172	0.1603133544921875	2.5162822265625	1.331910797119141	0.065594482421875	2.4939384765625	1.312119750976563	-0.038111083984375	2.51728662109375	1.350394653320313	0.02195654296875	2.61214501953125	1.709774597167969	-0.05717333984375	2.6462060546875	1.680863830566406	-0.180682861328125	2.77934521484375	1.504621337890625	-0.35472509765625	2.6701884765625	1.321864715576172	-0.256195068359375	2.65755224609375	1.30205078125	-0.1553499755859375
[truncated: 48 more columns]
