# Supplementary material for: Simulation of Human Movement in Zero Gravity
Source: Sensors (Basel). 2024 Mar 9;24(6):1770. doi: 10.3390/s24061770 (PMC10976247; doi:10.3390/s24061770)
Supplement: Supplementary file 1 [file sensors-24-01770-s001.zip › supplementary/motion_data/12 Jion/motion_raw.trc]

PathFileType	4	(X/Y/Z)	sample.trc
DataRate	CameraRate	NumFrames	NumMarkers	Units	OrigDataRate	OrigDataStartFrame	OrigNumFrames
0.033333333333333333	0.033333333333333333	436	32	m	0.033333333333333333	1	436
Frame#	Time	PELVIS			SPINE_NAVEL			SPINE_CHEST			NECK			CLAVICLE_LEFT			SHOULDER_LEFT			ELBOW_LEFT			WRIST_LEFT			HAND_LEFT			HANDTIP_LEFT			THUMB_LEFT			CLAVICLE_RIGHT			SHOULDER_RIGHT			ELBOW_RIGHT			WRIST_RIGHT			HAND_RIGHT
		X1	Y1	Z1	X2	Y2	Z2	X3	Y3	Z3	X4	Y4	Z4	X5	Y5	Z5	X6	Y6	Z6	X7	Y7	Z7	X8	Y8	Z8	X9	Y9	Z9	X10	Y10	Z10	X11	Y11	Z11	X12	Y12	Z12	X13	Y13	Z13	X14	Y14	Z14	X15	Y15	Z15	X16	Y16	Z16
1	0	2.5210849609375	1.213293159484863	-0.01155615615844727	2.50622119140625	1.389305557250977	-0.009766412019729614	2.50230712890625	1.530308471679688	-0.003689497470855713	2.519733276367187	1.742851684570313	0.02200642967224121	2.502243530273438	1.705646789550781	0.04765548515319824	2.431473510742188	1.656581634521484	0.1597278137207031	2.4124326171875	1.384000701904297	0.1676141204833984	2.3370322265625	1.18209814453125	0.08875641250610351	2.360387573242187	1.100488315582275	0.1212335586547852	2.391343505859375	1.048670635223389	0.03863999938964844	2.393556274414062	1.075104682922363	0.0379577169418335	2.5332421875	1.709544067382812	-0.01109227752685547	2.57268408203125	1.683400817871094	-0.1323342590332031	2.610600341796875	1.414582962036133	-0.1946594161987305	2.522948364257812	1.206640991210937	-0.2476346817016602	2.538545043945312	1.127273910522461	-0.2287179107666016
2	0.03333300000000072	2.523491455078125	1.208645797729492	-0.0134794864654541	2.507901245117187	1.385609649658203	-0.01111695194244385	2.504014892578125	1.527410888671875	-0.004194811776280402	2.519203857421875	1.741647094726563	0.01941021108627319	2.501746948242188	1.704324188232422	0.04547690963745117	2.43048876953125	1.656748291015625	0.1590775604248047	2.41717724609375	1.382205261230469	0.1685996017456055	2.3308134765625	1.183794387817383	0.08810873031616211	2.3529033203125	1.098678497314453	0.1142440147399902	2.391814086914063	1.022983417510986	0.04896739196777344	2.387553100585937	1.073559204101562	0.04041223430633545	2.533423828125	1.707926513671875	-0.01338961696624756	2.575858154296875	1.680318206787109	-0.1341008834838867	2.611063232421875	1.408728713989258	-0.1929346160888672	2.51848486328125	1.202025215148926	-0.2477529525756836	2.53914013671875	1.126565757751465	-0.2286327514648437
3	0.0666670000000007	2.524541015625	1.210410385131836	-0.01238333797454834	2.508372192382812	1.387532653808594	-0.009929300546646118	2.502826904296875	1.529433166503906	-0.003436264097690582	2.516385620117187	1.743813415527344	0.0216476821899414	2.498732299804687	1.706217529296875	0.04726101875305176	2.427627075195312	1.657006622314453	0.1603752136230469	2.414213500976563	1.382115219116211	0.1687484741210937	2.330210327148437	1.18287515258789	0.08716860961914064	2.355103881835937	1.098576103210449	0.115453498840332	2.393256103515625	1.023853118896484	0.04793619537353516	2.389989379882813	1.07412442779541	0.03939981842041015	2.5313271484375	1.710322509765625	-0.01116110420227051	2.576143676757813	1.683117126464844	-0.1311886749267578	2.614748413085938	1.411490203857422	-0.1896784896850586	2.528091918945313	1.202469482421875	-0.2484746856689453	2.54827099609375	1.126958038330078	-0.2282076950073242
4	0.1000000000000005	2.5250341796875	1.210055221557617	-0.01190146732330322	2.50854345703125	1.387360443115234	-0.008493142127990723	2.502776611328125	1.529401245117187	-0.001079011917114258	2.516456787109375	1.743851409912109	0.02605894947052002	2.498361572265625	1.706012145996094	0.05113712882995605	2.424489013671875	1.655857025146484	0.1622568511962891	2.412792358398438	1.380472015380859	0.1687568283081055	2.330200073242187	1.181746017456055	0.08394170379638671	2.356290405273437	1.098224811553955	0.1138880119323731	2.395137451171875	1.023844868659973	0.04618169021606446	2.393039794921875	1.073532150268555	0.03844008350372315	2.531786743164063	1.710566864013672	-0.006870012760162354	2.576511840820312	1.683968872070313	-0.1272334594726562	2.617927490234375	1.41250325012207	-0.1866259002685547	2.53246240234375	1.203184494018555	-0.247798942565918	2.55345751953125	1.12951668548584	-0.2272092742919922
5	0.1333330000000004	2.525872314453125	1.207944107055664	-0.01127518177032471	2.507197875976563	1.384512069702148	-0.008472238063812256	2.499920532226563	1.526089294433594	-0.001269126057624817	2.513416137695312	1.740061645507812	0.02497505378723144	2.495307983398438	1.702408874511719	0.05008295440673828	2.422002563476562	1.6538671875	0.1618265838623047	2.411233764648437	1.379312271118164	0.1679173431396485	2.3309912109375	1.179600769042969	0.08541828155517578	2.3630927734375	1.098148784637451	0.1149845237731934	2.395898681640625	1.023154108047485	0.04561008548736573	2.393442504882812	1.072767482757568	0.03828026294708252	2.528811889648438	1.706754760742188	-0.007684548854827881	2.575512817382812	1.682861511230469	-0.1273632659912109	2.616202758789063	1.411940414428711	-0.1854072647094727	2.532211303710938	1.203482620239258	-0.2486639022827148	2.552790649414063	1.127718063354492	-0.2296458892822266
6	0.1666670000000003	2.525041137695312	1.207677444458008	-0.01105860137939453	2.507049194335937	1.384373229980469	-0.009270816326141358	2.499935302734375	1.526036956787109	-0.002833724915981293	2.514427978515625	1.739873077392578	0.0245414400100708	2.495616821289063	1.702220703125	0.04916411590576172	2.420546264648437	1.652339752197266	0.1591731338500977	2.408995239257813	1.377660034179688	0.1624476089477539	2.330251342773438	1.176864410400391	0.08188014602661133	2.376316162109375	1.104520500183106	0.1151182250976563	2.395615844726563	1.025157173156738	0.04771335029602051	2.3945400390625	1.073600540161133	0.03507536792755127	2.53017529296875	1.706593811035156	-0.007976217746734619	2.57821875	1.685126770019531	-0.1275535049438477	2.614147705078125	1.412456390380859	-0.1813616714477539	2.538342407226563	1.20139794921875	-0.2470484390258789	2.556883178710938	1.127677261352539	-0.2257449417114258
7	0.2000000000000002	2.5408955078125	1.206843597412109	-0.01001981353759766	2.523613525390625	1.384362014770508	-0.008415823698043823	2.516129028320313	1.526627960205078	-0.002357805132865905	2.529297119140625	1.741677764892578	0.02307888889312744	2.51051318359375	1.703996917724609	0.04808878707885742	2.434787719726562	1.651811248779297	0.1573140029907227	2.423675048828125	1.375831237792969	0.1584043884277344	2.344326416015625	1.173316818237305	0.07952217102050782	2.395910766601562	1.107597339630127	0.118911205291748	2.41579296875	1.028054909706116	0.05100202178955078	2.41299072265625	1.07399760055542	0.03401048946380615	2.545457763671875	1.708046142578125	-0.009169774055480957	2.594584838867187	1.686019989013672	-0.1288964920043945	2.634478881835937	1.412360855102539	-0.1810718231201172	2.554291748046875	1.202107902526856	-0.2476381301879883	2.575431518554687	1.128890953063965	-0.22459033203125
8	0.233333	2.528832275390625	1.20449787902832	-0.007729622840881347	2.512595703125	1.381426208496094	-0.006896398782730103	2.5039990234375	1.523152038574219	-0.003075363844633102	2.515525268554688	1.737448791503906	0.02291059589385986	2.496551513671875	1.699773895263672	0.04741181564331055	2.417850219726563	1.647743743896484	0.1538911514282227	2.404999755859375	1.372958938598633	0.1582481155395508	2.329174682617188	1.170427108764649	0.0790429916381836	2.3782470703125	1.10522945022583	0.1214454116821289	2.39718701171875	1.027870208740234	0.05087850093841553	2.396854858398437	1.072999771118164	0.0321383056640625	2.532392211914062	1.704068481445312	-0.008984488487243652	2.58306298828125	1.683111541748047	-0.1276152648925781	2.622410888671875	1.41021565246582	-0.178690559387207	2.54304541015625	1.200982498168945	-0.246572021484375	2.566147705078125	1.128682373046875	-0.2224191360473633
9	0.266667	2.529158935546875	1.203930397033691	-0.007778571605682373	2.511223388671875	1.38109130859375	-0.00695373272895813	2.502561889648438	1.523092193603516	-0.002063627779483795	2.515840698242187	1.737679870605469	0.02405274200439453	2.496231079101562	1.700100738525391	0.04840868949890137	2.417344970703125	1.648052337646484	0.1552371063232422	2.4061689453125	1.37261994934082	0.1571056365966797	2.330628173828125	1.170478340148926	0.07520696640014649	2.37575634765625	1.104124797821045	0.1221726036071777	2.395512084960937	1.026769675254822	0.05167350006103515	2.39913232421875	1.071884071350098	0.03264821147918701	2.532752685546875	1.704090576171875	-0.00771977949142456	2.58650537109375	1.682658172607422	-0.1252470092773438	2.625385009765625	1.409170486450195	-0.1768677520751953	2.550786865234375	1.19813835144043	-0.2463138427734375	2.569509521484375	1.127046875	-0.2208313293457031
10	0.3000000000000007	2.530955322265625	1.203640167236328	-0.007314581632614136	2.512522216796875	1.380744735717773	-0.006044692516326904	2.502265869140625	1.522661346435547	-0.001636381506919861	2.518314086914063	1.736920013427734	0.02538218116760254	2.498532104492187	1.699448791503906	0.04975542259216309	2.419863159179688	1.647132263183594	0.1566067428588867	2.404532592773437	1.371755798339844	0.1566217575073242	2.328929809570313	1.165976631164551	0.08280456924438476	2.384468994140625	1.104595310211182	0.1206281433105469	2.404584716796875	1.027481087684631	0.04995961666107178	2.400436889648438	1.072907600402832	0.03458780097961425	2.534492553710938	1.703305511474609	-0.006725159883499145	2.586682495117187	1.680216522216797	-0.1245177001953125	2.625447021484375	1.406877395629883	-0.1770354919433594	2.551310546875	1.195446105957031	-0.2457138900756836	2.571588012695313	1.123800788879394	-0.2196254043579102
11	0.3333330000000005	2.5336572265625	1.202978271484375	-0.007950045824050903	2.514965698242188	1.380027328491211	-0.006426673173904419	2.505597290039062	1.521946563720703	-0.001025848627090454	2.518669067382812	1.736688079833984	0.0235334529876709	2.499254272460937	1.699247161865234	0.04824672317504883	2.419585571289062	1.647550354003906	0.1546504287719727	2.404105102539063	1.372234115600586	0.1510158767700195	2.333599487304688	1.162091682434082	0.08444702529907228	2.39947265625	1.113645496368408	0.1074178085327148	2.406964965820312	1.023088943481445	0.05103105354309082	2.403740844726562	1.072995624542236	0.03294500541687011	2.535461059570313	1.702920745849609	-0.008089261531829834	2.58836767578125	1.678987762451172	-0.1254300994873047	2.628488403320312	1.405806427001953	-0.1774980850219727	2.553653930664063	1.194675956726074	-0.2462195434570312	2.575507934570313	1.122117454528809	-0.21876904296875
12	0.3666670000000005	2.53317626953125	1.203285774230957	-0.006674199342727661	2.51483154296875	1.380422180175781	-0.005213769674301148	2.5048349609375	1.522359527587891	-0.0004085097312927243	2.518543334960937	1.737184600830078	0.02385768890380859	2.4986044921875	1.699868347167969	0.04836690139770508	2.417238403320312	1.647547058105469	0.1531242828369141	2.401587646484375	1.37215803527832	0.1507247161865234	2.33481640625	1.159834785461426	0.08706267929077149	2.40165673828125	1.114691150665283	0.1053055667877197	2.39318505859375	1.020650832176208	0.05772293663024902	2.401368041992188	1.071442199707031	0.03174011707305908	2.535629638671875	1.703259826660156	-0.007439765453338623	2.590005737304687	1.677828033447266	-0.1237492561340332	2.627165771484375	1.404423141479492	-0.1772658386230469	2.563023193359375	1.189776809692383	-0.2462519454956055	2.579654663085938	1.119726928710937	-0.2226582565307617
13	0.4000000000000004	2.535567016601562	1.203559585571289	-0.006365216851234436	2.518130981445313	1.380589797973633	-0.00429265607893467	2.50765234375	1.522363464355469	8.022761344909706e-05	2.521802124023437	1.736944274902344	0.02457480716705322	2.501956909179688	1.699668151855469	0.04913205146789551	2.420437622070312	1.648786071777344	0.1543691711425781	2.403861938476562	1.373741851806641	0.1505551681518555	2.335992919921875	1.162392906188965	0.08559599304199218	2.401930541992187	1.11661294555664	0.1045919647216797	2.39595361328125	1.021625931739807	0.05808180236816406	2.403115112304687	1.074031394958496	0.0310338134765625	2.538654907226563	1.703056945800781	-0.006856932878494263	2.591348754882812	1.679675994873047	-0.1241610565185547	2.627977783203125	1.406368362426758	-0.1769494247436523	2.562146728515625	1.191817596435547	-0.2435635833740235	2.580362060546875	1.122101470947266	-0.2210044860839844
14	0.4333330000000002	2.536428466796875	1.202755958557129	-0.005735293149948121	2.517098266601562	1.37931315612793	-0.005460437893867493	2.507825805664063	1.520910034179688	-0.0004103707075119019	2.522557739257812	1.734961578369141	0.02514541339874268	2.50225244140625	1.697732666015625	0.04922283172607422	2.420201049804688	1.649539489746094	0.1548545989990234	2.404711547851562	1.374894973754883	0.1521825714111328	2.33801953125	1.163087577819824	0.08889985656738281	2.407904418945312	1.117421974182129	0.1048567657470703	2.395733154296875	1.022620794296265	0.05832244682312011	2.404127075195313	1.079016582489014	0.02861296463012695	2.539657104492187	1.701189361572266	-0.006137886762619019	2.596352783203125	1.679088623046875	-0.1216818046569824	2.629734375	1.405324432373047	-0.1718382873535156	2.566906372070313	1.191246803283692	-0.2416887741088867	2.5841328125	1.121397911071777	-0.2134726715087891
15	0.4666670000000002	2.538109130859375	1.202536796569824	-0.005017154455184936	2.518581665039062	1.379038879394531	-0.004420846581459045	2.5087548828125	1.520574462890625	0.0006056736707687376	2.52239892578125	1.734847198486328	0.02447991466522217	2.502291870117188	1.697702178955078	0.04884288215637207	2.420962524414063	1.649485748291016	0.1550025482177734	2.405981689453125	1.374859191894531	0.1510460891723633	2.339728149414062	1.163503471374512	0.08603038787841796	2.407787109375	1.118072250366211	0.102780632019043	2.398073486328125	1.021972561836243	0.05865541648864746	2.406993286132812	1.078698986053467	0.02834647607803345	2.539660034179687	1.700936157226562	-0.006531459331512451	2.5964755859375	1.677387084960937	-0.1216189498901367	2.634893188476562	1.404382217407226	-0.1719615478515625	2.56667236328125	1.192415534973144	-0.2427723922729492	2.584776977539062	1.120765743255615	-0.2171492538452148
16	0.5	2.539756713867187	1.20077426147461	-0.004649150490760803	2.520245971679688	1.377302734375	-0.003465564548969269	2.510628173828125	1.518854309082031	0.002157557010650635	2.5230029296875	1.733164093017578	0.02662776851654053	2.503223266601562	1.695813262939453	0.05096710014343261	2.421656372070312	1.646015869140625	0.1563353118896484	2.406933227539063	1.371312057495117	0.1541227493286133	2.34137744140625	1.159472694396973	0.08985160446166993	2.410626220703125	1.113305534362793	0.1099055290222168	2.399429443359375	1.019050349235535	0.06121797180175781	2.407960693359375	1.07744900894165	0.02990139770507812	2.540363159179687	1.699453765869141	-0.004564029216766357	2.595801513671875	1.676867248535156	-0.1205895080566406	2.635866577148438	1.404156097412109	-0.1714616394042969	2.566883911132813	1.191959671020508	-0.2408246765136719	2.58591650390625	1.120417167663574	-0.2163405456542969
17	0.5333330000000007	2.542809692382813	1.203277404785156	-0.00460398530960083	2.524108276367188	1.380181106567383	-0.00307216614484787	2.51395654296875	1.521954254150391	0.001818588733673096	2.528124633789063	1.736459045410156	0.02635937309265136	2.508199462890625	1.69919189453125	0.0508621711730957	2.426943603515625	1.649214172363281	0.1567573547363281	2.407407104492187	1.374380096435547	0.1530371704101562	2.343411865234375	1.160113342285156	0.09403072357177734	2.415203491210938	1.116070037841797	0.109352466583252	2.403530639648437	1.020245555877686	0.06316484451293945	2.409987915039062	1.082121566772461	0.03005435848236084	2.545047729492188	1.702586730957031	-0.005028281927108765	2.600932739257813	1.678324798583984	-0.1209082794189453	2.639652709960937	1.405252700805664	-0.1733132400512695	2.567167846679688	1.193467140197754	-0.2412689895629883	2.585784423828125	1.121043865203857	-0.2186430358886719
18	0.5666670000000007	2.546206176757813	1.204048583984375	-0.003871113419532776	2.5267861328125	1.381443695068359	-0.001387082517147064	2.516345703125	1.523621765136719	0.004436352729797363	2.52843798828125	1.738899383544922	0.02979789257049561	2.508790405273437	1.701239013671875	0.05423285484313965	2.4271494140625	1.649103088378906	0.1594007797241211	2.406989868164063	1.373475051879883	0.1529835662841797	2.343635009765625	1.158104217529297	0.09458316421508789	2.416248901367188	1.114239379882813	0.111181827545166	2.404867309570313	1.019383340835571	0.0625893383026123	2.411688232421875	1.078638214111328	0.03212615585327148	2.545776489257813	1.705176574707031	-0.001788546681404114	2.600268676757812	1.679626556396484	-0.1184675331115723	2.64190576171875	1.40617236328125	-0.1714546279907226	2.573085327148438	1.192772583007812	-0.2411732940673828	2.587871215820313	1.121190650939941	-0.2150507583618164
19	0.6000000000000005	2.546041137695313	1.203393096923828	-0.00241932275891304	2.526303100585937	1.380536987304688	-0.0006441645622253418	2.515253540039063	1.522505889892578	0.004351608276367188	2.529113159179687	1.737447174072266	0.02934118270874023	2.509081176757813	1.700066253662109	0.05374069595336914	2.4276279296875	1.650861938476563	0.1601706619262695	2.409605834960938	1.375445220947266	0.1576624221801758	2.344444213867187	1.161547538757324	0.09744126129150391	2.417788452148438	1.1175862159729	0.1114080123901367	2.404666381835938	1.021902972221374	0.06429620361328126	2.41150439453125	1.080655960083008	0.03445833587646484	2.54624365234375	1.703543792724609	-0.0020829838514328	2.60143212890625	1.677274810791016	-0.1180983047485352	2.646445434570312	1.404910079956055	-0.1718794708251953	2.572305297851563	1.193951637268067	-0.2424605255126953	2.586066650390625	1.120985321044922	-0.215095947265625
20	0.6333330000000004	2.547206420898438	1.206417343139648	-0.001470199882984161	2.528560424804688	1.384217956542969	0.0005499545335769653	2.517464721679687	1.526606506347656	0.005124269962310791	2.531840576171875	1.742036102294922	0.03116604614257813	2.511607543945312	1.704489135742188	0.05545309829711914	2.430953491210937	1.652916229248047	0.1619888381958008	2.412237060546875	1.376711395263672	0.159394905090332	2.348151245117188	1.162087013244629	0.0976568260192871	2.420268676757813	1.117527435302734	0.115994499206543	2.407109252929688	1.023114025115967	0.0653300895690918	2.413348388671875	1.080426231384277	0.03404249382019043	2.549004760742188	1.708127868652344	-0.0004876331090927124	2.60382666015625	1.681539581298828	-0.117216121673584	2.642627807617187	1.407150314331055	-0.1703757858276367	2.574840209960938	1.193430625915527	-0.2417946166992188	2.5882548828125	1.120078365325928	-0.2135764770507813
21	0.6666670000000003	2.548309204101562	1.207083930969238	-0.001182535916566849	2.529774047851562	1.385107681274414	0.0005105930566787721	2.5194990234375	1.527727996826172	0.005405707359313965	2.533489135742188	1.743456115722656	0.03126778602600098	2.513191162109375	1.705863525390625	0.05555319976806641	2.432640869140625	1.654144165039062	0.1623330535888672	2.41377490234375	1.377642013549805	0.1602099990844726	2.349157470703125	1.162899940490723	0.0984832649230957	2.422474487304688	1.118380905151367	0.1154570770263672	2.40875439453125	1.023661484718323	0.06511596488952637	2.41398681640625	1.081659515380859	0.03391030979156494	2.550843383789062	1.70949853515625	-0.0003163536190986634	2.606509765625	1.682021514892578	-0.1166525039672852	2.645747314453125	1.407178817749023	-0.1688254165649414	2.575321899414063	1.194168769836426	-0.2402794342041016	2.589294189453125	1.121156566619873	-0.2121376419067383
22	0.7000000000000002	2.551940185546875	1.206332473754883	-0.0002960033416748046	2.53310546875	1.384063278198242	0.000724403738975525	2.522467651367188	1.526466003417969	0.004902946472167968	2.53703271484375	1.741717315673828	0.0319307804107666	2.51665087890625	1.704104309082031	0.05595011329650879	2.43464697265625	1.65433935546875	0.1622106704711914	2.416396606445312	1.378174530029297	0.1625550155639648	2.350737670898438	1.164824234008789	0.09878384780883789	2.4233720703125	1.120341869354248	0.114851375579834	2.411775268554687	1.024574606895447	0.06661459350585937	2.4166162109375	1.081473777770996	0.03609333419799805	2.554276245117188	1.707925964355469	0.0002248518466949463	2.609962768554687	1.682875213623047	-0.1163338890075684	2.6511787109375	1.408476455688477	-0.1668246154785156	2.57768603515625	1.196278648376465	-0.2362605590820313	2.5941396484375	1.122072311401367	-0.2124030609130859
23	0.733333	2.553454711914062	1.20615796661377	0.0008433383703231813	2.53417724609375	1.383738311767578	0.001890092492103577	2.523109008789063	1.526036651611328	0.006004149436950683	2.536570922851562	1.741371276855469	0.03189387702941895	2.516683227539063	1.703761688232422	0.05628596687316895	2.436045043945312	1.653614807128906	0.1633384475708008	2.418117797851562	1.377625259399414	0.1632953186035156	2.352594604492188	1.164286903381348	0.09990436935424804	2.426353515625	1.1196298828125	0.1155144004821777	2.412419067382813	1.024597219467163	0.06676824378967285	2.41772021484375	1.080756015777588	0.03686713409423828	2.553698486328125	1.707565856933594	0.0001745356321334839	2.608781372070313	1.682095977783203	-0.1165425567626953	2.6530478515625	1.408361190795898	-0.1670964508056641	2.580295043945313	1.195692474365234	-0.2355554809570312	2.594247802734375	1.120239585876465	-0.210262924194336
24	0.766667	2.554760986328125	1.206431640625	0.004366369247436524	2.535380981445313	1.384049514770508	0.004759953498840332	2.523505859375	1.526347076416016	0.007881295680999757	2.538693725585937	1.741732391357422	0.03228745079040527	2.518391479492188	1.704475067138672	0.0568637809753418	2.435988891601562	1.654970153808594	0.1629168167114258	2.418884399414063	1.378941528320313	0.1674597396850586	2.353991943359375	1.165421203613281	0.1040982475280762	2.428790893554687	1.122664863586426	0.1161180229187012	2.408899780273437	1.025312212944031	0.07600654029846191	2.418429077148438	1.081255523681641	0.04043967723846435	2.555659057617188	1.707551605224609	0.0008824924826622008	2.610079711914063	1.680622650146484	-0.1157370262145996	2.6537724609375	1.406825393676758	-0.1666349182128906	2.578600463867188	1.194976409912109	-0.234794303894043	2.593353271484375	1.121167537689209	-0.2104358749389648
25	0.8000000000000007	2.557328125	1.207118728637695	0.005657224655151368	2.53802734375	1.384865051269531	0.005327933788299561	2.525771362304687	1.527237335205078	0.007506641864776612	2.540423828125	1.742870025634766	0.03122206211090088	2.519967407226563	1.705655029296875	0.05578057289123535	2.436882568359375	1.655297149658203	0.1609650802612305	2.419734130859375	1.379036575317383	0.1663179473876953	2.354974487304688	1.164903579711914	0.1042662773132324	2.429937622070312	1.1224033203125	0.1151318283081055	2.410406616210937	1.024708431243897	0.07542658805847169	2.4184775390625	1.080546413421631	0.04011251258850097	2.5577109375	1.708572052001953	7.865160703659059e-05	2.614345092773438	1.680653045654297	-0.1153920631408691	2.659778686523437	1.406791168212891	-0.1651309051513672	2.58241064453125	1.195895545959473	-0.2337028503417969	2.595737670898437	1.12098433303833	-0.210432991027832
26	0.8333330000000005	2.557242797851562	1.207179672241211	0.006578362941741944	2.53803759765625	1.385146636962891	0.005602702140808106	2.525841430664062	1.527681457519531	0.007310396194458007	2.541279052734375	1.743444519042969	0.03170278739929199	2.520509887695312	1.706211761474609	0.05607711601257324	2.436667236328125	1.656369201660156	0.1611406707763672	2.419795654296875	1.379781402587891	0.1668795928955078	2.356396118164063	1.164913192749023	0.1052909355163574	2.432164794921875	1.122357879638672	0.118146484375	2.412566528320313	1.024626558303833	0.07747133255004883	2.421722534179688	1.081149463653564	0.04210563945770263	2.558613525390625	1.709110565185547	0.0005295889973640441	2.61594775390625	1.683160858154297	-0.1152015800476074	2.659927734375	1.408463684082031	-0.1635030899047852	2.58625732421875	1.195633232116699	-0.2316340026855469	2.599684326171875	1.119461986541748	-0.2079651947021484
27	0.8666670000000005	2.559660888671875	1.206952575683594	0.009859836101531983	2.540510620117188	1.384783248901367	0.008779892921447754	2.528646362304688	1.527266845703125	0.01076023960113525	2.541810791015625	1.743240875244141	0.03329334545135498	2.521518920898438	1.705997314453125	0.05802521896362305	2.438962158203125	1.655949035644531	0.1638987884521484	2.4220712890625	1.379579299926758	0.1671732482910156	2.359037719726563	1.164423797607422	0.1070060958862305	2.435353271484375	1.123417961120606	0.1160106887817383	2.412425048828125	1.027048192024231	0.07626608276367187	2.42430712890625	1.080869731903076	0.04277262115478515	2.559423950195312	1.708877227783203	0.002374618023633957	2.615540405273437	1.682040008544922	-0.1137072868347168	2.662075317382812	1.407884963989258	-0.1616431427001953	2.588483154296875	1.195188385009766	-0.2293708877563477	2.60300146484375	1.121247753143311	-0.2053181762695312
28	0.9000000000000004	2.563621459960937	1.205655746459961	0.009635390758514405	2.54301318359375	1.382919677734375	0.008331397056579589	2.529506713867188	1.524938659667969	0.009693290710449219	2.542461303710938	1.740430297851562	0.03199215602874756	2.522205810546875	1.703299713134766	0.05667055320739746	2.438796020507812	1.654369873046875	0.1619154815673828	2.423157836914062	1.378548034667969	0.1678572845458984	2.35905078125	1.164453414916992	0.1069440002441406	2.43476123046875	1.12178727722168	0.1192158699035644	2.416338623046875	1.025388863563538	0.07665904808044434	2.424998413085937	1.080665328979492	0.04458258056640625	2.560101928710937	1.70611572265625	0.001203304700553417	2.616990966796875	1.678613830566406	-0.1138770599365234	2.662520263671875	1.405151931762695	-0.1625972290039062	2.588145629882812	1.192706047058105	-0.2288327789306641	2.604622924804687	1.117097202301025	-0.2073305130004883
29	0.9333330000000002	2.567233276367188	1.20588809967041	0.01186749887466431	2.545970092773437	1.383273864746094	0.01002743482589722	2.531766845703125	1.525396453857422	0.0108400239944458	2.543344360351563	1.741481292724609	0.03092926406860352	2.523418090820313	1.704406372070312	0.05610104751586914	2.441075073242188	1.65564697265625	0.162536247253418	2.423872802734375	1.379562469482422	0.1679141998291016	2.360334228515625	1.164821273803711	0.1074500885009766	2.435812622070312	1.12202840423584	0.1214195938110351	2.419176025390625	1.024376363754272	0.07979683876037598	2.425705078125	1.079490173339844	0.04638485336303711	2.56111962890625	1.706939331054687	0.0003749505281448364	2.617622314453125	1.680096984863281	-0.1152704010009766	2.662756469726562	1.405107391357422	-0.1578316650390625	2.5918056640625	1.189765892028809	-0.2197528991699219	2.608196655273438	1.113852138519287	-0.2025837783813477
30	0.9666670000000002	2.5682158203125	1.204813323974609	0.01370883560180664	2.546813110351562	1.38220832824707	0.01176792669296265	2.531798583984375	1.524274993896484	0.01195334243774414	2.54013427734375	1.740643157958984	0.03078362941741944	2.520339721679687	1.703463592529297	0.05590656852722168	2.436721801757812	1.654395568847656	0.1612082595825195	2.425716552734375	1.378128005981445	0.1718031387329101	2.362940551757812	1.164311325073242	0.107594066619873	2.4373173828125	1.121635360717773	0.1227485237121582	2.420973510742187	1.026597117424011	0.07707299423217773	2.429089477539062	1.078511711120605	0.0468727855682373	2.558832885742187	1.706143249511719	0.0007196260690689087	2.61606201171875	1.676214233398437	-0.1137909088134766	2.6641298828125	1.402024719238281	-0.1579257583618164	2.59827880859375	1.184935440063477	-0.2190607376098633	2.6092353515625	1.109001720428467	-0.2035929718017578
31	1	2.571666870117188	1.206698486328125	0.0148518009185791	2.55037353515625	1.384607986450195	0.01322761058807373	2.53406103515625	1.526931396484375	0.01253592777252197	2.546001586914063	1.743752014160156	0.03097553443908691	2.525379150390625	1.706863677978516	0.05613674163818359	2.439180786132813	1.657011352539063	0.1595238723754883	2.4249052734375	1.380299240112305	0.172673957824707	2.36403759765625	1.165395523071289	0.1081540832519531	2.4412265625	1.124528846740723	0.119181755065918	2.416002563476562	1.027483962059021	0.08233303642272949	2.431547485351563	1.081574897766113	0.04591420364379883	2.564331176757813	1.70878564453125	0.001016602337360382	2.620793823242187	1.677621673583984	-0.114074821472168	2.66912890625	1.402678894042969	-0.1585331268310547	2.600732543945313	1.185360618591309	-0.2189135131835938	2.613554809570313	1.109205768585205	-0.2025515213012695
32	1.033333000000001	2.574235107421875	1.206715461730957	0.01630259323120117	2.552406127929688	1.384446395874023	0.0142341833114624	2.535013427734375	1.526551147460938	0.01263490486145019	2.54581494140625	1.743319458007813	0.03133119010925293	2.5251552734375	1.706331878662109	0.05628055763244629	2.439361450195312	1.657148681640625	0.1602413558959961	2.42486474609375	1.380559188842773	0.1732086181640625	2.365871704101563	1.165125282287597	0.1093081512451172	2.444948608398438	1.125076019287109	0.1186475563049316	2.419158325195313	1.027163745880127	0.083736909866333	2.434483642578125	1.083255676269531	0.04663068389892578	2.564546875	1.708476409912109	0.001512523759156466	2.622638305664062	1.6766201171875	-0.1124586715698242	2.671981811523438	1.402139724731445	-0.1578515243530274	2.602159545898437	1.185497283935547	-0.2186704635620117	2.617335815429688	1.10829088973999	-0.2001861877441406
33	1.066667000000001	2.576763549804688	1.207741439819336	0.01786782646179199	2.553537719726562	1.38565461730957	0.01534838104248047	2.534731201171875	1.527847534179688	0.01312153148651123	2.545216186523438	1.745179565429687	0.03052121353149414	2.524509033203125	1.708254241943359	0.05570701217651367	2.437057739257813	1.6579521484375	0.1581301498413086	2.424295288085938	1.380794296264648	0.1727124938964844	2.366366821289063	1.164552597045899	0.1090628852844238	2.445767333984375	1.126779518127441	0.1140685577392578	2.421372680664063	1.02716711807251	0.08412288093566894	2.436755249023438	1.082840812683105	0.04655788230895996	2.5641015625	1.710098052978516	0.0009017754495143889	2.623026733398437	1.678954986572266	-0.113218635559082	2.675002563476562	1.40418505859375	-0.1566930313110352	2.59878125	1.189940277099609	-0.2189698333740234	2.617214721679688	1.114255100250244	-0.1998361129760742
34	1.100000000000001	2.579709106445312	1.207433586120605	0.02211180496215821	2.555582885742187	1.385083435058594	0.01736244010925293	2.536241577148437	1.527101287841797	0.01351335334777832	2.542812377929688	1.744704223632813	0.02829092407226563	2.522180297851563	1.707767364501953	0.05349719429016113	2.435648803710937	1.657736541748047	0.1567421875	2.426480712890625	1.380809982299805	0.1734839401245117	2.368881958007813	1.165648910522461	0.1064714736938477	2.445705322265625	1.127429161071777	0.114922908782959	2.423440063476562	1.027399835586548	0.08469296455383302	2.438074096679688	1.080752853393555	0.04709778785705566	2.562888793945312	1.7095888671875	-0.0004456809163093567	2.626346313476562	1.677628143310547	-0.1117578926086426	2.678991088867187	1.403020126342774	-0.1547661666870117	2.607773071289063	1.187274185180664	-0.2176627578735352	2.6222607421875	1.109672645568848	-0.1998755569458008
35	1.133333	2.580353881835937	1.208286674499512	0.02249844264984131	2.556489624023437	1.386069747924805	0.01784294128417969	2.537081176757813	1.528144195556641	0.01381710815429688	2.543221313476562	1.745860992431641	0.02863562202453613	2.522591430664062	1.708865173339844	0.05380126571655273	2.435973022460938	1.657625457763672	0.1564767837524414	2.426535522460938	1.380581573486328	0.1735632705688477	2.369105712890625	1.165633483886719	0.1050218238830566	2.446348510742188	1.127092346191406	0.1126924324035644	2.423651977539063	1.028069259643555	0.08070655632019043	2.437862060546875	1.080910774230957	0.04423505401611328	2.56343603515625	1.710769622802734	-6.946694850921628e-05	2.626088012695313	1.678145751953125	-0.1117793350219727	2.678940673828125	1.403406967163086	-0.1546794815063476	2.606993774414062	1.187553932189942	-0.2170135650634766	2.622223266601562	1.109776748657227	-0.1984990692138672
36	1.166667	2.585013916015625	1.206441139221191	0.02425604343414307	2.56061279296875	1.383769104003906	0.01856361293792725	2.539383422851563	1.525241058349609	0.01229037666320801	2.541909790039063	1.742821502685547	0.02343340396881104	2.521583618164063	1.705993835449219	0.04893279457092285	2.4343388671875	1.654180419921875	0.1504357147216797	2.427271484375	1.37785954284668	0.1709515991210938	2.370529907226563	1.163291053771973	0.1023574485778809	2.446857177734375	1.126906532287598	0.1076791725158691	2.432692504882812	1.026564702987671	0.07829965972900391	2.442607788085938	1.081581169128418	0.04121106815338135	2.562996826171875	1.707656280517578	-0.004370606899261475	2.627521850585937	1.674573516845703	-0.1145802192687988	2.683203369140625	1.400749465942383	-0.1561949310302734	2.610406860351563	1.185849540710449	-0.2190241851806641	2.626877807617188	1.107808010101318	-0.2020976104736328
37	1.2	2.588278442382812	1.20760001373291	0.02765535259246826	2.563732543945313	1.385399444580078	0.02149428081512451	2.540749389648437	1.526885772705078	0.0131610689163208	2.542099853515625	1.745140045166016	0.02370270824432373	2.521591064453125	1.708193817138672	0.04914471054077148	2.432467651367188	1.65474658203125	0.1487360534667969	2.422956420898438	1.377376113891601	0.1662507400512696	2.369804077148437	1.159942070007324	0.1008765296936035	2.446981811523437	1.125539123535156	0.1038503723144531	2.435880126953125	1.022817533493042	0.08046567726135254	2.44652490234375	1.079333782196045	0.04305784130096436	2.5637470703125	1.709882446289062	-0.003822744131088257	2.627572021484375	1.674539215087891	-0.1141861915588379	2.683176391601562	1.400258331298828	-0.1574888610839844	2.613043090820312	1.183334548950195	-0.2188616790771484	2.62913671875	1.1031598777771	-0.1975126800537109
38	1.233333	2.58396826171875	1.207079170227051	0.03336388683319091	2.563110717773437	1.384227798461914	0.02408979320526123	2.542034057617188	1.524899688720703	0.01166360282897949	2.542263549804687	1.742128936767578	0.01807282829284668	2.521292724609375	1.705782653808594	0.04346770858764648	2.432388305664062	1.653507659912109	0.1426980895996094	2.422611572265625	1.378051818847656	0.1668581771850586	2.366873779296875	1.163573448181152	0.09792601394653321	2.446899047851562	1.128322082519531	0.09571458625793457	2.440619262695312	1.023010053634644	0.08198845863342286	2.4455869140625	1.082408988952637	0.0454620475769043	2.56469384765625	1.706643341064453	-0.008002175331115722	2.631473754882812	1.670482513427734	-0.115528694152832	2.685405151367187	1.397289352416992	-0.156870361328125	2.6125458984375	1.18272550201416	-0.2176739349365234	2.621403564453125	1.098526691436768	-0.1902096176147461
39	1.266667	2.5863544921875	1.207807815551758	0.03652455902099609	2.56502685546875	1.384506072998047	0.0257525863647461	2.543037109375	1.524594604492187	0.01148601245880127	2.542020385742187	1.741467620849609	0.01755256080627441	2.521230102539063	1.705109680175781	0.04290861511230469	2.431941040039062	1.653773590087891	0.1419192810058594	2.421141357421875	1.378633865356445	0.1638571166992188	2.364538330078125	1.164635299682617	0.09533777999877929	2.44778466796875	1.131188316345215	0.08642091751098632	2.441931762695313	1.025247557640076	0.08339033699035645	2.445454833984375	1.083636222839355	0.04561233329772949	2.564676391601563	1.706122406005859	-0.008369321823120118	2.630197998046875	1.670000701904297	-0.1164015235900879	2.68631201171875	1.397793228149414	-0.1570690536499023	2.613230102539062	1.183661590576172	-0.2176397399902344	2.62317822265625	1.099875553131104	-0.189366813659668
40	1.300000000000001	2.593221313476563	1.205777275085449	0.03835816383361816	2.569829467773437	1.381858688354492	0.02655505466461182	2.546890869140625	1.521576110839844	0.01244106960296631	2.542617065429687	1.7381455078125	0.01372303676605225	2.522614990234375	1.702106323242187	0.04000846672058106	2.434095092773437	1.652360778808594	0.1402431488037109	2.420875	1.377707534790039	0.1618586502075195	2.3622060546875	1.163534797668457	0.09649126052856447	2.445327270507812	1.126892372131348	0.0711146240234375	2.4494013671875	1.02458970451355	0.08284545707702637	2.419874389648438	1.069391880035401	0.03985687971115112	2.565570678710937	1.702636596679687	-0.01156151294708252	2.63264306640625	1.667138366699219	-0.118624210357666	2.689130859375	1.395097152709961	-0.1577495040893555	2.6098671875	1.183372573852539	-0.2181926345825195	2.626648681640625	1.100991588592529	-0.1873065567016602
41	1.333333000000001	2.603063720703125	1.206094818115234	0.03829206466674805	2.574753295898438	1.381861282348633	0.02566422748565674	2.547528442382812	1.521130065917969	0.01097182369232178	2.540752319335938	1.738117614746094	0.01226832485198975	2.521085327148437	1.70175830078125	0.03858443069458008	2.432515502929688	1.651440032958984	0.1389595489501953	2.419386962890625	1.375914810180664	0.1575580978393555	2.36152392578125	1.16137523651123	0.09072642517089843	2.442671264648438	1.124384033203125	0.05808546447753907	2.4521982421875	1.021181743621826	0.07288096809387207	2.425654418945312	1.078236400604248	0.02565177059173584	2.564199096679688	1.702808319091797	-0.01304585027694702	2.635003173828125	1.668635498046875	-0.1183795433044434	2.689608520507813	1.395633743286133	-0.1577200012207031	2.614431640625	1.182645469665527	-0.2211098403930664	2.625111083984375	1.095149490356445	-0.1950861206054688
42	1.366667000000001	2.607805419921875	1.207000518798828	0.03860694694519043	2.577808227539062	1.382821029663086	0.02639934539794922	2.548266479492187	1.521719360351562	0.01089419174194336	2.541099609375	1.739059814453125	0.01209413003921509	2.521394287109375	1.702613800048828	0.03841404724121094	2.4323974609375	1.652132110595703	0.1386746978759766	2.419864135742188	1.376099472045898	0.1572214050292969	2.360642456054688	1.161748420715332	0.08965633010864257	2.440555786132813	1.124499809265137	0.05360180282592773	2.453605712890625	1.020305341720581	0.06619827651977539	2.430686157226562	1.079490299224854	0.02574484729766846	2.564712524414062	1.703723602294922	-0.01318529987335205	2.634164794921875	1.668063079833984	-0.1192311630249023	2.690023803710938	1.394955383300781	-0.1596590270996094	2.6144150390625	1.181608703613281	-0.2229073944091797	2.622926879882812	1.09491174697876	-0.1968172454833984
43	1.4	2.609485717773437	1.205806739807129	0.04073385238647461	2.579022583007813	1.381330825805664	0.02726240539550781	2.550508666992187	1.520446685791016	0.01219782447814942	2.54146728515625	1.737623107910156	0.009386044502258301	2.52187353515625	1.701482574462891	0.03619614601135254	2.432544799804687	1.65332958984375	0.1372085418701172	2.418224243164063	1.377437713623047	0.1537125930786133	2.359671752929688	1.163244400024414	0.08553018188476563	2.441700439453125	1.130439598083496	0.04847790908813476	2.45583154296875	1.026507848739624	0.06000168800354004	2.427306274414062	1.087308731079101	0.01410943323373795	2.56557421875	1.702075317382812	-0.0150473370552063	2.637156372070312	1.667202117919922	-0.1197428817749023	2.691641723632813	1.393975921630859	-0.1596875991821289	2.62008642578125	1.179310638427734	-0.2218633728027344	2.62570654296875	1.093208660125732	-0.1977992172241211
44	1.433333	2.617567749023437	1.202898643493652	0.0404629249572754	2.584816040039063	1.378659545898437	0.02592886543273926	2.553677368164062	1.517658721923828	0.009200720310211182	2.539983154296875	1.73533837890625	0.006488903284072875	2.520799438476563	1.69860595703125	0.0331461067199707	2.431616088867187	1.647933044433594	0.1337804946899414	2.420034912109375	1.370473846435547	0.1388802490234375	2.363771728515625	1.155418304443359	0.0684301815032959	2.447848754882813	1.127430988311767	0.02992489719390869	2.486118286132813	1.039545944213867	0.02714353275299072	2.421981689453125	1.091036888122559	-0.013493727684021	2.565203735351562	1.700246795654297	-0.0178016300201416	2.637610595703125	1.666148712158203	-0.1228726844787598	2.6943173828125	1.391811676025391	-0.1603856811523438	2.624447998046875	1.175726440429687	-0.2222788314819336	2.632889404296875	1.091841983795166	-0.2004028167724609
45	1.466667	2.625935424804688	1.201931831359863	0.0438134479522705	2.593263793945312	1.377735900878906	0.0276524248123169	2.562341796875	1.516868316650391	0.01061082553863525	2.54316162109375	1.734264892578125	0.003271845579147339	2.524803833007812	1.697559326171875	0.03064850044250488	2.434208129882812	1.647221740722656	0.1301387786865234	2.424320068359375	1.369498123168945	0.1315388984680176	2.368490966796875	1.163326515197754	0.04054075765609741	2.455818481445313	1.135865623474121	0.01068978071212768	2.503682861328125	1.060214496612549	0.01140001678466797	2.459343872070312	1.10859200668335	-0.02397184371948242	2.569361206054688	1.699309173583984	-0.02020743465423584	2.639496215820313	1.66571337890625	-0.1270450592041016	2.700151611328125	1.391742813110352	-0.1633082733154297	2.632824829101562	1.174239158630371	-0.2229646530151367	2.644740112304687	1.093497142791748	-0.2046015777587891
46	1.5	2.629537963867188	1.200797554016113	0.04326370811462402	2.595690551757812	1.376517135620117	0.02664254188537598	2.56344091796875	1.515439422607422	0.008921887397766113	2.542626098632812	1.732807464599609	-0.0007356265783309936	2.524720458984375	1.696244689941406	0.02722809886932373	2.43625537109375	1.648205871582031	0.1296644287109375	2.42865966796875	1.369951568603516	0.1245284042358399	2.373343994140625	1.164279151916504	0.03169998860359192	2.459784545898438	1.139613929748535	-0.002114445686340332	2.5118271484375	1.067701400756836	-0.003666296005249026	2.438998413085938	1.109037509918213	-0.05158768463134766	2.568924560546875	1.697746368408203	-0.02404808902740478	2.639043212890625	1.665666778564453	-0.131335807800293	2.698005493164063	1.390872451782227	-0.166744514465332	2.631918701171875	1.172381553649902	-0.2235805130004883	2.643226684570313	1.093005996704102	-0.2066874389648438
47	1.533333000000001	2.629749755859375	1.199466087341309	0.04540183830261231	2.59649169921875	1.375349731445312	0.02875923252105713	2.564311645507813	1.514260894775391	0.01054872226715088	2.5422998046875	1.731377868652344	-0.0009744048118591308	2.5246337890625	1.694954528808594	0.02734800910949707	2.435870849609375	1.647317047119141	0.1296451568603516	2.433755981445312	1.368929000854492	0.1244795608520508	2.382641357421875	1.167688087463379	0.018117451608181	2.471945068359375	1.144880920410156	-0.01108740234375	2.519087524414062	1.073994678497314	-0.0161907901763916	2.451033081054687	1.11694860458374	-0.06566618347167968	2.568755493164063	1.69628173828125	-0.02403403186798096	2.6379912109375	1.664785766601562	-0.1321602401733398	2.696349853515625	1.389755126953125	-0.1672742156982422	2.629847045898438	1.17069669342041	-0.22189208984375	2.640600830078125	1.091631870269775	-0.2038341979980469
48	1.566667000000001	2.642822265625	1.19432194519043	0.04047311401367187	2.611396484375	1.369738235473633	0.02513695907592774	2.57890576171875	1.507709091186523	0.00650303053855896	2.543620361328125	1.721269744873047	-0.01268081974983215	2.528646850585938	1.685114044189453	0.01707215023040771	2.44828759765625	1.635567352294922	0.1242888336181641	2.435608520507812	1.359398559570312	0.1203793144226074	2.383715454101563	1.182355773925781	-0.02057026672363281	2.462303588867187	1.13611043548584	-0.02888101768493652	2.556876953125	1.100210376739502	-0.04241156005859375	2.45118408203125	1.119903331756592	-0.08717094802856445	2.571760986328125	1.687226409912109	-0.03467880725860596	2.640029541015625	1.654177124023438	-0.1416750106811523	2.699419311523438	1.381439422607422	-0.1804464416503906	2.628149291992187	1.162544158935547	-0.2244338912963867	2.640295532226562	1.0869411277771	-0.1976802978515625
49	1.600000000000001	2.660743408203125	1.18910693359375	0.03487802124023437	2.629567016601563	1.365639343261719	0.01978014373779297	2.5938876953125	1.503199859619141	-0.002504536300897598	2.553933227539062	1.717571441650391	-0.02260819530487061	2.539356201171875	1.680990631103516	0.007296595573425293	2.461309448242187	1.631100402832031	0.1168175277709961	2.443494995117187	1.354382583618164	0.1042834167480469	2.38870556640625	1.188596984863281	-0.05132808303833008	2.468196411132813	1.143470748901367	-0.06208473587036133	2.565296997070313	1.108777263641358	-0.07420463562011718	2.461007934570312	1.13574951171875	-0.1229652481079102	2.583214233398437	1.683725921630859	-0.04443034172058105	2.647240600585937	1.648848175048828	-0.1545506057739258	2.703617309570313	1.373584823608399	-0.1934885559082031	2.627968505859375	1.154010314941406	-0.2306163635253906	2.640378784179688	1.082855781555176	-0.2042683181762695
50	1.633333	2.667775634765625	1.18199520111084	0.03090617561340332	2.637540161132812	1.358841125488281	0.01717373752593994	2.601315673828125	1.496327178955078	-0.005393654227256775	2.559813842773437	1.710435546875	-0.0261757001876831	2.546401000976562	1.674089233398437	0.004567881107330322	2.471910034179687	1.623759796142578	0.1165299911499023	2.4497451171875	1.348647811889649	0.08644953536987304	2.408690551757813	1.196913185119629	-0.08520748519897461	2.485536376953125	1.152045219421387	-0.09104639434814454	2.5713896484375	1.100134628295899	-0.09657415771484376	2.504538818359375	1.144321166992187	-0.1372839736938476	2.588489135742187	1.676461853027344	-0.04866660499572754	2.6473564453125	1.639679718017578	-0.1613373489379883	2.696099609375	1.363333068847656	-0.201216926574707	2.6141533203125	1.144616981506348	-0.2330097351074219	2.631713623046875	1.071790222167969	-0.2044374008178711
51	1.666667	2.674887573242188	1.175023048400879	0.02542813873291016	2.642727661132812	1.350574615478516	0.01330232715606689	2.60495166015625	1.487109085083008	-0.006721712827682495	2.5601123046875	1.699459777832031	-0.02490016746520996	2.548787231445313	1.663133972167969	0.006223691463470459	2.478548095703125	1.614762268066406	0.1205242195129395	2.451042358398437	1.343269805908203	0.07800247192382813	2.42137890625	1.212301368713379	-0.1106735916137695	2.50496484375	1.176082893371582	-0.1147065658569336	2.583743041992188	1.117240791320801	-0.1205069198608398	2.5252880859375	1.167697158813477	-0.1404051666259766	2.587854736328125	1.666059967041016	-0.04871949005126953	2.63773046875	1.63351724243164	-0.1661924667358398	2.688935424804687	1.35951416015625	-0.2075308990478515	2.600375366210938	1.144190887451172	-0.2216800003051758	2.61530029296875	1.065196830749512	-0.1942034072875977
52	1.7	2.68238232421875	1.158367324829102	0.01909005355834961	2.6484599609375	1.332346954345703	0.005937917232513428	2.610631103515625	1.467916702270508	-0.01346623277664185	2.568017578125	1.679072631835937	-0.03162394905090332	2.557422607421875	1.643443298339844	-7.133793830871554e-05	2.49090185546875	1.603957458496094	0.1188696708679199	2.465968139648437	1.338262481689453	0.05911651515960693	2.452843139648437	1.214510147094726	-0.1349832229614258	2.5400849609375	1.176991600036621	-0.1397379989624024	2.595245849609375	1.101801921844482	-0.1402670364379883	2.569885864257813	1.177680801391602	-0.1451690292358399	2.594330688476562	1.645358551025391	-0.05594899559020996	2.639814331054687	1.616367401123047	-0.1752216186523438	2.684268798828125	1.342935409545898	-0.215128662109375	2.597837036132812	1.127096725463867	-0.2254603958129883	2.618018798828125	1.049627750396728	-0.1899208068847656
53	1.733333	2.690560546875	1.146805381774902	0.02471312522888184	2.658214721679688	1.322548461914062	0.008659063816070556	2.619275756835937	1.458692199707031	-0.01426626396179199	2.57235205078125	1.671143341064453	-0.03256612491607666	2.562385620117188	1.634947235107422	-0.0006532936096191405	2.49461962890625	1.592327209472656	0.1183282089233398	2.466594604492188	1.328114761352539	0.03676993560791016	2.443370483398438	1.238547088623047	-0.1773675384521484	2.528877319335938	1.205605613708496	-0.2012302780151367	2.623495971679688	1.168985168457031	-0.2124856262207031	2.56308935546875	1.214591857910156	-0.2044607009887695	2.599473510742188	1.637602691650391	-0.05719536018371582	2.642285034179687	1.608839782714844	-0.1787757034301758	2.674637084960938	1.329880386352539	-0.2134269256591797	2.574101928710937	1.116856704711914	-0.2107090835571289	2.608419067382813	1.03970068359375	-0.1815703277587891
54	1.766667	2.694388793945313	1.141472091674805	0.0317511739730835	2.663396606445312	1.317496826171875	0.01609474658966065	2.623657470703125	1.453076446533203	-0.008455707073211669	2.574514770507813	1.664425140380859	-0.03301544761657715	2.56483349609375	1.629033569335938	-7.991278171539306e-05	2.493538452148437	1.589922729492188	0.1182732162475586	2.470286376953125	1.325837326049805	0.03447019958496093	2.45629052734375	1.242053688049316	-0.1826755599975586	2.525615234375	1.216287284851074	-0.2408491287231445	2.611296875	1.183549049377441	-0.2892322998046875	2.562676391601562	1.227198341369629	-0.2433783264160156	2.602076293945313	1.630497711181641	-0.05660763931274414	2.642483032226562	1.600693664550781	-0.1787836608886719	2.666186767578125	1.320159973144531	-0.2080669860839844	2.56631103515625	1.106855663299561	-0.1974553604125976	2.58985302734375	1.032899732589722	-0.1626518630981445
55	1.800000000000001	2.704490356445313	1.126517787933349	0.02155819129943848	2.670826782226563	1.302719131469726	0.006233762025833129	2.6249599609375	1.436513061523438	-0.01807941627502441	2.573210693359375	1.648062072753906	-0.04203604698181152	2.56536962890625	1.612781646728516	-0.008287546634674072	2.49853515625	1.577758026123047	0.114143367767334	2.468928588867187	1.317318771362305	0.01972575187683106	2.471498901367188	1.243577262878418	-0.2024449844360351	2.520215576171875	1.208738227844238	-0.2761228179931641	2.59426904296875	1.167156982421875	-0.3377929229736328	2.530523803710937	1.254441482543945	-0.3037333526611328	2.599853149414062	1.613980438232422	-0.06672416687011719	2.640001342773437	1.58506851196289	-0.1897291564941406	2.632793823242188	1.302617706298828	-0.2182791748046875	2.52883251953125	1.095707656860351	-0.1674454650878906	2.5709892578125	1.022892841339111	-0.1365519180297852
56	1.833333000000001	2.703639892578125	1.116142593383789	0.0170671443939209	2.671632934570312	1.292177352905274	0.0005684016942977907	2.62209619140625	1.423393920898437	-0.02759410667419434	2.57538818359375	1.635697631835938	-0.05143438720703125	2.567024658203125	1.600717803955078	-0.017608154296875	2.498886962890625	1.570563934326172	0.1052485313415527	2.467286254882812	1.31540966796875	-0.0005373492240905763	2.491110717773438	1.239514602661133	-0.2191682510375977	2.52728857421875	1.218859680175781	-0.302938232421875	2.58998193359375	1.188664268493652	-0.3799147644042969	2.545900024414062	1.250207580566406	-0.3285907897949218	2.60090673828125	1.601024108886719	-0.07625840377807618	2.639540405273437	1.572409729003906	-0.1992258224487305	2.616059326171875	1.290734725952148	-0.2228506393432617	2.50776953125	1.089944938659668	-0.1606320495605469	2.54849560546875	1.022756323814392	-0.1145261688232422
57	1.866667000000001	2.708096801757812	1.109848140716553	0.01606052207946777	2.676809936523437	1.28667594909668	-0.0009935610294342042	2.626887084960938	1.418174224853516	-0.03035141468048096	2.581031127929688	1.631367858886719	-0.05581871032714844	2.572531005859375	1.596562286376953	-0.02156173610687256	2.50273828125	1.568154510498047	0.1013469696044922	2.469650146484375	1.313532150268555	-0.008472448587417603	2.496803466796875	1.248562072753906	-0.2316332702636719	2.528234130859375	1.226715446472168	-0.3143618469238281	2.58484375	1.195906902313232	-0.3910715179443359	2.549584594726563	1.256509574890137	-0.3378631286621094	2.606417114257813	1.596227447509766	-0.08053888702392578	2.642093505859375	1.564662628173828	-0.2043590774536133	2.611076049804687	1.282303176879883	-0.2242878112792969	2.497882934570312	1.086394905090332	-0.1522869567871094	2.5353056640625	1.020477451324463	-0.09853216552734374
58	1.9	2.706097778320313	1.103632881164551	0.01298095417022705	2.674934204101563	1.280645965576172	-0.003322558641433716	2.627445556640625	1.413713195800781	-0.03196495246887207	2.578183715820312	1.626437255859375	-0.05619794082641601	2.57037890625	1.591338500976563	-0.02203624725341797	2.495475830078125	1.563022003173828	0.09796508407592773	2.467458740234375	1.306190734863281	-0.009153249263763428	2.517236694335938	1.251884544372559	-0.2302722091674805	2.534141235351562	1.230464065551758	-0.3187313079833984	2.573238525390625	1.199918567657471	-0.4078034973144531	2.552234130859375	1.258535804748535	-0.3511637115478515	2.604	1.591767425537109	-0.08123586654663087	2.63391162109375	1.558096984863281	-0.2060127410888672	2.592444946289063	1.276535507202148	-0.2201607666015625	2.481489135742188	1.086498157501221	-0.1305172576904297	2.513653076171875	1.010148540973663	-0.08033902359008789
59	1.933333	2.701951171875	1.09769295501709	0.01295226955413818	2.665691772460938	1.272081146240234	-0.01030998063087463	2.621893188476562	1.405685745239258	-0.03933044242858887	2.577378295898438	1.618705047607422	-0.05647679328918457	2.569057861328125	1.582930999755859	-0.02356229877471924	2.492055541992188	1.553726104736328	0.09394596481323242	2.463567260742187	1.302064208984375	-0.02145419216156006	2.525761474609375	1.254480880737305	-0.2388283309936524	2.541505737304687	1.231642181396484	-0.3253861541748047	2.5611962890625	1.205758911132813	-0.4168241119384766	2.5579912109375	1.262406875610352	-0.3588933868408203	2.602150146484375	1.584538848876953	-0.08261384582519532	2.629447998046875	1.548503204345703	-0.2067698059082031	2.58150146484375	1.269250152587891	-0.2150528182983398	2.476452880859375	1.084395225524902	-0.1117502517700195	2.506450927734375	1.008865953505039	-0.05980980682373047
60	1.966667	2.702664184570312	1.091408142089844	0.01628227996826172	2.658869506835938	1.264105895996094	-0.01002369827032089	2.615755249023437	1.399065734863281	-0.03673597812652588	2.571506591796875	1.612717620849609	-0.05293488311767578	2.562599487304688	1.576605010986328	-0.02031568145751953	2.482614013671875	1.545737762451172	0.09485776519775391	2.458055908203125	1.296254699707031	-0.02814390754699707	2.519156005859375	1.25771257019043	-0.2486730041503906	2.53785009765625	1.232908721923828	-0.3342091217041016	2.55339013671875	1.206663227081299	-0.425687484741211	2.5610087890625	1.270831787109375	-0.3598470153808594	2.596764526367187	1.578671722412109	-0.07905771255493163	2.628873901367188	1.543263732910156	-0.202848892211914	2.57596826171875	1.264097396850586	-0.2158410110473633	2.456254150390625	1.08629866027832	-0.1160838165283203	2.494627807617188	1.027106007575989	-0.05554291915893555
61	2	2.69231982421875	1.084052795410156	0.0368602123260498	2.65284423828125	1.255661170959473	0.0008555419445037838	2.618714721679687	1.391999252319336	-0.02959053230285645	2.57710888671875	1.606287475585938	-0.04315920257568359	2.565109130859375	1.569390167236328	-0.01277679252624512	2.47252197265625	1.54452294921875	0.09320859146118163	2.457549682617187	1.289066467285156	-0.01508141183853149	2.516129638671875	1.235519493103027	-0.229599365234375	2.504200317382812	1.225614654541016	-0.3046526641845703	2.487307983398438	1.220769744873047	-0.3911181640625	2.4881728515625	1.212349967956543	-0.2753499298095703	2.604467651367187	1.572763610839844	-0.06774603652954102	2.647918701171875	1.549696136474609	-0.1904184036254883	2.604211303710938	1.272298843383789	-0.224401741027832	2.470374267578125	1.116387512207031	-0.1073437118530274	2.505614868164062	1.063016754150391	-0.04198374748229981
62	2.033333000000001	2.670706298828125	1.075810810089111	0.0364298152923584	2.62789892578125	1.246233299255371	-0.001795243263244629	2.601300170898438	1.385608337402344	-0.02572068881988526	2.563004272460938	1.600996063232422	-0.03732178115844727	2.55073193359375	1.56394384765625	-0.00696142840385437	2.457926147460937	1.541666320800781	0.1005992927551269	2.456700073242188	1.268599258422852	0.05972446060180664	2.510365966796875	1.210329849243164	-0.1437304000854492	2.506064086914062	1.195070468902588	-0.2132683563232422	2.507937622070313	1.246958374023438	-0.2482070007324219	2.470830078125	1.224856098175049	-0.2305164184570312	2.589567993164063	1.567232055664062	-0.06254790878295899	2.637693603515625	1.548040710449219	-0.1841610336303711	2.621594482421875	1.278916564941406	-0.2737176513671875	2.4666376953125	1.144284812927246	-0.1646721954345703	2.50632861328125	1.101213878631592	-0.08316200256347656
63	2.066667000000001	2.664163940429687	1.073363235473633	0.04344652748107911	2.619913330078125	1.242318923950195	0.004807738304138184	2.595175537109375	1.381471954345703	-0.0178431282043457	2.558287963867188	1.59617822265625	-0.02181024360656738	2.545686767578125	1.558323455810547	0.006910580158233643	2.450582153320313	1.530310180664062	0.1103966751098633	2.411530517578125	1.265396682739258	0.03870756149291992	2.439165201822917	1.244481491088867	-0.1773760579427084	2.497586059570312	1.202714443206787	-0.2303564758300781	2.5312412109375	1.253816993713379	-0.2248161468505859	2.462864990234375	1.189400302886963	-0.2303099365234375	2.584697631835938	1.563382293701172	-0.04790426445007324	2.6382177734375	1.551233673095703	-0.1676302261352539	2.642677612304687	1.293726531982422	-0.2822693786621094	2.456718627929687	1.219383270263672	-0.1642231750488281	2.46853759765625	1.159877075195312	-0.09860808563232422
64	2.100000000000001	2.643518432617188	1.041919073104858	0.06924407196044921	2.603766723632813	1.213877471923828	0.02889745712280273	2.58016357421875	1.354317047119141	0.002339190483093262	2.552975952148437	1.573143280029297	-0.003406849145889282	2.538416625976563	1.535673706054687	0.02598491287231446	2.442974731445313	1.514700531005859	0.133384635925293	2.389482421875	1.241383071899414	0.1095708045959473	2.403732421875	1.234080009460449	-0.1155541458129883	2.414789184570313	1.256411277770996	-0.1764253158569336	2.483635620117187	1.271829917907715	-0.1610548858642578	2.400813354492188	1.266851676940918	-0.2030040512084961	2.57817138671875	1.538538879394531	-0.02956756019592285	2.643531127929688	1.530755279541016	-0.1457696990966797	2.674067504882812	1.30561262512207	-0.3175523223876953	2.456247924804687	1.273085494995117	-0.2268758087158203	2.454098510742187	1.21175617980957	-0.1529484634399414
65	2.133333	2.636315795898438	1.035836549758911	0.08067467498779296	2.601288818359375	1.209802719116211	0.04448142242431641	2.575981689453125	1.349656799316406	0.01741375255584717	2.5546904296875	1.569068023681641	0.01491090679168701	2.539363403320313	1.531622314453125	0.04389397239685058	2.444787353515625	1.515346984863281	0.1524194412231445	2.381974853515625	1.245040321350098	0.1709478302001953	2.353610595703125	1.229432228088379	-0.06221336364746094	2.357592041015625	1.23309928894043	-0.1209130706787109	2.430559448242188	1.26878173828125	-0.1160530090332031	2.370515502929687	1.249829177856445	-0.1602737274169922	2.578720703125	1.534183227539062	-0.01192403268814087	2.647109130859375	1.531059112548828	-0.1265262756347656	2.705104125976562	1.341564971923828	-0.3269820556640625	2.483869140625	1.311212188720703	-0.2528488922119141	2.479060424804687	1.288703201293945	-0.1611507720947266
66	2.166667	2.6260498046875	1.040251445770264	0.08834108734130859	2.597807373046875	1.217274017333984	0.05888313674926758	2.575327026367187	1.358831573486328	0.03539266777038574	2.554963989257812	1.578549407958984	0.03132381916046142	2.539655029296875	1.541440307617187	0.06082436180114746	2.443163452148438	1.509193557739258	0.1652393798828125	2.390767822265625	1.242393508911133	0.2369925689697266	2.406683756510417	1.225209798177083	0.005581098238627115	2.417654907226563	1.227531631469727	-0.05373844909667969	2.472458251953125	1.278465209960937	-0.07662247467041015	2.41742626953125	1.276859924316406	-0.09825188446044922	2.578688720703125	1.543227264404297	0.004469201087951661	2.6503583984375	1.536627227783203	-0.1083325653076172	2.787800415039063	1.408651016235352	-0.3245362701416016	2.571685668945312	1.434232025146484	-0.2594604797363281	2.50881982421875	1.421427795410156	-0.2369299774169922
67	2.2	2.625440551757813	1.031867052078247	0.089926513671875	2.591974487304688	1.207879943847656	0.06070418167114257	2.566200439453125	1.34885774230957	0.0378230094909668	2.554255737304687	1.569297302246094	0.03701243782043457	2.539656127929688	1.532337982177734	0.06727246856689453	2.4524521484375	1.507794616699219	0.1816062469482422	2.4079501953125	1.257537010192871	0.3036614074707031	2.36710595703125	1.125909324645996	0.1445952033996582	2.3746435546875	1.120411312103271	0.1248263206481934	2.474492309570312	1.122511436462402	0.1299658432006836	2.375011108398438	1.133251312255859	0.09519749069213868	2.574583862304688	1.533511535644531	0.008198878288269042	2.639197143554687	1.534329376220703	-0.1088331146240234	2.78141796875	1.474798522949219	-0.3513343048095703	2.55896630859375	1.540014343261719	-0.3020043029785157	2.49589404296875	1.526644836425781	-0.2520860290527344
68	2.233333	2.617375	1.02378132724762	0.09549668884277343	2.58341455078125	1.199134811401367	0.0700993766784668	2.55379052734375	1.338278228759766	0.04911784362792969	2.545662719726563	1.557676208496094	0.04611318016052246	2.532194091796875	1.521434967041016	0.07731132888793946	2.450918823242187	1.50315983581543	0.1953756637573242	2.405544555664062	1.2651357421875	0.3353845520019531	2.366303955078125	1.073606536865234	0.2712027893066407	2.363672607421875	1.046869581222534	0.2835920562744141	2.456652465820313	1.052521574020386	0.3097192687988282	2.372635131835938	1.022993541717529	0.2576127090454102	2.563643188476562	1.521498901367187	0.01698307132720947	2.627818603515625	1.521366760253906	-0.0996370735168457	2.770771850585938	1.502891510009766	-0.3447535705566406	2.571079833984375	1.624711059570312	-0.3036512756347656	2.518437133789063	1.652781433105469	-0.2606790161132813
69	2.266667	2.596591430664063	1.020640538215637	0.1073450622558594	2.563190551757812	1.197011138916016	0.08473352432250977	2.533788818359375	1.336953521728516	0.06560424041748047	2.534398681640625	1.556738861083984	0.06440916061401367	2.520661865234375	1.520797439575195	0.09594577789306641	2.43964208984375	1.499076538085937	0.2139648056030273	2.373038452148437	1.262364074707031	0.348861572265625	2.319589721679687	1.046073568344116	0.3698952331542969	2.267316040039062	1.018457875967026	0.4291360321044921	2.311485107421875	1.010224439620972	0.3554675445556641	2.296825805664063	0.9521219177246094	0.4041643981933594	2.549805419921875	1.520049758911133	0.03427452278137207	2.609343505859375	1.516476974487305	-0.0849622573852539	2.767624389648438	1.539089385986328	-0.3209003448486328	2.600746704101563	1.708107147216797	-0.3039568176269531	2.515864624023437	1.759858551025391	-0.2702582702636719
70	2.300000000000001	2.570119384765625	1.027209137916565	0.1214826278686523	2.530775512695312	1.202091323852539	0.09419371032714843	2.49502294921875	1.340471588134766	0.07002896881103515	2.514832641601562	1.560087646484375	0.07827967071533204	2.497634643554687	1.524190643310547	0.108225887298584	2.41687158203125	1.50964958190918	0.2279836730957031	2.33596484375	1.271309707641602	0.352374526977539	2.259681396484375	1.071606912612915	0.4495325927734375	2.179962768554687	1.038395723342895	0.4815303344726563	2.251542358398438	1.032651693344116	0.4682754516601563	2.181624389648437	1.004970508575439	0.4833431701660156	2.527346923828125	1.523202484130859	0.04663293266296387	2.587425048828125	1.519129211425781	-0.07262893295288086	2.761286987304687	1.573508514404297	-0.2926574249267578	2.62956494140625	1.772202667236328	-0.2824288940429688	2.571533813476562	1.850851287841797	-0.2430371551513672
71	2.333333000000001	2.563200439453125	1.028820569992065	0.1183987045288086	2.52335888671875	1.202726623535156	0.08992638397216797	2.488915649414063	1.340888900756836	0.06565377044677734	2.50925634765625	1.559518005371094	0.07628777694702149	2.491690063476563	1.523503845214844	0.1055461463928223	2.407467651367187	1.509865737915039	0.2223710250854492	2.345369873046875	1.272088409423828	0.3555929260253906	2.293173095703125	1.072529281616211	0.4673822937011719	2.224457641601563	1.07034029006958	0.5267110290527344	2.1998359375	0.9988256883621216	0.5879454040527343	2.216209350585937	1.01381397819519	0.5134541625976563	2.52194287109375	1.523058807373047	0.04455541610717774	2.586617797851563	1.523571868896485	-0.07161392974853516	2.765650756835937	1.58217431640625	-0.2851865997314453	2.660724487304687	1.794853149414062	-0.2670558776855468	2.643725341796875	1.893373352050781	-0.2354209976196289
72	2.4	2.556836791992187	1.037101057052612	0.1295156631469727	2.512938598632812	1.210769653320312	0.1030596122741699	2.478291625976563	1.349789169311523	0.08214344787597656	2.498559936523438	1.568618377685547	0.09982976150512696	2.480530517578125	1.531631713867188	0.1277948913574219	2.399358520507812	1.508740280151367	0.2455905532836914	2.3661416015625	1.291136825561523	0.4186265106201172	2.33727685546875	1.108045879364014	0.5627051696777343	2.286273315429687	1.083914485931396	0.618298583984375	2.28106640625	1.036328834533691	0.636406494140625	2.280347045898437	1.044775119781494	0.6071973571777344	2.511723999023437	1.533032348632812	0.06708124923706055	2.581885864257813	1.546797576904297	-0.04540417671203613	2.768004516601563	1.619666961669922	-0.2494520874023438	2.730888305664062	1.853239593505859	-0.2185076904296875	2.724384765625	1.923538482666016	-0.2156669692993164
73	2.433333	2.55555126953125	1.038910270690918	0.1302122764587402	2.509965942382812	1.212197731018066	0.1033871459960937	2.474720092773437	1.35119123840332	0.08265340042114258	2.493975830078125	1.570123870849609	0.1023016929626465	2.476724853515625	1.532689025878906	0.1302336502075195	2.397783935546875	1.506095809936523	0.2489561920166016	2.374858642578125	1.296661193847656	0.4335749053955078	2.356243896484375	1.121268615722656	0.5887620239257813	2.299664794921875	1.087297046661377	0.635055389404297	2.28418115234375	1.034004364013672	0.6709817810058594	2.283724609375	1.047689430236816	0.6295602111816406	2.506718994140625	1.534953155517578	0.06889949035644531	2.574259643554687	1.551853973388672	-0.04501377487182617	2.7726728515625	1.623638000488281	-0.237826530456543	2.754148681640625	1.859978637695312	-0.210003662109375	2.754187622070313	1.940406036376953	-0.204505485534668
74	2.466667	2.554767822265625	1.042825269699097	0.1315791511535644	2.50663134765625	1.215549285888672	0.1039959297180176	2.473168212890625	1.355414764404297	0.08493332290649414	2.495682983398438	1.573941680908203	0.1085873489379883	2.478601440429688	1.536112365722656	0.1361995620727539	2.398485717773437	1.5061474609375	0.253100830078125	2.382681396484375	1.304536666870117	0.4476396331787109	2.367807250976563	1.134332252502441	0.6090245361328126	2.312366088867187	1.090667533874512	0.6469123229980469	2.272421630859375	1.031059942245483	0.6755587463378907	2.297918701171875	1.04813489151001	0.639105743408203	2.507203125	1.539255737304688	0.07413247299194337	2.569974975585938	1.559235137939453	-0.04234309387207031	2.78115478515625	1.631404022216797	-0.2214158935546875	2.783163330078125	1.869742065429687	-0.205341926574707	2.780052978515625	1.94179931640625	-0.1897664947509766
75	2.5	2.553770141601563	1.04375399017334	0.1295998420715332	2.505873046875	1.216700355529785	0.1029148063659668	2.473066650390625	1.356844512939453	0.08488199234008789	2.495073974609375	1.574888488769531	0.1124958610534668	2.478049438476563	1.536534942626953	0.1393884887695312	2.39826904296875	1.504556854248047	0.256068214416504	2.386997436523437	1.306635833740234	0.4545334320068359	2.375298217773437	1.139166191101074	0.6187460327148437	2.323085205078125	1.093493324279785	0.6577145080566407	2.266999877929687	1.0318337059021	0.6849615783691406	2.30444189453125	1.04803010559082	0.6520888061523438	2.506703247070313	1.540872375488281	0.07744794464111328	2.569837768554687	1.562030151367188	-0.03844173240661621	2.7818056640625	1.633108337402344	-0.2170499572753906	2.793760864257813	1.871247650146485	-0.2064550933837891	2.790482788085938	1.940023834228516	-0.1837020416259766
76	2.566667000000001	2.55352001953125	1.041071866989136	0.1281241455078125	2.50444677734375	1.212784423828125	0.1005283622741699	2.472761474609375	1.352663818359375	0.08298933029174804	2.494327026367188	1.569405731201172	0.1142323875427246	2.47692626953125	1.530803253173828	0.1401463623046875	2.398114868164062	1.500520568847656	0.2570048675537109	2.392815795898438	1.304969451904297	0.4562463684082031	2.38972900390625	1.141654830932617	0.6240973815917968	2.34018017578125	1.09253116607666	0.6602944946289062	2.2707763671875	1.04025044631958	0.6861458129882813	2.324872924804688	1.047969192504883	0.6624070434570313	2.506455078125	1.536054260253906	0.07898471832275392	2.57252783203125	1.561749328613281	-0.03377979469299316	2.786303466796875	1.633232727050781	-0.2083258514404297	2.80490869140625	1.870243713378906	-0.2009375839233399	2.803729736328125	1.936509460449219	-0.172822036743164
77	2.600000000000001	2.55525439453125	1.04150306892395	0.1281348304748535	2.507091674804688	1.213775405883789	0.1001771049499512	2.476361572265625	1.354132415771484	0.08259203338623047	2.498123291015625	1.571026611328125	0.1151556167602539	2.480103271484375	1.532312805175781	0.1406354751586914	2.401665649414062	1.502216064453125	0.2582674102783203	2.394632934570312	1.302567031860351	0.4538398590087891	2.3902265625	1.135931526184082	0.618801025390625	2.339957641601562	1.091887714385986	0.6593657226562499	2.278004760742188	1.033462705612183	0.6896680908203126	2.3225087890625	1.045113994598389	0.6634423828125	2.510789794921875	1.537725036621094	0.07993929290771484	2.580164184570313	1.562317291259766	-0.03124727439880371	2.793820434570312	1.634321166992188	-0.2059854354858398	2.804462890625	1.872314758300781	-0.2046932678222656	2.8016376953125	1.937964813232422	-0.1745719223022461
78	2.633333	2.554504516601563	1.041839742660522	0.1284886436462402	2.505582397460937	1.213922569274902	0.1007779273986816	2.475674682617187	1.354581726074219	0.08429042816162109	2.499216430664062	1.571093872070313	0.1179658432006836	2.481045776367187	1.53237109375	0.1433001708984375	2.402996704101563	1.505253860473633	0.2617910766601562	2.398897583007813	1.302070693969727	0.4535689239501953	2.397013061523437	1.132536598205566	0.6154155883789063	2.350579833984375	1.081204719543457	0.6486750793457032	2.290698608398437	1.030001777648926	0.6878904113769532	2.329405517578125	1.042156295776367	0.6528044128417969	2.511446655273438	1.537907379150391	0.08251562118530273	2.580898559570313	1.562067169189453	-0.02852716827392578	2.793163208007813	1.634138580322265	-0.204636344909668	2.807476928710938	1.872088714599609	-0.2045225677490234	2.80087109375	1.936658020019531	-0.1715570526123047
79	2.7	2.554470092773438	1.042406103134155	0.1265453910827637	2.507883911132812	1.215010261535645	0.09958233261108398	2.477673217773438	1.355301788330078	0.08231507492065429	2.500813720703125	1.571723602294922	0.1146744117736817	2.482737426757812	1.533174560546875	0.1402321319580078	2.407422607421875	1.505776840209961	0.2602115783691407	2.402795043945313	1.302287536621094	0.4509864196777343	2.40019384765625	1.132304229736328	0.6118033752441406	2.35643310546875	1.079359924316406	0.6428379821777344	2.300949096679688	1.029726173400879	0.6815413513183595	2.331428344726563	1.041396492004395	0.655351806640625	2.513082275390625	1.538403442382812	0.07943642044067382	2.582402587890625	1.56314697265625	-0.03144769287109375	2.796635864257812	1.636440032958984	-0.2041077880859375	2.808159301757812	1.874146881103516	-0.2065571060180664	2.800484985351563	1.942488342285156	-0.1750308761596679
80	2.733333	2.554399169921875	1.043485118865967	0.1270623893737793	2.508380737304687	1.215693397521973	0.09882625579833984	2.478545776367187	1.355674758911133	0.08056195449829101	2.501859985351563	1.571891448974609	0.1113904724121094	2.4837626953125	1.533601013183594	0.1371514358520508	2.4072451171875	1.507103179931641	0.2561553268432617	2.404323608398438	1.30400910949707	0.4470031433105469	2.40360986328125	1.134630187988281	0.608134521484375	2.360041015625	1.080763038635254	0.6380583190917969	2.309435546875	1.02645666885376	0.6855225830078124	2.331588256835937	1.041574699401855	0.6475653381347657	2.514087646484375	1.5383857421875	0.07645669174194336	2.583112548828125	1.565255035400391	-0.03385775375366211	2.800973022460937	1.634745178222656	-0.2028521194458008	2.810876342773438	1.871724670410156	-0.2107927627563477	2.8069306640625	1.944689117431641	-0.171338996887207
81	2.766667	2.553977783203125	1.046954187393188	0.1252967796325684	2.50814111328125	1.219518844604492	0.09747916793823241	2.478982177734375	1.359908401489258	0.07983087539672851	2.503546264648437	1.576140808105469	0.1117423934936523	2.485331909179687	1.537755035400391	0.1374099502563477	2.409184204101563	1.508711578369141	0.2562792892456054	2.4052353515625	1.305686233520508	0.4477701110839843	2.403492309570312	1.136273506164551	0.6093440856933594	2.3615234375	1.079926662445068	0.6365822448730469	2.322095947265625	1.022967590332031	0.6998562316894531	2.314564086914062	1.042259426116943	0.6436325988769531	2.51548291015625	1.542710205078125	0.07653638458251953	2.583419311523437	1.568286224365234	-0.03498704719543456	2.803429321289062	1.636058166503906	-0.2025811614990234	2.803951538085937	1.873272369384765	-0.2146380386352539	2.802023193359375	1.94740380859375	-0.1706557388305664
82	2.833333000000001	2.553737182617188	1.047529586791992	0.1264392547607422	2.507158813476562	1.219302680969238	0.09804145812988281	2.478507934570312	1.359440032958984	0.08070141220092773	2.505608032226562	1.575113250732422	0.1100251808166504	2.48721484375	1.537311645507812	0.1361666564941406	2.406973388671875	1.506263854980469	0.251611572265625	2.407428833007812	1.30626008605957	0.4453122711181641	2.409664916992187	1.139679473876953	0.6089801940917969	2.365470947265625	1.08279496383667	0.6367367553710938	2.32481884765625	1.029459674835205	0.7041862792968749	2.331070556640625	1.041863994598389	0.6405983886718749	2.516884033203125	1.541274536132812	0.07518805313110352	2.582667358398437	1.56451953125	-0.0377850341796875	2.80131591796875	1.638742401123047	-0.2031077575683594	2.802009765625	1.875232086181641	-0.216727165222168	2.80372607421875	1.949764862060547	-0.1602352981567383
83	2.866667000000001	2.552053588867188	1.04443533706665	0.1261405448913574	2.5044189453125	1.216095970153809	0.09673406600952149	2.475277221679687	1.356333221435547	0.07876989364624024	2.501865844726562	1.572629852294922	0.1073914070129394	2.483483520507813	1.534788360595703	0.1336909103393555	2.404084716796875	1.506762237548828	0.2506086273193359	2.406357666015625	1.30499592590332	0.4434312744140625	2.410406616210937	1.136960800170899	0.6063818359374999	2.3668486328125	1.085084140777588	0.6388599243164063	2.34637109375	1.0477546043396	0.7345292663574219	2.336755981445313	1.042041721343994	0.6386060791015624	2.513302490234375	1.538632965087891	0.07263478469848633	2.580921142578125	1.561782257080078	-0.03953422164916992	2.7961181640625	1.643002319335938	-0.2076868667602539	2.791367309570313	1.880681365966797	-0.2106057815551758	2.83305419921875	1.947895965576172	-0.1427723770141602
84	2.9	2.551691528320313	1.045330694198608	0.1255872077941895	2.504673095703125	1.217277458190918	0.09586531448364258	2.474950561523437	1.357404602050781	0.0770162239074707	2.4999150390625	1.57410546875	0.1049341888427734	2.48164404296875	1.536226837158203	0.1313066024780273	2.401754516601563	1.506576370239258	0.2476074905395508	2.404376708984375	1.306493774414062	0.4424576568603515	2.408364990234375	1.139617973327637	0.6068164367675781	2.362854614257813	1.088941780090332	0.6411845092773438	2.322339599609375	1.037307361602783	0.7206082458496094	2.331679321289062	1.041763916015625	0.6335601806640625	2.511775390625	1.540027465820312	0.07034904479980469	2.579450073242187	1.562005340576172	-0.04220323944091797	2.795546508789062	1.644862243652344	-0.2083879318237304	2.788002075195313	1.882548950195313	-0.2174771575927734	2.8285771484375	1.947723724365234	-0.1469383163452148
85	2.933333	2.5506416015625	1.045103895187378	0.1252729301452637	2.503656005859375	1.216848571777344	0.09562815856933593	2.474307983398437	1.356915130615234	0.07704387664794922	2.500013305664063	1.573199981689453	0.1054739761352539	2.481629150390625	1.535371673583984	0.1317187881469726	2.401078247070313	1.506217742919922	0.247357292175293	2.404072631835938	1.306552719116211	0.4421779327392578	2.408841430664062	1.140381935119629	0.6069201660156249	2.363897094726562	1.090413482666015	0.6417444763183594	2.321625	1.040481555938721	0.7222877197265625	2.334619140625	1.044970909118652	0.6307554931640624	2.51173876953125	1.539200347900391	0.07084502410888671	2.578800659179687	1.561697967529297	-0.04178952789306641	2.794201416015625	1.646042846679687	-0.2076212615966797	2.78804248046875	1.883501892089844	-0.2163645248413086	2.8290771484375	1.947857666015625	-0.1455424346923828
86	3	2.55344189453125	1.046025924682617	0.1260862998962402	2.5051728515625	1.21771883392334	0.09673291778564452	2.474265747070313	1.357629165649414	0.07806362533569336	2.498413940429687	1.574675842285156	0.1044850578308106	2.480357055664062	1.536887878417969	0.131169189453125	2.40078466796875	1.505812225341797	0.2475562057495117	2.405576416015625	1.307067596435547	0.4437526397705078	2.411662475585937	1.141565078735352	0.6095071716308593	2.3690478515625	1.092419494628906	0.6449173583984376	2.319910278320313	1.04436124420166	0.7194740905761718	2.330153564453125	1.047192066192627	0.6341343994140625	2.510334716796875	1.540408264160156	0.07008046340942384	2.578786987304687	1.561539459228515	-0.04214338493347168	2.794442260742187	1.64464892578125	-0.2088771514892578	2.786266357421875	1.88233169555664	-0.2177315673828125	2.82938916015625	1.947575561523438	-0.1490696105957031
87	3.033333000000001	2.552013671875	1.045373815536499	0.1253769264221191	2.50445263671875	1.217077041625977	0.09584019088745117	2.474514770507812	1.357104537963867	0.07733177947998046	2.499317138671875	1.573735595703125	0.1051361885070801	2.480956909179687	1.53590249633789	0.1314549331665039	2.398518432617188	1.505503524780273	0.2455680923461914	2.402130615234375	1.307711791992187	0.4424039916992187	2.407070190429688	1.142905303955078	0.6085759887695312	2.366250122070312	1.096081588745117	0.6451423034667969	2.335392700195313	1.052976631164551	0.7352677307128906	2.330208374023438	1.048911499023438	0.6213238220214844	2.5113154296875	1.539637237548828	0.07064900588989258	2.578947021484375	1.5608662109375	-0.04197280311584473	2.794963134765625	1.644829895019531	-0.2075636215209961	2.787132080078125	1.882366394042969	-0.215993766784668	2.8291982421875	1.949419219970703	-0.1485152053833008
88	3.100000000000001	2.554104858398437	1.044895473480225	0.1258327293395996	2.50664453125	1.216668785095215	0.09614765930175781	2.474410278320312	1.356018600463867	0.07597888946533203	2.495285888671875	1.573482086181641	0.1012561531066895	2.477663452148438	1.535608001708984	0.1280628471374512	2.398122314453125	1.506889892578125	0.2445325393676758	2.398623291015625	1.309131286621094	0.4416965637207031	2.401086059570313	1.144439781188965	0.6082958374023437	2.35744384765625	1.09706095123291	0.6443469848632812	2.31863037109375	1.04657336807251	0.7211806335449219	2.320224487304688	1.04570051574707	0.6266872863769531	2.507852905273437	1.539195007324219	0.06711685943603515	2.575189086914063	1.56023046875	-0.04576669502258301	2.793482788085937	1.645325378417969	-0.2078431930541992	2.783415405273438	1.882608489990234	-0.2225837249755859	2.826096435546875	1.950774291992188	-0.1567899475097656
89	3.133333	2.554394653320312	1.045098115921021	0.1258090324401855	2.506625854492188	1.216822341918945	0.09538838577270509	2.474688598632812	1.356332901000977	0.0749979248046875	2.495422607421875	1.573912231445313	0.100955436706543	2.477603881835938	1.535945922851563	0.1275641479492187	2.397887084960938	1.507700653076172	0.2441596908569336	2.39753466796875	1.309626434326172	0.4413480834960938	2.3991572265625	1.144584037780762	0.6078996276855468	2.355421997070312	1.097311256408691	0.6439293518066407	2.322336791992187	1.043000114440918	0.7169681396484375	2.315392944335938	1.043260593414307	0.6263984985351563	2.508227172851563	1.539675720214844	0.06680191802978516	2.577859619140625	1.561773254394531	-0.04443380737304688	2.79388720703125	1.647008392333984	-0.2095391845703125	2.78495947265625	1.884675659179688	-0.222364860534668	2.828874145507812	1.951300384521484	-0.1556543273925781
90	3.166667	2.557468994140625	1.043625436782837	0.1251453399658203	2.510073974609375	1.215564895629883	0.09495377731323243	2.4757451171875	1.354333938598633	0.07306808471679688	2.493415405273438	1.572781127929687	0.09428434371948242	2.475688232421875	1.535194763183594	0.1214930076599121	2.399635986328125	1.507728775024414	0.2410958938598633	2.398938354492188	1.30977685546875	0.4384483642578125	2.400432983398438	1.144924957275391	0.6052098999023438	2.357051879882813	1.097829582214355	0.6415520935058594	2.316863037109375	1.045708915710449	0.7169233093261719	2.3166044921875	1.045891006469727	0.623922149658203	2.507128051757813	1.537924560546875	0.06112970733642578	2.578189208984375	1.560476135253906	-0.0490646858215332	2.79422802734375	1.646325805664062	-0.213964729309082	2.784380615234375	1.884029602050781	-0.2266448364257813	2.827735595703125	1.951691284179687	-0.1607729949951172
91	3.233333	2.556660888671875	1.042571443557739	0.1240212936401367	2.509885498046875	1.214074722290039	0.09257126617431641	2.47558447265625	1.352340530395508	0.0694039764404297	2.492389404296875	1.570456939697266	0.08980273056030275	2.474647705078125	1.533006469726562	0.1169977531433105	2.397503173828125	1.508318023681641	0.2363386764526367	2.395029418945312	1.311821350097656	0.4342001495361328	2.394798828125	1.148134811401367	0.6013644409179688	2.34979150390625	1.099985088348389	0.6365887451171874	2.317099609375	1.057720592498779	0.7256996154785156	2.318354370117187	1.0490625	0.6170283813476563	2.50639306640625	1.535584564208984	0.05694208908081054	2.57750537109375	1.557937286376953	-0.05291433143615723	2.7919345703125	1.646305145263672	-0.2173521881103516	2.777927124023438	1.88324853515625	-0.2308699035644531	2.8199091796875	1.950876647949219	-0.1640319900512695
92	3.266667	2.558970336914062	1.042489557266235	0.1226786994934082	2.510967651367188	1.213794082641602	0.09135550689697265	2.476398803710937	1.352194595336914	0.06880984115600586	2.493218017578125	1.570423156738281	0.0897311553955078	2.475275512695313	1.532901550292969	0.1167862243652344	2.398508666992187	1.507596939086914	0.2363332824707031	2.39530078125	1.310708923339844	0.4341907958984375	2.394581176757812	1.146799102783203	0.6014496459960939	2.350516967773438	1.099626144409179	0.6376422119140626	2.3287587890625	1.062919494628906	0.7338110961914063	2.313890747070313	1.050314044952393	0.6113604736328124	2.507413452148437	1.535581878662109	0.05684933471679687	2.579223510742187	1.557950073242187	-0.05274052810668946	2.791199340820313	1.645866638183594	-0.2213258285522461	2.775598999023438	1.88302392578125	-0.2306435775756836	2.818150268554688	1.9508779296875	-0.1643164825439453
93	3.300000000000001	2.560553588867188	1.039433931350708	0.1224331855773926	2.513071411132812	1.210367485046387	0.0908438949584961	2.477796264648437	1.348060821533203	0.06736524963378906	2.492378295898438	1.565926971435547	0.08798003005981445	2.474965942382813	1.528326141357422	0.1150712776184082	2.398708251953125	1.504278244018555	0.2346938858032226	2.397058959960938	1.309406295776367	0.4337613525390625	2.397437377929688	1.147041748046875	0.6018312683105469	2.352720947265625	1.100089538574219	0.6378535766601563	2.330601318359375	1.068287509918213	0.735533416748047	2.308075439453125	1.053536312103271	0.6065651550292969	2.506785034179687	1.531304931640625	0.05515496635437012	2.577681396484375	1.556469451904297	-0.05388255882263183	2.789806884765625	1.648080047607422	-0.2194728012084961	2.774347900390625	1.884661163330078	-0.2290456848144531	2.81560107421875	1.950249145507813	-0.1609443054199219
94	3.333333	2.561492065429687	1.040891897201538	0.1227679634094238	2.512579467773437	1.211434028625488	0.09058092880249023	2.477780151367187	1.349420623779297	0.06759955596923828	2.493586669921875	1.567221527099609	0.0892680320739746	2.476350219726562	1.529534515380859	0.1164026947021484	2.400132080078125	1.503712158203125	0.2359152450561524	2.397798461914062	1.30899853515625	0.4353169250488281	2.397536376953125	1.146715225219727	0.6036264953613282	2.350736083984375	1.097661678314209	0.6382143859863281	2.309362060546875	1.046560771942139	0.7123595275878907	2.311205810546875	1.049593967437744	0.6149978637695312	2.50742822265625	1.532693695068359	0.05602717590332031	2.577166748046875	1.557225189208984	-0.05411610221862793	2.787334228515625	1.648548248291016	-0.2223267059326172	2.77171826171875	1.885273712158203	-0.2313895111083984	2.813916259765625	1.950650268554688	-0.1633317260742188
95	3.366667	2.561623046875	1.037976694107056	0.1204061698913574	2.5131328125	1.208506858825684	0.08841249465942383	2.478389038085937	1.346374328613281	0.06541865158081055	2.494676391601562	1.563980560302734	0.08670010375976563	2.477489990234375	1.526393676757813	0.1139283790588379	2.402572875976563	1.502143402099609	0.2344071502685547	2.398940063476562	1.307407928466797	0.4333705596923828	2.397672485351563	1.145126045227051	0.6013458557128906	2.350532348632813	1.097083026885986	0.6366947326660156	2.319777709960937	1.05804056930542	0.7281463623046875	2.310284912109375	1.05078104019165	0.613973388671875	2.508310791015625	1.529415069580078	0.05348603630065918	2.577223510742187	1.55481005859375	-0.05673066329956054	2.786344360351563	1.647803558349609	-0.2252065505981445	2.770996215820313	1.884367370605469	-0.2329320907592773	2.815181030273437	1.950976257324219	-0.1678147735595703
96	3.4	2.563103637695312	1.037450157165527	0.1201166076660156	2.514088623046875	1.208038764953613	0.08796839904785156	2.479124389648438	1.346026550292969	0.06488973617553712	2.495456420898438	1.564000091552734	0.08561146163940431	2.478329956054687	1.526434143066406	0.113018970489502	2.401963012695313	1.501325439453125	0.2325100936889649	2.399468383789062	1.307067138671875	0.4323900299072265	2.399226440429687	1.145269653320312	0.6012005004882812	2.353054565429687	1.098967765808105	0.6375859375	2.319721313476562	1.055381427764893	0.7216426391601563	2.309550415039062	1.049325996398926	0.6168144531250001	2.509021728515625	1.529295013427734	0.05239945983886719	2.577911865234375	1.555055877685547	-0.05781838607788086	2.787434814453125	1.649256561279297	-0.2255678558349609	2.769954711914062	1.885921539306641	-0.2354341888427735	2.808765258789062	1.954139587402344	-0.1680769424438477
97	3.433333000000001	2.563285766601562	1.036678199768066	0.1200206604003906	2.514959838867187	1.207378959655762	0.08811146545410156	2.479504150390625	1.345076431274414	0.06461544418334961	2.4945673828125	1.562967681884766	0.0855118522644043	2.47775146484375	1.525290954589844	0.112909839630127	2.40117138671875	1.500561065673828	0.2321862411499023	2.399174438476563	1.306529647827148	0.4321119537353516	2.399322143554687	1.144906539916992	0.6009393920898438	2.352625854492188	1.098553733825684	0.6371779785156251	2.321308349609375	1.063409908294678	0.7297836303710938	2.312926025390625	1.053671253204346	0.6106844482421876	2.50824462890625	1.528410552978516	0.05224632263183594	2.5767158203125	1.553572296142578	-0.05835622787475586	2.78632861328125	1.649708404541016	-0.2247326507568359	2.769914184570313	1.886331573486328	-0.2341962127685547	2.809809936523438	1.955067138671875	-0.1677354507446289
98	3.466667000000001	2.5647275390625	1.035403463363648	0.1154726982116699	2.516746215820312	1.206472808837891	0.08392018890380859	2.481501708984375	1.344417510986328	0.0606382942199707	2.4965751953125	1.56244873046875	0.08252617645263671	2.479666137695312	1.52462744140625	0.1097644348144531	2.404581665039062	1.501029083251953	0.2304945678710937	2.402439331054688	1.305410720825195	0.429354965209961	2.402358764648437	1.142346565246582	0.5972273559570312	2.35802001953125	1.095513114929199	0.6336357727050781	2.314883422851563	1.047197359085083	0.7048514709472656	2.311400512695312	1.051575935363769	0.6257425537109375	2.510342407226562	1.527985656738281	0.04909688377380371	2.579146850585937	1.554741638183594	-0.06122491073608398	2.786401245117188	1.652851104736328	-0.2298807220458984	2.765304077148437	1.889292327880859	-0.235344108581543	2.802696044921875	1.955099731445312	-0.1653785858154297
99	3.533333000000001	2.565189697265625	1.035488039016724	0.1154548149108887	2.515866455078125	1.206266181945801	0.08348582458496094	2.480609497070312	1.344371185302734	0.06044943809509278	2.496576904296875	1.562570465087891	0.08189776229858398	2.479804931640625	1.524807800292969	0.1093834495544434	2.405658081054687	1.500742553710938	0.2308316955566406	2.403134765625	1.304786514282227	0.4295337219238281	2.402699340820313	1.141408668518066	0.5972095642089844	2.35727294921875	1.092849395751953	0.6328571166992187	2.315183227539062	1.045310920715332	0.7075033264160155	2.319561279296875	1.048784492492676	0.6276946105957031	2.509922485351562	1.527989349365234	0.04834921073913574	2.578090576171875	1.552642242431641	-0.06315814971923828	2.785488037109375	1.653155151367188	-0.2306973114013672	2.76677685546875	1.890016387939453	-0.2345542602539062	2.803424194335937	1.956503356933594	-0.1648365707397461
100	3.566667000000001	2.56578369140625	1.035601715087891	0.1156107139587402	2.5151220703125	1.205715858459473	0.0817177391052246	2.480795288085937	1.344095809936523	0.05842938041687012	2.4979345703125	1.56227392578125	0.08029779052734376	2.4808232421875	1.524545684814453	0.1076633834838867	2.405283935546875	1.501450744628906	0.2285601959228516	2.402397705078125	1.304379043579102	0.4263368682861328	2.401762451171875	1.14014185333252	0.5933509521484375	2.354738159179687	1.094377834320068	0.6316338500976562	2.324809814453125	1.047414501190186	0.7174439697265624	2.319603393554687	1.04464395904541	0.6218671874999999	2.511227783203125	1.527652191162109	0.04673898315429688	2.579567016601563	1.553606475830078	-0.06440422058105469	2.787854248046875	1.653004241943359	-0.2318051452636719	2.767325805664063	1.889913970947266	-0.2363633880615234	2.806183349609375	1.953905609130859	-0.1655023193359375
101	3.6	2.568477294921875	1.035962831497192	0.112955982208252	2.517873168945313	1.206236740112305	0.07866645050048829	2.483071044921875	1.344582794189453	0.05480422973632812	2.499003540039062	1.563193969726562	0.07650287246704102	2.4820009765625	1.525349945068359	0.1039095916748047	2.407966064453125	1.501148529052734	0.2257122268676758	2.404819213867188	1.303513519287109	0.4232752227783203	2.403719116210937	1.138719596862793	0.5900154418945313	2.354236572265625	1.090015686035156	0.6264741821289063	2.321643920898437	1.037773250579834	0.7054081726074219	2.321133422851562	1.039525699615478	0.6202893371582031	2.512587890625	1.528556396484375	0.04296523857116699	2.581904296875	1.553748870849609	-0.06796112442016602	2.792164184570312	1.653275756835938	-0.233195915222168	2.76897412109375	1.890222961425781	-0.2379095840454102	2.809988891601563	1.951287841796875	-0.1665355911254883
102	3.666667	2.5679033203125	1.036725034713745	0.1121131591796875	2.517272827148437	1.207176307678222	0.07760429000854492	2.483322998046875	1.345978759765625	0.05410837936401367	2.500438232421875	1.564606353759765	0.07724026107788086	2.483012817382813	1.526659027099609	0.1043455123901367	2.404076904296875	1.499597396850586	0.2228813323974609	2.40428466796875	1.300118804931641	0.4192537536621094	2.40483056640625	1.133067192077637	0.5841640014648437	2.356345581054688	1.085237167358398	0.6220396423339845	2.323655639648438	1.028508010864258	0.6974976196289062	2.32042041015625	1.039091762542725	0.6245210876464844	2.514049072265625	1.530049438476563	0.04354235076904297	2.583389404296875	1.554472473144531	-0.0677899169921875	2.789515258789063	1.654136291503906	-0.2388224258422851	2.762545288085938	1.890674133300781	-0.2381480407714844	2.80659423828125	1.952357452392578	-0.1695986938476562
103	3.700000000000001	2.567082763671875	1.036482492446899	0.1125182876586914	2.517452270507813	1.207649063110352	0.07872352218627929	2.483391357421875	1.346620712280274	0.05512426376342773	2.500705688476563	1.565634155273437	0.07737409591674804	2.483533203125	1.527719848632813	0.1048152809143066	2.406002319335937	1.498996368408203	0.2240795288085937	2.406088623046875	1.299601593017578	0.4210489501953125	2.4074912109375	1.133283432006836	0.5872169494628906	2.36000390625	1.085242298126221	0.6247286376953125	2.318680053710938	1.026744213104248	0.6860154724121095	2.326777099609375	1.037617321014404	0.6215523986816407	2.514010375976563	1.530920227050781	0.0436157169342041	2.583279663085937	1.553773651123047	-0.06820993804931641	2.79154150390625	1.654122039794922	-0.2368829956054688	2.763029052734375	1.890943695068359	-0.2378899841308594	2.806925170898437	1.954113586425781	-0.1699757232666016
104	3.733333	2.566678344726562	1.036683155059814	0.1123238372802734	2.5168984375	1.207617324829102	0.07774843978881835	2.482705322265625	1.346429122924805	0.05353731155395508	2.499062377929687	1.565500030517578	0.07572031402587891	2.481737548828125	1.527563598632812	0.1030249977111816	2.405053833007813	1.499432495117187	0.2228827209472656	2.404775634765625	1.299726104736328	0.4194131317138672	2.405878295898438	1.133108840942383	0.5852155456542969	2.358863647460938	1.086804439544678	0.6237021789550781	2.315600830078125	1.033725038528442	0.6923066711425782	2.327491577148438	1.037926509857178	0.6187311401367188	2.51282568359375	1.530796844482422	0.04213956069946289	2.583271484375	1.554377410888672	-0.06883953475952148	2.7921611328125	1.653302734375	-0.2376482238769531	2.763976684570312	1.890130279541016	-0.2387507553100586	2.807171752929688	1.95399365234375	-0.171281135559082
105	3.766667	2.566558715820312	1.036696645736694	0.1125705032348633	2.516675048828125	1.207634765625	0.07815997695922852	2.48239453125	1.346449645996094	0.0540823860168457	2.498571899414062	1.565500732421875	0.0765427474975586	2.481270385742187	1.527517303466797	0.103794807434082	2.404503784179687	1.499225433349609	0.2235649490356446	2.404020141601563	1.299320541381836	0.4199106292724609	2.404953857421875	1.132537254333496	0.5855632629394532	2.357967407226562	1.086171802520752	0.623989013671875	2.312912963867188	1.031686906814575	0.6917618103027343	2.3265830078125	1.037091293334961	0.6198511657714844	2.51237109375	1.530851165771484	0.04292344284057617	2.582748657226563	1.554672607421875	-0.06804192733764648	2.791358032226563	1.654226654052734	-0.2368500061035156	2.762663818359375	1.89097671508789	-0.2374426651000976	2.805262939453125	1.954697204589844	-0.1691940078735352
106	3.833333	2.566559692382812	1.036697002410889	0.1125698738098145	2.516675659179687	1.207634979248047	0.07815921401977538	2.48239453125	1.346449691772461	0.05408154678344726	2.498570922851563	1.565501037597656	0.07654063415527343	2.48127001953125	1.527517639160156	0.1037928733825683	2.404504638671875	1.499226104736328	0.2235638732910156	2.404023681640625	1.299322662353516	0.4199109802246094	2.404960083007813	1.132540885925293	0.5855649108886718	2.357972778320312	1.086175323486328	0.6239923706054687	2.3129248046875	1.031693946838379	0.6917749023437501	2.32658642578125	1.037096633911133	0.6198646850585937	2.512369995117187	1.530851440429688	0.04292120170593262	2.58274609375	1.554672454833984	-0.0680451774597168	2.791352172851562	1.6542265625	-0.2368572235107422	2.762656616210937	1.8909765625	-0.2374523773193359	2.805255737304687	1.954699676513672	-0.1692067565917969
107	3.866667	2.56603759765625	1.035785900115967	0.1119488639831543	2.515556762695312	1.206769721984863	0.07762331390380858	2.4807392578125	1.345596176147461	0.05346871376037597	2.496358154296875	1.564955810546875	0.07584777069091797	2.479521118164063	1.526849029541016	0.1033217277526856	2.401493286132813	1.498211868286133	0.2224603652954101	2.40347265625	1.298824127197266	0.4196334838867187	2.40661669921875	1.132629600524902	0.5860824279785156	2.358195922851563	1.091148368835449	0.6315880737304688	2.300588012695313	1.028778957366943	0.6884913635253906	2.328597900390625	1.037386707305908	0.6212677001953125	2.509893188476562	1.530333831787109	0.04201144218444824	2.578924194335937	1.553580383300781	-0.07004572677612306	2.78812744140625	1.652229339599609	-0.2391074752807617	2.753790771484375	1.888318267822266	-0.2435416030883789	2.796973388671875	1.953419494628906	-0.1774609146118164
108	3.9	2.566467651367187	1.035764259338379	0.1106794204711914	2.51716064453125	1.207470779418945	0.07821789932250976	2.481636474609375	1.346250396728516	0.05458749580383301	2.496918579101563	1.565670349121094	0.07680506134033202	2.480157958984375	1.527551513671875	0.1043193130493164	2.403187377929688	1.499016067504883	0.2242277297973633	2.403239135742187	1.298295333862305	0.4198206634521484	2.404586181640625	1.130867225646973	0.5848002929687499	2.357660400390625	1.091246734619141	0.6315596313476562	2.29534130859375	1.032807224273682	0.6918836059570312	2.324279174804687	1.039405590057373	0.6272552490234375	2.510489624023437	1.531044128417969	0.04298112106323242	2.579166870117187	1.553884918212891	-0.0694316520690918	2.788640991210937	1.650481842041016	-0.2393247985839844	2.752942138671875	1.886403869628906	-0.2450320510864258	2.79624658203125	1.951513702392578	-0.1789616394042969
109	3.933333000000001	2.567716674804688	1.035788860321045	0.1119618797302246	2.51865673828125	1.207528350830078	0.07879776000976563	2.482649291992187	1.346089538574219	0.05422819900512695	2.496073852539062	1.565794525146484	0.07592005157470702	2.479196899414062	1.5276181640625	0.1033340301513672	2.40313037109375	1.497916641235352	0.223742919921875	2.40330078125	1.297365661621094	0.4197801513671875	2.404857421875	1.130147689819336	0.5852183532714844	2.352397094726562	1.091445350646973	0.6321839904785156	2.298459594726562	1.027980669021606	0.6900686950683594	2.325280029296875	1.035840171813965	0.6284032592773438	2.510362060546875	1.531147674560547	0.04239689826965332	2.580554931640625	1.553825225830078	-0.06916979217529297	2.792551147460937	1.650469177246094	-0.2363981018066406	2.752860229492188	1.885712951660156	-0.2467996063232422	2.795737670898437	1.950766387939453	-0.1804833831787109
110	4	2.566803466796875	1.034303693771362	0.1091992492675781	2.518956665039062	1.205937225341797	0.07559164810180664	2.482683715820313	1.343926177978516	0.04990656661987305	2.493849731445312	1.563313812255859	0.07130267333984375	2.47698486328125	1.525124572753906	0.09849911880493165	2.40134228515625	1.499670913696289	0.2199345474243164	2.387316162109375	1.287125595092773	0.401893798828125	2.372790161132812	1.107043304443359	0.5518933715820313	2.322035400390625	1.078859996795654	0.6072819213867188	2.281148193359375	1.008957294464111	0.6725367431640625	2.297800415039062	1.020668344497681	0.616573486328125	2.508856323242187	1.528802398681641	0.03811766242980957	2.58027197265625	1.549766143798828	-0.07248809051513672	2.803742553710937	1.637468505859375	-0.2281728439331055	2.749347778320312	1.866375885009766	-0.2694256286621094	2.789423828125	1.939671142578125	-0.2069153823852539
111	4.033333000000001	2.567242431640625	1.034532875061035	0.1076359672546387	2.519464721679688	1.205978324890137	0.07435352325439454	2.482467651367188	1.343531387329102	0.04847698974609375	2.492779052734375	1.562807342529297	0.06857338714599609	2.475557861328125	1.524806579589844	0.09567425918579101	2.399505004882812	1.507312576293945	0.2179477462768555	2.375061279296875	1.284774444580078	0.3856966247558594	2.347533203125	1.094508945465088	0.5201136932373047	2.293308959960938	1.073934677124023	0.5815639038085938	2.2722958984375	0.9951075649261475	0.6535409545898437	2.281235717773438	1.018857570648193	0.5975859985351563	2.508402099609375	1.528155212402344	0.03594419670104981	2.581496215820312	1.548030853271484	-0.07324085235595704	2.811837524414062	1.628163665771484	-0.2221881713867188	2.745460083007813	1.849098724365234	-0.2829396209716797	2.786692749023437	1.929264190673828	-0.2316531372070312
112	4.066667000000001	2.565781372070313	1.034072462081909	0.107594612121582	2.518342529296875	1.204846878051758	0.07407600784301757	2.480883544921875	1.341573638916016	0.04755263328552246	2.489897583007813	1.560341186523437	0.06440764236450194	2.472364868164062	1.522830474853516	0.09161227035522461	2.395172973632812	1.508951080322266	0.2127314910888672	2.367837524414062	1.282311004638672	0.372190933227539	2.324643920898438	1.083668067932129	0.4848502655029297	2.267460205078125	1.05553178024292	0.5365228729248047	2.246888061523437	0.9667511047124863	0.5903778076171875	2.262583374023437	1.017032387733459	0.5551651611328126	2.506230834960937	1.52539126586914	0.03277899360656739	2.581315795898438	1.542627990722656	-0.07481518936157226	2.819041625976562	1.617393249511719	-0.2124327087402344	2.745737915039062	1.826736785888672	-0.2971644744873047	2.777285522460938	1.91706967163086	-0.2560008316040039
113	4.1	2.5682724609375	1.03376230430603	0.1077165374755859	2.5195458984375	1.204524940490723	0.07432655334472657	2.482204223632812	1.341720092773437	0.04860350799560546	2.491624755859375	1.560859619140625	0.06626801681518554	2.474103759765625	1.523185394287109	0.09341671752929687	2.396479125976563	1.496539733886719	0.2124851379394531	2.357448120117188	1.264066314697266	0.3626113891601562	2.294805053710937	1.060665981292725	0.4538076324462891	2.240894775390625	1.018050929069519	0.4773652801513671	2.21506982421875	0.9443384304046631	0.5512936706542968	2.235956176757813	0.9885353467464446	0.4946070709228516	2.507817016601563	1.525942718505859	0.0344227523803711	2.582507446289062	1.534147979736328	-0.07391209793090821	2.830106689453125	1.589061828613281	-0.2032679290771484	2.751238647460937	1.787657348632812	-0.3072425384521484	2.775792358398437	1.885283416748047	-0.2851217193603516
114	4.166667	2.579579223632813	1.029329824447632	0.1062017135620117	2.532208862304687	1.201058067321777	0.07177371978759765	2.494596313476563	1.338455047607422	0.04441150093078614	2.499175659179687	1.558874786376953	0.05762195587158203	2.4803134765625	1.521375122070312	0.08443291854858398	2.393871337890625	1.492358612060547	0.1959059982299804	2.359289306640625	1.233832504272461	0.2999865264892578	2.273407836914062	1.020651788949966	0.3063407897949219	2.229531127929687	0.97167506980896	0.3248953094482422	2.288240112304687	0.9171212005615235	0.3716395721435547	2.293098388671875	0.91530060005188	0.2941249389648438	2.518232177734375	1.523417999267578	0.02771786785125732	2.602231079101562	1.525654418945313	-0.07508457183837891	2.862836791992187	1.563013031005859	-0.1873094863891602	2.765583618164063	1.718124938964844	-0.3376012420654297	2.791125244140625	1.812942596435547	-0.3536826324462891
115	4.200000000000001	2.56984619140625	1.022814522743225	0.1140272750854492	2.527914916992188	1.194921920776367	0.07824619293212889	2.489745849609375	1.330479064941406	0.04599210548400879	2.490847534179688	1.550322967529297	0.05276550483703613	2.471294677734375	1.513531646728516	0.07963838577270507	2.381362915039062	1.495362991333008	0.1903633346557617	2.348896362304687	1.227914680480957	0.266213150024414	2.239838256835937	1.028353744983673	0.2083607406616211	2.265021240234375	0.9565381698608398	0.264874984741211	2.337273681640625	0.9371892108917237	0.3159185485839844	2.296849975585937	0.915910213470459	0.239301887512207	2.51167529296875	1.514409454345703	0.02500340557098388	2.598330932617188	1.510479766845703	-0.0741676025390625	2.862738647460938	1.535793823242187	-0.1772423706054687	2.77084716796875	1.668804809570313	-0.3483174743652344	2.804788330078125	1.761898559570312	-0.3749177093505859
116	4.233333	2.57279931640625	1.03051478767395	0.1177855606079102	2.531022583007813	1.20229825592041	0.07997932815551757	2.4945009765625	1.338251770019531	0.04735199356079101	2.493783569335938	1.558289245605469	0.05089155006408691	2.473602661132812	1.521637390136719	0.07763348770141601	2.372282592773438	1.501689056396484	0.1782977294921875	2.345057983398438	1.225632850646973	0.2175083923339844	2.248671508789062	1.033974102020264	0.1213171691894531	2.293812133789062	0.9581755809783936	0.1559259948730469	2.3461240234375	0.92663916015625	0.2406417770385742	2.307126342773437	0.9351020221710205	0.164935676574707	2.51579248046875	1.522204406738281	0.02438400363922119	2.602470458984375	1.509729476928711	-0.07254660034179687	2.875471435546875	1.517224990844727	-0.1543764801025391	2.79358544921875	1.626266754150391	-0.3480782928466797	2.776835205078125	1.681885162353516	-0.3991311340332031
117	4.266667	2.569651977539062	1.0350080909729	0.1063827743530273	2.528303100585938	1.206715629577637	0.06883517837524414	2.493306396484375	1.343085159301758	0.03735041618347168	2.494797607421875	1.562835113525391	0.0408363208770752	2.472962280273438	1.526481353759766	0.06647021102905273	2.357773315429688	1.503262023925781	0.1492464752197266	2.34088037109375	1.224599922180176	0.1686224670410156	2.261994750976562	1.050408128738403	0.03312110328674317	2.309635864257812	0.997552728176117	0.01340745162963867	2.387276123046875	0.9444008178710936	0.04218839836120605	2.333607666015625	0.9972137842178345	-0.006084407806396488	2.517655639648438	1.526527435302734	0.01552986240386963	2.608834228515625	1.510094177246094	-0.07559621810913086	2.885820556640625	1.509993179321289	-0.1421581878662109	2.809892456054687	1.604942077636719	-0.3448276824951172	2.791469116210938	1.634962127685547	-0.423194091796875
118	4.300000000000001	2.58112109375	1.039973821640015	0.1045207939147949	2.54016748046875	1.214324569702149	0.06647105407714843	2.509828002929687	1.354606353759766	0.03810702323913574	2.504130737304687	1.577609771728516	0.04069400024414063	2.478812622070313	1.540117980957031	0.06285082244873047	2.35387060546875	1.500350555419922	0.1254659118652344	2.335273193359375	1.218730575561523	0.1367065124511719	2.356409912109375	1.090905353546143	-0.06061909866333008	2.404886962890625	1.045619834899902	-0.07823883819580078	2.458758422851562	0.9717186194360257	-0.05674583435058594	2.424560913085938	1.057110033035278	-0.08439611816406251	2.53259765625	1.541417419433594	0.01943284606933594	2.635851928710937	1.53203515625	-0.06656179428100586	2.920204711914063	1.520132202148438	-0.1165769195556641	2.82915869140625	1.561576812744141	-0.3354060211181641	2.811037475585938	1.570312591552734	-0.4156717834472656
119	4.333333	2.579955932617187	1.034954893112183	0.1103284530639648	2.537570556640625	1.20804793548584	0.06808232116699219	2.503458618164062	1.346329025268555	0.03411868667602539	2.496880615234375	1.569070770263672	0.03950834655761719	2.470257202148438	1.531294891357422	0.05932186889648437	2.3454365234375	1.501630310058594	0.1280505065917969	2.339663818359375	1.226155799865723	0.06003866195678711	2.449693725585937	1.144748828887939	-0.1105993194580078	2.4904033203125	1.094516357421875	-0.1241164245605469	2.518497436523438	1.027346694946289	-0.1391139068603516	2.4865908203125	1.103042743682861	-0.1158073425292969	2.526821533203125	1.533226104736328	0.01974262237548828	2.636401245117188	1.527892395019531	-0.05785448455810546	2.920369262695313	1.515100555419922	-0.1067221717834473	2.842428344726563	1.531487701416016	-0.3331632537841797	2.835057250976563	1.523585693359375	-0.4108096618652344
120	4.4	2.588448852539063	1.031112674713135	0.1237407112121582	2.549694458007813	1.20454052734375	0.07537678146362305	2.522583251953125	1.344842041015625	0.04059955978393555	2.5113466796875	1.568533386230469	0.03442452049255371	2.482520385742188	1.530788543701172	0.05201092910766601	2.344655639648438	1.496770889282226	0.09272102737426757	2.362697998046875	1.241269264221192	-0.03312478733062744	2.510757202148437	1.200553688049316	-0.2161122207641601	2.589096435546875	1.181291412353516	-0.2186235046386719	2.665252197265625	1.162967178344727	-0.2118403015136719	2.621016845703125	1.21674723815918	-0.2354269561767578	2.544752807617187	1.532455017089844	0.02086529064178467	2.663245849609375	1.524178771972656	-0.04422216701507568	2.9509228515625	1.513639404296875	-0.08834719848632813	2.86020703125	1.44785205078125	-0.3016377716064453	2.858616577148438	1.410560394287109	-0.3730904388427735
121	4.433333000000001	2.58312890625	1.027946979522705	0.1351720428466797	2.55037890625	1.20200057220459	0.08481381607055663	2.525674194335937	1.341255096435547	0.04640922546386719	2.509379272460937	1.564299713134766	0.0302186393737793	2.480858520507812	1.526680755615234	0.04842859077453614	2.339505737304687	1.499154495239258	0.08007478713989258	2.366179077148438	1.238788414001465	-0.03499054908752441	2.522015991210937	1.239527740478516	-0.2150899276733398	2.619046752929687	1.240370666503906	-0.2365950622558594	2.726301879882812	1.230097877502442	-0.2507378692626953	2.64146435546875	1.231933181762695	-0.2708378143310547	2.544077026367187	1.528414825439453	0.01936881732940674	2.662123657226562	1.524233917236328	-0.04729170227050782	2.948534301757813	1.509262237548828	-0.09604241943359376	2.851804809570313	1.40285871887207	-0.2911310424804687	2.846252685546875	1.363876159667969	-0.3632267608642578
122	4.466667000000001	2.585370849609375	1.029473384857178	0.1344952774047851	2.555208740234375	1.205296562194824	0.08387011337280273	2.529604614257813	1.344601638793945	0.04256185913085938	2.515727294921875	1.569048065185547	0.02299690818786621	2.485957885742188	1.531562622070313	0.04051368141174316	2.341456909179688	1.507619537353516	0.06131583404541015	2.382786865234375	1.254336784362793	-0.0660987319946289	2.568781127929688	1.264323776245117	-0.2175530853271485	2.6652607421875	1.271130599975586	-0.240696044921875	2.772634765625	1.277767517089844	-0.2565379486083985	2.699447021484375	1.278538391113281	-0.2698055267333984	2.550795166015625	1.532585327148438	0.01399934101104736	2.671995727539063	1.526437225341797	-0.04794711494445801	2.950657592773438	1.479148345947266	-0.1196240463256836	2.842938720703125	1.365836883544922	-0.306375732421875	2.847445678710938	1.334718627929687	-0.3753155670166015
123	4.533333000000001	2.56359912109375	1.029698055267334	0.1686052398681641	2.53407275390625	1.204556510925293	0.1093942222595215	2.511245727539062	1.344402053833008	0.06397518157958984	2.50559228515625	1.570531066894531	0.04056997489929199	2.47304833984375	1.533813385009766	0.05583382606506348	2.325588623046875	1.512496948242188	0.07083707427978515	2.384078735351562	1.254866767883301	-0.04607130432128907	2.598603597005208	1.266206766764323	-0.149968505859375	2.687451782226562	1.274593139648438	-0.1851016235351562	2.77602783203125	1.281868492126465	-0.2055236358642578	2.700512084960938	1.251566627502442	-0.2555337524414062	2.540538330078125	1.532754516601563	0.0351642017364502	2.668148559570312	1.520218627929688	-0.0156572847366333	2.947899536132812	1.455252105712891	-0.0831593246459961	2.834337646484375	1.347539082845052	-0.2549106140136719	2.855451782226563	1.299914245605469	-0.3182833404541016
124	4.566667000000001	2.568401977539062	1.035860198974609	0.1698806762695312	2.538320434570313	1.211651161193848	0.1139730758666992	2.515234375	1.352238616943359	0.07119341659545898	2.5047060546875	1.577915954589844	0.04740885353088379	2.47291552734375	1.540582489013672	0.06261651611328126	2.325381591796875	1.517883499145508	0.07442996215820313	2.386912231445312	1.259749710083008	-0.03865274620056152	2.606279947916667	1.276989440917969	-0.1262870076497396	2.689906494140625	1.285604156494141	-0.1645001678466797	2.775887817382813	1.307000183105469	-0.2038069305419922	2.656043701171875	1.269308349609375	-0.2530392608642578	2.540497802734375	1.540919250488281	0.04218359565734864	2.667506225585937	1.532135559082031	-0.01041711115837097	2.943592529296875	1.449806655883789	-0.07283785629272461	2.8163603515625	1.302138122558594	-0.2211540451049805	2.82471630859375	1.230682487487793	-0.2698551025390625
125	4.6	2.547120361328125	1.031533778190613	0.1886258544921875	2.513410888671875	1.204820701599121	0.1360226821899414	2.489612060546875	1.344486328125	0.09841701507568359	2.476355346679687	1.565617858886719	0.06778598022460937	2.445820556640625	1.529179351806641	0.08490041351318359	2.300144287109375	1.508552505493164	0.09727729034423829	2.3649951171875	1.251153549194336	-0.006566136360168458	2.584182210286459	1.266900238037109	-0.0897547124226888	2.664729736328125	1.275882781982422	-0.1284248504638672	2.74812939453125	1.291878631591797	-0.1547300415039063	2.637105712890625	1.257282791137695	-0.2132311859130859	2.511845703125	1.529299377441406	0.06285725021362304	2.632470947265625	1.520623107910156	0.002901695311069488	2.904579345703125	1.431546524047852	-0.04749675941467285	2.77644873046875	1.284336334228516	-0.1924481506347656	2.793489501953125	1.216155494689942	-0.2456136474609375
126	4.633333	2.528653442382812	1.023536028861999	0.2082810897827148	2.4934345703125	1.196274604797363	0.1570485229492188	2.47252490234375	1.337683715820313	0.1249155502319336	2.458933959960937	1.558122314453125	0.09351472091674805	2.428776000976562	1.521839660644531	0.1114670944213867	2.286052490234375	1.515981903076172	0.148223014831543	2.294131958007813	1.239727363586426	0.07695907211303711	2.49214892578125	1.239098342895508	-0.05781438064575195	2.587122314453125	1.24013117980957	-0.0700725440979004	2.685298950195312	1.238183570861816	-0.09438134765625	2.584778076171875	1.222274490356445	-0.1546130752563477	2.49419384765625	1.521887237548828	0.0879849967956543	2.612500122070312	1.509819076538086	0.02272692966461182	2.863019775390625	1.373312606811524	-0.03213349723815918	2.723417602539063	1.253848419189453	-0.1871395416259766	2.713874633789063	1.192272300720215	-0.2165938720703125
127	4.666667	2.521125244140625	1.028947712898254	0.2120037384033203	2.4849658203125	1.202912651062012	0.1664040832519531	2.466189331054688	1.346056167602539	0.1414692001342773	2.450549072265625	1.566793792724609	0.1137677764892578	2.421616943359375	1.53018408203125	0.1330947799682617	2.283360107421875	1.521981384277344	0.1809592666625977	2.282508544921875	1.245027442932129	0.1165345001220703	2.472859252929688	1.241597915649414	-0.02857851982116699	2.55913232421875	1.223124214172363	-0.03530608367919922	2.643309326171875	1.189752494812012	-0.04308796691894532	2.560909912109375	1.226480171203613	-0.1262238655090332	2.485385375976563	1.530761077880859	0.1056023674011231	2.598276977539062	1.517101516723633	0.03165464973449707	2.832466430664062	1.349580978393555	-0.005756654739379883	2.67905029296875	1.216717315673828	-0.1279323196411133	2.65620703125	1.158077301025391	-0.1715694198608398
128	4.700000000000001	2.5067314453125	1.024676184654236	0.2201871490478516	2.46979638671875	1.198944633483887	0.1833457260131836	2.451354370117188	1.342127044677734	0.1643394622802734	2.434412353515625	1.561416839599609	0.1403147659301758	2.408616333007813	1.525316345214844	0.1636447677612305	2.28156884765625	1.518581756591797	0.2341667785644531	2.246030151367187	1.242765586853027	0.2192001113891602	2.396068359375	1.244298042297363	0.03554055976867676	2.471362670898437	1.219456504821777	0.0140678596496582	2.538542602539063	1.185676086425781	-0.007798149108886716	2.469328369140625	1.21542064666748	-0.07077168464660645	2.46684619140625	1.525333129882813	0.1267753524780273	2.567792114257813	1.516193740844727	0.03895693206787109	2.779437133789063	1.325681457519531	-0.006096968650817871	2.580857543945313	1.212156433105469	-0.06637033081054688	2.550988037109375	1.170446273803711	-0.1340374526977539
129	4.733333	2.504316528320312	1.011825370311737	0.2306797637939453	2.467899169921875	1.187449424743652	0.196871223449707	2.448734252929688	1.33044987487793	0.1784193878173828	2.439804565429688	1.550484924316406	0.1510478515625	2.415381469726563	1.516073394775391	0.1783223190307617	2.302182739257812	1.513991516113281	0.2684289855957032	2.235561401367187	1.256134864807129	0.3275456848144531	2.35557861328125	1.244872039794922	0.1234717102050781	2.444753540039063	1.236216133117676	0.09713450241088867	2.547841064453125	1.242344467163086	0.06416023254394532	2.4002529296875	1.225443214416504	0.00102958106994629	2.468459594726562	1.512448852539062	0.1345199584960937	2.56470458984375	1.482426086425781	0.04609557914733887	2.729942993164062	1.258363464355469	-0.02932892227172852	2.493133911132813	1.240010307312012	-0.02419550132751465	2.453125610351562	1.205661712646484	-0.1039099197387695
130	4.766667	2.473129150390625	1.008204858064651	0.2357957305908203	2.432696166992187	1.182777938842773	0.20605078125	2.410577880859375	1.324796798706055	0.1908518142700195	2.408699584960938	1.543964447021484	0.1638683776855469	2.386413452148437	1.510837158203125	0.194015380859375	2.286896606445313	1.521512878417969	0.2985880279541016	2.189298461914063	1.319299026489258	0.4664728088378907	2.25216748046875	1.294043609619141	0.2410204086303711	2.348314575195313	1.276587799072266	0.23458935546875	2.44328369140625	1.291607719421387	0.1864660873413086	2.339445434570313	1.248029777526856	0.1437214279174805	2.433091918945312	1.504865325927734	0.1441574554443359	2.515444458007813	1.472146362304688	0.0439953727722168	2.6518359375	1.231220123291016	-0.02707696723937988	2.4272333984375	1.257900062561035	0.02121890258789062	2.350459350585937	1.317533966064453	-0.01614734077453613
131	4.833333	2.489271240234375	0.9984094858169557	0.2512410430908203	2.446906127929688	1.172787002563477	0.2315178375244141	2.423117553710938	1.313837615966797	0.2241139602661133	2.420877685546875	1.53048193359375	0.1974944076538086	2.406655639648438	1.498000045776367	0.2323694229125977	2.350229614257812	1.531333251953125	0.3583435668945312	2.219288452148438	1.429719741821289	0.5722590637207031	2.125611206054687	1.328346054077148	0.615130859375	2.150042236328125	1.297221420288086	0.6389971923828125	2.183067504882812	1.382309997558594	0.6737053527832031	2.133686889648438	1.245941993713379	0.5770501098632812	2.437654052734375	1.491520843505859	0.1724576797485352	2.493619873046875	1.455448348999024	0.05779963302612305	2.563066284179687	1.201391792297363	-0.02179188394546509	2.378844848632813	1.245806327819824	0.08491503286361694	2.330468139648437	1.337192138671875	0.09598088502883911
132	4.866667	2.45678466796875	0.9821349353790283	0.26612109375	2.421998779296875	1.156663360595703	0.2411018753051758	2.40174072265625	1.297046676635742	0.2272939682006836	2.407723266601562	1.513518707275391	0.1984605102539063	2.394978881835938	1.482640350341797	0.234788444519043	2.349744262695313	1.501968505859375	0.370343505859375	2.200588745117187	1.409261047363281	0.5667326965332031	1.989291564941406	1.376276901245117	0.6324795532226563	1.978070983886719	1.367152328491211	0.708512939453125	1.962037048339844	1.437258087158203	0.7630800170898437	1.969130004882812	1.367219757080078	0.7092713012695313	2.420409301757813	1.47292512512207	0.172550407409668	2.458276611328125	1.434665084838867	0.05267399597167969	2.403954223632812	1.167864852905273	-0.02535787582397461	2.243230590820312	1.239711463928223	0.1280763893127441	2.250422973632813	1.314446502685547	0.1989831085205078
133	4.9	2.4517041015625	0.9677901477813721	0.2719427490234375	2.410685546875	1.144256118774414	0.252471809387207	2.369116333007812	1.282059463500977	0.2292754287719727	2.388785522460938	1.502673980712891	0.2151856384277344	2.374071166992187	1.469616683959961	0.2498447265625	2.314832153320312	1.473130035400391	0.3823144226074219	2.218555786132812	1.384769790649414	0.6297802124023437	1.987968078613281	1.387845199584961	0.68110009765625	1.97972314453125	1.39953092956543	0.7754671020507813	1.933744750976563	1.42330842590332	0.8288965148925781	1.915649108886719	1.367834655761719	0.7806066589355469	2.398950927734375	1.462709274291992	0.186077751159668	2.447173950195312	1.445116333007813	0.06191818618774414	2.336827392578125	1.193880851745606	-0.02451751899719238	2.193162841796875	1.263356071472168	0.1526548461914062	2.20447314453125	1.317951461791992	0.2393431396484375
134	4.933333000000001	2.45250732421875	0.9597145366668701	0.2692917327880859	2.411551513671875	1.135623222351074	0.2503946075439453	2.371607299804688	1.273594375610351	0.2288292694091797	2.387230590820312	1.493665023803711	0.213787353515625	2.373948486328125	1.46058576965332	0.2487457809448242	2.315991333007813	1.465922409057617	0.3805886993408203	2.230733642578125	1.398635818481445	0.6383564147949219	2.010129577636719	1.395776596069336	0.7222463684082032	2.028665771484375	1.414806915283203	0.8154790649414063	1.999397338867188	1.435244812011719	0.8859784851074218	1.976328247070313	1.374696594238281	0.8376113586425782	2.39731591796875	1.453937072753906	0.1846459503173828	2.437455932617187	1.441411636352539	0.05759734153747559	2.30407666015625	1.204070274353027	-0.03178688812255859	2.172906860351563	1.263004501342773	0.1582262573242187	2.191771606445312	1.298894546508789	0.2519398651123047
135	4.966667000000001	2.451985961914063	0.9533756885528564	0.268508560180664	2.410831420898438	1.128118637084961	0.2487246704101563	2.373677612304688	1.266244140625	0.2288309860229492	2.387073486328125	1.485494766235352	0.2181729125976563	2.374166870117187	1.451795959472656	0.2522733078002929	2.306471313476562	1.457649551391602	0.3794989929199218	2.232140258789062	1.398408493041992	0.6409767150878907	2.0306611328125	1.401255752563477	0.7603363647460937	2.059542541503906	1.423685821533203	0.8507563781738281	2.023807861328125	1.437601165771484	0.9093195495605468	2.029271179199219	1.373260101318359	0.8771322631835937	2.397508666992187	1.446661117553711	0.1884351348876953	2.435265502929687	1.44468766784668	0.06072807693481445	2.28354638671875	1.221880241394043	-0.0303689022064209	2.160684692382812	1.252798294067383	0.1709929046630859	2.16942724609375	1.29123014831543	0.2662312316894531
136	5	2.452379028320313	0.9494531345367432	0.2685369262695312	2.409793334960938	1.124320167541504	0.2492667007446289	2.372546875	1.263007446289063	0.230907096862793	2.387306030273438	1.482732772827148	0.2219849548339844	2.37431396484375	1.448759918212891	0.2559394302368164	2.304785400390625	1.454798522949219	0.3826903076171875	2.222289794921875	1.4097646484375	0.6468240051269531	2.039312927246094	1.41107243347168	0.7947045593261719	2.0826494140625	1.429115280151367	0.8802103271484375	2.043863525390625	1.437444915771484	0.9396042785644532	2.061096313476562	1.375837051391601	0.9036817016601562	2.397383422851562	1.443996597290039	0.1918116302490234	2.43393505859375	1.446253005981445	0.06342520141601563	2.276769897460937	1.222886459350586	-0.01737070274353027	2.1629677734375	1.252202392578125	0.1898813018798828	2.169351928710937	1.285995574951172	0.2884032897949219
137	5.066667000000001	2.452990234375	0.9442124118804931	0.2659724426269531	2.409724609375	1.118793239593506	0.2443659896850586	2.371984375	1.257323638916016	0.2242224731445313	2.390638916015625	1.477225677490234	0.2170237884521484	2.37631591796875	1.443202529907226	0.2505036239624023	2.30549658203125	1.452434982299805	0.375353744506836	2.223979248046875	1.405907958984375	0.6400530090332031	2.061676879882812	1.41476985168457	0.8082369384765625	2.110611328125	1.442848999023437	0.8873092956542969	2.070866760253907	1.445434692382813	0.9395488586425781	2.07522314453125	1.394858306884766	0.9289244384765625	2.400741455078125	1.438441375732422	0.1867988739013672	2.437934936523438	1.449195373535156	0.05894688034057617	2.284659057617187	1.218096008300781	-0.004087441444396973	2.166570922851562	1.241883583068848	0.2021779174804688	2.1681279296875	1.272805206298828	0.3028800201416015
138	5.1	2.452719482421875	0.9427298698425293	0.2651853256225586	2.40972998046875	1.117393844604492	0.2439018173217773	2.373349243164062	1.256403106689453	0.2248002014160156	2.392022827148438	1.47623991394043	0.2211080474853516	2.378321044921875	1.441660232543945	0.2542465133666992	2.31240625	1.452589401245117	0.3822945098876953	2.2266044921875	1.407776062011719	0.6459307250976563	2.071691284179687	1.419310531616211	0.8212764892578125	2.112638427734375	1.446872787475586	0.9033905334472656	2.081259216308593	1.446023834228515	0.9601546325683594	2.0794375	1.395916000366211	0.9406277465820313	2.40151416015625	1.438017074584961	0.1900265426635742	2.438425048828125	1.447869293212891	0.06212409210205078	2.283547607421875	1.216713623046875	-0.000524893760681152	2.168669311523438	1.241963653564453	0.2072800827026367	2.167045288085937	1.27117839050293	0.30828271484375
139	5.133333	2.45362109375	0.9379472198486328	0.2615791931152344	2.411734008789063	1.113508487701416	0.2404486465454101	2.376237670898438	1.253221031188965	0.221480583190918	2.394216186523438	1.473828704833984	0.215921028137207	2.38062451171875	1.439360427856445	0.2494717636108398	2.3142275390625	1.450080184936523	0.3775874633789063	2.23023046875	1.406146331787109	0.6426177368164063	2.076047607421875	1.41906071472168	0.8203176574707032	2.112924438476563	1.444719696044922	0.9050023498535156	2.080604431152344	1.447605697631836	0.9612721862792968	2.081139770507813	1.397997161865234	0.94141064453125	2.403834228515625	1.435253463745117	0.1850456161499023	2.438305541992188	1.447557830810547	0.05621371841430664	2.28155126953125	1.215088195800781	0.000871450424194337	2.170399536132813	1.242942939758301	0.2111750564575195	2.166207275390625	1.270903350830078	0.3130719299316406
140	5.166667	2.454589477539063	0.9347284202575683	0.2600651016235351	2.413612426757813	1.110080093383789	0.2386925506591797	2.378671752929687	1.249564834594727	0.2193884506225586	2.396069580078125	1.469807357788086	0.2143224563598633	2.382308227539062	1.435307952880859	0.2476366424560547	2.314798583984375	1.445002639770508	0.3748724670410156	2.230875	1.405405853271484	0.6399347534179687	2.08233349609375	1.420150344848633	0.8215514221191407	2.117786376953125	1.45136540222168	0.9063115234375001	2.088756774902344	1.450632614135742	0.9533284606933594	2.089810913085937	1.402208114624024	0.9424683532714844	2.406037963867187	1.43138835144043	0.1835355377197266	2.441308227539063	1.444907424926758	0.05535735321044922	2.27677099609375	1.219107383728027	-0.002574343681335448	2.17271826171875	1.243458396911621	0.2110512771606445	2.16172412109375	1.272227783203125	0.3117176971435547
141	5.233333	2.455015869140625	0.9301733322143555	0.2562353897094727	2.415647583007813	1.105620719909668	0.2349380569458008	2.381283325195312	1.244890075683594	0.2150007095336914	2.389777465820313	1.465216918945312	0.2086886749267578	2.377052734375	1.430431640625	0.2420073699951172	2.31255224609375	1.438428985595703	0.3710847930908203	2.22785205078125	1.404777053833008	0.636274169921875	2.089814331054687	1.418847137451172	0.8251114196777344	2.126156494140625	1.453626007080078	0.9076406555175781	2.098326354980469	1.449286956787109	0.9565025634765625	2.092283569335938	1.400883880615234	0.9451026916503906	2.401640991210938	1.427141128540039	0.1783310165405274	2.44624560546875	1.443825866699219	0.0536650276184082	2.276504028320312	1.221835014343262	-0.002322698593139648	2.163701904296875	1.24941983795166	0.2059226608276367	2.152335693359375	1.267104415893554	0.3073046569824219
142	5.266667	2.45405712890625	0.9275618515014649	0.2557799377441407	2.414697387695313	1.102813674926758	0.2348573150634766	2.3804384765625	1.241972724914551	0.2153009033203125	2.389328369140625	1.462005950927734	0.209761344909668	2.3766533203125	1.427170059204101	0.2429526672363281	2.312672485351563	1.435210021972656	0.3720932312011719	2.229245483398437	1.401606384277344	0.6372969970703125	2.092973999023438	1.415404556274414	0.8270861511230468	2.129991333007812	1.450229400634766	0.9091987915039063	2.102558471679687	1.445817138671875	0.9578740844726563	2.09596533203125	1.397961624145508	0.9468941650390625	2.401011352539062	1.424071166992187	0.1792681121826172	2.445138671875	1.440841262817383	0.0546268367767334	2.273931640625	1.220503433227539	-0.001598779678344726	2.161143798828125	1.247543022155762	0.2063929748535156	2.152622436523437	1.266405136108399	0.3070981597900391
143	5.300000000000001	2.454635375976562	0.9261387023925781	0.2545660400390625	2.41558837890625	1.101971496582031	0.2342477416992187	2.381192993164063	1.241462219238281	0.2146088027954102	2.391810913085937	1.461957244873047	0.2114038696289062	2.378565673828125	1.426794586181641	0.2442203369140625	2.312863037109375	1.434472366333008	0.3730575103759766	2.225364990234375	1.401657348632813	0.637637451171875	2.094739990234375	1.414529266357422	0.832144775390625	2.128871948242188	1.449720809936524	0.915097412109375	2.09863916015625	1.446098785400391	0.9650498962402344	2.094421264648438	1.396940063476563	0.9518597412109375	2.403489868164063	1.424173263549805	0.1805308990478516	2.448694702148438	1.440475311279297	0.05588442420959473	2.280842407226563	1.218853996276855	-0.005843794822692872	2.164993896484375	1.245358352661133	0.2012421493530274	2.149616455078125	1.267571594238281	0.3016907501220703
144	5.333333	2.45435107421875	0.9262282562255859	0.2544446945190429	2.415013793945312	1.102063266754151	0.2344423065185547	2.380413452148438	1.241566444396973	0.2150834503173828	2.389992309570312	1.462179443359375	0.2121783905029297	2.3770224609375	1.426901107788086	0.2449930953979492	2.311689697265625	1.434296676635742	0.3740815734863281	2.225106689453125	1.401428665161133	0.6389740600585938	2.095648681640625	1.413771728515625	0.8343016357421875	2.13155224609375	1.450154312133789	0.9162296447753906	2.103377014160156	1.448316192626953	0.9648377990722656	2.099684936523437	1.397431869506836	0.9546940917968749	2.401743774414062	1.424480087280273	0.1812013626098633	2.44635498046875	1.441190704345703	0.05635456657409668	2.278985107421875	1.219233291625977	-0.005291805267333985	2.163926513671875	1.245228691101074	0.2023541717529297	2.151010620117188	1.267682388305664	0.3027525177001953
145	5.366667	2.456327758789063	0.9252325401306152	0.2550337982177734	2.4167939453125	1.100912582397461	0.2341663360595703	2.379866333007812	1.239521415710449	0.212556037902832	2.386255615234375	1.460328887939453	0.2110832061767578	2.373457397460937	1.424633361816406	0.2435352249145508	2.310314331054688	1.431371475219727	0.3739680480957031	2.224851928710938	1.401280227661133	0.6398188781738281	2.097830932617188	1.415353530883789	0.8365776672363281	2.132855590820313	1.447029388427734	0.9210216674804688	2.109026977539062	1.436187713623047	0.9599571533203125	2.102602783203125	1.386388565063477	0.951861572265625	2.398880126953125	1.423003463745117	0.1800170059204101	2.449846801757813	1.441579605102539	0.05811288642883301	2.281904052734375	1.220880126953125	-0.007500062942504881	2.161183959960938	1.245987266540527	0.1970050506591797	2.156786987304688	1.266890014648438	0.2979071807861328
146	5.433333000000001	2.456627563476562	0.9258263473510743	0.2550796051025391	2.416462646484375	1.101187198638916	0.234315299987793	2.3782890625	1.239260475158691	0.2122821655273437	2.385741943359375	1.459849822998047	0.212341667175293	2.3727978515625	1.424035491943359	0.2445155639648438	2.310494873046875	1.42991552734375	0.3753172607421875	2.222284423828125	1.400139663696289	0.6401491088867188	2.097501831054688	1.413865615844726	0.8380647277832032	2.1318515625	1.448128234863281	0.9220485839843751	2.109480834960937	1.434587112426758	0.9619061279296874	2.1024033203125	1.387095687866211	0.9542573547363282	2.398159423828125	1.422699295043945	0.1810452728271484	2.448910400390625	1.44142251586914	0.0592237548828125	2.281090087890625	1.22160147857666	-0.009267364501953125	2.160266845703125	1.244801223754883	0.1950170288085938	2.153205200195313	1.270204299926758	0.2947477874755859
147	5.466667000000001	2.456539916992187	0.9197945518493652	0.2539374160766601	2.416175170898438	1.095192737579346	0.2343822479248047	2.376543701171875	1.232755149841309	0.2120615615844726	2.383916870117187	1.453177536010742	0.2088353424072266	2.371023315429688	1.417877578735351	0.2415218276977539	2.311607299804687	1.426212692260742	0.3732049102783203	2.223880859375	1.393776443481445	0.637841552734375	2.097405883789063	1.405003890991211	0.8345858459472656	2.132293579101562	1.434769653320312	0.920211669921875	2.109821655273437	1.415278213500977	0.9619178161621094	2.102524169921875	1.374998886108398	0.9506297912597657	2.396310546875	1.415579803466797	0.1781122207641602	2.448256103515625	1.43687776184082	0.05707637596130372	2.28063525390625	1.216040473937988	-0.009470367431640626	2.157309448242188	1.244485847473145	0.1920150756835937	2.159157348632812	1.262782600402832	0.2915739898681641
148	5.5	2.4562822265625	0.9226231956481934	0.2534862823486328	2.415930541992187	1.098519599914551	0.2330072174072266	2.37559423828125	1.236220527648926	0.2096851272583008	2.384380126953125	1.457241897583008	0.2088325653076172	2.371241577148437	1.421579818725586	0.2412151031494141	2.309718383789062	1.420746520996094	0.3723599395751953	2.221235717773438	1.391261184692383	0.6381917419433594	2.094657348632812	1.393208755493164	0.8367402954101562	2.130742797851562	1.422542678833008	0.9219524536132813	2.103217163085938	1.411867523193359	0.9578981933593751	2.10176708984375	1.381838577270508	0.9593255615234375	2.396556762695313	1.419785125732422	0.1776294174194336	2.44585791015625	1.439413833618164	0.05482903480529785	2.285920654296875	1.213228935241699	-0.01713775634765625	2.156855712890625	1.236987556457519	0.1826081848144531	2.154654541015625	1.262100280761719	0.2819598388671875
149	5.533333000000001	2.456391357421875	0.9245303688049316	0.2534947280883789	2.414894165039063	1.100052783966064	0.2337284317016602	2.374088500976562	1.237607200622559	0.2114518585205078	2.380996826171875	1.458548721313476	0.2124710235595703	2.368187377929687	1.422534286499023	0.2445303344726563	2.308103149414062	1.421502731323242	0.3759766082763671	2.219811889648438	1.39042236328125	0.6414002990722656	2.092202270507812	1.39106462097168	0.8388856201171875	2.127736328125	1.421484527587891	0.9237905578613281	2.099887939453125	1.412604736328125	0.9595036621093751	2.09949169921875	1.380269500732422	0.9614602966308594	2.393464111328125	1.421480453491211	0.1809697418212891	2.443072631835937	1.440955764770508	0.0584628677368164	2.281279174804688	1.217309906005859	-0.01624703025817871	2.15236376953125	1.237361473083496	0.1838836288452148	2.1513984375	1.260363723754883	0.2830827331542969
150	5.6	2.45498486328125	0.925234992980957	0.2541081237792969	2.414087280273438	1.100741729736328	0.2354904937744141	2.373519165039062	1.238194892883301	0.2138434753417969	2.383552612304688	1.458431457519531	0.2159935531616211	2.370522216796875	1.422510055541992	0.2479049835205078	2.312021240234375	1.422974609375	0.38013427734375	2.21956298828125	1.389560623168945	0.6432855224609375	2.088407104492187	1.388337036132812	0.8381833190917969	2.119495971679688	1.416554092407226	0.925571044921875	2.098947021484375	1.409357269287109	0.9433138732910156	2.098133911132813	1.380542190551758	0.9593403320312499	2.3952109375	1.421470550537109	0.184249641418457	2.441809326171875	1.440559036254883	0.06070689964294434	2.277740600585938	1.219426307678223	-0.01700175285339355	2.1562060546875	1.237266265869141	0.187403205871582	2.144363647460938	1.251392715454102	0.2818943939208984
151	5.633333	2.454412475585937	0.9257527847290039	0.254664909362793	2.41411083984375	1.10108271408081	0.2350928115844726	2.3770126953125	1.239478424072266	0.2148264770507813	2.38354833984375	1.459542922973633	0.2161904754638672	2.371033569335937	1.423557556152344	0.2481731033325195	2.310108032226562	1.422792984008789	0.3787869720458985	2.221286865234375	1.388521057128906	0.6426800842285156	2.086420288085938	1.386941284179688	0.8350342102050781	2.121560424804688	1.413214050292969	0.9204985961914063	2.0996904296875	1.409587265014649	0.9385462036132812	2.1035927734375	1.376735260009766	0.951924560546875	2.395843139648438	1.422736267089844	0.1846402282714844	2.441163452148437	1.439944122314453	0.0603298625946045	2.278716430664062	1.217564735412598	-0.0163153305053711	2.154419799804687	1.23652961730957	0.1862439270019531	2.143363525390625	1.251545654296875	0.2810199737548828
152	5.666667	2.454497802734375	0.9264683532714844	0.2548399276733398	2.414337280273438	1.101889408111572	0.2356220779418945	2.377321044921875	1.240349464416504	0.215617660522461	2.383677612304687	1.460422027587891	0.2175546264648437	2.371145263671875	1.424345260620117	0.2494286499023438	2.309751708984375	1.422765106201172	0.3798595123291015	2.2185458984375	1.38432942199707	0.6423464050292969	2.081009765625	1.381006820678711	0.8326147460937501	2.113199829101562	1.396413848876953	0.9219342346191406	2.090471923828125	1.394955062866211	0.9388541870117187	2.088408508300781	1.353283981323242	0.9483798217773438	2.396048095703125	1.423703475952149	0.1859259643554688	2.441056030273438	1.441315048217773	0.06155077362060547	2.277823364257813	1.219453285217285	-0.01485550498962402	2.155189697265625	1.238695358276367	0.1886954956054687	2.141565795898438	1.253091491699219	0.2817531433105468
153	5.733333	2.454706298828125	0.9320683212280273	0.2509201736450195	2.415119750976563	1.108312953948975	0.2319156799316406	2.379788208007812	1.248008155822754	0.2131762390136719	2.395335327148437	1.468416748046875	0.2131107559204102	2.382322875976563	1.433019989013672	0.2457896652221679	2.319650268554688	1.432491653442383	0.3766810302734375	2.220978271484375	1.346631500244141	0.6260141296386719	2.048992431640625	1.320105621337891	0.7843458251953125	2.079385009765625	1.333752700805664	0.8752278747558594	2.046753356933594	1.322698791503906	0.9115567016601562	2.048957763671875	1.300030685424805	0.9055690612792968	2.40518115234375	1.430833633422852	0.1812789916992187	2.440707763671875	1.44238410949707	0.05265966606140136	2.270748168945312	1.220702194213867	-0.01325682067871094	2.138061645507813	1.242033813476562	0.1842077713012695	2.106083374023438	1.268256408691406	0.2769901123046875
154	5.766667	2.454980590820313	0.9319024429321289	0.2499333114624023	2.414600830078125	1.108709915161133	0.2326603698730469	2.379553833007813	1.249214538574219	0.216243293762207	2.395608154296875	1.470155746459961	0.219872802734375	2.382381225585938	1.434136856079101	0.2520029220581055	2.318395263671875	1.431469879150391	0.3826320495605469	2.208513793945313	1.327497299194336	0.6208319091796874	2.036390197753907	1.281492912292481	0.7724849853515625	2.06306982421875	1.297537460327149	0.8642456665039062	2.029233642578125	1.293414794921875	0.901317169189453	2.058784729003906	1.273279769897461	0.9014178161621094	2.40550244140625	1.432999114990234	0.1873755111694336	2.4390576171875	1.444083587646484	0.05792422866821289	2.27076708984375	1.222059913635254	-0.01438734149932861	2.135719116210938	1.242637710571289	0.1822684783935547	2.094877563476563	1.277266227722168	0.2684222640991211
155	5.800000000000001	2.456166259765625	0.9390287837982177	0.2508468627929688	2.415810668945312	1.115555812835693	0.2311140975952148	2.381209350585937	1.255980209350586	0.2129738311767578	2.399496459960938	1.477036575317383	0.2139613876342774	2.386453125	1.441473937988281	0.246756721496582	2.32451806640625	1.436453506469727	0.3784169616699219	2.217827758789062	1.294749771118164	0.5981745300292969	2.033085693359375	1.219304512023926	0.7210628967285156	2.051936218261718	1.211886459350586	0.8164524536132812	2.044906982421875	1.189417839050293	0.8237222595214844	2.068024291992187	1.230163238525391	0.8485458984375001	2.40848388671875	1.439378616333008	0.1816389846801758	2.439010009765625	1.443631622314453	0.05094069862365723	2.260296997070312	1.226893760681152	-0.01056618022918701	2.120031127929687	1.250453926086426	0.1828015441894531	2.084734375	1.292555572509766	0.269039924621582
156	5.866667	2.4665439453125	0.9486088867187501	0.2521419143676757	2.424843383789063	1.127402587890625	0.233402473449707	2.393439575195313	1.270821487426758	0.2185667877197266	2.408808715820313	1.494812728881836	0.2123190689086914	2.39728759765625	1.459676361083984	0.2470417785644531	2.333455078125	1.446312149047851	0.3795888977050781	2.23942919921875	1.237659301757813	0.550479248046875	2.045401489257813	1.099769710540771	0.5787742919921874	2.041148803710938	1.044837888717651	0.6509937744140625	2.047507873535156	0.9808459100723266	0.7202035522460938	2.045315124511719	1.00459716129303	0.6460361633300782	2.417292236328125	1.455808868408203	0.1804012145996094	2.440054931640625	1.452325622558594	0.04642995834350586	2.256094116210937	1.232160575866699	-0.0003889865875244154	2.117028564453125	1.279464813232422	0.1919663543701172	2.096026733398437	1.316627670288086	0.2839173889160156
157	5.9	2.467906982421875	0.9457481174468994	0.2535777282714844	2.426399291992188	1.124511116027832	0.2338706893920898	2.396179443359375	1.268221893310547	0.2195903472900391	2.407288696289062	1.492376602172852	0.2147349624633789	2.3951171875	1.456871353149414	0.2488283309936524	2.324371459960938	1.436539947509766	0.3765874328613281	2.243229370117187	1.202757698059082	0.5178901062011718	2.05762353515625	1.057497037887573	0.4766956634521484	2.070568298339844	0.9933040971755981	0.5271781311035156	2.110744018554688	0.927122573852539	0.5771097717285156	2.083153442382812	0.9595284748077393	0.5134658508300781	2.41780078125	1.453724548339844	0.1830672073364258	2.446561279296875	1.450356719970703	0.05024448585510254	2.263766235351563	1.229100196838379	0.001135295391082764	2.109799194335937	1.283728988647461	0.1796307067871094	2.090474975585937	1.316006927490234	0.2747688598632813
158	5.933333000000001	2.462909057617187	0.9506459274291992	0.2578329467773438	2.422734375	1.12884839630127	0.237924919128418	2.39723681640625	1.272759170532227	0.2260730895996094	2.404247802734375	1.495972503662109	0.2236780090332031	2.39309912109375	1.460082534790039	0.2573154678344727	2.319803466796875	1.438528472900391	0.3823928833007812	2.249102905273437	1.192919914245606	0.5057876281738281	2.08203662109375	1.042318704605103	0.4263581390380859	2.103384521484375	0.9756769104003906	0.4685762481689453	2.152148071289063	0.9103444976806641	0.5089903106689453	2.104446899414063	0.9360944557189941	0.435925521850586	2.415090454101563	1.45804475402832	0.1916309661865234	2.440820068359375	1.455065658569336	0.05891305351257324	2.2609775390625	1.233866287231445	0.005654367208480835	2.1061005859375	1.293206527709961	0.1799057846069336	2.084689208984375	1.316063278198242	0.2713655700683594
159	5.966667000000001	2.454979614257812	0.9564146766662598	0.263762680053711	2.419723022460937	1.135643287658691	0.2435003356933594	2.398661010742187	1.280473175048828	0.2321279907226562	2.40514599609375	1.503914352416992	0.2260487518310547	2.391180908203125	1.468559997558594	0.2592864303588867	2.301588134765625	1.452623809814453	0.3746714782714844	2.256452758789063	1.187940505981445	0.4683841247558593	2.1167998046875	1.055474172592163	0.3274367218017578	2.121711547851563	0.9731075429916383	0.3790734100341797	2.156475463867188	0.8879235382080077	0.4377937774658203	2.121831298828125	0.9365708751678467	0.3260769348144531	2.418903076171875	1.465400100708008	0.1957924728393555	2.45012158203125	1.459549911499023	0.06409876441955567	2.266355834960938	1.240707374572754	0.01360894417762756	2.1119912109375	1.308296661376953	0.1843776702880859	2.08923486328125	1.322537170410156	0.2833331756591797
160	6	2.454304809570313	0.9569129161834717	0.2707347793579101	2.418410034179688	1.136002288818359	0.2499332275390625	2.396960571289062	1.280820404052734	0.2379967651367187	2.4015830078125	1.504279235839844	0.230427375793457	2.38776025390625	1.469025756835938	0.263857307434082	2.2976044921875	1.45279524230957	0.3788217620849609	2.25064990234375	1.183997406005859	0.4526375122070312	2.113101806640625	1.061295293807983	0.300470230102539	2.130468505859375	0.9711002435684204	0.3381530609130859	2.17857080078125	0.8798603897094727	0.3802061767578125	2.130015502929687	0.9437949829101562	0.2785270690917969	2.415809326171875	1.465681076049805	0.2004803009033203	2.446197998046875	1.456616241455078	0.0686310691833496	2.262583251953125	1.236766220092774	0.02171810150146485	2.113313110351562	1.309171157836914	0.1962235412597656	2.093099609375	1.323639907836914	0.2953906860351563
161	6.033333000000001	2.445880737304687	0.9644807205200195	0.2656958618164063	2.41184130859375	1.142823356628418	0.2440679779052734	2.39053955078125	1.286998092651367	0.2329235000610352	2.391829956054687	1.509504104614258	0.2288153228759766	2.372877197265625	1.473629150390625	0.2585428466796875	2.2550380859375	1.46061865234375	0.3446475982666016	2.214424194335938	1.188825454711914	0.4142026977539063	2.147269897460937	1.192957359313965	0.1925896911621094	2.15597607421875	1.110592552185059	0.1595782775878906	2.168439697265625	1.008786401748657	0.1500180816650391	2.2040185546875	1.110082653045654	0.1478963966369629	2.412061401367187	1.471862243652344	0.2017606048583984	2.469505859375	1.465636779785156	0.07982286071777343	2.314979125976563	1.238014549255371	-0.008326491594314575	2.1260302734375	1.321931610107422	0.115103328704834	2.060953552246094	1.343000793457031	0.1545400085449219
162	6.066667000000001	2.4465380859375	0.9637314071655274	0.2785178527832031	2.415291870117187	1.14295238494873	0.2580142822265625	2.39766064453125	1.288546920776367	0.2507217864990234	2.377826782226562	1.511017852783203	0.240893295288086	2.358006225585937	1.473651657104492	0.2684310913085938	2.2304716796875	1.446189758300781	0.3364821014404297	2.193032104492188	1.165447952270508	0.3608281555175781	2.181563110351562	1.103934761047363	0.1355346908569336	2.163333374023438	1.076990531921387	0.05842739868164062	2.151114868164063	1.037410272598267	-0.01226371023058891	2.215497680664062	1.121185874938965	0.01728358554840088	2.405682373046875	1.475065872192383	0.218170539855957	2.47779736328125	1.471019332885742	0.1037576866149902	2.358048950195312	1.228361038208008	0.002462896347045898	2.146870727539063	1.306404876708984	0.07388190650939941	2.075442138671875	1.296201583862305	0.103154155254364
163	6.1	2.43642431640625	0.9746333456039429	0.2854727172851562	2.404352172851563	1.154569725036621	0.2634755096435547	2.386356323242188	1.300684875488281	0.2563889923095704	2.364335815429687	1.52369482421875	0.2518890075683594	2.343649291992188	1.485276351928711	0.277495849609375	2.215670776367188	1.446556655883789	0.3397944946289062	2.17635205078125	1.168898086547852	0.3645353698730469	2.176128051757813	1.117175270080566	0.1383101959228516	2.167194091796875	1.112490371704101	0.06078727531433105	2.148256469726562	1.104886253356934	-0.0160850944519043	2.212469360351562	1.188383598327637	0.04107583618164062	2.393710815429688	1.488587310791015	0.229411003112793	2.468811767578125	1.484242553710938	0.1167086181640625	2.384454833984375	1.234152976989746	0.001365289330482483	2.168186645507812	1.30142790222168	0.07249317455291748	2.0934091796875	1.293902618408203	0.1080340082645416
164	6.133333	2.425063110351562	0.9880933847427369	0.2927492980957032	2.392470336914062	1.169226493835449	0.2671733856201172	2.3719091796875	1.315926788330078	0.2559160308837891	2.354989868164063	1.541232299804687	0.2485457763671875	2.332243774414063	1.50318669128418	0.2739146728515625	2.2034873046875	1.463500213623047	0.3359239349365234	2.150072631835938	1.196206825256348	0.3897839660644531	2.157424926757812	1.189781646728516	0.1513621215820312	2.172286865234375	1.19377042388916	0.07482203006744385	2.198757568359375	1.202317916870117	-0.003988285064697266	2.221269653320312	1.23639128112793	0.06149843406677245	2.384688842773437	1.504980773925781	0.2273199005126953	2.46038134765625	1.486047653198242	0.1153451461791992	2.394395751953125	1.21893180847168	0.01352798461914063	2.176104736328125	1.286423889160156	0.08511745834350586	2.127584594726563	1.289173309326172	0.1122282299995422
165	6.166667	2.423552978515625	0.9858124833106994	0.3078722076416016	2.387918701171875	1.165998291015625	0.2832510833740234	2.36382373046875	1.311719146728516	0.2709107513427734	2.345735961914063	1.535971832275391	0.2553111724853516	2.3222041015625	1.498665100097656	0.2808050231933594	2.191179931640625	1.467054382324219	0.3407867279052734	2.1013115234375	1.205370216369629	0.3918484497070313	2.13626171875	1.246884643554687	0.1594434280395508	2.1377294921875	1.245055564880371	0.1019451770782471	2.171074096679687	1.240230125427246	0.002514896392822263	2.16114404296875	1.273335906982422	0.04521606922149658	2.376523681640625	1.4993974609375	0.2367291717529297	2.461271484375	1.480974060058594	0.1319940948486328	2.42280126953125	1.208914772033691	0.03257673454284668	2.184388305664062	1.241326217651367	0.06189190292358399	2.139010131835938	1.238441421508789	0.0701953182220459
166	6.200000000000001	2.407031372070312	0.9940878598690033	0.3189672393798828	2.365793212890625	1.171354286193848	0.2883144226074219	2.339877685546875	1.316244354248047	0.2753510284423828	2.3302978515625	1.540354370117187	0.2595341033935546	2.303369140625	1.503803466796875	0.2822908477783203	2.16460888671875	1.475459686279297	0.3241484069824219	2.056614624023438	1.226822029113769	0.4029892425537109	2.082474182128906	1.251559448242187	0.1676359405517578	2.060658447265625	1.324157470703125	0.1225926742553711	2.085194458007813	1.316232955932617	0.0252138352394104	2.056424926757813	1.32222395324707	0.05920854187011719	2.361494384765625	1.503025817871094	0.2438726196289062	2.456925537109375	1.483548919677734	0.1491078643798828	2.446521850585937	1.209245498657227	0.05136787033081055	2.21857275390625	1.280901412963867	0.04901295948028564	2.153589111328125	1.278185096740723	0.09157455682754517
167	6.233333	2.398441162109375	0.9967634402811527	0.3222098846435547	2.35300537109375	1.172589599609375	0.2870158538818359	2.324941772460937	1.317187057495117	0.2717828826904297	2.3165322265625	1.541730041503906	0.2586524810791015	2.28994482421875	1.504958648681641	0.281725570678711	2.152947143554687	1.481313034057617	0.3337056579589844	1.998757080078125	1.253888160705567	0.4157415618896484	2.039394958496094	1.354343688964844	0.2241488342285156	2.018146850585937	1.432144256591797	0.2147176742553711	2.096390747070313	1.410683929443359	0.1651109580993652	2.011081420898438	1.414406784057617	0.1436307220458984	2.3470478515625	1.504448181152344	0.2417575378417969	2.437039184570312	1.488688186645508	0.1451807022094727	2.447911376953125	1.207751777648926	0.06686711120605468	2.214373413085937	1.271110885620117	0.05631418418884278	2.145656860351562	1.275971939086914	0.08898167896270751
168	6.266667	2.391053955078125	1.002341033264995	0.3218253021240234	2.33617822265625	1.174984535217285	0.2816970672607422	2.3007978515625	1.317757049560547	0.2617713928222656	2.299862670898437	1.543138122558594	0.255815185546875	2.271901977539063	1.506558471679688	0.2777001495361328	2.144196899414062	1.483504577636719	0.3491981506347656	1.95141357421875	1.286814224243164	0.423028793334961	1.982472839355469	1.426992416381836	0.2695633087158203	1.965315307617187	1.491709335327148	0.223804946899414	2.037266845703125	1.520453186035156	0.2231664733886718	1.907126586914063	1.491499206542969	0.1776778411865234	2.329280639648438	1.505287292480469	0.2377547760009766	2.429421630859375	1.48633332824707	0.1487496643066406	2.46793408203125	1.20471208190918	0.09514859008789062	2.241146362304688	1.23894076538086	0.01882520294189453	2.166619873046875	1.239095100402832	0.0685849380493164
169	6.300000000000001	2.384391235351562	1.010696218967438	0.3245414733886719	2.326973510742187	1.182153305053711	0.2852826538085937	2.289791381835938	1.324029525756836	0.2656488037109375	2.297433471679688	1.548508514404297	0.2620579681396484	2.26955224609375	1.512847106933594	0.2850909729003906	2.142262817382813	1.507508392333984	0.3601772308349609	1.935378743489583	1.340562052408854	0.4374350789388021	1.908631103515625	1.475879262288411	0.2595477294921875	1.892697998046875	1.576873474121094	0.23513134765625	2.019137023925781	1.575163040161133	0.1926850204467773	1.777070556640625	1.54059228515625	0.1816104583740234	2.324039916992187	1.509964584350586	0.241987907409668	2.421630859375	1.491526458740234	0.1504455337524414	2.502844848632813	1.215941482543945	0.1073334884643555	2.272885131835937	1.212434295654297	0.02806163597106934	2.197032958984375	1.202177528381348	0.07014267826080323
170	6.333333	2.392821411132812	0.9957408708631992	0.3175783081054687	2.33400048828125	1.16573087310791	0.2783925018310547	2.294516723632813	1.306033157348633	0.2575682373046875	2.29773583984375	1.529858795166016	0.2583370361328125	2.271043212890625	1.493412338256836	0.2810496063232422	2.158566162109375	1.504320129394531	0.3758572387695313	1.910421508789062	1.427687088012695	0.4932318725585937	1.851521484375	1.580520782470703	0.3202396087646484	1.865612609863281	1.664655090332031	0.3270654602050781	1.909206359863281	1.750938781738281	0.2802152557373047	1.736194580078125	1.603087463378906	0.25636181640625	2.324645263671875	1.492309814453125	0.2371166152954102	2.433122436523438	1.488697082519531	0.1566372222900391	2.594792724609375	1.251771484375	0.1178379440307617	2.417124877929687	1.131101440429688	0.008275483131408691	2.353630737304687	1.090715965270996	0.03478989124298096
171	6.366667	2.38384326171875	0.9894105658531189	0.3197366027832031	2.324984008789063	1.158726150512695	0.2816746063232421	2.284566040039063	1.297938888549805	0.2604088134765625	2.290502685546875	1.520523345947266	0.2652604675292969	2.262581909179687	1.484264389038086	0.2861684112548828	2.148842407226562	1.496537307739258	0.378048095703125	1.924566040039063	1.478837097167969	0.551100830078125	1.856592712402344	1.654309051513672	0.4064527893066406	1.875138000488281	1.733332946777344	0.4341123046875	1.899233764648438	1.8375380859375	0.4287955932617188	1.795374877929687	1.740023193359375	0.359693603515625	2.317665893554688	1.483152572631836	0.2445383071899414	2.42628125	1.49029296875	0.1654914321899414	2.5972861328125	1.261530281066895	0.1294557342529297	2.515987182617188	1.102124996185303	-0.03140082550048828	2.461460327148437	1.040969127655029	-0.02557957077026368
172	6.4	2.386062866210938	0.9894629259109498	0.3286500396728516	2.327350219726562	1.158488380432129	0.2915461730957031	2.2858125	1.296794876098633	0.2696587829589844	2.290565795898438	1.518681243896484	0.2735751342773438	2.262328857421875	1.482467086791992	0.29370068359375	2.14761572265625	1.498626235961914	0.3827468414306641	1.940288879394531	1.500029281616211	0.5752610473632813	1.868474182128906	1.694431610107422	0.4609475402832031	1.852740051269531	1.759051879882813	0.5063936462402343	1.872643920898438	1.852397338867187	0.4543543090820312	1.820054504394531	1.807948425292969	0.4352217712402344	2.318375854492188	1.481505798339844	0.2539723968505859	2.430128295898438	1.491070678710937	0.1810498886108398	2.583248901367187	1.254224319458008	0.130182991027832	2.563800415039062	1.091016864776611	-0.04514480018615723	2.570843994140625	1.004081491470337	-0.09360805892944335
173	6.433333000000001	2.382043334960938	0.9806500034332275	0.3282600555419922	2.324072631835937	1.150524253845215	0.2978565826416016	2.280193481445313	1.287796569824219	0.277152328491211	2.283493530273438	1.509147506713867	0.2722736206054688	2.255776733398438	1.473691833496094	0.2940935668945313	2.1426806640625	1.494782623291016	0.3835360870361328	1.947352783203125	1.52182307434082	0.5845870971679688	1.875368713378906	1.730729553222656	0.5012111511230469	1.862228576660156	1.79776904296875	0.5638086547851562	1.887716552734375	1.892274230957031	0.516746337890625	1.852812377929687	1.861785919189453	0.5077853698730469	2.311282958984375	1.471472442626953	0.2538663024902343	2.41432275390625	1.466722793579102	0.1730372848510742	2.555070190429687	1.230796989440918	0.09132419967651367	2.6134775390625	1.051795114517212	-0.05627681541442871	2.660395141601563	0.9722827682495118	-0.1030032043457031
174	6.466667000000001	2.3793916015625	0.9786193017959595	0.3276448822021484	2.32343798828125	1.14892121887207	0.3020001373291016	2.278318603515625	1.284997482299805	0.2807828521728515	2.2829677734375	1.50544953918457	0.2814342346191406	2.255756103515625	1.469772323608398	0.3030127563476562	2.14363232421875	1.492888824462891	0.3916385955810547	1.962856872558594	1.535682708740234	0.6011095275878906	1.894203369140625	1.751239501953125	0.5411257019042969	1.907822692871094	1.816761932373047	0.6002535705566406	1.933630004882813	1.896690948486328	0.5885255126953125	1.885132446289062	1.876417602539063	0.5635786437988282	2.309850952148437	1.468241729736328	0.261397705078125	2.39919921875	1.455803421020508	0.1699882583618164	2.54099365234375	1.223742683410645	0.08578919982910156	2.6443505859375	1.048523283004761	-0.03465052890777588	2.691297485351563	0.9861212768554688	-0.09266615676879883
175	6.5	2.377744750976563	0.9772950897216797	0.3290684051513672	2.323313110351562	1.147266342163086	0.3018119812011719	2.2794794921875	1.283089233398437	0.2792894439697265	2.28391015625	1.502708129882812	0.2801847381591797	2.257269897460938	1.46707356262207	0.3021734161376953	2.14907373046875	1.495086303710937	0.3934724731445313	1.973417297363281	1.535535614013672	0.6071150817871094	1.913275451660156	1.760009368896484	0.5730966491699219	1.949516357421875	1.824859252929687	0.6351448364257812	1.953718872070312	1.908191467285156	0.6173535156250001	1.9235693359375	1.885666961669922	0.6005238037109375	2.310323608398438	1.465729629516602	0.25962744140625	2.400645751953125	1.456726333618164	0.1696745300292969	2.5423515625	1.223604621887207	0.08903419494628906	2.64511767578125	1.059215560913086	-0.04389470672607422	2.701698486328125	0.999998155593872	-0.1049658279418945
176	6.533333000000001	2.375319580078125	0.9742244234085082	0.3296225891113281	2.318608764648437	1.143646575927734	0.3018077239990234	2.27356689453125	1.279356079101563	0.2798281555175781	2.278517333984375	1.499277969360352	0.2804637908935547	2.25233251953125	1.463673156738281	0.3032298736572265	2.149741943359375	1.494373779296875	0.4003616333007812	1.983356994628906	1.538222869873047	0.6210688781738282	1.9278935546875	1.764334259033203	0.5881471252441406	1.97867041015625	1.820228881835938	0.6494003601074219	1.980452453613281	1.902156494140625	0.6270025634765626	1.962186218261719	1.878778350830078	0.6319605102539063	2.304351684570312	1.4621708984375	0.2591828308105469	2.398071655273438	1.457751754760742	0.1702134323120117	2.5410673828125	1.22524397277832	0.08936550140380858	2.642659912109375	1.062490695953369	-0.04676116180419922	2.705847290039062	1.008881389260292	-0.107028377532959
177	6.566667000000001	2.370957641601562	0.9725719766616822	0.3295442352294922	2.313372192382813	1.141193611145019	0.3018833618164063	2.26812158203125	1.276638931274414	0.2807333374023437	2.278311645507813	1.49593473815918	0.2801002197265625	2.252110717773438	1.461116989135742	0.3038104705810547	2.153446411132812	1.4974638671875	0.4025699615478515	1.991164733886719	1.543293609619141	0.6254526062011718	1.930857360839844	1.768921905517578	0.6013036804199219	1.971595397949219	1.828200073242187	0.662086669921875	1.972741821289062	1.909239135742187	0.6085145263671875	1.961515625	1.881964691162109	0.6364968872070312	2.302479614257813	1.458222091674805	0.2582487030029297	2.39162109375	1.451731948852539	0.167102897644043	2.541158447265625	1.224491088867187	0.08678709030151367	2.646007568359375	1.062806873321533	-0.0465666446685791	2.709034790039063	1.008611436337233	-0.1046600112915039
178	6.6	2.36570458984375	0.9671800498962402	0.3298746337890625	2.310000366210938	1.136473091125488	0.3032563018798828	2.265692504882812	1.272087158203125	0.2823072967529296	2.273528564453125	1.49124853515625	0.2823377227783203	2.248364013671875	1.456088531494141	0.3065274658203125	2.152188354492187	1.490211791992188	0.4078096313476562	2.002198486328125	1.531309326171875	0.6397028503417969	1.938838256835937	1.756062561035156	0.6196431274414063	1.976642639160156	1.817629638671875	0.6760648498535157	1.979162902832031	1.898894226074219	0.6332047119140625	1.9672744140625	1.872436950683594	0.6404277038574219	2.297479125976563	1.453931427001953	0.259748031616211	2.384053344726563	1.442481674194336	0.1683843460083008	2.539675415039063	1.221565124511719	0.08403701400756836	2.651305786132812	1.063800563812256	-0.04696559906005859	2.715830688476562	1.008211681842804	-0.100130054473877
179	6.633333	2.36329443359375	0.9658411808013916	0.3281712341308594	2.307167846679688	1.135130790710449	0.3034838714599609	2.263705322265625	1.271292587280274	0.2855991363525391	2.273530395507812	1.490157638549805	0.2853887023925781	2.248598022460937	1.455292266845703	0.3101490631103516	2.155666137695312	1.488417007446289	0.4145567932128906	2.011487426757812	1.522112518310547	0.6510717163085937	1.944394653320312	1.74647998046875	0.6441687316894531	1.984015869140625	1.812752258300781	0.6953276672363281	1.998907592773437	1.883794036865234	0.6472740783691406	1.990456909179688	1.862201019287109	0.6512298583984375	2.296626953125	1.452631530761719	0.2622774810791015	2.381119384765625	1.440648254394531	0.1685324325561524	2.5395341796875	1.220584945678711	0.08678742218017578	2.6516884765625	1.06598664855957	-0.04635610198974609	2.715976440429688	1.009412819623947	-0.0970853385925293
180	6.666667	2.363829833984375	0.9660349760055542	0.3282463989257812	2.308442260742187	1.135567016601563	0.3028683471679687	2.265874267578125	1.272046310424805	0.2848344421386719	2.27814990234375	1.490825485229492	0.2860010223388672	2.25283251953125	1.456085067749023	0.3105569763183594	2.15953173828125	1.489179016113281	0.4148449859619141	2.021373107910156	1.514554779052734	0.6559518737792969	1.952204650878906	1.738443939208984	0.6544241333007812	1.991276977539063	1.811014587402344	0.6982369079589843	2.0009501953125	1.867142944335938	0.6553580322265624	2.001771240234375	1.854626068115234	0.6685773010253906	2.30082177734375	1.453176651000977	0.2626388702392578	2.384747802734375	1.440775756835937	0.1687169418334961	2.543445556640625	1.220792236328125	0.08783612442016601	2.6548984375	1.065735652923584	-0.04559370994567871	2.719811767578125	1.009097822189331	-0.09658551788330078
181	6.700000000000001	2.363177490234375	0.9663327531814576	0.3284570617675781	2.307106323242188	1.135872375488281	0.3031341705322266	2.264213623046875	1.272453598022461	0.2853877868652344	2.279027954101562	1.491320556640625	0.2930591583251953	2.253130737304687	1.456128326416016	0.3164554290771484	2.15875830078125	1.488757400512695	0.420431640625	2.0217587890625	1.502992324829102	0.6636316833496094	1.958187805175781	1.72872509765625	0.6680226135253906	1.993939453125	1.810516418457031	0.7030953063964844	2.009259704589843	1.852000549316406	0.66281982421875	2.0061650390625	1.847979431152344	0.6748916931152344	2.301431884765625	1.454032196044922	0.2687132568359375	2.38575927734375	1.441800018310547	0.1740611114501953	2.543379516601562	1.222186614990235	0.08905322647094727	2.653617797851562	1.067698989868164	-0.04756314086914062	2.720987060546875	1.01014886868	-0.09502609252929688
182	6.733333	2.362133666992188	0.9681817178726196	0.3306527709960938	2.304822387695312	1.137267082214355	0.3045270385742188	2.261518432617187	1.273772430419922	0.2869445037841797	2.275123779296875	1.492805023193359	0.2933914184570313	2.249539428710937	1.457571273803711	0.3171214141845703	2.157110107421875	1.48979655456543	0.4226875305175781	2.023191711425781	1.49658952331543	0.6680126342773438	1.960613647460937	1.722536529541016	0.6710848083496094	1.995227661132812	1.791679473876953	0.7230444641113281	2.02052783203125	1.864650573730469	0.6904318542480469	2.008833251953125	1.844147491455078	0.6728175048828124	2.297624145507813	1.455520568847656	0.2691101379394532	2.383004760742188	1.4441181640625	0.1742144012451172	2.541267578125	1.223199775695801	0.09259413528442383	2.654465209960938	1.071864471435547	-0.04446211814880371	2.721879638671875	1.014067349433899	-0.09089352416992189
183	6.766667	2.361436401367188	0.9677188959121704	0.3299714050292969	2.304305786132812	1.137375610351563	0.3038611297607422	2.262066772460938	1.274748016357422	0.2874824981689453	2.277242553710938	1.494168472290039	0.2945631103515625	2.251563720703125	1.458949584960938	0.3184781188964844	2.160119750976563	1.492661010742188	0.4248371276855469	2.024212585449219	1.492244110107422	0.6699293823242187	1.962905212402344	1.719248291015625	0.6707986755371094	2.001373352050781	1.788118713378906	0.7236614379882813	2.025915466308594	1.861270202636719	0.68844384765625	2.01349609375	1.839286437988281	0.67759765625	2.299335327148437	1.456725646972656	0.2698785247802734	2.3836826171875	1.443962799072266	0.1731167297363281	2.5424794921875	1.222543983459472	0.09121862411499024	2.653909912109375	1.070716770172119	-0.04811582946777344	2.722225219726563	1.013724373579025	-0.09286767959594727
184	6.800000000000001	2.362314575195312	0.9678964166641235	0.3310029907226563	2.305668579101563	1.137258941650391	0.3044261932373047	2.263165161132813	1.27407048034668	0.2868482666015625	2.279086181640625	1.493006851196289	0.2953898162841797	2.25314892578125	1.457799041748047	0.3188303985595703	2.1609951171875	1.490225189208984	0.424665023803711	2.0240595703125	1.494099075317383	0.66862158203125	1.960957641601563	1.720115905761719	0.6707854309082031	1.992806579589844	1.786519378662109	0.7288838500976562	2.01736181640625	1.860769561767578	0.6932934265136719	2.007210876464844	1.841768646240235	0.6790880126953125	2.301175537109375	1.455697738647461	0.2707034606933594	2.384893920898437	1.444949172973633	0.1739650039672851	2.543060424804688	1.22383309173584	0.09166233825683594	2.654743774414063	1.072476230621338	-0.04731147766113281	2.723517578125	1.017141260147095	-0.09367132568359375
185	6.833333	2.364211791992187	0.9668637619018554	0.3306749877929688	2.308255493164062	1.136256072998047	0.3043331604003906	2.266085815429688	1.273016738891602	0.2866167907714844	2.27914453125	1.491861770629883	0.295788330078125	2.253628173828125	1.456304229736328	0.3190353393554688	2.161336669921875	1.486191253662109	0.4252070007324219	2.027048828125	1.494296203613281	0.6701004943847656	1.958574523925781	1.718595886230469	0.6723235778808594	1.991184875488281	1.784836120605469	0.7290365295410157	2.018478881835938	1.856601043701172	0.6919450073242188	2.00330224609375	1.838612915039063	0.6841208496093749	2.301755249023437	1.454946060180664	0.2710894165039063	2.386523803710937	1.444638793945312	0.1751746444702149	2.543330078125	1.223960411071777	0.0902615509033203	2.654746459960937	1.071727127075195	-0.04804348945617676	2.722845458984375	1.01831055688858	-0.0981070785522461
186	6.866667	2.36640625	0.967944010734558	0.3307203826904297	2.310067138671875	1.137301040649414	0.3050220947265625	2.267875854492187	1.274164566040039	0.2882079620361328	2.28079833984375	1.492834167480469	0.3012931976318359	2.25512060546875	1.456866287231445	0.3236646270751953	2.161239990234375	1.486065277099609	0.4287073059082032	2.021672973632812	1.492857925415039	0.6707825012207032	1.952643493652344	1.717028656005859	0.6754811706542969	1.983231018066406	1.781614959716797	0.7347680969238282	2.008190979003906	1.852636596679687	0.6919005737304688	1.994363464355469	1.835179443359375	0.690794921875	2.303600219726563	1.456357559204102	0.2761845397949219	2.384554443359375	1.450781127929687	0.1763473358154297	2.544296020507812	1.230909088134766	0.09314007568359375	2.649027465820312	1.08057067489624	-0.05285090637207031	2.729949462890625	1.036557198524475	-0.09706718826293945
187	6.9	2.364986328125	0.96864963722229	0.3324530181884766	2.309111328125	1.137916069030762	0.3055119934082031	2.267694091796875	1.274952560424805	0.2882104034423828	2.281015869140625	1.4935380859375	0.3024317016601562	2.255197387695313	1.457523880004883	0.3245325927734375	2.161407592773438	1.487681671142578	0.4290888061523437	2.019719848632812	1.49524496459961	0.6698081054687499	1.950542602539063	1.71913720703125	0.6798338012695313	1.980069274902344	1.78249560546875	0.7408200988769531	1.993662536621094	1.854408660888672	0.6963614196777344	1.981230590820313	1.839122406005859	0.7037725830078125	2.303820922851562	1.457125396728516	0.2772210845947266	2.383782470703125	1.454391265869141	0.1772120666503906	2.5394287109375	1.235226875305176	0.08604372787475587	2.6476015625	1.083899463653565	-0.05632502746582031	2.727474731445312	1.038945611000061	-0.1017775764465332
188	6.933333000000001	2.367437622070312	0.9668884086608887	0.3350929412841797	2.310890625	1.136586654663086	0.3077026062011718	2.268468627929687	1.27374836730957	0.2894399719238281	2.280311767578125	1.493355285644531	0.3012340087890625	2.254996337890625	1.457229797363281	0.3241776733398437	2.161121215820312	1.484972732543945	0.4301744537353516	2.015457397460938	1.490416809082031	0.6698704528808594	1.946099548339844	1.715187744140625	0.6804513854980468	1.974224182128906	1.779532684326172	0.7426907958984375	1.974660705566406	1.864314636230469	0.714748779296875	1.96623193359375	1.83537939453125	0.7102973937988282	2.3031318359375	1.456742752075195	0.2759709777832031	2.38417626953125	1.44847883605957	0.177471435546875	2.5481220703125	1.236754776000977	0.07959464263916016	2.64544482421875	1.090820430755615	-0.07810956192016602	2.71570068359375	1.02908434343338	-0.1148288040161133
189	6.966667000000001	2.36954833984375	0.9661342124938965	0.3355803680419922	2.313395751953125	1.136449440002441	0.3079969329833984	2.271296875	1.274067352294922	0.2894952087402344	2.284272583007812	1.49405451965332	0.3017944030761719	2.25851611328125	1.45795832824707	0.3244937286376953	2.162013793945313	1.481587799072266	0.4300275115966797	2.023374572753906	1.479062469482422	0.6744922790527343	1.950666381835938	1.703303497314453	0.6863376159667969	1.976081298828125	1.766703094482422	0.7513077392578125	1.990844909667969	1.834206329345703	0.7055439453125001	1.976416198730469	1.824772338867187	0.7176126708984375	2.307147827148437	1.457273132324219	0.2766249694824219	2.385071411132812	1.444097305297852	0.1738946533203125	2.547613525390625	1.239596168518066	0.05795314979553223	2.651670043945312	1.104570789337158	-0.1087163848876953	2.712643188476562	1.03351577758789	-0.1306092681884766
190	7	2.372363647460937	0.9696529932022095	0.3381020202636719	2.315157470703125	1.140286521911621	0.309719467163086	2.27149609375	1.277834121704101	0.2896952209472656	2.281396118164063	1.498980453491211	0.300451675415039	2.256052978515625	1.462526870727539	0.3235761413574219	2.160570434570312	1.483967147827148	0.4311861877441406	2.020138244628907	1.476249893188477	0.6759833679199219	1.939979553222656	1.698938415527344	0.6867803955078124	1.957517517089844	1.757495025634765	0.7568021850585938	1.98265185546875	1.829156921386719	0.7163066101074219	1.968363525390625	1.815509490966797	0.7309759216308593	2.304885864257812	1.462206726074219	0.2753744659423828	2.388884399414063	1.451131362915039	0.1750081481933594	2.5470341796875	1.24759839630127	0.04802829742431641	2.649034301757813	1.116187728881836	-0.1243916244506836	2.72138818359375	1.049538362503052	-0.144359619140625
191	7.033333000000001	2.375929443359375	0.9747447786331177	0.3373192749023437	2.315787719726562	1.144595863342285	0.310216537475586	2.271004272460938	1.282143127441406	0.2926613159179687	2.277308715820312	1.503362014770508	0.3037285003662109	2.253149780273437	1.46642839050293	0.3273697662353515	2.159927001953125	1.485352462768555	0.4376865844726563	2.022119201660156	1.464536834716797	0.6830395202636719	1.929678405761719	1.681543395996094	0.7053550109863281	1.944799194335938	1.743499206542969	0.7679685668945313	1.960823303222656	1.800961242675781	0.7297755126953125	1.957636108398437	1.793695434570312	0.7535114135742187	2.300842163085937	1.467066497802734	0.2779977569580078	2.384390014648437	1.45907292175293	0.1751715316772461	2.5391494140625	1.264523345947266	0.03090360069274902	2.622830078125	1.138376594543457	-0.1552569885253906	2.6957802734375	1.082204303741455	-0.193732177734375
192	7.066667000000001	2.377306396484375	0.9763619899749756	0.3367279510498047	2.314759399414062	1.145918800354004	0.3105289154052734	2.269057983398437	1.283651489257812	0.2948892517089844	2.274197998046875	1.505068405151367	0.3075486602783203	2.250739501953125	1.467756240844727	0.3314885559082031	2.1595810546875	1.483420333862305	0.4445845642089844	2.028469909667969	1.456083755493164	0.69325732421875	1.927236450195313	1.665597076416016	0.7386428527832032	1.940591430664063	1.728254486083984	0.8036245727539062	1.957556518554687	1.783417938232422	0.7610016479492188	1.940360717773437	1.777299835205078	0.7915756225585937	2.297452392578125	1.469084899902344	0.2809630584716797	2.380461547851563	1.459039413452148	0.176700668334961	2.521709106445313	1.273158004760742	0.007914709568023681	2.589711791992188	1.155411109924316	-0.1903563537597656	2.660821044921875	1.103403587341309	-0.2328003997802734
193	7.1	2.379414428710938	0.9781083273887634	0.3378917999267578	2.316139282226563	1.147342590332031	0.3106701049804688	2.27015673828125	1.284976974487305	0.2944458465576172	2.2785244140625	1.506541870117188	0.3075127868652344	2.254973999023437	1.469456253051758	0.3317937164306641	2.165854736328125	1.485376235961914	0.4465481872558594	2.038708374023438	1.441980575561523	0.6952420654296875	1.918750366210938	1.634301208496094	0.7653917846679688	1.924057922363281	1.693475524902344	0.8352348632812501	1.960210144042969	1.743298034667969	0.7855161743164063	1.935496826171875	1.739826080322266	0.8218776245117188	2.300831420898438	1.47025895690918	0.2804255523681641	2.378846923828125	1.461270645141602	0.1718919982910156	2.500369506835938	1.27590397644043	-0.01209219908714294	2.544922485351563	1.161550788879395	-0.2189967346191406	2.609416381835937	1.102162624359131	-0.2594879150390625
194	7.133333	2.379834228515625	0.9830085854530335	0.3382698516845704	2.315180786132812	1.151786155700684	0.3112538452148438	2.268843627929687	1.289344589233398	0.2956964874267578	2.276825805664062	1.510918197631836	0.3084692840576172	2.254530029296875	1.473711578369141	0.3337401733398437	2.169649047851562	1.48781135559082	0.4520900115966797	2.056233764648438	1.42165544128418	0.7020070495605468	1.926719177246094	1.602208343505859	0.7860484619140625	1.933759765625	1.64514404296875	0.8688222961425781	1.940330200195312	1.701071197509766	0.8416067199707031	1.929502746582031	1.695899108886719	0.8686965637207031	2.298070556640625	1.474759384155274	0.2804200439453125	2.370731079101562	1.467834838867188	0.1676919021606445	2.463216918945313	1.284851211547851	-0.0348488245010376	2.479063110351563	1.175861663818359	-0.248723030090332	2.54352294921875	1.129513706207275	-0.2875595092773438
195	7.166667	2.381252563476562	0.9866794488430023	0.341845443725586	2.316166748046875	1.155617462158203	0.314722412109375	2.269315185546875	1.293220962524414	0.2988797607421875	2.276283203125	1.515258605957031	0.3128630676269532	2.254495971679687	1.477704483032227	0.3382472076416015	2.171624267578125	1.487490447998047	0.4586768188476562	2.076784790039063	1.409469635009766	0.7140211181640626	1.930022766113281	1.566041137695313	0.8162795715332032	1.936990356445313	1.61132504272461	0.9007435302734375	1.933549743652344	1.648455169677734	0.87213916015625	1.922270629882812	1.654131805419922	0.9122032165527343	2.297377563476562	1.479293914794922	0.2842804412841797	2.363507568359375	1.471213317871094	0.1672111587524414	2.42991650390625	1.288333862304687	-0.04597500801086426	2.410443603515625	1.193317916870117	-0.2665441589355468	2.462413696289063	1.138274337768555	-0.3129124298095703
196	7.200000000000001	2.381823486328125	0.9951801915615797	0.3426465454101563	2.314771606445313	1.163863609313965	0.3169327087402344	2.266915893554688	1.301491271972656	0.3026581878662109	2.274279052734375	1.523932189941406	0.3170387268066406	2.254531860351562	1.486190048217773	0.3439329833984375	2.1740986328125	1.491584838867188	0.4662446136474609	2.104436157226563	1.380673446655273	0.7181419067382813	1.940909729003906	1.501424407958984	0.8419769287109375	1.961687683105469	1.553396911621094	0.9184799499511719	1.943386596679687	1.601700897216797	0.8787239379882812	1.928835693359375	1.596565734863281	0.9267431335449219	2.29331298828125	1.488024642944336	0.2866904754638672	2.351132934570312	1.475920272827148	0.1651297836303711	2.395061157226563	1.29135466003418	-0.05274869537353516	2.32697900390625	1.196742698669434	-0.2639380111694336	2.366243286132812	1.151746231079102	-0.3237833251953125
197	7.233333	2.387010864257813	1.000497218370438	0.3431811981201172	2.318138916015625	1.16928067779541	0.3180297241210938	2.268516235351563	1.306774932861328	0.3031831207275391	2.272370239257812	1.530396087646484	0.3164810333251953	2.25501953125	1.492191314697266	0.3447438201904297	2.18233154296875	1.489706451416016	0.4718688049316406	2.141566772460938	1.337057861328125	0.7093755798339845	1.9718056640625	1.436309509277344	0.8446458740234375	2.00002294921875	1.47901936340332	0.9296367492675781	1.992205078125	1.509307495117187	0.9161127319335938	1.978811218261719	1.527939025878906	0.9462696838378906	2.290252807617188	1.494599029541016	0.2850173797607422	2.345187377929688	1.486128707885742	0.1619497528076172	2.385996459960937	1.288895309448242	-0.04637154102325439	2.24892919921875	1.248005867004395	-0.2403853073120117	2.230599487304687	1.171993530273437	-0.2827775115966797
198	7.266667	2.390386962890625	1.004284810781479	0.3427993011474609	2.319209228515625	1.173106658935547	0.3173983612060547	2.268819580078125	1.311298355102539	0.3032977600097656	2.269716552734375	1.536179840087891	0.3163228607177734	2.25379443359375	1.497563995361328	0.3453022308349609	2.185880615234375	1.490173980712891	0.4755817260742188	2.175695190429687	1.31062109375	0.6986398315429687	1.997121398925781	1.378168334960938	0.8420374145507812	2.013441650390625	1.418310043334961	0.9280399475097656	2.016841674804688	1.446692184448242	0.8899399108886719	1.999098754882813	1.457914657592773	0.9308258361816406	2.2871962890625	1.500405868530273	0.2841794738769531	2.342652465820312	1.491257141113281	0.1609506225585938	2.356441528320312	1.277235961914063	-0.03654682159423828	2.19583251953125	1.211837417602539	-0.2044522476196289	2.12074072265625	1.148119049072266	-0.2425572509765625
199	7.300000000000001	2.391487915039062	1.004866746902466	0.3470048522949218	2.320699096679688	1.172840202331543	0.3217842102050781	2.270570922851562	1.310266342163086	0.3076508331298828	2.271577514648437	1.533992248535156	0.3206074523925782	2.256472290039063	1.495551696777344	0.3498280487060547	2.191399169921875	1.483357421875	0.4801511688232422	2.21227001953125	1.293862854003906	0.6917778015136719	2.032453369140625	1.321275512695312	0.8467182922363281	2.057082885742187	1.355549789428711	0.9365106201171876	2.048759887695312	1.393019821166992	0.8992955322265626	2.044210754394531	1.40435954284668	0.9454768676757812	2.288222290039062	1.498427490234375	0.2881944885253906	2.34205908203125	1.492297149658203	0.164035270690918	2.327744506835938	1.273656768798828	-0.02538080167770386	2.13677880859375	1.212483909606934	-0.1587589340209961	2.036976440429688	1.181137588500976	-0.1610322875976563
200	7.333333	2.394375122070312	1.004456176996231	0.3379349670410156	2.322847534179687	1.17229598236084	0.3129583282470703	2.271875244140625	1.30947282409668	0.2986902465820312	2.26784228515625	1.533138092041016	0.3128113708496094	2.254646850585938	1.494202072143555	0.3423221282958984	2.196465209960937	1.472920471191406	0.4751531982421875	2.249116088867187	1.270042984008789	0.6686161499023437	2.054816650390625	1.245326950073242	0.8062576599121094	2.070116455078125	1.275923324584961	0.8994031066894531	2.030195617675781	1.274257858276367	0.8062982177734375	2.0524658203125	1.324704681396484	0.9090463562011719	2.2842802734375	1.498128158569336	0.2796623992919922	2.330146484375	1.486796737670899	0.1525536422729492	2.303017822265625	1.247666893005371	-0.008046085357666016	2.0822734375	1.210745246887207	-0.09764177703857421	1.988819213867187	1.190433044433594	-0.06532300567626953
201	7.366667	2.396771728515625	1.010127113342285	0.3300305938720703	2.325566772460937	1.179141792297363	0.3056270599365234	2.273770385742187	1.316830413818359	0.2904859771728516	2.268172241210937	1.541405059814453	0.3079127044677734	2.257466918945313	1.501746566772461	0.3378714141845703	2.205156616210938	1.47418017578125	0.4733955383300781	2.3146494140625	1.270571853637695	0.6421358947753906	2.118148559570312	1.174942939758301	0.7411292419433594	2.093598510742187	1.19038777923584	0.8202887878417968	2.093774658203125	1.197744522094727	0.7597519226074219	2.084337585449219	1.232698036193848	0.8154188232421875	2.282712890625	1.506828308105469	0.2730904846191406	2.324730590820312	1.482041976928711	0.1456071243286133	2.30089599609375	1.238974395751953	-0.01439660453796387	2.065529418945312	1.205125938415527	0.02295728874206543	1.976280883789062	1.20712939453125	0.05650008392333984
202	7.4	2.396145141601562	1.011500545501709	0.3193870544433594	2.327055419921875	1.181321914672852	0.2983857116699219	2.2744931640625	1.318386535644531	0.2836656188964843	2.26966455078125	1.542309814453125	0.3013040313720703	2.2613759765625	1.502770080566406	0.3319776306152343	2.2150927734375	1.482147811889648	0.4709063415527344	2.335709350585938	1.271045379638672	0.6204187927246094	2.155584716796875	1.131609859466553	0.6920954284667968	2.1323427734375	1.144444709777832	0.769576171875	2.148005004882812	1.161137954711914	0.7391399230957031	2.143058715820312	1.176147727966309	0.7779270324707031	2.28159375	1.507836090087891	0.265542724609375	2.320295776367187	1.48588801574707	0.1369777450561523	2.303407470703125	1.232590209960938	-0.005850995540618896	2.075847045898437	1.219456825256348	0.07788725280761719	1.991036376953125	1.187919914245605	0.1338826522827148
203	7.433333000000001	2.395927856445312	1.010707154750824	0.3129820709228516	2.323723510742187	1.180723266601563	0.2896449584960937	2.272888427734375	1.320007614135742	0.2764241027832031	2.270606201171875	1.545852142333984	0.2954746398925782	2.26152294921875	1.505877655029297	0.3261124572753906	2.212781982421875	1.48791748046875	0.4652973022460938	2.33818994140625	1.270697868347168	0.6055595092773438	2.166628662109375	1.100548004150391	0.6125683288574219	2.133612426757812	1.095090110778809	0.6914105529785156	2.139479370117187	1.107076133728027	0.6750852355957031	2.149998291015625	1.134843269348145	0.7252981872558594	2.282499267578125	1.511148818969727	0.2593043823242188	2.32281689453125	1.486101089477539	0.1304500122070312	2.3273837890625	1.219804054260254	0.006549627006053924	2.115169067382813	1.210717704772949	0.1281145172119141	2.030186767578125	1.189876510620117	0.1781469650268555
204	7.466667000000001	2.403948974609375	1.004175852298737	0.2985252380371094	2.332000366210937	1.173460784912109	0.2743863983154297	2.281334350585937	1.312089782714844	0.2604936981201172	2.2745947265625	1.537255523681641	0.2773641204833984	2.264896850585937	1.497542114257813	0.3078135528564453	2.211943237304688	1.488934555053711	0.4446954345703125	2.341990600585937	1.270175300598145	0.574089141845703	2.1898388671875	1.089491594314575	0.5337149658203125	2.138752197265625	1.075254318237305	0.5963906860351562	2.145269165039062	1.084444770812988	0.5786603698730468	2.134259765625	1.100870594024658	0.6143651123046875	2.288533447265625	1.502555404663086	0.2421867599487305	2.33615673828125	1.483264282226562	0.1153715667724609	2.378610717773437	1.212364868164062	0.01260765790939331	2.160013549804687	1.217971527099609	0.1209692535400391	2.117601440429687	1.192818496704102	0.1786846389770508
205	7.5	2.401952270507812	1.009853150844574	0.2988115539550781	2.332796020507812	1.179288566589356	0.2731212615966797	2.286277465820312	1.318903472900391	0.259869140625	2.278501831054688	1.543247894287109	0.2762760162353516	2.267578735351562	1.50367204284668	0.3061121826171875	2.207708618164062	1.484189117431641	0.438140380859375	2.325813720703125	1.254044830322266	0.5494114685058593	2.14993896484375	1.120869792938232	0.464060806274414	2.098066162109375	1.09217565536499	0.5303763427734375	2.111427124023438	1.091490829467773	0.5092579040527344	2.105514038085937	1.115351020812988	0.5521577453613281	2.293957763671875	1.508684524536133	0.2419487762451172	2.3501748046875	1.489968627929688	0.1192034187316895	2.422365112304687	1.22023560333252	0.03583775806427002	2.19590185546875	1.226522338867188	0.1243891334533691	2.157227172851563	1.221185760498047	0.2008234024047852
206	7.533333000000001	2.412766723632813	0.97768843126297	0.2716903228759766	2.341507080078125	1.14592830657959	0.2497637939453125	2.299713134765625	1.286848159790039	0.2449299087524414	2.28181884765625	1.50946110534668	0.2615759048461914	2.269887573242188	1.46949201965332	0.2900420532226562	2.203346435546875	1.4518623046875	0.4162430114746094	2.306090209960938	1.399894577026367	0.5774534301757812	2.183574096679687	1.258081920623779	0.4461564636230468	2.123028076171875	1.280717361450195	0.4132332305908203	2.166210327148438	1.269202735900879	0.3650133514404297	2.1119951171875	1.218881601333618	0.4362817535400391	2.301529296875	1.475929977416992	0.2287057342529297	2.373667236328125	1.469135055541992	0.1140374069213867	2.492239868164063	1.221010787963867	0.02911099910736084	2.263954467773438	1.20650968170166	0.1040920906066894	2.22028466796875	1.217847640991211	0.1580441398620605
207	7.566667000000001	2.430017333984375	0.9896259312629699	0.229930061340332	2.364837280273437	1.160359489440918	0.2096952743530273	2.32790478515625	1.302623184204102	0.2072682723999024	2.307806640625	1.525048706054688	0.2245970153808594	2.293674438476563	1.484712310791016	0.2516458892822266	2.21925048828125	1.448301040649414	0.3714532318115235	2.322257080078125	1.350178581237793	0.5412086639404297	2.209923583984375	1.268125274658203	0.3555010528564453	2.149664184570312	1.286850402832031	0.3265814971923828	2.1698876953125	1.313719360351562	0.2985971374511719	2.15641357421875	1.21405704498291	0.37048876953125	2.330350708007813	1.491944305419922	0.1930741119384766	2.404263916015625	1.478041687011719	0.08034773254394531	2.547087890625	1.235653366088867	0.009756095886230469	2.311819580078125	1.241310646057129	0.01125637340545654	2.269723266601562	1.253063552856445	0.08075940990447998
208	7.6	2.447659912109375	0.9734013595581055	0.2050840606689453	2.37862060546875	1.139721900939942	0.1873484649658203	2.338191040039063	1.278552490234375	0.1865189361572266	2.328415161132813	1.498677017211914	0.1990850219726563	2.30863720703125	1.460392333984375	0.2235018615722656	2.221028564453125	1.47904020690918	0.3074129943847657	2.2473662109375	1.38134049987793	0.4814723815917968	2.153134033203125	1.34256339263916	0.2708615493774414	2.112268310546875	1.388669471740723	0.2494704132080078	2.154806396484375	1.450553573608399	0.2379894256591797	2.13743701171875	1.31343025970459	0.2417788543701172	2.35295556640625	1.464210632324219	0.1719852828979492	2.436630004882812	1.476954406738281	0.07431832122802734	2.592178955078125	1.255200744628906	-0.009818442344665527	2.364551879882812	1.247822341918945	-0.0537032356262207	2.315082275390625	1.264527709960937	-0.009132654190063476
209	7.633333	2.460569213867188	0.9953168272972106	0.1880156021118164	2.402499877929688	1.165572174072266	0.1647317276000977	2.370948364257813	1.307015716552734	0.1596374588012695	2.341838623046875	1.525543441772461	0.1746370010375977	2.324913330078125	1.485054763793945	0.1982019271850586	2.2280185546875	1.435553833007813	0.2930108184814453	2.265322143554688	1.173027458190918	0.3753046264648437	2.175434692382813	1.247489562988281	0.180266098022461	2.193075561523437	1.289813858032227	0.1041545810699463	2.23529052734375	1.318533493041992	0.1181664276123047	2.176830078125	1.286332641601563	0.07855130004882813	2.369890625	1.493908737182617	0.1476224822998047	2.459707885742187	1.503903900146484	0.05061351203918457	2.674388549804688	1.330611114501953	-0.02131398391723633	2.462443115234375	1.252354827880859	-0.09191265487670899	2.402134887695312	1.240169647216797	-0.06495989990234374
210	7.666667	2.500765502929688	1.005297180175781	0.1547455596923828	2.443958251953125	1.175558395385742	0.1289413757324219	2.410978149414063	1.316450561523437	0.1197165679931641	2.379943481445312	1.532866333007813	0.1525873641967773	2.361109985351562	1.490412536621094	0.1707903137207031	2.267241821289062	1.438736068725586	0.2688260650634766	2.194695922851563	1.167599311828613	0.2858647003173828	2.209196411132813	1.20570849609375	0.05323966598510742	2.275131713867188	1.224875282287598	-0.003236614227294922	2.302909057617188	1.252242683410645	0.02858761215209961	2.297612670898437	1.241364158630371	-0.01965397834777832	2.410407104492188	1.503752014160156	0.1251608657836914	2.500744873046875	1.517771911621094	0.02746333503723145	2.745558471679687	1.384313598632813	-0.03387971687316894	2.572078979492188	1.26722647857666	-0.146494026184082	2.511656494140625	1.218034851074219	-0.1190744400024414
211	7.700000000000001	2.50932080078125	1.008550535202026	0.1438320236206055	2.453115234375	1.178237297058105	0.115201961517334	2.420617919921875	1.318901275634766	0.1041730499267578	2.393239868164062	1.534329315185547	0.1442720718383789	2.372642822265625	1.491745361328125	0.1599338989257812	2.268892211914062	1.435303482055664	0.244290283203125	2.183887084960937	1.168478157043457	0.221233154296875	2.22993359375	1.214912902832031	-0.005474421739578247	2.3057724609375	1.235651397705078	-0.05143550872802734	2.329464477539062	1.250193023681641	-0.01396917247772217	2.329036865234375	1.243959503173828	-0.06339530181884766	2.424181884765625	1.505573181152344	0.1170508804321289	2.51685546875	1.527004211425781	0.02298398399353027	2.782642456054687	1.440812072753906	-0.03834904956817627	2.673455688476563	1.317184509277344	-0.208926139831543	2.6421923828125	1.244795051574707	-0.2211366882324219
212	7.733333	2.526589111328125	1.001745918750763	0.129560962677002	2.47208203125	1.173308547973633	0.1051125259399414	2.436835571289063	1.313769241333008	0.09306649398803711	2.403168701171875	1.527231201171875	0.1423133163452148	2.3824716796875	1.483416229248047	0.1547369995117188	2.269908203125	1.426997131347656	0.2283213119506836	2.183064453125	1.176253433227539	0.1357121734619141	2.274441040039062	1.219318290710449	-0.07605125808715821	2.361896118164062	1.220004692077637	-0.1034916572570801	2.36830908203125	1.238138946533203	-0.05498303985595703	2.38116357421875	1.235883201599121	-0.1075063323974609	2.436202026367187	1.500290985107422	0.1153743095397949	2.524759643554687	1.526025360107422	0.01807588577270508	2.773448852539063	1.414188018798828	-0.07066784667968751	2.748120483398438	1.307538757324219	-0.2825917053222656	2.732842041015625	1.264432868957519	-0.3681361083984375
213	7.766667	2.5414609375	0.9999993710517883	0.1244607162475586	2.488422119140625	1.173418930053711	0.1070859642028809	2.44796435546875	1.31268034362793	0.09514946746826172	2.41099951171875	1.52617333984375	0.1440081253051758	2.3894501953125	1.482160140991211	0.1545991744995117	2.2724970703125	1.426529098510742	0.22202880859375	2.195525268554688	1.193758834838867	0.08153887939453125	2.315374633789062	1.215114273071289	-0.1192298622131348	2.4066064453125	1.209912330627442	-0.1481604843139648	2.407491577148437	1.20285327911377	-0.09667280578613281	2.435000366210938	1.218929122924805	-0.1546651916503906	2.445854736328125	1.499403457641602	0.1191103973388672	2.54193310546875	1.515638442993164	0.02645561408996582	2.766237548828125	1.411855072021484	-0.1203413391113281	2.78469921875	1.327633682250977	-0.341561279296875	2.8417177734375	1.29826498413086	-0.4253536376953125
214	7.800000000000001	2.547168701171875	0.9872379412651062	0.1214731750488281	2.497442749023437	1.160229904174805	0.1063520812988281	2.4615537109375	1.298955337524414	0.09854780197143555	2.42380908203125	1.512218566894531	0.1370138549804688	2.402279052734375	1.469106140136719	0.1489714965820312	2.281179931640625	1.421536285400391	0.2115938491821289	2.21616357421875	1.215542991638184	0.03354756927490234	2.3437080078125	1.193058769226074	-0.1605510787963867	2.438468627929687	1.190088241577148	-0.1796482238769531	2.443511596679688	1.147331775665283	-0.1541366271972656	2.463267578125	1.181039558410645	-0.2053491134643555	2.458854248046875	1.484707000732422	0.1141966285705567	2.550806762695313	1.498632904052734	0.01868005084991455	2.764010131835938	1.408866241455078	-0.1459661331176758	2.82731103515625	1.335431427001953	-0.3598943634033203	2.89594677734375	1.314260192871094	-0.4366111450195312
215	7.833333	2.550119750976562	0.9825710659027099	0.1174455947875977	2.504347045898437	1.157229820251465	0.105889575958252	2.470300048828125	1.296442352294922	0.1002621040344238	2.433414794921875	1.511185241699219	0.1313958587646484	2.41156201171875	1.468603286743164	0.1446317596435547	2.28977734375	1.419823532104492	0.2048512115478516	2.254599731445313	1.218247001647949	0.01314244270324707	2.3667529296875	1.183870529174805	-0.1890772476196289	2.457030639648437	1.161949310302735	-0.2117805252075195	2.51190478515625	1.105577266693115	-0.1962539520263672	2.487552612304688	1.158981231689453	-0.2142240982055664	2.468486694335938	1.482710083007812	0.1097334480285645	2.558444702148438	1.489859527587891	0.01147640895843506	2.768125732421875	1.413178421020508	-0.1610318832397461	2.842021850585938	1.348630798339844	-0.3685332641601562	2.913333862304687	1.340842071533203	-0.4448926391601563
216	7.866667	2.550474975585938	0.9761990375518799	0.1145309562683106	2.505323120117187	1.149533981323242	0.1021459083557129	2.471892700195312	1.287794662475586	0.09573931121826171	2.439672729492187	1.501792816162109	0.125461296081543	2.416793701171875	1.4600625	0.1383208389282227	2.292127075195312	1.417044525146484	0.1949093933105469	2.261040649414062	1.221147041320801	-0.0001130332946777356	2.380507568359375	1.179606109619141	-0.1949352111816406	2.468687744140625	1.155774925231934	-0.2210736846923828	2.545882446289062	1.119399391174317	-0.2097755889892578	2.497837646484375	1.157951446533203	-0.2275733032226562	2.474188232421875	1.472693786621094	0.1046451301574707	2.563962646484375	1.481006286621094	0.007783482551574706	2.771076293945312	1.409135940551758	-0.1650881042480469	2.850892333984375	1.34940104675293	-0.3686168212890625	2.926069091796875	1.339857971191406	-0.4402794189453125
217	7.9	2.550050903320312	0.9728378677368164	0.1130338973999023	2.504868041992188	1.145233573913574	0.09994508361816407	2.473386474609375	1.283701934814453	0.09456452560424805	2.445749755859375	1.497666305541992	0.1220969619750977	2.42228076171875	1.456697448730469	0.1355371246337891	2.297249267578125	1.417891387939453	0.1931310653686523	2.268405639648438	1.222759407043457	-0.0008927273750305173	2.387241821289062	1.180442245483398	-0.195435546875	2.476874267578125	1.165167602539062	-0.2189609527587891	2.567462036132813	1.153454124450684	-0.2129666137695312	2.496286743164062	1.154806480407715	-0.2437500915527344	2.479349609375	1.467818328857422	0.1014092483520508	2.567005615234375	1.479071182250977	0.003856787204742431	2.77547216796875	1.411663497924805	-0.1671400909423828	2.844411499023438	1.350515213012695	-0.3740677032470703	2.924089477539062	1.345259384155273	-0.4405189819335937
218	7.933333000000001	2.550086059570313	0.9671741752624512	0.1147880935668945	2.505490356445312	1.14024063873291	0.100215877532959	2.47732177734375	1.280104919433594	0.09617935562133789	2.453654174804687	1.494418212890625	0.1304026870727539	2.429346557617188	1.45333935546875	0.1426720886230469	2.30030078125	1.418092575073242	0.1952960510253906	2.274935791015625	1.226221435546875	-0.003962915897369385	2.398477172851563	1.179359817504883	-0.1958773422241211	2.48915185546875	1.170028900146484	-0.2190248260498047	2.579286010742187	1.179781112670899	-0.2135733184814453	2.507927734375	1.170131790161133	-0.2508144378662109	2.486784912109375	1.464488967895508	0.1086758880615234	2.572040283203125	1.475463455200195	0.008542806625366212	2.777739379882813	1.405068206787109	-0.1665654830932617	2.84682470703125	1.350092224121094	-0.3759144592285156	2.922610107421875	1.350178527832031	-0.4470574798583984
219	7.966667000000001	2.549279541015625	0.9669349451065063	0.1146940879821777	2.504402954101562	1.139889106750488	0.0988697738647461	2.4759873046875	1.279654144287109	0.09381523895263671	2.453501586914062	1.493686248779297	0.1309301834106445	2.428936279296875	1.452577835083008	0.1426339416503906	2.299075439453125	1.41908984375	0.1945414047241211	2.276915649414063	1.229852584838867	-0.007809688329696654	2.403475708007813	1.179189796447754	-0.1969733734130859	2.494144775390625	1.172653182983398	-0.2260099639892578	2.582640258789063	1.181670013427734	-0.2181050262451172	2.517449829101563	1.173000762939453	-0.2401483917236328	2.48649755859375	1.4638486328125	0.1088119506835938	2.571952270507813	1.476305038452149	0.00886589813232422	2.773661499023437	1.399435806274414	-0.1697084503173828	2.845667114257813	1.35015510559082	-0.3799424438476562	2.925534545898437	1.352962524414063	-0.4455401458740235
220	8	2.549713623046875	0.9671674175262451	0.1148987503051758	2.503178955078125	1.139786186218262	0.09815833663940429	2.475470947265625	1.279993118286133	0.09388793182373047	2.457002563476562	1.494655746459961	0.1308722534179687	2.431702880859375	1.453973403930664	0.1427311172485352	2.300942749023438	1.421552597045898	0.1934063720703125	2.27765234375	1.232162605285644	-0.009217995405197145	2.404501586914062	1.180288185119629	-0.1983279724121094	2.495654296875	1.175953651428223	-0.2265020751953125	2.584274658203125	1.176364501953125	-0.2181078033447266	2.508818603515625	1.162520286560059	-0.2530610504150391	2.489407958984375	1.464167739868164	0.1086409301757812	2.573757934570312	1.476028533935547	0.007378989696502685	2.77486962890625	1.396601699829102	-0.1713403625488281	2.844765991210938	1.347317169189453	-0.3821813049316406	2.923966796875	1.353348937988281	-0.4471248779296875
221	8.033333000000001	2.54918896484375	0.9662897167205811	0.1154198532104492	2.502603881835937	1.139171539306641	0.09852803039550781	2.475173095703125	1.27969123840332	0.09438637161254883	2.457736206054688	1.494888366699219	0.1308126373291016	2.432218383789063	1.454296127319336	0.1428401412963867	2.301451904296875	1.423121688842774	0.1948603210449219	2.275937255859375	1.233120262145996	-0.00756502604484558	2.402604125976563	1.181473274230957	-0.1973427810668945	2.493542846679688	1.180409523010254	-0.2284523849487305	2.582730834960937	1.174399162292481	-0.2214832611083984	2.504482788085937	1.164522232055664	-0.2583343658447266	2.490021240234375	1.464134002685547	0.1085995712280273	2.574513305664063	1.475405914306641	0.007136754989624024	2.776220336914062	1.396331069946289	-0.1716733245849609	2.846493041992187	1.346111740112305	-0.3828403015136719	2.924573974609375	1.352709915161133	-0.4493817901611328
222	8.066667000000001	2.550849365234375	0.9620619831085204	0.1182129440307617	2.509266479492188	1.137644996643066	0.107393985748291	2.484777221679687	1.279523010253906	0.1074898948669434	2.46266650390625	1.497038360595703	0.133475944519043	2.437336791992188	1.456345855712891	0.1467119293212891	2.305467163085938	1.43007260131836	0.2004723815917969	2.276606201171875	1.236355987548828	-0.0001174697875976562	2.408561889648437	1.188908851623535	-0.1890240859985352	2.497008911132812	1.189935440063477	-0.2279599990844726	2.583513916015625	1.158611206054688	-0.2299832458496094	2.50170751953125	1.169150093078613	-0.2664762420654296	2.496262451171875	1.46572038269043	0.1135516204833984	2.587473022460937	1.474926605224609	0.01676814365386963	2.781534301757812	1.398692733764648	-0.1727444305419922	2.851916748046875	1.349779312133789	-0.3883743591308594	2.926414672851562	1.363883407592773	-0.4585226745605469
223	8.1	2.5511923828125	0.9611755084991456	0.1184832611083984	2.510001831054688	1.137312049865723	0.1080364646911621	2.48586767578125	1.279582229614258	0.1084694633483887	2.4637314453125	1.497524154663086	0.135247817993164	2.438412475585937	1.456686904907226	0.1484875946044922	2.30622265625	1.429442749023438	0.2018980102539062	2.279449584960938	1.236411758422852	-0.0004973783493041994	2.410397705078125	1.186804138183594	-0.1901958770751953	2.501186767578125	1.187315963745117	-0.2229753494262695	2.592502563476563	1.161123580932617	-0.2258806457519531	2.520869384765625	1.165959312438965	-0.2526598663330079	2.497334594726563	1.466204223632813	0.1150581512451172	2.5883486328125	1.475016952514648	0.01768158340454102	2.780956787109375	1.396719390869141	-0.1737241592407227	2.853597900390625	1.348769012451172	-0.3894014739990235	2.922634155273438	1.362747375488281	-0.464325698852539
224	8.133333	2.551119995117188	0.9603895416259766	0.1185979270935059	2.509915771484375	1.136576240539551	0.1083586616516113	2.4857587890625	1.278881179809571	0.1089110832214355	2.46381982421875	1.496881805419922	0.1356687927246094	2.438530517578125	1.456051727294922	0.1490228042602539	2.306464233398438	1.428861465454102	0.2027738952636719	2.278897094726562	1.235646759033203	0.0005679259300231934	2.409438354492187	1.185771667480469	-0.1893774566650391	2.50073388671875	1.187559783935547	-0.2216709976196289	2.589848510742188	1.153222511291504	-0.2255412902832031	2.520171020507813	1.169799659729004	-0.2511702270507812	2.4973349609375	1.465535720825195	0.1153683471679687	2.58804248046875	1.474281005859375	0.01768886756896973	2.779908325195312	1.396130432128906	-0.1748333358764649	2.85120458984375	1.34831266784668	-0.3909137878417969	2.920413330078125	1.360951522827148	-0.4658380737304688
225	8.166667	2.548638671875	0.9593064994812012	0.1213021850585937	2.50911328125	1.135677581787109	0.1132022552490234	2.484462280273438	1.277840255737305	0.1133340187072754	2.45899658203125	1.495182403564453	0.1400025939941406	2.434451538085938	1.453992172241211	0.1534474945068359	2.302375854492188	1.428005752563477	0.2077003173828125	2.27471044921875	1.234959243774414	0.005725757598876953	2.403556884765625	1.185094192504883	-0.1851730041503906	2.497662475585938	1.185007987976074	-0.20978662109375	2.592667236328125	1.154468055725098	-0.2023388977050781	2.50517578125	1.162008171081543	-0.2474605865478516	2.492939331054687	1.464431213378906	0.1196361694335938	2.583996826171875	1.474081436157227	0.02255530548095703	2.7761171875	1.398698013305664	-0.1702403717041016	2.850632934570313	1.353519195556641	-0.3849686431884766	2.918667236328125	1.366420440673828	-0.4603961486816406
226	8.200000000000001	2.548669067382813	0.9594633255004883	0.1213612632751465	2.509120727539063	1.135869209289551	0.1133532485961914	2.48448486328125	1.278059829711914	0.1135870132446289	2.459105712890625	1.495428283691406	0.1404615020751953	2.43455615234375	1.45422671508789	0.1538969879150391	2.302529296875	1.428321151733398	0.2083884811401367	2.274178588867187	1.235299903869629	0.006426235198974609	2.4023701171875	1.185281372070313	-0.184930046081543	2.496352661132812	1.185266700744629	-0.210034782409668	2.59119580078125	1.154681831359863	-0.2030926055908203	2.503651245117188	1.16217862701416	-0.2476294097900391	2.493026000976562	1.464677917480469	0.1200356521606445	2.584034301757812	1.474388763427734	0.02288753128051758	2.77615185546875	1.399121444702148	-0.1700874176025391	2.850680908203125	1.354084991455078	-0.3848094329833984	2.9186982421875	1.366963424682617	-0.4602843017578125
227	8.233333	2.551507690429688	0.9604448204040528	0.1220819091796875	2.511426025390625	1.137874504089356	0.1161911773681641	2.485788940429687	1.280763763427734	0.1174625701904297	2.452780395507812	1.498488479614258	0.1432210235595703	2.429717163085938	1.456303512573242	0.1572820510864258	2.297143188476563	1.426672897338867	0.2110115432739258	2.274402954101562	1.234475448608398	0.005257903575897217	2.399734130859375	1.182303047180176	-0.1890126571655273	2.495508422851563	1.180536949157715	-0.2078382949829102	2.584669799804687	1.143374305725098	-0.200862548828125	2.501236572265625	1.154848388671875	-0.2376778793334961	2.487764038085937	1.468651916503906	0.1225399627685547	2.57712060546875	1.474611099243164	0.02243515205383301	2.770922973632812	1.399402801513672	-0.1724272384643555	2.8542998046875	1.353306213378906	-0.3863610382080078	2.920966186523438	1.366931243896484	-0.4630521545410157
228	8.266667	2.551804931640625	0.9603972454071045	0.1224472503662109	2.511691040039063	1.137915626525879	0.1165629920959473	2.485719116210937	1.280817169189453	0.1175891952514648	2.453032958984375	1.498579818725586	0.1437603836059571	2.429968017578125	1.456389465332031	0.1578605880737305	2.29761474609375	1.426096389770508	0.212024787902832	2.274562133789062	1.234049659729004	0.006038575172424317	2.3990537109375	1.178872032165527	-0.1880285415649414	2.493353393554687	1.175146354675293	-0.2108474426269531	2.5838740234375	1.149507438659668	-0.1904961318969727	2.502008056640625	1.165338996887207	-0.250787353515625	2.487918823242187	1.468732360839844	0.1229006729125977	2.576401733398438	1.474744735717773	0.02201173591613769	2.771058349609375	1.401445556640625	-0.1733054809570312	2.860763671875	1.353013107299805	-0.3854726409912109	2.919461059570312	1.365037811279297	-0.4660361785888671
229	8.300000000000001	2.551804809570313	0.9604955806732178	0.1224883689880371	2.511721557617188	1.138022811889648	0.1166212577819824	2.485770141601563	1.280928359985352	0.1176646423339844	2.453044189453125	1.498676803588867	0.143909797668457	2.4299677734375	1.456478927612305	0.1579676971435547	2.297567626953125	1.426167892456055	0.2120052337646484	2.274687744140625	1.234182243347168	0.005948577880859375	2.399359497070312	1.179054779052734	-0.1880177688598633	2.49369921875	1.17527197265625	-0.2107014465332031	2.583919677734375	1.149363441467285	-0.1903042449951172	2.502781982421875	1.164440322875977	-0.2493580627441406	2.487952270507813	1.468840759277344	0.1230686492919922	2.576557983398438	1.474924057006836	0.0222884693145752	2.771572998046875	1.401793075561523	-0.1727380752563477	2.861829467773437	1.353535522460938	-0.3846707000732422	2.921170166015625	1.365991363525391	-0.4649473114013671
230	8.333333	2.550244506835938	0.9614559116363526	0.1248598937988281	2.510005859375	1.138862083435058	0.1196093101501465	2.483993896484375	1.281665130615234	0.1212486190795899	2.450689819335937	1.498964782714844	0.1492442245483399	2.42764794921875	1.456634521484375	0.1628092498779297	2.295225463867188	1.426162017822266	0.2163963470458984	2.2721845703125	1.235651901245117	0.009365543365478516	2.396254638671875	1.181315475463867	-0.1850478744506836	2.490299194335937	1.178580261230469	-0.2088663635253906	2.578605712890625	1.150799003601074	-0.1912477951049805	2.49808203125	1.16853050994873	-0.2471439514160156	2.485744995117187	1.46939518737793	0.12832080078125	2.5749697265625	1.476486267089844	0.02823053932189942	2.772054321289063	1.404805892944336	-0.1648965759277344	2.866284057617188	1.35845768737793	-0.3749916381835937	2.933014404296875	1.374709075927735	-0.4511280517578125
231	8.366667	2.5501904296875	0.9614161300659179	0.1248997383117676	2.509939697265625	1.138818122863769	0.1196387557983399	2.483911743164063	1.281618057250977	0.1212649230957031	2.450560791015625	1.498912368774414	0.1492378692626953	2.42752294921875	1.456579299926758	0.1627995376586914	2.295100708007813	1.426124710083008	0.2163938064575195	2.272007568359375	1.235540267944336	0.009447369575500488	2.396002807617188	1.181093444824219	-0.1849851989746094	2.490027709960938	1.17836109161377	-0.2088498153686523	2.578262451171875	1.15050772857666	-0.1913174209594727	2.497748046875	1.168270004272461	-0.2471290435791016	2.485626831054688	1.469347717285156	0.1283256072998047	2.574883666992188	1.476449401855469	0.02826382637023926	2.772072875976562	1.404785095214844	-0.1647624588012695	2.866451538085937	1.358450378417969	-0.3747815551757813	2.933444458007813	1.374782699584961	-0.4507431182861328
232	8.4	2.550651611328125	0.9617501735687255	0.1241441421508789	2.510911376953125	1.138670639038086	0.1189028358459473	2.485037353515625	1.281007537841797	0.1203736038208008	2.451783447265625	1.49774870300293	0.1471993026733399	2.428834594726562	1.455615371704102	0.1609353942871094	2.297334716796875	1.42691780090332	0.2164081573486328	2.27352099609375	1.238545166015625	0.008764740943908691	2.394535278320312	1.179323013305664	-0.1849655380249023	2.48819384765625	1.177525520324707	-0.208326530456543	2.575095581054687	1.154287475585938	-0.1881438751220703	2.496830200195313	1.17471647644043	-0.2480356903076172	2.4867265625	1.468176834106445	0.1264859313964844	2.575341918945313	1.47577262878418	0.02648674392700195	2.77037744140625	1.404585006713867	-0.16800439453125	2.871951293945313	1.356755737304687	-0.3751174011230469	2.937918579101563	1.375300857543945	-0.4503350677490234
233	8.433333000000001	2.551312255859375	0.9604800777435303	0.1233370513916016	2.510851928710937	1.13729963684082	0.118741268157959	2.484355712890625	1.279565322875976	0.1206109008789062	2.450104125976563	1.49605876159668	0.1486456375122071	2.42745458984375	1.453730850219727	0.1623246078491211	2.295727661132813	1.425509231567383	0.2176855621337891	2.273081298828125	1.237192779541016	0.009635724067687989	2.391298828125	1.177555053710938	-0.1857871932983398	2.484631713867188	1.175943237304688	-0.21079248046875	2.56907373046875	1.149691345214844	-0.1936759338378906	2.506838134765625	1.167257804870605	-0.2327196578979492	2.485089233398438	1.466759872436524	0.1275843811035156	2.572773803710938	1.475304809570313	0.02675294494628906	2.7692568359375	1.405078796386719	-0.1671037750244141	2.871076171875	1.357148376464844	-0.3742119598388672	2.939141723632813	1.37678288269043	-0.4479768218994141
234	8.466667000000001	2.550939575195312	0.9603931827545167	0.1227981109619141	2.510750854492187	1.136780113220215	0.1186714210510254	2.485102783203125	1.27886767578125	0.121433479309082	2.450185302734375	1.494852462768555	0.1479562225341797	2.427662353515625	1.452658828735351	0.1617436676025391	2.296698974609375	1.425497207641602	0.2182407608032227	2.2729658203125	1.236858001708984	0.01165557765960693	2.38841162109375	1.177222465515137	-0.1845841522216797	2.481177612304688	1.176412155151367	-0.2104670562744141	2.567703491210938	1.152102409362793	-0.1951753234863282	2.499650756835937	1.165431953430176	-0.237263801574707	2.485253051757812	1.465601852416992	0.1272859725952148	2.573060180664062	1.475774124145508	0.02716560363769531	2.766783203125	1.405133773803711	-0.1686047973632813	2.869943725585938	1.357289337158203	-0.3746104583740234	2.93933740234375	1.375185317993164	-0.4473089141845703
235	8.5	2.551493896484375	0.9582153911590576	0.1218926963806152	2.510885375976563	1.134801399230957	0.1183162574768066	2.484610473632813	1.277033462524414	0.1212247467041015	2.45098388671875	1.493306915283203	0.1503393707275391	2.4282978515625	1.451016647338867	0.1638596420288086	2.297705200195312	1.424163604736328	0.2219736175537109	2.273173095703125	1.238289260864258	0.01243608283996582	2.390059326171875	1.175451988220215	-0.1825355224609375	2.481249755859375	1.174236717224121	-0.2123061904907226	2.567427612304687	1.152957695007324	-0.2000575714111328	2.499255737304687	1.163201591491699	-0.2388691177368164	2.485803588867188	1.464032318115234	0.129074577331543	2.57113818359375	1.473011047363281	0.02637971115112305	2.766479370117187	1.402858169555664	-0.1689953994750977	2.86815380859375	1.355034484863281	-0.3763019256591797	2.938812255859375	1.3771982421875	-0.4481664276123047
236	8.533333000000001	2.5497822265625	0.9556247215270997	0.1193201141357422	2.508691162109375	1.131818473815918	0.1145767707824707	2.481308349609375	1.273779708862305	0.1157819633483887	2.450084594726563	1.489807464599609	0.1464400939941406	2.427195434570312	1.447722503662109	0.159933723449707	2.298277954101562	1.423279190063476	0.2220715103149414	2.275270385742187	1.238015625	0.01252321434020996	2.392573486328125	1.175223518371582	-0.181676872253418	2.48423046875	1.172744079589844	-0.2078017120361328	2.565332763671875	1.142714202880859	-0.1930533294677734	2.499656494140625	1.161273170471191	-0.2394642715454102	2.4843310546875	1.460388137817383	0.1246764907836914	2.568856689453125	1.468933792114258	0.021628023147583	2.761894409179687	1.399532653808594	-0.1760939712524414	2.866843627929688	1.353310852050781	-0.38160888671875	2.933552734375	1.373288391113281	-0.4560139617919922
237	8.566667000000001	2.549621704101563	0.9543886108398437	0.1199542350769043	2.508272094726562	1.130308532714844	0.1152489395141602	2.479573852539063	1.27180241394043	0.1155564117431641	2.449233642578125	1.487599334716797	0.1469762191772461	2.42632568359375	1.445586380004883	0.1604889373779297	2.297966674804687	1.42402180480957	0.2243393478393555	2.2744365234375	1.239637657165527	0.01441432285308838	2.390605712890625	1.175807174682617	-0.1797818374633789	2.481806884765625	1.171636436462402	-0.2092624664306641	2.563425170898437	1.137138328552246	-0.1977410125732422	2.498598999023438	1.157434677124023	-0.2365851821899414	2.483216918945312	1.458176040649414	0.1249328918457031	2.56611376953125	1.466377868652344	0.02068670082092285	2.757179077148438	1.39951528930664	-0.1802802200317383	2.868079956054688	1.354175552368164	-0.3837391510009766	2.937897583007812	1.373341079711914	-0.454684326171875
238	8.6	2.547848266601562	0.9541441421508789	0.1216945686340332	2.507666625976563	1.129942687988281	0.1172920455932617	2.480485107421875	1.27145378112793	0.1183247985839844	2.450207885742188	1.486993713378906	0.1480191497802734	2.427213500976563	1.44519790649414	0.1616099624633789	2.29887744140625	1.423833694458008	0.2247643203735352	2.272537841796875	1.238526641845703	0.01682958889007568	2.38604443359375	1.172690444946289	-0.1776232376098633	2.476632446289063	1.16740966796875	-0.2103106384277344	2.557753295898437	1.131695594787598	-0.1988215789794922	2.49682177734375	1.158955101013184	-0.2363450927734375	2.484241577148437	1.45744987487793	0.1264721450805664	2.569310180664062	1.465161651611328	0.02437445068359375	2.7540322265625	1.401539352416992	-0.1830625610351563	2.876588745117187	1.351817245483398	-0.3797520446777344	2.945218017578125	1.373290145874023	-0.4508934173583984
239	8.633333	2.547117431640625	0.9544005279541015	0.1208887138366699	2.507370849609375	1.129966148376465	0.1163664436340332	2.480105224609375	1.271173294067383	0.1170158081054687	2.450412231445313	1.486219711303711	0.1478053970336914	2.4272998046875	1.444490509033203	0.1610693206787109	2.299082641601562	1.424286071777344	0.2241517562866211	2.273072509765625	1.239031761169433	0.01680492973327637	2.38558837890625	1.173025177001953	-0.1776176300048828	2.476086791992188	1.168021362304688	-0.2098689956665039	2.556589721679687	1.133219345092773	-0.197611328125	2.495004150390625	1.154572959899902	-0.2344048080444336	2.48436279296875	1.456759155273438	0.1262222290039063	2.570099487304687	1.465964447021484	0.02518573570251465	2.751928955078125	1.402509628295898	-0.1841800689697266	2.877065185546875	1.350389511108399	-0.3783915710449219	2.94466259765625	1.372268020629883	-0.4502701568603515
240	8.666667	2.547213500976563	0.9542000408172607	0.1213511543273926	2.507705810546875	1.12978751373291	0.1168973426818848	2.480551025390625	1.270985763549805	0.1175433578491211	2.450874633789062	1.486100769042969	0.1475115280151367	2.427764282226563	1.444433822631836	0.1609251556396484	2.299984008789062	1.424294921875	0.224798095703125	2.272274047851562	1.237467376708985	0.01920886325836182	2.383521606445313	1.170741157531738	-0.1755458984375	2.47367529296875	1.165737121582031	-0.209051628112793	2.553468994140625	1.13071671295166	-0.1962997436523438	2.493273803710938	1.155375503540039	-0.2345788803100586	2.484817016601562	1.456562316894531	0.1260505294799805	2.570554443359375	1.465888061523438	0.02507009124755859	2.751956176757813	1.403891937255859	-0.1850569076538086	2.874105102539063	1.353508682250977	-0.3812437286376953	2.94566357421875	1.37378498840332	-0.4484044036865235
241	8.700000000000001	2.546796997070313	0.9540122299194336	0.1211943435668945	2.507650024414063	1.129647796630859	0.1171468925476074	2.481462768554688	1.2710419921875	0.1186006088256836	2.451650390625	1.486265609741211	0.1470206832885742	2.428502563476562	1.44470378112793	0.1606101684570312	2.300059448242187	1.423868667602539	0.2229042053222656	2.27008740234375	1.236199378967285	0.01860025501251221	2.381901977539063	1.169368286132813	-0.1757138671875	2.472449340820313	1.16314769744873	-0.2077445373535156	2.550484252929688	1.126926177978516	-0.1941661682128906	2.492791259765625	1.155508140563965	-0.2336766586303711	2.48566796875	1.456598770141602	0.1258997192382812	2.572445190429687	1.466918045043945	0.02607435035705567	2.752110595703125	1.404750183105469	-0.1853223342895508	2.875480102539062	1.351025329589844	-0.3798846740722656	2.944938110351562	1.37289436340332	-0.4490233764648437
242	8.733333	2.541168212890625	0.9481556301116943	0.1235893325805664	2.504178344726562	1.123732513427735	0.1175510368347168	2.480328857421875	1.265215621948242	0.1179253425598144	2.451952514648437	1.480416564941406	0.1442710952758789	2.428626098632813	1.439220367431641	0.158280647277832	2.300698120117187	1.420059631347656	0.2213518295288086	2.263786010742187	1.231480575561523	0.01996193504333496	2.37066845703125	1.162476608276367	-0.1759997329711914	2.462911376953125	1.154870193481445	-0.2022495193481445	2.549620849609375	1.136084716796875	-0.1796403427124023	2.4759580078125	1.149040870666504	-0.2362360992431641	2.485674926757812	1.450403869628906	0.123409553527832	2.573753540039062	1.463623031616211	0.0255426082611084	2.748749145507813	1.401619430541992	-0.1887483673095703	2.87622119140625	1.348148513793945	-0.3803540191650391	2.94525048828125	1.370889877319336	-0.4503168640136719
243	8.766667	2.540553955078125	0.9467662963867187	0.1240024070739746	2.503583374023438	1.12251762008667	0.1179463157653809	2.479120727539063	1.263994750976563	0.1178367767333984	2.4512607421875	1.479448226928711	0.1440888824462891	2.427795654296875	1.438286682128906	0.1581079559326172	2.299896240234375	1.419311676025391	0.2215356292724609	2.263014526367187	1.229263732910156	0.0212502031326294	2.369326293945313	1.159039115905762	-0.1747911376953125	2.460569213867188	1.151520050048828	-0.2042098846435547	2.546773193359375	1.12841236114502	-0.185293830871582	2.474058959960938	1.147163414001465	-0.2380647583007812	2.484950317382812	1.449315490722656	0.1232514343261719	2.574130981445313	1.462941741943359	0.02636132144927979	2.744874389648437	1.399705352783203	-0.1910535888671875	2.879232055664063	1.34543147277832	-0.3782264862060547	2.9470107421875	1.368821807861328	-0.4493063507080078
244	8.800000000000001	2.5400693359375	0.9462626152038573	0.1241024856567383	2.503271362304687	1.121862525939942	0.1177092323303223	2.47894580078125	1.26322201538086	0.117312744140625	2.451522338867187	1.478552276611328	0.143288932800293	2.428018920898437	1.437489532470703	0.1573694000244141	2.299956176757813	1.419307754516602	0.2203106918334961	2.261656127929688	1.228655403137207	0.02128238391876221	2.368717041015625	1.157209381103516	-0.1736335296630859	2.459611083984375	1.151064514160156	-0.2035921249389648	2.54687646484375	1.13036555480957	-0.1847286605834961	2.473784057617188	1.148296478271484	-0.2374138488769531	2.485106079101563	1.448362060546875	0.1224786834716797	2.573984130859375	1.462040573120117	0.02547010612487793	2.744978515625	1.3990908203125	-0.1915428161621094	2.88001416015625	1.345074768066406	-0.3780687866210938	2.946262939453125	1.369267166137695	-0.4499647369384766
245	8.833333	2.53678662109375	0.9412852172851562	0.1263998794555664	2.499534301757812	1.116943725585938	0.1191383781433105	2.474852783203125	1.258392456054688	0.118054615020752	2.446211547851563	1.473919616699219	0.1429068145751953	2.42283154296875	1.432770553588867	0.157097282409668	2.294487060546875	1.413114501953125	0.2192966232299805	2.252108032226563	1.220900093078613	0.0222986536026001	2.366595092773438	1.151336730957031	-0.1692865524291992	2.456241821289063	1.148428680419922	-0.2027835006713867	2.54188671875	1.125782535552978	-0.190132080078125	2.4734033203125	1.145382553100586	-0.2319940414428711	2.480067993164063	1.44376496887207	0.1223646774291992	2.568509887695313	1.457922317504883	0.02496074962615967	2.7426376953125	1.393308135986328	-0.189369987487793	2.883395751953125	1.338966217041015	-0.3718011627197266	2.9444609375	1.366618988037109	-0.4485283660888671
246	8.866667	2.536954833984375	0.9413260822296143	0.1263468170166016	2.49824853515625	1.116590133666992	0.1174900703430176	2.471720947265625	1.257597625732422	0.1145765762329101	2.445192260742187	1.473148178100586	0.1417035140991211	2.421530395507812	1.432064453125	0.1556758041381836	2.293946044921875	1.413364776611328	0.2199090805053711	2.249933959960938	1.220063056945801	0.02419330215454102	2.363881469726563	1.151248390197754	-0.1681981887817383	2.454263305664063	1.147566482543945	-0.1994135971069336	2.54232470703125	1.124811344146729	-0.1896563720703125	2.472481689453125	1.148138404846191	-0.2288638229370117	2.47864453125	1.442893035888672	0.1206205139160156	2.566727661132813	1.456646102905274	0.02268941497802734	2.744013793945313	1.392705490112305	-0.1896730346679688	2.887137573242188	1.338861740112305	-0.370563003540039	2.938951538085937	1.363129928588867	-0.4546387634277343
247	8.9	2.53578515625	0.9422247123718261	0.1261178016662597	2.496138305664062	1.117507816314697	0.1152665328979492	2.468560424804688	1.25836067199707	0.1107185745239258	2.445019165039063	1.473935562133789	0.1432780380249024	2.420748901367188	1.43277571105957	0.156345588684082	2.292772583007813	1.414031066894531	0.2208900604248047	2.237126098632813	1.218100708007813	0.02933404731750488	2.34811669921875	1.149221885681152	-0.1656095809936523	2.44229541015625	1.142033393859863	-0.1809922714233398	2.538207641601562	1.12559941482544	-0.1726369857788086	2.464571411132813	1.149669784545898	-0.1948538513183594	2.47809619140625	1.44368864440918	0.1213031234741211	2.566445434570312	1.460152099609375	0.02374459648132324	2.741978393554687	1.393287658691406	-0.189926399230957	2.870228515625	1.334613693237304	-0.3809612579345703	2.920308837890625	1.367749374389648	-0.46504296875
248	8.933333000000001	2.537369873046875	0.9407711772918701	0.1250498847961426	2.494590576171875	1.117028312683106	0.1129575157165527	2.4646533203125	1.258939437866211	0.1074247894287109	2.444207763671875	1.476984085083008	0.140839714050293	2.41933642578125	1.435704971313477	0.1543256683349609	2.290202880859375	1.41454719543457	0.2190062484741211	2.225357299804688	1.216248207092285	0.0288258171081543	2.355067504882812	1.149368408203125	-0.1566347885131836	2.448146362304687	1.144267730712891	-0.1640422821044922	2.541631591796875	1.123621654510498	-0.1613930282592773	2.476946411132813	1.15361848449707	-0.1711508483886719	2.47689697265625	1.446022521972656	0.1181676864624023	2.56388671875	1.459046890258789	0.0167788200378418	2.7484677734375	1.392977737426758	-0.1937156677246094	2.880345825195312	1.341652359008789	-0.3859517974853516	2.902953369140625	1.377822357177734	-0.4730666351318359
249	8.966667000000001	2.53668701171875	0.9405209293365479	0.1259555053710937	2.49446240234375	1.117831661224365	0.1122147369384766	2.463904907226563	1.260264617919922	0.1044937210083008	2.445223266601563	1.480027328491211	0.1361011199951172	2.419737670898438	1.438889862060547	0.1498611907958984	2.289832153320313	1.420494094848633	0.215594352722168	2.213330932617187	1.218302062988281	0.03178381729125977	2.349303466796875	1.154765144348144	-0.1495324554443359	2.442828979492187	1.147932601928711	-0.1486397171020508	2.5430556640625	1.129687934875488	-0.1487137145996094	2.461505249023437	1.157113525390625	-0.1673755569458008	2.4779365234375	1.448362197875976	0.1137706146240234	2.56819677734375	1.45869367980957	0.01411430358886719	2.751482666015625	1.39374153137207	-0.1998615417480469	2.8774228515625	1.34991227722168	-0.3989321441650391	2.886986938476563	1.391969741821289	-0.4802251281738281
250	9	2.536379272460938	0.9420694866180419	0.1281981163024902	2.492759155273437	1.119583358764649	0.1129450950622559	2.460893920898438	1.262229461669922	0.1037545928955078	2.445653564453125	1.483200347900391	0.135108642578125	2.419375122070313	1.442364242553711	0.1488761520385742	2.28764306640625	1.423133895874023	0.211563102722168	2.193465454101562	1.222853858947754	0.03269728660583496	2.333422729492188	1.161181770324707	-0.1439988632202149	2.427775024414062	1.151880195617676	-0.1550340118408203	2.526337646484375	1.134857177734375	-0.1505599594116211	2.457135131835938	1.167359992980957	-0.1559390411376953	2.478017456054688	1.450820358276367	0.1128641357421875	2.569201049804688	1.455989471435547	0.01341962337493897	2.750247924804687	1.39676921081543	-0.2048774337768555	2.865313842773437	1.369146240234375	-0.4130492706298828	2.872261840820312	1.403515197753906	-0.4929696655273438
251	9.033333000000001	2.533121948242187	0.9482292861938477	0.1283355293273926	2.489168823242188	1.125245445251465	0.1125270576477051	2.458168701171875	1.267962738037109	0.1040841369628906	2.446952392578125	1.489455123901367	0.1309126739501953	2.420125366210938	1.449429763793945	0.1456940002441406	2.28873876953125	1.436484832763672	0.2104782562255859	2.175864624023438	1.237811027526855	0.04133000946044922	2.307957641601562	1.168777481079102	-0.13597900390625	2.39880029296875	1.171929527282715	-0.1542210845947266	2.49290234375	1.148028266906738	-0.1636023559570313	2.406861938476562	1.168813446044922	-0.1631216278076172	2.478544311523438	1.456113296508789	0.1091430206298828	2.57040283203125	1.454847549438476	0.01060392570495605	2.75281884765625	1.403411239624023	-0.2072934265136719	2.8492060546875	1.393512161254883	-0.4246692504882812	2.843873168945312	1.435836715698242	-0.5031652069091797
252	9.066667000000001	2.530888793945313	0.9545052146911621	0.1288223114013672	2.488200561523437	1.131759521484375	0.1109711608886719	2.457515991210937	1.274558212280273	0.1002944869995117	2.44523974609375	1.496019470214844	0.1280870971679687	2.418642578125	1.455767700195313	0.1427978363037109	2.286371704101562	1.443635116577148	0.2060126190185547	2.16093359375	1.245541030883789	0.04527481079101563	2.287311645507812	1.180918518066406	-0.1293721694946289	2.3765810546875	1.185493301391602	-0.1479713668823242	2.47491357421875	1.170414009094238	-0.1645252227783203	2.40212109375	1.196512519836426	-0.149494270324707	2.47695947265625	1.462911880493164	0.1060670013427734	2.567117797851562	1.466826599121094	0.005530499458312989	2.761992431640625	1.397976150512695	-0.1976964721679688	2.791818969726562	1.426745803833008	-0.4355213165283203	2.827007080078125	1.486550140380859	-0.5080959167480469
253	9.1	2.53389306640625	0.9714397163391113	0.1249939689636231	2.491588745117188	1.149083335876465	0.1042559318542481	2.462229125976562	1.292515487670898	0.09245220184326172	2.449074829101562	1.514702301025391	0.1190327529907227	2.422742065429687	1.4743125	0.1342273941040039	2.289289916992187	1.457181243896484	0.1939512252807617	2.147468627929688	1.263748260498047	0.04089645957946778	2.25492138671875	1.216116218566895	-0.1489509887695313	2.333788696289062	1.211116195678711	-0.1638707275390625	2.432873779296875	1.19486149597168	-0.1797159271240234	2.3568056640625	1.233135139465332	-0.1722163848876953	2.48083837890625	1.481510559082031	0.0969261016845703	2.571955078125	1.482696716308594	-0.003328023672103881	2.769669189453125	1.413612411499023	-0.2047581634521484	2.77932373046875	1.451865432739258	-0.4440743408203125	2.801600341796875	1.506175201416016	-0.527451171875
254	9.133333	2.534279663085938	0.9851211023330688	0.1213573341369629	2.499119018554687	1.163069351196289	0.09815008163452149	2.477497924804688	1.30736572265625	0.08700471878051758	2.462273193359375	1.529132537841797	0.1071901588439941	2.436639038085938	1.489065521240234	0.1236879730224609	2.3049794921875	1.470922424316406	0.1838222885131836	2.13687158203125	1.288152587890625	0.04963612747192383	2.214935424804688	1.25369115447998	-0.1516204681396484	2.3027265625	1.263463882446289	-0.1640861587524414	2.381189453125	1.243698791503906	-0.1471170196533203	2.326322631835938	1.273542343139648	-0.1593545989990234	2.494035522460937	1.495821166992187	0.08587729644775391	2.583694091796875	1.493465637207031	-0.01496900272369385	2.773453125	1.426026992797852	-0.2224374160766601	2.74662255859375	1.494462707519531	-0.4519842529296875	2.753675903320312	1.557121734619141	-0.5290184936523437
255	9.166667	2.535333129882813	1.002393968909979	0.1178772506713867	2.501828247070312	1.179149291992188	0.0918321533203125	2.482564575195313	1.322872467041015	0.0802818717956543	2.468848754882813	1.543789855957031	0.09534658050537109	2.44285302734375	1.504639617919922	0.1123931350708008	2.314301635742187	1.488095993041992	0.1763684997558594	2.123149780273438	1.321982452392578	0.05797809982299805	2.186121215820313	1.285668640136719	-0.1543617782592774	2.271739868164063	1.295889892578125	-0.1799266204833984	2.34375146484375	1.283724029541016	-0.1731547088623047	2.290753540039062	1.300552093505859	-0.1625625305175781	2.5004462890625	1.509876220703125	0.07517916870117188	2.597987915039063	1.509017562866211	-0.01667144346237183	2.76952978515625	1.452596038818359	-0.2409523849487305	2.708250244140625	1.510135101318359	-0.4653758850097656	2.71295947265625	1.585503143310547	-0.529191192626953
256	9.200000000000001	2.555494384765625	1.046499479293823	0.1040760955810547	2.521696166992188	1.223708457946777	0.0710653190612793	2.502597534179687	1.3682685546875	0.05509414291381836	2.49857470703125	1.591313354492188	0.07245949554443359	2.470660522460937	1.552725433349609	0.08927976989746095	2.333813598632813	1.543102813720703	0.1426827545166016	2.133266479492188	1.358864898681641	0.06745077133178712	2.169187744140625	1.324470504760742	-0.1535709533691406	2.238978149414062	1.364901611328125	-0.1962312393188477	2.322084350585937	1.358039978027344	-0.162206787109375	2.272641357421875	1.37986946105957	-0.1671004333496094	2.528897705078125	1.556065887451172	0.05177502822875976	2.630301513671875	1.564350250244141	-0.03778624534606934	2.766154907226563	1.486553024291992	-0.2819700317382813	2.678463500976562	1.565166870117187	-0.4933325500488281	2.664614868164063	1.64655859375	-0.5410749816894531
257	9.233333	2.570794311523438	1.068009326934814	0.08663261032104491	2.534676513671875	1.244056037902832	0.04935187911987305	2.51166162109375	1.387548675537109	0.02841396331787109	2.498897583007813	1.609972351074219	0.04921515274047852	2.471719970703125	1.570092315673828	0.06420467758178711	2.334494018554687	1.556293304443359	0.1163466949462891	2.135940551757812	1.370356399536133	0.03505961990356445	2.192766357421875	1.455225006103516	-0.09119990539550782	2.274139892578125	1.460705780029297	-0.09896346282958984	2.320347045898437	1.399835479736328	-0.1238682098388672	2.27606298828125	1.4404365234375	-0.1614273834228516	2.531295532226562	1.576224975585938	0.02926845932006836	2.637362182617188	1.593811798095703	-0.05340908718109131	2.769612670898438	1.509205276489258	-0.2969199829101563	2.639215576171875	1.586977020263672	-0.4852662200927734	2.597712646484375	1.656282562255859	-0.5337246704101563
258	9.266667	2.583393432617187	1.087878299713135	0.07793587875366211	2.5447705078125	1.262209396362305	0.03682511329650879	2.522491088867187	1.405449447631836	0.01682259559631347	2.50847607421875	1.626868988037109	0.03741213989257813	2.482626708984375	1.586897003173828	0.05387546539306641	2.35491357421875	1.573444030761719	0.1247942657470703	2.15722119140625	1.388527740478516	0.03956417083740234	2.225716227213542	1.491253885904948	-0.03547848510742187	2.273613525390625	1.482913864135742	-0.1005298461914062	2.281231567382813	1.463798065185547	-0.1136121139526367	2.276447021484375	1.462377685546875	-0.1560774688720703	2.540051879882812	1.593562957763672	0.01600199508666992	2.646213134765625	1.610863067626953	-0.06508561897277831	2.774501342773438	1.526837997436524	-0.309316879272461	2.604044189453125	1.594911285400391	-0.4653302917480469	2.533183471679687	1.652354064941406	-0.5105158996582031
259	9.300000000000001	2.594957763671875	1.119415618896484	0.06120322418212891	2.552249267578125	1.290685638427734	0.0201276912689209	2.527378784179688	1.432048889160156	0.0007610092163085943	2.518399169921875	1.651743988037109	0.02207340240478516	2.492607299804687	1.612596588134766	0.03922677612304688	2.36887158203125	1.591342590332031	0.1103856964111328	2.163848999023438	1.425230621337891	0.01215476322174072	2.1950693359375	1.518968460083008	-0.07725268554687499	2.254965209960938	1.560252899169922	-0.08993106079101564	2.266395263671875	1.554090148925781	-0.1572297210693359	2.284319580078125	1.523137649536133	-0.1678385009765625	2.548307495117188	1.618160583496094	-0.0003215007781982408	2.649433959960938	1.632494567871094	-0.08525772476196289	2.767905395507813	1.531961791992188	-0.3256084442138672	2.570825073242188	1.609969909667969	-0.4361043090820312	2.497859619140625	1.659130249023438	-0.480812759399414
260	9.333333	2.6095	1.140039985656738	0.05112893676757813	2.569109619140625	1.311910736083985	0.007298786163330078	2.547628051757813	1.454316970825195	-0.01243112182617187	2.539170043945313	1.675648773193359	0.005621206283569337	2.51469189453125	1.636555053710937	0.02531429672241211	2.398676513671875	1.625655090332031	0.1102288780212402	2.191810180664063	1.444421783447266	0.04575198173522949	2.215732421875	1.546732940673828	-0.06577733612060548	2.27906494140625	1.584614624023438	-0.0758443374633789	2.286678833007812	1.591739379882812	-0.1476918640136719	2.308605712890625	1.5628984375	-0.1605113372802734	2.567724975585937	1.641510986328125	-0.0183110990524292	2.666868041992188	1.655946502685547	-0.1079158210754395	2.769194091796875	1.528560974121094	-0.3447227172851562	2.5516904296875	1.579363403320313	-0.4305570373535156	2.478315551757813	1.630368804931641	-0.4433510284423828
261	9.366667	2.622513549804688	1.153927207946777	0.04358234786987304	2.583173828125	1.327504196166992	-0.0008236141204833987	2.561318237304687	1.470554412841797	-0.02312241792678833	2.56003173828125	1.693624176025391	-0.004976737022399903	2.534465209960937	1.655054290771484	0.01528911590576172	2.419369873046875	1.637272918701172	0.1024862289428711	2.217151977539062	1.447325500488281	0.03783533096313477	2.230308715820312	1.551272171020508	-0.06537429046630859	2.290265380859375	1.580993240356445	-0.06282722473144531	2.3108662109375	1.600760681152344	-0.1426941223144531	2.32600732421875	1.573292846679688	-0.1545499572753906	2.587337280273438	1.65834716796875	-0.02951928161084652	2.686657958984375	1.672529693603516	-0.1206649284362793	2.748636840820312	1.522235061645508	-0.3603595886230468	2.521828735351562	1.575031860351563	-0.4242399597167968	2.44801708984375	1.615044189453125	-0.3900337219238281
262	9.4	2.633937744140625	1.17223876953125	0.03573874282836914	2.596154174804687	1.346743835449219	-0.006529117584228515	2.5739462890625	1.488855041503906	-0.03114113038778305	2.576372192382812	1.711737518310547	-0.01416293239593506	2.55001513671875	1.673706207275391	0.006019962310791016	2.428671875	1.640574432373047	0.08152175903320312	2.227134033203125	1.446279739379883	0.0297331428527832	2.238790405273438	1.551687927246094	-0.07068184661865234	2.296949462890625	1.557444610595703	-0.07126551055908203	2.342457397460938	1.60168148803711	-0.1444162445068359	2.326535034179687	1.547593276977539	-0.1633023681640625	2.603220825195312	1.675963989257812	-0.03822782993316651	2.696953735351562	1.677069213867187	-0.133609489440918	2.72316943359375	1.503815170288086	-0.3643376159667969	2.503226806640625	1.590903594970703	-0.3928856048583984	2.434133666992188	1.598985443115234	-0.3572026519775391
263	9.433333000000001	2.640715698242188	1.181241714477539	0.03106699943542481	2.605642333984375	1.357248062133789	-0.01103225779533386	2.586572143554688	1.500721893310547	-0.03473723268508911	2.589866821289062	1.724517425537109	-0.0150299973487854	2.563876831054688	1.686114898681641	0.005530052185058594	2.4394580078125	1.641997009277344	0.07022552490234375	2.239885375976562	1.444436538696289	0.01580211448669434	2.263563110351563	1.548715866088867	-0.07089013671875	2.319623413085937	1.543593933105469	-0.06793855285644532	2.369651123046875	1.588261444091797	-0.1366806793212891	2.369583129882812	1.54633349609375	-0.1474089736938476	2.616117309570313	1.688791900634766	-0.0404043607711792	2.699031494140625	1.693781982421875	-0.1481333427429199	2.721970581054688	1.484167083740235	-0.3479695739746094	2.492709838867188	1.561758026123047	-0.3522355346679688	2.438117553710938	1.56518798828125	-0.2975094604492188
264	9.466667000000001	2.643680786132813	1.193182022094727	0.02309677696228028	2.608816284179688	1.368325714111328	-0.01470515084266663	2.591355346679688	1.51164631652832	-0.03375685691833496	2.599050170898438	1.733167938232422	-0.01413076663017273	2.573949584960937	1.695460235595703	0.00761217975616455	2.456082641601562	1.650692260742188	0.0803045654296875	2.267919677734375	1.443416854858398	0.0384175910949707	2.295934936523437	1.551241744995117	-0.05094483947753906	2.349505615234375	1.538889129638672	-0.07241827392578125	2.390815795898438	1.579159637451172	-0.1244052886962891	2.39997802734375	1.5501494140625	-0.1387226791381836	2.623034423828125	1.697477569580078	-0.0407574052810669	2.692915161132812	1.694353576660156	-0.1557966995239258	2.72606591796875	1.466075302124024	-0.3291251068115234	2.4873505859375	1.490017990112305	-0.3358444213867188	2.424937622070312	1.5244853515625	-0.2812300415039063
265	9.5	2.646683471679688	1.1980908203125	0.01729009914398193	2.611322143554688	1.373503433227539	-0.01636688685417175	2.594029663085937	1.516818344116211	-0.03237462377548218	2.603533081054688	1.737770751953125	-0.01393544173240662	2.579343872070313	1.700344909667969	0.0089848575592041	2.465628051757813	1.648508270263672	0.08211329650878907	2.286818115234375	1.431191436767578	0.05888729476928711	2.298386962890625	1.531011032104492	-0.03046487426757812	2.3708447265625	1.514626327514649	-0.05694464874267578	2.403180297851562	1.559307022094726	-0.1176836700439453	2.386066772460937	1.500369979858398	-0.1256866149902344	2.62607421875	1.701985107421875	-0.04141650199890137	2.691795654296875	1.695157806396484	-0.1583673782348633	2.715627319335938	1.45899055480957	-0.3191332397460938	2.476335693359375	1.446685623168945	-0.3129442138671875	2.415332397460937	1.510887100219727	-0.272886734008789
266	9.533333000000001	2.648383178710938	1.204922897338867	0.009160815238952636	2.610210571289063	1.378977554321289	-0.02867811012268066	2.59205615234375	1.522277130126953	-0.04623673248291015	2.60712109375	1.741685638427734	-0.01498259878158569	2.582735473632813	1.703441528320313	0.006410556793212891	2.473858032226563	1.645528137207031	0.08244313049316405	2.313326904296875	1.415861938476562	0.04772063827514648	2.3178720703125	1.514332977294922	-0.03141616439819336	2.375066528320312	1.49394514465332	-0.04058841705322265	2.397289916992188	1.515810852050781	-0.1085088348388672	2.412170043945312	1.472556777954102	-0.09418096923828126	2.628062744140625	1.7071025390625	-0.04522781658172607	2.696057861328125	1.696775817871094	-0.1602253875732422	2.736914916992188	1.4471884765625	-0.2964362335205078	2.499637573242187	1.411130004882812	-0.299990234375	2.430921020507812	1.466519271850586	-0.2573817825317383
267	9.566667000000001	2.646970703125	1.200134078979492	0.007002948760986328	2.609347534179688	1.372415023803711	-0.03131332874298096	2.589828369140625	1.514400772094727	-0.0497983512878418	2.606864013671875	1.72954052734375	-0.01093142056465149	2.581421508789062	1.691450958251953	0.007854519844055177	2.47523828125	1.630878143310547	0.0794582633972168	2.338035888671875	1.393000549316406	0.0362890853881836	2.335527221679688	1.484148880004883	-0.0327380485534668	2.388693725585938	1.459897918701172	-0.03211813354492186	2.416780883789063	1.494382064819336	-0.1074079818725586	2.42255029296875	1.442193862915039	-0.09468635559082031	2.628124755859375	1.696130065917969	-0.04105532360076904	2.694767944335938	1.678495941162109	-0.1509853363037109	2.811625	1.442376647949219	-0.2568175048828125	2.585636962890625	1.385860488891602	-0.3071058349609375	2.50380419921875	1.422724075317383	-0.2639046936035156
268	9.6	2.648580810546875	1.199643516540527	-0.0004228582382202147	2.61185498046875	1.371013961791992	-0.04139224910736084	2.5951416015625	1.513230422973633	-0.05925814723968506	2.60997509765625	1.725864654541016	-0.01214189386367798	2.586057250976562	1.6867685546875	0.006006604194641114	2.489771484375	1.616993225097656	0.08218129730224609	2.369167358398438	1.369307083129883	0.04695099258422852	2.3653798828125	1.451841857910156	-0.0197026596069336	2.426716796875	1.429567932128906	-0.01341532897949219	2.450678588867188	1.450257690429688	-0.09163349151611327	2.460329467773438	1.410082595825195	-0.06692324829101562	2.630511474609375	1.694261260986328	-0.04442942810058594	2.701882202148437	1.676229217529297	-0.1495338592529297	2.811705688476563	1.432227111816406	-0.243344367980957	2.59789599609375	1.347252304077148	-0.3010616912841797	2.512864624023438	1.392202239990235	-0.2684761505126953
269	9.633333	2.641893310546875	1.202271713256836	-0.008142532229423523	2.610957153320312	1.374989517211914	-0.04486470222473145	2.597020629882813	1.517396423339844	-0.0612584810256958	2.612389404296875	1.727029754638672	-0.007917487144470214	2.589662231445312	1.687425567626953	0.009776272773742677	2.497908813476562	1.608552276611328	0.08094048690795899	2.404149047851562	1.352735626220703	0.04906557464599609	2.368104370117187	1.407654754638672	0.003248847961425778	2.407385864257813	1.383188247680664	0.00716567993164062	2.442494384765625	1.409206466674805	-0.07740927886962892	2.463754272460938	1.370247909545899	-0.04529067993164063	2.631619018554687	1.696893768310547	-0.04188792419433594	2.699075439453125	1.678840576171875	-0.1495844879150391	2.807847900390625	1.426669723510742	-0.2241223449707031	2.610773071289063	1.306867340087891	-0.2819296112060547	2.516813720703125	1.331467468261719	-0.2512035446166992
270	9.666667	2.636267211914062	1.218891983032226	-0.01534317398071289	2.60564404296875	1.395746597290039	-0.03940277099609375	2.594464965820312	1.540166168212891	-0.04513891696929932	2.624554565429688	1.752694244384766	0.003577549934387207	2.597723388671875	1.715045013427734	0.02159698104858399	2.479029418945312	1.660094390869141	0.07071671676635742	2.443043090820312	1.390616622924805	0.05794799041748047	2.383909301757813	1.231131790161133	0.01027507209777832	2.447149658203125	1.219833786010742	0.002593559265136713	2.449206298828125	1.215357788085937	-0.04304695129394531	2.489625122070312	1.287844436645508	0.01291473770141601	2.642932250976562	1.719561065673828	-0.02911589241027832	2.716514892578125	1.699927001953125	-0.1337535629272461	2.81300927734375	1.44316780090332	-0.2041769714355469	2.620778686523438	1.308019088745117	-0.2369399795532227	2.528344604492188	1.317533172607422	-0.2442293548583984
271	9.700000000000001	2.626243896484375	1.215673851013184	-0.0269645471572876	2.59415380859375	1.392465026855469	-0.04463626003265381	2.58303076171875	1.536429718017578	-0.04475040149688721	2.618110595703125	1.749338256835937	-0.004003907680511474	2.590302001953125	1.713160491943359	0.01513263320922852	2.475614135742187	1.668272003173828	0.08772050476074218	2.449701416015625	1.397135284423828	0.1229878768920898	2.44032763671875	1.233022850036621	0.09647828865051269	2.516927124023438	1.22407763671875	0.1058130912780762	2.525793212890625	1.197431114196777	0.0670264549255371	2.559813354492188	1.257974105834961	0.1015715484619141	2.635782592773437	1.714630310058594	-0.03515577602386474	2.712143188476563	1.695476867675781	-0.1372926406860351	2.809400024414062	1.438399948120117	-0.2034987182617188	2.634246948242188	1.289135467529297	-0.2478419342041016	2.544212890625	1.25774641418457	-0.2621730651855469
272	9.733333	2.617510864257812	1.209786033630371	-0.03206498622894287	2.58691259765625	1.386098068237305	-0.05095812511444092	2.57674462890625	1.529627685546875	-0.05155037975311279	2.609415161132812	1.74230209350586	-0.01235550427436829	2.581756713867188	1.706248870849609	0.006545476913452148	2.472425903320313	1.6660244140625	0.08868864440917969	2.440311645507812	1.396338562011719	0.1370296630859375	2.406042236328125	1.229468528747559	0.1297810605764389	2.47843310546875	1.209514381408691	0.1452367572784424	2.56502197265625	1.163940017700195	0.1463306655883789	2.533033569335937	1.228024551391602	0.1136456737518311	2.627705444335938	1.707570526123047	-0.04274161720275879	2.7103466796875	1.692517639160156	-0.1405197372436524	2.806890502929687	1.433149475097656	-0.1986838836669922	2.6436640625	1.27561506652832	-0.2554375915527344	2.55744140625	1.242208374023438	-0.2692802124023437
273	9.766667	2.611418334960938	1.205957527160645	-0.03161860275268555	2.582351440429687	1.381740951538086	-0.04931906414031983	2.573603393554687	1.524642272949219	-0.04875105571746826	2.605250366210937	1.736342590332031	-0.009368027329444886	2.578121459960938	1.700261657714844	0.009581767082214357	2.4707265625	1.660405792236328	0.09351890563964843	2.440571044921875	1.390392120361328	0.1377075347900391	2.392822387695313	1.203618598937988	0.1267193107604981	2.458936279296875	1.173344772338867	0.1487238082885742	2.549617797851562	1.142527893066406	0.1603918209075928	2.516314086914062	1.181336280822754	0.1166213808059692	2.623359497070313	1.701967071533203	-0.03988828086853027	2.70624169921875	1.691001586914063	-0.1375072402954102	2.793745849609375	1.429678375244141	-0.1992682189941406	2.639676879882813	1.264206558227539	-0.2553589324951172	2.561192016601562	1.22144841003418	-0.2676224517822265
274	9.800000000000001	2.6125673828125	1.207764213562012	-0.03017499542236328	2.584945556640625	1.383856750488281	-0.04595977592468262	2.577759887695312	1.526752838134766	-0.04375777435302734	2.607688110351563	1.73867578125	-0.004261356115341187	2.581219482421875	1.702299194335938	0.01495671653747559	2.4768212890625	1.65977587890625	0.1013801193237305	2.441630615234375	1.388346832275391	0.1369295959472656	2.38739892578125	1.19003254699707	0.1174137496948242	2.452561279296875	1.157871978759766	0.1389786510467529	2.540894165039062	1.129879676818847	0.147192174911499	2.509248657226562	1.16949658203125	0.109434919834137	2.625728637695312	1.704535858154297	-0.03511003684997559	2.70810693359375	1.695889373779297	-0.1335615615844726	2.8062919921875	1.439365158081055	-0.1961342849731446	2.659805297851562	1.266761329650879	-0.2522340698242188	2.575827758789063	1.225560699462891	-0.2603795166015625
275	9.833333	2.609288208007812	1.206939399719238	-0.02632394790649414	2.583640380859375	1.383440368652344	-0.03868377590179443	2.578727783203125	1.526242279052734	-0.03427022838592529	2.61118017578125	1.738444641113281	0.0004702794551849363	2.585605834960937	1.702411743164063	0.02166384983062744	2.486352416992188	1.656665496826172	0.1131200408935547	2.44122021484375	1.384471496582031	0.1341668472290039	2.38147412109375	1.176546585083008	0.08883872222900391	2.446860229492188	1.132702644348144	0.1083545083999634	2.534828002929688	1.114017807006836	0.1188306999206543	2.503231567382812	1.154642303466797	0.08170154154300689	2.62756884765625	1.703888702392578	-0.03084818935394287	2.707175659179688	1.696152008056641	-0.1332532272338867	2.79787060546875	1.438584823608398	-0.2000185012817383	2.66240380859375	1.259698135375976	-0.2598607330322266	2.58112646484375	1.213406410217285	-0.2612588729858398
276	9.866667	2.610119018554688	1.207020774841309	-0.02470329189300537	2.58625146484375	1.38389030456543	-0.03393811988830567	2.58279052734375	1.526590515136719	-0.02780423498153686	2.610659790039063	1.739532440185547	0.005828472137451171	2.586909790039063	1.702800384521484	0.02801279830932617	2.492986938476562	1.660942199707031	0.1274284057617187	2.447668701171875	1.388438018798828	0.1357238006591797	2.361848510742187	1.18690901184082	0.07343684387207031	2.42492333984375	1.128957160949707	0.08903925323486328	2.5097880859375	1.108787914276123	0.1022990212440491	2.4810693359375	1.152398361206055	0.06135907006263733	2.6268046875	1.705477478027344	-0.02617422294616699	2.702485961914062	1.695985015869141	-0.1320515975952148	2.791000122070312	1.438771133422851	-0.1995655670166016	2.660659912109375	1.257069122314453	-0.2638227081298828	2.577586669921875	1.205558258056641	-0.2566047058105468
277	9.9	2.608784057617187	1.205126739501953	-0.02292010688781738	2.592287719726563	1.382233749389648	-0.02563900375366211	2.590520629882812	1.5243271484375	-0.01934553146362305	2.612269409179687	1.737840301513672	0.008947074413299561	2.590257690429688	1.700996398925781	0.03231938362121582	2.50416015625	1.653698303222656	0.1355825958251953	2.4616591796875	1.382765121459961	0.1628434982299805	2.349483642578125	1.209745071411133	0.05793863296508789	2.393762084960938	1.12629175567627	0.05633273124694825	2.47062841796875	1.082777969360352	0.05069240593910217	2.45788330078125	1.15190763092041	0.03722225189208984	2.628728881835937	1.703789367675781	-0.02250961685180664	2.693556274414062	1.688330932617188	-0.1345725402832031	2.774909301757813	1.428069564819336	-0.1979108047485351	2.634813720703125	1.25786279296875	-0.2765015106201172	2.5671279296875	1.187719024658203	-0.244756591796875
278	9.933333000000001	2.608532470703125	1.202587257385254	-0.02425376033782959	2.5927138671875	1.379835876464844	-0.02630583477020264	2.591111938476562	1.521898498535156	-0.01946279811859131	2.611141845703125	1.735603607177734	0.009524525642395018	2.589839111328125	1.698430145263672	0.03308325958251953	2.507638427734375	1.65311831665039	0.1403579483032227	2.464835571289063	1.382091491699219	0.1670368499755859	2.346066162109375	1.209225318908691	0.06935700607299805	2.3845244140625	1.123017780303955	0.05587595939636231	2.462304321289063	1.07228914642334	0.04272245579957962	2.446646484375	1.139829460144043	0.04106681823730469	2.627484619140625	1.701831146240234	-0.02237378883361817	2.691843383789062	1.689661163330078	-0.1347855453491211	2.758008178710938	1.424321441650391	-0.1988663787841797	2.630078247070312	1.2475400390625	-0.2841642150878906	2.560121459960937	1.180162452697754	-0.2499071197509766
279	9.966667000000001	2.60917919921875	1.201947975158691	-0.02416714954376221	2.593097412109375	1.379301467895508	-0.02630627250671387	2.5912373046875	1.521456634521484	-0.01948777103424072	2.610056640625	1.735207122802734	0.01098071908950806	2.58897509765625	1.697724212646484	0.03431294059753418	2.508228515625	1.651939422607422	0.1426215133666992	2.465471557617188	1.380594329833984	0.1680528182983398	2.346119384765625	1.206995559692383	0.07209574508666992	2.384235717773437	1.120686641693115	0.05666525077819824	2.464776245117188	1.071876998901367	0.03954798337817192	2.443246459960938	1.134574615478516	0.0348544750213623	2.626582397460937	1.701729705810547	-0.02118302822113037	2.690905883789062	1.691091522216797	-0.1340528106689453	2.756086181640625	1.425396057128906	-0.1984472885131836	2.632328125	1.246609146118164	-0.2861867065429687	2.5626611328125	1.176957138061523	-0.2563060531616211
280	10	2.608912109375	1.199969055175781	-0.02417760562896729	2.592429565429688	1.377038070678711	-0.02544456768035889	2.590278076171875	1.518952941894531	-0.01805213260650635	2.609979125976563	1.732445220947266	0.01157446002960205	2.5891796875	1.695119659423828	0.0352729148864746	2.509929809570313	1.651600219726562	0.1452168273925781	2.4685478515625	1.38008218383789	0.1662099914550781	2.346394897460938	1.204947425842285	0.07747767639160157	2.383489379882812	1.119039302825928	0.05923653030395508	2.463801391601562	1.070642997741699	0.04068528199195862	2.442767211914063	1.133463302612305	0.04287227439880371	2.625946044921875	1.698895629882813	-0.02070230674743653	2.689417236328125	1.689611541748047	-0.13361083984375	2.728776000976563	1.420213455200195	-0.2001631317138672	2.627498413085937	1.229614784240723	-0.286489990234375	2.550567749023438	1.169138656616211	-0.2534641723632812
281	10.033333	2.608971313476562	1.200282325744629	-0.0245075159072876	2.5924375	1.377230453491211	-0.02554011058807373	2.590962768554688	1.519048828125	-0.01742423105239868	2.609810668945312	1.73251611328125	0.011842200756073	2.589139770507813	1.695175262451172	0.03556403160095215	2.509551635742187	1.65062466430664	0.1446509628295898	2.468811401367188	1.379219329833984	0.1660543518066406	2.346865234375	1.203870491027832	0.07786395645141603	2.384648559570312	1.118482421875	0.05854348373413086	2.4638671875	1.069449115753174	0.04074619746208191	2.445188232421875	1.132775421142578	0.04657604980468751	2.625930053710937	1.698998748779297	-0.02033703231811523	2.689881958007812	1.690148620605469	-0.132980842590332	2.727103271484375	1.420222854614258	-0.1983718566894531	2.6295615234375	1.228562110900879	-0.2873712615966797	2.551899536132813	1.168091621398926	-0.2562048492431641
282	10.066667	2.605917602539062	1.199438278198242	-0.02585962772369385	2.59025927734375	1.376047622680664	-0.02681135177612304	2.588581420898437	1.517580810546875	-0.01933731889724731	2.608641479492188	1.730200317382813	0.01164503049850464	2.58783740234375	1.692865020751953	0.03502262306213379	2.508956298828125	1.649825927734375	0.1447910919189453	2.467752197265625	1.379064392089844	0.1654350891113281	2.345925415039063	1.204092475891113	0.07764928436279298	2.383148681640625	1.118536636352539	0.05975853157043457	2.463402954101563	1.069411651611328	0.0428607783317566	2.442420776367188	1.130470161437988	0.04110504150390625	2.6244892578125	1.696938201904297	-0.02076498985290527	2.68734326171875	1.689930908203125	-0.133936882019043	2.72625390625	1.420640289306641	-0.1985528793334961	2.629765502929688	1.229038391113281	-0.287294921875	2.55216162109375	1.168510375976562	-0.2568738555908203
283	10.1	2.605634033203125	1.199774948120117	-0.02563980960845947	2.590478637695313	1.376520523071289	-0.02583531475067138	2.5899697265625	1.518105865478516	-0.01748142337799072	2.609622192382813	1.730737243652344	0.01446592617034912	2.589039428710938	1.693207763671875	0.03777694892883301	2.509508056640625	1.649681488037109	0.1469711685180664	2.466931030273438	1.37890869140625	0.1666350021362304	2.345243408203125	1.203697906494141	0.07885237121582031	2.384376220703125	1.119851486206055	0.05755709266662597	2.464281616210938	1.069315902709961	0.0404910888671875	2.442585083007812	1.132517372131348	0.03897098636627197	2.625391357421875	1.697663665771484	-0.01820663070678711	2.685671508789063	1.690199645996094	-0.1327063903808594	2.728406127929687	1.421490356445313	-0.1985121459960937	2.630682495117187	1.23020671081543	-0.2873427581787109	2.551980102539062	1.170180870056152	-0.2584524841308594
284	10.133333	2.606408325195313	1.199519134521484	-0.02480494499206543	2.590822631835938	1.376779418945313	-0.02446311187744141	2.588804565429688	1.518814056396484	-0.01651004219055176	2.610149169921875	1.731895080566406	0.01613075542449951	2.58937451171875	1.694300567626953	0.03951669883728028	2.510241333007812	1.6497890625	0.1491262054443359	2.467669067382812	1.37797200012207	0.1662086791992188	2.344025634765625	1.202419532775879	0.08009997177124023	2.385891967773437	1.120551963806152	0.05757955360412598	2.466427001953125	1.069471313476563	0.04274142265319825	2.441373413085937	1.130192451477051	0.03765889072418213	2.625561401367188	1.698722198486328	-0.01685254955291748	2.685467895507812	1.689503265380859	-0.1317269592285156	2.7288349609375	1.419613433837891	-0.1958175277709961	2.627430908203125	1.230049331665039	-0.2860802307128906	2.54804736328125	1.169645248413086	-0.2586415405273438
285	10.166667	2.606127197265625	1.198262420654297	-0.02494195079803467	2.590368041992187	1.375390441894531	-0.02459504795074463	2.588674682617187	1.51736328125	-0.01682694101333618	2.611021484375	1.730325988769531	0.01490293407440186	2.590605346679688	1.692849792480469	0.03872533226013183	2.512771240234375	1.646890197753906	0.14869921875	2.468756591796875	1.375605575561524	0.1682986907958984	2.342823120117187	1.202096534729004	0.08158704376220703	2.384013549804687	1.122730113983154	0.05312610816955567	2.466243896484375	1.071504703521728	0.04129356727004051	2.442719970703125	1.133140663146973	0.04083427619934082	2.625762573242187	1.697073120117187	-0.01824623584747314	2.683529907226562	1.687247039794922	-0.134149429321289	2.731422729492187	1.417949768066406	-0.1970213623046875	2.628485595703125	1.227949890136719	-0.2850643615722657	2.5478193359375	1.169066749572754	-0.2584002456665039
286	10.2	2.605926391601562	1.19859928894043	-0.02506682968139649	2.590363159179688	1.375734313964844	-0.02472484874725342	2.588802368164062	1.517707458496094	-0.01695778226852417	2.611278076171875	1.730645080566406	0.01483130073547363	2.590696899414063	1.693203216552734	0.0385592041015625	2.512240844726563	1.647568939208985	0.1482324447631836	2.467819091796875	1.376387939453125	0.1681620864868164	2.342396606445313	1.202355133056641	0.0817625961303711	2.383749755859375	1.123112731933594	0.05306839942932129	2.46591943359375	1.071619823455811	0.04122440686821938	2.442654296875	1.133705215454102	0.04105330944061279	2.626135375976562	1.697364074707031	-0.01823445606231689	2.684765991210938	1.687435729980469	-0.133696418762207	2.731398803710937	1.418072250366211	-0.1973039932250977	2.628286254882812	1.228970962524414	-0.2868003692626953	2.5492578125	1.169045806884766	-0.2576106643676758
287	10.233333	2.60979248046875	1.200059555053711	-0.02418918800354004	2.594574462890625	1.377378204345703	-0.02511368656158447	2.593330322265625	1.519539489746094	-0.01839980792999268	2.61536328125	1.732801635742188	0.01262692213058472	2.594622802734375	1.695410797119141	0.03639027976989746	2.51560400390625	1.648905090332031	0.1455409469604492	2.469059326171875	1.377937759399414	0.1670080337524414	2.343159912109375	1.203945281982422	0.08079200363159179	2.385481811523437	1.127164665222168	0.04791702270507812	2.46875439453125	1.075196746826172	0.0367081541866064	2.445750122070312	1.139203346252442	0.03610558414459229	2.630519165039062	1.699369201660156	-0.02020706081390381	2.6920693359375	1.690451477050781	-0.1343248519897461	2.734139770507813	1.41976091003418	-0.1960836029052734	2.631267700195313	1.230056892395019	-0.2848289794921875	2.550407104492187	1.171561286926269	-0.2574846725463867
288	10.266667	2.608279296875	1.20101847076416	-0.02223498725891113	2.594184936523438	1.378583297729492	-0.02241049289703369	2.592984619140625	1.520834899902344	-0.01560711145401001	2.614448608398438	1.734389617919922	0.01522972393035889	2.593913940429688	1.69691830444336	0.0391257152557373	2.514125244140625	1.649526397705078	0.1474977798461914	2.466628540039062	1.378609954833984	0.1699456100463867	2.341107666015625	1.201515518188477	0.0891866455078125	2.382684204101563	1.127978515625	0.04774994659423829	2.468461547851562	1.077480113983154	0.02917904740571976	2.444769653320312	1.143942428588867	0.0407181453704834	2.629594604492187	1.700947326660156	-0.01767991161346436	2.690091918945313	1.690674438476563	-0.132530647277832	2.733128295898438	1.420089752197266	-0.195247314453125	2.629025756835937	1.231308013916016	-0.2849422760009765	2.551331420898437	1.170598602294922	-0.2533665542602539
289	10.3	2.608953125	1.200783111572266	-0.02194706821441651	2.59411962890625	1.378245025634766	-0.02214470100402832	2.592494262695312	1.520455322265625	-0.01501648616790771	2.615073364257813	1.733686431884766	0.01686472702026367	2.594284301757813	1.696225616455078	0.04054090881347656	2.515143798828125	1.649378143310547	0.149560546875	2.4658857421875	1.378795028686523	0.1720381088256836	2.341090576171875	1.20107502746582	0.09182187652587891	2.383220825195313	1.132333366394043	0.04542287063598633	2.468752563476563	1.077629642486572	0.02858911383152008	2.445387329101563	1.145917182922363	0.03876429748535156	2.630100708007812	1.700325744628906	-0.0161683783531189	2.690508178710938	1.690437042236328	-0.1310618896484375	2.737438110351563	1.420558090209961	-0.1943613433837891	2.623250366210938	1.238062828063965	-0.286767562866211	2.55075146484375	1.172698036193847	-0.2528886947631836
290	10.333333	2.608086669921875	1.202049697875977	-0.02192186260223389	2.59347021484375	1.379479187011719	-0.02169688606262207	2.592253173828125	1.521626708984375	-0.01441702842712402	2.613056518554687	1.735262939453125	0.01553731918334961	2.59288916015625	1.697805572509766	0.03969839477539062	2.514201538085937	1.651922912597656	0.1493442993164062	2.464391967773437	1.381499618530273	0.1714351654052734	2.341215087890625	1.202096809387207	0.09295041275024414	2.382379150390625	1.135062622070313	0.04551620483398437	2.469309204101562	1.082726940155029	0.03025890082120895	2.447621826171875	1.148059837341309	0.04451228523254394	2.628063232421875	1.701790618896484	-0.01735926151275635	2.685697631835938	1.693403900146484	-0.1334312744140625	2.737842041015625	1.424025543212891	-0.1945246505737305	2.623062744140625	1.240788040161133	-0.2845928039550781	2.548601928710937	1.176493675231934	-0.2531898803710937
291	10.366667	2.608720581054687	1.20103589630127	-0.02187115097045898	2.59323974609375	1.378244094848633	-0.02183738517761231	2.591253784179687	1.520313018798828	-0.01473671722412109	2.612942626953125	1.733527587890625	0.01645144176483154	2.592612182617188	1.696036895751953	0.04036662483215332	2.514729736328125	1.651725677490234	0.1509779205322266	2.465638671875	1.381226715087891	0.1710721054077148	2.3426513671875	1.201341598510742	0.0939268455505371	2.382900756835937	1.133750312805176	0.04677103424072266	2.470053100585938	1.081855880737305	0.0319244059920311	2.447140991210937	1.143323829650879	0.04398051261901856	2.627816528320313	1.700214111328125	-0.01660885858535767	2.685133178710937	1.691373657226563	-0.1327894973754883	2.738039916992188	1.4225615234375	-0.1948784332275391	2.624382934570312	1.239203582763672	-0.2856038055419922	2.549704223632812	1.175465957641602	-0.2536677856445312
292	10.4	2.609040771484375	1.201219947814941	-0.02074450874328613	2.592674682617187	1.378490386962891	-0.02095655250549316	2.589957641601563	1.520694183349609	-0.01411016988754272	2.612604370117188	1.7339423828125	0.01721825504302978	2.592109130859375	1.696493896484375	0.04114287757873535	2.513863525390625	1.651764862060547	0.1514702453613281	2.465019409179687	1.380935195922852	0.1713170318603516	2.341464965820312	1.202013809204102	0.09257818222045899	2.386003662109375	1.13654621887207	0.04599465751647949	2.475026733398438	1.08609842300415	0.03108907446265221	2.44584716796875	1.14398365020752	0.04087451076507569	2.627326416015625	1.700566650390625	-0.01589775276184082	2.684899047851562	1.692283813476562	-0.1321043014526367	2.737098999023437	1.423091079711914	-0.1942065887451172	2.625172485351563	1.237932929992676	-0.2840045166015625	2.548475219726563	1.175487594604492	-0.2537107772827148
293	10.433333	2.60921484375	1.200963737487793	-0.02024947166442871	2.593016845703125	1.378199676513672	-0.02040419960021973	2.59065966796875	1.520323974609375	-0.01345750188827515	2.612831665039063	1.733756622314453	0.01642400598526001	2.592677368164063	1.696404663085938	0.04072976875305176	2.516263427734375	1.652547607421875	0.152602783203125	2.466889526367187	1.381924713134766	0.1723191070556641	2.340075561523437	1.204381065368652	0.09603998565673827	2.380177978515625	1.139450141906738	0.04488071060180664	2.468387939453125	1.086224952697754	0.02983062958717346	2.445394287109375	1.148440231323242	0.04281241035461426	2.627380493164063	1.700236297607422	-0.01660832405090332	2.684973510742187	1.691464782714844	-0.1326526870727539	2.7384677734375	1.422583587646484	-0.1943961944580078	2.6271064453125	1.237458450317383	-0.2846328277587891	2.551121337890625	1.175773132324219	-0.2512346649169922
294	10.466667	2.609838134765625	1.20221891784668	-0.01834212589263916	2.593822998046875	1.379767440795899	-0.01945834255218506	2.59184228515625	1.522171875	-0.0131439962387085	2.615248291015625	1.735819610595703	0.01694988441467285	2.594883544921875	1.698492126464844	0.04128707122802734	2.516482177734375	1.65360464477539	0.1517528762817383	2.468423950195313	1.382352722167969	0.1724046859741211	2.338317016601563	1.207722419738769	0.09328188705444336	2.382113647460938	1.138333839416504	0.04747496795654296	2.469750122070312	1.08544575881958	0.0300221860408783	2.443613037109375	1.146732673645019	0.04493185234069824	2.62960205078125	1.702192901611328	-0.0161839771270752	2.687026245117187	1.693197601318359	-0.1324957275390625	2.7374326171875	1.423612823486328	-0.195783805847168	2.627106811523437	1.237483245849609	-0.2858993682861328	2.551222412109375	1.175612411499023	-0.2521030883789063
295	10.5	2.610317626953125	1.202050765991211	-0.01871885299682617	2.594573974609375	1.379676528930664	-0.01900848293304443	2.592676025390625	1.522074645996094	-0.01209142446517944	2.61617431640625	1.735663452148438	0.01868111896514893	2.595687744140625	1.698275482177734	0.04285109329223633	2.51571923828125	1.653905456542969	0.1524219207763672	2.469194213867188	1.382444793701172	0.1746846008300781	2.342108276367187	1.205596221923828	0.09585866546630858	2.385812744140625	1.140147773742676	0.04601165962219238	2.472987060546875	1.086517986297607	0.02720358729362488	2.448275756835938	1.150427757263184	0.04375356674194336	2.630615478515625	1.702112030029297	-0.01450469779968262	2.687318725585937	1.693160552978516	-0.1311856460571289	2.73909912109375	1.423851684570312	-0.1948892364501953	2.630588500976562	1.236523132324219	-0.2845451049804688	2.552946411132813	1.176491577148437	-0.2512319030761719
296	10.533333	2.6096728515625	1.201974967956543	-0.01777273845672608	2.593875732421875	1.379216491699219	-0.01803028106689453	2.591396240234375	1.521297790527344	-0.01146727085113525	2.612915649414063	1.734575317382812	0.01971992588043213	2.59266064453125	1.697061950683594	0.04367081832885742	2.515170043945313	1.653543975830078	0.1549300308227539	2.469151245117187	1.382366561889649	0.1739121780395508	2.342744750976562	1.205212112426758	0.09605817413330078	2.386416015625	1.139317680358887	0.04660677814483643	2.472919677734375	1.085674278259277	0.02699552923440933	2.4434814453125	1.146727088928223	0.035540846824646	2.627773071289062	1.701265380859375	-0.01337841606140137	2.686096557617188	1.693559112548828	-0.1290299758911133	2.740629150390625	1.425441757202148	-0.1928022994995117	2.632596435546875	1.238703918457031	-0.2831683044433594	2.555512084960938	1.177781562805176	-0.251421859741211
297	10.566667	2.610970092773437	1.201502975463867	-0.01826205062866211	2.594939697265625	1.378576599121094	-0.01941690063476562	2.592905883789062	1.520590270996094	-0.0130598955154419	2.615263671875	1.733879180908203	0.01609544944763184	2.594880981445312	1.696699737548828	0.04038199234008789	2.516503784179688	1.653669342041016	0.1511007995605469	2.468515014648438	1.383268890380859	0.1731679077148437	2.344109008789062	1.204774566650391	0.09618013763427735	2.38682568359375	1.139640518188477	0.04560741519927979	2.473067016601563	1.085539047241211	0.02657294195890426	2.444435424804688	1.144388732910156	0.03735550785064697	2.629968627929688	1.700235595703125	-0.01666503047943115	2.686994995117187	1.691410186767578	-0.1328520355224609	2.742125854492188	1.423595855712891	-0.1964757080078125	2.632065795898438	1.237430282592773	-0.2854046936035156	2.555942016601563	1.176378540039063	-0.2517240371704101
298	10.6	2.610662231445312	1.202065971374512	-0.01830271911621094	2.594852172851563	1.379309371948242	-0.01915596961975097	2.591794921875	1.521418823242187	-0.01328681230545044	2.61556103515625	1.734531616210937	0.01747183513641357	2.594956298828125	1.697273406982422	0.04152676391601563	2.515484252929688	1.653808502197266	0.1514351501464844	2.4675498046875	1.383037612915039	0.1721171340942383	2.343531127929688	1.204067420959473	0.09497623825073243	2.387483764648437	1.139421768188477	0.04557714939117431	2.474702392578125	1.086134788513184	0.02857304131984711	2.445382202148437	1.145925308227539	0.03656112098693848	2.63002392578125	1.70100503540039	-0.01559063005447388	2.686028564453125	1.691952880859375	-0.1323837585449219	2.7402626953125	1.424177017211914	-0.1979184494018555	2.629899780273437	1.237770072937012	-0.2865473937988281	2.555795776367188	1.175275238037109	-0.2504157257080079
299	10.633333	2.61049609375	1.201128646850586	-0.01787498474121094	2.5944423828125	1.378408096313477	-0.01891373443603515	2.592284301757812	1.520580810546875	-0.01254063129425049	2.614460083007812	1.734102905273438	0.01689627838134766	2.594173461914063	1.696815979003906	0.0412148265838623	2.51590478515625	1.653694854736328	0.1522124938964844	2.46906005859375	1.382756149291992	0.1741297073364258	2.34382373046875	1.204215118408203	0.09752465057373047	2.386904296875	1.138445297241211	0.04730904102325439	2.473118530273438	1.08389737701416	0.02814446032047272	2.444533325195312	1.146254890441895	0.03593476390838623	2.629135009765625	1.700490020751953	-0.01599321937561035	2.686224975585938	1.690946899414063	-0.1322247161865234	2.741564331054687	1.423388626098633	-0.1981206893920898	2.632109619140625	1.236268562316895	-0.2864901123046875	2.557139404296875	1.173844299316406	-0.2522062377929687
300	10.666667	2.610799926757813	1.20108113861084	-0.01778140354156494	2.594575927734375	1.378257995605469	-0.01901214504241943	2.5924208984375	1.520357696533203	-0.0126869158744812	2.614379516601562	1.733824157714844	0.0164653844833374	2.594022583007813	1.69658642578125	0.04074837493896484	2.515623657226563	1.653029693603516	0.1513503036499023	2.46918408203125	1.382283767700195	0.1744552001953125	2.343702270507813	1.204761962890625	0.09646562576293945	2.386877807617187	1.139029663085938	0.04653439235687256	2.473006469726562	1.084408557891846	0.0277897709608078	2.445002197265625	1.146632583618164	0.03714462566375733	2.629191284179687	1.700183197021484	-0.01628765630722046	2.686634643554688	1.69056298828125	-0.1322326354980469	2.740512939453125	1.422574722290039	-0.1969597930908203	2.6313115234375	1.236112319946289	-0.2866958923339844	2.556793212890625	1.173319946289062	-0.2521906127929687
301	10.7	2.611389282226563	1.201594192504883	-0.01827631950378418	2.594730590820312	1.379170593261719	-0.01856759452819824	2.592015502929688	1.521592987060547	-0.01163453340530396	2.613700561523438	1.735435852050781	0.019090163230896	2.593356811523438	1.697903289794922	0.04317381668090821	2.5156884765625	1.654731994628906	0.1548568954467773	2.468007568359375	1.383262725830078	0.1746447830200195	2.341767944335937	1.206100547790527	0.09472399520874024	2.38211962890625	1.139040580749512	0.04505997180938721	2.469925415039063	1.085715278625488	0.02915298962593078	2.444409057617188	1.146715629577637	0.0381703577041626	2.62859423828125	1.701959136962891	-0.01398332405090332	2.686576538085937	1.693506256103515	-0.1297891616821289	2.738966552734375	1.424794342041015	-0.1957483139038086	2.633990112304688	1.236368225097656	-0.2871757354736328	2.557738647460938	1.175324378967285	-0.2524190979003906
302	10.733333	2.611217651367188	1.202169914245605	-0.01808377265930176	2.59520458984375	1.379867691040039	-0.01863993167877197	2.593068481445313	1.522352996826172	-0.01195145177841186	2.616468505859375	1.736127258300781	0.0183130521774292	2.595807006835938	1.698803436279297	0.04248604965209961	2.517980224609375	1.655682067871094	0.1541694869995117	2.469257934570313	1.384414138793945	0.1755888519287109	2.34311962890625	1.206281875610351	0.09774454116821289	2.383499389648438	1.142655166625977	0.04537445449829101	2.470562255859375	1.086567893981934	0.02974171233177185	2.444719848632813	1.14719873046875	0.03866091156005859	2.631110961914063	1.702453033447266	-0.01469549226760864	2.69145263671875	1.693368743896484	-0.1294067230224609	2.73919580078125	1.423910873413086	-0.1960486373901367	2.632585693359375	1.23712670135498	-0.2893250122070312	2.558185668945312	1.175097122192383	-0.2523901672363281
303	10.766667	2.611525146484375	1.20155167388916	-0.01772615337371826	2.595875244140625	1.379161834716797	-0.01819994354248047	2.594010986328125	1.521554107666016	-0.01147857427597046	2.617132202148437	1.735256988525391	0.01853400611877441	2.5964296875	1.697979675292969	0.04267630767822266	2.516849731445312	1.654937408447266	0.1530400161743164	2.470550659179688	1.383552383422852	0.1753786468505859	2.346216918945313	1.204475234985352	0.09762203216552734	2.38364697265625	1.139784645080566	0.04514872741699219	2.47146484375	1.086412979125976	0.02977410674095154	2.448185668945313	1.14798176574707	0.03854873371124268	2.631903198242187	1.701563232421875	-0.01435495281219482	2.692449340820312	1.693899108886719	-0.1286782684326172	2.737727783203125	1.424189971923828	-0.1950538330078125	2.632016479492187	1.237190635681152	-0.2882572631835937	2.557275512695313	1.175207778930664	-0.2520771026611328
304	10.8	2.612025512695312	1.201395362854004	-0.01818638181686402	2.5957109375	1.37893327331543	-0.01885087776184082	2.593271240234375	1.521327972412109	-0.01224666213989258	2.616411376953125	1.735041717529297	0.01765709781646729	2.595846313476563	1.697751129150391	0.04189750480651855	2.517570678710937	1.65457763671875	0.153148323059082	2.469903564453125	1.383394958496094	0.1754859008789063	2.345511474609375	1.204163101196289	0.09813949584960938	2.381677001953125	1.139403396606445	0.04531708335876465	2.4694140625	1.085519302368164	0.03000480055809021	2.447450805664062	1.14778800201416	0.03893206214904785	2.631044311523437	1.701358581542969	-0.01530211114883423	2.690053955078125	1.691338348388672	-0.130671012878418	2.738609130859375	1.422246841430664	-0.1975147399902344	2.63067578125	1.235883232116699	-0.2898475646972656	2.556483276367188	1.173875183105469	-0.2526576843261719
305	10.833333	2.611575073242188	1.202215873718262	-0.01800370407104492	2.595338500976562	1.379989822387695	-0.01813574981689453	2.59285400390625	1.522509796142578	-0.01103537178039551	2.613636596679688	1.736688201904297	0.01925296306610107	2.593175048828125	1.699139862060547	0.04329765129089355	2.51451904296875	1.654594879150391	0.1540246505737305	2.468467651367187	1.382790054321289	0.176055160522461	2.345064697265625	1.202869178771973	0.0977230224609375	2.385033447265625	1.138771942138672	0.04621216869354248	2.473572387695312	1.085789093017578	0.03180715298652649	2.448540771484375	1.147322052001953	0.04003010082244873	2.628938720703125	1.703125213623047	-0.01361996603012085	2.689557495117187	1.692944641113281	-0.1283573303222656	2.738447143554687	1.423627899169922	-0.1954004745483398	2.63140380859375	1.23712003326416	-0.2891597290039062	2.55678369140625	1.174886657714844	-0.2528934173583984
306	10.866667	2.6117587890625	1.20142830657959	-0.01739888000488281	2.595461791992188	1.37902864074707	-0.01822926521301269	2.592734008789062	1.521466522216797	-0.01180025243759155	2.615493774414062	1.735111877441406	0.01922205257415772	2.594615112304687	1.697716888427734	0.043063232421875	2.515212280273437	1.654223388671875	0.153443489074707	2.465266967773437	1.383291229248047	0.175263069152832	2.341217163085938	1.204856986999512	0.09481926727294922	2.385998657226563	1.138059661865234	0.04761620521545411	2.473859252929687	1.085073360443115	0.0309120523929596	2.4470712890625	1.148779945373535	0.04213212871551514	2.630551391601562	1.701551208496094	-0.01368701791763306	2.6907763671875	1.692584381103516	-0.1284043807983399	2.740156127929687	1.423724273681641	-0.1959212112426758	2.636915405273438	1.235059799194336	-0.2884034576416016	2.559751220703125	1.173818283081055	-0.2560522003173828
307	10.9	2.611786865234375	1.202858871459961	-0.01724659585952759	2.596223754882812	1.380816055297851	-0.01763489246368408	2.594013305664062	1.523450103759766	-0.01091212272644043	2.614613525390625	1.737678863525391	0.02011345863342285	2.594041748046875	1.700030059814453	0.04396837997436523	2.515051391601562	1.655020904541016	0.1543983306884766	2.46558642578125	1.383502822875977	0.1750541915893555	2.3403955078125	1.20559578704834	0.09408048248291015	2.386098388671875	1.13879573059082	0.04725026130676269	2.47430908203125	1.086392311096191	0.03076637172698975	2.4447685546875	1.147172218322754	0.03965490245819092	2.630082153320313	1.704196319580078	-0.01280587291717529	2.690225708007812	1.693274322509766	-0.1279525146484375	2.742602416992187	1.424413955688477	-0.1950636749267578	2.636739013671875	1.236370292663574	-0.287299087524414	2.558974243164062	1.175539817810059	-0.2551315155029297
308	10.933333	2.611712890625	1.201669609069824	-0.01719725942611694	2.595869995117187	1.379268356323242	-0.01754330825805664	2.593744384765625	1.521653411865235	-0.01067563724517822	2.616893920898438	1.735309875488281	0.01960935878753662	2.59622412109375	1.697993621826172	0.04372021293640137	2.51722314453125	1.65449169921875	0.1543421630859375	2.466882934570313	1.383634689331055	0.1751482162475586	2.341364013671875	1.205900901794434	0.09557988357543945	2.384987670898438	1.138531059265137	0.04819778633117676	2.472838256835938	1.085524711608887	0.03173073387145996	2.444422729492187	1.146560844421387	0.03973508644104004	2.63162353515625	1.701668548583984	-0.013340989112854	2.690354248046875	1.692783721923828	-0.1287774047851563	2.740604125976563	1.423924346923828	-0.1953848190307617	2.6341904296875	1.236393989562988	-0.2869010009765625	2.556499145507813	1.175626007080078	-0.255041015625
309	10.966667	2.611528076171875	1.202137573242188	-0.01672017860412598	2.595667724609375	1.379700485229492	-0.01714809799194336	2.592549072265625	1.522045288085938	-0.01088449335098267	2.615122314453125	1.735616790771484	0.02017573451995849	2.594308715820312	1.698213104248047	0.04399796485900879	2.514316650390625	1.654867401123047	0.1539639282226563	2.466176879882813	1.383813125610351	0.1762998504638672	2.341121337890625	1.206787307739258	0.09481957244873046	2.385699096679688	1.140160408020019	0.04746609115600586	2.474091918945312	1.087832580566406	0.03098878002166748	2.4449609375	1.147087371826172	0.04135604381561279	2.63017626953125	1.702090118408203	-0.01272907590866089	2.690601684570312	1.694302642822266	-0.1274779891967773	2.739770263671875	1.425367034912109	-0.1943398818969727	2.634435546875	1.238160858154297	-0.287554672241211	2.557968017578125	1.175847229003906	-0.2558866500854492
310	11	2.612481689453125	1.201871765136719	-0.01613796234130859	2.596547973632813	1.379674255371094	-0.01661005687713623	2.59326220703125	1.522208953857422	-0.01046517562866211	2.615581420898438	1.736056335449219	0.02089912796020508	2.594860473632813	1.698532440185547	0.04475174713134766	2.514844482421875	1.654485229492188	0.1546290054321289	2.465106689453125	1.383144302368164	0.1749123687744141	2.338857421875	1.207403587341309	0.09195518112182617	2.383041259765625	1.140530715942383	0.04403496837615967	2.471411865234375	1.087994834899902	0.02720565581321716	2.442022338867187	1.146924247741699	0.03745382022857666	2.630632568359375	1.702559387207031	-0.01213935947418213	2.69060302734375	1.694668670654297	-0.1273175582885742	2.73872900390625	1.425437957763672	-0.1952834930419922	2.63268408203125	1.238245132446289	-0.2884185485839844	2.55673095703125	1.175394737243652	-0.256217887878418
311	11.033333	2.6125791015625	1.201742568969727	-0.01638870334625244	2.596477294921875	1.379368362426758	-0.01687186908721924	2.592767211914063	1.521781127929688	-0.01094408702850342	2.613999633789063	1.735636810302734	0.01987255191802979	2.59345263671875	1.698107269287109	0.0437819881439209	2.513796875	1.65425033569336	0.1538437881469726	2.464654541015625	1.383157424926758	0.1754837188720703	2.338574096679688	1.20710563659668	0.09328294754028321	2.3848466796875	1.141294258117676	0.04580491352081299	2.473463623046875	1.08876053237915	0.02947745871543884	2.4423583984375	1.146800537109375	0.03994954872131348	2.6292353515625	1.702154571533203	-0.01304005718231201	2.690197631835938	1.694142333984375	-0.1275831146240234	2.739101440429688	1.425235275268555	-0.1952812118530273	2.633294677734375	1.238473571777344	-0.289127426147461	2.55834228515625	1.175941078186035	-0.2543475112915039
312	11.066667	2.6124150390625	1.201776763916016	-0.01573220348358154	2.595431396484375	1.379399322509766	-0.01602007102966309	2.591981689453125	1.521833862304688	-0.009257277011871339	2.612764282226562	1.735574005126953	0.02347916126251221	2.592098510742187	1.697800506591797	0.04696499061584473	2.51175927734375	1.653182373046875	0.1563479995727539	2.462601440429688	1.381889404296875	0.1773877182006836	2.337323608398437	1.205667984008789	0.0939473876953125	2.383872924804687	1.139938255310059	0.04641950607299805	2.472689208984375	1.08792826461792	0.02965266251564026	2.441491088867187	1.146085510253906	0.04051036167144775	2.628261474609375	1.702366241455078	-0.009635604858398438	2.68919189453125	1.693804718017578	-0.1244052200317383	2.73833056640625	1.425303924560547	-0.1942219772338867	2.633187744140625	1.238371978759766	-0.2887052612304687	2.557654174804687	1.176080612182617	-0.2546915130615234
313	11.1	2.613796997070312	1.200957260131836	-0.01572602891921997	2.595950805664063	1.378350173950195	-0.01579310894012451	2.591036743164063	1.520688781738281	-0.009334143638610841	2.61162158203125	1.73420703125	0.02389125728607178	2.590849243164063	1.696413238525391	0.04717420768737793	2.510261596679688	1.65236328125	0.1564100494384766	2.461649536132812	1.38108544921875	0.1761097946166992	2.33812841796875	1.204051193237305	0.09246903991699218	2.385581420898438	1.140545967102051	0.04395429420471191	2.474491577148437	1.087795783996582	0.02885449361801147	2.43936669921875	1.142305938720703	0.03617019557952881	2.627282592773438	1.701090911865234	-0.009174838066101074	2.688807006835938	1.693873077392578	-0.1233975372314453	2.738478149414062	1.42553434753418	-0.1926310577392578	2.640875	1.235577491760254	-0.2871707000732422	2.561784790039062	1.177422676086426	-0.2553752212524414
314	11.133333	2.6136025390625	1.200951896667481	-0.0160252890586853	2.59575927734375	1.378294662475586	-0.01619843196868897	2.590852416992187	1.520598602294922	-0.009849227905273438	2.611706176757813	1.734159820556641	0.02249373149871826	2.591081298828125	1.696465057373047	0.04603358840942383	2.51151123046875	1.652773406982422	0.1560743408203125	2.463161987304687	1.381554077148438	0.176084602355957	2.339034912109375	1.204449851989746	0.09369661712646485	2.3856376953125	1.140446037292481	0.04504198169708252	2.474286376953125	1.087726257324219	0.02885463309288025	2.441763916015625	1.144574028015137	0.03828162956237793	2.627137939453125	1.700934051513672	-0.01054776954650879	2.6877158203125	1.692959106445313	-0.1252946357727051	2.737514526367187	1.424516647338867	-0.193651725769043	2.640171997070312	1.233707038879395	-0.2862738647460937	2.5603544921875	1.176274459838867	-0.2557308349609375
315	11.166667	2.612435546875	1.200829574584961	-0.01490512561798096	2.594718139648438	1.378170608520508	-0.01499624824523926	2.58985986328125	1.520441040039062	-0.00852487564086914	2.609569946289063	1.734022552490234	0.02425577926635742	2.58917333984375	1.696169982910156	0.04772568893432617	2.510668579101563	1.652498840332031	0.1584481506347656	2.4618037109375	1.381264434814453	0.1757011108398437	2.33820556640625	1.203775436401367	0.09357117080688476	2.385418823242188	1.140598434448242	0.04419869136810303	2.474106567382813	1.087631275177002	0.02798471760749817	2.442747924804688	1.146538642883301	0.03854125881195068	2.625154296875	1.700954864501953	-0.008862843990325928	2.685711669921875	1.693928558349609	-0.123533504486084	2.736117919921875	1.425591583251953	-0.1916667175292969	2.640556640625	1.233803237915039	-0.2836551818847656	2.560078002929687	1.177229042053223	-0.2540087814331055
316	11.2	2.611909545898437	1.201143058776855	-0.01543169069290161	2.594663818359375	1.378742080688477	-0.01562238025665283	2.590173217773438	1.521170227050781	-0.009246637344360351	2.609296020507812	1.735070434570313	0.02336691570281983	2.588874877929688	1.697162475585937	0.04683512687683106	2.510013793945312	1.653069854736328	0.1573623046875	2.461429321289063	1.381503936767578	0.1751174850463867	2.3377841796875	1.203639022827149	0.0931832389831543	2.384573486328125	1.140396934509277	0.04358098697662353	2.47335400390625	1.087497203826904	0.02713470911979675	2.437532592773437	1.143648399353027	0.03247134685516358	2.625096801757812	1.701957672119141	-0.009686818122863769	2.687457763671875	1.696124908447266	-0.123426872253418	2.736039672851563	1.427436813354492	-0.1927658462524414	2.6388876953125	1.237279602050781	-0.2877770843505859	2.561067749023437	1.176880668640137	-0.2563096771240234
317	11.233333	2.612597290039062	1.20150220489502	-0.01526555633544922	2.594513916015625	1.378998397827149	-0.01578759860992432	2.589326171875	1.521445678710938	-0.009706128597259521	2.6091474609375	1.735110198974609	0.02404615592956543	2.588846069335938	1.697092163085937	0.04745330429077148	2.510867919921875	1.652963226318359	0.1585956268310547	2.463709350585937	1.381149932861328	0.1765642166137695	2.3390234375	1.204066955566406	0.0942040901184082	2.386511352539062	1.142651344299316	0.04354719638824463	2.474975463867188	1.08773611831665	0.0282405309677124	2.44125390625	1.144504524230957	0.03645552062988282	2.624606689453125	1.702175048828125	-0.009339067459106447	2.685297607421875	1.695494781494141	-0.1240891265869141	2.735554443359375	1.427144775390625	-0.1936573104858398	2.6358681640625	1.237609619140625	-0.2878157348632813	2.558607421875	1.176785606384277	-0.2556273498535157
318	11.266667	2.612983032226563	1.201290199279785	-0.01518562793731689	2.595190307617187	1.37876399230957	-0.01552324771881104	2.59027783203125	1.521154846191406	-0.009326026916503907	2.609052490234375	1.734932067871094	0.02387502479553223	2.588612426757813	1.696951171875	0.04717868041992188	2.509048217773437	1.652855194091797	0.1571487884521484	2.46096826171875	1.381290420532227	0.1751460037231445	2.338417114257813	1.20326091003418	0.09216587829589844	2.386161254882813	1.140489067077637	0.04286174488067627	2.475112670898437	1.08770231628418	0.02718571019172668	2.43829443359375	1.142178199768066	0.0326816725730896	2.624983520507812	1.70193212890625	-0.009204434871673585	2.687363037109375	1.695570434570312	-0.1229608306884766	2.737069091796875	1.427374740600586	-0.1931333770751953	2.64219677734375	1.236453704833985	-0.2881758880615234	2.564192504882812	1.176727561950684	-0.2559676666259766
319	11.3	2.612614624023437	1.200771209716797	-0.01516239309310913	2.59474609375	1.378227783203125	-0.01542208862304687	2.589783203125	1.520605163574219	-0.009156564950942993	2.608497924804688	1.73435107421875	0.02419059562683105	2.588088012695312	1.69634701538086	0.04747607231140137	2.5085947265625	1.652119354248047	0.1574334716796875	2.460437255859375	1.380566131591797	0.175125373840332	2.337735717773437	1.202746269226074	0.09188904571533202	2.385170166015625	1.139303489685059	0.04290784358978272	2.473763793945313	1.086231494903565	0.0261123194694519	2.436578247070313	1.139506378173828	0.03261656522750855	2.624419677734375	1.701384399414062	-0.008920599937438965	2.6865986328125	1.695086822509766	-0.1227866477966309	2.736118408203125	1.426912490844726	-0.1930972213745117	2.64109619140625	1.236000251770019	-0.2880479888916015	2.56322021484375	1.175924018859863	-0.2561690063476563
320	11.333333	2.612766479492188	1.200585006713867	-0.01350169610977173	2.59379541015625	1.377712921142578	-0.01438760185241699	2.58824072265625	1.519930603027344	-0.008424157142639161	2.607630249023437	1.7335048828125	0.0238982515335083	2.587436401367188	1.695657562255859	0.04751325988769531	2.509425048828125	1.651106506347656	0.158114990234375	2.461413208007812	1.379888381958008	0.1762011032104492	2.336243408203125	1.203142875671387	0.09497764205932618	2.382999877929687	1.140795944213867	0.04470775985717773	2.472838256835938	1.088962703704834	0.02755040216445923	2.435938232421875	1.145128219604492	0.03129258680343628	2.623122680664062	1.700440277099609	-0.009222134113311766	2.682550537109375	1.691855102539062	-0.1243501930236816	2.737571533203125	1.424980545043945	-0.1940799255371094	2.635806762695313	1.235870979309082	-0.2861235656738281	2.55578759765625	1.177678718566895	-0.2565384902954101
321	11.366667	2.612452392578125	1.200519660949707	-0.01427803707122803	2.593603637695312	1.377853805541992	-0.01459213924407959	2.588255493164063	1.520196685791016	-0.00806654930114746	2.606388793945312	1.734206604003906	0.0236283130645752	2.586289306640625	1.696296508789062	0.0473252944946289	2.5084287109375	1.651203308105469	0.1580380020141602	2.45998974609375	1.379681838989258	0.1747203598022461	2.336015869140625	1.200270545959472	0.09644077301025392	2.382930786132812	1.138365524291992	0.04453573703765869	2.472661865234375	1.086692272186279	0.02588220119476318	2.426984741210938	1.139961463928223	0.02348768186569214	2.622201904296875	1.701073852539063	-0.009357736110687256	2.682834106445313	1.692717590332031	-0.123849552154541	2.73799365234375	1.425445755004883	-0.1931733551025391	2.640409423828125	1.235340980529785	-0.2870059356689453	2.561051391601563	1.176782341003418	-0.2563425903320312
322	11.4	2.61228955078125	1.19980598449707	-0.01321031045913696	2.592774658203125	1.376840454101563	-0.01429409408569336	2.587328125	1.518999450683594	-0.008191738128662109	2.6056044921875	1.732873931884765	0.02201132583618164	2.585518920898437	1.695191314697265	0.0459333324432373	2.507938598632812	1.653319488525391	0.1579958801269531	2.4599521484375	1.382145416259766	0.1753673629760742	2.337380493164062	1.200887214660645	0.09979447937011718	2.384462890625	1.141300765991211	0.04483892440795898	2.473325561523438	1.087998249053955	0.02295840549468994	2.424445922851563	1.1377919921875	0.02499155259132385	2.621353515625	1.699565368652344	-0.01070738124847412	2.683459106445312	1.694532836914063	-0.1240914154052734	2.735675415039062	1.426923034667969	-0.1925247650146484	2.640735595703125	1.235415710449219	-0.2851722259521484	2.5598876953125	1.177907249450683	-0.2567649383544922
323	11.433333	2.614142211914062	1.199545021057129	-0.01264882326126099	2.593731079101563	1.376546783447266	-0.0140623950958252	2.58724365234375	1.51871255493164	-0.008280356168746948	2.604860473632812	1.732876831054687	0.02079135513305664	2.584791015625	1.695264099121094	0.04486871719360351	2.505829956054687	1.652613128662109	0.155688362121582	2.460020141601563	1.381107879638672	0.1751090774536133	2.337901611328125	1.199638244628906	0.09933347702026368	2.385697509765625	1.140221977233887	0.04460299301147461	2.474654174804687	1.087336738586426	0.02259208655357361	2.424651000976563	1.137226234436035	0.02397769391536713	2.620808959960938	1.699413879394531	-0.01170132398605347	2.68163330078125	1.691484985351563	-0.125956470489502	2.735057739257813	1.423965454101562	-0.1942358779907227	2.639579833984375	1.231869674682617	-0.284884262084961	2.557552612304688	1.176290405273438	-0.2569857177734375
324	11.466667	2.614302856445312	1.199571502685547	-0.01213808584213257	2.593845825195312	1.376427276611328	-0.01389160442352295	2.586897583007812	1.518459533691406	-0.008655836582183838	2.604981079101563	1.732335662841797	0.02104279232025147	2.584848999023437	1.694726165771484	0.04499065780639648	2.50591064453125	1.652852661132812	0.1560310134887695	2.459691040039062	1.381583984375	0.1747947463989258	2.337854370117188	1.199906112670898	0.09957786560058593	2.385696899414063	1.140542411804199	0.04500265026092529	2.474704223632813	1.087807670593262	0.02314654111862182	2.423861694335938	1.137409561157227	0.02244155967235565	2.620836547851563	1.69895751953125	-0.01152963304519653	2.681346069335937	1.691760437011719	-0.1260233764648437	2.733914794921875	1.424596405029297	-0.1953784332275391	2.638983154296875	1.232108497619629	-0.2854963684082031	2.5577919921875	1.176178283691406	-0.2566603698730469
325	11.5	2.613135009765625	1.199831176757812	-0.01208297348022461	2.592510498046875	1.376798141479492	-0.01389966011047363	2.58652294921875	1.518936889648437	-0.008013685226440428	2.604730102539063	1.732879638671875	0.02216226100921631	2.58456201171875	1.695197998046875	0.04603278923034668	2.504838745117187	1.652502044677734	0.1562583694458008	2.461028930664062	1.380665023803711	0.1747098007202148	2.339731079101562	1.198857604980469	0.09852625274658203	2.38521337890625	1.139162139892578	0.04294489192962647	2.475502197265625	1.08769140625	0.02381483721733093	2.432858276367187	1.138951354980469	0.02411542081832886	2.620580444335937	1.699547912597656	-0.01049047708511353	2.680782470703125	1.691439361572266	-0.1249422836303711	2.735962646484375	1.424921340942383	-0.1956363677978515	2.639772705078125	1.233780380249023	-0.28798876953125	2.560656982421875	1.176119514465332	-0.2563291625976563
326	11.533333	2.613688232421875	1.199477226257324	-0.01276082038879395	2.592691162109375	1.376193374633789	-0.01491879081726074	2.587206420898438	1.518204254150391	-0.008755688905715943	2.603031494140625	1.73221615600586	0.02056931591033936	2.58331201171875	1.694448760986328	0.04456299781799317	2.504494506835938	1.651658172607422	0.1553716430664062	2.458626342773438	1.38033056640625	0.1719739379882813	2.340035278320312	1.197708282470703	0.09457113647460938	2.38999462890625	1.138832420349121	0.04150348472595215	2.479811279296875	1.08703226852417	0.02159783774614334	2.435306274414063	1.14109449005127	0.02303388643264771	2.619222412109375	1.698971099853516	-0.01192624473571777	2.678773315429687	1.692035736083984	-0.1269217681884766	2.738282958984375	1.426275100708008	-0.1956694030761719	2.643128051757812	1.234134269714355	-0.2862377777099609	2.56313916015625	1.177610176086426	-0.2551806335449219
327	11.566667	2.613864379882813	1.200159690856934	-0.01263539409637451	2.5933115234375	1.377304077148438	-0.0143624849319458	2.586981811523438	1.519576934814453	-0.008706368684768677	2.603681518554688	1.733950653076172	0.02101497268676758	2.5837890625	1.696144012451172	0.04501248741149902	2.504076171875	1.651560546875	0.15475634765625	2.459035400390625	1.379552047729492	0.1721218872070313	2.339838012695313	1.196690048217774	0.09483624649047852	2.38993017578125	1.13782243347168	0.04139887237548828	2.479996337890625	1.08608984375	0.02107944464683533	2.4345234375	1.139909362792969	0.02091478443145752	2.619759765625	1.7006162109375	-0.01161424732208252	2.679259033203125	1.692177978515625	-0.1265962982177734	2.739245361328125	1.425768814086914	-0.194922119140625	2.643371948242187	1.233353332519531	-0.2852597045898437	2.561962158203125	1.176861740112305	-0.2565330352783203
328	11.6	2.613945678710937	1.200172340393066	-0.01254498910903931	2.593211669921875	1.377019515991211	-0.01450188636779785	2.587312133789062	1.519093994140625	-0.008602565050125122	2.603741088867188	1.733070404052734	0.0216384916305542	2.583867797851562	1.695246337890625	0.04546336555480956	2.5039755859375	1.651816345214844	0.1553081893920898	2.458436401367187	1.380244873046875	0.1715909576416016	2.339744384765625	1.197584869384765	0.09408260726928711	2.389714721679687	1.138758354187012	0.04077742004394531	2.479580200195312	1.087021286010742	0.0205981188416481	2.435201538085938	1.141202171325684	0.02249623417854309	2.619884887695313	1.699883544921875	-0.01098911142349243	2.67966650390625	1.692930816650391	-0.1259318695068359	2.73857470703125	1.427092727661133	-0.195473518371582	2.643548583984375	1.234462142944336	-0.2855622863769531	2.562295776367188	1.178146820068359	-0.2566319732666016
329	11.633333	2.613771240234375	1.199995567321777	-0.01292094326019287	2.59314111328125	1.376905990600586	-0.01500900173187256	2.587254028320312	1.519028198242187	-0.009259459733963013	2.6037216796875	1.733110565185547	0.0206663761138916	2.5838056640625	1.695318267822266	0.04453725051879882	2.503769287109375	1.652101013183594	0.1544152450561523	2.45805517578125	1.380506805419922	0.1712397308349609	2.339357177734375	1.197595779418945	0.09401273727416992	2.389494995117188	1.138658157348633	0.04108612155914307	2.479458740234375	1.086771800994873	0.02121366745233536	2.435165405273438	1.140896339416504	0.02352013897895813	2.619894409179687	1.699858154296875	-0.01190048742294312	2.679771362304688	1.692705047607422	-0.1268129119873047	2.738562866210938	1.426675170898438	-0.1960998001098633	2.643436157226563	1.233936592102051	-0.2860844421386719	2.562021240234375	1.177614044189453	-0.2574832992553711
330	11.666667	2.612966552734375	1.200355453491211	-0.01382987880706787	2.592266235351563	1.377234313964844	-0.01567867946624756	2.586778930664063	1.519348388671875	-0.009380431413650513	2.603992431640625	1.733320465087891	0.0207460880279541	2.58384375	1.69560107421875	0.04451027297973633	2.503765869140625	1.652011993408203	0.1541604843139648	2.457618041992188	1.380540512084961	0.1710652313232422	2.340217651367188	1.196297065734863	0.09487736129760743	2.389396118164063	1.137109214782715	0.04101928806304932	2.478619384765625	1.084732597351074	0.01991740280389786	2.434868530273437	1.140855674743652	0.02144292950630188	2.620145629882813	1.70002407836914	-0.01177451086044311	2.680755249023438	1.692437744140625	-0.1261265716552734	2.738219848632812	1.426069961547852	-0.195032112121582	2.643417724609375	1.233914436340332	-0.2864582824707032	2.5622744140625	1.177662422180176	-0.2571429672241211
331	11.7	2.612644653320312	1.200389907836914	-0.01445183420181274	2.592262329101563	1.377371688842773	-0.01614564418792725	2.586997314453125	1.519553314208984	-0.009748327493667603	2.604323120117187	1.73355322265625	0.02074421787261963	2.5841416015625	1.695792358398438	0.04445166778564454	2.50441015625	1.651694915771484	0.1542054901123047	2.457382080078125	1.380212478637695	0.1703889007568359	2.339297607421875	1.196628875732422	0.09350808715820313	2.388858642578125	1.137384750366211	0.0402208423614502	2.478321899414063	1.085011306762695	0.01987276250123977	2.434481323242188	1.140815589904785	0.02117278027534485	2.620472045898437	1.700286193847656	-0.01184049320220947	2.680895751953125	1.692474578857422	-0.1263114700317383	2.737776489257812	1.425333740234375	-0.1932275466918945	2.643300537109375	1.23369482421875	-0.2862336883544922	2.562218627929687	1.177249664306641	-0.2570192489624024
332	11.733333	2.608903930664062	1.199475341796875	-0.01443219327926636	2.589350708007813	1.37660563659668	-0.01644399452209473	2.584771850585938	1.518844970703125	-0.01019350862503052	2.604557250976563	1.732602874755859	0.0206974573135376	2.583933471679687	1.695012969970703	0.04433475875854492	2.50320458984375	1.651871337890625	0.1537458801269531	2.455383911132813	1.380518463134766	0.1712351379394531	2.336397094726562	1.196900276184082	0.09563690948486328	2.38584619140625	1.136852066040039	0.04332877922058105	2.47402880859375	1.082390651702881	0.02125582802295685	2.424400756835937	1.136232574462891	0.02124163639545441	2.62033154296875	1.69922265625	-0.01194883441925049	2.680399047851562	1.693076416015625	-0.1263504638671875	2.736070434570313	1.425115249633789	-0.1912212142944336	2.638611328125	1.234523468017578	-0.2841879425048828	2.560165283203125	1.172887023925781	-0.2572392654418946
333	11.766667	2.6089296875	1.199818725585938	-0.01491748762130737	2.58962255859375	1.376989212036133	-0.01714563751220703	2.585221801757812	1.519259796142578	-0.01109044694900513	2.605501342773437	1.73307275390625	0.01924224185943604	2.584830322265625	1.695582489013672	0.0430043830871582	2.504291870117187	1.652888977050781	0.1527336578369141	2.45569091796875	1.381683181762695	0.1708515548706055	2.335772216796875	1.198454818725586	0.09565705490112306	2.38458984375	1.138456916809082	0.04295165348052979	2.472792846679687	1.084237087249756	0.02080283027887345	2.424415893554687	1.137415321350098	0.02188496589660644	2.621160888671875	1.699574066162109	-0.01334581565856933	2.681293579101562	1.692982727050781	-0.1277494735717773	2.736498046875	1.424829376220703	-0.1923471527099609	2.63861474609375	1.234298141479492	-0.2850596618652343	2.560014526367187	1.173025688171387	-0.2576863555908203
334	11.8	2.604760986328125	1.19855281829834	-0.01526368570327759	2.58665673828125	1.375724227905273	-0.01769602108001709	2.583146606445312	1.517902420043945	-0.01181474161148071	2.603421264648437	1.731550445556641	0.018498215675354	2.582526489257813	1.694135314941406	0.04211187934875488	2.502626342773437	1.651752777099609	0.1522360000610352	2.451302490234375	1.381163345336914	0.1687591934204102	2.329633056640625	1.198767868041992	0.09479914855957031	2.37748095703125	1.138474365234375	0.04186867141723633	2.465885620117187	1.084593406677246	0.02048557937145233	2.417110595703125	1.136199249267578	0.02124805569648743	2.61929541015625	1.698030334472656	-0.01392162561416626	2.683033935546875	1.690956298828125	-0.1264749603271484	2.732238403320312	1.422408065795898	-0.1935070571899414	2.638561401367188	1.23132820892334	-0.2879723358154297	2.559765747070313	1.171526916503906	-0.2580524597167969
335	11.833333	2.605315063476563	1.198649520874024	-0.0152878360748291	2.586133422851563	1.375563781738281	-0.01751325988769531	2.583104858398437	1.517572082519531	-0.01069933843612671	2.60241552734375	1.731326934814453	0.01840421390533447	2.581947265625	1.693944061279297	0.04234747886657715	2.50268798828125	1.651706604003906	0.1528401794433594	2.453115356445313	1.380956787109375	0.1683122329711914	2.330346557617188	1.19919278717041	0.09506292343139648	2.37719287109375	1.13881827545166	0.04161980628967285	2.464214111328125	1.083631488800049	0.01759293878078461	2.416378540039062	1.135790992736816	0.02090601801872253	2.618192138671875	1.697754547119141	-0.01395915412902832	2.680685668945312	1.690669952392578	-0.12707177734375	2.731067993164062	1.422449661254883	-0.1936846313476562	2.634400634765625	1.232725517272949	-0.2882913360595704	2.555400512695313	1.173705291748047	-0.2578022308349609
336	11.866667	2.6011123046875	1.198868637084961	-0.01783364057540894	2.583743286132813	1.376018341064453	-0.01901309871673584	2.58280126953125	1.518140563964844	-0.01107639217376709	2.602975219726562	1.731873229980469	0.01848559761047363	2.58227587890625	1.694522918701172	0.04232084465026856	2.502488647460937	1.651176300048828	0.1519875946044922	2.450485473632813	1.380702590942383	0.1665811538696289	2.32863525390625	1.198106994628906	0.09334842681884765	2.376028198242188	1.137953742980957	0.04026666355133057	2.463630126953125	1.083274959564209	0.01631981015205383	2.413576782226563	1.131161392211914	0.02232870307564735	2.6186943359375	1.698265991210937	-0.01391706800460816	2.681490844726563	1.690235412597656	-0.1267048187255859	2.733792846679687	1.422169647216797	-0.1930498123168946	2.636341186523437	1.232686187744141	-0.2870707855224609	2.558350708007812	1.172693824768066	-0.2559227752685547
337	11.9	2.598576416015625	1.198254043579102	-0.01783752202987671	2.58245947265625	1.375413482666016	-0.01856362056732178	2.580613647460938	1.517476928710938	-0.01155785608291626	2.60318994140625	1.730624816894531	0.01939703178405762	2.58205859375	1.693378112792969	0.04295039558410645	2.50165625	1.648800170898437	0.1515470428466797	2.447111206054688	1.378890701293945	0.1636767120361328	2.324234130859375	1.197883590698242	0.0887644920349121	2.371868774414063	1.136969398498535	0.03666657829284668	2.4600224609375	1.081569934844971	0.01634890347719192	2.38605908203125	1.125886108398437	0.01556345129013061	2.618540649414062	1.697080200195312	-0.01318560743331909	2.681353271484375	1.688573455810547	-0.1258303146362305	2.736261108398438	1.420782150268555	-0.1904011535644531	2.641633422851562	1.229673675537109	-0.2834960784912109	2.561288452148437	1.170429473876953	-0.2566405181884766
338	11.933333	2.599403076171875	1.19884504699707	-0.01696090984344482	2.583037475585938	1.375953674316406	-0.01833059883117676	2.580674560546875	1.51799055480957	-0.01187627792358398	2.604025756835938	1.730528869628906	0.02216069412231445	2.582424072265625	1.693098419189453	0.04495241737365722	2.499704345703125	1.647661163330078	0.151492546081543	2.445740478515625	1.377608428955078	0.1600425415039063	2.32482421875	1.196548027038574	0.08244672012329102	2.376540161132812	1.135771728515625	0.03333771705627442	2.465208129882813	1.080371627807617	0.01461698794364929	2.403693115234375	1.125938110351562	0.01397241640090943	2.61957373046875	1.697344390869141	-0.01066455984115601	2.68359326171875	1.691210784912109	-0.1225536499023437	2.733424926757812	1.423267379760742	-0.1901482467651367	2.639159423828125	1.233136154174805	-0.2850692138671875	2.561664672851562	1.17057341003418	-0.257365966796875
339	11.966667	2.597904174804688	1.197301696777344	-0.01789502096176147	2.581358032226563	1.374203308105469	-0.01916320037841797	2.579266357421875	1.516072860717773	-0.0122510552406311	2.602673583984375	1.728812072753906	0.01867816638946533	2.581338989257812	1.691713226318359	0.0421375846862793	2.50050341796875	1.645665466308594	0.1496586303710938	2.448227416992188	1.375693130493164	0.1587224502563477	2.328068237304687	1.192994804382324	0.085341064453125	2.377452026367187	1.132864631652832	0.03355935478210449	2.466686401367188	1.080543533325195	0.01189642381668091	2.413200317382812	1.126790016174316	0.0146578574180603	2.617944946289063	1.695247467041016	-0.01379904508590698	2.682141845703125	1.688352264404297	-0.1253446083068848	2.73289208984375	1.420719146728516	-0.1919972534179687	2.6386298828125	1.231298934936524	-0.2877838439941406	2.562402221679688	1.168257652282715	-0.2582613372802735
340	12	2.597909790039062	1.198261848449707	-0.01723971366882324	2.581466064453125	1.375292938232422	-0.01910914993286133	2.579839111328125	1.517251525878906	-0.01246377563476563	2.603751586914063	1.729836700439453	0.01980219459533691	2.582260375976563	1.692618560791016	0.04297988319396973	2.500679931640625	1.647389984130859	0.150450439453125	2.448499267578125	1.377229400634766	0.1585450592041016	2.330728759765625	1.191404922485352	0.08806409835815429	2.377034790039063	1.130155975341797	0.03396885681152344	2.465732666015625	1.078152160644531	0.009777334213256834	2.414510131835938	1.125719512939453	0.01286373805999756	2.61900830078125	1.696430389404297	-0.01283340549468994	2.68313037109375	1.690676422119141	-0.1244055595397949	2.73414111328125	1.422825592041016	-0.1908725280761719	2.644735595703125	1.23094514465332	-0.2862881927490234	2.566610961914062	1.168675178527832	-0.2598928527832031
341	12.033333	2.5964990234375	1.198084205627441	-0.0183455114364624	2.579298461914063	1.375398620605469	-0.0197930850982666	2.577015625	1.517609649658203	-0.01301532649993897	2.602689575195313	1.730346496582031	0.01975873565673828	2.581056518554687	1.693147583007812	0.04305652618408203	2.50073193359375	1.646369689941406	0.1511720733642578	2.449030639648438	1.375569595336914	0.161236701965332	2.32805078125	1.193338760375977	0.08615044403076172	2.376167602539063	1.133004997253418	0.03283112049102783	2.464135009765625	1.078828063964844	0.01002478837966919	2.4060244140625	1.121286128997803	0.01527653455734253	2.617516967773438	1.696855010986328	-0.01317491674423218	2.682149658203125	1.688028350830078	-0.1251782341003418	2.731322387695313	1.419481643676758	-0.1924133453369141	2.632525634765625	1.23100399017334	-0.2887378692626953	2.559150756835938	1.164639701843262	-0.2582239074707031
342	12.066667	2.595666748046875	1.198379280090332	-0.02031542491912842	2.578539428710938	1.375942932128906	-0.02117111206054688	2.57616845703125	1.518307235717773	-0.01391005277633667	2.602397094726562	1.731144073486328	0.01974609184265137	2.580476684570312	1.693896881103516	0.04282167625427246	2.500109130859375	1.646847106933594	0.151002082824707	2.447849853515625	1.375734603881836	0.1604643478393555	2.326852294921875	1.193716354370117	0.08407128143310547	2.375794677734375	1.133573196411133	0.03109343528747559	2.464199096679687	1.079458145141602	0.008949665069580079	2.407941772460938	1.122767715454102	0.01405373620986938	2.617322265625	1.697657928466797	-0.01324696588516235	2.683164428710938	1.691633758544922	-0.1242090225219727	2.732335083007813	1.422990371704102	-0.192688606262207	2.632881713867188	1.236631690979004	-0.29353857421875	2.565885986328125	1.166657386779785	-0.2567779998779297
343	12.1	2.594238647460938	1.198879302978515	-0.02070975017547607	2.5786123046875	1.376633270263672	-0.02129025936126709	2.576931030273437	1.519055389404297	-0.0143543004989624	2.60441015625	1.731874359130859	0.01882154750823975	2.582377685546875	1.6947734375	0.04206402397155762	2.499738403320312	1.647168701171875	0.148430549621582	2.447193359375	1.376090454101563	0.1601623077392578	2.328255615234375	1.191807754516601	0.08507962036132813	2.377245971679687	1.130298957824707	0.03354249858856201	2.466796752929687	1.078042037963867	0.01173159790039063	2.41448583984375	1.120770332336426	0.01911025810241699	2.619037719726562	1.698241058349609	-0.01418474721908569	2.683240356445312	1.691914947509766	-0.1263950538635254	2.734103881835938	1.422892623901367	-0.1923554458618164	2.630857299804688	1.236943382263183	-0.2911403198242187	2.562638916015625	1.166673126220703	-0.2578464965820312
344	12.133333	2.59457470703125	1.199016830444336	-0.02029583168029785	2.578946044921875	1.376708282470703	-0.02069419288635254	2.577789916992187	1.519057525634766	-0.01315721130371094	2.604754150390625	1.732112060546875	0.01833718299865723	2.582875	1.69515380859375	0.04188529205322265	2.500984497070313	1.647946228027344	0.1489368667602539	2.44708837890625	1.377263778686523	0.1616596527099609	2.326748046875	1.194172874450683	0.08629978179931641	2.37529296875	1.132572319030762	0.03434971237182617	2.464163696289063	1.079649787902832	0.01170221138000488	2.413047119140625	1.124040794372559	0.01916830110549927	2.619401000976563	1.698271697998047	-0.01441991758346558	2.682350708007813	1.688826873779297	-0.1273199844360351	2.73965625	1.421619049072266	-0.1948213119506836	2.627601318359375	1.239252006530762	-0.2913519134521484	2.563865234375	1.165613334655762	-0.2583770294189454
345	12.166667	2.594437866210938	1.198429733276367	-0.02037433338165283	2.5790673828125	1.376102005004883	-0.02088235569000244	2.578350952148438	1.518433807373047	-0.01333775138854981	2.6043291015625	1.731586700439453	0.0178897819519043	2.582643432617187	1.694555450439453	0.04148978042602539	2.501365356445312	1.647185089111328	0.1489072494506836	2.446251586914062	1.376930557250976	0.1631778869628906	2.326585693359375	1.194529121398926	0.08536355590820313	2.376028442382813	1.133177200317383	0.03445709896087647	2.465424926757812	1.080578075408936	0.01324462366104126	2.413703002929688	1.124214790344238	0.02046835947036743	2.6191103515625	1.697795959472656	-0.01483180046081543	2.681999267578125	1.688446319580078	-0.1277612762451172	2.739646850585937	1.421288589477539	-0.1949588241577148	2.627011108398437	1.239538124084473	-0.2918109588623047	2.5644326171875	1.165498558044434	-0.2571878967285156
346	12.2	2.59321337890625	1.199132759094238	-0.02027254962921143	2.577943359375	1.376888458251953	-0.02127464389801025	2.577289916992187	1.519310546875	-0.01419912719726562	2.60303564453125	1.732381103515625	0.01846602153778076	2.581560302734375	1.695104278564453	0.04191275596618652	2.500490844726563	1.647713500976562	0.1495325393676758	2.444891723632812	1.377449157714844	0.1645696105957031	2.323158447265625	1.196498039245605	0.08596127700805664	2.371204223632812	1.132690437316894	0.03701697731018067	2.461776977539063	1.083476955413818	0.01613185024261475	2.412075805664062	1.125831520080566	0.02296375823020935	2.617690795898437	1.698858062744141	-0.01459036064147949	2.678099609375	1.689797058105469	-0.1287552108764649	2.742013549804687	1.423967208862305	-0.1954321136474609	2.626064086914062	1.243101150512695	-0.2904187469482422	2.563225341796875	1.168833450317383	-0.2570355072021485
347	12.233333	2.59146044921875	1.199198677062988	-0.02138801860809326	2.576271362304687	1.376848373413086	-0.02148287296295166	2.575878540039063	1.519176315307617	-0.01369515752792358	2.602019775390625	1.732309051513672	0.01717942142486572	2.5804921875	1.695288696289063	0.04094194412231446	2.499605224609375	1.648612152099609	0.1488162612915039	2.448060913085937	1.378246215820313	0.1718500747680664	2.324291625976563	1.200507530212402	0.08954276657104493	2.3758681640625	1.140821922302246	0.04059416675567627	2.462186767578125	1.083740966796875	0.01557360875606537	2.405947875976563	1.127540428161621	0.02787275338172912	2.616596069335937	1.698515380859375	-0.01559849834442139	2.67763427734375	1.688419982910156	-0.1293012924194336	2.743057495117188	1.423063323974609	-0.195988395690918	2.628120971679688	1.241741333007813	-0.2909260711669922	2.560827514648437	1.171593475341797	-0.2563475341796875
348	12.266667	2.591065551757812	1.199890014648437	-0.02153466415405273	2.57583349609375	1.377421340942383	-0.02151632595062256	2.574621459960937	1.519626220703125	-0.01428206825256348	2.601697631835937	1.732208312988281	0.01851617240905762	2.58000244140625	1.69511767578125	0.04191929435729981	2.5003701171875	1.649810089111328	0.1512272491455078	2.450447998046875	1.379541870117188	0.1768459091186523	2.324617065429687	1.205483627319336	0.0901759262084961	2.373819213867188	1.144800392150879	0.03810676765441895	2.459578857421875	1.085406200408936	0.01601239860057831	2.405351440429687	1.130793632507324	0.02497824954986572	2.616129516601562	1.6986484375	-0.01454153537750244	2.679462646484375	1.689639038085938	-0.1272314300537109	2.745966064453125	1.42529035949707	-0.1960488815307617	2.629004272460937	1.247017211914062	-0.2938777770996094	2.560959716796875	1.178909980773926	-0.2573979187011719
349	12.3	2.59118115234375	1.199159286499023	-0.02108288097381592	2.575438598632813	1.376470855712891	-0.02171659469604492	2.573914306640625	1.518592819213867	-0.01496709060668945	2.601413330078125	1.731191802978516	0.01618780088424683	2.5798603515625	1.694302398681641	0.03997681045532227	2.501174926757812	1.649834045410156	0.1502053756713867	2.44941650390625	1.380480895996094	0.178976676940918	2.319352905273438	1.210934104919434	0.09041714096069337	2.365869384765625	1.15035147857666	0.03652650833129883	2.45187109375	1.091870845794678	0.01575117599964142	2.40663330078125	1.141456802368164	0.02166149079799652	2.61556982421875	1.697432464599609	-0.0167228422164917	2.677581176757813	1.688370025634766	-0.1300568695068359	2.747516235351562	1.425279541015625	-0.1991574096679687	2.628781372070312	1.247250396728516	-0.2947613983154297	2.55990478515625	1.181170265197754	-0.2568874053955078
350	12.333333	2.590415283203125	1.200062355041504	-0.02093142795562744	2.574911743164062	1.377378890991211	-0.0216648416519165	2.573819091796875	1.519500259399414	-0.01478645277023315	2.602195556640625	1.731821075439453	0.01740342807769775	2.580564697265625	1.694900573730469	0.04105644226074219	2.5009384765625	1.650268005371094	0.1504752807617187	2.451047241210937	1.380671752929687	0.1801211929321289	2.319700561523438	1.211930480957031	0.09208179855346679	2.366239990234375	1.151759613037109	0.03744421005249023	2.452400268554688	1.093678760528564	0.01566837704181671	2.408266235351562	1.146309112548828	0.02127990674972534	2.616141723632813	1.698172180175781	-0.01571957206726074	2.676921752929688	1.689073822021484	-0.1297206039428711	2.749360473632812	1.42762092590332	-0.2023080902099609	2.62888525390625	1.249795227050781	-0.2959031829833985	2.560255493164063	1.184680801391602	-0.255854377746582
351	12.366667	2.5904013671875	1.198575569152832	-0.02111282444000244	2.574947631835937	1.375791931152344	-0.02184251499176025	2.574619262695313	1.517829055786133	-0.0144575343132019	2.601406372070313	1.730424407958985	0.01626200962066651	2.58016259765625	1.693497589111328	0.04021781921386719	2.501608032226562	1.649130096435547	0.150466796875	2.452045776367187	1.379893341064453	0.1821500015258789	2.318630126953125	1.213256484985352	0.0939338493347168	2.365940063476562	1.15414134979248	0.03860558700561523	2.452947998046875	1.09731774520874	0.01582816708087921	2.407766235351562	1.148302772521973	0.02281915235519409	2.6154970703125	1.696712432861328	-0.01668179130554199	2.676322998046875	1.687830352783203	-0.1306263656616211	2.750589233398438	1.426777420043945	-0.2023763275146484	2.628413940429687	1.250036270141602	-0.2953532562255859	2.561197875976562	1.18396272277832	-0.2541032791137695
352	12.4	2.592040161132813	1.200590187072754	-0.02045292282104492	2.5765166015625	1.377879730224609	-0.02148901081085205	2.574642578125	1.519971649169922	-0.01540082025527954	2.6023994140625	1.732246643066406	0.01750518703460693	2.581365600585937	1.695093627929687	0.04130105209350586	2.503824584960937	1.651623596191406	0.1525562438964844	2.453709350585938	1.382451309204102	0.1843820648193359	2.319835205078125	1.214202407836914	0.09956216812133789	2.36208984375	1.152488433837891	0.04230767631530762	2.450733032226562	1.09766247177124	0.02248393344879151	2.420883666992188	1.1573583984375	0.03204520130157471	2.61597412109375	1.698848510742188	-0.01602800464630127	2.671745971679687	1.688605377197266	-0.1325735015869141	2.752046630859375	1.431013763427734	-0.2100469131469727	2.626869995117187	1.252390396118164	-0.2955638580322266	2.559664794921875	1.185533721923828	-0.2554901733398438
353	12.433333	2.591538940429688	1.200009262084961	-0.01992142200469971	2.576234008789062	1.377199111938477	-0.02076332759857178	2.574968139648438	1.51924201965332	-0.01454997158050537	2.601364013671875	1.731627807617187	0.01780422592163086	2.580898803710937	1.694351104736328	0.04185257530212402	2.50607861328125	1.652129425048828	0.1552989730834961	2.454986572265625	1.383409454345703	0.1883335876464844	2.318543701171875	1.214738090515137	0.1088314781188965	2.361177490234375	1.152536254882813	0.05200134468078613	2.449307495117187	1.099080078125	0.02599309110641479	2.421315673828125	1.160346015930176	0.04291579627990723	2.614834350585937	1.698331604003906	-0.01581765365600586	2.670986572265625	1.688947723388672	-0.1324378662109375	2.753365600585937	1.432626541137695	-0.2103991622924805	2.631100952148437	1.251336166381836	-0.2939131774902344	2.56239599609375	1.18606184387207	-0.2530499725341797
354	12.466667	2.592378540039062	1.199865631103516	-0.01896618175506592	2.576482666015625	1.37703955078125	-0.02058081245422363	2.57510693359375	1.519103408813476	-0.01465666961669922	2.601278686523437	1.731514953613281	0.01783337354660034	2.58077587890625	1.694212585449219	0.04181492042541504	2.506063354492188	1.651568084716797	0.1551582870483398	2.454803100585937	1.382933578491211	0.1888322906494141	2.318435180664062	1.214672317504883	0.108308708190918	2.360857543945312	1.151835075378418	0.05215448188781738	2.448761840820312	1.097830291748047	0.02628514862060547	2.421452514648437	1.15907105255127	0.04403704071044922	2.61485791015625	1.69823648071289	-0.01576232624053955	2.670664306640625	1.688401550292969	-0.1324641265869141	2.7530986328125	1.432262405395508	-0.2110089950561523	2.631911010742187	1.250132369995117	-0.2943520965576172	2.563674072265625	1.184025917053223	-0.2542811813354492
355	12.5	2.592225708007812	1.19941414642334	-0.0196001558303833	2.577185302734375	1.376772323608399	-0.02049087429046631	2.57632666015625	1.518846618652344	-0.01398511362075806	2.599971923828125	1.73164697265625	0.01871974086761475	2.5798203125	1.694081329345703	0.04265504455566406	2.505252075195313	1.650820220947266	0.1559242706298828	2.455132934570313	1.381573608398437	0.1876897201538086	2.317881469726562	1.215088920593262	0.1051792640686035	2.360217407226562	1.151652099609375	0.05119772338867188	2.448764038085938	1.096906120300293	0.02938150691986084	2.420856811523437	1.155817901611328	0.04440187835693359	2.614038330078125	1.698523132324219	-0.01489532279968262	2.671616455078125	1.692015594482422	-0.1309332427978516	2.745154418945313	1.43278678894043	-0.2096110076904297	2.625816284179687	1.252895202636719	-0.299851806640625	2.561959106445313	1.183383201599121	-0.2584229431152344
356	12.533333	2.593702758789063	1.200000434875488	-0.01920556735992432	2.578128295898438	1.377576965332031	-0.02036566638946533	2.576800659179687	1.519905120849609	-0.01417966270446777	2.60156103515625	1.732782043457031	0.01944672393798828	2.581429809570313	1.695105560302734	0.04339553642272949	2.507306762695312	1.651163116455078	0.1569348526000977	2.457310913085937	1.381184143066406	0.1864189147949219	2.31982861328125	1.215353385925293	0.103364185333252	2.357652465820312	1.14949275970459	0.0515387020111084	2.447497680664062	1.097713123321533	0.03046042394638061	2.421088012695312	1.156697853088379	0.04226081848144531	2.615249389648437	1.699731109619141	-0.01450060844421387	2.671737670898438	1.692019653320312	-0.1313246917724609	2.744702270507812	1.432259704589844	-0.2102013549804688	2.62499267578125	1.251694488525391	-0.2994079895019531	2.560184936523437	1.182228904724121	-0.2588748474121094
357	12.566667	2.59425	1.199681373596191	-0.01910889911651611	2.578317749023437	1.377187118530274	-0.01994505405426025	2.576631103515625	1.519476898193359	-0.01362714099884033	2.601953002929688	1.732412658691406	0.01864220714569092	2.581837158203125	1.694932006835937	0.0428780460357666	2.508525024414062	1.65109912109375	0.1568590621948242	2.459542846679688	1.380974456787109	0.1862472076416016	2.321455688476562	1.216051879882813	0.1035351982116699	2.358996948242187	1.148933570861816	0.05554097557067871	2.448554443359375	1.096062122344971	0.03606246185302734	2.419876586914063	1.154460479736328	0.04271191024780273	2.615442504882813	1.69914892578125	-0.01514804649353027	2.6716240234375	1.690446502685547	-0.1321710205078125	2.749909912109375	1.431865036010742	-0.2087871017456055	2.625385864257813	1.253951675415039	-0.2971666107177734	2.560389282226563	1.18308479309082	-0.2601782836914063
358	12.6	2.59544775390625	1.199713256835937	-0.01953640747070312	2.579515502929687	1.377128250122071	-0.02077996635437012	2.577907958984375	1.519343414306641	-0.01455462741851807	2.602673950195312	1.732386169433594	0.01665515089035034	2.582576171875	1.695015533447266	0.04101539993286132	2.509367553710938	1.651117279052734	0.1550469360351562	2.460444580078125	1.381707717895508	0.1893196792602539	2.321636352539063	1.217163299560547	0.1074335441589356	2.361124877929687	1.152439643859863	0.05617658615112305	2.44907568359375	1.097704303741455	0.03724151659011841	2.418790771484375	1.156780067443848	0.03770305156707764	2.616325927734375	1.698986724853516	-0.01690277099609375	2.6716259765625	1.688446441650391	-0.1343141098022461	2.750922729492188	1.430776123046875	-0.2129709091186524	2.62437353515625	1.253219772338867	-0.2988852996826172	2.559417114257813	1.182866073608398	-0.2608809509277343
359	12.633333	2.595924194335938	1.199222373962402	-0.01947021389007568	2.579447631835937	1.376598098754883	-0.0205532751083374	2.577341918945312	1.518810607910156	-0.01423656320571899	2.600973266601562	1.731725036621094	0.01894245529174805	2.580925048828125	1.694042358398437	0.04288217735290527	2.506893310546875	1.649465942382812	0.1561643371582031	2.458588989257812	1.379790084838867	0.1892758865356445	2.322445068359375	1.213536582946777	0.1068796348571777	2.362541748046875	1.150299697875977	0.05501788139343261	2.451433959960938	1.09702596282959	0.03747698402404785	2.4194697265625	1.152563713073731	0.03800768566131592	2.614947265625	1.698678802490234	-0.01484017133712769	2.66979345703125	1.688972839355469	-0.1324386672973633	2.751265502929687	1.431689468383789	-0.2099518356323242	2.621572998046875	1.256136474609375	-0.2954640350341797	2.56000830078125	1.181139404296875	-0.2641004638671875
360	12.666667	2.596849975585938	1.200087989807129	-0.01911579418182373	2.5805625	1.377397567749024	-0.02017682552337647	2.578488647460937	1.519542266845703	-0.01381822633743286	2.602071044921875	1.732333648681641	0.01954335880279541	2.581963745117188	1.694655029296875	0.04339410591125488	2.507538208007813	1.650250885009766	0.1563969192504883	2.457532958984375	1.381080337524414	0.1900228271484375	2.322176147460937	1.214136154174805	0.1078977928161621	2.362779541015625	1.151704864501953	0.05517885208129883	2.451114379882813	1.097393798828125	0.0369686450958252	2.419840454101562	1.153194999694824	0.04071758365631103	2.616116088867187	1.699322967529297	-0.01420723056793213	2.67149755859375	1.691468292236328	-0.1313031616210938	2.750793823242187	1.433768676757813	-0.2096065139770508	2.627464111328125	1.254149261474609	-0.2957225189208984	2.560775146484375	1.183767150878906	-0.2611238708496094
361	12.7	2.59750341796875	1.199894218444824	-0.01872505474090576	2.580490478515625	1.377027725219726	-0.01991067504882812	2.57782275390625	1.519094863891602	-0.01368780040740967	2.599989624023437	1.732013854980469	0.01905998039245605	2.5800087890625	1.694321899414063	0.04293052864074708	2.505597045898438	1.650127532958984	0.1558793716430664	2.457703735351562	1.380833435058594	0.190352783203125	2.322682006835938	1.214178024291992	0.1072003631591797	2.363325561523438	1.151482109069824	0.05496452331542968	2.451948974609375	1.097806995391846	0.03722940254211426	2.4195361328125	1.152355857849121	0.03998424625396729	2.614371948242188	1.698988464355469	-0.01449930191040039	2.671195068359375	1.691011413574219	-0.1308721542358399	2.751806884765625	1.434378479003906	-0.2109373931884766	2.63037255859375	1.254496185302735	-0.2986365509033203	2.56619091796875	1.183893455505371	-0.2601846618652344
362	12.733333	2.598037231445312	1.199870903015137	-0.0186569652557373	2.581120727539062	1.376974700927734	-0.01959820461273194	2.578651123046875	1.519001266479492	-0.01311796522140503	2.601317993164063	1.731757202148438	0.01999495315551758	2.581341918945312	1.694061462402344	0.04384310531616211	2.507222900390625	1.649764831542969	0.1568948669433594	2.458982177734375	1.380531753540039	0.1909022521972656	2.32343310546875	1.214318031311035	0.1078309593200684	2.36384765625	1.151598762512207	0.05546641159057618	2.452331665039063	1.097786605834961	0.03743316268920899	2.4196259765625	1.152118019104004	0.04003985595703125	2.615532592773437	1.698783752441406	-0.01366865921020508	2.672326538085938	1.690930511474609	-0.1300604019165039	2.752559692382813	1.434342300415039	-0.2104393463134765	2.63093505859375	1.254767547607422	-0.2983567047119141	2.5663115234375	1.184525932312012	-0.25975
363	12.766667	2.598799560546875	1.200208358764648	-0.01835547065734863	2.58097314453125	1.377292526245117	-0.01914195919036865	2.5776923828125	1.519379669189453	-0.01258395528793335	2.59986962890625	1.732104187011719	0.02172201442718506	2.579900756835937	1.694225982666016	0.0453289909362793	2.504897705078125	1.647804016113281	0.1570861740112305	2.45693701171875	1.378344909667969	0.1907513122558594	2.321448364257813	1.213863037109375	0.103849967956543	2.364305786132813	1.151353500366211	0.05415291786193847	2.453248046875	1.097919708251953	0.0394684648513794	2.419870727539062	1.15208065032959	0.04106768226623535	2.61423779296875	1.699321014404297	-0.01209199523925781	2.668747802734375	1.690179718017578	-0.1297168350219726	2.7547119140625	1.435398284912109	-0.2090790939331055	2.632626342773437	1.255529159545898	-0.296158447265625	2.569352294921875	1.183403823852539	-0.2588064880371094
364	12.8	2.600063720703125	1.200191215515137	-0.01849959754943848	2.58138330078125	1.377326934814453	-0.01917435359954834	2.577238647460938	1.519469345092773	-0.01258910703659058	2.599163818359375	1.732486663818359	0.02101960659027099	2.579277465820312	1.694624298095703	0.04480096244812012	2.504516845703125	1.647900238037109	0.1567110824584961	2.458689575195312	1.378138122558594	0.1924242858886719	2.322137451171875	1.213170829772949	0.1075243530273438	2.364341430664062	1.150764892578125	0.05583214569091797	2.4531572265625	1.097221626281738	0.0386483826637268	2.419665161132813	1.152170562744141	0.04085425758361817	2.61353662109375	1.699596984863281	-0.01273916482925415	2.668536499023437	1.689517059326172	-0.1299940719604492	2.756146606445313	1.435359664916992	-0.2104196929931641	2.633205200195312	1.255917984008789	-0.2975467224121093	2.571835083007812	1.183129570007324	-0.2581228332519531
365	12.833333	2.600204467773438	1.200044281005859	-0.01838495445251465	2.581257080078125	1.377174911499023	-0.0190826358795166	2.576927856445312	1.519330871582031	-0.01249755811691284	2.598711669921875	1.732395050048828	0.02108081436157227	2.578847290039063	1.694520690917969	0.04487084197998047	2.50383935546875	1.647751007080078	0.1565989227294922	2.457421752929688	1.378002410888672	0.1919336929321289	2.320875854492187	1.213256553649902	0.1067256164550781	2.362959594726562	1.149415916442871	0.05688609504699707	2.451796508789062	1.095836711883545	0.04108116626739502	2.416557495117187	1.147823471069336	0.04134608554840088	2.613109375	1.699503173828125	-0.01267650079727173	2.668067626953125	1.689335754394531	-0.1299873886108399	2.755740600585938	1.435113082885742	-0.2101306915283203	2.633491333007813	1.255086929321289	-0.2970894317626953	2.57374658203125	1.180946144104004	-0.2579060821533203
366	12.866667	2.6014921875	1.200221473693848	-0.01849291610717774	2.582056030273438	1.377574615478516	-0.01974215984344482	2.576599487304688	1.519889572143555	-0.01407560110092163	2.598470092773438	1.733185821533203	0.01999571514129639	2.578473510742187	1.695236450195313	0.04369037628173828	2.5034599609375	1.647108520507813	0.1550892333984375	2.454551635742187	1.377390914916992	0.1903736267089844	2.315985717773438	1.212374458312988	0.1077268218994141	2.361710327148438	1.148640495300293	0.05958799362182617	2.450984008789062	1.093286712646484	0.04380136108398437	2.40290283203125	1.140985061645508	0.03494546985626221	2.612969848632813	1.700288208007813	-0.01382281112670898	2.66922705078125	1.689562255859375	-0.1307917327880859	2.754265869140625	1.434192626953125	-0.2120385665893555	2.633922973632813	1.251890914916992	-0.298135009765625	2.572915405273438	1.178802276611328	-0.2576878509521484
367	12.9	2.6016845703125	1.200694694519043	-0.01788423156738281	2.582327758789063	1.377951293945312	-0.01887136840820312	2.576927001953125	1.520176162719727	-0.01301230716705322	2.598701782226562	1.733303039550781	0.02135991859436035	2.578781860351563	1.695323150634766	0.04501052284240722	2.504079345703125	1.646877838134766	0.1563392028808594	2.455961059570313	1.37708268737793	0.1909209442138672	2.318024536132812	1.211770065307617	0.1084240493774414	2.363529296875	1.148113075256348	0.06083159637451171	2.45254736328125	1.092863128662109	0.0445615177154541	2.40060498046875	1.138824256896973	0.03463327026367188	2.613157836914063	1.700491424560547	-0.01251791858673096	2.669533813476562	1.689962951660156	-0.1293740158081055	2.755057983398438	1.434831039428711	-0.2102588348388672	2.635516235351563	1.252263732910156	-0.2965111236572265	2.575406982421875	1.178589668273926	-0.2559020385742188
368	12.933333	2.601811767578125	1.200827514648438	-0.0179385929107666	2.582432495117188	1.378101287841797	-0.01888758850097656	2.576959228515625	1.520339385986328	-0.01303945016860962	2.598565551757813	1.733512756347656	0.0212998161315918	2.578669677734375	1.695517639160156	0.04495729827880859	2.503885375976562	1.646956420898438	0.156186767578125	2.456033325195312	1.377047286987305	0.1904898147583008	2.318475341796875	1.211435935974121	0.1078603591918945	2.364192993164062	1.147853416442871	0.06066661834716797	2.4534091796875	1.092828330993652	0.04481551265716553	2.4011689453125	1.138482734680176	0.03459096527099609	2.613053833007813	1.700702514648437	-0.01257352638244629	2.669489013671875	1.690147033691406	-0.129408073425293	2.755232543945312	1.434962341308594	-0.2099884414672852	2.636180908203125	1.252021224975586	-0.2961862030029296	2.576498168945313	1.177783660888672	-0.2559290313720703
369	12.966667	2.602908569335938	1.198574371337891	-0.01753202724456787	2.58357275390625	1.375459915161133	-0.01835599708557129	2.577878173828125	1.517340759277344	-0.01227789974212647	2.59725048828125	1.730389190673828	0.02104305171966553	2.577563354492187	1.692431549072266	0.04469433403015137	2.502419189453125	1.645986297607422	0.155945556640625	2.4564306640625	1.376251770019531	0.1892261581420898	2.32246337890625	1.208355072021484	0.1079462547302246	2.366089721679687	1.14537378692627	0.05990627479553222	2.45435498046875	1.089488437652588	0.04311827754974366	2.406161010742188	1.137272613525391	0.03405436706542969	2.612258911132812	1.697604888916016	-0.01247537660598755	2.66989208984375	1.691363922119141	-0.1280138931274414	2.751202026367188	1.434943344116211	-0.2078828659057617	2.641138793945312	1.249074584960937	-0.2971253509521484	2.580652465820313	1.175551490783691	-0.2571895141601562
370	13	2.602392211914062	1.199944259643555	-0.01696943855285644	2.5829326171875	1.376868362426758	-0.01833795070648193	2.577156005859375	1.518841644287109	-0.01258477735519409	2.596358764648437	1.731743560791016	0.02241046142578125	2.576769287109375	1.693556457519531	0.04581783485412598	2.500701049804688	1.646253295898437	0.1559465103149414	2.45661474609375	1.375443588256836	0.1833034973144531	2.32686474609375	1.203486824035644	0.1026043434143066	2.3696533203125	1.138981224060059	0.0597791976928711	2.458558471679687	1.083684982299805	0.04898725128173828	2.41632763671875	1.134601150512695	0.04028977203369141	2.61132958984375	1.699230560302734	-0.01142405605316162	2.666489013671875	1.692288269042969	-0.1281837844848633	2.74624267578125	1.435250106811524	-0.2079007797241211	2.637933959960938	1.247142944335938	-0.2949774169921875	2.578735473632813	1.171801795959473	-0.2564760284423828
371	13.033333	2.602617797851563	1.200492736816406	-0.01652656745910645	2.583955200195312	1.377523010253906	-0.01788408088684082	2.577960083007812	1.519457015991211	-0.01267407417297363	2.596967895507812	1.732547790527344	0.02127408027648926	2.577173828125	1.694496459960938	0.04473453330993653	2.501415649414063	1.647269744873047	0.1552612609863281	2.4561494140625	1.376595733642578	0.1822282180786133	2.330718505859375	1.199436073303223	0.1050064468383789	2.372332885742187	1.134792823791504	0.06048485946655273	2.460945068359375	1.079382633209228	0.05016653060913086	2.424539672851563	1.136239570617676	0.04352098751068115	2.612198364257813	1.699841888427734	-0.01225139904022217	2.669058837890625	1.691428466796875	-0.1283307800292969	2.74667431640625	1.43261393737793	-0.2042451171875	2.63865869140625	1.24515364074707	-0.2939239654541016	2.58085107421875	1.168028411865234	-0.2573485565185547
372	13.066667	2.602891357421875	1.202222312927246	-0.01647838306427002	2.584320190429687	1.379475982666016	-0.01797124576568603	2.578318725585937	1.521577560424805	-0.01286299800872803	2.598723266601563	1.734850646972656	0.02054797649383545	2.578707641601563	1.696948944091797	0.0441635627746582	2.503140258789062	1.648765747070313	0.1548025588989258	2.456463623046875	1.378063980102539	0.1821183319091797	2.330385009765625	1.20057315826416	0.1055374031066895	2.373439575195313	1.135949058532715	0.06111456489562988	2.459971313476562	1.078430446624756	0.05163741302490234	2.421439453125	1.136429939270019	0.04234507465362549	2.613715454101563	1.701926513671875	-0.01295570850372314	2.670221069335938	1.691712188720703	-0.1295656204223633	2.74713134765625	1.431863037109375	-0.203225341796875	2.635396484375	1.245645950317383	-0.2919335174560547	2.579706298828125	1.166241081237793	-0.2575503234863281
373	13.1	2.603426513671875	1.201910453796387	-0.01607320213317871	2.584915893554688	1.379368469238281	-0.01729760456085205	2.578683349609375	1.521621688842774	-0.01218337345123291	2.599049194335938	1.734975036621094	0.02232208919525146	2.579093383789062	1.696897705078125	0.04582134056091308	2.503187377929687	1.647949279785156	0.1560270309448242	2.45642626953125	1.376568496704102	0.1785846862792969	2.3305283203125	1.199475486755371	0.1002390174865723	2.374308715820312	1.132846748352051	0.06141847610473633	2.459764526367188	1.074148204803467	0.05604493618011475	2.423220825195313	1.131741920471191	0.04507911968231201	2.613999633789063	1.702195251464844	-0.01143190860748291	2.669088012695313	1.690872619628906	-0.1289686965942383	2.744356201171875	1.430470397949219	-0.2035783996582031	2.633760986328125	1.243275787353516	-0.29227734375	2.579816772460938	1.163290893554688	-0.2562171478271484
374	13.133333	2.604951782226562	1.20213020324707	-0.01556890726089477	2.586447631835938	1.379483123779297	-0.01689519023895264	2.57867919921875	1.521580169677734	-0.01292141914367676	2.59790283203125	1.734985046386719	0.02101316356658935	2.57790478515625	1.696945648193359	0.04444207382202148	2.502532592773437	1.648286193847656	0.1550071868896484	2.458641845703125	1.376618942260742	0.1787849960327149	2.337348754882813	1.197437362670899	0.09941122436523438	2.375956420898437	1.130387771606445	0.06091818046569825	2.461550537109375	1.073732048034668	0.05908802509307862	2.430134521484375	1.130668449401855	0.04755235576629639	2.613261962890625	1.702160858154297	-0.01246672391891479	2.669007202148437	1.691501220703125	-0.1295369033813477	2.744910034179687	1.430917816162109	-0.2021055068969727	2.636101684570312	1.244240112304688	-0.2938993835449218	2.581828979492188	1.164875663757324	-0.2562486724853515
375	13.166667	2.605427734375	1.202801429748535	-0.01486552286148071	2.586350341796875	1.380208358764649	-0.01633638763427734	2.578097290039063	1.522393493652344	-0.01249096822738647	2.597159912109375	1.735772033691406	0.02274883270263672	2.577312744140625	1.697520904541016	0.04603186798095703	2.502461059570313	1.648302856445312	0.1568086853027344	2.45975048828125	1.376131378173828	0.1791497421264648	2.337539306640625	1.197357917785645	0.0996873435974121	2.37749658203125	1.130286392211914	0.06146769523620606	2.462936889648438	1.07317155456543	0.0591639347076416	2.430476684570313	1.130696441650391	0.04764564037322998	2.612428100585937	1.703163452148437	-0.01102572965621948	2.668841430664062	1.695285400390625	-0.1277077331542969	2.743712890625	1.433903045654297	-0.1995215377807617	2.638114868164062	1.245931716918945	-0.292758544921875	2.584686401367188	1.166514228820801	-0.2538894500732422
376	13.2	2.605749145507812	1.202878349304199	-0.01467941617965698	2.586228149414063	1.380270904541016	-0.01657639312744141	2.577947998046875	1.522480377197266	-0.01283936452865601	2.59726953125	1.735939849853516	0.02203158187866211	2.577409057617188	1.697739776611328	0.04540802383422852	2.502687622070312	1.649191040039062	0.1566819305419922	2.460992309570313	1.376868133544922	0.1797131652832031	2.33842529296875	1.197860000610352	0.1011826248168945	2.377456420898437	1.130055374145508	0.06282774543762207	2.4637060546875	1.073298603057861	0.05864213180541993	2.430721557617187	1.131036888122559	0.04570079135894775	2.612466674804687	1.703253662109375	-0.01171595430374145	2.668736450195312	1.695140502929688	-0.1284415435791016	2.74403662109375	1.433620574951172	-0.1996935882568359	2.638078369140625	1.245568588256836	-0.2924547729492187	2.583755737304688	1.166437927246094	-0.2541455764770508
377	13.233333	2.607224365234375	1.202789901733398	-0.01313614988327026	2.587914428710937	1.380200500488281	-0.01470908355712891	2.579449340820313	1.522388031005859	-0.01086792039871216	2.598066162109375	1.735960876464844	0.02356050395965576	2.578452758789062	1.697716156005859	0.04708679580688477	2.504358154296875	1.647714019775391	0.1581860580444336	2.462879028320312	1.375661407470703	0.1833386917114258	2.33913134765625	1.199414878845215	0.09997209548950195	2.380871704101562	1.132219329833984	0.06257551574707031	2.465277709960938	1.073191158294678	0.05981506443023681	2.429256713867187	1.130213035583496	0.04733638858795167	2.613255981445312	1.703290344238281	-0.01019670963287353	2.667308715820313	1.693932708740234	-0.128154281616211	2.74471337890625	1.433509872436523	-0.2005124282836914	2.639368286132813	1.2439521484375	-0.2908753814697266	2.583102416992188	1.166534828186035	-0.2513441467285156
378	13.266667	2.607343994140625	1.202042625427246	-0.01420246458053589	2.5875517578125	1.379389953613281	-0.01613128757476807	2.5791796875	1.521561599731445	-0.01224390840530395	2.597980590820312	1.735518493652344	0.01960879039764404	2.578519287109375	1.697545562744141	0.04369520568847656	2.505985229492187	1.649189025878906	0.1566444396972656	2.464086181640625	1.377582504272461	0.1863612518310547	2.340797729492187	1.199473129272461	0.1062285995483399	2.37889892578125	1.131452774047851	0.06472115898132325	2.464223022460938	1.072365676879883	0.06044524955749512	2.43416943359375	1.132580841064453	0.04913148498535157	2.612964721679687	1.702462921142578	-0.01386423969268799	2.665972045898438	1.690798950195312	-0.1323331756591797	2.74829248046875	1.431816040039062	-0.2034244232177734	2.639705444335938	1.242841079711914	-0.2909878387451172	2.582984985351563	1.165329208374023	-0.2526455841064453
379	13.3	2.608226684570313	1.202319923400879	-0.01360710716247559	2.588515625	1.379684555053711	-0.01539110088348389	2.58018701171875	1.521865325927734	-0.01145917987823486	2.59852685546875	1.735760101318359	0.02111679077148438	2.578847534179688	1.6977119140625	0.0449187068939209	2.505655151367188	1.648905426025391	0.1572501525878906	2.463266967773437	1.377375411987305	0.1869170913696289	2.341654296875	1.199261848449707	0.1044146347045898	2.379987915039063	1.13172875213623	0.06317531204223632	2.4653876953125	1.072941570281982	0.05984499263763428	2.43718115234375	1.134084083557129	0.05002654075622558	2.61387060546875	1.702798614501953	-0.01229419279098511	2.669877685546875	1.692905029296875	-0.1294637603759766	2.7506376953125	1.432980804443359	-0.1995345077514649	2.642912963867188	1.245148086547851	-0.2905262145996094	2.587030883789063	1.167429397583008	-0.2514888992309571
380	13.333333	2.6093681640625	1.202541854858398	-0.01428984928131104	2.590135864257813	1.379937454223633	-0.01597564220428467	2.581722290039063	1.522158950805664	-0.01247549867630005	2.598787475585937	1.736240264892578	0.0191819920539856	2.57959716796875	1.698144958496094	0.04327477836608887	2.507912231445312	1.649022583007813	0.1564451370239258	2.464561767578125	1.378336639404297	0.1917875900268555	2.339802490234375	1.203497116088867	0.1076152458190918	2.381382690429688	1.136917617797851	0.06496066474914551	2.465070190429687	1.077007446289063	0.0579207124710083	2.43114013671875	1.138398551940918	0.04705016231536865	2.6140751953125	1.703280212402344	-0.01423045349121094	2.668237915039063	1.692676696777344	-0.1322762451171875	2.752351684570312	1.435088821411133	-0.2058188705444336	2.639811279296875	1.247395111083984	-0.2908753051757813	2.5859609375	1.169566261291504	-0.2492492065429688
381	13.366667	2.612211669921875	1.201758033752442	-0.01384190511703491	2.591517456054688	1.378633239746094	-0.01622529506683349	2.583677856445313	1.520572448730469	-0.01223082542419434	2.599663452148437	1.734320709228516	0.01937485027313232	2.580842651367187	1.696181304931641	0.0434969596862793	2.510916137695312	1.64804345703125	0.1579741287231445	2.470857666015625	1.378227722167969	0.1988627166748047	2.341499755859375	1.208609573364258	0.1128274078369141	2.383853759765625	1.143126800537109	0.06754803848266602	2.467765625	1.08322477722168	0.05799045944213867	2.433100219726562	1.143827850341797	0.04540646171569825	2.614942138671875	1.701524566650391	-0.01406057834625244	2.669354370117187	1.692168640136719	-0.1319711151123047	2.757890380859375	1.437473770141602	-0.2090421142578125	2.642520141601563	1.25214370727539	-0.2944232940673828	2.587901245117187	1.175620414733887	-0.2519846115112305
382	13.4	2.613453735351563	1.201305442810058	-0.01468315505981445	2.591766479492188	1.377938842773438	-0.01731637859344482	2.583725463867188	1.519850036621094	-0.01330106544494629	2.59858447265625	1.733498138427734	0.01875882196426391	2.580062744140625	1.695212982177734	0.04281525421142578	2.511772827148437	1.646588714599609	0.1578344573974609	2.47364501953125	1.377481369018555	0.2035992584228516	2.342735229492187	1.213205207824707	0.1102013816833496	2.388359741210937	1.149354698181152	0.06578121185302735	2.470062866210937	1.088069709777832	0.05412772274017334	2.425641845703125	1.150215713500977	0.0369528341293335	2.613939208984375	1.700888031005859	-0.01476765251159668	2.667459106445312	1.692114532470703	-0.1330456085205078	2.766680053710938	1.441295669555664	-0.2074625778198242	2.64772607421875	1.258962097167969	-0.2934418029785156	2.595444702148438	1.182107185363769	-0.2501052017211914
383	13.433333	2.613040893554688	1.20125373840332	-0.01528905296325684	2.591698120117187	1.37821940612793	-0.01838396549224854	2.583935668945312	1.520352096557617	-0.01498602151870728	2.597219360351563	1.7343642578125	0.01753570795059204	2.579319702148438	1.695795288085937	0.04174746704101562	2.5147119140625	1.646039764404297	0.1587387237548828	2.473706420898438	1.378476852416992	0.2128865966796875	2.348814453125	1.219349304199219	0.1037580413818359	2.395854858398438	1.157026725769043	0.06449049377441407	2.476755859375	1.095973087310791	0.0572926836013794	2.42319970703125	1.15420825958252	0.04487223243713379	2.612491821289062	1.701930236816406	-0.01631925392150879	2.66513427734375	1.694531707763672	-0.1353026733398437	2.772372436523438	1.447559524536133	-0.214018196105957	2.652101806640625	1.264407638549805	-0.2974947967529297	2.595436645507812	1.192124794006348	-0.251540168762207
384	13.466667	2.613230224609375	1.202479248046875	-0.01488328456878662	2.5909912109375	1.379257034301758	-0.01701851749420166	2.58141015625	1.521216918945312	-0.01350723934173584	2.596196533203125	1.734925659179688	0.01949251556396484	2.57830908203125	1.696410461425781	0.04372808647155762	2.512362182617188	1.645395538330078	0.1592462615966797	2.478160278320312	1.383058700561524	0.2368826446533203	2.351918090820313	1.23015323638916	0.1214596405029297	2.396546752929687	1.169429977416992	0.07049365234374999	2.475700805664062	1.106053169250488	0.05042286682128906	2.411474609375	1.162681533813477	0.05018340587615967	2.610966918945312	1.702524475097656	-0.01456172180175781	2.661098510742188	1.693835327148438	-0.1345194854736328	2.7791962890625	1.454355773925781	-0.2183637161254883	2.65575048828125	1.27114323425293	-0.2963222961425781	2.59531494140625	1.201416534423828	-0.2513525466918946
385	13.5	2.613257202148437	1.203156784057617	-0.0139764404296875	2.590838134765625	1.379849380493164	-0.01735740947723389	2.581284912109375	1.521851470947266	-0.01490885400772095	2.595759887695313	1.736125579833984	0.01412555027008057	2.578217041015625	1.697995086669922	0.03922288131713868	2.51431689453125	1.648973846435547	0.156728401184082	2.485724731445313	1.393917221069336	0.2575664367675781	2.354951416015625	1.243650375366211	0.1428668518066406	2.395412231445312	1.187965721130371	0.08067494964599609	2.47255908203125	1.128215888977051	0.04116880607604981	2.408385986328125	1.191223739624023	0.0534122200012207	2.610299682617188	1.703177734375	-0.01949166202545166	2.661584228515625	1.691252075195313	-0.1386091918945312	2.788044921875	1.45643359375	-0.2233298492431641	2.653421997070312	1.279606018066406	-0.2974020690917969	2.594140258789063	1.210979187011719	-0.2490854721069336
386	13.533333	2.612617553710938	1.198950897216797	-0.01330486345291138	2.589878540039062	1.375377136230469	-0.01805220985412598	2.580364379882813	1.51725390625	-0.01647971296310425	2.596629638671875	1.731271697998047	0.01131545543670654	2.578530151367187	1.693506469726562	0.03645110893249512	2.510853881835938	1.647934478759766	0.1530759124755859	2.490330078125	1.403975021362305	0.2785112152099609	2.359969482421875	1.261393081665039	0.156137580871582	2.405537109375	1.209404335021973	0.09934253692626953	2.473353271484375	1.162532623291016	0.03553690338134766	2.416405639648437	1.233597206115723	0.06600101661682128	2.611119750976562	1.698032043457031	-0.02191458606719971	2.664677612304688	1.68543798828125	-0.139751594543457	2.797731689453125	1.456353378295898	-0.2297660369873047	2.65996630859375	1.28045671081543	-0.2995663757324218	2.601407470703125	1.21387466430664	-0.2479774703979492
387	13.566667	2.611178955078125	1.199633178710938	-0.01249628400802612	2.588551147460938	1.376021606445312	-0.01843260669708252	2.579415405273437	1.517857604980469	-0.01773437690734863	2.596360229492188	1.731683868408203	0.01067634105682373	2.578348999023437	1.69390087890625	0.03580548477172851	2.511361572265625	1.648874450683594	0.1528959350585938	2.48989306640625	1.407492065429687	0.2832294006347656	2.359597900390625	1.26318399810791	0.1619898452758789	2.4047216796875	1.213154914855957	0.1025215301513672	2.47289697265625	1.168645790100098	0.03880885314941406	2.414621215820313	1.235650543212891	0.07077529144287109	2.610544799804687	1.698517517089844	-0.02276429748535156	2.661542846679688	1.684364837646484	-0.1418924255371094	2.800402465820313	1.460829223632813	-0.2369093627929688	2.662306396484375	1.283551773071289	-0.3023016815185547	2.59968017578125	1.22069123840332	-0.2507518081665039
388	13.6	2.611052368164063	1.203552268981934	-0.01250373697280884	2.589853393554687	1.380830932617187	-0.01665457487106323	2.578631591796875	1.523145141601562	-0.016421715259552	2.5959150390625	1.737854064941406	0.01059323453903198	2.578247192382813	1.700068450927734	0.0362701416015625	2.514387939453125	1.649823181152344	0.1537807998657227	2.48141552734375	1.418863677978516	0.3020565795898438	2.362067138671875	1.268044990539551	0.1746564407348633	2.407875732421875	1.214855644226074	0.1209348640441894	2.468283569335938	1.166167251586914	0.05003677558898926	2.420489379882812	1.233757545471192	0.08627407836914062	2.609665161132813	1.704403198242187	-0.02295484161376953	2.660485961914063	1.679575134277344	-0.1415013885498047	2.810427978515625	1.467605575561524	-0.2467146987915039	2.667251953125	1.292860534667969	-0.3096925048828125	2.607770874023437	1.23359700012207	-0.2516965560913086
389	13.633333	2.610477416992188	1.202428611755371	-0.01181168127059937	2.58863720703125	1.379381332397461	-0.01675127506256104	2.576864624023437	1.521429962158203	-0.01732975196838379	2.595927001953125	1.735976989746094	0.006858776405453682	2.578439575195312	1.698678558349609	0.03319635009765625	2.515991821289063	1.651592620849609	0.1524132690429688	2.483893676757813	1.43062092590332	0.3143546295166015	2.368867065429687	1.278721694946289	0.1853755874633789	2.410970336914063	1.227497756958008	0.1262239646911621	2.46707763671875	1.171681030273438	0.0567463436126709	2.419075805664062	1.236666801452637	0.09214857482910156	2.608920654296875	1.702091979980469	-0.0264420280456543	2.658947021484375	1.676095886230469	-0.144942138671875	2.8128408203125	1.467888122558594	-0.2506934661865234	2.668343994140625	1.293776901245117	-0.3105858917236328	2.607580200195312	1.236318618774414	-0.2526540679931641
390	13.666667	2.612748291015625	1.201919921875	-0.0123391900062561	2.589098999023437	1.378695388793945	-0.01682851886749268	2.575029052734375	1.52054248046875	-0.01773480319976807	2.59634423828125	1.73489291381836	0.00701054210960865	2.578593872070313	1.697685546875	0.03333191967010498	2.51799658203125	1.651872711181641	0.1539418334960937	2.48575	1.430808563232422	0.3155846252441407	2.367725463867187	1.279432388305664	0.1885397262573242	2.405203125	1.227260284423828	0.1217329406738281	2.4708193359375	1.171539527893066	0.05966859436035156	2.4252724609375	1.228815742492676	0.09533311080932616	2.608859008789063	1.700961303710938	-0.0264667854309082	2.660012817382812	1.674251007080078	-0.144426628112793	2.818765380859375	1.470369995117188	-0.2514764862060547	2.675492065429688	1.296706207275391	-0.316579833984375	2.6129033203125	1.241746536254883	-0.2566858673095703
391	13.7	2.61226123046875	1.203361503601074	-0.0134962797164917	2.588628173828125	1.380334854125977	-0.01712214946746826	2.573449584960938	1.522205993652344	-0.01795069932937622	2.595222412109375	1.736684783935547	0.00664182561635971	2.577747192382812	1.699444549560547	0.03318474578857422	2.519077392578125	1.653220733642578	0.1548711547851563	2.489306640625	1.435926086425781	0.3220824279785156	2.369885131835938	1.283964447021484	0.1964273681640625	2.401793823242187	1.234050468444824	0.121737850189209	2.470117797851563	1.174319046020508	0.06475588989257812	2.422958374023438	1.226211158752442	0.09587920761108398	2.607324462890625	1.702741638183594	-0.02702700233459472	2.656699096679688	1.675371246337891	-0.1457437286376953	2.818817749023438	1.472042449951172	-0.2511512832641601	2.676772216796875	1.297289916992188	-0.3166069030761719	2.609498291015625	1.24749821472168	-0.2585729598999024
392	13.733333	2.614114501953125	1.20394766998291	-0.01220253276824951	2.589845336914062	1.381109802246094	-0.01659400844573975	2.574979736328125	1.523276031494141	-0.01777793741226196	2.59703271484375	1.738088104248047	0.006665039002895355	2.579628173828125	1.700811218261719	0.03332682228088379	2.520310546875	1.654405212402344	0.1547863388061523	2.493569702148437	1.44041276550293	0.3269983215332031	2.373299926757813	1.290630676269531	0.1981469955444336	2.410711547851562	1.238952690124512	0.1264848518371582	2.473171264648438	1.178023544311523	0.06368848037719727	2.427433227539062	1.230515846252441	0.1014129676818848	2.60897802734375	1.704069122314453	-0.02707994270324707	2.658908081054688	1.677642547607422	-0.1461480941772461	2.823291381835937	1.482422058105469	-0.2653344116210937	2.677191162109375	1.306024108886719	-0.3185479583740234	2.6159638671875	1.255788818359375	-0.2560516662597656
393	13.766667	2.614638549804687	1.203758056640625	-0.01226374197006225	2.589562866210938	1.380742156982422	-0.01686709499359131	2.575309326171875	1.522945037841797	-0.01750320625305176	2.5961181640625	1.737972961425781	0.00635733875632286	2.578921142578125	1.700665954589844	0.03311959362030029	2.51860107421875	1.654793762207031	0.1544241638183594	2.493641479492188	1.446257263183594	0.3332049713134765	2.373252685546875	1.297716094970703	0.2027927093505859	2.411525512695313	1.243587615966797	0.1333537788391113	2.470504150390625	1.179029502868652	0.07021138381958009	2.425174438476563	1.231078811645508	0.1105629043579102	2.608267822265625	1.703927276611328	-0.0272945613861084	2.659564331054687	1.677652252197266	-0.1457529373168945	2.82390283203125	1.482140213012695	-0.2650074462890625	2.670583984375	1.312530029296875	-0.3179532318115235	2.6123505859375	1.260335998535156	-0.256283935546875
394	13.8	2.614640991210937	1.202797477722168	-0.01334436416625977	2.589810424804687	1.379814666748047	-0.01764097499847412	2.575058837890625	1.521944793701172	-0.01848672676086426	2.596072021484375	1.736908813476563	0.005660112380981445	2.578756225585938	1.699602630615234	0.03231778907775879	2.519430908203125	1.653933624267578	0.154108383178711	2.4951875	1.450303512573242	0.3387047271728516	2.376739990234375	1.303429946899414	0.2047180786132812	2.414988037109375	1.248560470581055	0.1362395858764648	2.469674560546875	1.184354972839355	0.06903127670288087	2.42902392578125	1.235581344604492	0.1140894546508789	2.608268676757812	1.70287939453125	-0.02797760200500488	2.660225830078125	1.675554901123047	-0.1458758010864258	2.833007690429687	1.488085083007813	-0.2663350067138672	2.680456665039062	1.317361892700195	-0.3187026672363281	2.618626220703125	1.269363479614258	-0.2561358337402344
395	13.833333	2.61263037109375	1.205769897460937	-0.01403849411010742	2.5887958984375	1.382781005859375	-0.01661531114578247	2.572833251953125	1.524685089111328	-0.01700379514694214	2.59298486328125	1.739477752685547	0.008249330341815948	2.575996826171875	1.701963256835938	0.0347581729888916	2.515278564453125	1.654561737060547	0.1550024795532227	2.494319458007813	1.460591918945313	0.3498164978027344	2.3814892578125	1.311561614990234	0.2133341674804687	2.417164428710938	1.254621475219727	0.1461035003662109	2.463146240234375	1.192692253112793	0.07106049728393554	2.432549560546875	1.24403101348877	0.1237065696716309	2.605142944335937	1.705717437744141	-0.02561768627166748	2.654929443359375	1.679651580810547	-0.1445425109863281	2.831837158203125	1.501699111938477	-0.2720222930908203	2.685386596679687	1.323247619628906	-0.3156826477050781	2.6197490234375	1.276096054077148	-0.2533748168945312
396	13.866667	2.611619262695313	1.205407478332519	-0.01480168724060059	2.588804443359375	1.382547470092773	-0.0171849946975708	2.57426171875	1.524602264404297	-0.01710287570953369	2.59498876953125	1.739494842529297	0.007043644428253173	2.578358154296875	1.702087524414063	0.03393370723724365	2.518030151367188	1.657096313476563	0.1554211196899414	2.496976318359375	1.466997039794922	0.3539152679443359	2.38498681640625	1.317333297729492	0.2172114639282227	2.421101440429688	1.259570129394531	0.1520775985717773	2.46402685546875	1.198128204345703	0.07519944381713867	2.439411865234375	1.25254182434082	0.1286945037841797	2.6066123046875	1.705596588134766	-0.02686495399475098	2.654576904296875	1.680757293701172	-0.1466385879516602	2.835511596679687	1.511268325805664	-0.279699234008789	2.684753295898437	1.333032501220703	-0.3047369537353516	2.618154541015625	1.272282592773438	-0.2594303588867187
397	13.9	2.612106079101562	1.206578453063965	-0.0161635365486145	2.589767333984375	1.383706893920898	-0.017984534740448	2.5752861328125	1.525716217041015	-0.01750319194793701	2.593390869140625	1.740702545166016	0.007000995457172393	2.57701318359375	1.703116119384766	0.03371420001983642	2.517511962890625	1.657708099365234	0.1552869873046875	2.493228515625	1.474113876342773	0.3592543640136719	2.389385620117188	1.321948516845703	0.2188139190673828	2.421189453125	1.264182525634766	0.1503450775146484	2.463478759765625	1.197394760131836	0.0781085205078125	2.438958251953125	1.255742431640625	0.127720458984375	2.605623291015625	1.706971649169922	-0.02683765411376953	2.653472412109375	1.681763793945313	-0.1464633941650391	2.84168017578125	1.524877838134766	-0.2836551666259766	2.695069702148437	1.343065673828125	-0.3087538452148437	2.624635131835937	1.286427108764648	-0.2613568115234375
398	13.933333	2.611585083007812	1.206422805786133	-0.01640151166915894	2.589817626953125	1.383696670532227	-0.01787094306945801	2.5758857421875	1.525809112548828	-0.01714043807983398	2.595755737304688	1.740731719970703	0.007061085432767868	2.57916357421875	1.703295501708984	0.03388835906982422	2.517125732421875	1.659042633056641	0.1546185760498047	2.49600830078125	1.483300445556641	0.3654498138427734	2.391550170898437	1.326265716552734	0.230997688293457	2.419577514648438	1.272970916748047	0.1567894973754883	2.462831787109375	1.202408767700195	0.09044103240966797	2.430332397460937	1.263657775878906	0.1272896385192871	2.607621704101562	1.706858215332031	-0.02679665756225586	2.655580444335937	1.681391387939453	-0.1464793930053711	2.845564697265625	1.524224884033203	-0.281946533203125	2.698742431640625	1.342706451416016	-0.3073533325195312	2.624486938476562	1.288901809692383	-0.2622475891113281
399	13.966667	2.611966552734375	1.204990653991699	-0.01614003896713257	2.589902221679687	1.382357971191406	-0.0182619104385376	2.577250244140625	1.524704528808594	-0.01710299348831177	2.595382690429688	1.740281951904297	0.004537675380706787	2.578979370117187	1.703010345458984	0.03176607799530029	2.517153686523438	1.661293884277344	0.153634017944336	2.494236450195312	1.489186401367188	0.3678433380126953	2.391601318359375	1.331540817260742	0.2320177383422852	2.420730102539062	1.280066833496094	0.1573901062011719	2.462939575195312	1.214388244628906	0.08519649887084961	2.425047119140625	1.274861892700195	0.1202258033752441	2.60763232421875	1.70605404663086	-0.0288650016784668	2.658257690429688	1.680868408203125	-0.1474529876708984	2.847786499023438	1.524457641601562	-0.2848882446289063	2.702495239257813	1.340663299560547	-0.3001674346923828	2.624246704101562	1.288526824951172	-0.2619565124511719
400	14	2.61128125	1.205877212524414	-0.01594553852081299	2.590246704101562	1.38328564453125	-0.01764700031280517	2.577793823242188	1.525584564208984	-0.01651142358779907	2.59580908203125	1.740852630615235	0.006787709295749665	2.579145141601562	1.703436157226562	0.03358960056304932	2.516057861328125	1.662268585205078	0.1551119232177735	2.494250366210937	1.496849304199219	0.3746315612792969	2.396176025390625	1.337356323242187	0.2377755508422852	2.42725341796875	1.291301467895508	0.1621753692626953	2.45893896484375	1.229384559631348	0.08334580802917479	2.4318330078125	1.28966145324707	0.1247358169555664	2.608348510742188	1.706863037109375	-0.02672202682495117	2.659296630859375	1.682512878417969	-0.1453318405151367	2.852267211914063	1.533868591308594	-0.2866781463623047	2.705496459960937	1.350902557373047	-0.3015233612060547	2.632951416015625	1.293320327758789	-0.2573377075195312
401	14.033333	2.610414184570312	1.205600654602051	-0.01655037593841553	2.589032348632812	1.382926574707031	-0.01836699390411377	2.57646875	1.525194976806641	-0.01709739208221436	2.594690307617188	1.740484405517578	0.004853149235248566	2.5777626953125	1.703324890136719	0.03173699760437012	2.51231396484375	1.662828460693359	0.1518832397460937	2.4926513671875	1.501607711791992	0.3749948577880859	2.399860961914063	1.336100143432617	0.2415498962402344	2.434194946289062	1.308111679077149	0.1562255401611328	2.456551391601562	1.257524047851562	0.06404921340942382	2.455020751953125	1.305463760375976	0.1453590087890625	2.607414672851562	1.70623291015625	-0.02827815628051758	2.658711791992188	1.68269009399414	-0.1466938095092774	2.8578525390625	1.544181274414062	-0.2888680877685547	2.711785034179687	1.360111557006836	-0.2978547821044922	2.638076416015625	1.305285888671875	-0.2516240692138672
402	14.066667	2.610139526367187	1.204212448120117	-0.01540437889099121	2.588114868164062	1.381179931640625	-0.01745666980743408	2.577125122070313	1.523333770751953	-0.01536087942123413	2.591364868164062	1.738763092041016	0.005213551878929138	2.575600830078125	1.701448944091797	0.03252578735351563	2.513054443359375	1.662188537597656	0.1545398101806641	2.49518017578125	1.509646255493164	0.3835912017822266	2.408203247070313	1.343639373779297	0.2474649963378906	2.437513061523437	1.318282379150391	0.159613166809082	2.45860791015625	1.26740478515625	0.06740815162658692	2.468962524414063	1.313618469238281	0.1490787391662597	2.604260131835938	1.704663513183594	-0.02791795158386231	2.6550947265625	1.683015167236328	-0.1468480834960937	2.858805297851562	1.551753265380859	-0.2890724792480469	2.717384521484375	1.364454666137695	-0.295996597290039	2.64016943359375	1.316114685058594	-0.2478912353515625
403	14.1	2.608099487304687	1.206646255493164	-0.01331612682342529	2.587904052734375	1.384284896850586	-0.01495075130462646	2.576777465820312	1.526800720214844	-0.01348467063903809	2.59378369140625	1.742730865478516	0.006597120117396116	2.577800415039063	1.705521484375	0.03424961853027344	2.514615844726563	1.666693969726563	0.1567206878662109	2.50308056640625	1.513618026733399	0.3867197265625	2.428342163085937	1.351391296386719	0.2388009185791016	2.44585791015625	1.326648544311523	0.1487970123291016	2.463573486328125	1.288334365844727	0.04969875907897949	2.45599365234375	1.326321411132812	0.1123414649963379	2.605997680664062	1.708343505859375	-0.02672580718994141	2.653097290039063	1.685400695800781	-0.1474045486450195	2.861084350585938	1.561125915527344	-0.2911747283935547	2.720367065429687	1.372594818115235	-0.2875158386230469	2.641442016601562	1.327285919189453	-0.2401310882568359
404	14.133333	2.60758544921875	1.205833877563477	-0.01319490003585816	2.587691284179687	1.383675811767578	-0.01450493717193603	2.576428588867187	1.526314086914062	-0.01298593902587891	2.596026611328125	1.742370056152344	0.00528778338432312	2.579997192382812	1.705502716064453	0.03347008800506591	2.515579223632812	1.666559783935547	0.1554385147094727	2.507192138671875	1.518666687011719	0.38940380859375	2.439444213867188	1.354333602905273	0.2401339111328125	2.452428344726562	1.332836212158203	0.1484611358642578	2.461799560546875	1.29116064453125	0.04964221954345703	2.4663134765625	1.331969802856445	0.1121150856018066	2.607443359375	1.707585723876953	-0.02798894691467285	2.652993286132813	1.683101593017578	-0.1492425918579102	2.862347045898438	1.561266296386719	-0.2935802154541015	2.722222045898437	1.372973251342773	-0.2728075256347656	2.643476196289062	1.339092239379883	-0.2156210021972656
405	14.166667	2.605792602539062	1.204397361755371	-0.01290605211257935	2.586301635742188	1.382205184936524	-0.01507100296020508	2.57564306640625	1.524834503173828	-0.01414287090301514	2.591263061523438	1.741142547607422	0.003612332105636596	2.575885131835937	1.704076782226562	0.03185261631011963	2.51460302734375	1.665871856689453	0.1556299667358398	2.514653076171875	1.518528259277344	0.3894955749511719	2.4550947265625	1.36114924621582	0.2296310577392578	2.472411499023437	1.347928009033203	0.136680160522461	2.464843994140625	1.321762069702149	0.03287996673583984	2.479133911132813	1.355509140014648	0.09634533309936524	2.603345092773438	1.706509338378906	-0.02954897689819336	2.650091552734375	1.682539978027344	-0.1504043502807617	2.863595947265625	1.561114044189453	-0.288666748046875	2.716760498046875	1.378146209716797	-0.2680996398925781	2.644563110351562	1.348236389160156	-0.2008043518066406
406	14.2	2.605744018554687	1.205294158935547	-0.01369818592071533	2.584776977539063	1.382588989257812	-0.01648983383178711	2.574763549804687	1.524991271972656	-0.01503703927993775	2.5914033203125	1.740799224853516	0.002842736721038818	2.575780029296875	1.703888641357422	0.03096921920776367	2.512205078125	1.665250030517578	0.1530288314819336	2.515294311523437	1.518759155273437	0.3867620086669922	2.458977294921875	1.374127059936523	0.214476921081543	2.477885009765625	1.355302093505859	0.1229302597045898	2.46971484375	1.331925888061523	0.01858032131195068	2.479109619140625	1.364683898925781	0.08240930938720703	2.603386596679687	1.706166900634766	-0.03024283981323242	2.649137329101563	1.682885406494141	-0.1514112014770508	2.868105346679688	1.566767547607422	-0.2838179473876953	2.726352416992188	1.381385284423828	-0.2582319946289062	2.648385620117188	1.365747573852539	-0.1932061767578125
407	14.233333	2.60639990234375	1.20486612701416	-0.01303146553039551	2.585168823242188	1.382227416992188	-0.01620253324508667	2.57478515625	1.524691711425781	-0.01523464918136597	2.590437866210937	1.740827453613281	0.0009804217815399174	2.575149780273438	1.704032287597656	0.02947098064422607	2.51393505859375	1.665424926757813	0.1528935012817383	2.522652587890625	1.514385330200196	0.3835098266601562	2.466486206054688	1.373382125854492	0.2082796630859375	2.4832919921875	1.355567962646484	0.1157878036499023	2.472917114257812	1.330449584960938	0.01178663539886475	2.4816875	1.366666091918945	0.07462117385864259	2.602419067382812	1.705987335205078	-0.03192749404907227	2.64731640625	1.680738128662109	-0.1530322113037109	2.867170532226563	1.562720489501953	-0.2827170257568359	2.725415771484375	1.378357894897461	-0.2503325805664063	2.646759643554687	1.367300323486328	-0.1850403747558594
408	14.266667	2.60604150390625	1.2057822265625	-0.01324423122406006	2.58489306640625	1.383576354980469	-0.01543683195114136	2.573646484375	1.526310150146484	-0.01413877296447754	2.589319702148438	1.742869903564453	0.003098620295524597	2.5740498046875	1.705848449707031	0.03150935173034668	2.51420654296875	1.666091979980469	0.1556501159667969	2.522990478515625	1.507453552246094	0.3822497100830078	2.471597290039063	1.377623718261719	0.1965177383422851	2.485457275390625	1.363328659057617	0.1040168571472168	2.473791015625	1.339529388427734	1.517221331596374e-05	2.481475830078125	1.374511871337891	0.06311964416503907	2.60128173828125	1.708111389160156	-0.0300689697265625	2.6453193359375	1.68109521484375	-0.151337532043457	2.86629052734375	1.560466613769531	-0.2778533020019531	2.718002685546875	1.380388610839844	-0.2454283218383789	2.647068237304687	1.372119659423828	-0.1733260269165039
409	14.3	2.603863403320313	1.204516731262207	-0.01087910842895508	2.583133422851563	1.382161499023437	-0.01487992143630982	2.572028686523438	1.5247734375	-0.01516628217697144	2.590133544921875	1.740940856933594	0.001387525081634521	2.574454467773438	1.704230346679688	0.02987997150421143	2.512490600585938	1.663876922607422	0.1525061187744141	2.526723754882813	1.505434188842773	0.3782515106201172	2.474037841796875	1.376159896850586	0.1928788528442383	2.487658325195312	1.3643408203125	0.09924932479858398	2.474928588867187	1.341438720703125	-0.004289694309234619	2.47861474609375	1.376582092285156	0.05842966842651367	2.601697021484375	1.705982513427734	-0.03163576316833496	2.647749389648437	1.680324920654297	-0.1524785614013672	2.864064819335938	1.550043395996094	-0.2768297729492187	2.711874755859375	1.375032424926758	-0.236313232421875	2.640379516601563	1.35824479675293	-0.1654216079711914
410	14.333333	2.6060703125	1.20442830657959	-0.009779710292816161	2.584111206054688	1.381821563720703	-0.01451213264465332	2.5732705078125	1.524394073486328	-0.01470839262008667	2.589592041015625	1.740583679199219	0.001728918790817261	2.57405224609375	1.703805419921875	0.03016208171844482	2.512531982421875	1.663271514892578	0.1529856796264648	2.530878295898438	1.500898620605469	0.3756907501220703	2.47684423828125	1.375400665283203	0.1882964859008789	2.4902919921875	1.364730346679687	0.09439588928222656	2.477262084960937	1.34361962890625	-0.01009400081634522	2.477416137695313	1.377952819824219	0.05481303405761719	2.601601806640625	1.705700988769531	-0.03118720817565918	2.648558349609375	1.680357757568359	-0.1516737442016602	2.864932739257813	1.549188995361328	-0.275351318359375	2.712546508789063	1.374808624267578	-0.2330255813598633	2.640945922851563	1.358032180786133	-0.1629594573974609
411	14.366667	2.60523291015625	1.204131340026855	-0.01124220418930054	2.58362841796875	1.381729370117188	-0.01627991008758545	2.573305419921875	1.524468231201172	-0.01663477420806885	2.59114208984375	1.740718688964844	0.000930410146713257	2.575497802734375	1.703815277099609	0.02927201557159424	2.515815795898438	1.663705902099609	0.1533180923461914	2.534924926757812	1.498752410888672	0.3744661407470703	2.479634399414063	1.373554656982422	0.18720703125	2.490748168945312	1.36379150390625	0.09279325866699219	2.47500341796875	1.343793304443359	-0.01163192677497864	2.476158325195312	1.375096801757812	0.05420956420898437	2.60276123046875	1.705923889160156	-0.03227597045898438	2.64940478515625	1.679897979736328	-0.1528013000488281	2.86540087890625	1.545455413818359	-0.2738295745849609	2.711180908203125	1.372341262817383	-0.232116340637207	2.639647827148437	1.35646598815918	-0.1621357879638672
412	14.4	2.605411987304687	1.204360961914062	-0.01121875	2.58416064453125	1.382130111694336	-0.01636305904388428	2.573153564453125	1.524908111572266	-0.01734949731826782	2.590316772460938	1.7413310546875	0.0003178348541259769	2.57466845703125	1.704373168945312	0.02859787178039551	2.514573364257813	1.662906524658203	0.1520136413574219	2.538908569335938	1.498032119750976	0.3723474578857422	2.479433715820313	1.373951080322266	0.1857570495605469	2.489820068359375	1.367248352050781	0.09079396438598633	2.475108764648438	1.346409301757812	-0.01351652479171753	2.476883666992188	1.378002807617188	0.05160457229614258	2.602159423828125	1.706538238525391	-0.03285416412353516	2.649994873046875	1.680089782714844	-0.1528867874145508	2.86484716796875	1.542498748779297	-0.2725984497070313	2.710225219726563	1.369664916992188	-0.230556755065918	2.641279541015625	1.353158340454101	-0.159046012878418
413	14.433333	2.605735107421875	1.203552612304688	-0.01120599031448364	2.584208862304687	1.381086029052734	-0.01654006481170654	2.573497436523438	1.523720581054687	-0.01739961957931518	2.59097998046875	1.739856262207031	0.0005984628200531006	2.57515966796875	1.702921813964844	0.02873513507843018	2.516291870117187	1.661459991455078	0.152582389831543	2.539718627929688	1.493732009887695	0.3703473663330078	2.479500732421875	1.369551849365235	0.1845858764648438	2.489453491210938	1.368240341186523	0.08940586471557617	2.475552612304687	1.351776092529297	-0.01558135175704956	2.478083740234375	1.380642227172852	0.05054995727539063	2.602883422851562	1.705130584716797	-0.03253248405456543	2.652259399414063	1.679481414794922	-0.1519948501586914	2.866986083984375	1.542286254882812	-0.2718838043212891	2.712421142578125	1.369507827758789	-0.2310644302368164	2.643259155273437	1.352059463500977	-0.1593032379150391
414	14.466667	2.6047734375	1.204175415039062	-0.01037925100326538	2.584486694335937	1.382034042358399	-0.0160026969909668	2.574261352539063	1.524867034912109	-0.01734922075271607	2.592113403320313	1.741239532470703	0.0003343350887298588	2.576410522460938	1.704321411132812	0.02862294769287109	2.51677392578125	1.661882537841797	0.1519025802612305	2.538423217773437	1.491568954467773	0.36791015625	2.47774169921875	1.366489379882812	0.1828687362670898	2.488226318359375	1.368298095703125	0.0878448257446289	2.47469873046875	1.355047790527344	-0.01778540468215942	2.47721435546875	1.380724761962891	0.04910420227050781	2.603783081054687	1.706417572021484	-0.03285545349121094	2.651318603515625	1.680371490478516	-0.1531005859375	2.865613647460937	1.541792053222656	-0.2727310791015625	2.710412353515625	1.369633499145508	-0.230469108581543	2.644123779296875	1.35254736328125	-0.1569203186035156
415	14.5	2.605116333007813	1.204545219421387	-0.01129474210739136	2.58563623046875	1.382714385986328	-0.0160843653678894	2.575107543945313	1.525684967041016	-0.01717905235290527	2.59438134765625	1.742065826416016	0.001283563137054443	2.578476196289063	1.705095062255859	0.02951242065429687	2.5197265625	1.661035949707031	0.1528602828979492	2.540660400390625	1.4874794921875	0.3668313751220703	2.477480590820313	1.366498840332031	0.1798831710815429	2.487887573242188	1.371736114501953	0.08457981109619141	2.476219482421875	1.359681182861328	-0.02179525947570801	2.47931396484375	1.382714691162109	0.04639564323425293	2.60578759765625	1.70727783203125	-0.03210641288757324	2.652502685546875	1.679757720947266	-0.1525633239746094	2.865398071289063	1.541037628173828	-0.2756574859619141	2.70952294921875	1.369674118041992	-0.2306854553222656	2.646277099609375	1.351971694946289	-0.1555472640991211
416	14.533333	2.605662963867188	1.20402653503418	-0.01147922325134277	2.585201293945313	1.38173161315918	-0.01616911315917969	2.574955322265625	1.524434875488281	-0.01665659093856811	2.593810302734375	1.740339569091797	0.002548717260360718	2.578034790039062	1.703309783935547	0.03060165786743164	2.519120849609375	1.660641357421875	0.1540379257202149	2.537700073242187	1.486346176147461	0.3669278106689453	2.477931884765625	1.365546127319336	0.1791026992797852	2.487804809570313	1.371361724853516	0.08412752914428712	2.476717651367188	1.359226104736328	-0.02191923379898071	2.4803359375	1.377507141113281	0.04666427993774414	2.605222900390625	1.705768646240234	-0.03091551780700683	2.650659423828125	1.680014495849609	-0.1519514465332031	2.860666015625	1.539026000976562	-0.2760116577148438	2.710264404296875	1.362956726074219	-0.2335506362915039	2.647623779296875	1.344943420410156	-0.1574160308837891
417	14.566667	2.606029296875	1.204282447814941	-0.01187080812454224	2.5859365234375	1.38188720703125	-0.01626359939575195	2.575962768554688	1.524483489990234	-0.01659105587005615	2.596142822265625	1.740117340087891	0.001738443374633789	2.580044921875	1.703354675292969	0.02986665725708008	2.521917846679687	1.662539733886719	0.1541101760864258	2.534712890625	1.479932510375977	0.3601559448242188	2.476418823242187	1.359190048217773	0.1724364776611328	2.490305541992187	1.367752471923828	0.07830928421020508	2.480608764648437	1.362207641601562	-0.02833211135864258	2.482143676757812	1.376764144897461	0.04080955505371094	2.60743359375	1.705360412597656	-0.03150517272949219	2.655835571289063	1.678595275878906	-0.1510463104248047	2.854005737304687	1.5236943359375	-0.2776381683349609	2.707304809570313	1.345414794921875	-0.2323176651000977	2.639749877929687	1.328186294555664	-0.159561897277832
418	14.6	2.606580688476563	1.204386871337891	-0.01097427654266357	2.5872802734375	1.382391723632812	-0.01391837453842163	2.578675659179687	1.525295776367187	-0.01272983503341675	2.594693603515625	1.741625152587891	0.006674543559551239	2.579408569335937	1.704351043701172	0.03473630332946777	2.522794677734375	1.660381561279297	0.1589289245605469	2.53418359375	1.47340397644043	0.3616056976318359	2.474331665039062	1.35458283996582	0.1722798233032227	2.489253540039063	1.359439254760742	0.07761840438842774	2.480050415039063	1.351950225830078	-0.02946523094177246	2.482627807617187	1.370824035644531	0.03942017745971679	2.606558227539062	1.707183319091797	-0.02686531257629395	2.653448974609375	1.67961898803711	-0.1469816589355469	2.841564697265625	1.512904052734375	-0.2752970428466797	2.698822998046875	1.330919723510742	-0.2301068572998047	2.633197387695312	1.312818298339844	-0.1564114303588867
419	14.633333	2.607023315429688	1.201982109069824	-0.0104975152015686	2.586923583984375	1.379405075073242	-0.01326746129989624	2.577532348632813	1.521881469726563	-0.01204544115066528	2.595110717773438	1.737649749755859	0.005840909063816071	2.579917846679687	1.700733093261719	0.03423233890533448	2.5225498046875	1.660193298339844	0.1588547668457031	2.52403564453125	1.469991317749023	0.3580992736816406	2.4734716796875	1.344105499267578	0.1712604370117188	2.486102661132812	1.352055755615234	0.07622676086425781	2.475075073242188	1.345227447509766	-0.03091404247283936	2.4783330078125	1.362410110473633	0.0389109115600586	2.60637255859375	1.703030700683594	-0.02754705619812012	2.6527021484375	1.677418792724609	-0.1480057983398438	2.827956176757812	1.502122116088867	-0.281093978881836	2.69152001953125	1.318086715698242	-0.2285185470581055	2.62753173828125	1.29325764465332	-0.1592474822998047
420	14.666667	2.608159301757812	1.203192909240723	-0.01032943868637085	2.589388793945313	1.38112614440918	-0.01274000597000122	2.581090942382812	1.523955596923828	-0.0112308406829834	2.59802880859375	1.740160369873047	0.007480349585413933	2.582764526367187	1.703021057128906	0.03572291851043701	2.523491088867187	1.658247863769531	0.1583778762817383	2.5232841796875	1.469408676147461	0.359315185546875	2.472125244140625	1.344034439086914	0.1715460433959961	2.487886596679687	1.353475601196289	0.07733966445922852	2.479777465820312	1.350154296875	-0.03020671653747559	2.480947265625	1.3654296875	0.04026819038391113	2.609572875976562	1.705621063232422	-0.02602077484130859	2.655896484375	1.678190673828125	-0.1463757858276367	2.827651245117187	1.499840759277344	-0.2813115844726563	2.685778198242188	1.318619812011719	-0.2310574722290039	2.627019897460937	1.290667831420898	-0.1613451843261719
421	14.7	2.60847314453125	1.20424641418457	-0.009180294036865235	2.591137817382813	1.382476654052734	-0.01083716535568237	2.581147094726562	1.525330444335937	-0.01009494352340698	2.600968627929688	1.7415234375	0.008726855516433716	2.585499755859375	1.704493072509766	0.03711226654052734	2.52505029296875	1.658966369628906	0.1590664291381836	2.517843627929687	1.469840072631836	0.3604212799072266	2.47372802734375	1.342326202392578	0.1720020599365235	2.488617797851562	1.354310653686523	0.07766718673706055	2.480660888671875	1.35126008605957	-0.03004505634307861	2.4833125	1.366303680419922	0.04027496910095215	2.611772216796875	1.706855407714844	-0.02497072792053222	2.655102905273438	1.679057464599609	-0.146502571105957	2.824038330078125	1.504211044311524	-0.2901528778076172	2.688276000976562	1.321470672607422	-0.2286466522216797	2.627101196289062	1.292841384887695	-0.1594754943847656
422	14.733333	2.609458740234375	1.203276489257812	-0.009450680255889892	2.590648315429688	1.381299926757813	-0.01132082986831665	2.581006591796875	1.524127868652344	-0.009912775039672852	2.599230346679688	1.7404990234375	0.007325112760066986	2.584053100585938	1.703570404052734	0.03595678520202637	2.524723999023438	1.658976409912109	0.1587558822631836	2.512262939453125	1.469981201171875	0.3597042541503906	2.474166870117188	1.342665969848633	0.1699836883544922	2.49003955078125	1.353828872680664	0.07577058410644531	2.482231201171875	1.351536895751953	-0.03193971729278565	2.484242309570313	1.366700317382813	0.03856997680664062	2.610270874023437	1.705689697265625	-0.02609447574615479	2.654338012695312	1.677463165283203	-0.1471470184326172	2.825192749023437	1.504947982788086	-0.2908707733154297	2.687534301757813	1.323101425170898	-0.231173957824707	2.628121337890625	1.292058044433594	-0.1603860092163086
423	14.766667	2.610038330078125	1.204237251281738	-0.009547547817230224	2.591571655273437	1.382408340454102	-0.01110233926773071	2.582494140625	1.525346282958984	-0.009447412490844726	2.600519897460938	1.741903045654297	0.007273370563983917	2.585692138671875	1.704977630615234	0.03613733863830566	2.527527587890625	1.6607119140625	0.1596965408325196	2.511819091796875	1.469297409057617	0.3581746063232422	2.474550903320313	1.34030403137207	0.1692610855102539	2.491051391601562	1.35028971862793	0.07502661895751953	2.482828002929687	1.349141479492187	-0.0325551404953003	2.485494873046875	1.362364624023437	0.03754468154907227	2.611287353515625	1.707034484863281	-0.02622628688812256	2.652741333007812	1.677505950927734	-0.1479734573364258	2.820978881835938	1.506129241943359	-0.2964900970458985	2.686669189453125	1.32339030456543	-0.2316483154296875	2.628869506835938	1.292210983276367	-0.1607173004150391
424	14.8	2.610551025390625	1.20415682220459	-0.009261130809783935	2.592074340820313	1.382257217407227	-0.01164742565155029	2.582740600585938	1.525144287109375	-0.01083160352706909	2.599230346679687	1.741766143798828	0.005567429289221764	2.584736328125	1.704781311035156	0.03449869060516357	2.527238525390625	1.659743743896484	0.1580332260131836	2.51266162109375	1.47066650390625	0.3591818542480468	2.478268920898437	1.340178771972656	0.17053564453125	2.492782958984375	1.349008209228516	0.07607783889770509	2.4844365234375	1.348620254516602	-0.03153127002716065	2.486922485351562	1.361256637573242	0.03840223121643067	2.610174926757812	1.706949890136719	-0.02789715957641602	2.651411987304687	1.676771789550781	-0.1494981460571289	2.8176357421875	1.505034790039062	-0.2995302429199219	2.684774291992188	1.322336990356445	-0.2318893203735352	2.627892822265625	1.291547088623047	-0.1605909042358398
425	14.833333	2.613219604492188	1.203437919616699	-0.008275427818298341	2.594222290039062	1.38137223815918	-0.01057567930221558	2.584450073242188	1.524169311523438	-0.009548185348510742	2.600353271484375	1.740784606933594	0.006461484432220459	2.586359619140625	1.703770782470703	0.03558615303039551	2.53148046875	1.661157287597656	0.1610467376708984	2.515438354492187	1.469702163696289	0.3597415771484375	2.479991577148438	1.340686645507812	0.1702781143188477	2.495190307617188	1.349590057373047	0.07588238525390625	2.48609814453125	1.348518936157227	-0.03155006217956543	2.489512573242187	1.361134689331055	0.03829508209228516	2.61100146484375	1.706007019042969	-0.02709148406982422	2.65075048828125	1.676108215332031	-0.1490829010009765	2.814616943359375	1.504771606445312	-0.3020639038085937	2.686588256835937	1.320568267822266	-0.2297771606445312	2.630617065429687	1.291355895996094	-0.1584544219970703
426	14.866667	2.613824340820313	1.203961349487305	-0.009732914447784423	2.595512573242187	1.382159881591797	-0.0126403865814209	2.585815307617187	1.525095062255859	-0.01254720020294189	2.599836303710938	1.742177429199219	0.001509246110916137	2.586683349609375	1.705224487304688	0.03118206977844238	2.533786499023437	1.661376434326172	0.1572629165649414	2.525133178710937	1.471830535888672	0.3579971466064453	2.4846875	1.341724807739258	0.1704606094360351	2.497094482421875	1.347498947143555	0.07566036987304688	2.48755810546875	1.344831161499024	-0.03194865989685058	2.49023681640625	1.359251083374023	0.03780504608154297	2.610283447265625	1.707210357666016	-0.0319755916595459	2.648834594726563	1.676244995117188	-0.1543114395141602	2.809207763671875	1.500361450195313	-0.3063444366455078	2.680640869140625	1.316646591186523	-0.2330065841674805	2.626901245117188	1.289236999511719	-0.1601483459472656
427	14.9	2.613754516601563	1.203831359863281	-0.01128533267974853	2.594564331054688	1.38184700012207	-0.0152325005531311	2.584925903320313	1.52475537109375	-0.01563286781311035	2.600792724609375	1.741670074462891	-0.001601633071899414	2.587584350585938	1.704834075927734	0.02815149116516114	2.535816528320312	1.661434265136719	0.1548073196411133	2.528362915039063	1.473791519165039	0.3576232604980469	2.48639306640625	1.341755355834961	0.1716458053588867	2.498548095703125	1.348074066162109	0.07650965118408204	2.485881958007813	1.341648895263672	-0.03047476863861084	2.488528198242188	1.35790234375	0.03935932159423828	2.61068994140625	1.706625915527344	-0.03517451858520508	2.648412231445312	1.675962554931641	-0.1577650451660156	2.807376098632813	1.499269973754883	-0.3100337982177734	2.678424926757812	1.316437271118164	-0.2353788223266602	2.626719482421875	1.289240127563477	-0.1604001083374023
428	14.933333	2.614871704101562	1.20374048614502	-0.01158793783187866	2.5962724609375	1.381870300292969	-0.0149710955619812	2.586422119140625	1.52477978515625	-0.01529481315612793	2.600525390625	1.741871154785156	-0.001767205476760864	2.587687744140625	1.704969055175781	0.02809910583496094	2.537093017578125	1.660989654541016	0.1550302505493164	2.532985107421875	1.473724380493164	0.3581532897949219	2.489228393554687	1.341537231445312	0.1727302627563477	2.49988623046875	1.347683990478516	0.07754010391235353	2.488464599609375	1.341680130004883	-0.02975520420074463	2.491677124023437	1.36040119934082	0.03958102989196777	2.61063818359375	1.7068525390625	-0.03529052543640137	2.647905151367187	1.675472839355469	-0.1578418502807617	2.80722021484375	1.500315826416016	-0.3116851959228516	2.679519653320312	1.317000640869141	-0.2359968414306641	2.62765771484375	1.290146240234375	-0.1608627471923828
429	14.966667	2.6177255859375	1.205670234680176	-0.01316844034194946	2.59825341796875	1.383554901123047	-0.01635912799835205	2.588764892578125	1.526359100341797	-0.01602651691436768	2.600845581054688	1.743416473388672	-0.002980739593505859	2.588734375	1.706470642089844	0.02706265640258789	2.540799438476562	1.663971801757812	0.1553686981201172	2.542290405273437	1.476242309570313	0.3583004608154297	2.493802368164062	1.343998992919922	0.1741078186035156	2.502407470703125	1.347652038574219	0.07842779159545898	2.487425537109375	1.339783569335937	-0.02835527038574219	2.49295703125	1.360996002197266	0.04084131813049317	2.610910034179688	1.708473449707031	-0.03654487800598145	2.645243774414062	1.676516784667969	-0.1596100234985351	2.804578857421875	1.508147048950195	-0.32038671875	2.686480224609375	1.319948867797851	-0.2422634048461914	2.633976928710938	1.300037170410156	-0.1641357727050781
430	15	2.61821826171875	1.205637496948242	-0.01430372428894043	2.598841918945312	1.383355621337891	-0.01723111438751221	2.589026733398438	1.525999328613281	-0.01693190813064575	2.60110888671875	1.742940643310547	-0.005608261108398438	2.589710693359375	1.706221343994141	0.02490340709686279	2.543057373046875	1.663439178466797	0.1534711380004883	2.5476591796875	1.478954956054687	0.359072998046875	2.497756103515625	1.344369186401367	0.1769133758544922	2.5039912109375	1.347524795532227	0.08109788513183594	2.488059936523437	1.338850860595703	-0.02551099967956543	2.495364135742188	1.3621748046875	0.04319039535522461	2.610474731445312	1.707817108154297	-0.03911376953125	2.641146484375	1.675302795410156	-0.1627971343994141	2.801269897460938	1.5080546875	-0.3234951019287109	2.683368286132812	1.320596374511719	-0.2442216262817383	2.633002075195312	1.304616683959961	-0.1643428115844727
431	15.033333	2.620268676757813	1.208399169921875	-0.01845744323730469	2.600687133789062	1.385913009643555	-0.02325006103515625	2.592380004882813	1.528527770996094	-0.02392279720306396	2.602264282226562	1.745362213134766	-0.01257068634033203	2.591065551757812	1.708582275390625	0.01786092233657837	2.545608032226562	1.665286743164062	0.1465410766601563	2.556909790039063	1.481681091308594	0.3521443328857422	2.502484497070313	1.341909927368164	0.1759262313842773	2.506554077148437	1.345255996704102	0.08009037017822265	2.487344360351563	1.336005783081055	-0.02572389507293701	2.495824951171875	1.358918319702148	0.04257899856567383	2.61215283203125	1.710353851318359	-0.04599543762207031	2.645778076171875	1.678638366699219	-0.1692027053833008	2.802642333984375	1.511288543701172	-0.3326449432373046	2.685702392578125	1.324014724731445	-0.2517293395996094	2.638266357421875	1.317468566894531	-0.1678958892822265
432	15.066667	2.62190869140625	1.207331596374512	-0.02050519371032715	2.599695556640625	1.384553649902344	-0.02604064178466797	2.592096557617188	1.527243865966797	-0.02606339740753174	2.602046264648437	1.744143218994141	-0.01476017761230469	2.591235229492187	1.707319488525391	0.0158089451789856	2.5490869140625	1.665325775146484	0.1460458297729492	2.560962524414062	1.48121142578125	0.3515083618164062	2.504472412109375	1.338698913574219	0.1775886611938476	2.508923828125	1.344120971679688	0.08167786407470704	2.489651977539062	1.333916275024414	-0.02411449813842773	2.4977392578125	1.358156661987305	0.04475098609924316	2.611535034179687	1.709158050537109	-0.04832995796203613	2.644238159179688	1.677770690917969	-0.1718585510253906	2.798171630859375	1.508079895019531	-0.3359592590332031	2.681727294921875	1.320798156738281	-0.2542587280273437	2.635034301757813	1.315631576538086	-0.1695570602416992
433	15.1	2.62436962890625	1.209931793212891	-0.02222365570068359	2.603144287109375	1.387550842285156	-0.02793590927124023	2.596078735351563	1.530494873046875	-0.02834058856964111	2.605158447265625	1.747719970703125	-0.01581606578826904	2.59455224609375	1.710627502441406	0.01461196947097778	2.551829345703125	1.667398376464844	0.1445183410644531	2.5707744140625	1.48006755065918	0.347127685546875	2.510556640625	1.338141799926758	0.1735924301147461	2.513614013671875	1.341970153808594	0.07740670013427733	2.491857666015625	1.331262908935547	-0.02793002319335938	2.502324584960937	1.354767150878906	0.0403956241607666	2.614735473632813	1.712899627685547	-0.04965245628356933	2.645154296875	1.683233551025391	-0.1743638610839844	2.797120361328125	1.515333251953125	-0.3427038421630859	2.685194702148437	1.326065063476562	-0.2581575927734375	2.63872412109375	1.32366291809082	-0.1729418258666992
434	15.133333	2.62532763671875	1.209878761291504	-0.02762460517883301	2.602779174804688	1.387220611572266	-0.03225984287261963	2.595869018554688	1.530055938720703	-0.0315310640335083	2.604923583984375	1.747123291015625	-0.01964880275726318	2.59489208984375	1.710128356933594	0.01102383852005005	2.554687744140625	1.669156860351563	0.1423086624145508	2.574919067382813	1.479891021728516	0.3430012664794922	2.514929443359375	1.33577473449707	0.1715986633300781	2.5140947265625	1.34082260131836	0.07570395660400391	2.491936157226562	1.330181640625	-0.02941193675994873	2.504558349609375	1.352728408813477	0.03855194282531738	2.61394580078125	1.712261596679688	-0.05355196380615235	2.641752807617188	1.683320281982422	-0.1789486083984375	2.788966918945312	1.512587265014648	-0.3482597808837891	2.681751831054688	1.323854507446289	-0.2571041259765625	2.634768310546875	1.322381454467773	-0.1725722503662109
435	15.166667	2.628148315429687	1.209898017883301	-0.0297645263671875	2.60618017578125	1.38751708984375	-0.03426341819763184	2.59844970703125	1.530483795166016	-0.03406631660461426	2.606580200195312	1.747968383789062	-0.02397495079040527	2.597201416015625	1.711105010986328	0.007166488885879517	2.558572021484375	1.670781005859375	0.1392715835571289	2.580837158203125	1.480485443115235	0.3392909851074219	2.520869873046875	1.333235961914062	0.1696460342407227	2.517379516601562	1.333707321166992	0.07408113479614258	2.496198974609375	1.320857131958008	-0.03099383735656738	2.506510620117187	1.347369766235352	0.03594966125488282	2.615267822265625	1.7128525390625	-0.05778407478332519	2.64045458984375	1.682534362792969	-0.1834506301879883	2.788235473632812	1.511945098876953	-0.3531921844482422	2.68171728515625	1.323703536987304	-0.259624038696289	2.636275024414062	1.322892028808594	-0.1744741439819336
436	15.2	2.631466674804687	1.210729187011719	-0.03154345321655273	2.607789428710937	1.388357666015625	-0.03696677017211913	2.600308471679687	1.531529266357422	-0.03692170143127441	2.60770361328125	1.74931216430664	-0.02627690124511719	2.59831689453125	1.712280853271484	0.004797875165939331	2.559954956054687	1.672217468261719	0.1371558990478516	2.582751708984375	1.480756225585937	0.3365784606933594	2.527572021484375	1.330006561279297	0.1684399490356445	2.520608764648437	1.332793655395508	0.07300075149536134	2.497400146484375	1.321950897216797	-0.03215968990325928	2.51054296875	1.350137832641602	0.03426751518249511	2.6166435546875	1.714271057128906	-0.06019394302368164	2.642445434570313	1.685216339111328	-0.1862543029785156	2.783578247070313	1.511997467041016	-0.3597891845703125	2.6804443359375	1.323086975097656	-0.2631429595947266	2.636750732421875	1.32198876953125	-0.1769992294311523
[truncated: 48 more columns]
