# Supplementary material for: Simulation of Human Movement in Zero Gravity
Source: Sensors (Basel). 2024 Mar 9;24(6):1770. doi: 10.3390/s24061770 (PMC10976247; doi:10.3390/s24061770)
Supplement: Supplementary file 1 [file sensors-24-01770-s001.zip › supplementary/motion_data/12 Jion/output.sto]

UNKNOWN
version=1
nRows=456
nColumns=30
inDegrees=no
endheader
time	/jointset/global/yaw/value	/jointset/global/roll/value	/jointset/global/pitch/value	/jointset/global/longitudinal/value	/jointset/global/vertical/value	/jointset/global/lateral/value	/jointset/SpineL/SpineL_LL/value	/jointset/SpineL/SpineL_RR/value	/jointset/SpineL/SpineL_FE/value	/jointset/SpineU/SpineU_FE/value	/jointset/Hip_r/Hip_EF_r/value	/jointset/Hip_r/Hip_RR_r/value	/jointset/Hip_r/Hip_DB_r/value	/jointset/Knee_r/Knee_FE_r/value	/jointset/Hip_l/Hip_EF_l/value	/jointset/Hip_l/Hip_RR_l/value	/jointset/Hip_l/Hip_BD_l/value	/jointset/Knee_l/Knee_FE_l/value	/jointset/Shoulder_r/Shoulder_BD_r/value	/jointset/Shoulder_r/Shoulder_EF_r/value	/jointset/Shoulder_r/Shoulder_RR_r/value	/jointset/Elbow_r/Elbow_EF_r/value	/jointset/Shoulder_l/Shoulder_DB_l/value	/jointset/Shoulder_l/Shoulder_EF_l/value	/jointset/Shoulder_l/Shoulder_RR_l/value	/jointset/Elbow_l/Elbow_EF_l/value	/jointset/Neck/Neck_LL/value	/jointset/Neck/Neck_RR/value	/jointset/Neck/Neck_FE/value
      0.03291967	      2.65016825	     -0.05718392	     -0.30971898	      2.52812290	      1.19802745	     -0.00905110	     -0.01364663	     -0.00048954	      0.64780572	     -0.31935097	      0.15586867	     -0.12425597	      0.03582679	     -0.13032724	      0.20704065	      0.25853053	     -0.15646626	     -0.14648835	      0.03796224	     -0.02358988	     -0.06427668	      0.48434812	     -0.00277755	      0.02430312	      0.19019844	      0.44129225	     -0.01024857	      0.01050700	      0.01836214
      0.06625267	      2.63800735	     -0.06460847	     -0.31224071	      2.52865984	      1.19821751	     -0.00884585	     -0.00710095	      0.01170446	      0.65223977	     -0.32089744	      0.17320138	     -0.16419755	      0.02926646	     -0.15924670	      0.20482264	      0.20891105	     -0.16384641	     -0.12174280	      0.03883230	     -0.02707138	     -0.07813446	      0.49391324	     -0.00759591	      0.03119627	      0.21818880	      0.43442835	     -0.00404873	     -0.01647914	      0.01826196
      0.09958567	      2.63873055	     -0.04757789	     -0.31045261	      2.52755248	      1.19798126	     -0.00666984	     -0.02961002	      0.01219507	      0.64690585	     -0.31695059	      0.16292716	     -0.11086770	      0.05762418	     -0.13440189	      0.20535328	      0.27109719	     -0.13696276	     -0.13623956	      0.02713654	     -0.03130541	     -0.07528415	      0.47108837	     -0.02453386	      0.04179500	      0.27316447	      0.44496256	      0.01355761	     -0.00960556	      0.01635485
      0.13291867	      2.61838139	     -0.05263282	     -0.31288604	      2.52771883	      1.19804858	     -0.00507925	     -0.02526688	      0.03233436	      0.64877671	     -0.31493631	      0.17468898	     -0.12894985	      0.06171814	     -0.13239210	      0.20969033	      0.24413200	     -0.13422482	     -0.14744294	      0.02453145	     -0.03554007	     -0.06842300	      0.47718764	     -0.02382813	      0.04872391	      0.28889885	      0.43625995	      0.00377756	      0.03212285	      0.01667511
      0.16625167	      2.62851927	     -0.05998762	     -0.31754086	      2.52856881	      1.19827372	     -0.00466948	      0.00057487	      0.01206850	      0.65273381	     -0.31690900	      0.18541892	     -0.13948785	      0.05477370	     -0.14163586	      0.21597339	      0.22147725	     -0.14260290	     -0.14027273	      0.02876183	     -0.02476707	     -0.06398754	      0.47563773	     -0.00930570	      0.04465454	      0.25570134	      0.42736729	     -0.01475511	      0.00151922	      0.02003899
      0.19958467	      2.62230740	     -0.05839252	     -0.31691234	      2.52827732	      1.19819964	     -0.00351649	      0.00054859	      0.01389736	      0.65068194	     -0.31633546	      0.19426407	     -0.13012682	      0.06306736	     -0.15461395	      0.20412164	      0.23862294	     -0.13791498	     -0.11558992	      0.02665499	     -0.02066259	     -0.07081684	      0.46905905	     -0.00557056	      0.04409604	      0.24295927	      0.42867293	     -0.00632925	     -0.04333209	      0.02017588
      0.23291767	      2.60052475	     -0.04998419	     -0.31730495	      2.52782596	      1.19815770	     -0.00144520	     -0.01729170	      0.02845125	      0.65062095	     -0.31498739	      0.20297365	     -0.12118015	      0.08290175	     -0.14818356	      0.20691191	      0.24057614	     -0.11997044	     -0.13279434	      0.01842510	     -0.02086660	     -0.07076290	      0.46672105	     -0.01178597	      0.04703307	      0.24875080	      0.41974581	      0.01594162	      0.02126392	      0.01650932
      0.26625067	      2.59909907	     -0.04477567	     -0.31836252	      2.52794593	      1.19821627	     -0.00078732	     -0.02231090	      0.02279676	      0.65209992	     -0.31737191	      0.20223704	     -0.11690299	      0.09188403	     -0.12589697	      0.21643563	      0.23137254	     -0.11254270	     -0.15947479	      0.01430031	     -0.01785511	     -0.06042728	      0.46238446	     -0.01691339	      0.04800397	      0.25456104	      0.41387212	      0.02005444	      0.03404835	      0.01569258
      0.29958367	      2.59775173	     -0.05614640	     -0.31739353	      2.52882624	      1.19829710	     -0.00219907	     -0.00800743	      0.02634842	      0.65213223	     -0.32117417	      0.21278310	     -0.13404256	      0.07548317	     -0.14567326	      0.20036823	      0.22177376	     -0.13292956	     -0.12976839	      0.02056250	     -0.01593850	     -0.06579583	      0.45746834	     -0.01603181	      0.04838230	      0.25551248	      0.41153024	     -0.00140222	     -0.04148532	      0.01829966
      0.33291667	      2.60966178	     -0.05911560	     -0.32082954	      2.53026550	      1.19849419	     -0.00328651	      0.00268145	      0.00647852	      0.65408707	     -0.32145138	      0.22591485	     -0.11275183	      0.06623635	     -0.16640274	      0.19920575	      0.23859492	     -0.14541925	     -0.12097716	      0.02539765	     -0.01350856	     -0.06553936	      0.45359680	     -0.01441317	      0.04386921	      0.23873594	      0.39995359	     -0.01766918	     -0.00661315	      0.01818394
      0.36624967	      2.59283966	     -0.05550970	     -0.32184318	      2.53079044	      1.19855568	     -0.00308146	     -0.01622038	      0.02429642	      0.65465900	     -0.32036770	      0.23093831	     -0.12917270	      0.07074831	     -0.15201828	      0.20509108	      0.20938466	     -0.14214269	     -0.13820604	      0.02182713	     -0.02341171	     -0.06159538	      0.45436780	     -0.02139810	      0.04849849	      0.24062373	      0.39268724	     -0.00340698	      0.03409709	      0.01708792
      0.39958267	      2.60136937	     -0.04607042	     -0.31993692	      2.53084795	      1.19847736	     -0.00329022	     -0.03429436	      0.02094434	      0.65143744	     -0.32229014	      0.21804112	     -0.10617703	      0.07952141	     -0.11551528	      0.20770458	      0.24301538	     -0.13556553	     -0.15549226	      0.01923128	     -0.02505390	     -0.05836162	      0.43417710	     -0.02398517	      0.05419312	      0.23106411	      0.39950720	      0.01614496	     -0.01646965	      0.01890395
      0.43291567	      2.59496062	     -0.06184649	     -0.32151598	      2.53255919	      1.19863579	     -0.00459571	     -0.01649304	      0.02744626	      0.65325452	     -0.32492472	      0.24018668	     -0.12947257	      0.05630435	     -0.16077397	      0.19697194	      0.21821543	     -0.16123709	     -0.12256397	      0.02902504	     -0.02149539	     -0.06385569	      0.44790768	     -0.00876592	      0.05194600	      0.18009669	      0.38778724	      0.00222459	     -0.01223544	      0.01949357
      0.46624867	      2.61043147	     -0.05733113	     -0.32386312	      2.53355589	      1.19869633	     -0.00459128	     -0.01133633	      0.00080316	      0.65235287	     -0.32468754	      0.24424096	     -0.10901216	      0.05778056	     -0.17158645	      0.20580710	      0.22505769	     -0.16142723	     -0.12096242	      0.03117470	     -0.00796464	     -0.05976572	      0.44234816	     -0.00038167	      0.04485075	      0.13346919	      0.37831550	     -0.01203928	      0.02680916	      0.01654875
      0.49958167	      2.59779775	     -0.04594855	     -0.31959132	      2.53277489	      1.19842504	     -0.00332302	     -0.03758812	      0.02102473	      0.64506924	     -0.32207668	      0.23039774	     -0.12857834	      0.07497904	     -0.13564756	      0.20700533	      0.21954164	     -0.14435714	     -0.12865051	      0.02344401	     -0.01450694	     -0.05832149	      0.44878206	     -0.01059882	      0.05103039	      0.15332225	      0.37893603	     -0.00525968	     -0.02096586	      0.01397570
      0.53291467	      2.60135121	     -0.05582609	     -0.32170303	      2.53380990	      1.19855389	     -0.00358877	     -0.02148554	      0.02063535	      0.64635345	     -0.32391776	      0.23241999	     -0.11519686	      0.06419810	     -0.12614654	      0.21167775	      0.23906085	     -0.15551327	     -0.13833432	      0.02613266	     -0.00364956	     -0.05245827	      0.43103243	     -0.01183268	      0.04725076	      0.16804481	      0.38394263	     -0.00948162	     -0.00516050	      0.01616882
      0.56624767	      2.59300719	     -0.06578462	     -0.32644641	      2.53497780	      1.19875457	     -0.00317631	     -0.00963334	      0.03019243	      0.64987244	     -0.32276029	      0.25543359	     -0.11672580	      0.05435656	     -0.16927532	      0.21205400	      0.22213581	     -0.16559814	     -0.11255095	      0.02908046	     -0.00920738	     -0.06545220	      0.45984665	     -0.01627536	      0.04831374	      0.19549240	      0.36165113	     -0.00418598	      0.02674927	      0.01799693
      0.59958067	      2.60525310	     -0.04928593	     -0.32344522	      2.53380827	      1.19847557	     -0.00178666	     -0.02352463	      0.01289811	      0.64200189	     -0.31891191	      0.23765244	     -0.11627890	      0.07657959	     -0.14880301	      0.21578484	      0.23636810	     -0.14322900	     -0.10199158	      0.01986618	     -0.00395479	     -0.05799029	      0.43256177	     -0.03129205	      0.04234742	      0.23344683	      0.37650874	      0.01497643	     -0.01386241	      0.01787966
      0.63291367	      2.59853809	     -0.04734250	     -0.32217756	      2.53287520	      1.19836660	     -0.00033985	     -0.02703749	      0.02753014	      0.64091727	     -0.31972279	      0.22825529	     -0.13989680	      0.08535770	     -0.12795998	      0.22214342	      0.22401952	     -0.13253244	     -0.11217667	      0.01848109	     -0.01802594	     -0.05121133	      0.45978722	     -0.03397310	      0.05169008	      0.26268673	      0.35897535	      0.00934838	     -0.02320146	      0.01832288
      0.66624667	      2.60064658	     -0.05794467	     -0.32649251	      2.53338782	      1.19864685	      0.00016788	     -0.00369130	      0.02512851	      0.64838771	     -0.32524262	      0.24121350	     -0.11323844	      0.07617734	     -0.14799477	      0.22886968	      0.23479317	     -0.14026175	     -0.11727058	      0.02620866	     -0.00701596	     -0.04551669	      0.43841775	     -0.02348467	      0.04334175	      0.24528949	      0.37236290	     -0.01563705	      0.03659356	      0.01813190
      0.69957967	      2.60242996	     -0.06120399	     -0.32340358	      2.53276235	      1.19846909	      0.00041868	      0.00259873	      0.02912011	      0.64411806	     -0.32464170	      0.23817291	     -0.11217616	      0.07471128	     -0.15461774	      0.21754126	      0.24396081	     -0.14205296	     -0.09008432	      0.03267557	     -0.01737735	     -0.06067931	      0.46422147	     -0.01750719	      0.04801777	      0.24281311	      0.35638605	     -0.01337853	     -0.00393599	      0.01535088
      0.73291267	      2.60470260	     -0.05080941	     -0.32286544	      2.53220869	      1.19838096	      0.00142201	     -0.00875814	      0.01926863	      0.64192688	     -0.32330754	      0.22856420	     -0.14305326	      0.08762582	     -0.13805494	      0.22516706	      0.22416735	     -0.12644483	     -0.09094475	      0.02822602	     -0.01075631	     -0.05044503	      0.44556808	     -0.02505797	      0.04087866	      0.24822519	      0.37027607	      0.01405529	     -0.03074837	      0.01486310
      0.76624567	      2.59748629	     -0.04772948	     -0.32955879	      2.53305620	      1.19866235	      0.00263548	     -0.01693717	      0.02586603	      0.64848485	     -0.32325261	      0.24263772	     -0.12633118	      0.09270112	     -0.13811428	      0.24033894	      0.22502003	     -0.11868800	     -0.10971015	      0.02669523	     -0.01899184	     -0.03255230	      0.47520715	     -0.03293064	      0.04763583	      0.27434233	      0.34640821	      0.02453783	      0.01915706	      0.01797572
      0.79957867	      2.59026106	     -0.05610860	     -0.32985276	      2.53409729	      1.19867187	      0.00209957	     -0.00909782	      0.03501885	      0.64518046	     -0.31991185	      0.25219269	     -0.10454080	      0.08128985	     -0.13734906	      0.22869806	      0.24945654	     -0.13049895	     -0.09127028	      0.03413712	     -0.00899760	     -0.03402063	      0.45427065	     -0.04006016	      0.04020714	      0.29514029	      0.36723219	      0.00458711	      0.02201104	      0.02119808
      0.83291167	      2.59950817	     -0.05896419	     -0.33291208	      2.53572396	      1.19876264	      0.00143528	     -0.00017830	      0.02137955	      0.64300236	     -0.31558277	      0.25671775	     -0.12979826	      0.07050555	     -0.13187726	      0.23406737	      0.23031488	     -0.13906374	     -0.08642936	      0.04478571	     -0.00828348	     -0.04350081	      0.48043851	     -0.04151807	      0.04187967	      0.30062318	      0.34252433	     -0.01692646	     -0.02841359	      0.02035724
      0.86624467	      2.59532103	     -0.05622366	     -0.34046925	      2.53773506	      1.19910240	      0.00191264	     -0.00581984	      0.01500236	      0.64869882	     -0.31498372	      0.27617251	     -0.13836785	      0.06844197	     -0.13770292	      0.25219517	      0.20140831	     -0.13732231	     -0.10418063	      0.04776121	      0.00366465	     -0.02594475	      0.47277385	     -0.04831867	      0.03533234	      0.29524092	      0.35699020	     -0.01312391	     -0.00517064	      0.01853059
      0.89957767	      2.58131530	     -0.05406674	     -0.33972018	      2.53855703	      1.19904862	      0.00237620	     -0.02386863	      0.03448449	      0.64566949	     -0.31493055	      0.28615452	     -0.09728349	      0.07012945	     -0.12748996	      0.24382813	      0.23628500	     -0.13490006	     -0.10279893	      0.05064883	     -0.00270952	     -0.00962236	      0.48815897	     -0.05171859	      0.05366091	      0.30212723	      0.33678962	      0.00929103	      0.01925051	      0.01792825
      0.93291067	      2.58160950	     -0.05404707	     -0.34164176	      2.54013529	      1.19907922	      0.00244666	     -0.02518442	      0.02808422	      0.64266973	     -0.31335741	      0.29627357	     -0.10206309	      0.06496388	     -0.12419704	      0.24875021	      0.22750913	     -0.13745663	     -0.10773057	      0.06008868	      0.00579377	     -0.01067906	      0.47489517	     -0.04832397	      0.04720588	      0.26827094	      0.36462038	      0.01652425	      0.00295950	      0.01788705
      0.96624367	      2.58763971	     -0.05966167	     -0.35021568	      2.54284498	      1.19943817	      0.00286376	     -0.01217058	      0.01665976	      0.64734101	     -0.31403662	      0.32045696	     -0.12362680	      0.05211948	     -0.14072390	      0.27324020	      0.17713843	     -0.14617938	     -0.12805196	      0.07491930	      0.00668558	     -0.02234862	      0.49360398	     -0.03405217	      0.05555207	      0.22583719	      0.32856150	     -0.00293366	     -0.01716093	      0.01861838
      0.99957667	      2.58515250	     -0.05830379	     -0.35269567	      2.54437193	      1.19943980	      0.00388311	     -0.01411281	      0.01735052	      0.64344461	     -0.31236682	      0.33583271	     -0.08817463	      0.05299092	     -0.14177764	      0.27648345	      0.19575485	     -0.14382337	     -0.12833554	      0.07664242	      0.00884909	      0.00475452	      0.48272175	     -0.03532169	      0.05203441	      0.21962501	      0.35828605	     -0.01744744	      0.00101589	      0.02046465
      1.03290967	      2.57369994	     -0.05213754	     -0.35492195	      2.54577178	      1.19945003	      0.00589641	     -0.03054876	      0.03118310	      0.64055874	     -0.31331201	      0.35269629	     -0.06708610	      0.06156054	     -0.13924236	      0.28623496	      0.20205135	     -0.13214331	     -0.14158338	      0.07279255	      0.00604566	      0.01140277	      0.47849067	     -0.04486741	      0.07189745	      0.25293114	      0.33683928	     -0.00912781	      0.01216116	      0.02170298
      1.06624267	      2.57305555	     -0.05673008	     -0.36237862	      2.54899680	      1.19960454	      0.00743672	     -0.02244070	      0.02710043	      0.63910163	     -0.31172789	      0.37869715	     -0.08359644	      0.05444335	     -0.15198271	      0.32016534	      0.14664685	     -0.13569297	     -0.18198070	      0.07530502	      0.01067492	     -0.00607747	      0.48673864	     -0.05016424	      0.07142497	      0.26809468	      0.35239006	      0.00088334	      0.00083042	      0.02068047
      1.09957567	      2.58175797	     -0.06473467	     -0.36325588	      2.55200254	      1.19947905	      0.00850236	     -0.00457460	      0.01820715	      0.62839594	     -0.31147196	      0.39626028	     -0.05700324	      0.04573417	     -0.16616992	      0.33601747	      0.14259032	     -0.14391252	     -0.19509953	      0.07663758	      0.02807135	     -0.00448834	      0.46872253	     -0.04680813	      0.08306235	      0.27554297	      0.34068981	      0.00447065	     -0.01390888	      0.02014236
      1.13290867	      2.56914670	     -0.06797911	     -0.36373467	      2.55458185	      1.19919035	      0.01139367	     -0.00485032	      0.03705794	      0.61546387	     -0.30872244	      0.42387214	     -0.03140497	      0.04721812	     -0.19246444	      0.34738520	      0.14200856	     -0.14148057	     -0.19958370	      0.07038985	      0.03002296	      0.00652352	      0.48285923	     -0.04594732	      0.09480358	      0.28605177	      0.35827647	      0.00445251	      0.00088191	      0.02004516
      1.16624167	      2.57589915	     -0.05632686	     -0.37102619	      2.55802457	      1.19911338	      0.01572474	     -0.01153067	      0.02542240	      0.60755746	     -0.30726353	      0.45047404	     -0.01778705	      0.06601654	     -0.20218954	      0.39681390	      0.10946876	     -0.12277501	     -0.25629731	      0.06112874	      0.04994198	      0.00183301	      0.45474820	     -0.03869972	      0.11205476	      0.26649819	      0.35298999	      0.00247785	      0.01544858	      0.01951656
      1.19957467	      2.57567391	     -0.05353432	     -0.37245190	      2.56170627	      1.19862411	      0.01943920	     -0.01465393	      0.03323037	      0.58657045	     -0.29811664	      0.47255511	     -0.01380597	      0.07381771	     -0.21081039	      0.43329275	      0.07108996	     -0.11749455	     -0.29676155	      0.05826086	      0.05136452	     -0.04227966	      0.46548071	     -0.02430756	      0.12687202	      0.23421858	      0.37748609	     -0.00217511	     -0.01556453	      0.01944023
      1.23290767	      2.58422069	     -0.05908111	     -0.36969226	      2.56615125	      1.19809429	      0.02172814	     -0.00336216	      0.03227589	      0.56124586	     -0.29368931	      0.49658935	      0.02556186	      0.07177938	     -0.24571867	      0.45537493	      0.07622296	     -0.12408278	     -0.30920357	      0.05246259	      0.07351646	     -0.04918334	      0.43287973	      0.00019340	      0.15157680	      0.18151450	      0.38147869	     -0.00562870	     -0.00395675	      0.02203505
      1.26624067	      2.59128812	     -0.06932000	     -0.37146337	      2.57222345	      1.19761492	      0.02355786	      0.00998040	      0.03246484	      0.53827703	     -0.28705335	      0.53193711	      0.04552865	      0.06128382	     -0.29916103	      0.49610548	      0.04867931	     -0.14244259	     -0.34778709	      0.04204642	      0.08296820	     -0.04423540	      0.44532167	      0.02198371	      0.17060657	      0.13199198	      0.41018174	      0.00073307	      0.01978273	      0.02187878
      1.29957367	      2.59804049	     -0.07599088	     -0.37026545	      2.57851543	      1.19701685	      0.02503494	      0.01389845	      0.03642088	      0.51127704	     -0.28028068	      0.55481542	      0.05392091	      0.05261083	     -0.32040317	      0.54524114	      0.00777363	     -0.16137926	     -0.41212005	      0.02926991	      0.10187856	     -0.08800847	      0.41676001	      0.03683018	      0.20375861	      0.11034807	      0.41708179	      0.01454921	     -0.01164877	      0.01804026
      1.33290667	      2.60642350	     -0.06885722	     -0.36377056	      2.58406913	      1.19603021	      0.02717260	      0.00281516	      0.03109201	      0.47160771	     -0.26580499	      0.57415232	      0.08371305	      0.06318304	     -0.34320643	      0.57941368	     -0.00053418	     -0.16164033	     -0.45553281	      0.00996582	      0.11334052	     -0.14880721	      0.41475199	      0.04461939	      0.22511335	      0.09393981	      0.46316559	      0.01805811	     -0.01367935	      0.01514504
      1.36623967	      2.60197964	     -0.05870846	     -0.35701545	      2.58969686	      1.19501652	      0.03012944	     -0.01625995	      0.03571918	      0.43354891	     -0.25546592	      0.61036670	      0.10591658	      0.07784885	     -0.40419866	      0.60900090	     -0.01970617	     -0.16151998	     -0.48654578	     -0.01562528	      0.13584550	     -0.19295404	      0.39511160	      0.05982243	      0.25876741	      0.05543020	      0.47989793	      0.00318751	      0.02287627	      0.01810558
      1.39957267	      2.60730821	     -0.06119040	     -0.35088806	      2.59668198	      1.19387183	      0.03168342	     -0.01677035	      0.03742574	      0.39063712	     -0.23935201	      0.64030564	      0.12685131	      0.07637398	     -0.45360117	      0.65552576	     -0.04439627	     -0.18183547	     -0.55050225	     -0.03450231	      0.15106993	     -0.21787816	      0.40140773	      0.09765401	      0.28383354	     -0.02580508	      0.52172894	     -0.01654347	      0.00174703	      0.02070739
      1.43290567	      2.61362293	     -0.07016799	     -0.34079082	      2.60399631	      1.19268503	      0.03202146	     -0.01140615	      0.03626797	      0.34146635	     -0.22052332	      0.65986189	      0.13728734	      0.06410098	     -0.48985929	      0.69927368	     -0.06756147	     -0.21390759	     -0.61024069	     -0.05070442	      0.17740468	     -0.26270929	      0.38431529	      0.14636793	      0.31098922	     -0.12293610	      0.56058133	     -0.01410709	     -0.02318438	      0.01871986
      1.46623867	      2.61083048	     -0.06712965	     -0.32899588	      2.61056732	      1.19146212	      0.03347591	     -0.02627393	      0.03594752	      0.28965383	     -0.19919493	      0.69119102	      0.15137446	      0.06810754	     -0.55279303	      0.72599594	     -0.08237738	     -0.23094456	     -0.63598738	     -0.06614895	      0.19854398	     -0.35070964	      0.39841598	      0.18428263	      0.34247117	     -0.19820448	      0.59508098	      0.01129522	      0.01195052	      0.01493502
      1.49957167	      2.61189985	     -0.07107392	     -0.31759199	      2.61745372	      1.19022374	      0.03449204	     -0.02810690	      0.03553403	      0.23688882	     -0.17640729	      0.72156641	      0.18323304	      0.06936839	     -0.61396345	      0.75714956	     -0.08242379	     -0.25398099	     -0.67561504	     -0.07939761	      0.22683859	     -0.44185292	      0.39357723	      0.21283509	      0.36724741	     -0.22300375	      0.65556403	      0.01672353	      0.01617885	      0.01348266
      1.53290467	      2.61608554	     -0.07839102	     -0.30520564	      2.62433084	      1.18892548	      0.03534322	     -0.02060289	      0.03451154	      0.18000079	     -0.14959205	      0.74711643	      0.19579745	      0.06665355	     -0.66761667	      0.79689743	     -0.09371891	     -0.28319682	     -0.73254777	     -0.09260870	      0.24960743	     -0.49822601	      0.40562011	      0.22775851	      0.39679643	     -0.20840676	      0.69528664	     -0.00469743	     -0.01919643	      0.01484432
      1.56623767	      2.60915470	     -0.06946151	     -0.29052177	      2.62974626	      1.18759526	      0.03810354	     -0.03599366	      0.03620531	      0.11860073	     -0.11743078	      0.78017147	      0.17833534	      0.08052925	     -0.73223873	      0.82483285	     -0.12776976	     -0.29755126	     -0.76899105	     -0.11244477	      0.26570148	     -0.54171866	      0.43929166	      0.23476613	      0.42159762	     -0.19084791	      0.75737491	     -0.01839095	     -0.00214673	      0.01697141
      1.59957067	      2.61547390	     -0.07536342	     -0.27580510	      2.63491640	      1.18648008	      0.03997522	     -0.02568895	      0.03846790	      0.06080429	     -0.09033729	      0.80207920	      0.20130872	      0.09227104	     -0.77778490	      0.84806339	     -0.12432339	     -0.31522623	     -0.80094100	     -0.11718763	      0.28886501	     -0.62067512	      0.46246446	      0.26869536	      0.45713201	     -0.18975621	      0.79307261	     -0.02221476	      0.01155201	      0.01725507
      1.63290367	      2.62214597	     -0.07093468	     -0.26397716	      2.63907883	      1.18535023	      0.04306406	     -0.02866084	      0.03728764	      0.00517074	     -0.05698747	      0.83522017	      0.21513854	      0.12145496	     -0.84092256	      0.86522976	     -0.12912454	     -0.31909666	     -0.81400469	     -0.11709411	      0.30846493	     -0.72803288	      0.50163512	      0.30864194	      0.47212486	     -0.18773049	      0.88012300	      0.00212611	     -0.00717561	      0.01092230
      1.66623667	      2.62677799	     -0.07014772	     -0.25283042	      2.64278635	      1.18431902	      0.04554322	     -0.02616240	      0.03344363	     -0.04596984	     -0.02438077	      0.86397775	      0.19785390	      0.14072012	     -0.90524389	      0.88906677	     -0.15743386	     -0.33625680	     -0.82902259	     -0.11980271	      0.32655312	     -0.77507591	      0.54916733	      0.32409396	      0.49230676	     -0.15807881	      0.90618736	      0.01789519	     -0.00144707	      0.00543477
      1.69956967	      2.62324327	     -0.07607328	     -0.23741198	      2.64570610	      1.18342990	      0.04724045	     -0.01501282	      0.03767330	     -0.10510925	      0.01618315	      0.88170261	      0.18040318	      0.15056779	     -0.95829382	      0.90649980	     -0.18072613	     -0.36635720	     -0.84930253	     -0.10843254	      0.33828437	     -0.80692453	      0.63038738	      0.31669477	      0.49137783	     -0.09660947	      0.96274236	      0.00791485	      0.01078835	      0.00840144
      1.73290267	      2.62293987	     -0.06661602	     -0.23088588	      2.64724355	      1.18255393	      0.05035417	     -0.02159222	      0.03781130	     -0.13863255	      0.03824755	      0.91603174	      0.18843586	      0.19203911	     -1.01570438	      0.90953909	     -0.18063923	     -0.36867777	     -0.84909601	     -0.08793838	      0.36548502	     -0.87744183	      0.68993999	      0.30024819	      0.49264734	     -0.02937394	      1.01457793	     -0.00487391	     -0.00911698	      0.01889157
      1.76623567	      2.62655893	     -0.06322946	     -0.22112596	      2.64825324	      1.18192881	      0.05215984	     -0.02184918	      0.03418820	     -0.18255786	      0.07733011	      0.93794389	      0.20333501	      0.23030506	     -1.05953562	      0.90887047	     -0.18242952	     -0.38216987	     -0.83930272	     -0.04637669	      0.37117725	     -0.89528407	      0.78760299	      0.29307903	      0.48395895	      0.01712316	      1.04798458	     -0.00911118	     -0.00453905	      0.01408006
      1.79956867	      2.61682044	     -0.07167789	     -0.21734765	      2.64954902	      1.18126893	      0.05207271	     -0.01676676	      0.03901631	     -0.20859073	      0.11021324	      0.95253828	      0.18678244	      0.23645179	     -1.09646501	      0.93027165	     -0.21835575	     -0.43484752	     -0.82782792	      0.00524902	      0.37639459	     -0.90226490	      0.86901610	      0.29004569	      0.46502121	      0.04302854	      1.09002011	      0.00158094	      0.01865415	      0.00442678
      1.83290167	      2.62361424	     -0.06905696	     -0.21707977	      2.64965067	      1.18035283	      0.05224886	     -0.02209090	      0.02731832	     -0.22405914	      0.13486531	      0.97084062	      0.17310876	      0.26775061	     -1.15065441	      0.93776061	     -0.22896315	     -0.46119231	     -0.79870458	      0.07934883	      0.37032928	     -0.88527127	      0.98269608	      0.27690974	      0.45297401	      0.08065014	      1.10089337	      0.01709668	     -0.00833685	      0.00561332
      1.86623467	      2.61782231	     -0.06941688	     -0.21057724	      2.64858293	      1.17947778	      0.05159003	     -0.02570441	      0.03055673	     -0.24830961	      0.16717207	      0.98005824	      0.16564207	      0.29428577	     -1.19959404	      0.92825556	     -0.23093079	     -0.49728911	     -0.76551577	      0.16868556	      0.36001579	     -0.86978854	      1.07939173	      0.23811699	      0.42682560	      0.14590440	      1.13747931	      0.01310103	     -0.01570650	      0.01329338
      1.89956767	      2.61787970	     -0.07368863	     -0.21727909	      2.64743462	      1.17821950	      0.05047601	     -0.02135079	      0.02964808	     -0.24088032	      0.18229947	      1.00088653	      0.18397169	      0.33075127	     -1.23604751	      0.93955077	     -0.23332303	     -0.54006345	     -0.73988962	      0.26641701	      0.33240033	     -0.78890020	      1.18376364	      0.18128305	      0.40283104	      0.23685372	      1.13762457	     -0.00914253	      0.01700530	      0.01982789
      1.93290067	      2.61853884	     -0.06781362	     -0.21997417	      2.64471700	      1.17697962	      0.04982780	     -0.03033286	      0.02455283	     -0.24344981	      0.21192575	      1.01305890	      0.18966781	      0.37939825	     -1.26148083	      0.94802516	     -0.26129652	     -0.57876702	     -0.70186267	      0.37740348	      0.30109413	     -0.73089486	      1.30062641	      0.11551938	      0.36454061	      0.33591491	      1.12817103	     -0.01670431	      0.00717635	      0.01222867
      1.96623367	      2.61974331	     -0.07079061	     -0.22398542	      2.64163651	      1.17544244	      0.04834682	     -0.02786711	      0.01903458	     -0.23558531	      0.23036608	      1.00952651	      0.18053407	      0.41238881	     -1.27266071	      0.95859283	     -0.27703933	     -0.62561796	     -0.66732410	      0.49566030	      0.27705953	     -0.62519518	      1.40098390	      0.06299403	      0.31602254	      0.42702533	      1.11415133	     -0.01019656	     -0.02019289	      0.01094023
      1.99956667	      2.62587778	     -0.06858757	     -0.23630215	      2.63791972	      1.17338238	      0.04760940	     -0.02895911	      0.00362092	     -0.20536126	      0.23168308	      1.01220569	      0.16518844	      0.45493505	     -1.28835728	      0.95933226	     -0.27405133	     -0.65347737	     -0.62878705	      0.60917618	      0.25908171	     -0.46495485	      1.49218531	      0.01421632	      0.26282344	      0.51692180	      1.07782393	      0.00479836	      0.00661325	      0.01822201
      2.03289967	      2.62536592	     -0.06527714	     -0.24573989	      2.63352864	      1.17160894	      0.04634261	     -0.03196545	     -0.00885076	     -0.19157002	      0.26131260	      1.01455294	      0.15529531	      0.49752449	     -1.30611504	      0.96666643	     -0.29663867	     -0.69157229	     -0.58564214	      0.69615004	      0.22950751	     -0.32584289	      1.60241976	     -0.04624267	      0.18808909	      0.62886650	      1.03262922	      0.01165771	      0.01871133	      0.00841325
      2.06623267	      2.63001765	     -0.06740005	     -0.26504975	      2.62948623	      1.16960606	      0.04441593	     -0.02327130	     -0.01927846	     -0.15494568	      0.27686496	      1.03250693	      0.17123341	      0.54431902	     -1.32294730	      0.99245707	     -0.31185669	     -0.73303496	     -0.55996762	      0.78702101	      0.19760266	     -0.19094697	      1.70026442	     -0.11606296	      0.13176983	      0.81103625	      0.96094450	     -0.00136955	     -0.02103325	      0.00757478
      2.09956567	      2.62270416	     -0.06295373	     -0.27554778	      2.62414430	      1.16758160	      0.04301524	     -0.02644418	     -0.02519773	     -0.13057949	      0.29129666	      1.04008873	      0.17109644	      0.58567932	     -1.33292505	      0.98417648	     -0.32335255	     -0.76224851	     -0.53102717	      0.88858948	      0.17508513	     -0.01995795	      1.73226102	     -0.17305908	      0.03961990	      0.79855185	      0.91527110	     -0.00902860	     -0.00269072	      0.02733504
      2.13289867	      2.60616776	     -0.06168829	     -0.28773612	      2.61901795	      1.16548806	      0.04130290	     -0.03129739	      0.00952142	     -0.09877822	      0.29715999	      1.04116552	      0.16110633	      0.60747579	     -1.32910451	      0.97748087	     -0.33902087	     -0.79677389	     -0.50894586	      1.02711279	      0.08416456	      0.18805452	      1.79255081	     -0.22019845	     -0.00871420	      0.73699362	      0.77878777	     -0.01213365	      0.00499808	      0.04355976
      2.16623167	      2.63394504	     -0.05451978	     -0.31272347	      2.61527145	      1.16333992	      0.03904078	     -0.02614446	     -0.01959869	     -0.05109657	      0.30030068	      1.05183482	      0.18848068	      0.66148368	     -1.32177529	      0.99493455	     -0.33402399	     -0.79806289	     -0.49873289	      1.17699786	      0.02097616	      0.34114824	      1.80770448	     -0.33601038	     -0.06473388	      0.79076564	      0.74754960	     -0.00486756	      0.01132520	      0.02712361
      2.19956467	      2.63968949	     -0.05606926	     -0.32227281	      2.61185043	      1.16165242	      0.03512024	     -0.02067495	     -0.02882795	     -0.03066803	      0.31648515	      1.02183378	      0.18056703	      0.66349553	     -1.30864300	      1.03980452	     -0.38370915	     -0.84377607	     -0.47188419	      1.30355036	     -0.02298130	      0.53216963	      1.82891470	     -0.44107229	     -0.09311365	      0.86482060	      0.58315129	      0.00848692	     -0.00723888	      0.00259359
      2.23289767	      2.63440525	     -0.05204861	     -0.33472418	      2.60869163	      1.16009409	      0.03238299	     -0.02473995	     -0.03334004	     -0.00686049	      0.32485531	      1.00446644	      0.16363454	      0.65972387	     -1.30420670	      1.01417944	     -0.38262034	     -0.84651727	     -0.44958043	      1.42709822	     -0.05779214	      0.72460117	      1.84892087	     -0.52872731	     -0.16958407	      0.65037872	      0.51379687	      0.01425197	     -0.00769141	      0.00881741
      2.26623067	      2.63218916	     -0.05231964	     -0.37148488	      2.60699767	      1.15910648	      0.03046333	     -0.02164211	     -0.02496993	      0.06803214	      0.29901582	      1.04243452	      0.19090472	      0.66787141	     -1.30186062	      1.01337901	     -0.36157748	     -0.84213951	     -0.46390891	      1.55804002	     -0.12281164	      0.84933291	      1.83395034	     -0.57693033	     -0.20851928	      0.32543692	      0.40565246	     -0.00162397	      0.00282166	      0.03156503
      2.29956367	      2.62924918	     -0.04973776	     -0.37019286	      2.60382996	      1.15878104	      0.02804606	     -0.02345248	     -0.02956896	      0.04548404	      0.35208121	      1.04430272	      0.22748681	      0.67994624	     -1.29408545	      1.03913656	     -0.41234676	     -0.86928282	     -0.46252534	      1.66101497	     -0.17306890	      0.87945981	      1.80613030	     -0.60094815	     -0.27360508	     -0.23797758	      0.33527844	     -0.00597989	      0.01454964	      0.01936942
      2.33289667	      2.62616641	     -0.04558942	     -0.38516372	      2.60138137	      1.15900397	      0.02616156	     -0.02748082	     -0.03564768	      0.07531700	      0.35440146	      1.04291744	      0.23746878	      0.67375939	     -1.28154524	      1.04666388	     -0.43845984	     -0.87095074	     -0.45296768	      1.73505649	     -0.21007988	      0.89077497	      1.78588291	     -0.63106324	     -0.28519085	     -0.97743574	      0.24131737	     -0.00067760	     -0.01038092	      0.01667084
      2.36622967	      2.61307069	     -0.05765062	     -0.41336726	      2.60009241	      1.15962271	      0.02421790	     -0.01332118	     -0.03002955	      0.14092390	      0.32512848	      1.03171672	      0.22284746	      0.62579847	     -1.26103007	      1.02314144	     -0.40900727	     -0.85976129	     -0.46381229	      1.80144277	     -0.22966847	      0.89511826	      1.73448476	     -0.67965032	     -0.32555653	     -1.42514517	      0.16198062	      0.00006736	     -0.00512169	      0.02554636
      2.39956267	      2.60761011	     -0.05037060	     -0.41647359	      2.59688697	      1.15997995	      0.02409573	     -0.01963471	     -0.03077020	      0.13726417	      0.34827757	      1.01883131	      0.22113305	      0.62293539	     -1.25290159	      1.01669512	     -0.43377689	     -0.84755982	     -0.46829853	      1.85461092	     -0.27265680	      0.90397127	      1.68572446	     -0.72984470	     -0.41877269	     -0.67607356	      0.08150819	      0.00165791	      0.00602396	      0.02299732
      2.43289567	      2.62425415	     -0.03826140	     -0.42816360	      2.59396535	      1.16024299	      0.02490669	     -0.02236808	     -0.03367564	      0.16616126	      0.32839988	      1.03788908	      0.26244753	      0.65906855	     -1.25035992	      1.06588427	     -0.47787040	     -0.84254796	     -0.48438194	      1.90659890	     -0.34756858	      0.90236060	      1.63542456	     -0.72091079	     -0.42899986	      0.04243486	     -0.02946363	     -0.00849726	     -0.01059795	      0.03424662
      2.46622867	      2.62519791	     -0.04386157	     -0.41742676	      2.59183531	      1.16020992	      0.02457681	     -0.01361418	     -0.02537751	      0.14508986	      0.34292278	      1.00745533	      0.26881932	      0.64711677	     -1.24222624	      1.04486454	     -0.47006832	     -0.83202219	     -0.49523367	      1.93619170	     -0.37437245	      0.90459138	      1.57998362	     -0.69217573	     -0.47886228	      0.73834033	     -0.03913794	     -0.00280994	      0.00640898	      0.02116122
      2.49956167	      2.61964932	     -0.04354962	     -0.43425879	      2.59177613	      1.16062145	      0.02529058	     -0.01506553	     -0.02611926	      0.19045125	      0.30738596	      0.99914054	      0.23955630	      0.62363498	     -1.23689054	      1.03416218	     -0.45389292	     -0.80630225	     -0.48726740	      1.94543557	     -0.36219933	      0.90549839	      1.53429158	     -0.68932018	     -0.50970357	      0.52173881	     -0.06885419	      0.01878862	      0.01396427	      0.01131639
      2.53289467	      2.62171561	     -0.04223090	     -0.44277038	      2.59316492	      1.16068245	      0.02591618	     -0.01734492	     -0.02438427	      0.20475293	      0.29443075	      0.99974545	      0.23310519	      0.61666037	     -1.22874278	      1.06349056	     -0.46050810	     -0.80452806	     -0.48977531	      1.96340007	     -0.36270136	      0.90560232	      1.49587690	     -0.71578824	     -0.52144868	     -0.01384572	     -0.08507759	      0.01831461	     -0.01920694	      0.01107800
      2.56622767	      2.63628820	     -0.04136138	     -0.42470044	      2.59502618	      1.16011475	      0.02619942	     -0.01508241	     -0.02426993	      0.14775798	      0.32769976	      0.99083595	      0.26204523	      0.63139945	     -1.21409104	      1.06868945	     -0.44896983	     -0.79817123	     -0.50139088	      1.98241980	     -0.38453923	      0.90569877	      1.45921617	     -0.74013917	     -0.53028531	     -0.53253262	     -0.07793710	     -0.00525334	     -0.00953906	      0.02196725
      2.59956067	      2.63785724	     -0.04092124	     -0.44135986	      2.59829490	      1.16041676	      0.02748095	     -0.02036550	     -0.01441806	      0.18018808	      0.28953574	      1.01647747	      0.26539331	      0.63136544	     -1.19799623	      1.09738136	     -0.43797850	     -0.79159714	     -0.49310957	      1.98190764	     -0.40855946	      0.90560365	      1.41600946	     -0.74869444	     -0.51770019	     -1.04783775	     -0.08187317	     -0.01779055	      0.02497882	      0.04483837
      2.63289367	      2.63545503	     -0.04196992	     -0.44053572	      2.60132478	      1.16041307	      0.02838716	     -0.02467753	     -0.01585521	      0.16868693	      0.29151662	      1.00580643	      0.23341868	      0.61187081	     -1.18941276	      1.08296012	     -0.40542653	     -0.77725755	     -0.47832742	      1.96896312	     -0.39596885	      0.90550939	      1.38096465	     -0.74981673	     -0.53762182	     -1.56735327	     -0.09376712	     -0.00057555	      0.00560485	      0.02218320
      2.66622667	      2.63418847	     -0.04758594	     -0.43620561	      2.60418541	      1.16010142	      0.02856943	     -0.02262480	     -0.01595784	      0.15241096	      0.29775806	      0.99653668	      0.20956104	      0.59308290	     -1.18823770	      1.09989353	     -0.39349819	     -0.78981860	     -0.48326771	      1.95787789	     -0.38409091	      0.90526449	      1.36975565	     -0.73724047	     -0.53712792	     -1.20955963	     -0.08941469	      0.01337734	     -0.02661852	     -0.01099254
      2.69955967	      2.64005053	     -0.04055197	     -0.44209900	      2.60591513	      1.15953382	      0.02974715	     -0.02808687	     -0.02788321	      0.17251192	      0.26073921	      1.02624341	      0.21991284	      0.61463135	     -1.19344001	      1.12134915	     -0.39182605	     -0.78628454	     -0.48633854	      1.94866233	     -0.39043892	      0.90466308	      1.35283807	     -0.71692596	     -0.52109307	     -0.78826931	     -0.09194636	      0.01088195	      0.00884344	      0.00576660
      2.73289267	      2.62553680	     -0.04790715	     -0.41450793	      2.60620756	      1.15845045	      0.02937814	     -0.02907079	     -0.00966328	      0.11764956	      0.27653524	      1.01311775	      0.22152168	      0.60735220	     -1.18665227	      1.08899424	     -0.38114109	     -0.80240979	     -0.48219120	      1.94400297	     -0.40795440	      0.90437907	      1.32638402	     -0.70247511	     -0.51953794	     -0.37341293	     -0.09256510	     -0.00741731	      0.01951686	      0.02785889
      2.76622567	      2.61648112	     -0.05127721	     -0.41970883	      2.60680400	      1.15826629	      0.02941959	     -0.02737431	     -0.01623384	      0.13634634	      0.25410763	      1.02917743	      0.22132721	      0.60242591	     -1.17477959	      1.08463657	     -0.37276101	     -0.80859352	     -0.47656610	      1.92578121	     -0.39438468	      0.90353298	      1.32265445	     -0.69336581	     -0.54724175	      0.00714035	     -0.08969327	     -0.01145995	     -0.00835502	      0.02900158
      2.79955867	      2.60466250	     -0.05007477	     -0.43031478	      2.60692000	      1.15827652	      0.02985628	     -0.03153189	     -0.02509100	      0.16556576	      0.23428163	      1.04338820	      0.20127114	      0.59341773	     -1.17036268	      1.08951347	     -0.37883269	     -0.81424013	     -0.47894082	      1.90939039	     -0.37495618	      0.90301829	      1.32562297	     -0.69397752	     -0.57924355	      0.37993643	     -0.09267494	     -0.00405681	     -0.01407561	      0.00592290
      2.83289167	      2.59925766	     -0.05422373	     -0.40899853	      2.60599081	      1.15763884	      0.02929935	     -0.02893155	     -0.01681945	      0.12387863	      0.25575013	      1.01952660	      0.18899115	      0.58289578	     -1.17444268	      1.05139778	     -0.36782151	     -0.81556316	     -0.49143519	      1.90700115	     -0.39309406	      0.90265964	      1.31816406	     -0.69433092	     -0.57992303	      0.75515412	     -0.08926018	     -0.00534366	      0.00318369	     -0.00434412
      2.86622467	      2.61157348	     -0.04958934	     -0.41585788	      2.60539495	      1.15772630	      0.02974105	     -0.02591860	     -0.02354773	      0.15452494	      0.21493670	      1.03744195	      0.20499709	      0.60090180	     -1.18543269	      1.06483677	     -0.38297735	     -0.80778791	     -0.49097590	      1.89889032	     -0.42082215	      0.90189295	      1.31363851	     -0.68868273	     -0.53267828	      0.73380443	     -0.08846405	     -0.00648258	      0.00915152	      0.02413459
      2.89955767	      2.61056478	     -0.05065227	     -0.40499934	      2.60467708	      1.15809683	      0.03020864	     -0.02097332	     -0.02775004	      0.12756572	      0.23866255	      1.02652934	      0.19952548	      0.59541724	     -1.19181866	      1.06358094	     -0.41267419	     -0.81418523	     -0.48091549	      1.88684501	     -0.40239069	      0.90152688	      1.31784996	     -0.68824527	     -0.51046489	      0.44928421	     -0.08785576	      0.00252177	      0.00065078	      0.01603828
      2.93289067	      2.59779377	     -0.05415373	     -0.41119728	      2.60478355	      1.15935496	      0.03191155	     -0.01635400	     -0.02481957	      0.12540582	      0.26542321	      1.02966484	      0.17805820	      0.57358825	     -1.18973938	      1.03579031	     -0.40301439	     -0.79935074	     -0.48522149	      1.87595865	     -0.35901543	      0.90101286	      1.32832961	     -0.68238795	     -0.50466080	      0.18080965	     -0.08443437	      0.00874248	     -0.00668450	     -0.00692654
      2.96622367	      2.58636609	     -0.05089713	     -0.44835656	      2.60549444	      1.16139993	      0.03488398	     -0.01934168	     -0.01894318	      0.19132627	      0.24393486	      1.07690182	      0.17080334	      0.56627227	     -1.18614928	      1.04313286	     -0.39738416	     -0.77563901	     -0.49911739	      1.86776140	     -0.33858921	      0.90031145	      1.34021642	     -0.67107919	     -0.49279687	     -0.08576654	     -0.05350365	      0.00507579	     -0.00271177	      0.00779219
      2.99955667	      2.58444104	     -0.04808792	     -0.43532510	      2.60476053	      1.16235587	      0.03585478	     -0.02162694	     -0.01383631	      0.13526215	      0.30721258	      1.06810221	      0.17898468	      0.56697345	     -1.18867535	      1.02904748	     -0.41779579	     -0.76970855	     -0.50193840	      1.86660168	     -0.34427805	      0.90028652	      1.34266245	     -0.66337189	     -0.48694343	     -0.33958254	     -0.05487236	     -0.00349416	      0.00333893	      0.02529147
      3.03288967	      2.59842712	     -0.04901892	     -0.44527323	      2.60470995	      1.16351247	      0.03516850	     -0.01246200	     -0.02525479	      0.14692555	      0.31187219	      1.06933815	      0.19518747	      0.56589772	     -1.19593417	      1.05407902	     -0.43589084	     -0.77118726	     -0.49710415	      1.86358432	     -0.35318280	      0.89995862	      1.33889546	     -0.64879804	     -0.47957966	     -0.60985427	     -0.04314673	     -0.00509503	      0.00272915	      0.04671419
      3.06622267	      2.60284861	     -0.05045502	     -0.46322420	      2.60436439	      1.16444638	      0.03354819	     -0.01248805	     -0.02514790	      0.19399891	      0.28671895	      1.06364228	      0.17988475	      0.54642152	     -1.21080059	      1.04841816	     -0.42176158	     -0.75940180	     -0.48734062	      1.85715716	     -0.36700044	      0.89973666	      1.35006916	     -0.64647204	     -0.46628188	     -0.88584000	     -0.03135886	      0.00481239	     -0.00818789	      0.03611199
      3.09955567	      2.59994292	     -0.05505851	     -0.44644955	      2.60280955	      1.16404514	      0.03086925	     -0.01245651	     -0.02434810	      0.16357862	      0.31869857	      1.02378275	      0.16450871	      0.52481212	     -1.22798343	      1.01155645	     -0.40561421	     -0.76191394	     -0.49293378	      1.86041842	     -0.35342377	      0.89983355	      1.34811805	     -0.65302821	     -0.48023160	     -1.16545336	     -0.02689062	      0.01303283	      0.00650276	     -0.00948515
      3.13288867	      2.59979584	     -0.05028411	     -0.45503176	      2.60152279	      1.16366537	      0.02944697	     -0.02015718	     -0.02797745	      0.20177485	      0.28572239	      1.03833563	      0.18863840	      0.53858897	     -1.23966771	      1.04659364	     -0.43557684	     -0.78169617	     -0.50380291	      1.86687043	     -0.34633621	      0.89961638	      1.35320137	     -0.65606229	     -0.47421980	     -1.45745492	     -0.02763937	      0.00710754	      0.00281452	     -0.00250290
      3.16622167	      2.59998009	     -0.04483138	     -0.43985817	      2.60008169	      1.16271801	      0.02833453	     -0.02980823	     -0.02512099	      0.17821123	      0.29206461	      1.03599211	      0.22015744	      0.56180903	     -1.24143376	      1.02382081	     -0.43200660	     -0.78128636	     -0.50434368	      1.88087537	     -0.34875404	      0.89963859	      1.36256350	     -0.65994556	     -0.46758733	     -1.47321516	     -0.02348292	     -0.00973998	     -0.01294374	      0.02929707
      3.19955467	      2.59033347	     -0.05605563	     -0.43188870	      2.60081078	      1.16224198	      0.02695246	     -0.02209844	     -0.01953304	      0.15786958	      0.30912159	      1.02106801	      0.21502062	      0.54253380	     -1.23259252	      1.01337370	     -0.41438067	     -0.80144296	     -0.50055174	      1.89371882	     -0.31617624	      0.89987168	      1.35431629	     -0.66325155	     -0.48451255	     -1.23971438	     -0.02362307	     -0.01533751	      0.01302578	      0.04162419
      3.23288767	      2.58864452	     -0.04760847	     -0.46183383	      2.60307803	      1.16273024	      0.02833722	     -0.03447144	     -0.02755231	      0.21458023	      0.27915105	      1.05255075	      0.18244158	      0.54432435	     -1.23905498	      1.04114835	     -0.40754744	     -0.79408760	     -0.48568501	      1.89651501	     -0.30035392	      0.89965865	      1.36449130	     -0.67188151	     -0.48680647	     -1.00382076	     -0.02300465	      0.00093695	      0.00119629	      0.03445533
      3.26622067	      2.59894003	     -0.05409062	     -0.45286213	      2.60591991	      1.16212539	      0.02838046	     -0.02562704	     -0.02403165	      0.16946193	      0.32208683	      1.04211686	      0.16751017	      0.54025070	     -1.24941123	      1.04504448	     -0.37622034	     -0.80159334	     -0.49237156	      1.91596656	     -0.31381010	      0.90029534	      1.36344093	     -0.67488471	     -0.48387188	     -0.74955821	     -0.03087942	      0.00247247	     -0.02272034	      0.00524829
      3.29955367	      2.61079935	     -0.04883607	     -0.45280060	      2.60817187	      1.16142466	      0.02973406	     -0.02804978	     -0.02804804	      0.15810150	      0.32124927	      1.05839382	      0.16552198	      0.56346232	     -1.26146597	      1.07131002	     -0.37620842	     -0.80337729	     -0.48332930	      1.92253598	     -0.33858998	      0.90052396	      1.35138166	     -0.67370403	     -0.46525354	     -0.50989385	     -0.03367707	      0.00364623	      0.01143492	      0.01252661
      3.33288667	      2.61021875	     -0.04792647	     -0.45703152	      2.60987596	      1.16059134	      0.03126028	     -0.02870719	     -0.02558662	      0.17151500	      0.29153939	      1.08065001	      0.15987668	      0.57751274	     -1.26038262	      1.09092626	     -0.37683298	     -0.80957075	     -0.46970819	      1.92372849	     -0.34486890	      0.90063308	      1.33957733	     -0.67296226	     -0.45466232	     -0.28772921	     -0.02668551	      0.00056823	      0.02229047	      0.03451734
      3.36621967	      2.60067195	     -0.05458658	     -0.43225114	      2.61040779	      1.15908191	      0.03190172	     -0.02178197	     -0.02353342	      0.12015035	      0.31325803	      1.06471754	      0.14657067	      0.57467513	     -1.24958573	      1.05486680	     -0.35073050	     -0.81478429	     -0.47444858	      1.92435142	     -0.31243264	      0.90081772	      1.34562249	     -0.68276035	     -0.47617383	     -0.07175587	     -0.04740780	     -0.00133847	     -0.01467715	      0.02035863
      3.39955267	      2.58265251	     -0.05085195	     -0.44025198	      2.61073036	      1.15789071	      0.03396597	     -0.02930301	     -0.02301251	      0.15531396	      0.26948254	      1.09543250	      0.13076606	      0.58178592	     -1.24588523	      1.07953204	     -0.36983896	     -0.82753787	     -0.48373854	      1.92740272	     -0.27938829	      0.90074643	      1.34732520	     -0.69593580	     -0.49741826	      0.12766396	     -0.05702342	     -0.00004746	     -0.01237772	      0.01349271
      3.43288567	      2.58024683	     -0.04888546	     -0.42468131	      2.61038712	      1.15625256	      0.03488165	     -0.02962118	     -0.01947934	      0.13506474	      0.25777496	      1.10241653	      0.13997854	      0.59903007	     -1.25230712	      1.06393946	     -0.36521432	     -0.82379386	     -0.48993708	      1.94638618	     -0.29062858	      0.90111476	      1.34139974	     -0.70762784	     -0.50601062	      0.33660151	     -0.06792503	     -0.00814431	      0.01121352	      0.01525772
      3.46621867	      2.58372794	     -0.05557921	     -0.40064508	      2.61051407	      1.15503384	      0.03422482	     -0.02144289	     -0.00730561	      0.09030948	      0.26498121	      1.08612730	      0.15035407	      0.59934360	     -1.26180858	      1.05441473	     -0.36650704	     -0.83131207	     -0.48392752	      1.96209257	     -0.33280539	      0.90160901	      1.33897858	     -0.72099954	     -0.50781987	      0.55291214	     -0.07363419	     -0.00893831	     -0.00145281	      0.01873057
      3.49955167	      2.59624880	     -0.05062031	     -0.41888897	      2.61190858	      1.15506962	      0.03502058	     -0.02081451	     -0.02431784	      0.13426226	      0.22371153	      1.10553357	      0.14650731	      0.60426857	     -1.27353089	      1.09424109	     -0.38178651	     -0.82064068	     -0.47212966	      1.96384053	     -0.34252208	      0.90152286	      1.32392051	     -0.73325505	     -0.52191150	      0.75854921	     -0.08095531	      0.01003548	     -0.00091182	      0.01583066
      3.53288467	      2.59188998	     -0.05372259	     -0.41046060	      2.61299744	      1.15527867	      0.03530442	     -0.02042409	     -0.01932370	      0.10504399	      0.24886156	      1.08333365	      0.12105331	      0.57741298	     -1.27492127	      1.07939308	     -0.37341934	     -0.81109107	     -0.47590595	      1.96647856	     -0.34188678	      0.90172159	      1.33042239	     -0.74900295	     -0.54215302	      0.82856730	     -0.08934904	      0.01747240	      0.00041969	     -0.00700195
      3.56621767	      2.59112901	     -0.05509980	     -0.41722333	      2.61427264	      1.15601998	      0.03623630	     -0.01845083	     -0.01123993	      0.11249535	      0.24483770	      1.09040464	      0.12660719	      0.56439394	     -1.26916250	      1.08182838	     -0.36457992	     -0.79604844	     -0.48841905	      1.97379552	     -0.34614931	      0.90168090	      1.33951917	     -0.75487446	     -0.53388332	      0.61511001	     -0.08714542	      0.00081776	     -0.00453990	      0.00197660
      3.59955067	      2.59851675	     -0.04424885	     -0.42865045	      2.61478313	      1.15702445	      0.03779450	     -0.02634718	     -0.01860819	      0.12889426	      0.23715579	      1.11858464	      0.16005093	      0.58210106	     -1.26943341	      1.10452963	     -0.39062569	     -0.77525160	     -0.48059717	      1.97670248	     -0.33927634	      0.90152956	      1.33423774	     -0.75700240	     -0.52283442	      0.39927983	     -0.08593467	     -0.01244583	      0.00309083	      0.02380637
      3.63288367	      2.59212246	     -0.05174889	     -0.41246277	      2.61490309	      1.15781066	      0.03686353	     -0.02407897	     -0.00282995	      0.08184798	      0.28015521	      1.09576009	      0.17376295	      0.55834919	     -1.27114092	      1.10185560	     -0.40945511	     -0.78583995	     -0.47613253	      1.97700604	     -0.33543648	      0.90150670	      1.34701656	     -0.75551008	     -0.51773808	      0.20379853	     -0.08917044	     -0.01214428	      0.00080970	      0.02371751
      3.66621667	      2.59762505	     -0.05331499	     -0.43431443	      2.61557536	      1.15902869	      0.03623423	     -0.02437807	      0.00083354	      0.13149666	      0.25229911	      1.10212970	      0.17513277	      0.54011646	     -1.28404479	      1.09766712	     -0.38286829	     -0.76177779	     -0.48062277	      1.97364405	     -0.34653448	      0.90108129	      1.36377170	     -0.74726915	     -0.49784950	      0.00647344	     -0.08710237	      0.00299742	     -0.00613702	      0.02482259
      3.69954967	      2.60397726	     -0.05136408	     -0.44292050	      2.61511103	      1.15994866	      0.03507941	     -0.02798665	     -0.00069370	      0.14719271	      0.25524157	      1.08970020	      0.16808645	      0.52618221	     -1.30083184	      1.10417460	     -0.38894210	     -0.75345751	     -0.47827491	      1.97430236	     -0.36086091	      0.90074028	      1.36746942	     -0.74113393	     -0.49742588	     -0.18343643	     -0.07494997	      0.01682336	      0.00421372	      0.00827219
      3.73288267	      2.61838474	     -0.05014740	     -0.43025405	      2.61355294	      1.16045991	      0.03301311	     -0.02481592	     -0.00641945	      0.11252171	      0.29167696	      1.05681195	      0.18171507	      0.52610551	     -1.30835829	      1.11295913	     -0.41654703	     -0.76078259	     -0.47283417	      1.97655058	     -0.39248258	      0.90046347	      1.38903433	     -0.72871070	     -0.49850891	     -0.36343321	     -0.07887629	      0.00873049	      0.00336322	     -0.00033427
      3.76621567	      2.63832798	     -0.04156089	     -0.44939425	      2.61228766	      1.16137693	      0.03203673	     -0.02600081	     -0.02016970	      0.16151280	      0.25746143	      1.06662661	      0.20631068	      0.54624471	     -1.30645728	      1.12343181	     -0.41579211	     -0.74290807	     -0.47074676	      1.97105991	     -0.43586128	      0.89964948	      1.41091024	     -0.70404652	     -0.48583949	     -0.55579636	     -0.04614910	     -0.00817173	     -0.00700954	      0.02842775
      3.79954867	      2.62800774	     -0.04796067	     -0.44381983	      2.61094100	      1.16177167	      0.03022404	     -0.02771783	     -0.00649158	      0.15180053	      0.27284525	      1.04246314	      0.19181937	      0.52462137	     -1.29856235	      1.10463710	     -0.40970027	     -0.75934285	     -0.47603301	      1.96072873	     -0.45267787	      0.89877964	      1.42228688	     -0.68778661	     -0.48020063	     -0.74258355	     -0.02660434	     -0.01197969	      0.00476225	      0.02941991
      3.83288167	      2.62029687	     -0.05122546	     -0.44289226	      2.61003455	      1.16212902	      0.02919120	     -0.02933238	     -0.00344432	      0.15060991	      0.28602171	      1.03735425	      0.18179994	      0.51698715	     -1.30029595	      1.08955491	     -0.40582036	     -0.77321640	     -0.47371927	      1.94403244	     -0.44977724	      0.89740708	      1.45865325	     -0.66282730	     -0.46844491	     -0.93133845	      0.00391777	     -0.00171606	      0.00866352	      0.01274517
      3.86621467	      2.63366256	     -0.04601897	     -0.46020613	      2.61013086	      1.16255880	      0.02927601	     -0.02790476	     -0.01709411	      0.19305190	      0.25810981	      1.07058218	      0.19964054	      0.54432350	     -1.31326173	      1.10155149	     -0.40282007	     -0.77207447	     -0.46625505	      1.93185194	     -0.46176642	      0.89554339	      1.49975626	     -0.62350122	     -0.41621738	     -1.12860964	      0.05113925	      0.00407758	     -0.01361792	      0.01629454
      3.89954767	      2.63828766	     -0.04931678	     -0.43693733	      2.61034342	      1.16202143	      0.02851795	     -0.02348151	     -0.01630591	      0.13623900	      0.29656525	      1.05233014	      0.18969349	      0.54754869	     -1.32341213	      1.08956241	     -0.40874476	     -0.79663890	     -0.46340154	      1.92009906	     -0.48371073	      0.89359777	      1.52657150	     -0.58417236	     -0.35375745	     -1.32655721	      0.10529887	      0.00464768	     -0.00219750	      0.01981854
      3.93288067	      2.64575374	     -0.04810212	     -0.44234397	      2.61195151	      1.16228064	      0.02910396	     -0.02019464	     -0.02722926	      0.14525215	      0.28558778	      1.05955993	      0.16137510	      0.54762357	     -1.31939872	      1.08929318	     -0.39725461	     -0.80290079	     -0.46271677	      1.89629631	     -0.50469131	      0.88961366	      1.55851857	     -0.53420797	     -0.27483559	     -1.53585603	      0.17374614	      0.00324808	      0.01990807	      0.03318090
      3.96621367	      2.64276227	     -0.05071000	     -0.45898522	      2.61415559	      1.16322138	      0.03055681	     -0.01589383	     -0.02990458	      0.17099287	      0.27490898	      1.08196760	      0.12773716	      0.53622895	     -1.29871092	      1.08843522	     -0.37960686	     -0.81013254	     -0.46074746	      1.87193465	     -0.52264620	      0.88009346	      1.60333389	     -0.47442973	     -0.22111875	     -1.46999315	      0.23405747	     -0.00058347	     -0.00622942	      0.02440913
      3.99954667	      2.63343266	     -0.05401921	     -0.44803754	      2.61518780	      1.16365851	      0.03214440	     -0.01251020	     -0.03482155	      0.12638486	      0.31964033	      1.09028132	      0.11092626	      0.53026514	     -1.28053377	      1.05910856	     -0.37122047	     -0.82242354	     -0.45829731	      1.85422351	     -0.53390758	      0.82180704	      1.64195789	     -0.39889165	     -0.21310758	     -1.27366132	      0.30767434	     -0.00108221	     -0.01111426	     -0.00125833
      4.03287967	      2.62114404	     -0.05333728	     -0.45856615	      2.61610129	      1.16374652	      0.03424171	     -0.01724178	     -0.03483400	      0.16078271	      0.27684121	      1.13905491	      0.11239038	      0.53499304	     -1.28103510	      1.06375714	     -0.37868070	     -0.83748816	     -0.46689261	      1.82469798	     -0.56359877	      0.71159349	      1.67458889	     -0.31396386	     -0.15513955	     -1.17244628	      0.36695327	      0.00372490	      0.00974775	      0.02494447
      4.06621267	      2.61086106	     -0.05799560	     -0.43025375	      2.61584643	      1.16254724	      0.03491307	     -0.01688845	     -0.03675754	      0.12390309	      0.26415521	      1.13876166	      0.10984790	      0.52855009	     -1.29542447	      1.01217040	     -0.36467595	     -0.84790453	     -0.48441776	      1.78106450	     -0.56491852	      0.62140094	      1.70658788	     -0.21324897	     -0.08561903	     -1.13450270	      0.45435296	      0.00812658	      0.00803847	      0.04713700
      4.09954567	      2.59976859	     -0.06815772	     -0.40164513	      2.61611560	      1.16163425	      0.03499177	     -0.00940767	     -0.04272888	      0.08710235	      0.25768140	      1.12239724	      0.09360591	      0.50164448	     -1.30198436	      0.98752412	     -0.37152277	     -0.87429769	     -0.49519269	      1.73981622	     -0.52933549	      0.53481415	      1.74720575	     -0.11996903	     -0.01546554	     -1.10801189	      0.52471607	      0.00477730	     -0.00906350	      0.02714326
      4.13287867	      2.59284393	     -0.06624067	     -0.41264554	      2.61796356	      1.16199418	      0.03708433	     -0.01540341	     -0.04521875	      0.12947940	      0.20828901	      1.14804666	      0.07604702	      0.48529259	     -1.29370976	      0.98775947	     -0.37316003	     -0.86835229	     -0.49741821	      1.70578681	     -0.51393512	      0.42274062	      1.79446646	     -0.03366228	      0.06415962	     -1.04454459	      0.62076885	     -0.00399014	     -0.01190733	     -0.00255914
      4.16621167	      2.59437237	     -0.06448381	     -0.39739795	      2.62025221	      1.16260992	      0.03911081	     -0.02173197	     -0.04360080	      0.08580767	      0.22945327	      1.14249033	      0.07220107	      0.47370187	     -1.27262704	      0.93673219	     -0.33731518	     -0.83746294	     -0.51420777	      1.66444703	     -0.51997524	      0.33830773	      1.82004823	      0.03498284	      0.11009367	     -0.89369801	      0.72058895	     -0.00945035	      0.00784960	     -0.01600344
      4.19954467	      2.60349351	     -0.07355435	     -0.40240853	      2.62455109	      1.16377180	      0.04049873	     -0.01029200	     -0.04757783	      0.08249569	      0.21922179	      1.15075316	      0.07916480	      0.45172458	     -1.25011782	      0.97302913	     -0.33069805	     -0.84076347	     -0.54467125	      1.62149539	     -0.50980244	      0.25474102	      1.82980215	      0.07849061	      0.15495413	     -0.69917167	      0.79632274	     -0.00927929	      0.00963685	      0.01947315
      4.23287767	      2.60998307	     -0.07012610	     -0.40471033	      2.62787928	      1.16482454	      0.04278468	     -0.01678325	     -0.04931950	      0.07865391	      0.20607131	      1.15636348	      0.06219403	      0.43912569	     -1.25176466	      0.96892977	     -0.31845506	     -0.81107174	     -0.54285940	      1.57509360	     -0.49318400	      0.12045106	      1.86818623	      0.11652390	      0.20163413	     -0.50877759	      0.91122536	      0.00524783	     -0.01743301	      0.05207171
      4.26621067	      2.61609483	     -0.07567211	     -0.39194216	      2.63029588	      1.16532728	      0.04446882	     -0.01007242	     -0.04781197	      0.05406781	      0.20320018	      1.14119448	      0.04622395	      0.42062002	     -1.26224275	      0.92490411	     -0.27097328	     -0.77638173	     -0.54983434	      1.51548066	     -0.43670410	      0.03953075	      1.89154579	      0.16242254	      0.26553393	     -0.35361324	      0.98228537	      0.00589289	      0.00235563	      0.03856259
      4.29954367	      2.62558480	     -0.09023141	     -0.39360684	      2.63284140	      1.16571950	      0.04590402	      0.01373426	     -0.04725735	      0.06591478	      0.17948610	      1.13936478	      0.05175363	      0.40460992	     -1.26196153	      0.95002946	     -0.25427373	     -0.77312129	     -0.58766344	      1.46766668	     -0.36081994	     -0.05105281	      1.90454057	      0.22541542	      0.32380167	     -0.21127121	      1.08081739	     -0.00720862	      0.01832100	     -0.00176405
      4.33287667	      2.64330036	     -0.07963101	     -0.37931228	      2.63288009	      1.16604230	      0.04880028	      0.00914693	     -0.04755836	      0.03848003	      0.18039260	      1.12232709	      0.05609695	      0.43076361	     -1.25502580	      0.93725091	     -0.24660412	     -0.73175919	     -0.60755149	      1.40508257	     -0.33617542	     -0.16377936	      1.94031221	      0.27387197	      0.37298101	     -0.02193187	      1.17598565	     -0.01090787	     -0.02508920	     -0.01950504
      4.36620967	      2.65351298	     -0.07477646	     -0.37153122	      2.63239054	      1.16667340	      0.05116105	      0.01052145	     -0.04646352	      0.03490756	      0.15444080	      1.10149254	      0.04789868	      0.44510082	     -1.22668828	      0.92132335	     -0.23221151	     -0.69855308	     -0.62801276	      1.33248287	     -0.30047883	     -0.24679979	      1.93536883	      0.27736491	      0.41956296	      0.20631583	      1.26071425	     -0.00646432	      0.00148692	      0.01498480
      4.39954267	      2.65951687	     -0.08615364	     -0.37221498	      2.63237983	      1.16766223	      0.05189458	      0.03210699	     -0.04477860	      0.03924685	      0.14266654	      1.08162991	      0.03685850	      0.43770332	     -1.19238036	      0.91709989	     -0.20180204	     -0.68972767	     -0.66725469	      1.27237091	     -0.25794081	     -0.34409224	      1.93512586	      0.24566768	      0.43644312	      0.43088315	      1.34482861	     -0.00460223	      0.03210156	      0.03578557
      4.43287567	      2.66413366	     -0.07608903	     -0.37501079	      2.63101864	      1.16842328	      0.05376322	      0.02536159	     -0.04636935	      0.03661933	      0.16036601	      1.08104511	      0.02016463	      0.46095185	     -1.19002510	      0.89533589	     -0.17443884	     -0.65762155	     -0.69596747	      1.19332627	     -0.23976306	     -0.43472998	      1.96505894	      0.20893207	      0.42527891	      0.63652794	      1.38531010	      0.01107985	     -0.02222663	      0.01100297
      4.46620867	      2.64903799	     -0.08464056	     -0.38570155	      2.62953257	      1.16893583	      0.05385150	      0.03532363	     -0.04499826	      0.06717315	      0.14889152	      1.09838742	      0.01408859	      0.45991001	     -1.19281594	      0.89593771	     -0.16858300	     -0.67068499	     -0.72851715	      1.11504373	     -0.16868689	     -0.50853642	      1.95389347	      0.17359442	      0.38729752	      0.78963009	      1.44450243	      0.01189550	     -0.00402354	     -0.00440210
      4.49954167	      2.62999206	     -0.08309739	     -0.36786073	      2.62573973	      1.16850462	      0.05362852	      0.03045730	     -0.04839595	      0.04777951	      0.15302640	      1.09391477	      0.01732611	      0.47899897	     -1.19240028	      0.84175117	     -0.14762972	     -0.67166206	     -0.76112213	      1.03390446	     -0.09999550	     -0.58786340	      1.95141207	      0.13972338	      0.33484994	      0.87822200	      1.49630714	      0.00373902	      0.02948271	      0.01380235
      4.53287467	      2.61042503	     -0.08456808	     -0.35832405	      2.62241118	      1.16786399	      0.05242825	      0.02739737	     -0.03828133	      0.05896692	      0.12344245	      1.09484238	      0.02938109	      0.49852145	     -1.16918192	      0.80459216	     -0.12539019	     -0.68440796	     -0.80867675	      0.95549472	     -0.06297705	     -0.66210818	      1.97604271	      0.10634594	      0.28512564	      0.80452241	      1.51748006	     -0.00907199	     -0.01995970	      0.04956617
      4.56620767	      2.60789636	     -0.08611971	     -0.35180547	      2.62088356	      1.16728867	      0.04971026	      0.02714232	     -0.04030064	      0.07206896	      0.09905784	      1.08203025	      0.03574739	      0.52128393	     -1.13606258	      0.80152380	     -0.11173996	     -0.70793200	     -0.85864249	      0.87021087	     -0.04177539	     -0.74717523	      1.95327935	     -0.00591242	      0.28533578	      0.82332984	      1.54979337	     -0.01004678	     -0.02500922	      0.04290286
      4.59954067	      2.61213358	     -0.08880164	     -0.33443474	      2.62092453	      1.16654091	      0.04625219	      0.02707541	     -0.04510546	      0.04048266	      0.12409660	      1.04497429	      0.02045093	      0.53892170	     -1.11544965	      0.80216615	     -0.09869612	     -0.73733747	     -0.89357389	      0.78389748	     -0.03535716	     -0.82761619	      1.92553495	     -0.17045788	      0.28953112	      0.89371833	      1.57906288	      0.00002662	      0.02879767	     -0.00827764
      4.63287367	      2.61542311	     -0.09189708	     -0.34892917	      2.62306536	      1.16596663	      0.04448934	      0.03060683	     -0.04158983	      0.07626553	      0.09847637	      1.05056314	      0.00583118	      0.56023548	     -1.11548256	      0.82872790	     -0.06466105	     -0.75654568	     -0.91737997	      0.70359855	      0.00686523	     -0.88536231	      1.93657611	     -0.29978413	      0.26337521	      0.81569360	      1.54185383	      0.00463436	      0.00310275	     -0.01442287
      4.66620667	      2.61165415	     -0.08835978	     -0.34212271	      2.62474577	      1.16505709	      0.04441504	      0.02548179	     -0.03757166	      0.04553363	      0.12357823	      1.04818550	     -0.00363848	      0.59532598	     -1.12534683	      0.81971175	     -0.01998576	     -0.75870279	     -0.93588348	      0.61617231	      0.09204584	     -0.97908953	      1.91991691	     -0.40465322	      0.16812826	      0.68300905	      1.54045195	      0.00212902	     -0.03010110	      0.01527920
      4.69953967	      2.61207701	     -0.08504480	     -0.34424691	      2.62716088	      1.16416335	      0.04537165	      0.02442237	     -0.02604257	      0.02947362	      0.13925517	      1.05699398	      0.00279066	      0.63936680	     -1.12272245	      0.84492756	      0.01656669	     -0.75895774	     -0.96643165	      0.51593738	      0.18190341	     -1.01549847	      1.87945555	     -0.49544991	      0.08081530	      0.56070513	      1.51653829	     -0.00957973	      0.00564510	      0.05225109
      4.73287267	      2.62677220	     -0.07547877	     -0.35578605	      2.63015403	      1.16323893	      0.04611093	      0.01855290	     -0.00912815	      0.03121620	      0.15227532	      1.05415530	      0.00290084	      0.69194031	     -1.10943539	      0.91014617	      0.03892230	     -0.74786875	     -0.99988956	      0.37829182	      0.24146905	     -1.05922790	      1.85664720	     -0.60505362	      0.04363596	      0.51076147	      1.44700118	     -0.01300702	      0.01159301	      0.04184916
      4.76620567	      2.63907398	     -0.08629797	     -0.34914138	      2.63258585	      1.16202961	      0.04422229	      0.03495858	      0.02479471	     -0.00297160	      0.19094063	      0.99406403	     -0.01363018	      0.70676657	     -1.09151227	      0.95968055	      0.06235102	     -0.75849612	     -1.02857237	      0.23997084	      0.29742371	     -1.18441710	      1.85159370	     -0.69403178	      0.00618068	      0.46502140	      1.42121817	     -0.00754367	     -0.01973846	     -0.00176073
      4.79953867	      2.67253787	     -0.07030720	     -0.36010437	      2.63302892	      1.16000667	      0.04403630	      0.02736291	      0.03080256	      0.02895022	      0.15684502	      0.96174132	     -0.01142699	      0.76931057	     -1.10257444	      1.00193360	      0.10634721	     -0.71217825	     -1.04268910	      0.11630881	      0.36260447	     -1.22360559	      1.82057091	     -0.78456104	     -0.01028938	      0.39771626	      1.38699379	      0.01545628	     -0.00154368	      0.00227421
      4.83287167	      2.68412774	     -0.07330067	     -0.34118190	      2.63198371	      1.15772163	      0.04167918	      0.03607421	      0.04488028	     -0.00569538	      0.16946942	      0.91405020	      0.00044699	      0.79716187	     -1.12992510	      1.01183599	      0.12419417	     -0.70462862	     -1.05623375	      0.04407089	      0.42030839	     -1.25690132	      1.79705930	     -0.87638291	     -0.07370009	      0.32951988	      1.29813933	      0.02234502	      0.03710093	      0.01660911
      4.86620467	      2.67564201	     -0.07119466	     -0.33676041	      2.63087961	      1.15558734	      0.04000347	      0.02839786	      0.04721313	     -0.01765006	      0.18455107	      0.91112853	      0.01040988	      0.81847410	     -1.16365145	      1.04468913	      0.09726337	     -0.71147292	     -1.07895656	      0.00654637	      0.48297515	     -1.35096110	      1.76598346	     -0.99324541	     -0.18926731	      0.28467790	      1.19679263	      0.02273625	      0.00017109	      0.02079099
      4.89953767	      2.66706682	     -0.07569354	     -0.35030387	      2.63020937	      1.15401543	      0.03824414	      0.02691132	      0.04539308	      0.01333582	      0.17440501	      0.93122811	      0.03208092	      0.82545199	     -1.17567317	      1.07733812	      0.09176072	     -0.72057886	     -1.11705703	      0.00062146	      0.51580492	     -1.36961706	      1.73012565	     -1.10583362	     -0.29116137	      0.26557469	      1.10520765	      0.00721835	     -0.03269193	      0.01755645
      4.93287067	      2.65056358	     -0.08072363	     -0.33275370	      2.62846829	      1.15284493	      0.03576847	      0.02357772	      0.04803629	     -0.01649717	      0.19653027	      0.89925364	      0.03039617	      0.81061985	     -1.16668158	      1.03842687	      0.10929513	     -0.72793703	     -1.15327565	     -0.02125958	      0.54120511	     -1.42244399	      1.67069189	     -1.21029499	     -0.35201896	      0.26526172	      1.03179097	     -0.01302649	      0.02061924	      0.01029837
      4.96620367	      2.64477922	     -0.07037186	     -0.33950085	      2.62796922	      1.15210211	      0.03474447	      0.00221269	      0.04917144	      0.01516223	      0.16784460	      0.89836255	      0.02255939	      0.81135932	     -1.16616561	      1.02499362	      0.11569523	     -0.71155420	     -1.17181445	     -0.06878574	      0.57924968	     -1.49909848	      1.64855968	     -1.29452061	     -0.32596050	      0.25098652	      0.94741390	     -0.01744223	      0.01211223	      0.02067813
      4.99953667	      2.63853406	     -0.07187974	     -0.34121917	      2.62961084	      1.15197576	      0.03287266	     -0.00566497	      0.04609971	      0.00785681	      0.18975896	      0.90226610	      0.01604329	      0.79138061	     -1.18391240	      1.03824345	      0.08719441	     -0.72186851	     -1.18061167	     -0.14322146	      0.58772401	     -1.52328770	      1.64775653	     -1.35994827	     -0.30991263	      0.20755195	      0.92387571	     -0.00489364	     -0.02209373	      0.00979256
      5.03286967	      2.62204416	     -0.09039020	     -0.34148506	      2.63304163	      1.15212450	      0.03080469	      0.00789824	      0.04157895	     -0.01716065	      0.23539403	      0.92027953	      0.01125668	      0.74618347	     -1.21067747	      1.06585500	      0.04897009	     -0.76314479	     -1.19733080	     -0.23545493	      0.61485315	     -1.56200838	      1.59799144	     -1.39966898	     -0.29860076	      0.12609508	      0.82104005	      0.00205176	      0.01247641	     -0.00174395
      5.06620267	      2.61243873	     -0.09639946	     -0.36023003	      2.63618109	      1.15201343	      0.03195901	      0.01042865	      0.03852878	     -0.00085513	      0.24703130	      0.97219117	      0.01523442	      0.73115273	     -1.23071631	      1.08070881	      0.04907727	     -0.76656859	     -1.22197858	     -0.26624002	      0.67189767	     -1.56360884	      1.59562407	     -1.43953326	     -0.28821200	      0.03523686	      0.77498181	      0.00862044	      0.00723410	      0.01920714
      5.09953567	      2.59559661	     -0.08530475	     -0.36185758	      2.63643740	      1.15174307	      0.03548822	     -0.00613954	      0.04137399	     -0.01998920	      0.28172795	      0.99299908	     -0.01149961	      0.73534447	     -1.23225473	      1.03958633	      0.06348022	     -0.73969327	     -1.23972548	     -0.25537967	      0.73857313	     -1.58918158	      1.57295294	     -1.48324638	     -0.29273546	     -0.04954185	      0.73449068	      0.00680726	     -0.02079865	      0.03541817
      5.13286867	      2.57364076	     -0.07653887	     -0.37850145	      2.63550271	      1.15172406	      0.03915590	     -0.01803157	      0.03764447	      0.00082532	      0.29467928	      1.00635257	     -0.05825932	      0.73444011	     -1.21947644	      1.02514689	      0.05656781	     -0.72405522	     -1.24448206	     -0.24175920	      0.77161739	     -1.58624344	      1.50274083	     -1.51959073	     -0.32472686	     -0.15695675	      0.63757549	     -0.00706182	      0.01501386	      0.02848959
      5.16620167	      2.55443104	     -0.08651173	     -0.39679309	      2.63385358	      1.15148859	      0.04032847	     -0.00630414	      0.03869812	      0.03346469	      0.29765426	      1.01368406	     -0.08550274	      0.72478788	     -1.21299003	      1.04349743	      0.02768467	     -0.74573146	     -1.24374119	     -0.22271162	      0.77146105	     -1.58147701	      1.51138175	     -1.54306325	     -0.39280435	     -0.28491978	      0.61495287	     -0.01707385	      0.01451221	      0.01286296
      5.19953467	      2.55798441	     -0.08718214	     -0.38466705	      2.62988303	      1.14981191	      0.03928864	      0.00268248	      0.03721734	      0.01879607	      0.30860404	      0.99725187	     -0.07417770	      0.75890966	     -1.23996943	      1.03793014	      0.00728438	     -0.75403536	     -1.24237151	     -0.23458838	      0.74950296	     -1.59118278	      1.51454463	     -1.55680515	     -0.39822614	     -0.48417758	      0.52100194	     -0.01596821	     -0.03988833	      0.01105663
      5.23286767	      2.56775239	     -0.09030178	     -0.37240336	      2.62582378	      1.14706498	      0.03678187	      0.01217825	      0.04292921	      0.02840952	      0.27627720	      0.98389946	     -0.04883166	      0.80342052	     -1.28641812	      1.03485434	      0.00388060	     -0.76551334	     -1.25060975	     -0.28083913	      0.73276271	     -1.58485883	      1.46139107	     -1.54989306	     -0.39303617	     -0.74544646	      0.54337997	      0.00164055	     -0.00239597	      0.03726450
      5.26620067	      2.59013136	     -0.09240099	     -0.36039039	      2.62287752	      1.14415736	      0.03425316	      0.02265688	      0.04546763	      0.03203734	      0.25110880	      0.95261824	     -0.02579938	      0.85073403	     -1.32165543	      1.03539950	      0.02193354	     -0.76661371	     -1.25935813	     -0.29699339	      0.73949092	     -1.59188380	      1.48888836	     -1.56686636	     -0.34779824	     -1.01566143	      0.48683131	      0.01905164	      0.03552237	      0.04117191
      5.29953367	      2.60264394	     -0.09245071	     -0.35684643	      2.62202198	      1.14264970	      0.03357556	      0.02676589	      0.04658344	      0.02627206	      0.25709632	      0.91290742	     -0.03353039	      0.87451050	     -1.32546202	      1.05380042	      0.02677181	     -0.77012713	     -1.25243235	     -0.30400598	      0.74917589	     -1.59197484	      1.49188947	     -1.57318946	     -0.34008888	     -1.26236828	      0.50254792	      0.02523191	     -0.00961242	      0.00925519
      5.33286667	      2.59364658	     -0.09074237	     -0.37916474	      2.62412705	      1.14277140	      0.03575029	      0.02168833	      0.04650735	      0.05462233	      0.25352580	      0.91395055	     -0.06809723	      0.87329169	     -1.30877140	      1.09759369	      0.01856960	     -0.77883173	     -1.23186592	     -0.31459136	      0.76966102	     -1.58756614	      1.43531693	     -1.58134323	     -0.37911066	     -1.46056719	      0.47398982	      0.00982621	     -0.01481096	     -0.00723694
      5.36619967	      2.58475633	     -0.08945848	     -0.38559374	      2.62696523	      1.14372916	      0.03897974	      0.01937446	      0.04660439	      0.03046006	      0.28494258	      0.93067517	     -0.08296018	      0.87054003	     -1.29043897	      1.09602817	      0.04545450	     -0.77227938	     -1.21400319	     -0.26880768	      0.80221402	     -1.58753232	      1.47224668	     -1.55440243	     -0.43716035	     -1.51361079	      0.46262969	     -0.01593461	      0.01837034	      0.01131924
      5.39953267	      2.58107803	     -0.07083140	     -0.39689461	      2.63005955	      1.14480273	      0.04256240	     -0.00862887	      0.05013377	      0.02872503	      0.28823675	      0.98256891	     -0.08709094	      0.88732540	     -1.29869978	      1.08524681	      0.08164593	     -0.74181196	     -1.20465562	     -0.23730759	      0.82691967	     -1.59076893	      1.44820439	     -1.50428002	     -0.43556942	     -1.53134913	      0.46657624	     -0.01901435	     -0.00831119	      0.04463167
      5.43286567	      2.57911275	     -0.06272660	     -0.40005373	      2.63361117	      1.14579850	      0.04271541	     -0.02824778	      0.05140469	      0.02781171	      0.28253404	      1.01029759	     -0.09622665	      0.87492467	     -1.32485852	      1.09220016	      0.09479478	     -0.74242792	     -1.20857477	     -0.25077813	      0.81929385	     -1.58970363	      1.39385297	     -1.44876662	     -0.39562588	     -1.49547093	      0.46334862	      0.00111003	     -0.01207359	      0.04357642
      5.46619867	      2.58961721	     -0.07917380	     -0.38102718	      2.63678557	      1.14646859	      0.03826949	     -0.01273018	      0.04516292	      0.00169188	      0.27702109	      0.97787484	     -0.09344932	      0.82589582	     -1.33850964	      1.10661771	      0.09403735	     -0.78232878	     -1.21877823	     -0.24888778	      0.80201045	     -1.58721967	      1.47017407	     -1.37581954	     -0.31900470	     -1.52165474	      0.48251943	      0.01719487	      0.02092322	      0.01366202
      5.49953167	      2.59801470	     -0.07544542	     -0.36549239	      2.63778653	      1.14702209	      0.03430421	     -0.02457533	      0.03747995	      0.01651820	      0.21616876	      0.95001664	     -0.09408016	      0.79815676	     -1.32847274	      1.11639434	      0.06788549	     -0.80482708	     -1.21467617	     -0.28011222	      0.78911327	     -1.58842875	      1.46237328	     -1.31367553	     -0.21062020	     -1.52717253	      0.50051330	      0.02333886	     -0.00274134	      0.00412723
      5.53286467	      2.59444419	     -0.07494824	     -0.33178312	      2.63698942	      1.14805010	      0.03098735	     -0.03167519	      0.03642939	     -0.01090194	      0.18447788	      0.92760034	     -0.07317128	      0.77112856	     -1.29392865	      1.07079580	      0.05686875	     -0.82423627	     -1.20482158	     -0.29544208	      0.78007253	     -1.58716392	      1.42622876	     -1.24642518	     -0.16882974	     -1.28373725	      0.56610966	      0.00136541	     -0.01359609	      0.00700648
      5.56619767	      2.58739113	     -0.07773707	     -0.32161250	      2.63698961	      1.14945918	      0.03038419	     -0.03126965	      0.03706799	     -0.00921726	      0.15461223	      0.95938875	     -0.03173311	      0.75155453	     -1.26681939	      1.02889617	      0.06747893	     -0.82879971	     -1.20206227	     -0.24265201	      0.79449027	     -1.58720902	      1.48762732	     -1.19837954	     -0.17377049	     -0.92734694	      0.60415983	     -0.02988201	      0.01224109	      0.01517668
      5.59953067	      2.58065820	     -0.07090351	     -0.32882646	      2.63756862	      1.15122111	      0.03288671	     -0.03824668	      0.03852205	      0.00726454	      0.13954466	      1.00351786	     -0.02144696	      0.74100975	     -1.27118721	      1.01380666	      0.06745934	     -0.81184745	     -1.20447969	     -0.20751878	      0.80385395	     -1.58525988	      1.45349371	     -1.14150372	     -0.17751254	     -0.60844388	      0.65690667	     -0.04086794	      0.00276552	      0.00902532
      5.63286367	      2.58766010	     -0.06875251	     -0.32316639	      2.63802712	      1.15311480	      0.03587054	     -0.02835793	      0.03693356	     -0.02095880	      0.16534055	      0.98950022	     -0.04843228	      0.72217082	     -1.28817852	      1.00988149	      0.06173678	     -0.78932903	     -1.20639666	     -0.19430063	      0.80554749	     -1.58344461	      1.41922100	     -1.05090988	     -0.14942080	     -0.40182913	      0.68000526	     -0.02656521	     -0.01953094	     -0.00070233
      5.66619667	      2.60087368	     -0.05619417	     -0.34042713	      2.63817058	      1.15502488	      0.04083738	     -0.02955152	      0.03598621	      0.00528753	      0.14814154	      0.97745457	     -0.09549472	      0.72033604	     -1.28774966	      1.04198891	      0.03778630	     -0.75019449	     -1.19784897	     -0.19228493	      0.82011049	     -1.58195433	      1.49490124	     -0.93998126	     -0.10071793	     -0.25931330	      0.76499203	      0.01611102	      0.00074257	      0.02231751
      5.69952967	      2.62198923	     -0.05022843	     -0.34503233	      2.63705804	      1.15693289	      0.04468334	     -0.01542997	      0.03920118	      0.00653425	      0.15101900	      0.95264144	     -0.10066694	      0.73215535	     -1.24660661	      1.04713079	      0.03227284	     -0.71063601	     -1.18074385	     -0.23809998	      0.81040588	     -1.56340750	      1.49689448	     -0.83262228	     -0.04290881	     -0.07902455	      0.84208189	      0.03126515	      0.01476107	      0.02997407
      5.73286267	      2.64857773	     -0.05326504	     -0.34335294	      2.63483059	      1.15835819	      0.04685119	      0.01342440	      0.04352889	     -0.00091282	      0.16577586	      0.94071045	     -0.05222268	      0.75384175	     -1.18534091	      1.03332402	      0.04955065	     -0.67995523	     -1.16846066	     -0.27146769	      0.78934574	     -1.51734712	      1.48058488	     -0.74459311	      0.00299807	      0.16538443	      0.92723507	      0.01141483	     -0.00916492	      0.01189639
      5.76619567	      2.66014309	     -0.05827337	     -0.35514372	      2.63203142	      1.15889848	      0.04800226	      0.03283770	      0.04616100	      0.03939734	      0.13952398	      0.95162119	     -0.01710569	      0.76597118	     -1.15202035	      1.03760792	      0.04429945	     -0.67667930	     -1.16673769	     -0.26112633	      0.80118181	     -1.50309510	      1.54314318	     -0.67955401	      0.02702876	      0.40260795	      1.03906628	     -0.00417144	      0.00198255	      0.00644643
      5.79952867	      2.65159747	     -0.04453571	     -0.33678838	      2.62669718	      1.15871573	      0.04842021	      0.01470908	      0.04345939	      0.02357858	      0.14551414	      0.91800161	     -0.04141865	      0.77727568	     -1.15949385	      1.00240183	      0.00292713	     -0.68148591	     -1.16588409	     -0.23703371	      0.79412147	     -1.46264769	      1.54974065	     -0.61859720	      0.03913183	      0.59876694	      1.08676126	      0.01038174	      0.01932984	      0.00630428
      5.83286167	      2.64495748	     -0.05900149	     -0.33372551	      2.62302880	      1.15878829	      0.04578027	      0.02803568	      0.03902781	      0.04605441	      0.12336619	      0.89868015	     -0.04041979	      0.75354467	     -1.15614817	      0.98151501	     -0.00418508	     -0.72085189	     -1.17902194	     -0.19517749	      0.78103125	     -1.40421397	      1.51734320	     -0.54432454	      0.03671627	      0.76169068	      1.18018491	      0.01762173	     -0.00540974	      0.02188280
      5.86619467	      2.64268855	     -0.06500781	     -0.34210116	      2.61986121	      1.15943250	      0.04415535	      0.02944396	      0.03332386	      0.08090845	      0.10446437	      0.91684200	      0.00210468	      0.75166311	     -1.11107202	      0.95528512	      0.00993159	     -0.74106771	     -1.18678860	     -0.14473697	      0.74347788	     -1.36086149	      1.55391476	     -0.45000373	      0.04230351	      0.88889470	      1.29277740	      0.01830712	     -0.01894261	      0.03117702
      5.89952767	      2.61675034	     -0.05676695	     -0.33263609	      2.61687862	      1.16015220	      0.04354864	      0.00013827	      0.04452372	      0.06618731	      0.12318762	      0.92725839	      0.02594916	      0.75128607	     -1.03808602	      0.90757625	     -0.00698631	     -0.75999355	     -1.18038839	     -0.14405377	      0.67444749	     -1.33406284	      1.57413176	     -0.33132166	      0.03515722	      0.81810740	      1.37793836	      0.01341948	      0.01331435	      0.02687476
      5.93286067	      2.62778550	     -0.04618096	     -0.34138232	      2.61747672	      1.16072843	      0.04191067	     -0.02209813	      0.03240300	      0.09368324	      0.10035718	      0.93601435	      0.05984481	      0.76023866	     -0.97614905	      0.90955021	      0.00047145	     -0.76200646	     -1.17658073	     -0.15201296	      0.61462078	     -1.24575479	      1.56887171	     -0.29321666	      0.13385016	      0.89848326	      1.47973398	     -0.00457056	      0.00128323	      0.02824600
      5.96619367	      2.62543778	     -0.07041654	     -0.33377906	      2.62184452	      1.16079177	      0.03686544	     -0.00794992	      0.02862931	      0.06886760	      0.11952092	      0.89888690	      0.05546642	      0.70029025	     -0.94594322	      0.93297879	      0.00005294	     -0.82434800	     -1.18622014	     -0.14345562	      0.58072571	     -1.18988773	      1.57959208	     -0.30522448	      0.18542682	      0.80319843	      1.61851016	     -0.02432726	     -0.00726483	      0.01698084
      5.99952667	      2.65165858	     -0.07211680	     -0.34273164	      2.62702060	      1.16148162	      0.03432581	     -0.01085185	      0.00310740	      0.05792534	      0.14593986	      0.91641933	      0.09874176	      0.69797471	     -0.93513954	      0.96601930	      0.03039590	     -0.82575692	     -1.18831619	     -0.09436826	      0.53917524	     -1.09533738	      1.59376304	     -0.38709639	      0.24372051	      0.75177548	      1.64150669	     -0.01822737	     -0.00697207	     -0.00311572
      6.03285967	      2.65160977	     -0.07106068	     -0.36395586	      2.63161416	      1.16304504	      0.03356494	     -0.02450709	     -0.00293387	      0.06581122	      0.16980762	      0.96284998	      0.13770312	      0.69400486	     -0.89868543	      0.99490677	      0.04191984	     -0.82467116	     -1.17805668	     -0.04406821	      0.49365947	     -1.01228283	      1.54199174	     -0.51108573	      0.22332098	      0.66685160	      1.70284032	      0.00187887	      0.01307754	     -0.00011271
      6.06619267	      2.63127058	     -0.09251595	     -0.36973366	      2.63373577	      1.16476032	      0.03222735	     -0.01388494	      0.03239836	      0.05297783	      0.19626025	      0.96118757	      0.16207055	      0.65204467	     -0.81367904	      0.98968674	      0.05560285	     -0.84913019	     -1.17426606	      0.02888024	      0.42051461	     -0.89876962	      1.53922755	     -0.58710652	      0.14871582	      0.53330804	      1.77788448	     -0.00091167	     -0.00818916	      0.03376468
      6.09952567	      2.65680147	     -0.07663643	     -0.38342083	      2.63176934	      1.16551791	      0.03435507	     -0.01664598	      0.01845954	      0.08789099	      0.15794151	      0.98051300	      0.21055934	      0.69717783	     -0.75666933	      0.98522819	      0.09166668	     -0.78984512	     -1.18185824	      0.08345212	      0.35814364	     -0.79754497	      1.50934684	     -0.60688940	      0.10230258	      0.35670581	      1.79533694	     -0.01704922	     -0.01577190	      0.06979005
      6.13285867	      2.65594212	     -0.06630755	     -0.35674804	      2.62716147	      1.16448840	      0.03501314	     -0.02458284	      0.03786775	      0.05684692	      0.15671852	      0.94583948	      0.19853169	      0.71733046	     -0.75728735	      0.98018200	      0.05048301	     -0.77397046	     -1.19896261	      0.10468212	      0.26921573	     -0.69582694	      1.45382639	     -0.64056967	      0.08390051	      0.20538977	      1.84874671	     -0.02134506	      0.01303653	      0.03963268
      6.16619167	      2.68821533	     -0.07729521	     -0.33725736	      2.62313597	      1.16290499	      0.03293110	      0.00960332	      0.03268631	      0.05199607	      0.12898482	      0.93300954	      0.26227140	      0.74963817	     -0.75096168	      1.02135547	      0.01241602	     -0.77948341	     -1.22220235	      0.13209263	      0.17629927	     -0.58031940	      1.43410161	     -0.70474440	      0.10303900	      0.08559340	      1.88807155	     -0.01268481	      0.00725362	     -0.01089478
      6.19952467	      2.71360726	     -0.09128949	     -0.31989636	      2.61963878	      1.16161310	      0.03095673	      0.04337969	      0.02490946	      0.04747284	      0.10033056	      0.93516460	      0.33613061	      0.78129114	     -0.71651298	      1.04829195	     -0.01985419	     -0.78985338	     -1.23618765	      0.15965258	      0.09978380	     -0.47474279	      1.36180050	     -0.82030499	      0.11931775	     -0.01053557	      1.88962033	      0.01304239	     -0.01368156	     -0.02516613
      6.23285767	      2.69455147	     -0.07892369	     -0.30159007	      2.61687739	      1.16077615	      0.03364389	      0.02736662	      0.03714854	      0.00222865	      0.12860963	      0.93713296	      0.32010415	      0.79850257	     -0.68015899	      1.01580116	     -0.05685134	     -0.77784045	     -1.23764819	      0.18418914	      0.00920400	     -0.35954330	      1.27844699	     -0.95596610	      0.07230402	     -0.10812502	      1.89672096	      0.04076023	      0.01109306	     -0.00260989
      6.26619067	      2.69056396	     -0.08577602	     -0.34447596	      2.61875034	      1.16091655	      0.03766666	      0.04565670	      0.03566136	      0.05988976	      0.11461975	      1.00597739	      0.33306615	      0.80057432	     -0.62671915	      1.02143090	     -0.01487707	     -0.75207620	     -1.25386924	      0.25249660	     -0.07503398	     -0.22476564	      1.23897598	     -1.06513398	      0.00250562	     -0.19974435	      1.85946385	      0.01231385	      0.01268946	      0.03884355
      6.29952367	      2.67065189	     -0.08024468	     -0.36834536	      2.62102864	      1.16081390	      0.04237588	      0.03668806	      0.03680894	      0.04988712	      0.17660127	      1.05486444	      0.30561588	      0.79445695	     -0.59726782	      1.01182267	      0.00455337	     -0.73454420	     -1.27290593	      0.32845128	     -0.14671173	     -0.10559419	      1.10672699	     -1.18559695	     -0.07300305	     -0.26289721	      1.83259853	     -0.00681628	     -0.01369042	      0.02739581
      6.33285667	      2.66338207	     -0.08840977	     -0.38472795	      2.62385364	      1.16004745	      0.04365129	      0.04184247	      0.03716567	      0.03792315	      0.22846714	      1.09821225	      0.31265549	      0.78482010	     -0.57685356	      1.03339340	      0.00471259	     -0.75676341	     -1.29239878	      0.40362315	     -0.21377920	      0.05223323	      1.04336019	     -1.29230807	     -0.08032332	     -0.34476363	      1.80468296	     -0.01084741	     -0.00805614	      0.00619562
      6.36618967	      2.66017981	     -0.09745657	     -0.39945180	      2.62589458	      1.15819152	      0.04180097	      0.03964723	      0.03200073	      0.06613649	      0.21395604	      1.13868814	      0.33405285	      0.77921840	     -0.56619285	      1.07789047	     -0.02027426	     -0.80730726	     -1.30383763	      0.47467805	     -0.23889321	      0.14491909	      0.98696771	     -1.39685318	     -0.03467845	     -0.47325173	      1.77104459	      0.01588834	      0.01741087	      0.01968718
      6.39952267	      2.65972034	     -0.10613248	     -0.36383447	      2.62486286	      1.15556303	      0.03646772	      0.03590402	      0.01675346	     -0.00022867	      0.24846213	      1.10880278	      0.35790159	      0.77424000	     -0.55489301	      1.05314922	     -0.03116484	     -0.86349601	     -1.30805158	      0.50366374	     -0.25443387	      0.28738194	      0.89338160	     -1.50043896	     -0.01602424	     -0.59893457	      1.75173793	      0.03636902	      0.00180398	      0.02828105
      6.43285567	      2.66581468	     -0.11292331	     -0.37367059	      2.62417876	      1.15337286	      0.03149971	      0.03547152	     -0.00004369	      0.03520214	      0.22359996	      1.14809926	      0.40712686	      0.79238644	     -0.55861595	      1.05418572	     -0.01167737	     -0.90060799	     -1.31830303	      0.52916532	     -0.29910614	      0.34361324	      0.84552385	     -1.59353471	     -0.03696541	     -0.69762320	      1.69890293	      0.01117737	     -0.01889472	      0.02710136
      6.46618867	      2.65490804	     -0.11807177	     -0.38892167	      2.62312600	      1.15207151	      0.02747410	      0.02734921	      0.00372474	      0.06774765	      0.22158905	      1.14354118	      0.39733635	      0.77310137	     -0.56460352	      1.04606896	      0.00570227	     -0.93352425	     -1.33687424	      0.52598919	     -0.36053570	      0.48226183	      0.74155798	     -1.67861126	     -0.10939337	     -0.73742138	      1.64328388	     -0.03177458	      0.00619940	      0.00479879
      6.49952167	      2.66807672	     -0.11462105	     -0.39598159	      2.62138175	      1.15133629	      0.02505269	      0.02148155	      0.00523505	      0.05570047	      0.26363217	      1.13962067	      0.41226700	      0.79147389	     -0.55792420	      1.03310208	      0.04008875	     -0.92741764	     -1.36265865	      0.53872023	     -0.47364587	      0.53678577	      0.65742471	     -1.73705299	     -0.17464041	     -0.75307007	      1.60145860	     -0.05483591	      0.00041744	     -0.00943778
      6.53285467	      2.67738793	     -0.12048769	     -0.42222717	      2.62054730	      1.15080731	      0.02330073	      0.02223100	      0.02478439	      0.10662016	      0.23567526	      1.15453785	      0.43495676	      0.80293612	     -0.55147994	      1.08471450	      0.04584495	     -0.93776543	     -1.38485852	      0.54429891	     -0.54006955	      0.60635562	      0.57695191	     -1.77729397	     -0.21664162	     -0.79878445	      1.54938536	     -0.02805273	     -0.01359965	      0.03328355
      6.56618767	      2.69481545	     -0.11913435	     -0.40191339	      2.61809711	      1.14959126	      0.02232672	      0.02445046	      0.02291626	      0.06100703	      0.25849690	      1.10858198	      0.43617091	      0.82378874	     -0.56662241	      1.10532784	      0.03387003	     -0.93120202	     -1.39076950	      0.54556127	     -0.54882507	      0.71718323	      0.53958480	     -1.81016731	     -0.25745683	     -0.85331499	      1.50622684	      0.02324231	      0.01499980	      0.05924333
      6.59952067	      2.70841018	     -0.11642697	     -0.39152251	      2.61596158	      1.14855318	      0.02327938	      0.02725091	      0.03508514	      0.05184871	      0.25270961	      1.10264440	      0.45150892	      0.86315368	     -0.58879526	      1.13801932	      0.01063757	     -0.91600164	     -1.38309464	      0.56748234	     -0.51352247	      0.75405387	      0.50228534	     -1.82581801	     -0.24014211	     -0.94589526	      1.46903634	      0.04139781	      0.00134671	      0.03583199
      6.63285367	      2.71738761	     -0.11484996	     -0.39410275	      2.61479799	      1.14807559	      0.02568801	      0.03636017	      0.03856490	      0.07310611	      0.22885640	      1.09709190	      0.45687621	      0.88882156	     -0.58731787	      1.16593179	     -0.00265799	     -0.89085191	     -1.37328996	      0.59382801	     -0.43167290	      0.75186240	      0.49142911	     -1.84619745	     -0.23578685	     -1.03228607	      1.44941750	      0.01314297	     -0.00423673	     -0.01136558
      6.66618667	      2.71279875	     -0.10364502	     -0.37929059	      2.61373415	      1.14785439	      0.02956178	      0.03027955	      0.04143155	      0.03561391	      0.25700947	      1.05806174	      0.42863601	      0.89933742	     -0.57353480	      1.14753218	     -0.00947798	     -0.85303933	     -1.37398664	      0.60197472	     -0.34708243	      0.79693808	      0.48737763	     -1.87682614	     -0.25227995	     -1.10008205	      1.42492073	     -0.02402618	      0.00819945	     -0.03549331
      6.69951967	      2.71486995	     -0.10308589	     -0.40718200	      2.61542602	      1.14877994	      0.03321275	      0.03508144	      0.04930226	      0.07052311	      0.25104254	      1.09576094	      0.43869515	      0.91807222	     -0.56156072	      1.17342410	      0.01003295	     -0.81875891	     -1.38916154	      0.60576200	     -0.29237674	      0.84071802	      0.46988115	     -1.88618675	     -0.26227613	     -1.19301219	      1.40230319	     -0.03944250	     -0.00182063	      0.00180768
      6.73285267	      2.71775062	     -0.10327670	     -0.42978547	      2.61748869	      1.15059367	      0.03519753	      0.03545798	      0.04843654	      0.06501531	      0.30156716	      1.08425628	      0.41535344	      0.90375811	     -0.56767473	      1.20064517	      0.02101595	     -0.79942047	     -1.40012851	      0.59825917	     -0.29864529	      0.83633583	      0.47512771	     -1.88960715	     -0.27897918	     -1.28512306	      1.38414006	     -0.00353567	     -0.00231549	      0.03568057
      6.76618567	      2.71774922	     -0.10612370	     -0.45664413	      2.61839818	      1.15286824	      0.03531622	      0.03596215	      0.04642510	      0.08025232	      0.34088054	      1.07758989	      0.39772539	      0.88468117	     -0.57535978	      1.23232331	      0.01693154	     -0.80334470	     -1.39805146	      0.59484663	     -0.32136089	      0.81394062	      0.44510557	     -1.86113563	     -0.28542524	     -1.41199976	      1.38063106	      0.03755923	      0.00622713	      0.04126130
      6.79951867	      2.70912317	     -0.11087348	     -0.47943291	      2.61679421	      1.15428789	      0.03372735	      0.03865082	      0.04517950	      0.13035540	      0.32675009	      1.09598419	      0.40974044	      0.87961506	     -0.56696342	      1.24179336	      0.00836647	     -0.82821714	     -1.38832155	      0.57715783	     -0.32759786	      0.81550133	      0.47172149	     -1.81128605	     -0.29297163	     -1.57373335	      1.35375926	      0.03645114	      0.00749335	      0.03500559
      6.83285167	      2.67777189	     -0.11052700	     -0.45203219	      2.61126010	      1.15370614	      0.03121649	      0.03076773	      0.04458322	      0.10679065	      0.33571982	      1.05514998	      0.39569229	      0.86634305	     -0.55652337	      1.17033376	     -0.01137932	     -0.86896152	     -1.38010321	      0.56453137	     -0.29218890	      0.82030836	      0.47563668	     -1.75928694	     -0.37612057	     -1.51228259	      1.33998301	      0.00374019	      0.00087323	      0.01226992
      6.86618467	      2.66440584	     -0.10319008	     -0.44448574	      2.60589801	      1.15238791	      0.02876415	      0.02062365	      0.04220010	      0.16057297	      0.25944207	      1.06506840	      0.41226005	      0.88907228	     -0.55481252	      1.11642478	     -0.01608799	     -0.88687177	     -1.37613395	      0.55962642	     -0.24070546	      0.75636720	      0.53069314	     -1.68069927	     -0.37418470	     -1.52915055	      1.36801840	     -0.03844337	     -0.01895877	      0.01740404
      6.89951767	      2.66285386	     -0.10959159	     -0.41974524	      2.60311200	      1.15094145	      0.02510622	      0.02900705	      0.03653428	      0.15357281	      0.23569662	      1.00857505	      0.41285686	      0.87371396	     -0.55437304	      1.08269691	     -0.01463877	     -0.91912231	     -1.38102005	      0.57530157	     -0.18010624	      0.69337668	      0.56939790	     -1.63294214	     -0.32071777	     -1.58792470	      1.33767407	     -0.03913910	      0.00727227	      0.01135486
      6.93285067	      2.66256764	     -0.10445419	     -0.41577752	      2.60418307	      1.15135291	      0.02536820	      0.01926103	      0.03422421	      0.13700335	      0.25837570	      0.99159530	      0.40185982	      0.86834512	     -0.56256602	      1.10867233	     -0.03249839	     -0.92915384	     -1.38038941	      0.57881579	     -0.13827749	      0.67581484	      0.63418380	     -1.58231058	     -0.29445301	     -1.51830242	      1.36872004	      0.00554360	      0.00767015	     -0.00160308
      6.96618367	      2.66017448	     -0.10915713	     -0.45263275	      2.60954712	      1.15433210	      0.02856895	      0.02516566	      0.03454896	      0.17715972	      0.25639555	      1.01604040	      0.39670336	      0.84283844	     -0.54498798	      1.18180858	     -0.03359096	     -0.92451805	     -1.36483642	      0.59161792	     -0.07470697	      0.58303808	      0.69177839	     -1.51147459	     -0.33722937	     -1.38679714	      1.40869917	      0.03417406	     -0.00776363	      0.02246483
      6.99951667	      2.65735177	     -0.10541324	     -0.46084096	      2.61486593	      1.15746087	      0.03339749	      0.02727977	      0.03838782	      0.13837442	      0.30838290	      0.98859711	      0.36131990	      0.81200000	     -0.51903441	      1.17700467	     -0.00085271	     -0.87685265	     -1.33036685	      0.58456468	     -0.01655269	      0.51385302	      0.77380061	     -1.44234095	     -0.40496312	     -1.20657300	      1.38653115	      0.01504427	     -0.00606703	      0.04564910
      7.03284967	      2.66138061	     -0.08395649	     -0.48558427	      2.61907957	      1.16043908	      0.03973210	      0.00946514	      0.04632897	      0.16799826	      0.28859695	      1.00918488	      0.33739370	      0.82230880	     -0.51339195	      1.16708694	      0.04832033	     -0.79281209	     -1.28753424	      0.57015924	      0.05377449	      0.42518305	      0.83194536	     -1.34444985	     -0.42009517	     -1.06846157	      1.41896519	     -0.02502250	     -0.00142088	      0.05637061
      7.06618267	      2.67017220	     -0.08319495	     -0.48620570	      2.62174094	      1.16191751	      0.04163647	      0.01825943	      0.04739568	      0.17271707	      0.26862853	      0.96589546	      0.31684406	      0.80114831	     -0.50621381	      1.17346405	      0.08020018	     -0.75602861	     -1.26134160	      0.53845965	      0.12755246	      0.31486714	      0.93054695	     -1.25429827	     -0.45168006	     -0.91982492	      1.46654328	     -0.03498195	      0.01283845	      0.02537621
      7.09951567	      2.68085407	     -0.08505386	     -0.45888015	      2.62184307	      1.16169985	      0.04013797	      0.02541537	      0.04553377	      0.14139648	      0.25436352	      0.91410683	      0.32797484	      0.79366824	     -0.51467308	      1.19779988	      0.05604697	     -0.75419172	     -1.25242129	      0.48111383	      0.18253192	      0.22576318	      1.03754843	     -1.17965746	     -0.47149188	     -0.77088699	      1.47629971	      0.00271064	     -0.00821802	     -0.00916682
      7.13284867	      2.69177296	     -0.08246304	     -0.43504358	      2.61981017	      1.16113641	      0.03786649	      0.02293359	      0.04740695	      0.14232137	      0.19641542	      0.89494087	      0.36479902	      0.80899617	     -0.53801643	      1.22516121	      0.01721642	     -0.75746379	     -1.24940076	      0.44137638	      0.21997946	      0.09869670	      1.10240607	     -1.08968103	     -0.47304228	     -0.64653211	      1.51618486	      0.04552025	     -0.01357525	      0.00317781
      7.16618167	      2.70889451	     -0.08040746	     -0.40413160	      2.61673091	      1.16103725	      0.03523916	      0.02727407	      0.04617917	      0.11296818	      0.17246288	      0.81468107	      0.36130037	      0.79653317	     -0.55501515	      1.19290965	      0.03041511	     -0.73948486	     -1.23514907	      0.41575064	      0.19564666	     -0.00525720	      1.22318536	     -0.99856193	     -0.49857805	     -0.49350295	      1.57327426	      0.03862421	      0.01597474	      0.02236141
      7.19951467	      2.71314076	     -0.07094000	     -0.41980937	      2.61528681	      1.16275216	      0.03547359	      0.01814672	      0.04661542	      0.16638296	      0.12220781	      0.79135563	      0.32915911	      0.78201101	     -0.57886550	      1.16322926	      0.07120795	     -0.70405236	     -1.19885900	      0.40107662	      0.16924529	     -0.09532972	      1.27301397	     -0.91215470	     -0.54379419	     -0.33264928	      1.58924143	     -0.00568277	      0.01126044	      0.02126609
      7.23284767	      2.70252537	     -0.06986610	     -0.43623496	      2.61517129	      1.16490411	      0.03646729	      0.01334028	      0.04792490	      0.18741440	      0.12802125	      0.79526483	      0.30609744	      0.76217444	     -0.58796589	      1.13315115	      0.10715021	     -0.69227868	     -1.16233143	      0.41474095	      0.12574753	     -0.22633327	      1.35752800	     -0.81580113	     -0.62890014	     -0.18841832	      1.61979119	     -0.03827131	     -0.01024760	     -0.00641053
      7.26618067	      2.68478942	     -0.07023363	     -0.43856634	      2.61577914	      1.16623687	      0.03722508	      0.00392905	      0.04527021	      0.18156501	      0.13619061	      0.79455587	      0.28024413	      0.74020799	     -0.59001083	      1.11571307	      0.10598354	     -0.70394228	     -1.14022285	      0.41642117	      0.11195371	     -0.27745169	      1.45933103	     -0.71245061	     -0.67843260	     -0.07189860	      1.65517080	     -0.02035179	      0.00164182	      0.00701667
      7.29951367	      2.66859544	     -0.06867471	     -0.43384906	      2.61702638	      1.16684681	      0.03774097	     -0.00976250	      0.04187242	      0.18368677	      0.10857822	      0.79041809	      0.24601674	      0.71980711	     -0.60757370	      1.10964155	      0.08763670	     -0.72245053	     -1.13432212	      0.43315580	      0.15530169	     -0.36311197	      1.51743492	     -0.62970256	     -0.63120200	      0.06730220	      1.67991539	      0.02197365	      0.00839417	      0.05095350
      7.33284667	      2.67260201	     -0.06767065	     -0.41338264	      2.61885065	      1.16708304	      0.03785054	     -0.01184605	      0.03713321	      0.13189215	      0.13776753	      0.77402145	      0.23010205	      0.70720402	     -0.64055347	      1.07903456	      0.10445743	     -0.72440485	     -1.13309404	      0.45803534	      0.15680593	     -0.45905635	      1.61563057	     -0.56246138	     -0.53613623	      0.25136266	      1.72967704	      0.03361006	     -0.01484356	      0.03499894
      7.36617967	      2.67397938	     -0.07870267	     -0.43501966	      2.62265074	      1.16911986	      0.03837168	      0.00127698	      0.03270707	      0.15787987	      0.14178735	      0.79350260	      0.19961762	      0.67105788	     -0.68005682	      1.08031903	      0.13461214	     -0.73422258	     -1.11477681	      0.44531939	      0.13934581	     -0.49603598	      1.64623151	     -0.44062020	     -0.45738232	      0.37578275	      1.77270534	      0.00429310	      0.00761285	     -0.01800476
      7.39951267	      2.66641067	     -0.08422227	     -0.46149821	      2.62563704	      1.17179943	      0.03979913	      0.00382112	      0.02833322	      0.17423731	      0.17268783	      0.81240313	      0.14409632	      0.63486218	     -0.71468378	      1.07139420	      0.15465856	     -0.74011995	     -1.07817789	      0.42544299	      0.07795015	     -0.54938770	      1.67057429	     -0.29076773	     -0.43646297	      0.45409614	      1.77785021	     -0.02296863	      0.01620355	     -0.04228227
      7.43284567	      2.65905419	     -0.06738316	     -0.47059599	      2.62556605	      1.17322006	      0.04199944	     -0.02355915	      0.02194764	      0.16368220	      0.20098152	      0.82536371	      0.10069121	      0.63720647	     -0.74376906	      1.03721810	      0.16228900	     -0.72082420	     -1.04832877	      0.43179709	     -0.00484576	     -0.61346043	      1.71471223	     -0.20181874	     -0.42132537	      0.59528367	      1.78016047	     -0.01675926	     -0.02389447	      0.01714702
      7.46617867	      2.65529293	     -0.07176724	     -0.47031549	      2.62388840	      1.17298144	      0.04119307	     -0.02178191	      0.01837498	      0.18202639	      0.16515790	      0.82211769	      0.08355349	      0.62174386	     -0.76793995	      1.01320089	      0.16493523	     -0.73200617	     -1.05552882	      0.47437032	     -0.02956189	     -0.62584394	      1.68990982	     -0.17033037	     -0.36837274	      0.81251172	      1.77846356	     -0.00177744	      0.00117334	      0.10220153
      7.49951167	      2.66632372	     -0.08592675	     -0.43899881	      2.62065362	      1.17082155	      0.03853492	      0.00749840	     -0.00927313	      0.14297161	      0.17201568	      0.78675456	      0.08891246	      0.60611392	     -0.82254159	      0.98187751	      0.16227965	     -0.75433209	     -1.08383261	      0.55023694	     -0.03491282	     -0.60943381	      1.66554376	     -0.10463793	     -0.37064341	      0.79300686	      1.75830615	      0.00548368	      0.03849245	      0.07335189
      7.53284467	      2.67111823	     -0.06755289	     -0.42496029	      2.61688095	      1.16899904	      0.03861896	     -0.01315110	     -0.01340975	      0.15922122	      0.13641548	      0.78603789	      0.06961220	      0.62918715	     -0.91951958	      0.97522123	      0.11893853	     -0.74222362	     -1.08366378	      0.60593218	     -0.08057553	     -0.53862431	      1.67052683	     -0.07713874	     -0.29471817	      0.72515511	      1.70899153	      0.01024200	     -0.04394829	     -0.01613180
      7.56617767	      2.68094882	     -0.05276278	     -0.39999955	      2.61453634	      1.16789809	      0.03782299	     -0.02743959	     -0.02722438	      0.15119150	      0.10290126	      0.75620669	      0.04092612	      0.63726402	     -0.98966247	      0.94363321	      0.09557107	     -0.72789284	     -1.06070736	      0.64871935	     -0.08778301	     -0.57848413	      1.59852984	     -0.08766019	     -0.15547613	      0.73353350	      1.65689068	      0.00283598	     -0.01048453	     -0.05759834
      7.59951067	      2.69432496	     -0.07992806	     -0.37478414	      2.61698563	      1.16781364	      0.03509204	      0.00844378	     -0.02026982	      0.09393695	      0.12128892	      0.72308440	      0.03479061	      0.58752162	     -1.00930758	      0.91440830	      0.12096687	     -0.75445088	     -1.05746302	      0.66932033	     -0.14135633	     -0.52969752	      1.54904300	     -0.06122736	     -0.02177775	      0.73503667	      1.60809772	     -0.01838937	      0.04809041	     -0.01024609
      7.63284367	      2.71295472	     -0.08260815	     -0.41215406	      2.62393614	      1.16961936	      0.03821363	      0.02029172	     -0.03818716	      0.11494103	      0.13535707	      0.79296920	      0.04115506	      0.57632480	     -1.03417705	      0.96708155	      0.14713171	     -0.73818474	     -1.06969562	      0.68726853	     -0.18513001	     -0.47614805	      1.47476990	      0.00950780	      0.06523363	      0.67361193	      1.55703822	     -0.00744076	     -0.01119856	      0.05503410
      7.66617667	      2.67603551	     -0.07508447	     -0.43299811	      2.63094847	      1.17142511	      0.04455958	     -0.00896865	     -0.03079847	      0.07971147	      0.22008661	      0.86056307	     -0.04581114	      0.54854720	     -1.08137906	      0.99181911	      0.11933980	     -0.73903394	     -1.08323420	      0.71254411	     -0.18783467	     -0.48531754	      1.36052401	      0.09461542	      0.11299137	      0.56732460	      1.46572339	      0.03197145	     -0.02721483	      0.04681735
      7.69950967	      2.65065262	     -0.06717830	     -0.44077918	      2.63597027	      1.17159834	      0.05009132	     -0.02625396	     -0.04124305	      0.06098852	      0.25113993	      0.91085300	     -0.11018304	      0.52974861	     -1.12074111	      0.97202449	      0.13149304	     -0.73116196	     -1.09432589	      0.74014277	     -0.15323660	     -0.34317418	      1.32019581	      0.15909036	      0.22366381	      0.49450953	      1.34431035	      0.02593177	      0.03431091	      0.03025250
      7.73284267	      2.62946787	     -0.07982001	     -0.43275845	      2.63882484	      1.16981032	      0.05174880	     -0.01552179	     -0.04266895	      0.05780138	      0.23018142	      0.94873118	     -0.11363744	      0.50282000	     -1.14138020	      0.92848981	      0.15179983	     -0.75726510	     -1.10280922	      0.82101670	     -0.07041625	     -0.30575901	      1.23170614	      0.17591847	      0.36614872	      0.48107561	      1.31481776	     -0.01906842	      0.00703612	      0.02343751
      7.76617567	      2.62573849	     -0.07089215	     -0.39838626	      2.63783805	      1.16715019	      0.05155236	     -0.03276910	     -0.04130630	      0.00696045	      0.23818454	      0.95118820	     -0.07804775	      0.52289161	     -1.16782219	      0.88844307	      0.13021257	     -0.76808638	     -1.09986275	      0.87558891	     -0.06490302	     -0.24596618	      1.13194199	      0.18803441	      0.50375714	      0.50494057	      1.23823532	     -0.03578936	     -0.05851041	     -0.00057912
      7.79950867	      2.63563686	     -0.08110706	     -0.39069659	      2.63689703	      1.16468768	      0.04826207	     -0.02251099	     -0.04432448	      0.01328578	      0.21988872	      0.94615845	     -0.05463800	      0.51990262	     -1.20123685	      0.93222034	      0.08074017	     -0.81555384	     -1.11493601	      0.92469434	     -0.09784295	     -0.17611326	      1.05352959	      0.23415999	      0.58602899	      0.48444693	      1.13559661	     -0.01690378	      0.02498231	     -0.01174634
      7.83284167	      2.64734639	     -0.08209552	     -0.38302586	      2.63424578	      1.16248699	      0.04465355	     -0.02565352	     -0.04852218	      0.01627927	      0.21120832	      0.90647504	     -0.08508792	      0.51522808	     -1.24820074	      0.96066014	      0.05256143	     -0.84790920	     -1.14557154	      0.95482624	     -0.13835637	     -0.13792013	      0.94015097	      0.28157893	      0.60044147	      0.42315387	      1.09565392	      0.02510175	      0.04078185	     -0.00036966
      7.86617467	      2.66638670	     -0.07741406	     -0.37391789	      2.63085943	      1.16055562	      0.04179987	     -0.02792415	     -0.05266805	      0.02192174	      0.19352267	      0.85737174	     -0.10978251	      0.52402680	     -1.28940444	      0.92905249	      0.08665878	     -0.84604851	     -1.17486939	      0.97825628	     -0.16544486	     -0.08184180	      0.85280220	      0.31241179	      0.62040702	      0.38432556	      0.98057840	      0.03167485	     -0.05253202	      0.03192278
      7.89950767	      2.64844066	     -0.08849105	     -0.37703502	      2.62898874	      1.15959739	      0.03987927	     -0.01783873	     -0.04939234	      0.05708729	      0.16470765	      0.85667591	     -0.11729332	      0.50993348	     -1.30442903	      0.89670689	      0.10039710	     -0.87534943	     -1.18443110	      0.99477567	     -0.10354880	     -0.03603036	      0.78557303	      0.27084381	      0.62851825	      0.33404992	      0.93090649	     -0.00635642	      0.01309353	      0.04160903
      7.93284067	      2.63043503	     -0.07621020	     -0.37222947	      2.62792452	      1.15899431	      0.04181157	     -0.03696583	     -0.04752086	      0.04401592	      0.19219010	      0.88415120	     -0.07854654	      0.54433422	     -1.30674670	      0.88211175	      0.08332989	     -0.87359787	     -1.17843724	      1.00274314	     -0.04379747	      0.00164353	      0.76438961	      0.25896526	      0.64916763	      0.27324028	      0.83215834	     -0.02926576	      0.04181435	      0.00913053
      7.96617367	      2.62775834	     -0.08560068	     -0.37367053	      2.63014908	      1.15844820	      0.04340874	     -0.02485517	     -0.04526644	      0.02812029	      0.21874424	      0.91492895	     -0.02456842	      0.55716195	     -1.29942801	      0.91954612	      0.07360689	     -0.89276877	     -1.18235305	      1.02078470	      0.04348239	      0.05510263	      0.67558267	      0.32875380	      0.67850431	      0.14583969	      0.80944059	     -0.02534952	     -0.04226991	      0.00027958
      7.99950667	      2.62626736	     -0.08193764	     -0.37660732	      2.63341902	      1.15773224	      0.04609613	     -0.03259531	     -0.04712515	      0.01614060	      0.22602989	      0.91437511	     -0.04845199	      0.55879214	     -1.30632343	      0.95923851	      0.06780187	     -0.88927078	     -1.19170696	      1.03266437	      0.09829907	      0.06552666	      0.68471219	      0.41259441	      0.75288758	      0.04323874	      0.79028605	      0.01444350	     -0.02057002	      0.03419192
      8.03283967	      2.62791046	     -0.08726986	     -0.37516201	      2.63687404	      1.15759435	      0.04729644	     -0.02637091	     -0.04689879	     -0.00445400	      0.24315019	      0.88010133	     -0.10946152	      0.53339062	     -1.31266377	      0.96437571	      0.09618679	     -0.88159367	     -1.19870007	      1.03937414	      0.14947756	      0.10902222	      0.61525961	      0.41177507	      0.83421195	      0.03597674	      0.73486048	      0.02698229	      0.05473511	      0.04181609
      8.06617267	      2.65137090	     -0.08076522	     -0.40159910	      2.63959694	      1.15860726	      0.04868378	     -0.02207372	     -0.04360866	      0.02389719	      0.24938308	      0.88389768	     -0.11375851	      0.54361991	     -1.31133431	      0.98061634	      0.14912063	     -0.83945506	     -1.19463829	      1.04956152	      0.11367697	      0.12262638	      0.59018054	      0.35587744	      0.85726236	      0.11876144	      0.75534069	      0.00397980	     -0.02781383	      0.01057992
      8.09950567	      2.67333899	     -0.07457807	     -0.41622511	      2.63957825	      1.15915514	      0.04826446	     -0.02132927	     -0.03960219	      0.05609984	      0.23189218	      0.89332877	     -0.06784751	      0.56691019	     -1.30245980	      1.00003268	      0.16926421	     -0.81304549	     -1.18542651	      1.04788432	      0.09119839	      0.14053609	      0.50158300	      0.35222767	      0.87446948	      0.15458671	      0.70322930	     -0.01737578	     -0.03880430	     -0.00722960
      8.13283867	      2.67390492	     -0.08644911	     -0.37585562	      2.63567599	      1.15825379	      0.04400645	     -0.01259207	     -0.03917509	      0.00666272	      0.23071221	      0.84288292	     -0.03020742	      0.55860247	     -1.29294500	      0.98542852	      0.13297352	     -0.84521005	     -1.18713141	      1.02762306	      0.10136566	      0.15803971	      0.49940910	      0.40061822	      0.85210274	      0.05728233	      0.70784963	     -0.00995475	      0.07270273	      0.02045821
      8.16617167	      2.65976377	     -0.08589334	     -0.35324601	      2.63065635	      1.15679726	      0.04068793	     -0.02474678	     -0.04458465	      0.02969854	      0.15867264	      0.81731320	     -0.02205953	      0.55553249	     -1.30127015	      0.99091001	      0.07159586	     -0.88051460	     -1.20771404	      1.00980410	      0.16259917	      0.15727700	      0.47065590	      0.44776493	      0.84300558	     -0.07289612	      0.66188990	      0.01897651	      0.00881196	      0.05799029
      8.19950467	      2.64283250	     -0.09043012	     -0.33056840	      2.62620787	      1.15611773	      0.03831678	     -0.02502520	     -0.04782342	      0.02173941	      0.14762445	      0.80044245	     -0.01486437	      0.54488485	     -1.30772424	      0.95412218	      0.05370020	     -0.90604787	     -1.24155441	      1.00628995	      0.20187445	      0.16845504	      0.46265265	      0.43009350	      0.77565016	     -0.17808551	      0.65913882	      0.01539655	     -0.07488620	      0.01885201
      8.23283767	      2.62892862	     -0.09223669	     -0.33780906	      2.62468681	      1.15649571	      0.03883046	     -0.02224893	     -0.04511874	      0.04648644	      0.14055385	      0.83015762	     -0.00236292	      0.54015095	     -1.30508830	      0.91300199	      0.07648242	     -0.90099287	     -1.26854294	      1.01817015	      0.21085101	      0.18778163	      0.43643888	      0.41563688	      0.71641229	     -0.27219037	      0.60582663	     -0.01413442	      0.02808345	     -0.02783654
      8.26617067	      2.63129153	     -0.08164767	     -0.35796150	      2.62568060	      1.15748398	      0.04118508	     -0.03411915	     -0.04164382	      0.07806983	      0.11998800	      0.86972431	      0.00361777	      0.55036550	     -1.29202268	      0.90042331	      0.10398034	     -0.86861079	     -1.26730957	      1.03229697	      0.18057114	      0.19149881	      0.39373077	      0.46374558	      0.68578649	     -0.40522917	      0.62156854	     -0.01913757	      0.04520721	      0.00364412
      8.29950367	      2.64547757	     -0.09245771	     -0.34416540	      2.62858916	      1.15832894	      0.04040178	     -0.01994601	     -0.04719273	      0.02622127	      0.14379856	      0.84505747	     -0.00875615	      0.52310864	     -1.26539329	      0.90894063	      0.10959219	     -0.87518976	     -1.24153778	      1.04018684	      0.15723907	      0.19566905	      0.34746483	      0.49723900	      0.70352156	     -0.57756095	      0.60645070	     -0.00362370	     -0.04963613	      0.06162244
      8.33283667	      2.63323347	     -0.10002753	     -0.34603135	      2.63262433	      1.15898212	      0.04051712	     -0.01986087	     -0.05164898	      0.02270455	      0.13512415	      0.85094288	     -0.05430628	      0.48824922	     -1.25141285	      0.97499884	      0.06010734	     -0.90587419	     -1.22215003	      1.02626066	      0.17321114	      0.19687870	      0.33041600	      0.47702673	      0.76150360	     -0.78705343	      0.59906038	      0.01808743	     -0.00214532	      0.07075176
      8.36616967	      2.63169948	     -0.09508720	     -0.34371487	      2.63518002	      1.15863737	      0.04274721	     -0.02572531	     -0.04926551	      0.00890568	      0.14226051	      0.88014714	     -0.04005939	      0.50346365	     -1.25225741	      0.99779799	      0.06254350	     -0.89710429	     -1.24318287	      1.02234141	      0.16712518	      0.21056419	      0.31299258	      0.46181353	      0.80075077	     -0.94562901	      0.63950524	      0.01268418	      0.03910075	      0.00808587
      8.39950267	      2.65272760	     -0.09269141	     -0.32948091	      2.63558795	      1.15756903	      0.04433754	     -0.01526222	     -0.04218803	     -0.01137713	      0.13116263	      0.89691386	      0.02105393	      0.54638316	     -1.25793423	      0.95899307	      0.13709247	     -0.86007029	     -1.28406823	      1.03546248	      0.15936897	      0.21918485	      0.24845036	      0.45424799	      0.82988526	     -1.02375340	      0.60433328	     -0.01845908	     -0.03591056	     -0.03517246
      8.43283567	      2.65414861	     -0.09612156	     -0.32094752	      2.63495286	      1.15677105	      0.04441465	     -0.00789764	     -0.03944728	      0.00732176	      0.06885158	      0.88741837	      0.01128450	      0.55341201	     -1.26506790	      0.94314119	      0.16689840	     -0.85828591	     -1.29691322	      1.02906177	      0.18909910	      0.22540178	      0.25127801	      0.45625631	      0.81628128	     -0.97400474	      0.66025111	     -0.02094738	     -0.00235592	      0.00073929
      8.46616867	      2.65104765	     -0.09682017	     -0.29833129	      2.63339548	      1.15657860	      0.04363296	     -0.00972359	     -0.04068968	     -0.02065801	      0.05819087	      0.83567190	     -0.04318551	      0.54708549	     -1.26878890	      0.95997730	      0.13128935	     -0.87735284	     -1.27160897	      1.01404968	      0.22473484	      0.23349991	      0.22669070	      0.41398178	      0.76338267	     -0.87678151	      0.59781383	      0.00197683	      0.04406539	      0.03268217
      8.49950167	      2.67563177	     -0.09364018	     -0.30228891	      2.63293126	      1.15617597	      0.04426717	     -0.00369319	     -0.04298250	     -0.02481830	      0.06717560	      0.82559759	     -0.03650666	      0.57625790	     -1.27005887	      1.02684804	      0.10716979	     -0.87656050	     -1.24929396	      1.01792279	      0.20368582	      0.24788141	      0.19556534	      0.47332506	      0.68244944	     -0.79208062	      0.62013549	      0.02555140	     -0.04077528	      0.02778652
      8.53283467	      2.69212253	     -0.09899765	     -0.31439590	      2.63296727	      1.15517943	      0.04472383	      0.01326164	     -0.04092130	     -0.00060099	      0.05480649	      0.84819472	     -0.00185746	      0.60278149	     -1.27331147	      1.06148875	      0.12395689	     -0.88089218	     -1.25548994	      1.03289864	      0.19645432	      0.25976577	      0.15740256	      0.52569258	      0.65779156	     -0.83620077	      0.56776430	      0.01486504	     -0.01645322	      0.00924010
      8.56616767	      2.67461860	     -0.10390315	     -0.29051881	      2.63161734	      1.15364000	      0.04427690	      0.01342541	     -0.03930026	     -0.03673194	      0.06649593	      0.83852950	     -0.01109490	      0.60563886	     -1.28479950	      0.99606880	      0.15622178	     -0.90405705	     -1.27964301	      1.03464845	      0.22509326	      0.27448789	      0.16320960	      0.53591924	      0.67208795	     -0.96941652	      0.60395746	     -0.00497784	      0.07430457	      0.00233589
      8.59950067	      2.64657519	     -0.08729815	     -0.29878782	      2.63153608	      1.15249873	      0.04568124	     -0.01795936	     -0.03956229	      0.00015675	      0.03124510	      0.87201256	     -0.04515343	      0.62032042	     -1.29967792	      0.95465836	      0.16424209	     -0.90980889	     -1.29655244	      1.03218938	      0.26219504	      0.28595004	      0.15810581	      0.47244245	      0.74269571	     -1.16833813	      0.61886584	     -0.01108039	     -0.02069026	      0.01480542
      8.63283367	      2.62803270	     -0.08948300	     -0.30874531	      2.63333550	      1.15226622	      0.04572390	     -0.02249812	     -0.04468115	     -0.00562327	      0.07020803	      0.90346589	     -0.04771626	      0.61388201	     -1.28792612	      0.95205617	      0.15955576	     -0.93553016	     -1.29740907	      1.04564612	      0.25546532	      0.30501341	      0.16326377	      0.37559152	      0.78161170	     -1.39244040	      0.68557064	     -0.01356042	     -0.06358774	     -0.00024861
      8.66616667	      2.62803590	     -0.09896542	     -0.33018416	      2.63594474	      1.15293478	      0.04588973	     -0.00966736	     -0.04110592	     -0.01113243	      0.12738345	      0.93437524	     -0.02392169	      0.60716578	     -1.25958302	      0.98681865	      0.15643040	     -0.95144108	     -1.28441587	      1.07699425	      0.19568750	      0.32305315	      0.15766783	      0.31209913	      0.80276316	     -1.56992981	      0.72699335	     -0.00705293	      0.04014813	     -0.00334550
      8.69949967	      2.65166354	     -0.09129713	     -0.36022592	      2.63682926	      1.15349010	      0.04661170	     -0.00941295	     -0.04166929	      0.02902430	      0.11948807	      0.94711336	     -0.01447245	      0.62502736	     -1.25325437	      1.02270093	      0.16357015	     -0.92515544	     -1.26276150	      1.10905572	      0.12956465	      0.33885864	      0.14407023	      0.33127373	      0.81155461	     -1.48363398	      0.74325665	      0.00941178	      0.02509913	      0.04335467
      8.73283267	      2.65044473	     -0.09304246	     -0.34041092	      2.63426655	      1.15312334	      0.04450763	     -0.00875682	     -0.04624763	      0.00476852	      0.12402460	      0.88402051	     -0.05795686	      0.60532486	     -1.27557342	      0.98075109	      0.15600877	     -0.92992057	     -1.24368371	      1.11743091	      0.14047676	      0.35247421	      0.17575048	      0.32751220	      0.80320516	     -1.34984815	      0.77113063	      0.01917351	     -0.03131677	      0.06331871
      8.76616567	      2.61498518	     -0.09590580	     -0.33617478	      2.63109208	      1.15263416	      0.04353918	     -0.01237179	     -0.04839953	      0.04332052	      0.08294204	      0.87665749	     -0.08981782	      0.58169658	     -1.30481755	      0.94409697	      0.12064924	     -0.95021211	     -1.24030712	      1.11586903	      0.22864402	      0.36406054	      0.25825587	      0.26641299	      0.79642284	     -1.26712760	      0.82101969	     -0.00188274	      0.01530815	      0.02697750
      8.79949867	      2.59096592	     -0.08596847	     -0.33405148	      2.62783754	      1.15250846	      0.04533016	     -0.02352866	     -0.04050235	      0.05973660	      0.07872815	      0.92064548	     -0.02603364	      0.61228782	     -1.30902722	      0.90705678	      0.09829996	     -0.93056371	     -1.24847404	      1.12078276	      0.28495917	      0.37402136	      0.33098815	      0.21899989	      0.78837415	     -1.20894766	      0.89908720	     -0.02700974	      0.00742261	     -0.03267983
      8.83283167	      2.58867099	     -0.08805830	     -0.32081972	      2.62634794	      1.15306492	      0.04608549	     -0.01464318	     -0.03557309	      0.02377908	      0.11334877	      0.94402568	      0.06987796	      0.64244018	     -1.28024025	      0.88119366	      0.09275681	     -0.91018879	     -1.24075795	      1.13546411	      0.30879924	      0.38787710	      0.39069643	      0.15873154	      0.80000564	     -1.19859389	      0.95252391	     -0.02882711	     -0.02761235	     -0.03108798
      8.86616467	      2.57661401	     -0.09268285	     -0.34254781	      2.62842191	      1.15503551	      0.04693739	     -0.01208066	     -0.03376401	      0.05513516	      0.09962517	      0.94051132	      0.05734251	      0.61256461	     -1.24272821	      0.91423754	      0.06039380	     -0.90082973	     -1.19432468	      1.13656604	      0.32756119	      0.37704450	      0.48476645	      0.06505519	      0.84011434	     -1.24058285	      1.05448970	      0.01186747	      0.01853451	      0.04564757
      8.89949767	      2.58206906	     -0.09113363	     -0.36348372	      2.63137752	      1.15758798	      0.04828555	     -0.01023476	     -0.03949142	      0.05271610	      0.13993176	      0.89338098	     -0.01898148	      0.57111676	     -1.21969339	      0.92260358	      0.06265375	     -0.86263668	     -1.12863905	      1.13546749	      0.30442511	      0.37513407	      0.57901357	     -0.03401609	      0.85565763	     -1.28334947	      1.15044768	      0.03914814	      0.01237646	      0.06787944
      8.93283067	      2.59798838	     -0.09088390	     -0.40529751	      2.63413089	      1.16019919	      0.05047801	      0.00417128	     -0.03776310	      0.09182405	      0.17241108	      0.89710658	     -0.04376512	      0.55471243	     -1.20876880	      0.92264727	      0.11070263	     -0.80943548	     -1.07689801	      1.14826284	      0.26973624	      0.37697237	      0.63521759	     -0.09004654	      0.85455248	     -1.28805387	      1.23101924	      0.01326901	     -0.03271102	      0.01585337
      8.96616367	      2.58920461	     -0.09513806	     -0.43613297	      2.63407097	      1.16202210	      0.05197829	      0.01791048	     -0.03208694	      0.14530009	      0.16674751	      0.94046230	     -0.00208828	      0.55510393	     -1.19186422	      0.91305054	      0.12553485	     -0.78488716	     -1.04144673	      1.14287918	      0.27641642	      0.35492991	      0.77296016	     -0.16009145	      0.84166796	     -1.30001499	      1.34823689	     -0.02911730	      0.02505878	     -0.01930341
      8.99949667	      2.54594275	     -0.09272384	     -0.40041003	      2.62900768	      1.16149254	      0.05174819	      0.00413324	     -0.02187379	      0.10475276	      0.17031688	      0.93450294	      0.04290719	      0.56598092	     -1.16319565	      0.85157963	      0.05890348	     -0.78731291	     -1.00759873	      1.11642856	      0.35211749	      0.31848997	      0.87420361	     -0.26869262	      0.82745155	     -1.34408066	      1.44516909	     -0.02832859	      0.03477577	      0.01122354
      9.03282967	      2.51959017	     -0.07508728	     -0.37433572	      2.62223280	      1.16115682	      0.05164567	     -0.02207308	     -0.02504893	      0.10492395	      0.12597569	      0.91857982	      0.08169757	      0.59722560	     -1.11097623	      0.80803534	     -0.01389111	     -0.76620604	     -0.96991720	      1.09503473	      0.41480389	      0.27519130	      1.01950832	     -0.31912032	      0.83158338	     -1.35549607	      1.53702365	      0.01349537	     -0.04949484	      0.06377727
      9.06616267	      2.50335686	     -0.08118538	     -0.38056427	      2.61836890	      1.16264756	      0.05075455	     -0.01223861	     -0.02750986	      0.14683926	      0.09647512	      0.88485703	      0.07467238	      0.57158599	     -1.03525116	      0.78887128	     -0.04318533	     -0.75837680	     -0.93718258	      1.07858410	      0.45599344	      0.22563142	      1.14063614	     -0.31137883	      0.78827561	     -1.31297103	      1.63549078	      0.02807467	     -0.00576896	      0.03308612
      9.09949567	      2.49717374	     -0.07752824	     -0.40145696	      2.61671436	      1.16523267	      0.05131033	     -0.01282245	     -0.02772687	      0.17749054	      0.11601382	      0.85859289	      0.03209290	      0.54439515	     -0.98735997	      0.75231954	     -0.01973087	     -0.71498638	     -0.89135115	      1.04678472	      0.43222242	      0.18664215	      1.24463518	     -0.33530177	      0.72511662	     -1.25962772	      1.68445027	      0.01939347	      0.04270118	     -0.04048790
      9.13282867	      2.49141031	     -0.06435158	     -0.43895157	      2.61695521	      1.16835855	      0.05272042	     -0.03114040	     -0.02578630	      0.23328604	      0.10942313	      0.88576415	      0.02304370	      0.53597985	     -0.96563063	      0.74260558	     -0.00596243	     -0.66261856	     -0.82152015	      1.02136709	      0.38348567	      0.14298024	      1.31738883	     -0.42354023	      0.69836179	     -1.24350699	      1.77850721	      0.00042392	     -0.02512003	     -0.02508938
      9.16616167	      2.47888659	     -0.08276227	     -0.44421992	      2.61855229	      1.17093861	      0.05057600	     -0.01416907	     -0.02315458	      0.21785796	      0.13789686	      0.88706041	      0.06499489	      0.49249820	     -0.90883668	      0.74455507	     -0.04711020	     -0.67078507	     -0.75238739	      0.98869333	      0.36310750	      0.04553607	      1.39111806	     -0.54188611	      0.65875819	     -1.28607666	      1.90970382	     -0.01862070	     -0.01617172	      0.04944201
      9.19949467	      2.47412086	     -0.08134726	     -0.44561166	      2.61756395	      1.17353476	      0.04965713	     -0.01947684	     -0.02154592	      0.21518605	      0.14669571	      0.87204531	      0.11428991	      0.47581574	     -0.81810753	      0.73021697	     -0.06969323	     -0.64113043	     -0.70439795	      0.93056690	      0.33892343	     -0.01716778	      1.49831995	     -0.58675602	      0.66829290	     -1.30976922	      1.92413802	     -0.01839110	      0.02212030	      0.08525790
      9.23282767	      2.46137148	     -0.06847814	     -0.46368296	      2.61381786	      1.17660956	      0.05049015	     -0.03412300	     -0.02594067	      0.27515562	      0.11644304	      0.84383976	      0.08671590	      0.45293296	     -0.73218369	      0.70707326	     -0.06645489	     -0.57957211	     -0.67808977	      0.86926073	      0.37425595	     -0.10769236	      1.52729016	     -0.55047498	      0.64806513	     -1.27989581	      1.93936652	     -0.00173546	      0.00654196	      0.02762545
      9.26616067	      2.43511393	     -0.07157294	     -0.46465746	      2.60852475	      1.17902109	      0.05008078	     -0.02871994	     -0.01806414	      0.30063983	      0.11346788	      0.79982931	      0.03732470	      0.40860693	     -0.68368988	      0.67496899	     -0.09286759	     -0.53937274	     -0.65105691	      0.81008800	      0.40940459	     -0.19727967	      1.61618380	     -0.49425018	      0.53967733	     -1.20597253	      2.00412028	     -0.00291931	     -0.01929151	     -0.04657817
      9.29949367	      2.42500114	     -0.05838115	     -0.46393178	      2.60176247	      1.18097563	      0.04980212	     -0.03574250	     -0.02078053	      0.33450389	      0.07432041	      0.79831162	      0.10531978	      0.41440869	     -0.65941309	      0.64444240	     -0.12851080	     -0.47557069	     -0.60254520	      0.75260555	      0.41488282	     -0.22837621	      1.70047987	     -0.48607405	      0.44670163	     -1.13238213	      1.97610108	     -0.00084689	     -0.00405919	     -0.02023928
      9.33282667	      2.40931059	     -0.06823241	     -0.44722635	      2.59644613	      1.18277093	      0.04663808	     -0.03060393	      0.00681879	      0.32904183	      0.06269169	      0.74883160	      0.14877205	      0.37714814	     -0.59429847	      0.60919499	     -0.17732660	     -0.44531395	     -0.56415868	      0.70240107	      0.36956048	     -0.32046100	      1.65461878	     -0.50382012	      0.37981828	     -1.04780663	      1.92243969	      0.00640583	      0.01008432	      0.04349974
      9.36615967	      2.42136333	     -0.06924064	     -0.45778326	      2.59316894	      1.18585771	      0.04420114	     -0.03233979	      0.02537225	      0.34965546	      0.06899094	      0.68369560	      0.12054183	      0.33087311	     -0.50668585	      0.59953334	     -0.14919167	     -0.39028458	     -0.55782182	      0.64957744	      0.24089503	     -0.42108600	      1.63606017	     -0.51515760	      0.34358181	     -0.94120327	      1.93042214	      0.01417837	     -0.01582282	      0.05682394
      9.39949267	      2.46120664	     -0.05006619	     -0.50548413	      2.59050528	      1.19032274	      0.04380658	     -0.03099044	     -0.00443739	      0.44418850	      0.03816608	      0.66854917	      0.10423123	      0.31410080	     -0.45873770	      0.64005279	     -0.13266077	     -0.31269779	     -0.52361880	      0.58755173	      0.13977436	     -0.48646086	      1.64943281	     -0.52679785	      0.30407952	     -0.85900830	      1.88924521	     -0.00237297	      0.01082030	      0.01823791
      9.43282567	      2.46672212	     -0.04452324	     -0.50398698	      2.58595921	      1.19233699	      0.04244528	     -0.02240000	     -0.01065317	      0.44854152	      0.05583026	      0.62930161	      0.09817126	      0.28724655	     -0.43796398	      0.62734471	     -0.23103283	     -0.26818221	     -0.44348428	      0.50858559	      0.09981419	     -0.53967941	      1.61432394	     -0.50925920	      0.23559407	     -0.79909617	      1.76361023	     -0.02494654	      0.02391158	     -0.02549513
      9.46615867	      2.47158403	     -0.04263865	     -0.47612647	      2.58030674	      1.19258333	      0.04044164	     -0.01164975	     -0.01468536	      0.41865689	      0.05904546	      0.56608958	      0.15067339	      0.26533787	     -0.38142461	      0.57129115	     -0.21344755	     -0.21387110	     -0.42891947	      0.41490880	      0.11087599	     -0.57059061	      1.57467941	     -0.43992819	      0.18104002	     -0.77075895	      1.67538565	     -0.01972477	     -0.02346924	      0.00555308
      9.49949167	      2.42516839	     -0.05188023	     -0.47832731	      2.57532896	      1.19410858	      0.04010113	     -0.02738738	      0.03822125	      0.45960568	      0.01426430	      0.54133396	      0.10996934	      0.22493037	     -0.33282787	      0.55153798	     -0.19543840	     -0.17418632	     -0.45911473	      0.33175091	      0.12128755	     -0.62977088	      1.57865294	     -0.36234454	      0.14056640	     -0.74404884	      1.59674208	      0.01978070	     -0.01800943	      0.05965380
      9.53282467	      2.42835720	     -0.04094207	     -0.49124356	      2.57137280	      1.19645758	      0.03894005	     -0.02988501	      0.01949818	      0.47890516	      0.04009763	      0.51832583	      0.13943915	      0.21128155	     -0.26844181	      0.54940275	     -0.18653799	     -0.12563371	     -0.44819837	      0.25104238	      0.07226572	     -0.66959726	      1.51606688	     -0.31708363	      0.01965005	     -0.69179190	      1.44685995	      0.04057857	      0.04535873	      0.01840740
      9.56615767	      2.43618637	     -0.04506705	     -0.50633711	      2.56765281	      1.19897976	      0.03545197	     -0.02543087	      0.03079426	      0.51002487	      0.05780643	      0.49112525	      0.13215720	      0.17721719	     -0.23073960	      0.53751502	     -0.24034701	     -0.10988591	     -0.36440237	      0.21290461	     -0.03791762	     -0.63367591	      1.44135097	     -0.28153922	     -0.05843839	     -0.61178730	      1.28335191	      0.01516059	     -0.02146422	     -0.02534659
      9.59949067	      2.47385846	     -0.04548576	     -0.51485141	      2.56371512	      1.20034078	      0.03000593	     -0.00749849	      0.01043098	      0.56616439	      0.00266051	      0.44909888	      0.10874903	      0.14423936	     -0.22062058	      0.52765681	     -0.20764430	     -0.09698769	     -0.32527635	      0.24211222	     -0.08333891	     -0.71062102	      1.35849092	     -0.23421791	     -0.08785415	     -0.57017755	      1.23671752	     -0.01802362	     -0.03401819	      0.02185611
      9.63282367	      2.49383383	     -0.03585163	     -0.47800360	      2.55802561	      1.19849907	      0.02402988	     -0.03448735	      0.02843909	      0.53274747	     -0.00388165	      0.37197525	      0.11420432	      0.13264304	     -0.21528711	      0.47929899	     -0.19372309	     -0.08546178	     -0.34405224	      0.23143375	     -0.19219491	     -0.62421598	      1.29030288	     -0.22473465	     -0.05561672	     -0.49262176	      1.08027907	     -0.02517929	      0.01533785	      0.06518593
      9.66615667	      2.51482602	     -0.03574755	     -0.44465057	      2.55350601	      1.19688301	      0.01694040	     -0.03307424	      0.01053208	      0.50134149	      0.00288512	      0.29735801	      0.14600834	      0.11358902	     -0.18790516	      0.44179025	     -0.23555020	     -0.10253948	     -0.35944211	      0.24045225	     -0.22133200	     -0.69609413	      1.18925580	     -0.21725708	     -0.09945491	     -0.42057707	      1.00159978	      0.00270643	      0.05145522	      0.04114397
      9.69948967	      2.51411950	     -0.04860491	     -0.45780660	      2.55056405	      1.19847615	      0.01178106	     -0.02849481	      0.02183355	      0.57911848	     -0.06451762	      0.28883005	      0.11132536	      0.09033057	     -0.18190374	      0.43083328	     -0.22471431	     -0.12509350	     -0.30259895	      0.19979964	     -0.24892531	     -0.57984313	      1.15854482	     -0.19914405	     -0.12049037	     -0.35981135	      0.88817038	      0.02002257	     -0.04395734	      0.00095881
      9.73282267	      2.51559154	     -0.04347089	     -0.45629650	      2.54728206	      1.19907837	      0.00888284	     -0.01962525	     -0.01183654	      0.59869420	     -0.07642648	      0.27047842	      0.11495116	      0.09899522	     -0.15608026	      0.39553566	     -0.15494804	     -0.12420047	     -0.24095203	      0.17059236	     -0.22039292	     -0.61802955	      1.07432143	     -0.15851730	     -0.19660886	     -0.36111190	      0.78537164	      0.01579045	     -0.00164545	     -0.03227874
      9.76615567	      2.46914837	     -0.04618809	     -0.43556376	      2.54479414	      1.19788927	      0.00877039	     -0.04027795	      0.02849280	      0.55051035	     -0.03541397	      0.26012339	      0.11058627	      0.12234463	     -0.14126421	      0.36996724	     -0.23136169	     -0.14217101	     -0.25634704	      0.10509922	     -0.25401696	     -0.51375114	      1.03234943	     -0.11116195	     -0.23946421	     -0.38770571	      0.67932843	     -0.00747401	      0.02612549	     -0.00221751
      9.79948867	      2.47318748	     -0.05091265	     -0.42590282	      2.54358134	      1.19729412	      0.00766180	     -0.02735489	      0.02292648	      0.54861963	     -0.06425884	      0.24103456	      0.15369966	      0.13404572	     -0.09244419	      0.36808917	     -0.18399973	     -0.16675216	     -0.30743321	      0.09382941	     -0.22940697	     -0.55336761	      0.97019226	     -0.04762701	     -0.23511910	     -0.45592421	      0.64246286	     -0.02913690	     -0.01618857	      0.08304926
      9.83282167	      2.46845157	     -0.04525837	     -0.41775807	      2.54049615	      1.19703088	      0.00675165	     -0.03386360	      0.02044924	      0.56321732	     -0.09684017	      0.23133427	      0.09195590	      0.16177849	     -0.10318944	      0.31954641	     -0.15355623	     -0.17074594	     -0.21745765	      0.06251745	     -0.23690930	     -0.44338356	      0.89481861	     -0.03215224	     -0.21067873	     -0.44252667	      0.58767308	     -0.01541372	     -0.01892229	      0.08171843
      9.86615467	      2.49198419	     -0.04367918	     -0.41271121	      2.53930232	      1.19647175	      0.00505855	     -0.01925364	     -0.01130526	      0.56108324	     -0.08591947	      0.22525784	      0.11330639	      0.17970901	     -0.11657764	      0.31093308	     -0.19675856	     -0.19751398	     -0.16919460	      0.08700419	     -0.28114627	     -0.43298795	      0.87993469	     -0.05429118	     -0.20919682	     -0.30941649	      0.55109756	      0.01075320	      0.02866578	     -0.02020758
      9.89948767	      2.50465020	     -0.04361466	     -0.40286080	      2.53779054	      1.19586912	      0.00340642	     -0.02340776	     -0.00469122	      0.57795463	     -0.12838865	      0.20738436	      0.12573726	      0.19696593	     -0.09941872	      0.31598012	     -0.20373122	     -0.22499482	     -0.21507564	      0.09697307	     -0.28761207	     -0.37175945	      0.76739604	     -0.10716237	     -0.14851469	     -0.08099672	      0.55391906	      0.02612355	     -0.02150476	     -0.04730611
      9.93282067	      2.49309559	     -0.04947149	     -0.37024149	      2.53381406	      1.19377213	      0.00173116	     -0.02604237	      0.03012663	      0.56312011	     -0.17856525	      0.16301035	      0.08509201	      0.21338057	     -0.08392597	      0.25616334	     -0.15268326	     -0.23907902	     -0.21449878	      0.11920030	     -0.29908780	     -0.30549359	      0.77128366	     -0.14084337	     -0.07443302	      0.08928828	      0.56571012	      0.00762625	     -0.01859746	      0.02161694
      9.96615367	      2.49330986	     -0.04624811	     -0.35108377	      2.53189626	      1.19233778	      0.00209507	     -0.01403950	      0.00873491	      0.52612348	     -0.16499022	      0.16624898	      0.13495778	      0.23959150	     -0.11665112	      0.22686567	     -0.17640692	     -0.24725444	     -0.18276043	      0.14537096	     -0.28270600	     -0.30671821	      0.71054416	     -0.12440083	     -0.08677487	      0.07159504	      0.55010797	     -0.02135164	      0.05993932	      0.05408233
      9.99948667	      2.48080139	     -0.04303574	     -0.37356302	      2.53272887	      1.19342472	      0.00445603	     -0.01698237	      0.00547835	      0.55219880	     -0.15379458	      0.20672228	      0.12007640	      0.25854948	     -0.12870832	      0.25550770	     -0.22155746	     -0.25171008	     -0.17278341	      0.13064295	     -0.28611918	     -0.21603734	      0.69030561	     -0.08474545	     -0.12512662	     -0.03985003	      0.52396172	     -0.01359360	     -0.01985649	      0.02183213
     10.03281967	      2.47910085	     -0.03693385	     -0.38863997	      2.53228119	      1.19469554	      0.00407820	     -0.02377605	     -0.01068952	      0.60006565	     -0.19051747	      0.18780469	      0.07161639	      0.26305612	     -0.04221558	      0.24629901	     -0.13866371	     -0.24260194	     -0.16366383	      0.10636991	     -0.24711294	     -0.19813633	      0.68760319	     -0.05054821	     -0.14565297	     -0.15095592	      0.53791629	      0.01496576	     -0.05314354	      0.00215636
     10.06615267	      2.43960200	     -0.05361946	     -0.37482985	      2.53268217	      1.19448572	      0.00180116	     -0.02555742	      0.02369649	      0.60094575	     -0.21721135	      0.20185636	      0.09085300	      0.24875368	     -0.06568941	      0.22035664	     -0.19009966	     -0.26030485	     -0.14417245	      0.07528833	     -0.18718509	     -0.20974960	      0.67081385	     -0.04793137	     -0.12957375	     -0.16670951	      0.53026847	      0.02485054	      0.04487367	      0.01262947
     10.09948567	      2.45934892	     -0.05867584	     -0.34210051	      2.53435491	      1.19252135	     -0.00171391	     -0.02088723	      0.02089371	      0.53741842	     -0.19434282	      0.18761707	      0.19033174	      0.23078704	     -0.12044061	      0.20461465	     -0.17471472	     -0.27878697	     -0.19151646	      0.03492630	     -0.17391924	     -0.12030155	      0.70084908	     -0.07927208	     -0.10913144	     -0.06072741	      0.57124568	      0.00306369	      0.01464581	      0.02411508
     10.13281867	      2.47007966	     -0.05736603	     -0.32665141	      2.53490092	      1.19222617	     -0.00456631	     -0.03038496	      0.02656865	      0.52753647	     -0.21222969	      0.13590158	      0.07184940	      0.20353591	     -0.12970822	      0.18893054	     -0.18230458	     -0.27832262	     -0.17342766	      0.03113083	     -0.13911202	     -0.16307379	      0.65206155	     -0.13112833	     -0.05119421	      0.08578184	      0.58279231	     -0.01514794	     -0.05777101	      0.02776216
     10.16615167	      2.52685337	     -0.04257435	     -0.36559469	      2.53723932	      1.19471157	     -0.00408068	     -0.02842455	     -0.02661684	      0.59768541	     -0.24615979	      0.14656862	      0.11767995	      0.18611712	     -0.08976347	      0.24917731	     -0.17232956	     -0.26298422	     -0.14847138	      0.04747131	     -0.15724706	     -0.12056095	      0.70665265	     -0.15652421	     -0.02290957	      0.15478795	      0.62458932	     -0.02487432	      0.02587970	      0.00381996
     10.19948467	      2.51341068	     -0.04854393	     -0.38491795	      2.53826823	      1.19578351	     -0.00131969	     -0.03737483	      0.01320291	      0.60624979	     -0.21180890	      0.18333983	      0.13137990	      0.17268641	     -0.11819283	      0.26284298	     -0.21934646	     -0.24644560	     -0.09350842	      0.07783538	     -0.19039698	     -0.07067736	      0.64780773	     -0.14062565	     -0.00247911	      0.13694297	      0.60621091	     -0.00935733	      0.03146288	     -0.02846043
     10.23281767	      2.52860098	     -0.05389076	     -0.37197352	      2.53732834	      1.19452174	      0.00003115	     -0.02374431	      0.01668784	      0.55919253	     -0.17293992	      0.15292583	      0.12244757	      0.15124130	     -0.10524698	      0.24605530	     -0.12824943	     -0.22792249	     -0.13917373	      0.13654882	     -0.20814215	     -0.11343893	      0.66238026	     -0.09638489	     -0.01233736	      0.04496244	      0.66810661	      0.00451295	     -0.03627787	      0.01412074
     10.26615067	      2.50617732	     -0.04405541	     -0.36395329	      2.53400448	      1.19454343	      0.00284243	     -0.03460413	      0.02535975	      0.57574761	     -0.22444048	      0.14851764	      0.09885874	      0.16280892	     -0.11728700	      0.24222575	     -0.20670135	     -0.18953518	     -0.16463699	      0.15134039	     -0.14891410	     -0.06034469	      0.68848476	     -0.08170406	      0.02363931	     -0.00556683	      0.64869395	      0.01674428	      0.01106235	      0.09442515
     10.29948367	      2.50523507	     -0.03030183	     -0.36123190	      2.53120948	      1.19459987	      0.00430242	     -0.03241776	     -0.00220017	      0.58685330	     -0.23662842	      0.14953246	      0.15591216	      0.17558747	     -0.11957348	      0.22724354	     -0.23153686	     -0.14962841	     -0.15455404	      0.14405222	     -0.10251216	     -0.04432772	      0.71788095	     -0.10351352	     -0.00001689	      0.03457026	      0.66508550	      0.00476084	      0.04276344	      0.05378035
     10.33281667	      2.48682739	     -0.04209366	     -0.36353996	      2.53101046	      1.19469608	      0.00407367	     -0.01925342	      0.01830268	      0.58364989	     -0.20197742	      0.15174050	      0.10797190	      0.15793333	     -0.13155524	      0.21014455	     -0.16971715	     -0.13739305	     -0.14366546	      0.12629177	     -0.10922331	     -0.10657758	      0.73581894	     -0.14757525	     -0.03208700	      0.16558766	      0.66992695	     -0.01869656	     -0.05107746	     -0.05651569
     10.36614967	      2.48554298	     -0.04531314	     -0.37852277	      2.53248895	      1.19602689	      0.00359034	     -0.01550403	      0.01720489	      0.62121316	     -0.23169911	      0.16350014	      0.12159270	      0.14619731	     -0.11194934	      0.23428857	     -0.17753018	     -0.13495990	     -0.16532193	      0.06376446	     -0.08517598	     -0.03643474	      0.70907566	     -0.19040574	     -0.01312638	      0.27800515	      0.67043930	     -0.00945118	     -0.01162349	     -0.04336941
     10.39948267	      2.48307040	     -0.04474368	     -0.37485584	      2.53290531	      1.19569793	      0.00332455	     -0.02256978	      0.02365301	      0.61229018	     -0.24293116	      0.15986716	      0.14821151	      0.14534002	     -0.10147377	      0.23530280	     -0.24383814	     -0.13486278	     -0.15530415	      0.04133254	     -0.11116391	     -0.12584707	      0.79814645	     -0.19591527	      0.01580380	      0.29256162	      0.68360781	      0.01465995	      0.05345982	      0.05555220
     10.43281567	      2.50972136	     -0.03929890	     -0.36118139	      2.53382479	      1.19439609	      0.00368712	     -0.02240010	      0.00879030	      0.55165358	     -0.18715971	      0.14181107	      0.12387481	      0.14532039	     -0.12785436	      0.22508639	     -0.17049085	     -0.13278023	     -0.15675325	      0.01670629	     -0.13272481	     -0.07491663	      0.70061287	     -0.15178190	      0.01406304	      0.20217724	      0.69529924	      0.02529040	     -0.02036757	      0.08291028
     10.46614867	      2.51925727	     -0.04423751	     -0.38625662	      2.53576476	      1.19559392	      0.00578779	     -0.01438671	      0.01519880	      0.58335005	     -0.18379488	      0.17612741	      0.10170531	      0.14465659	     -0.15326392	      0.26429232	     -0.19132069	     -0.14698849	     -0.14901689	      0.04727958	     -0.18607851	     -0.10148358	      0.77983938	     -0.09539522	      0.02430622	      0.10026758	      0.69442731	     -0.00045705	     -0.03854635	      0.03339655
     10.49948167	      2.52300244	     -0.03084299	     -0.39580896	      2.53399986	      1.19671641	      0.00667959	     -0.02556120	      0.00068232	      0.63857502	     -0.24404638	      0.17276071	      0.14526072	      0.16999966	     -0.08620049	      0.27016289	     -0.23751716	     -0.14258988	     -0.11418989	      0.08393724	     -0.14387959	     -0.10676522	      0.73753147	     -0.08553625	      0.05078994	      0.07623961	      0.71232111	     -0.01382880	      0.05556800	     -0.01074099
     10.53281467	      2.51562931	     -0.02796873	     -0.37048746	      2.53283388	      1.19487184	      0.00626261	     -0.03862181	      0.01619066	      0.60055717	     -0.23835038	      0.14559280	      0.11416590	      0.18697826	     -0.08771516	      0.24450656	     -0.17774896	     -0.15236553	     -0.14843455	      0.11811391	     -0.14294326	     -0.06742243	      0.78676105	     -0.12176299	      0.06597537	      0.18253855	      0.70751467	     -0.01289146	     -0.00086962	     -0.02557727
     10.56614767	      2.50568416	     -0.04645322	     -0.34643044	      2.53527486	      1.19294572	      0.00463109	     -0.01561042	      0.01278099	      0.53658458	     -0.20197616	      0.15193877	      0.10608998	      0.18166080	     -0.16808736	      0.24033190	     -0.18695372	     -0.19867978	     -0.19467046	      0.16545206	     -0.11150814	     -0.12140701	      0.78008076	     -0.16451972	      0.02646356	      0.27695015	      0.71982640	     -0.00306559	     -0.03411655	      0.00717831
     10.59948067	      2.49538047	     -0.04100992	     -0.34973359	      2.53572629	      1.19330523	      0.00386354	     -0.02562333	     -0.00080647	      0.55042608	     -0.22519933	      0.16760179	      0.16532241	      0.20483090	     -0.13759269	      0.23565408	     -0.23340836	     -0.21303546	     -0.13703500	      0.15088518	     -0.08382857	     -0.06043213	      0.78484381	     -0.19586686	      0.01051569	      0.33235195	      0.66026092	      0.02163096	      0.02304754	      0.05711676
     10.63281367	      2.47608341	     -0.04234716	     -0.38025688	      2.53739869	      1.19497793	      0.00418025	     -0.03777846	      0.01444829	      0.60013462	     -0.23489122	      0.18526168	      0.09857522	      0.21341276	     -0.06883930	      0.25314011	     -0.18923799	     -0.22600546	     -0.11562003	      0.13904440	     -0.12313680	     -0.12251361	      0.84068913	     -0.19554762	     -0.03566231	      0.31833303	      0.68731124	      0.02244867	      0.00785770	      0.03912667
     10.66614667	      2.47683497	     -0.05641914	     -0.39391499	      2.54043873	      1.19572428	      0.00399031	     -0.02387772	      0.02587078	      0.60596598	     -0.21214346	      0.20921472	      0.09190999	      0.20676059	     -0.07609511	      0.28459302	     -0.14570404	     -0.26103864	     -0.17091766	      0.10085334	     -0.13713906	     -0.10362959	      0.72207572	     -0.14630311	     -0.05461336	      0.23421209	      0.66193140	     -0.01484573	     -0.03043564	     -0.01235906
     10.69947967	      2.48485630	     -0.04242228	     -0.36359763	      2.53779589	      1.19359685	      0.00313470	     -0.03767169	      0.01942375	      0.56463102	     -0.21655933	      0.19654239	      0.15746639	      0.23763261	     -0.11419092	      0.25529432	     -0.21328862	     -0.26151716	     -0.13397869	      0.06711289	     -0.17840372	     -0.11323277	      0.83343536	     -0.10573145	     -0.02540141	      0.16192573	      0.67411777	     -0.03077374	      0.01081464	      0.00704298
     10.73281267	      2.51673675	     -0.03469207	     -0.32562353	      2.53502739	      1.19198829	      0.00037542	     -0.03080216	     -0.02152443	      0.53957384	     -0.27017691	      0.12916169	      0.12104282	      0.24202372	     -0.12063999	      0.21765731	     -0.20571381	     -0.26621861	     -0.12751542	      0.05300201	     -0.12308744	     -0.14953312	      0.76514167	     -0.08882883	      0.03550154	      0.15917362	      0.70161162	     -0.01773511	      0.03423724	      0.06079080
     10.76614567	      2.52693760	     -0.04255200	     -0.33990714	      2.53720749	      1.19252299	      0.00155691	     -0.02368917	     -0.00760770	      0.55740980	     -0.27036425	      0.14611938	      0.08008984	      0.23325113	     -0.14913827	      0.25792682	     -0.18565546	     -0.27979421	     -0.19130122	      0.04978550	     -0.16849159	     -0.09398244	      0.80829748	     -0.10750101	      0.07492369	      0.29524350	      0.68485182	      0.01044354	     -0.05044558	      0.01793093
     10.79947867	      2.51319139	     -0.03372007	     -0.35836412	      2.53714608	      1.19312995	      0.00502020	     -0.03316728	     -0.00624794	      0.55798634	     -0.21885350	      0.18456244	      0.15084009	      0.25538986	     -0.10686355	      0.26046889	     -0.20217297	     -0.25408071	     -0.13960561	      0.08651944	     -0.19790517	     -0.16402411	      0.76457100	     -0.14691296	      0.02507440	      0.41196211	      0.72003151	      0.02820559	      0.00955896	     -0.05888377
     10.83281167	      2.48000922	     -0.04651845	     -0.37336667	      2.53677470	      1.19422172	      0.00775322	     -0.01984227	      0.02523077	      0.58005977	     -0.22559507	      0.20006086	      0.10876877	      0.24670287	     -0.06307124	      0.24834249	     -0.20068690	     -0.24129714	     -0.08898512	      0.11416995	     -0.18705487	     -0.09220002	      0.76424195	     -0.15568820	      0.02784240	      0.50587031	      0.62579422	      0.00067872	      0.04706360	     -0.01280409
     10.86614467	      2.47663993	     -0.04347154	     -0.38439317	      2.53768369	      1.19470960	      0.01118764	     -0.01045840	      0.01249634	      0.58342687	     -0.23226116	      0.22176165	      0.08662590	      0.24623030	     -0.08752781	      0.27668523	     -0.15569630	     -0.21986892	     -0.17470733	      0.15225114	     -0.15168447	     -0.11328649	      0.80442793	     -0.16955809	     -0.02218872	      0.52440768	      0.71604678	     -0.01709139	     -0.03382296	      0.08687660
     10.89947767	      2.45635663	     -0.03206420	     -0.35150890	      2.53442958	      1.19297645	      0.01192356	     -0.02742350	      0.01692458	      0.51939954	     -0.19361732	      0.20262734	      0.11789983	      0.25744893	     -0.10503638	      0.23466721	     -0.22797520	     -0.18739694	     -0.16382261	      0.15420454	     -0.11122245	     -0.12913857	      0.74935018	     -0.14983355	     -0.02979499	      0.52365185	      0.60940481	     -0.00063552	     -0.03480026	      0.08151040
     10.93281067	      2.46437892	     -0.03445017	     -0.35095151	      2.53326741	      1.19325391	      0.00947889	     -0.02541980	      0.01256299	      0.53781571	     -0.20328925	      0.18494818	      0.14310589	      0.23271864	     -0.08724587	      0.22051869	     -0.20972302	     -0.17523705	     -0.14028575	      0.12681900	     -0.12753671	     -0.06817342	      0.83589421	     -0.14964240	     -0.04592255	      0.55815148	      0.68347177	      0.01420429	      0.04329364	     -0.00228906
     10.96614367	      2.47956994	     -0.05377591	     -0.37694947	      2.53555512	      1.19616025	      0.00624338	     -0.01435159	      0.02938925	      0.62576022	     -0.27549872	      0.18820452	      0.09100104	      0.17607462	     -0.10070882	      0.25635737	     -0.16388013	     -0.19067630	     -0.16342393	      0.11772500	     -0.10150374	     -0.16961219	      0.75542653	     -0.13716495	      0.02351594	      0.65203991	      0.66152881	      0.02136769	     -0.00864042	     -0.04879825
     10.99947667	      2.52179473	     -0.04236596	     -0.36396924	      2.53572629	      1.19509164	      0.00304445	     -0.02700703	      0.01150859	      0.58613233	     -0.24107598	      0.14992745	      0.13745961	      0.15224822	     -0.09909008	      0.25489764	     -0.19624339	     -0.18183733	     -0.14929291	      0.05873818	     -0.16205332	     -0.06480795	      0.78442030	     -0.13168517	      0.03812319	      0.71881253	      0.68477724	      0.01107117	     -0.04072863	     -0.03586373
     11.03280967	      2.54369262	     -0.03042937	     -0.34687851	      2.53615645	      1.19363584	      0.00194295	     -0.03449998	     -0.01619645	      0.51699117	     -0.18045049	      0.12732147	      0.13683632	      0.13946705	     -0.13720326	      0.24340538	     -0.24402237	     -0.16680241	     -0.12749563	      0.06013678	     -0.19146369	     -0.18159041	      0.77231046	     -0.11213632	      0.00804596	      0.69449976	      0.68492444	     -0.01410701	      0.05003939	      0.03901456
     11.06614267	      2.55808086	     -0.03564754	     -0.38336659	      2.53940435	      1.19611359	      0.00263408	     -0.02866349	     -0.01200308	      0.58062486	     -0.21925710	      0.16203706	      0.10230349	      0.11199980	     -0.14556330	      0.29263033	     -0.16893083	     -0.16489741	     -0.16017171	      0.05122968	     -0.18337491	     -0.09509745	      0.73647704	     -0.09643443	      0.03187300	      0.73520454	      0.64622371	     -0.03435622	     -0.00102972	      0.10604304
     11.09947567	      2.53184755	     -0.04233613	     -0.39870828	      2.53868552	      1.19704372	      0.00316147	     -0.03797442	      0.02061340	      0.61179959	     -0.21777938	      0.16682945	      0.11208373	      0.10450465	     -0.07590402	      0.28749047	     -0.19231041	     -0.15772944	     -0.11208089	      0.08511734	     -0.19453423	     -0.11567769	      0.78409284	     -0.12270470	     -0.00033686	      0.79200573	      0.72738042	     -0.01410325	     -0.04979697	      0.04614639
     11.13280867	      2.51715814	     -0.04755173	     -0.38023249	      2.53725039	      1.19601713	      0.00353164	     -0.02483405	      0.01153675	      0.57721614	     -0.18224397	      0.15350627	      0.15755374	      0.10603923	     -0.06836240	      0.26285633	     -0.21340314	     -0.15596427	     -0.11583084	      0.13262698	     -0.13645201	     -0.14616488	      0.72084843	     -0.11351328	     -0.01555734	      0.83655994	      0.60955481	      0.01405401	      0.05006235	     -0.05035530
     11.16614167	      2.48774055	     -0.04282291	     -0.37133325	      2.53641688	      1.19525941	      0.00627228	     -0.03477228	      0.02621778	      0.57473447	     -0.20716625	      0.18268360	      0.10125252	      0.13094718	     -0.16228987	      0.25640251	     -0.18714548	     -0.14176111	     -0.17939931	      0.14256507	     -0.09853183	     -0.04111592	      0.82100655	     -0.15552564	     -0.02043737	      0.84230647	      0.71924144	      0.02286949	      0.01417212	     -0.02068645
     11.19947467	      2.49277689	     -0.03825298	     -0.34304327	      2.53333695	      1.19400662	      0.00580957	     -0.02574224	      0.00748691	      0.55136901	     -0.24220554	      0.13682942	      0.12863743	      0.14719139	     -0.10398596	      0.21605999	     -0.18390300	     -0.13850280	     -0.16709815	      0.17764532	     -0.02941722	     -0.15495493	      0.76578829	     -0.13190420	      0.00971659	      0.70698195	      0.62910760	      0.00936306	     -0.06049432	      0.05992103
     11.23280767	      2.47663823	     -0.04052452	     -0.35669255	      2.53476827	      1.19419630	      0.00731721	     -0.02802359	      0.02547399	      0.54214145	     -0.19712957	      0.16295600	      0.13755171	      0.16288383	     -0.08236086	      0.23008756	     -0.24775673	     -0.14960053	     -0.13721883	      0.13670938	     -0.10103538	     -0.04458384	      0.78894426	     -0.14247679	     -0.03014264	      0.60564065	      0.69489792	     -0.01667559	      0.00980720	      0.04027545
     11.26614067	      2.49523685	     -0.04005154	     -0.40409040	      2.53979317	      1.19673388	      0.00957232	     -0.02964746	      0.02077790	      0.59161001	     -0.17734289	      0.22758471	      0.11775272	      0.17170317	     -0.11019426	      0.29560865	     -0.15963741	     -0.16551144	     -0.16059213	      0.11708989	     -0.17995131	     -0.13349061	      0.75088533	     -0.14348031	     -0.00932671	      0.57745586	      0.64371145	     -0.01350501	      0.04301815	     -0.01235948
     11.29947367	      2.51880467	     -0.04343460	     -0.39803666	      2.53988785	      1.19648209	      0.00637196	     -0.02408846	      0.01146074	      0.60126934	     -0.21009950	      0.19448013	      0.09616830	      0.17162494	     -0.06308752	      0.28050523	     -0.16538672	     -0.19345463	     -0.09930677	      0.07640051	     -0.19643734	     -0.13321335	      0.69865755	     -0.15352363	      0.04162799	      0.55196476	      0.67981893	      0.00519693	     -0.03142158	      0.01256287
     11.33280667	      2.54061823	     -0.04329349	     -0.35955661	      2.53852046	      1.19385640	      0.00335062	     -0.01183896	     -0.01670286	      0.54861423	     -0.22035457	      0.15229518	      0.13444695	      0.18343093	     -0.07900756	      0.26118008	     -0.24127540	     -0.22448082	     -0.10284913	      0.04431308	     -0.20828809	     -0.07028384	      0.79478380	     -0.14392687	      0.06526861	      0.44361520	      0.71852187	      0.01502590	     -0.00665187	      0.05678980
     11.36613967	      2.52153114	     -0.03575406	     -0.33596308	      2.53792611	      1.19255575	      0.00493359	     -0.02171309	     -0.02180805	      0.51397706	     -0.21851392	      0.16824166	      0.10846712	      0.22047251	     -0.18279077	      0.24476723	     -0.20416694	     -0.22808399	     -0.17907754	      0.05930272	     -0.14414887	     -0.17523172	      0.69671899	     -0.11080054	      0.07796235	      0.24853712	      0.63697011	      0.01466302	      0.04238227	      0.03719752
     11.39947267	      2.47905193	     -0.03975902	     -0.34264014	      2.53620245	      1.19265354	      0.00621057	     -0.03170185	      0.02313233	      0.53980479	     -0.23136779	      0.17937803	      0.10556399	      0.24367615	     -0.11465098	      0.22186698	     -0.16589802	     -0.22937317	     -0.16394820	      0.06327848	     -0.16145808	     -0.05701714	      0.80155966	     -0.10396983	      0.02632320	      0.11937908	      0.74352304	     -0.00937201	     -0.03009428	     -0.01767480
     11.43280567	      2.45765849	     -0.05231240	     -0.36327818	      2.53675685	      1.19435205	      0.00640625	     -0.01638261	      0.02679540	      0.59345159	     -0.26522621	      0.19442149	      0.14835935	      0.24286067	     -0.00298495	      0.23756553	     -0.21148396	     -0.25148422	     -0.11939681	      0.12062574	     -0.09782920	     -0.13754370	      0.71474780	     -0.10919836	      0.02129631	      0.02536800	      0.61273689	     -0.02574828	     -0.00901680	     -0.03334298
     11.46613867	      2.44691740	     -0.04357603	     -0.38187073	      2.54045184	      1.19438346	      0.00951440	     -0.02718857	      0.00769004	      0.57485581	     -0.21382027	      0.24751535	      0.08872894	      0.26165438	     -0.09968897	      0.26893441	     -0.19733984	     -0.24997064	     -0.14369837	      0.13990622	     -0.11843967	     -0.08868146	      0.77837196	     -0.14575011	     -0.06928587	     -0.01676221	      0.69607302	      0.00150582	      0.03899393	      0.00118779
     11.49947167	      2.47328788	     -0.03903135	     -0.35332523	      2.54140856	      1.19252135	      0.00756010	     -0.03387104	     -0.00385038	      0.50424006	     -0.18021674	      0.21009801	      0.09536564	      0.25852719	     -0.12235838	      0.24132692	     -0.14172350	     -0.25672023	     -0.14704760	      0.14992870	     -0.13023930	     -0.06293083	      0.75772166	     -0.17456957	     -0.02666299	     -0.04721857	      0.58797899	      0.02868819	     -0.03961431	      0.07254077
     11.53280467	      2.48711651	     -0.05687534	     -0.34911151	      2.54205682	      1.19280275	      0.00306867	     -0.01611157	     -0.00080860	      0.52861265	     -0.22870476	      0.17968095	      0.13330137	      0.22273441	     -0.06648407	      0.26218191	     -0.24088135	     -0.29398959	     -0.11565294	      0.16476286	     -0.11043772	     -0.14532112	      0.70554765	     -0.16208970	     -0.00178246	     -0.17289944	      0.70933674	      0.01675224	     -0.01352821	      0.09080071
     11.56613767	      2.50395347	     -0.04696986	     -0.36901919	      2.54254738	      1.19422049	      0.00303618	     -0.03832036	      0.01876139	      0.57974569	     -0.25238080	      0.19374746	      0.12580513	      0.21915571	     -0.09219755	      0.28035035	     -0.18014014	     -0.27621384	     -0.13474006	      0.11289548	     -0.18510768	     -0.03398003	      0.80116114	     -0.14579226	      0.07783177	     -0.29916239	      0.65538138	     -0.01127117	      0.03366901	     -0.00969945
     11.59947067	      2.52058946	     -0.04319983	     -0.35706879	      2.54199885	      1.19382002	      0.00161655	     -0.03400385	     -0.00141310	      0.55204482	     -0.21751978	      0.16874550	      0.08904014	      0.20492556	     -0.12860438	      0.26092194	     -0.13295710	     -0.26093488	     -0.13788370	      0.09600937	     -0.16117503	     -0.14140444	      0.64040250	     -0.11221820	      0.06753027	     -0.46457425	      0.67951533	     -0.02821457	      0.02562459	     -0.09415632
     11.63280367	      2.52192003	     -0.04941863	     -0.34907301	      2.54063647	      1.19340059	      0.00033695	     -0.02031289	     -0.00359390	      0.54236867	     -0.22727128	      0.15396450	      0.13514967	      0.18669700	     -0.11309467	      0.27041632	     -0.25268757	     -0.25951583	     -0.11870812	      0.07294646	     -0.18831592	     -0.11418953	      0.81203415	     -0.10331184	      0.05504193	     -0.52650162	      0.67762205	     -0.03115622	     -0.03789756	     -0.01196330
     11.66613667	      2.50330963	     -0.03161444	     -0.35310419	      2.53875524	      1.19436367	      0.00265815	     -0.03839007	     -0.01955134	      0.55769221	     -0.25563185	      0.16425481	      0.13548237	      0.20235538	     -0.11168939	      0.25089154	     -0.20849940	     -0.20542994	     -0.13255678	      0.03751643	     -0.10366843	     -0.04381752	      0.68261350	     -0.13904989	      0.02498713	     -0.50402102	      0.61138567	      0.01493434	      0.01283554	      0.10655169
     11.69946967	      2.45249510	     -0.05780398	     -0.37228021	      2.53927283	      1.19486755	      0.00546320	     -0.01824791	      0.03055625	      0.55401687	     -0.19455138	      0.19973580	      0.06833368	      0.17551406	     -0.12396943	      0.25395401	     -0.15229360	     -0.19343148	     -0.16270753	      0.08773440	     -0.15353271	     -0.18829367	      0.79271185	     -0.13629972	     -0.07751745	     -0.46957770	      0.66434030	      0.02839713	      0.01918254	      0.06969862
     11.73280267	      2.46664394	     -0.05518169	     -0.38152725	      2.53697974	      1.19577717	      0.00658787	     -0.00522078	      0.02092522	      0.57887653	     -0.19373807	      0.19397016	      0.18884522	      0.16916243	     -0.05007786	      0.26140997	     -0.18394216	     -0.16757898	     -0.14504921	      0.07927683	     -0.13095845	     -0.00090328	      0.69796018	     -0.13245909	     -0.06549753	     -0.54758425	      0.57316074	      0.00958892	     -0.02538178	     -0.01582722
     11.76613567	      2.45268434	     -0.04139525	     -0.38082988	      2.53306648	      1.19613713	      0.00891599	     -0.02085662	      0.02769911	      0.61794007	     -0.25145912	      0.19434381	      0.09764381	      0.18226876	     -0.10371917	      0.24156327	     -0.26384176	     -0.12353714	     -0.10308640	      0.13208420	     -0.11031370	     -0.14504809	      0.76253064	     -0.09944298	     -0.01346740	     -0.72577870	      0.66830362	     -0.00255498	     -0.00601091	     -0.02025160
     11.79946867	      2.52125254	     -0.01425726	     -0.35287664	      2.53177932	      1.19418513	      0.00854237	     -0.02753699	     -0.02885930	      0.56692003	     -0.24163772	      0.14079055	      0.11116032	      0.18469855	     -0.13596216	      0.23563877	     -0.12271528	     -0.09118939	     -0.18900790	      0.12903180	     -0.12538755	     -0.05944540	      0.77931843	     -0.10549230	      0.07413783	     -0.86094444	      0.61850583	     -0.01041570	      0.01719302	      0.00968186
     11.83280167	      2.48764282	     -0.04046856	     -0.33875704	      2.53327570	      1.19312609	      0.00617196	     -0.02412697	      0.03265279	      0.51482012	     -0.18339219	      0.14067449	      0.10418667	      0.15280424	     -0.16172742	      0.21974695	     -0.28497768	     -0.12106553	     -0.15771294	      0.12204741	     -0.15809590	     -0.04696268	      0.68232375	     -0.12088326	      0.07780815	     -0.86129470	      0.64542345	     -0.00295655	     -0.00788884	      0.01793836
     11.86613467	      2.53896632	     -0.04290292	     -0.38976039	      2.53751187	      1.19593196	      0.00385655	     -0.00350712	     -0.02027714	      0.59127697	     -0.19967629	      0.16363355	      0.20599610	      0.12205461	     -0.08299088	      0.27949780	     -0.18910046	     -0.13583520	     -0.13834507	      0.13553035	     -0.21208739	     -0.16820551	      0.79592755	     -0.15676894	      0.03120165	     -0.76365916	      0.66218157	      0.00775779	      0.00237824	      0.03112707
     11.89946767	      2.48232958	     -0.04887852	     -0.41718364	      2.53833723	      1.19852121	      0.00335725	     -0.02881313	      0.02200973	      0.65812757	     -0.23442188	      0.20500429	      0.01761757	      0.12158525	     -0.11454218	      0.26868765	     -0.18207810	     -0.13409869	     -0.06058697	      0.06382962	     -0.16891531	      0.00136504	      0.66980699	     -0.20638388	      0.00589382	     -0.67317695	      0.60217679	      0.02133264	      0.01431556	      0.03627440
     11.93280067	      2.50124558	     -0.03997850	     -0.39041247	      2.53671343	      1.19609843	      0.00138074	     -0.02544749	     -0.00894874	      0.59732093	     -0.18853455	      0.17200254	      0.16624748	      0.13495484	     -0.08860115	      0.26003391	     -0.18261895	     -0.14401513	     -0.13897828	      0.08614669	     -0.19886187	     -0.16623577	      0.82866924	     -0.16746114	     -0.04461668	     -0.72807374	      0.66042870	      0.00264055	     -0.01168136	      0.01619486
     11.96613367	      2.45769394	     -0.04767243	     -0.33716789	      2.53221136	      1.19352382	     -0.00067423	     -0.03110663	      0.03133553	      0.54446029	     -0.20534753	      0.13835064	      0.15949360	      0.15388122	     -0.13785342	      0.19921126	     -0.27699619	     -0.16236548	     -0.16909754	      0.06283380	     -0.11062805	     -0.07356522	      0.71077841	     -0.11240912	      0.01605200	     -0.95545874	      0.59740502	     -0.02296949	     -0.00905475	      0.02726034
     11.99946667	      2.47098183	     -0.04036469	     -0.33975883	      2.52976414	      1.19375034	     -0.00086469	     -0.02816615	      0.00472214	      0.58393744	     -0.25754382	      0.13071206	      0.09280570	      0.17106265	     -0.15644802	      0.18110683	     -0.15382546	     -0.16128994	     -0.17018870	      0.08316433	     -0.10602497	     -0.06412069	      0.84668118	     -0.04590770	      0.04579488	     -1.15215945	      0.65205874	     -0.02284522	      0.01878970	      0.02314945
     12.03279967	      2.47276117	     -0.03425118	     -0.36777793	      2.52984465	      1.19513615	     -0.00012534	     -0.03237014	     -0.01393896	      0.62037168	     -0.23833158	      0.15820179	      0.12702508	      0.19413637	     -0.11500554	      0.20176468	     -0.20153661	     -0.17294548	     -0.11419002	      0.12687783	     -0.13068952	     -0.15998870	      0.80618516	     -0.05737088	      0.00186827	     -1.18985521	      0.58593958	      0.00814398	     -0.00340205	     -0.03576740
     12.06613267	      2.45577564	     -0.04766410	     -0.38956281	      2.53212834	      1.19570057	     -0.00022261	     -0.03222491	      0.01256067	      0.62130411	     -0.18868626	      0.18971135	      0.13830616	      0.19816455	     -0.08747128	      0.23697024	     -0.28340771	     -0.21108604	     -0.09946121	      0.11111230	     -0.19453220	      0.02099046	      0.75383701	     -0.07489866	     -0.05489563	     -1.15366698	      0.63314404	      0.02529560	     -0.03199757	     -0.02985448
     12.09946567	      2.46792941	     -0.05165536	     -0.38522892	      2.53245215	      1.19481630	     -0.00172891	     -0.02524770	      0.01025518	      0.61664789	     -0.20899808	      0.17649428	      0.10817953	      0.20384002	     -0.09166183	      0.21536805	     -0.11737396	     -0.22946113	     -0.13883017	      0.18221733	     -0.23711383	     -0.21482754	      0.87205261	     -0.11892327	     -0.02210606	     -1.19252177	      0.63066946	      0.00784368	      0.01663831	      0.08376740
     12.13279867	      2.45802784	     -0.04544955	     -0.35175900	      2.53015745	      1.19306814	     -0.00444550	     -0.03658802	      0.01298728	      0.59298700	     -0.24330110	      0.15146722	      0.10813637	      0.22904181	     -0.12901703	      0.17877340	     -0.20150551	     -0.24126805	     -0.11378467	      0.12531994	     -0.17501530	      0.00047745	      0.72248358	     -0.16445581	      0.03288220	     -1.28854926	      0.66761186	     -0.01572099	      0.03604043	      0.12590883
     12.16613167	      2.48510180	     -0.04465897	     -0.34044302	      2.52949292	      1.19143836	     -0.00650438	     -0.01903284	     -0.02032505	      0.57094166	     -0.21229453	      0.13760337	      0.17543385	      0.23883814	     -0.12923178	      0.19939416	     -0.28287021	     -0.26933542	     -0.12730743	      0.16107305	     -0.23858754	     -0.16781002	      0.94107087	     -0.19382713	      0.02162111	     -1.34247965	      0.68458882	     -0.03212340	     -0.03620796	     -0.00383941
     12.19946467	      2.46134557	     -0.03671119	     -0.34441179	      2.52781772	      1.19244613	     -0.00570956	     -0.03235557	     -0.01639938	      0.61074880	     -0.24702679	      0.13309040	      0.07174264	      0.26076880	     -0.13628341	      0.16007852	     -0.18101187	     -0.24447112	     -0.11074973	      0.11486764	     -0.16291930	     -0.08283703	      0.76915317	     -0.21489113	      0.02548807	     -1.39440266	      0.68180094	     -0.00874945	     -0.01275826	     -0.09119597
     12.23279767	      2.42876122	     -0.05478153	     -0.36267983	      2.52773559	      1.19358422	     -0.00362370	     -0.02107847	      0.02724522	      0.65520573	     -0.28778705	      0.17307631	      0.10728141	      0.26138330	     -0.10522885	      0.17161840	     -0.17598520	     -0.25002359	     -0.11857922	      0.11832862	     -0.19059518	     -0.09546520	      0.93523943	     -0.18490998	      0.03066793	     -1.40244069	      0.70962115	      0.00982063	      0.03157870	     -0.02922237
     12.26613067	      2.44030836	     -0.04618301	     -0.34587485	      2.52672451	      1.19181668	     -0.00165603	     -0.01248907	     -0.00259241	      0.58289180	     -0.22948264	      0.16256241	      0.20040672	      0.27779348	     -0.06342542	      0.17964694	     -0.24817779	     -0.24171490	     -0.12795816	      0.13572019	     -0.18665068	     -0.17580561	      0.88475328	     -0.15456428	     -0.03423673	     -1.35878735	      0.67346181	      0.02199286	      0.00917231	      0.06552543
     12.29946367	      2.42200380	     -0.03969391	     -0.34252386	      2.52625877	      1.19131423	      0.00206128	     -0.02758069	      0.02416503	      0.54218850	     -0.18128905	      0.15406043	      0.04810715	      0.28450392	     -0.13799322	      0.16294698	     -0.22494583	     -0.21107370	     -0.10893704	      0.10559882	     -0.21669375	     -0.03294893	      0.84051862	     -0.11011732	     -0.04750325	     -1.38737709	      0.70195720	      0.02054721	     -0.05181549	      0.09710522
     12.33279667	      2.46746499	     -0.03479316	     -0.38244561	      2.52749998	      1.19414769	      0.00372279	     -0.01475755	     -0.00439109	      0.63410716	     -0.24330166	      0.18543275	      0.12522871	      0.26916209	     -0.11687967	      0.21674138	     -0.13993679	     -0.19931872	     -0.11653311	      0.17960623	     -0.25289511	     -0.23362015	      0.99322361	     -0.08617472	      0.01699050	     -1.52870053	      0.68704925	     -0.01484389	      0.01545804	      0.04905943
     12.36612967	      2.44795376	     -0.04152525	     -0.36245352	      2.52536012	      1.19418074	      0.00044674	     -0.03317952	      0.03969065	      0.63835558	     -0.26740791	      0.14516772	      0.14192598	      0.24522850	     -0.05860084	      0.19098444	     -0.29015599	     -0.19535388	     -0.04334059	      0.12559993	     -0.20926375	     -0.01228332	      0.79234012	     -0.10005086	      0.05644020	     -1.52050285	      0.70517155	     -0.00664946	      0.03998503	     -0.04336766
     12.39946267	      2.50012328	     -0.03938853	     -0.34023553	      2.52713614	      1.19214981	     -0.00284439	     -0.02277766	     -0.00324806	      0.57653694	     -0.22596719	      0.09707858	      0.13054309	      0.20506134	     -0.10580147	      0.19756139	     -0.18035763	     -0.19890264	     -0.13528122	      0.19811533	     -0.26347056	     -0.23858069	      1.01460448	     -0.13675694	     -0.00467101	     -1.28975543	      0.73191780	      0.00279439	     -0.03093380	     -0.06264230
     12.43279567	      2.47543361	     -0.04467530	     -0.32539710	      2.52900713	      1.19224269	     -0.00483905	     -0.03880475	      0.02587752	      0.57109320	     -0.27369728	      0.11089114	      0.08346704	      0.17992331	     -0.21413190	      0.17975439	     -0.20583949	     -0.19096708	     -0.12686300	      0.14393538	     -0.18244126	     -0.04075206	      0.89014666	     -0.20974337	     -0.01535024	     -1.06697227	      0.74117452	      0.01989033	     -0.01771616	      0.05562446
     12.46612867	      2.48740215	     -0.06005010	     -0.32559884	      2.53026448	      1.19262872	     -0.00738724	     -0.01968463	      0.02843824	      0.57816363	     -0.29520192	      0.08525254	      0.20665220	      0.13750919	     -0.10550312	      0.17936391	     -0.24447753	     -0.19880830	     -0.07078897	      0.19562188	     -0.17874781	     -0.19730065	      0.94325659	     -0.24590768	     -0.02435149	     -0.93503102	      0.74611309	     -0.00837587	      0.03558971	      0.10163550
     12.49946167	      2.51804835	     -0.04114283	     -0.36167017	      2.53400985	      1.19389035	     -0.00313603	     -0.03858882	      0.01444887	      0.58706612	     -0.23286155	      0.10690754	      0.14745412	      0.12978240	     -0.06803991	      0.23629114	     -0.17542779	     -0.16506211	     -0.10624184	      0.17282392	     -0.26419485	     -0.10384823	      0.99768589	     -0.23705197	     -0.03561280	     -0.93432831	      0.77043719	     -0.01699791	     -0.01173850	     -0.00519079
     12.53279467	      2.50534975	     -0.04118526	     -0.38289537	      2.53680970	      1.19568066	      0.00198255	     -0.03655925	      0.01947340	      0.60337674	     -0.21763262	      0.16282406	      0.02727453	      0.12630176	     -0.15550169	      0.26303101	     -0.21951964	     -0.14319259	     -0.08505543	      0.18207434	     -0.21693424	     -0.15121653	      0.80978937	     -0.18348110	      0.00880919	     -1.11286948	      0.73695848	     -0.01769555	     -0.00584508	     -0.06058383
     12.56612767	      2.53905524	     -0.04053936	     -0.35855871	      2.53376004	      1.19401278	      0.00288338	     -0.01361261	      0.00112100	      0.57622774	     -0.24625751	      0.12765462	      0.22776041	      0.12602366	     -0.08895397	      0.22369962	     -0.20972329	     -0.12725692	     -0.04128551	      0.20038706	     -0.25367622	     -0.15125814	      1.06078689	     -0.10629446	      0.09853182	     -1.30877588	      0.74684345	     -0.01712445	      0.00743180	      0.02068407
     12.59946067	      2.46866281	     -0.03699069	     -0.32968405	      2.53104453	      1.19295767	      0.00547756	     -0.03808019	      0.04276945	      0.52764990	     -0.23435445	      0.12708216	      0.10088777	      0.15331049	     -0.12225211	      0.17804263	     -0.25537059	     -0.09852944	     -0.07840417	      0.16421583	     -0.16489787	     -0.13195623	      0.84231810	     -0.09781495	      0.06964922	     -1.29534049	      0.74122718	      0.02868177	      0.02693199	      0.07562679
     12.63279367	      2.48852830	     -0.03454123	     -0.36132143	      2.53333836	      1.19402268	      0.00715541	     -0.01742245	     -0.00411836	      0.55274352	     -0.20641937	      0.16218520	      0.09597156	      0.15445512	     -0.11642253	      0.24568990	     -0.15417888	     -0.10109055	     -0.20731233	      0.16919471	     -0.21601746	     -0.18018778	      0.98614229	     -0.12720762	     -0.05427551	     -1.09866080	      0.70373811	      0.02804754	     -0.01940736	      0.02704217
     12.66612667	      2.43789667	     -0.04546169	     -0.36285604	      2.52917323	      1.19488366	      0.00433678	     -0.02343114	      0.04156582	      0.60974048	     -0.26634513	      0.17275044	      0.15231352	      0.16372843	     -0.06490580	      0.17638729	     -0.27017348	     -0.10086689	     -0.03145510	      0.13841377	     -0.20986609	     -0.12939604	      0.95764269	     -0.15960765	     -0.08360547	     -0.98961655	      0.75132515	      0.00430236	     -0.02910882	     -0.00641920
     12.69945967	      2.47095529	     -0.04034637	     -0.34911020	      2.52854526	      1.19487908	      0.00071536	     -0.01691217	      0.00664934	      0.62295161	     -0.31652459	      0.14920731	      0.16949808	      0.16609609	     -0.07474809	      0.15998388	     -0.18751095	     -0.11941327	     -0.04560255	      0.14192236	     -0.17522956	     -0.18286476	      0.84788080	     -0.19737240	     -0.01562522	     -1.05248257	      0.69842105	     -0.01728835	      0.02786781	      0.00145412
     12.73279267	      2.49386884	     -0.04771558	     -0.33297838	      2.53213934	      1.19245858	     -0.00037563	     -0.01846931	      0.02133169	      0.55552679	     -0.25738006	      0.14383579	      0.06853813	      0.15732838	     -0.17078488	      0.20128936	     -0.17759311	     -0.16600244	     -0.20530995	      0.14333435	     -0.29710717	     -0.14231216	      1.02371664	     -0.18503575	      0.05179408	     -1.16236827	      0.78039050	     -0.01360219	     -0.00919502	      0.00198848
     12.76612567	      2.51905660	     -0.02979176	     -0.30021871	      2.53085342	      1.19089097	     -0.00293073	     -0.03694822	     -0.02140864	      0.49121404	     -0.22648323	      0.09532189	      0.15975433	      0.18342608	     -0.10782495	      0.15907381	     -0.27866733	     -0.17921720	     -0.11115491	      0.14904043	     -0.23442408	     -0.17860262	      0.74967611	     -0.20851042	      0.08038970	     -1.23524954	      0.71832969	      0.01711466	      0.00944581	      0.02178670
     12.79945867	      2.49509456	     -0.05535691	     -0.36540230	      2.53533590	      1.19419434	     -0.00081885	     -0.01702955	      0.01806431	      0.60608675	     -0.27583860	      0.18548410	      0.14093353	      0.17510863	     -0.10366864	      0.20265654	     -0.24271820	     -0.21557059	     -0.01312732	      0.17758206	     -0.30155666	     -0.11927639	      1.00289476	     -0.18398918	      0.07693115	     -1.20673586	      0.72091850	     -0.00028845	     -0.00511652	      0.04227452
     12.83279167	      2.46841577	     -0.05496318	     -0.39885608	      2.53921776	      1.19613214	      0.00289598	     -0.02089114	      0.01149138	      0.63185851	     -0.24624890	      0.23459532	      0.07048124	      0.19478929	     -0.08871023	      0.23595430	     -0.10536840	     -0.22668786	     -0.08983237	      0.19433422	     -0.21482490	     -0.16251076	      0.80865366	     -0.15899178	     -0.02113879	     -1.11140208	      0.74073600	      0.00084424	      0.01812687	      0.00921897
     12.86612467	      2.44223033	     -0.04429724	     -0.35346744	      2.53658711	      1.19270201	      0.00285854	     -0.04030077	      0.02257474	      0.53184933	     -0.17752978	      0.19225018	      0.14057822	      0.23152968	     -0.02045734	      0.20819022	     -0.23656848	     -0.23548233	     -0.11677584	      0.17793159	     -0.19774573	     -0.12833112	      0.87643446	     -0.15488441	     -0.05376623	     -1.06504840	      0.62480568	     -0.00571434	     -0.01398029	     -0.00157160
     12.89945767	      2.44066045	     -0.04709422	     -0.32875716	      2.53459670	      1.19151782	      0.00116558	     -0.03182231	      0.01226931	      0.53327887	     -0.24134631	      0.18546418	      0.15478943	      0.24501948	     -0.09105699	      0.17790802	     -0.26792768	     -0.25425085	     -0.09407569	      0.16932299	     -0.13001506	     -0.14137441	      0.98885297	     -0.07276950	     -0.00500522	     -1.16932690	      0.75023425	     -0.00818082	     -0.00824351	      0.06023952
     12.93279067	      2.44633942	     -0.05063057	     -0.33232581	      2.53507167	      1.19273922	     -0.00029277	     -0.03200408	      0.01649990	      0.57456628	     -0.29078939	      0.18720583	      0.06718172	      0.24151381	     -0.17588078	      0.15397561	     -0.13593479	     -0.26274111	     -0.09495062	      0.13256227	     -0.05910820	     -0.13773885	      0.77889399	     -0.08794553	      0.07786308	     -1.26449275	      0.60133889	     -0.00218923	     -0.00029365	      0.03526559
     12.96612367	      2.47356275	     -0.05695518	     -0.35307165	      2.53630392	      1.19234737	     -0.00216297	     -0.03385322	      0.03244701	      0.55807457	     -0.19424291	      0.17430917	      0.14844137	      0.22885351	     -0.06950285	      0.21452374	     -0.20923252	     -0.29261730	     -0.10941151	      0.11614238	     -0.25955273	     -0.15066903	      0.99220176	     -0.06493087	      0.02032138	     -1.18526406	      0.73167824	      0.00793617	     -0.01371585	     -0.07934078
     12.99945667	      2.49252801	     -0.04578781	     -0.37430303	      2.53609381	      1.19405120	     -0.00322034	     -0.03902006	      0.00468439	      0.59670184	     -0.20944279	      0.16696115	      0.14382938	      0.23126439	     -0.02890781	      0.24858258	     -0.27236018	     -0.28625191	     -0.06622202	      0.08906694	     -0.23142688	     -0.16412121	      0.71871300	     -0.13250167	     -0.00467257	     -1.06246276	      0.65285648	      0.00883710	      0.03705738	     -0.02924093
     13.03278967	      2.50588306	     -0.05073528	     -0.39129286	      2.53572489	      1.19505375	     -0.00249145	     -0.02414899	      0.01086276	      0.64499212	     -0.27512433	      0.19200140	      0.06730866	      0.22126008	     -0.14958541	      0.22763245	     -0.11526523	     -0.27072467	     -0.05807747	      0.10830544	     -0.28032705	     -0.14612732	      0.92478059	     -0.16322718	      0.01369158	     -0.93480809	      0.68815522	     -0.02340856	     -0.01818677	      0.12371905
     13.06612267	      2.48659602	     -0.04321126	     -0.34707123	      2.53103582	      1.19202889	     -0.00194309	     -0.03310396	      0.02389879	      0.56231673	     -0.22721113	      0.15584133	      0.13170030	      0.24031835	     -0.14995082	      0.19006899	     -0.21607925	     -0.24257233	     -0.07278900	      0.13234055	     -0.25090543	     -0.16288965	      0.84374399	     -0.17674825	     -0.01570533	     -0.87930795	      0.76106584	     -0.01669083	     -0.02018170	      0.11386987
     13.09945567	      2.48127201	     -0.04433169	     -0.33129356	      2.52885013	      1.19131046	     -0.00050657	     -0.02519827	      0.03096456	      0.53569778	     -0.19333951	      0.12282618	      0.19280274	      0.23647784	     -0.06048687	      0.20615682	     -0.29203090	     -0.22989223	     -0.15292205	      0.15862582	     -0.21891240	     -0.14322102	      0.80089313	     -0.19692744	      0.00897111	     -0.92097931	      0.62889139	     -0.00232091	      0.02395304	     -0.02523263
     13.13278867	      2.47287581	     -0.03968916	     -0.38427438	      2.52985887	      1.19489781	      0.00544993	     -0.02610564	      0.02792675	      0.65290853	     -0.26822266	      0.18041653	      0.07120674	      0.23423586	     -0.11352312	      0.22936595	     -0.13964862	     -0.17810313	     -0.13316161	      0.19138655	     -0.19693949	     -0.14368845	      0.99820881	     -0.12932060	      0.01469204	     -1.00524349	      0.84194640	      0.02580055	      0.00880577	     -0.07631744
     13.16612167	      2.46066244	     -0.03537333	     -0.38380675	      2.53019562	      1.19560160	      0.00783504	     -0.02525250	      0.02323168	      0.64547705	     -0.26895330	      0.19944711	      0.09965957	      0.23140137	     -0.12729969	      0.19972924	     -0.18332890	     -0.14298297	     -0.01186259	      0.18210455	     -0.09456941	     -0.14999913	      0.78581049	     -0.16845901	      0.03566560	     -1.00952105	      0.64833115	      0.02395804	     -0.02710439	     -0.02794490
     13.19945467	      2.47665641	     -0.05092726	     -0.37791822	      2.53533518	      1.19354157	      0.00841890	     -0.00472545	      0.02972213	      0.53048129	     -0.12648412	      0.19354193	      0.20212139	      0.19177785	     -0.07388192	      0.25329636	     -0.28487598	     -0.16331823	     -0.10079119	      0.17678786	     -0.23784239	     -0.15221934	      1.02774419	     -0.13619313	     -0.06920232	     -0.89708346	      0.83439109	      0.00000761	     -0.01708718	      0.04245795
     13.23278767	      2.47967466	     -0.04355940	     -0.39971154	      2.53924230	      1.19562692	      0.00862189	     -0.02773155	      0.03382225	      0.56779478	     -0.16165436	      0.20232751	      0.07095447	      0.16881648	     -0.08711707	      0.28856435	     -0.16722989	     -0.14391994	     -0.16650181	      0.13946264	     -0.20241259	     -0.19625325	      0.84408105	     -0.18648756	     -0.03334253	     -0.84653148	      0.78685697	     -0.00694025	      0.03327166	      0.12762088
     13.26612067	      2.50530681	     -0.04076987	     -0.41993239	      2.53914464	      1.19754366	      0.00481087	     -0.03547877	      0.02509562	      0.65305967	     -0.24438840	      0.21265837	      0.10204661	      0.14196310	     -0.09497170	      0.27254607	     -0.14691207	     -0.13485291	     -0.03583967	      0.12622518	     -0.24523508	     -0.18845401	      0.96584262	     -0.22444252	      0.00650269	     -0.79233618	      0.81519525	     -0.00659205	     -0.00409105	      0.08266186
     13.29945367	      2.51925163	     -0.06318702	     -0.39761326	      2.53903215	      1.19575953	     -0.00114238	     -0.00656145	      0.01750802	      0.61907775	     -0.20996016	      0.18421547	      0.18824588	      0.09618155	     -0.11277036	      0.26070924	     -0.29692178	     -0.16880190	     -0.00467463	      0.16144979	     -0.30205930	     -0.22661304	      1.04550198	     -0.23353005	     -0.06624655	     -0.71488398	      0.99510345	     -0.00707249	     -0.01554012	     -0.07398746
     13.33278667	      2.51482516	     -0.05692209	     -0.36002018	      2.53807967	      1.19428140	     -0.00331058	     -0.02740401	      0.02949059	      0.58452566	     -0.23793509	      0.14819363	      0.09732091	      0.09096246	     -0.15189346	      0.24698365	     -0.18553117	     -0.16678391	     -0.17338814	      0.17573788	     -0.24435163	     -0.20860158	      0.87056125	     -0.32454033	     -0.00332870	     -0.61485625	      0.80711451	      0.00987032	      0.00145210	     -0.07763929
     13.36611967	      2.49455339	     -0.04828971	     -0.35247622	      2.53538413	      1.19305369	     -0.00210337	     -0.04183754	      0.03478325	      0.59623262	     -0.30011037	      0.14535164	      0.10043288	      0.10969967	     -0.13409727	      0.22377919	     -0.15699968	     -0.14691990	     -0.17675089	      0.26586403	     -0.28281137	     -0.25658495	      1.17872237	     -0.32287359	     -0.07872992	     -0.55309862	      1.12462596	      0.00837830	      0.03037918	      0.06355641
     13.39945267	      2.48710686	     -0.05318311	     -0.35744157	      2.53603765	      1.19348099	     -0.00035855	     -0.02489228	      0.02564289	      0.58852421	     -0.28969639	      0.16652217	      0.20493872	      0.11769054	     -0.09914062	      0.21192830	     -0.29026874	     -0.15284504	     -0.04545866	      0.31524786	     -0.25270754	     -0.21308062	      1.02123231	     -0.35089848	     -0.10938499	     -0.52329809	      0.98327657	     -0.01797236	     -0.01145342	      0.09867764
     13.43278567	      2.48685428	     -0.05426186	     -0.41500680	      2.54365725	      1.19538857	      0.00627323	     -0.02334433	      0.02439763	      0.60153091	     -0.19696499	      0.26210771	      0.10354628	      0.12560518	     -0.14020977	      0.30081633	     -0.18987662	     -0.16184550	     -0.09846057	      0.37435529	     -0.34425336	     -0.29020998	      1.06109019	     -0.36869681	     -0.19149585	     -0.46727174	      1.00969535	     -0.01915418	     -0.04045403	     -0.00937457
     13.46611867	      2.48997198	     -0.04680725	     -0.43197936	      2.54601816	      1.19567066	      0.00817624	     -0.04384242	      0.03110511	      0.62911396	     -0.22159082	      0.26710527	      0.06707024	      0.14328707	     -0.05701235	      0.32525307	     -0.12675771	     -0.16590068	     -0.11243682	      0.36686496	     -0.40527090	     -0.25458004	      1.23718151	     -0.37392634	     -0.18501505	     -0.46960070	      1.24884842	      0.01648696	      0.02106029	     -0.01720158
     13.49945167	      2.49793788	     -0.06219896	     -0.37164623	      2.54467866	      1.19368129	      0.00286162	     -0.02376169	      0.03539163	      0.59464810	     -0.31506585	      0.20169798	      0.18623213	      0.13730610	     -0.01853602	      0.26992017	     -0.28125566	     -0.21160470	     -0.03834851	      0.36599175	     -0.27410254	     -0.37080334	      1.07754415	     -0.42923386	     -0.02489913	     -0.47777270	      1.08053261	      0.01625115	      0.04021825	      0.06325978
     13.53278467	      2.51625675	     -0.06090444	     -0.35080568	      2.54852406	      1.19043697	      0.00283237	     -0.01560963	      0.01151614	      0.51675239	     -0.25760115	      0.23312120	      0.13264224	      0.15635975	     -0.20670141	      0.27999373	     -0.21272268	     -0.23774211	     -0.12691910	      0.35090944	     -0.34049310	     -0.33733722	      1.31264991	     -0.50013388	     -0.10076008	     -0.36464729	      1.33479396	      0.00485512	     -0.03679085	      0.03095400
     13.56611767	      2.50310646	     -0.05275593	     -0.35243591	      2.54812274	      1.18964677	      0.00293540	     -0.02877433	      0.01305606	      0.51591095	     -0.24159347	      0.22438293	      0.05387195	      0.18107502	     -0.17480477	      0.26562624	     -0.14844833	     -0.23677419	     -0.12910642	      0.36168543	     -0.36993685	     -0.40646904	      1.32839194	     -0.59886847	     -0.15917180	     -0.26677231	      1.37238976	     -0.01370680	     -0.01848019	     -0.04070005
     13.59945067	      2.48539400	     -0.06377264	     -0.38223320	      2.54521950	      1.19243030	      0.00257436	     -0.01790223	      0.03570623	      0.62662313	     -0.34323966	      0.22354173	      0.18430340	      0.19039244	      0.03056263	      0.29384173	     -0.26290026	     -0.25804704	     -0.05201610	      0.40328540	     -0.34728199	     -0.45636815	      1.21073549	     -0.61176027	     -0.13027172	     -0.29599162	      1.21977961	     -0.03119988	      0.04459850	     -0.01705555
     13.63278367	      2.47907627	     -0.06110198	     -0.42043583	      2.54675386	      1.19225150	      0.00779907	     -0.01429352	      0.02561397	      0.65247180	     -0.31992467	      0.32279100	      0.13539844	      0.22269249	     -0.15527775	      0.33888106	     -0.18982196	     -0.25563511	     -0.10125988	      0.48796009	     -0.45200829	     -0.42614232	      1.43208947	     -0.58297050	     -0.27419960	     -0.33836368	      1.51032849	     -0.00633999	      0.00484264	      0.02310480
     13.66611667	      2.48485306	     -0.05114108	     -0.34426330	      2.54073149	      1.18650361	      0.00510370	     -0.02433810	      0.02741739	      0.50305892	     -0.23722651	      0.19812415	      0.03469383	      0.23992719	     -0.14470690	      0.23494334	     -0.13668709	     -0.24696552	     -0.09336684	      0.56369957	     -0.48701462	     -0.49599875	      1.37731622	     -0.60430205	     -0.27222349	     -0.34555129	      1.42101082	      0.03338754	     -0.06478555	      0.04837981
     13.69944967	      2.50785021	     -0.05390052	     -0.33881206	      2.53888735	      1.18678209	      0.00181066	     -0.01933368	      0.02267965	      0.54768272	     -0.31778257	      0.17124723	      0.19891107	      0.23527628	     -0.04195110	      0.28950907	     -0.30370274	     -0.27832529	     -0.12729129	      0.59567076	     -0.45895814	     -0.50540505	      1.34412673	     -0.63864358	     -0.19094542	     -0.36596359	      1.37843543	      0.03203755	      0.03045977	      0.07279786
     13.73278267	      2.50639777	     -0.05862806	     -0.39264902	      2.54237844	      1.18944773	      0.00230479	     -0.02447955	      0.03008795	      0.66335924	     -0.37898195	      0.24185069	      0.15264590	      0.22374114	     -0.13131593	      0.33866347	     -0.22233990	     -0.27868911	     -0.13427353	      0.62122676	     -0.47882061	     -0.54031024	      1.55358676	     -0.68404830	     -0.22037351	     -0.36043606	      1.68845022	      0.01171180	      0.05911623	      0.00617089
     13.76611567	      2.52104985	     -0.05822290	     -0.35500616	      2.54202172	      1.18677158	     -0.00186521	     -0.02578129	      0.02897771	      0.56696457	     -0.28325919	      0.16000740	      0.04085978	      0.19892657	     -0.13212713	      0.24237974	     -0.08081958	     -0.27052208	     -0.04335689	      0.60234762	     -0.47723383	     -0.61686417	      1.49321789	     -0.73243159	     -0.21216119	     -0.34646395	      1.56516008	     -0.03484242	     -0.06232388	     -0.09597795
     13.79944867	      2.53058026	     -0.06619434	     -0.36342244	      2.54658579	      1.18688566	     -0.00289278	     -0.01071395	      0.00433738	      0.54150708	     -0.24312917	      0.17903077	      0.18959903	      0.17467678	     -0.10704629	      0.35182535	     -0.32688705	     -0.30214111	     -0.09549705	      0.60403382	     -0.44022090	     -0.64500446	      1.49505376	     -0.75274566	     -0.25935083	     -0.37953105	      1.50994787	     -0.03895967	      0.00264703	     -0.02789391
     13.83278167	      2.51261519	     -0.06355427	     -0.40115591	      2.54874140	      1.18829354	     -0.00062110	     -0.03381657	      0.02440412	      0.60203071	     -0.28428681	      0.22245012	      0.16812358	      0.16588785	     -0.10985636	      0.37470040	     -0.23764457	     -0.27382313	     -0.13419530	      0.61937483	     -0.46905743	     -0.61812614	      1.68279999	     -0.77472912	     -0.30039330	     -0.41946770	      1.75086159	      0.00616472	      0.04641177	      0.12538361
     13.86611467	      2.52665586	     -0.06420495	     -0.38196515	      2.54541491	      1.18684726	     -0.00281031	     -0.03186824	      0.03040756	      0.56144068	     -0.24233877	      0.15345361	      0.06411376	      0.13978299	     -0.06309460	      0.27627012	     -0.02033359	     -0.24110944	     -0.05874792	      0.67727766	     -0.49389926	     -0.76012404	      1.61186098	     -0.79035608	     -0.28215841	     -0.44714014	      1.68538305	      0.03053312	     -0.03267810	      0.10515725
     13.89944767	      2.53775267	     -0.07375846	     -0.40212849	      2.54584662	      1.18792452	     -0.00267342	     -0.00733090	      0.02290265	      0.58785518	     -0.21678248	      0.19370060	      0.17844516	      0.11739641	     -0.12726800	      0.37761295	     -0.34786916	     -0.25262899	     -0.07352080	      0.69985670	     -0.53757165	     -0.71536403	      1.56257458	     -0.80268452	     -0.29355487	     -0.47140685	      1.61275127	     -0.00021088	     -0.00378587	     -0.02701953
     13.93278067	      2.57374767	     -0.04829239	     -0.39969695	      2.54048466	      1.18719328	     -0.00289280	     -0.00898493	     -0.02826966	      0.62798437	     -0.27238549	      0.16702786	      0.19608322	      0.12569339	     -0.13248498	      0.35318302	     -0.26874775	     -0.19589492	     -0.11868148	      0.74238155	     -0.54944281	     -0.71848471	      1.74479971	     -0.81387713	     -0.31940130	     -0.52029861	      1.81739632	     -0.01453820	      0.04033505	     -0.05950163
     13.96611367	      2.51752428	     -0.04896063	     -0.33703117	      2.53078989	      1.18411470	     -0.00487969	     -0.03796915	      0.04981813	      0.58460134	     -0.32068328	      0.07750851	      0.00403534	      0.12885423	     -0.11672563	      0.20116033	     -0.09564642	     -0.14543892	     -0.07770553	      0.75058132	     -0.53376694	     -0.84060141	      1.72805427	     -0.84564940	     -0.24868013	     -0.56920212	      1.81185241	     -0.01299289	     -0.04092442	      0.01726942
     13.99944667	      2.53713018	     -0.06481307	     -0.34832455	      2.53422032	      1.18438778	     -0.00466827	      0.00273528	      0.01433168	      0.57448875	     -0.30182862	      0.11842302	      0.23792492	      0.10619500	     -0.14565631	      0.28442706	     -0.30241121	     -0.17355064	     -0.19208603	      0.75792081	     -0.52495034	     -0.83418398	      1.65159876	     -0.85305086	     -0.31820076	     -0.60847076	      1.73079833	     -0.01264541	      0.01254512	      0.06919583
     14.03277967	      2.51922867	     -0.08448002	     -0.37997412	      2.53776543	      1.18486657	     -0.00227141	      0.02750943	      0.02393978	      0.57685595	     -0.23982207	      0.16999104	      0.20114532	      0.08451027	     -0.15630256	      0.31472321	     -0.34375404	     -0.17995125	     -0.14644722	      0.78680229	     -0.60531984	     -0.80438759	      1.78799093	     -0.85786871	     -0.42593391	     -0.62319874	      1.82547741	      0.00885099	      0.02904217	      0.02962345
     14.06611267	      2.51930510	     -0.06705547	     -0.38559759	      2.53597455	      1.18502326	     -0.00060056	      0.00021161	      0.02983890	      0.58837916	     -0.24084141	      0.14375887	      0.01840336	      0.09649761	     -0.05649319	      0.23754439	     -0.05502914	     -0.12745957	     -0.01232285	      0.78011115	     -0.62995215	     -0.90549494	      1.79834153	     -0.86602962	     -0.38641569	     -0.70219511	      1.87446761	      0.03919973	     -0.05256721	      0.00114250
     14.09944567	      2.52503946	     -0.05149573	     -0.41456579	      2.54040258	      1.18759827	      0.00420477	     -0.01384555	      0.01485525	      0.64153607	     -0.29287038	      0.21694841	      0.18685210	      0.12263491	     -0.08226034	      0.33453661	     -0.28166429	     -0.12325656	     -0.11374959	      0.76416437	     -0.57133634	     -0.93489202	      1.71901966	     -0.85126443	     -0.29915113	     -0.85387432	      1.82354925	      0.02403004	      0.01218371	      0.02607950
     14.13277867	      2.52003365	     -0.05961001	     -0.36921785	      2.54188268	      1.18416877	      0.00383321	      0.00266822	      0.00978450	      0.53646688	     -0.23956184	      0.19252813	      0.20802358	      0.12375096	     -0.11935781	      0.32950721	     -0.38410427	     -0.15821116	     -0.18564793	      0.77756001	     -0.55964583	     -0.87579466	      1.80007730	     -0.83164865	     -0.30003619	     -0.95212974	      1.87178333	     -0.02570458	      0.05753541	      0.02625728
     14.16611167	      2.50009647	     -0.06876034	     -0.31415568	      2.53890219	      1.18075651	      0.00013858	      0.00508084	      0.02629194	      0.44317638	     -0.20341163	      0.11674495	      0.02047027	      0.11726205	     -0.10568436	      0.19181133	     -0.09210400	     -0.15306447	     -0.07759737	      0.80238506	     -0.56158703	     -0.92231715	      1.86240283	     -0.84777548	     -0.34100063	     -0.98583986	      1.93345457	     -0.03431937	     -0.05341290	      0.01161333
     14.19944467	      2.48221450	     -0.07579631	     -0.39255605	      2.54415681	      1.18599980	      0.00147308	     -0.00278314	      0.02743432	      0.61951447	     -0.33062554	      0.24237316	      0.18709432	      0.12672150	     -0.12208552	      0.30969346	     -0.23796554	     -0.18816126	     -0.08701032	      0.79331714	     -0.53474023	     -0.95689741	      1.77042122	     -0.86964123	     -0.38777481	     -1.04877028	      1.88703342	      0.00636717	     -0.02164742	      0.03155164
     14.23277767	      2.48737157	     -0.08044248	     -0.39331310	      2.54517876	      1.18576785	     -0.00087599	     -0.00168285	      0.02389040	      0.61622156	     -0.32458152	      0.22298059	      0.22853441	      0.12529940	     -0.04097195	      0.35649250	     -0.36103610	     -0.23495807	     -0.11705718	      0.78415433	     -0.61625506	     -0.93272708	      1.75376902	     -0.84044531	     -0.41321391	     -1.12404964	      1.86243483	      0.02794647	      0.05537372	      0.00215799
     14.26611067	      2.49807807	     -0.06213023	     -0.31283006	      2.54033721	      1.18005991	     -0.00380973	     -0.02398433	      0.02604062	      0.45068999	     -0.22828923	      0.10500272	      0.00613697	      0.15302534	     -0.05972891	      0.20516699	     -0.10659502	     -0.21452823	     -0.08457219	      0.78937470	     -0.70862938	     -0.99775664	      1.83369089	     -0.80125180	     -0.38729792	     -1.21298701	      1.92738479	      0.02037319	     -0.02284476	     -0.02179519
     14.29944367	      2.50313496	     -0.05111147	     -0.34638289	      2.54422605	      1.18249986	     -0.00122024	     -0.03395684	     -0.00116294	      0.53468848	     -0.32249747	      0.21728046	      0.16454164	      0.18861640	     -0.21606165	      0.30180944	     -0.25335839	     -0.23623748	     -0.13191844	      0.76829402	     -0.63289708	     -1.00843714	      1.80826863	     -0.78002682	     -0.35903125	     -1.35872829	      1.92941072	     -0.00382152	     -0.01838944	      0.05545148
     14.33277667	      2.50415799	     -0.07000671	     -0.34435938	      2.54519661	      1.18353401	     -0.00496445	     -0.00621166	     -0.02000495	      0.56182074	     -0.37182676	      0.18604991	      0.24214525	      0.17162810	     -0.09605747	      0.33207302	     -0.36531782	     -0.29142507	     -0.09139407	      0.75450635	     -0.54084172	     -0.96144024	      1.71432713	     -0.77206604	     -0.36904514	     -1.46600663	      1.86406778	     -0.03771167	      0.03648342	      0.06422329
     14.36610967	      2.46414522	     -0.08127945	     -0.31668898	      2.54449429	      1.18077966	     -0.00549519	     -0.01532328	      0.03645712	      0.47323198	     -0.26049953	      0.11359785	     -0.00193929	      0.17015295	     -0.01623438	      0.21442580	     -0.12048457	     -0.28581657	     -0.05158743	      0.76586012	     -0.58749097	     -0.98801708	      1.77421275	     -0.78732007	     -0.38395575	     -1.48681613	      1.90401283	     -0.02627673	     -0.03292648	     -0.05732454
     14.39944267	      2.46481312	     -0.06012297	     -0.39506945	      2.55169783	      1.18426500	      0.00359008	     -0.04257495	      0.01437448	      0.55368153	     -0.24421512	      0.29125282	      0.17726732	      0.21739118	     -0.16062757	      0.37594684	     -0.19570764	     -0.27523803	     -0.16496064	      0.75397712	     -0.58038505	     -1.00287778	      1.80695294	     -0.78285356	     -0.41310167	     -1.57217077	      1.93903014	      0.02063400	     -0.00403037	     -0.06088149
     14.43277567	      2.46433667	     -0.07840851	     -0.37614973	      2.54945292	      1.18404688	      0.00126240	     -0.01507817	      0.02771483	      0.53496352	     -0.26214261	      0.23897228	      0.21028402	      0.20013050	     -0.07548841	      0.36483971	     -0.35174960	     -0.30237662	     -0.04762891	      0.72276764	     -0.53955858	     -0.97495586	      1.68025261	     -0.75483671	     -0.38941788	     -1.51067476	      1.84919494	      0.01217370	      0.02952484	      0.05776747
     14.46610867	      2.51052692	     -0.07760427	     -0.33713439	      2.54413999	      1.18184582	     -0.00145280	      0.00902608	      0.01490065	      0.47480966	     -0.24254442	      0.10605062	      0.03444469	      0.18641243	     -0.00798421	      0.25121960	     -0.10642692	     -0.27731862	     -0.01692331	      0.73188243	     -0.54942931	     -1.02750566	      1.69284793	     -0.73809396	     -0.32849411	     -1.37681894	      1.83937597	     -0.01586124	     -0.03317829	      0.10039333
     14.49944167	      2.51063570	     -0.05616611	     -0.40787983	      2.54686267	      1.18545137	      0.00669298	     -0.01586181	      0.02155015	      0.58032450	     -0.24799246	      0.26878128	      0.13641740	      0.22726255	     -0.22616184	      0.41080106	     -0.24751468	     -0.24850228	     -0.17595178	      0.71630922	     -0.57344867	     -1.02260825	      1.74471478	     -0.74632309	     -0.33140817	     -1.20351215	      1.91907676	     -0.00976373	     -0.00277713	      0.01504576
     14.53277467	      2.52546054	     -0.03163632	     -0.36758928	      2.53726057	      1.18409667	      0.00452128	     -0.02766138	     -0.00941604	      0.54001515	     -0.22418969	      0.17544322	      0.23214868	      0.25030311	     -0.09475530	      0.32328503	     -0.33024774	     -0.19647039	     -0.07951524	      0.68285616	     -0.51671472	     -1.00902963	      1.62554199	     -0.73538434	     -0.36643504	     -1.04755903	      1.85407360	      0.01197436	      0.05106151	     -0.06502017
     14.56610767	      2.51110894	     -0.07004892	     -0.34775352	      2.53254710	      1.18413991	      0.00008601	      0.01435219	      0.04295178	      0.55295866	     -0.26410601	      0.07546685	      0.03137380	      0.18844623	     -0.02132106	      0.24193927	     -0.16801075	     -0.20661311	     -0.04370961	      0.69500707	     -0.48343131	     -1.00926925	      1.64827916	     -0.71052449	     -0.31657216	     -0.91247542	      1.76726420	     -0.00631217	     -0.04759771	     -0.01640911
     14.59944067	      2.53189579	     -0.07451286	     -0.42404332	      2.54031709	      1.18859784	      0.00466722	      0.02603873	      0.02380130	      0.64646238	     -0.27270151	      0.24090199	      0.17489158	      0.17429838	     -0.22996098	      0.39714610	     -0.21082403	     -0.21255192	     -0.21126493	      0.68832580	     -0.45946291	     -1.02483726	      1.66804325	     -0.71018129	     -0.35654433	     -0.76832399	      1.87415338	      0.01677856	     -0.01267464	      0.05901731
     14.63277367	      2.53144286	     -0.04942920	     -0.38040580	      2.53502356	      1.18582236	      0.00364797	     -0.01078994	      0.02604324	      0.52845277	     -0.14991787	      0.16478533	      0.22840390	      0.18757718	     -0.14132025	      0.30057446	     -0.33623569	     -0.16320020	     -0.06583331	      0.64930206	     -0.49515379	     -1.02958375	      1.56627727	     -0.72057891	     -0.35395947	     -0.61539728	      1.83484147	      0.02868553	      0.04384454	      0.04750389
     14.66610667	      2.56375303	     -0.04484765	     -0.39370757	      2.53440535	      1.18713263	      0.00216939	     -0.01308449	      0.02566575	      0.56234468	     -0.15845029	      0.09923509	      0.05992186	      0.14950939	     -0.02097853	      0.28796897	     -0.17257441	     -0.14414624	     -0.05854089	      0.66242062	     -0.50353857	     -1.05013690	      1.62261649	     -0.70579004	     -0.25051070	     -0.51856615	      1.71489541	     -0.00356604	     -0.01961242	      0.03215073
     14.69943967	      2.56069762	     -0.05451270	     -0.48532347	      2.54362141	      1.19421742	      0.00530870	     -0.00778623	      0.01556910	      0.72325314	     -0.23194268	      0.27258948	      0.11209049	      0.12434068	     -0.19211011	      0.44563092	     -0.23173375	     -0.16468532	     -0.19791680	      0.66019099	     -0.40924688	     -1.05073515	      1.59763081	     -0.69452034	     -0.25947253	     -0.43902084	      1.85648101	     -0.00784436	     -0.00078721	      0.02422098
     14.73277267	      2.54108351	     -0.05484081	     -0.41656904	      2.53845409	      1.18996337	      0.00042607	     -0.02292907	      0.03088508	      0.59353893	     -0.13927231	      0.18495521	      0.24381881	      0.11774229	     -0.12229473	      0.31268985	     -0.31625714	     -0.15610480	     -0.05221295	      0.63392069	     -0.39253029	     -1.00692759	      1.50596264	     -0.69776603	     -0.28432309	     -0.29682804	      1.81508045	     -0.00778505	      0.01172236	     -0.02183451
     14.76610567	      2.55726069	     -0.05839883	     -0.37255407	      2.53656998	      1.18732353	     -0.00453979	     -0.01679263	      0.02202784	      0.52020710	     -0.11135048	      0.09490367	      0.10906340	      0.08415132	     -0.06274898	      0.24980843	     -0.17079749	     -0.16667359	     -0.09357323	      0.66862707	     -0.37971731	     -1.05124884	      1.62344833	     -0.70103669	     -0.26105680	     -0.17695994	      1.67311109	     -0.01074119	     -0.01054169	      0.01083943
     14.79943867	      2.54195713	     -0.05978860	     -0.45235264	      2.54408121	      1.19311010	     -0.00164412	     -0.03696254	      0.02518259	      0.68404318	     -0.23187758	      0.24831166	      0.07686252	      0.08076794	     -0.22054745	      0.40433472	     -0.25131548	     -0.19370192	     -0.26132610	      0.64774286	     -0.33830556	     -1.03816741	      1.57549613	     -0.71199568	     -0.25966781	     -0.09610917	      1.81387863	      0.02378754	      0.00322813	      0.09594811
     14.83277167	      2.56892673	     -0.05955064	     -0.41473988	      2.53964902	      1.19091469	     -0.00632546	     -0.03054639	      0.01795163	      0.61817555	     -0.18567265	      0.16318168	      0.26930356	      0.07470349	     -0.08517451	      0.31767470	     -0.28957449	     -0.20077665	     -0.09416807	      0.64509986	     -0.40691295	     -1.04682770	      1.46795362	     -0.69233921	     -0.25901786	      0.03218266	      1.78092834	      0.00292284	     -0.00368851	      0.03589405
     14.86610467	      2.57696932	     -0.06617455	     -0.38798567	      2.53857099	      1.18892578	     -0.00792641	     -0.01574868	      0.02097243	      0.55552628	     -0.13208235	      0.12590509	      0.10857270	      0.06687651	     -0.07758469	      0.26136576	     -0.20358438	     -0.21332131	     -0.04447943	      0.68111186	     -0.46559122	     -1.10725389	      1.56435254	     -0.69052543	     -0.25662546	      0.17227336	      1.66606685	     -0.03182055	      0.01263817	     -0.03965748
     14.89943767	      2.58870783	     -0.03967945	     -0.44360324	      2.54553496	      1.19285305	     -0.00187849	     -0.03748864	     -0.02342004	      0.67065420	     -0.24781858	      0.25087658	      0.06957800	      0.10895127	     -0.22959557	      0.41303030	     -0.22677800	     -0.21386345	     -0.26355693	      0.64143045	     -0.39295560	     -1.04768045	      1.55336304	     -0.71022728	     -0.25005953	      0.25212406	      1.78533009	     -0.00156537	      0.01655150	      0.03527088
     14.93277067	      2.57165571	     -0.04970521	     -0.37273921	      2.54044945	      1.18922663	     -0.00332863	     -0.03168444	      0.00477230	      0.57543205	     -0.25390656	      0.15574756	      0.22505754	      0.12774726	     -0.08238708	      0.32035253	     -0.31884895	     -0.23487214	     -0.15801030	      0.63935647	     -0.33725959	     -1.07499674	      1.48366037	     -0.68989653	     -0.20798001	      0.35639965	      1.73460463	      0.00504419	     -0.03751034	      0.06752276
     14.96610367	      2.55509588	     -0.06887514	     -0.33630791	      2.54110764	      1.18657265	     -0.00197177	     -0.00436653	      0.02770023	      0.47293699	     -0.17366181	      0.12527310	      0.17105611	      0.13142916	     -0.05782282	      0.24872152	     -0.20237052	     -0.24946691	     -0.09174103	      0.67185178	     -0.35945251	     -1.10468315	      1.55869794	     -0.69137431	     -0.23251751	      0.50315468	      1.68635588	     -0.00987062	      0.01415756	     -0.00108474
     14.99943667	      2.54057245	     -0.05937689	     -0.43742146	      2.55227473	      1.19207732	      0.00902647	     -0.02223525	      0.03126165	      0.61744980	     -0.23389724	      0.31912743	      0.06013067	      0.16989165	     -0.23510376	      0.43873920	     -0.20449196	     -0.25384289	     -0.23991833	      0.64612733	     -0.37417553	     -1.02326936	      1.55323193	     -0.72547589	     -0.24872910	      0.62879648	      1.76606376	      0.01135852	      0.03328011	     -0.01532590
     15.03276967	      2.57101470	     -0.03774943	     -0.40361248	      2.54862010	      1.19056407	      0.00997735	     -0.02819740	      0.00515223	      0.57267241	     -0.25234694	      0.23168087	      0.18253882	      0.20856543	     -0.01868300	      0.40302649	     -0.26570077	     -0.23772465	     -0.13117754	      0.64726340	     -0.34242527	     -1.12259385	      1.47110067	     -0.70665403	     -0.21279604	      0.73504567	      1.67471156	      0.01252104	     -0.04596144	      0.01410321
     15.06610267	      2.56023300	     -0.04892927	     -0.34569464	      2.54815710	      1.18667917	      0.01064076	     -0.01387974	      0.03092673	      0.44982728	     -0.20477962	      0.21788103	      0.13630994	      0.22000115	     -0.19106957	      0.33639819	     -0.23618365	     -0.25099784	     -0.08185510	      0.66152451	     -0.37626798	     -1.10995643	      1.54992780	     -0.70084174	     -0.21356869	      0.84594932	      1.68735852	     -0.00767236	     -0.00280614	      0.04260649
     15.09943567	      2.60815965	     -0.05859753	     -0.35548081	      2.55215069	      1.18703675	      0.00907447	      0.01679217	     -0.01277946	      0.48574077	     -0.27146106	      0.21327150	      0.11458072	      0.19675660	     -0.23495981	      0.42788028	     -0.17603651	     -0.28438679	     -0.25052625	      0.65182740	     -0.37028502	     -1.03679595	      1.57081106	     -0.69922310	     -0.23617475	      0.87398691	      1.77548124	     -0.00889388	      0.05643842	      0.05995367
     15.13276867	      2.57953724	     -0.05942248	     -0.33551896	      2.54634666	      1.18770514	      0.00593429	     -0.00832775	      0.04188634	      0.52165396	     -0.34890914	      0.11770474	      0.13041685	      0.19383774	      0.00812316	      0.40560619	     -0.30833828	     -0.29410086	     -0.15739527	      0.63815595	     -0.34383065	     -1.14714505	      1.47037841	     -0.69779233	     -0.21267132	      0.83272533	      1.66690981	      0.02058591	     -0.05227286	      0.00333662
     15.16610167	      2.58842540	     -0.03124705	     -0.35619010	      2.54859645	      1.18801171	      0.01020875	     -0.04302185	      0.02846384	      0.53204998	     -0.32786310	      0.21650372	      0.20435395	      0.23589891	     -0.20476121	      0.40356122	     -0.18100884	     -0.24062120	     -0.13085995	      0.64948780	     -0.39512224	     -1.12064111	      1.54525961	     -0.70937643	     -0.27922356	      0.79046720	      1.65563400	      0.02595453	     -0.01497596	     -0.07105840
     15.19943467	      2.60426630	     -0.06151936	     -0.33995870	      2.55312680	      1.18645710	      0.00699012	     -0.00293499	      0.03302406	      0.47527163	     -0.29746815	      0.17100258	      0.09205784	      0.16942450	     -0.23167615	      0.43974845	     -0.18012399	     -0.28352030	     -0.19854583	      0.66111816	     -0.42285891	     -1.03702449	      1.57898032	     -0.70912994	     -0.31100185	      0.77035911	      1.72814373	     -0.01145706	      0.06053084	     -0.02401194
