# Supplementary material for: Simulation of Human Movement in Zero Gravity
Source: Sensors (Basel). 2024 Mar 9;24(6):1770. doi: 10.3390/s24061770 (PMC10976247; doi:10.3390/s24061770)
Supplement: Supplementary file 1 [file sensors-24-01770-s001.zip › supplementary/motion_data/13 Hips/motion.sto]

UNKNOWN
version=1
nRows=457
nColumns=30
inDegrees=no
endheader
time	/jointset/global/yaw/value	/jointset/global/roll/value	/jointset/global/pitch/value	/jointset/global/longitudinal/value	/jointset/global/vertical/value	/jointset/global/lateral/value	/jointset/SpineL/SpineL_LL/value	/jointset/SpineL/SpineL_RR/value	/jointset/SpineL/SpineL_FE/value	/jointset/SpineU/SpineU_FE/value	/jointset/Hip_r/Hip_EF_r/value	/jointset/Hip_r/Hip_RR_r/value	/jointset/Hip_r/Hip_DB_r/value	/jointset/Knee_r/Knee_FE_r/value	/jointset/Hip_l/Hip_EF_l/value	/jointset/Hip_l/Hip_RR_l/value	/jointset/Hip_l/Hip_BD_l/value	/jointset/Knee_l/Knee_FE_l/value	/jointset/Shoulder_r/Shoulder_BD_r/value	/jointset/Shoulder_r/Shoulder_EF_r/value	/jointset/Shoulder_r/Shoulder_RR_r/value	/jointset/Elbow_r/Elbow_EF_r/value	/jointset/Shoulder_l/Shoulder_DB_l/value	/jointset/Shoulder_l/Shoulder_EF_l/value	/jointset/Shoulder_l/Shoulder_RR_l/value	/jointset/Elbow_l/Elbow_EF_l/value	/jointset/Neck/Neck_LL/value	/jointset/Neck/Neck_RR/value	/jointset/Neck/Neck_FE/value
      0.00000000	      2.43232744	     -0.03694771	     -0.32616639	      3.06923148	      1.21850984	      0.46267442	     -0.06778957	      0.15363889	      0.54280735	     -0.12803224	      0.29382394	      0.04645080	      0.06873721	     -0.37113835	      0.32158304	      0.12479584	     -0.03193350	     -0.10742093	      0.00785519	     -0.27719275	      0.00688078	      0.57290497	     -0.08784354	     -0.23994714	     -0.09496615	      0.53482553	      0.00000000	      0.00000000	      0.01745329
      0.03333300	      2.42098332	     -0.03579288	     -0.32969871	      3.08144977	      1.21795224	      0.46182356	     -0.06633177	      0.15149808	      0.52974806	     -0.12107794	      0.29457029	      0.05199623	      0.06520711	     -0.34862733	      0.33700138	      0.12289602	     -0.04115340	     -0.10536081	      0.00643660	     -0.25158221	      0.00650246	      0.58949476	     -0.08270236	     -0.23647191	     -0.09403556	      0.53223794	      0.00000000	      0.00000000	      0.01745329
      0.06666700	      2.40712170	     -0.03366206	     -0.33097439	      3.09298130	      1.21738832	      0.46073415	     -0.06722031	      0.15054570	      0.51643829	     -0.11495232	      0.28765715	      0.05798055	      0.06301291	     -0.31534200	      0.35149131	      0.12012056	     -0.04890916	     -0.10978850	      0.00492566	     -0.22873227	      0.00579968	      0.61361351	     -0.07969193	     -0.23350173	     -0.09270182	      0.52767065	      0.00000000	      0.00000000	      0.01745329
      0.10000000	      2.40355964	     -0.03234558	     -0.31496019	      3.10097516	      1.21592171	      0.45780741	     -0.06418616	      0.16272279	      0.49466675	     -0.11761538	      0.23309749	      0.07833893	      0.05880454	     -0.23300751	      0.35778870	      0.10310666	     -0.05636810	     -0.14613153	      0.00813606	     -0.23316432	      0.00342466	      0.67988525	     -0.07267127	     -0.21481383	     -0.08534057	      0.51504571	      0.00000000	      0.00000000	      0.01745329
      0.13333300	      2.40028839	     -0.02925769	     -0.31794421	      3.11303956	      1.21560827	      0.45656574	     -0.06746153	      0.15866549	      0.48125603	     -0.10927183	      0.23624669	      0.08092888	      0.05321623	     -0.22161166	      0.36971481	      0.10132931	     -0.06431123	     -0.13833400	      0.00747921	     -0.21762439	      0.00399797	      0.69406366	     -0.07018411	     -0.20577472	     -0.08312910	      0.51385271	      0.00000000	      0.00000000	      0.01745329
      0.16666700	      2.40288259	     -0.02757487	     -0.30489420	      3.12304669	      1.21407628	      0.45458881	     -0.05950962	      0.16089080	      0.44866663	     -0.10246665	      0.20281361	      0.09229312	      0.04468537	     -0.17332054	      0.37748728	      0.08115154	     -0.07273110	     -0.16233891	      0.01246501	     -0.22096912	      0.00798965	      0.75563963	     -0.06415292	     -0.18484754	     -0.06926267	      0.50414343	      0.00000000	      0.00000000	      0.01745329
      0.20000000	      2.40452920	     -0.02321203	     -0.30802575	      3.13430594	      1.21343417	      0.45367596	     -0.06176831	      0.16264694	      0.43726775	     -0.09435593	      0.20628218	      0.09331509	      0.04173694	     -0.16366427	      0.38897744	      0.07942553	     -0.07960358	     -0.15564835	      0.00981323	     -0.21186571	      0.00770974	      0.75950942	     -0.05570241	     -0.17352515	     -0.06592126	      0.50653717	      0.00000000	      0.00000000	      0.01745329
      0.23333300	      2.40610526	     -0.01842213	     -0.31154690	      3.14553472	      1.21246619	      0.45343060	     -0.06231152	      0.16844944	      0.42365974	     -0.08494508	      0.20818113	      0.09408162	      0.03978754	     -0.14774737	      0.40253060	      0.07709063	     -0.08474459	     -0.15352096	      0.01034638	     -0.20127400	      0.00756699	      0.76086446	     -0.04671368	     -0.15976315	     -0.06199881	      0.51107377	      0.00000000	      0.00000000	      0.01745329
      0.26666700	      2.40972947	     -0.01344956	     -0.31397210	      3.15614499	      1.21138957	      0.45317561	     -0.06292924	      0.17796449	      0.40997881	     -0.07621703	      0.20730015	      0.09465851	      0.03904917	     -0.12974262	      0.41512239	      0.07410963	     -0.08903153	     -0.15650450	      0.01212918	     -0.19290754	      0.00635200	      0.75627135	     -0.03372834	     -0.14485260	     -0.05711708	      0.51768481	      0.00000000	      0.00000000	      0.01745329
      0.30000000	      2.41511577	     -0.00822193	     -0.31458242	      3.16618164	      1.21046944	      0.45282136	     -0.06424186	      0.18939620	      0.39546945	     -0.06830510	      0.20479892	      0.09528232	      0.03772545	     -0.11145500	      0.42580721	      0.07018840	     -0.09294474	     -0.16344169	      0.01687553	     -0.18680753	      0.00374942	      0.74699537	     -0.02007873	     -0.12838069	     -0.05179430	      0.52659142	      0.00000000	      0.00000000	      0.01745329
      0.33333300	      2.42121408	     -0.00270422	     -0.31253435	      3.17521475	      1.20979851	      0.45201745	     -0.06568878	      0.20076389	      0.38056210	     -0.06232051	      0.20027334	      0.09605519	      0.03505584	     -0.09626587	      0.43296433	      0.06500671	     -0.09655125	     -0.17309297	      0.02192472	     -0.18403612	     -0.00151102	      0.73617308	     -0.00741453	     -0.11160934	     -0.04632725	      0.53758387	      0.00000000	      0.00000000	      0.01745329
      0.36666700	      2.42231632	      0.00250017	     -0.31260556	      3.18207076	      1.20968941	      0.45015867	     -0.06669094	      0.20082288	      0.38106253	     -0.05922862	      0.20185748	      0.09612372	      0.03456184	     -0.09393912	      0.42862637	      0.06413739	     -0.10038370	     -0.17641073	      0.02359186	     -0.18354725	     -0.00218079	      0.73520416	     -0.00330862	     -0.10736066	     -0.04515805	      0.54002292	      0.00000000	      0.00000000	      0.01745329
      0.40000000	      2.42547428	      0.00325545	     -0.28127063	      3.18860211	      1.20823592	      0.44820096	     -0.06281535	      0.21976969	      0.32220588	     -0.05314039	      0.15961437	      0.09988144	      0.02869678	     -0.06998993	      0.41939082	      0.02617927	     -0.10983271	     -0.22779778	      0.03962249	     -0.16896792	     -0.04564964	      0.71017139	      0.00832665	     -0.08141490	     -0.02256108	      0.58482515	      0.00000000	      0.00000000	      0.01745329
      0.43333300	      2.42561973	      0.00686388	     -0.28282441	      3.19382292	      1.20841877	      0.44731579	     -0.06226133	      0.21718918	      0.32317656	     -0.04987421	      0.16273377	      0.09991275	      0.02889254	     -0.06873658	      0.41349250	      0.02498878	     -0.11246312	     -0.22860693	      0.04082770	     -0.17112705	     -0.04629556	      0.70876086	      0.01180647	     -0.07546951	     -0.02155087	      0.58741018	      0.00000000	      0.00000000	      0.01745329
      0.46666700	      2.43540561	      0.00977364	     -0.28213172	      3.19809486	      1.20858742	      0.44717162	     -0.06320585	      0.22027720	      0.31899048	     -0.04785770	      0.16320283	      0.10029714	      0.02953943	     -0.07093723	      0.40743465	      0.01912772	     -0.11433958	     -0.22331869	      0.04619235	     -0.18430932	     -0.05128009	      0.69787527	      0.02290142	     -0.06104027	     -0.01745084	      0.59834245	      0.00000000	      0.00000000	      0.01745329
      0.50000000	      2.43431154	      0.01180790	     -0.28301973	      3.20134317	      1.20873155	      0.44680736	     -0.06410430	      0.21615165	      0.31972650	     -0.04739779	      0.16712821	      0.10040739	      0.02733181	     -0.06965728	      0.39851690	      0.01749331	     -0.11539213	     -0.22667994	      0.04861007	     -0.18816116	     -0.05153535	      0.69611302	      0.02453587	     -0.05802354	     -0.01660685	      0.59992471	      0.00000000	      0.00000000	      0.01745329
      0.53333300	      2.43455332	      0.01233205	     -0.27799454	      3.20144057	      1.20854894	      0.44581280	     -0.06254018	      0.21103803	      0.32396216	     -0.04978874	      0.16091093	      0.10095487	      0.02822656	     -0.07489821	      0.38253483	      0.01088958	     -0.11748611	     -0.22970682	      0.05337281	     -0.19972953	     -0.05490679	      0.68972338	      0.02560129	     -0.06044323	     -0.01342980	      0.60253916	      0.00000000	      0.00000000	      0.01745329
      0.56666700	      2.43345619	      0.01240211	     -0.27808643	      3.20283963	      1.20834305	      0.44645165	     -0.06308012	      0.20676364	      0.32466517	     -0.04974947	      0.16518328	      0.10106599	      0.02641210	     -0.07328197	      0.37400044	      0.00934348	     -0.11802680	     -0.23250264	      0.05409314	     -0.20235931	     -0.05521249	      0.68884803	      0.02681527	     -0.05937784	     -0.01265675	      0.60287113	      0.00000000	      0.00000000	      0.01745329
      0.60000000	      2.42767390	      0.01046873	     -0.27253751	      3.20032676	      1.20788129	      0.44534165	     -0.05662854	      0.19306298	      0.33266272	     -0.05264732	      0.15779799	      0.10176309	      0.02669936	     -0.07999093	      0.35280655	      0.00254395	     -0.12103994	     -0.23234724	      0.05312770	     -0.20906990	     -0.05763458	      0.68662293	      0.02315894	     -0.07256782	     -0.01030330	      0.59585956	      0.00000000	      0.00000000	      0.01745329
      0.63333300	      2.42588860	      0.00902016	     -0.27261686	      3.20005572	      1.20727445	      0.44671047	     -0.05586956	      0.18769550	      0.33385893	     -0.05233907	      0.16118320	      0.10188656	      0.02556415	     -0.07892743	      0.34464044	      0.00098678	     -0.12130022	     -0.23363310	      0.05322410	     -0.21176691	     -0.05776541	      0.68570124	      0.02280527	     -0.07181777	     -0.00992954	      0.59511565	      0.00000000	      0.00000000	      0.01745329
      0.66666700	      2.41902435	      0.00497060	     -0.26650933	      3.19606741	      1.20651355	      0.44530698	     -0.04630777	      0.16891291	      0.34555575	     -0.05475367	      0.15155355	      0.10271955	      0.02492303	     -0.08743666	      0.32152978	     -0.00543989	     -0.12538699	     -0.22509064	      0.04983809	     -0.21655516	     -0.05794159	      0.68348234	      0.01267133	     -0.09248052	     -0.00991847	      0.57764108	      0.00000000	      0.00000000	      0.01745329
      0.70000000	      2.41746552	     -0.00077846	     -0.26368638	      3.19288116	      1.20600067	      0.44485213	     -0.03525187	      0.14723494	      0.35286823	     -0.05023232	      0.14462540	      0.10406774	      0.02119135	     -0.09072875	      0.29710539	     -0.01505426	     -0.13055224	     -0.19523054	      0.04795834	     -0.22097478	     -0.05561295	      0.67358486	      0.00810376	     -0.10766976	     -0.00928099	      0.55198015	      0.00000000	      0.00000000	      0.01745329
      0.73333300	      2.41454115	     -0.00300463	     -0.26391879	      3.19145285	      1.20531373	      0.44704946	     -0.03378599	      0.14226516	      0.35365309	     -0.04944290	      0.14477135	      0.10413280	      0.02197385	     -0.09019380	      0.29356910	     -0.01602686	     -0.13095349	     -0.19412619	      0.04751981	     -0.22494416	     -0.05522585	      0.67102084	      0.00736555	     -0.10495108	     -0.00939299	      0.55095386	      0.00000000	      0.00000000	      0.01745329
      0.76666700	      2.41168426	     -0.00755918	     -0.25972772	      3.18721525	      1.20488219	      0.44585698	     -0.02858985	      0.12808450	      0.36530834	     -0.04629685	      0.13381765	      0.10504689	      0.01933514	     -0.09227989	      0.27355493	     -0.02207142	     -0.13468196	     -0.17885868	      0.04077851	     -0.22924633	     -0.05051476	      0.65685213	      0.00026800	     -0.12277944	     -0.01117627	      0.52536697	      0.00000000	      0.00000000	      0.01745329
      0.80000000	      2.41000061	     -0.01012837	     -0.25975311	      3.18519041	      1.20463841	      0.44806592	     -0.02623105	      0.12463011	      0.36695380	     -0.04330741	      0.13469600	      0.10511756	      0.01974490	     -0.09090835	      0.27030010	     -0.02296783	     -0.13396207	     -0.17711669	      0.03815669	     -0.23017677	     -0.05012871	      0.65465109	     -0.00021231	     -0.12010673	     -0.01137308	      0.52404283	      0.00000000	      0.00000000	      0.01745329
      0.83333300	      2.40660776	     -0.01696134	     -0.25885980	      3.18218368	      1.20503421	      0.44708395	     -0.01884151	      0.10878061	      0.37564014	     -0.02769072	      0.12536313	      0.10690483	      0.01168811	     -0.08140153	      0.24755279	     -0.03156173	     -0.14139377	     -0.13657598	      0.03061788	     -0.22639577	     -0.03397452	      0.61930445	     -0.00730730	     -0.13833373	     -0.01558270	      0.48412910	      0.00000000	      0.00000000	      0.01745329
      0.86666700	      2.40474160	     -0.01914410	     -0.25892917	      3.18028217	      1.20500210	      0.44893530	     -0.01650025	      0.10649388	      0.37604730	     -0.02666279	      0.12540077	      0.10694607	      0.01285148	     -0.08088072	      0.24557090	     -0.03217334	     -0.14056415	     -0.13660052	      0.02722327	     -0.22913237	     -0.03386948	      0.61708667	     -0.00648381	     -0.13530725	     -0.01563124	      0.48460046	      0.00000000	      0.00000000	      0.01745329
      0.90000000	      2.40166289	     -0.02262675	     -0.25614389	      3.17789246	      1.20514847	      0.44901767	     -0.01379810	      0.10351678	      0.37972720	     -0.02530102	      0.11964481	      0.10752235	      0.01194160	     -0.08059420	      0.23674277	     -0.03480708	     -0.14358164	     -0.13311739	      0.02241284	     -0.23284714	     -0.02902196	      0.60745718	     -0.00897971	     -0.14041853	     -0.01729486	      0.48005438	      0.00000000	      0.00000000	      0.01745329
      0.93333300	      2.39980419	     -0.02508287	     -0.25651310	      3.17674086	      1.20515550	      0.45033592	     -0.01333833	      0.10200759	      0.38162074	     -0.02260909	      0.11702600	      0.10753896	      0.01318319	     -0.08106069	      0.23647944	     -0.03504763	     -0.14389576	     -0.13198449	      0.02319887	     -0.23225769	     -0.02798234	      0.60661845	     -0.00972679	     -0.13890194	     -0.01755741	      0.48055128	      0.00000000	      0.00000000	      0.01745329
      0.96666700	      2.39703242	     -0.02717899	     -0.25645608	      3.17553750	      1.20507720	      0.45126511	     -0.01129960	      0.09943835	      0.38339280	     -0.02097429	      0.11604131	      0.10764463	      0.01403961	     -0.08038570	      0.23387698	     -0.03567294	     -0.14462188	     -0.13090003	      0.02521297	     -0.23256966	     -0.02597168	      0.60448034	     -0.01160117	     -0.13889763	     -0.01806120	      0.48088441	      0.00000000	      0.00000000	      0.01745329
      1.00000000	      2.39701840	     -0.02728044	     -0.25640295	      3.17447678	      1.20476704	      0.45200497	     -0.01134397	      0.09938215	      0.38342521	     -0.02091897	      0.11610188	      0.10765141	      0.01391609	     -0.08034499	      0.23383338	     -0.03568117	     -0.14468692	     -0.13087656	      0.02519209	     -0.23250583	     -0.02594165	      0.60446057	     -0.01168363	     -0.13892192	     -0.01807576	      0.48088498	      0.00000000	      0.00000000	      0.01745329
      1.03333300	      2.38470489	     -0.03199100	     -0.25535503	      3.17313919	      1.20455239	      0.45185075	     -0.00168938	      0.09061965	      0.38663228	     -0.01815131	      0.11672308	      0.10861226	      0.00875925	     -0.07517874	      0.22490253	     -0.03814108	     -0.14730068	     -0.12398775	      0.02916536	     -0.22010032	     -0.01628272	      0.59982856	     -0.01453916	     -0.15479803	     -0.01914220	      0.47874117	      0.00000000	      0.00000000	      0.01745329
      1.06666700	      2.38492413	     -0.03160467	     -0.25531005	      3.17222557	      1.20417897	      0.45198774	     -0.00139449	      0.09077916	      0.38699170	     -0.01760532	      0.11705993	      0.10864420	      0.00850548	     -0.07501743	      0.22432045	     -0.03823912	     -0.14759524	     -0.12406019	      0.02859581	     -0.21952420	     -0.01621372	      0.59986206	     -0.01427391	     -0.15478790	     -0.01912809	      0.47887481	      0.00000000	      0.00000000	      0.01745329
      1.10000000	      2.37934495	     -0.03335763	     -0.25438106	      3.17200260	      1.20378082	      0.45121486	      0.00186050	      0.08639636	      0.38665272	     -0.01700691	      0.11897917	      0.10931222	      0.00510448	     -0.07573465	      0.22078942	     -0.03960373	     -0.15075079	     -0.12412058	      0.01883920	     -0.21284340	     -0.01327566	      0.60029122	     -0.01036678	     -0.16070834	     -0.01905086	      0.47841262	      0.00000000	      0.00000000	      0.01745329
      1.13333300	      2.36956342	     -0.03500515	     -0.25060403	      3.17177203	      1.20313788	      0.44960685	      0.00746032	      0.07941563	      0.38465311	     -0.01926171	      0.12223348	      0.11065685	      0.00008955	     -0.08311564	      0.21698944	     -0.04241401	     -0.15509186	     -0.13098099	      0.01203489	     -0.20471119	     -0.00596282	      0.60290754	     -0.01278205	     -0.17005152	     -0.02070216	      0.47640016	      0.00000000	      0.00000000	      0.01745329
      1.16666700	      2.36808752	     -0.03295665	     -0.24836767	      3.17146270	      1.20256329	      0.44851874	      0.00773061	      0.07848235	      0.38257710	     -0.02211841	      0.12460588	      0.11090239	     -0.00173643	     -0.08375401	      0.21755028	     -0.04263973	     -0.15567188	     -0.13234384	      0.00981233	     -0.20622929	     -0.00570410	      0.60288085	     -0.01071794	     -0.17145983	     -0.02051713	      0.47576222	      0.00000000	      0.00000000	      0.01745329
      1.20000000	      2.35453480	     -0.03244159	     -0.23491148	      3.17268375	      1.20063139	      0.44780442	      0.01185612	      0.07907332	      0.35800187	     -0.03115627	      0.14537273	      0.11711452	      0.00001664	     -0.14653035	      0.24037504	     -0.05706312	     -0.16064942	     -0.20737100	     -0.00252173	     -0.19723342	      0.01043822	      0.63816738	     -0.00351983	     -0.16047092	     -0.02561986	      0.46939127	      0.00000000	      0.00000000	      0.01745329
      1.23333300	      2.34546196	     -0.02825557	     -0.22941169	      3.17331141	      1.19891668	      0.44601225	      0.00955952	      0.08210256	      0.34920630	     -0.03592614	      0.16011391	      0.12380657	      0.00268610	     -0.18006933	      0.26834741	     -0.07675071	     -0.16464972	     -0.26844898	     -0.00944848	     -0.20635159	      0.01424952	      0.66585953	      0.00035585	     -0.15387394	     -0.02964678	      0.45411785	      0.00000000	      0.00000000	      0.01745329
      1.26666700	      2.33799992	     -0.02412860	     -0.21945114	      3.17193761	      1.19715412	      0.44102586	      0.00773829	      0.07922456	      0.35071048	     -0.04483019	      0.15927869	      0.12603323	      0.00158114	     -0.19831979	      0.27375435	     -0.08197267	     -0.16792650	     -0.29883736	     -0.01594967	     -0.21733085	      0.01149141	      0.67074221	      0.00494244	     -0.15930545	     -0.02955446	      0.44898103	      0.00000000	      0.00000000	      0.01745329
      1.30000000	      2.32419492	     -0.01825318	     -0.20808711	      3.17365834	      1.19399721	      0.44030010	      0.00292693	      0.09263166	      0.32108810	     -0.05169777	      0.18338671	      0.13427806	      0.00797769	     -0.25653024	      0.33090637	     -0.09449964	     -0.17335892	     -0.41921451	     -0.01254171	     -0.21469360	      0.00217216	      0.69452716	      0.00864498	     -0.13979074	     -0.03063329	      0.45522406	      0.00000000	      0.00000000	      0.01745329
      1.33333300	      2.31070089	     -0.01854821	     -0.20147366	      3.17460905	      1.19095222	      0.43738615	      0.00435092	      0.10329098	      0.30647867	     -0.05333117	      0.20065569	      0.14464228	      0.00852833	     -0.30121674	      0.38053219	     -0.10330722	     -0.18635686	     -0.51055901	     -0.00620128	     -0.21836124	     -0.00636744	      0.70415182	      0.01015765	     -0.13235422	     -0.03132284	      0.47263096	      0.00000000	      0.00000000	      0.01745329
      1.36666700	      2.29359472	     -0.01725424	     -0.19079618	      3.17368512	      1.18791143	      0.43291218	      0.00233092	      0.11792256	      0.29569726	     -0.05927687	      0.20734466	      0.15442995	      0.01343500	     -0.33619927	      0.42126719	     -0.10364720	     -0.19702710	     -0.59467367	     -0.00306702	     -0.22616603	     -0.01558362	      0.71727948	      0.01215765	     -0.12885672	     -0.03204409	      0.50454852	      0.00000000	      0.00000000	      0.01745329
      1.40000000	      2.27275245	     -0.02156047	     -0.18220534	      3.17283927	      1.18447438	      0.42853178	      0.00582548	      0.13632524	      0.28435610	     -0.06381696	      0.22175000	      0.16982689	      0.01751069	     -0.38456418	      0.46719402	     -0.10070179	     -0.21393565	     -0.67496243	      0.01124429	     -0.23588704	     -0.03287334	      0.75098115	      0.01110786	     -0.13258290	     -0.03396064	      0.56132485	      0.00000000	      0.00000000	      0.01745329
      1.43333300	      2.25422499	     -0.01977184	     -0.17166423	      3.17030600	      1.18125431	      0.42339067	      0.00226489	      0.15409836	      0.27339775	     -0.07137206	      0.22655307	      0.17815294	      0.02595785	     -0.42048915	      0.50829303	     -0.09545121	     -0.22277383	     -0.74033783	      0.01814385	     -0.24652602	     -0.05126704	      0.78004495	      0.01258058	     -0.13260262	     -0.03535008	      0.60770850	      0.00000000	      0.00000000	      0.01745329
      1.46666700	      2.24692984	     -0.01771213	     -0.15544870	      3.16428385	      1.17829558	      0.41504724	     -0.00076531	      0.16387379	      0.27348475	     -0.08357981	      0.21977648	      0.17972735	      0.03345641	     -0.46014468	      0.53146193	     -0.09177984	     -0.23201578	     -0.77801112	      0.02828488	     -0.26727169	     -0.06283111	      0.79570349	      0.01140187	     -0.13572298	     -0.03678147	      0.63747119	      0.00000000	      0.00000000	      0.01745329
      1.50000000	      2.22800578	     -0.01702982	     -0.14827067	      3.16178060	      1.17438583	      0.41197194	     -0.00175753	      0.17505534	      0.25037469	     -0.09115200	      0.24250444	      0.17886007	      0.03987650	     -0.50842975	      0.57859706	     -0.08298536	     -0.24537835	     -0.81280285	      0.04283098	     -0.26920137	     -0.08348405	      0.84705079	      0.01369306	     -0.12987671	     -0.03806627	      0.69278359	      0.00000000	      0.00000000	      0.01745329
      1.53333300	      2.22070492	     -0.01507789	     -0.13538894	      3.15228246	      1.17113805	      0.40274463	     -0.00339526	      0.17744768	      0.25825010	     -0.10513318	      0.24069041	      0.16886631	      0.04556274	     -0.55281529	      0.59687277	     -0.08420112	     -0.25848536	     -0.81147145	      0.05768213	     -0.29946845	     -0.10294920	      0.88731963	      0.01552412	     -0.14386783	     -0.04137503	      0.72532351	      0.00000000	      0.00000000	      0.01745329
      1.56666700	      2.20819969	     -0.01015787	     -0.13640421	      3.14625377	      1.16744520	      0.39943674	     -0.01013268	      0.17868865	      0.24789802	     -0.10861525	      0.25865215	      0.15156666	      0.05514820	     -0.57273911	      0.63470834	     -0.08183276	     -0.27054562	     -0.78163639	      0.07637860	     -0.30998874	     -0.12340181	      0.95322281	      0.01581456	     -0.14169091	     -0.04759745	      0.76142867	      0.00000000	      0.00000000	      0.01745329
      1.60000000	      2.20205441	     -0.00593855	     -0.12912872	      3.13278109	      1.16350605	      0.39005081	     -0.01476432	      0.17400800	      0.26526679	     -0.12322836	      0.25415749	      0.12800254	      0.06947403	     -0.61072116	      0.64818454	     -0.08835936	     -0.28294974	     -0.74007081	      0.10000690	     -0.34549952	     -0.14413143	      1.01648805	      0.01504914	     -0.15799394	     -0.05723262	      0.78792970	      0.00000000	      0.00000000	      0.01745329
      1.63333300	      2.19072453	     -0.00157881	     -0.13620978	      3.12051538	      1.15914522	      0.38458982	     -0.02113679	      0.16992925	      0.28005409	     -0.12925107	      0.26579219	      0.09534021	      0.08713625	     -0.63344861	      0.67507794	     -0.09347076	     -0.29634879	     -0.67295667	      0.11659281	     -0.35892291	     -0.16992296	      1.07940483	      0.01725580	     -0.17107052	     -0.06966711	      0.81360054	      0.00000000	      0.00000000	      0.01745329
      1.66666700	      2.18452978	     -0.00203549	     -0.14215921	      3.10676444	      1.15431348	      0.37995874	     -0.01970511	      0.16515299	      0.28439979	     -0.13039851	      0.27100862	      0.07860480	      0.10300688	     -0.64705116	      0.70161632	     -0.09259556	     -0.30971092	     -0.60205811	      0.12863735	     -0.35707135	     -0.17842106	      1.09682694	      0.02162460	     -0.17308474	     -0.07408794	      0.82754409	      0.00000000	      0.00000000	      0.01745329
      1.70000000	      2.17335632	     -0.00367628	     -0.14649895	      3.08770742	      1.14922457	      0.37183695	     -0.01433565	      0.15541554	      0.31005953	     -0.14070331	      0.27143665	      0.06884328	      0.11869018	     -0.66883475	      0.70359464	     -0.10472787	     -0.32637092	     -0.50246572	      0.13843521	     -0.36163879	     -0.19216299	      1.10804691	      0.02676060	     -0.19649020	     -0.07850105	      0.84195299	      0.00000000	      0.00000000	      0.01745329
      1.73333300	      2.14787817	     -0.00086545	     -0.16084162	      3.06752582	      1.14374491	      0.36624513	     -0.02049387	      0.16117986	      0.33836510	     -0.15148723	      0.28009567	      0.07896382	      0.13802031	     -0.65754958	      0.71283897	     -0.12519917	     -0.33997258	     -0.40130632	      0.14698851	     -0.35574149	     -0.21422894	      1.10597803	      0.02791768	     -0.21484794	     -0.08325572	      0.86573833	      0.00000000	      0.00000000	      0.01745329
      1.76666700	      2.11750564	      0.00531923	     -0.17124288	      3.04209298	      1.13783949	      0.35925017	     -0.02521882	      0.15846927	      0.37561872	     -0.17287872	      0.28047347	      0.09027846	      0.16856159	     -0.64868181	      0.71619262	     -0.15303010	     -0.35016673	     -0.32267489	      0.15927496	     -0.35398277	     -0.23505279	      1.11725578	      0.03284285	     -0.23795125	     -0.08244391	      0.88723421	      0.00000000	      0.00000000	      0.01745329
      1.80000000	      2.10622860	      0.00639636	     -0.17115103	      3.01769234	      1.13050234	      0.35285449	     -0.02516642	      0.15402508	      0.37534033	     -0.17509250	      0.26567035	      0.08880982	      0.18272977	     -0.65339945	      0.73639378	     -0.14596574	     -0.35856446	     -0.30931202	      0.15616659	     -0.35676409	     -0.23763741	      1.11794226	      0.03457020	     -0.23567565	     -0.08157301	      0.88894527	      0.00000000	      0.00000000	      0.01745329
      1.83333300	      2.07900338	      0.01271601	     -0.18073935	      2.98770230	      1.12396643	      0.34611693	     -0.02400074	      0.14710604	      0.40426463	     -0.19435850	      0.24706065	      0.08436912	      0.21242074	     -0.63917871	      0.73853304	     -0.16664761	     -0.35911519	     -0.25857878	      0.17265219	     -0.36183774	     -0.25821140	      1.15748465	      0.03984005	     -0.25303913	     -0.07368033	      0.90826218	      0.00000000	      0.00000000	      0.01745329
      1.86666700	      2.06629261	      0.00811455	     -0.18655110	      2.96092890	      1.11649565	      0.33992840	     -0.01633376	      0.13951884	      0.40654199	     -0.19444824	      0.22525997	      0.07885172	      0.23885851	     -0.64518899	      0.75813936	     -0.15974600	     -0.36744638	     -0.24936127	      0.16789894	     -0.36768623	     -0.26250480	      1.15648036	      0.03968409	     -0.24598184	     -0.07278100	      0.91142432	      0.00000000	      0.00000000	      0.01745329
      1.90000000	      2.04375161	      0.02452047	     -0.19889837	      2.92872005	      1.10991644	      0.33385551	     -0.02883557	      0.12593356	      0.43328026	     -0.21071027	      0.18234817	      0.03071239	      0.28237958	     -0.61090593	      0.78933561	     -0.17555651	     -0.35530358	     -0.28593256	      0.18321675	     -0.36870623	     -0.30486392	      1.17786238	      0.03418837	     -0.24818428	     -0.05914379	      0.92088903	      0.00000000	      0.00000000	      0.01745329
      1.93333300	      2.02112763	      0.02334051	     -0.20778658	      2.89792846	      1.10370303	      0.32818267	     -0.01546448	      0.11439227	      0.44133330	     -0.21488873	      0.16132300	      0.01458559	      0.31213206	     -0.60725571	      0.81527765	     -0.17843538	     -0.35731689	     -0.31433048	      0.19810926	     -0.35736375	     -0.31492078	      1.16795603	      0.03979323	     -0.25072462	     -0.04746403	      0.92043204	      0.00000000	      0.00000000	      0.01745329
      1.96666700	      1.99234145	      0.01715999	     -0.21633024	      2.87043072	      1.09803350	      0.32180747	     -0.00884153	      0.11118444	      0.44563131	     -0.21733061	      0.14010712	      0.00282949	      0.33149938	     -0.58244281	      0.87186690	     -0.18534413	     -0.37776677	     -0.41096103	      0.20329245	     -0.32865443	     -0.35149761	      1.14351350	      0.02549586	     -0.23865663	     -0.02677802	      0.92053869	      0.00000000	      0.00000000	      0.01745329
      2.00000000	      1.96109926	      0.01006108	     -0.22558919	      2.84286426	      1.09325947	      0.31719853	      0.00790806	      0.09942354	      0.44079128	     -0.20625736	      0.13361248	      0.00109294	      0.35693339	     -0.55814729	      0.89945771	     -0.18340400	     -0.38745262	     -0.45446624	      0.20565691	     -0.29210641	     -0.35123959	      1.15223651	      0.02313033	     -0.24178998	     -0.01473360	      0.91581332	      0.00000000	      0.00000000	      0.01745329
      2.03333300	      1.92755545	     -0.00220133	     -0.21982405	      2.81663911	      1.08810512	      0.31014085	      0.02188880	      0.11097243	      0.42184506	     -0.20226964	      0.11508772	      0.02053784	      0.38313085	     -0.52315161	      0.94992884	     -0.18519985	     -0.41783089	     -0.58452469	      0.21069789	     -0.26522682	     -0.37296549	      1.17586440	      0.00958486	     -0.22926848	      0.01091241	      0.92851053	      0.00000000	      0.00000000	      0.01745329
      2.06666700	      1.90203324	     -0.01337510	     -0.22784642	      2.79487683	      1.08484818	      0.30638173	      0.03390341	      0.09882439	      0.40527264	     -0.18397658	      0.11784436	      0.02296342	      0.40442270	     -0.49825575	      0.97371798	     -0.17903690	     -0.43027225	     -0.62072077	      0.20203035	     -0.22336529	     -0.37230285	      1.21910560	     -0.00917881	     -0.22592329	      0.01810520	      0.93056610	      0.00000000	      0.00000000	      0.01745329
      2.10000000	      1.87409813	     -0.02502204	     -0.21069721	      2.77057757	      1.07930893	      0.29919959	      0.04822942	      0.11241077	      0.37484904	     -0.17815399	      0.09986087	      0.04645646	      0.43713469	     -0.48039147	      1.01060060	     -0.18145143	     -0.45911190	     -0.75000839	      0.21427617	     -0.20193246	     -0.38316636	      1.32370512	     -0.02109929	     -0.21367758	      0.04163875	      0.96515591	      0.00000000	      0.00000000	      0.01745329
      2.13333300	      1.85301912	     -0.04695996	     -0.20271161	      2.75137404	      1.07447701	      0.29386411	      0.07452001	      0.11830530	      0.34287526	     -0.16276713	      0.09734353	      0.06016456	      0.44419941	     -0.47148110	      1.03834820	     -0.17451897	     -0.48719732	     -0.82597204	      0.20551019	     -0.18091056	     -0.37790371	      1.41177438	     -0.04239613	     -0.20085968	      0.05962115	      0.98815304	      0.00000000	      0.00000000	      0.01745329
      2.16666700	      1.84134992	     -0.06844793	     -0.20306683	      2.73476994	      1.06955389	      0.28928857	      0.09134989	      0.13542922	      0.32879305	     -0.14396182	      0.09142935	      0.06690727	      0.43813612	     -0.45535207	      1.06592905	     -0.15141726	     -0.50495316	     -0.89253340	      0.18646527	     -0.18053045	     -0.36376649	      1.36722598	     -0.05896351	     -0.18017637	      0.06802854	      1.00208673	      0.00000000	      0.00000000	      0.01745329
      2.20000000	      1.82611723	     -0.09519548	     -0.20437422	      2.72121035	      1.06373733	      0.28527790	      0.11446617	      0.15568504	      0.31828631	     -0.12632623	      0.08944371	      0.07544749	      0.41952756	     -0.43390145	      1.09311272	     -0.12005495	     -0.52811397	     -0.95910102	      0.16135783	     -0.17933588	     -0.33831708	      1.22725550	     -0.07378444	     -0.16729114	      0.07214612	      1.01404623	      0.00000000	      0.00000000	      0.01745329
      2.23333300	      1.82667746	     -0.10657735	     -0.20564069	      2.70962323	      1.05677869	      0.28243025	      0.11550379	      0.17679814	      0.31381486	     -0.11988291	      0.08053423	      0.08098864	      0.41223811	     -0.42699469	      1.11670803	     -0.10694137	     -0.53166351	     -1.00058134	      0.15243093	     -0.19785473	     -0.33621246	      1.16344726	     -0.08177641	     -0.13919069	      0.06228320	      1.03684560	      0.00000000	      0.00000000	      0.01745329
      2.26666700	      1.81478576	     -0.11905036	     -0.20424244	      2.70137310	      1.05011015	      0.27915976	      0.11611129	      0.18974492	      0.31362505	     -0.11958869	      0.07435683	      0.08567880	      0.41191830	     -0.41389642	      1.13482849	     -0.08551943	     -0.54475582	     -1.06029803	      0.13648943	     -0.20661374	     -0.33164946	      1.12139033	     -0.08759483	     -0.13489236	      0.04888793	      1.06067189	      0.00000000	      0.00000000	      0.01745329
      2.30000000	      1.80820280	     -0.12990509	     -0.20214390	      2.69674294	      1.04383019	      0.27689165	      0.11206931	      0.20328081	      0.31397726	     -0.12328948	      0.07033883	      0.09056776	      0.41352535	     -0.40929459	      1.14908163	     -0.07295043	     -0.55698559	     -1.09640027	      0.12967156	     -0.22153460	     -0.33495345	      1.11935834	     -0.08241670	     -0.12935879	      0.03473836	      1.09561137	      0.00000000	      0.00000000	      0.01745329
      2.33333300	      1.79707522	     -0.13964695	     -0.19854280	      2.69510428	      1.03709698	      0.27484683	      0.10319231	      0.22178132	      0.31811667	     -0.13260031	      0.06968576	      0.09907952	      0.42148666	     -0.40822900	      1.16458617	     -0.05929963	     -0.57424973	     -1.13969178	      0.13378477	     -0.24138462	     -0.34399599	      1.15108260	     -0.07068665	     -0.13353701	      0.01586548	      1.14846839	      0.00000000	      0.00000000	      0.01745329
      2.36666700	      1.77162339	     -0.15757164	     -0.20512501	      2.69701281	      1.03060776	      0.27574665	      0.10364815	      0.24413491	      0.33037556	     -0.14159763	      0.10863424	      0.12338944	      0.43378211	     -0.41452362	      1.18939552	     -0.04797142	     -0.61219176	     -1.16472564	      0.15538322	     -0.26145698	     -0.36392068	      1.21867582	     -0.05097234	     -0.15644626	     -0.01295524	      1.22418470	      0.00000000	      0.00000000	      0.01745329
      2.40000000	      1.77295972	     -0.16265460	     -0.20339506	      2.70194322	      1.02620994	      0.27592686	      0.09399675	      0.24309402	      0.32928784	     -0.14587217	      0.10661758	      0.12514151	      0.44141106	     -0.41755258	      1.19483319	     -0.04030690	     -0.62066219	     -1.16359020	      0.15067471	     -0.26710897	     -0.36819704	      1.21849640	     -0.04168917	     -0.15718333	     -0.01067857	      1.22589246	      0.00000000	      0.00000000	      0.01745329
      2.43333300	      1.73141391	     -0.17557446	     -0.21342853	      2.70826772	      1.02022391	      0.27798488	      0.07453536	      0.28777457	      0.35391926	     -0.15251789	      0.21688358	      0.20342041	      0.48433468	     -0.46976905	      1.22748934	     -0.03228060	     -0.66994294	     -1.20856163	      0.15593321	     -0.28345004	     -0.41511621	      1.25638996	     -0.01862980	     -0.18727869	     -0.02769940	      1.32602271	      0.00000000	      0.00000000	      0.01745329
      2.46666700	      1.73769231	     -0.17805361	     -0.21069476	      2.71664094	      1.01795536	      0.27706777	      0.05762083	      0.28984358	      0.36355592	     -0.15600068	      0.22037845	      0.21243603	      0.49095030	     -0.48621856	      1.22856268	     -0.03358491	     -0.68259744	     -1.20148268	      0.14813254	     -0.29606913	     -0.42561675	      1.25204162	     -0.00689720	     -0.18847753	     -0.02625633	      1.32730191	      0.00000000	      0.00000000	      0.01745329
      2.50000000	      1.74083366	     -0.17823322	     -0.20718146	      2.72562416	      1.01699329	      0.27770040	      0.04345897	      0.28814100	      0.36321441	     -0.15941347	      0.22285008	      0.21339961	      0.49391339	     -0.49005289	      1.22946763	     -0.02790472	     -0.69059548	     -1.19745389	      0.15215375	     -0.29644112	     -0.42530654	      1.25384602	      0.00146846	     -0.19340201	     -0.02293530	      1.32748912	      0.00000000	      0.00000000	      0.01745329
      2.53333300	      1.70700750	     -0.15261188	     -0.22102867	      2.73120709	      1.01538241	      0.28240733	     -0.01486944	      0.30526134	      0.39255650	     -0.16647966	      0.35767947	      0.24686922	      0.57101857	     -0.59354659	      1.23641697	     -0.05806849	     -0.69967112	     -1.18953472	      0.17083260	     -0.29348935	     -0.47663004	      1.32707312	      0.01133268	     -0.22314918	     -0.02026975	      1.39737799	      0.00000000	      0.00000000	      0.01745329
      2.56666700	      1.70556487	     -0.15015096	     -0.21695056	      2.74019804	      1.01823313	      0.28110140	     -0.03299788	      0.29903789	      0.40664399	     -0.17205480	      0.37065895	      0.25222978	      0.57112320	     -0.61138502	      1.21845390	     -0.06856995	     -0.70884587	     -1.15717486	      0.18036233	     -0.29104151	     -0.47743843	      1.35312525	      0.01310527	     -0.24714383	     -0.01792426	      1.39696676	      0.00000000	      0.00000000	      0.01745329
      2.60000000	      1.70035609	     -0.14322472	     -0.21656833	      2.74837856	      1.02152058	      0.28254296	     -0.05320891	      0.29425529	      0.41387666	     -0.17575906	      0.39411416	      0.24849494	      0.57443057	     -0.63670042	      1.20216904	     -0.07787298	     -0.70896322	     -1.12410469	      0.18638929	     -0.27971852	     -0.48396681	      1.41681393	      0.02299434	     -0.26647992	     -0.01156965	      1.40759871	      0.00000000	      0.00000000	      0.01745329
      2.63333300	      1.69211327	     -0.13273064	     -0.21415913	      2.75568099	      1.02567354	      0.28289780	     -0.07486386	      0.28602063	      0.42313549	     -0.18137525	      0.41453415	      0.23896773	      0.58082981	     -0.66398776	      1.17941171	     -0.09172765	     -0.70716908	     -1.09423703	      0.19425267	     -0.26842915	     -0.48900237	      1.52398573	      0.02630470	     -0.29096431	     -0.00898686	      1.41768843	      0.00000000	      0.00000000	      0.01745329
      2.66666700	      1.68654659	     -0.11496233	     -0.21435277	      2.76107599	      1.02912337	      0.28512297	     -0.10687429	      0.29149126	      0.43276967	     -0.18794329	      0.43660272	      0.22114136	      0.59909911	     -0.69668395	      1.16586283	     -0.11246767	     -0.69511965	     -1.06561328	      0.22164575	     -0.27564061	     -0.49213929	      1.69987286	      0.03940423	     -0.29953789	     -0.00830990	      1.44497994	      0.00000000	      0.00000000	      0.01745329
      2.70000000	      1.67177412	     -0.11018079	     -0.21169451	      2.76793573	      1.03432519	      0.28572535	     -0.11471854	      0.28033636	      0.44158766	     -0.18799055	      0.45124674	      0.21752577	      0.60061019	     -0.70210066	      1.14295615	     -0.12067017	     -0.69691702	     -1.04287996	      0.22971584	     -0.25957985	     -0.47528007	      1.77941407	      0.04660674	     -0.33129922	      0.00079443	      1.44169623	      0.00000000	      0.00000000	      0.01745329
      2.73333300	      1.67043536	     -0.10715378	     -0.20889767	      2.77424589	      1.03800997	      0.28673790	     -0.12307369	      0.28592634	      0.44857713	     -0.18977890	      0.45464560	      0.22014392	      0.60092973	     -0.70979984	      1.13190406	     -0.12499920	     -0.69616867	     -1.02470586	      0.25025081	     -0.27005195	     -0.46911478	      1.78774110	      0.06184944	     -0.33511148	      0.00970508	      1.44995684	      0.00000000	      0.00000000	      0.01745329
      2.76666700	      1.66433506	     -0.10698673	     -0.20723110	      2.77935821	      1.04136924	      0.28753615	     -0.12157068	      0.29406804	      0.45427216	     -0.19674710	      0.46379484	      0.22647873	      0.59787223	     -0.71656099	      1.11524538	     -0.12788135	     -0.69296665	     -1.00216111	      0.26573412	     -0.28995464	     -0.46832320	      1.75406737	      0.07388622	     -0.34087801	      0.02186849	      1.45751607	      0.00000000	      0.00000000	      0.01745329
      2.80000000	      1.65583154	     -0.11003385	     -0.20638324	      2.78475362	      1.04493121	      0.28794651	     -0.11798088	      0.29912848	      0.46399350	     -0.19629229	      0.47539312	      0.23678621	      0.59268914	     -0.72082288	      1.09351745	     -0.12599614	     -0.69471311	     -0.97716135	      0.26843349	     -0.30330681	     -0.46697081	      1.69171273	      0.08048060	     -0.34819126	      0.03579694	      1.46151134	      0.00000000	      0.00000000	      0.01745329
      2.83333300	      1.64263436	     -0.11192590	     -0.20684127	      2.79130960	      1.04849732	      0.28845176	     -0.11768566	      0.29687560	      0.47019414	     -0.18858012	      0.48837345	      0.24995563	      0.58529041	     -0.72009066	      1.07296539	     -0.12206317	     -0.69805524	     -0.95138985	      0.24858604	     -0.29964556	     -0.45527673	      1.62757623	      0.07427709	     -0.36449544	      0.04620297	      1.45955876	      0.00000000	      0.00000000	      0.01745329
      2.86666700	      1.63692845	     -0.10999344	     -0.20567764	      2.79537688	      1.04995259	      0.28936560	     -0.11438882	      0.29001179	      0.47175335	     -0.18737307	      0.49005013	      0.25045981	      0.58422370	     -0.72016662	      1.06948075	     -0.12411999	     -0.69806120	     -0.95129209	      0.24460215	     -0.30332680	     -0.45460609	      1.62547537	      0.07634388	     -0.36148292	      0.04778175	      1.46069973	      0.00000000	      0.00000000	      0.01745329
      2.90000000	      1.62819302	     -0.10911552	     -0.20173691	      2.79985644	      1.05148506	      0.28880954	     -0.10795359	      0.27723895	      0.47342243	     -0.18436926	      0.49537081	      0.25555118	      0.58513960	     -0.72536156	      1.05458481	     -0.12595275	     -0.70349733	     -0.93824746	      0.21228843	     -0.29964674	     -0.44321589	      1.62744521	      0.07623060	     -0.37064364	      0.04928615	      1.45861395	      0.00000000	      0.00000000	      0.01745329
      2.93333300	      1.62310669	     -0.10798383	     -0.20096892	      2.80230971	      1.05218315	      0.28891663	     -0.10233132	      0.27017702	      0.47832603	     -0.17755195	      0.49609528	      0.25646530	      0.58522933	     -0.72630463	      1.04910025	     -0.12883456	     -0.70390219	     -0.93807740	      0.20488160	     -0.29939548	     -0.44126492	      1.63088017	      0.07530670	     -0.36450516	      0.04895903	      1.46022965	      0.00000000	      0.00000000	      0.01745329
      2.96666700	      1.61558965	     -0.10458010	     -0.19780169	      2.80629356	      1.05226933	      0.28824995	     -0.09755458	      0.25405380	      0.47503604	     -0.17399615	      0.49990093	      0.25773662	      0.58578564	     -0.73359598	      1.03572768	     -0.13033966	     -0.70689763	     -0.92444025	      0.16932130	     -0.29216283	     -0.42352455	      1.65900219	      0.06608422	     -0.36759402	      0.04243210	      1.45584148	      0.00000000	      0.00000000	      0.01745329
      3.00000000	      1.61167260	     -0.10203533	     -0.19681669	      2.80761073	      1.05191682	      0.28757561	     -0.09156583	      0.24752742	      0.47985233	     -0.16801768	      0.50001663	      0.25687025	      0.58667430	     -0.73442329	      1.03180550	     -0.13276107	     -0.70699244	     -0.92547916	      0.16731455	     -0.29408595	     -0.42098112	      1.66082659	      0.06515210	     -0.35940388	      0.04167624	      1.45795202	      0.00000000	      0.00000000	      0.01745329
      3.03333300	      1.61472902	     -0.09437567	     -0.19208428	      2.81000404	      1.05039928	      0.28698199	     -0.08631258	      0.22819798	      0.47012063	     -0.16805439	      0.49797488	      0.24296048	      0.59240834	     -0.75666937	      1.02245415	     -0.13402628	     -0.69935114	     -0.91986501	      0.14327404	     -0.29534179	     -0.37422456	      1.68709169	      0.06023397	     -0.34265477	      0.02725019	      1.45134349	      0.00000000	      0.00000000	      0.01745329
      3.06666700	      1.60984567	     -0.09182097	     -0.19102062	      2.81184879	      1.04918362	      0.28545545	     -0.07986380	      0.22062150	      0.47524553	     -0.16183687	      0.49782494	      0.24053342	      0.59672601	     -0.75598870	      1.01940066	     -0.13434216	     -0.70146785	     -0.92162870	      0.14638138	     -0.29929783	     -0.37051744	      1.68534208	      0.05890678	     -0.33160391	      0.02644233	      1.45438313	      0.00000000	      0.00000000	      0.01745329
      3.10000000	      1.61011060	     -0.08646522	     -0.18493950	      2.81293765	      1.04706331	      0.28502806	     -0.07360090	      0.21336748	      0.46630141	     -0.15937296	      0.50094958	      0.23628208	      0.60802217	     -0.76682150	      1.01782956	     -0.13193456	     -0.69676217	     -0.93332328	      0.15235286	     -0.29999186	     -0.32691484	      1.68615018	      0.06068438	     -0.30673180	      0.01673871	      1.45480221	      0.00000000	      0.00000000	      0.01745329
      3.13333300	      1.60547213	     -0.08379415	     -0.18327098	      2.81489149	      1.04602301	      0.28294657	     -0.06757704	      0.20285754	      0.46906437	     -0.15517841	      0.50338610	      0.23455049	      0.60999924	     -0.76762465	      1.01302355	     -0.13224222	     -0.70036370	     -0.93537827	      0.15061980	     -0.30494000	     -0.32306594	      1.68731278	      0.05861852	     -0.29518008	      0.01527010	      1.45673236	      0.00000000	      0.00000000	      0.01745329
      3.16666700	      1.61183526	     -0.08015265	     -0.17344062	      2.81729573	      1.04388767	      0.28190941	     -0.06197984	      0.19291999	      0.45326403	     -0.15962385	      0.50650829	      0.23327286	      0.61673148	     -0.80393777	      1.01002586	     -0.12775583	     -0.69719079	     -0.94067820	      0.13012900	     -0.30750178	     -0.28102508	      1.71628633	      0.05856943	     -0.26418245	      0.00184925	      1.45635368	      0.00000000	      0.00000000	      0.01745329
      3.20000000	      1.60848573	     -0.07806852	     -0.17125002	      2.81791968	      1.04337989	      0.28020784	     -0.05748429	      0.18718038	      0.45644956	     -0.15609964	      0.50770745	      0.23181436	      0.61779077	     -0.80362282	      1.00721916	     -0.12865638	     -0.69783408	     -0.94202508	      0.12941658	     -0.31066393	     -0.27970899	      1.71707473	      0.05922800	     -0.25680404	      0.00229259	      1.45834461	      0.00000000	      0.00000000	      0.01745329
      3.23333300	      1.61479344	     -0.07390117	     -0.16451693	      2.81884348	      1.04173349	      0.27894647	     -0.05740239	      0.18533647	      0.44698889	     -0.16251204	      0.50547316	      0.22394315	      0.62299535	     -0.82343630	      1.00168505	     -0.12609076	     -0.69210718	     -0.94432726	      0.12127024	     -0.32249313	     -0.26566741	      1.75169542	      0.05920330	     -0.23321339	     -0.00170997	      1.46688515	      0.00000000	      0.00000000	      0.01745329
      3.26666700	      1.61322922	     -0.06962100	     -0.16026698	      2.81864646	      1.04066275	      0.27812947	     -0.05575454	      0.18299317	      0.44219493	     -0.16484858	      0.50555243	      0.21725285	      0.62838261	     -0.82748739	      0.99472797	     -0.12512718	     -0.68801522	     -0.94653549	      0.12781629	     -0.32409937	     -0.25865533	      1.78245864	      0.05753200	     -0.22433178	      0.00071073	      1.47089331	      0.00000000	      0.00000000	      0.01745329
      3.30000000	      1.61460390	     -0.06727533	     -0.15653598	      2.81987410	      1.03973764	      0.27710967	     -0.06084052	      0.18222252	      0.43888539	     -0.16651192	      0.50408550	      0.21604460	      0.62964464	     -0.83327825	      0.99055866	     -0.12434331	     -0.68924678	     -0.94556746	      0.13574721	     -0.32901579	     -0.26300890	      1.81389619	      0.05352644	     -0.21480566	      0.00034825	      1.47780023	      0.00000000	      0.00000000	      0.01745329
      3.33333300	      1.61381457	     -0.06439052	     -0.15315139	      2.81910898	      1.03849681	      0.27663473	     -0.05867041	      0.18375793	      0.43526236	     -0.16895403	      0.50391092	      0.21300112	      0.63535122	     -0.83778168	      0.98594976	     -0.12736832	     -0.68646249	     -0.94568257	      0.15700814	     -0.32938449	     -0.26540992	      1.85272455	      0.05309219	     -0.21184737	      0.00336073	      1.48715317	      0.00000000	      0.00000000	      0.01745329
      3.36666700	      1.61278288	     -0.06324170	     -0.15051774	      2.81990935	      1.03713920	      0.27640161	     -0.06149851	      0.18680676	      0.43010976	     -0.16999749	      0.50429492	      0.21578888	      0.63752216	     -0.84163529	      0.98317701	     -0.12600230	     -0.68852057	     -0.94622732	      0.16717535	     -0.32771960	     -0.27467326	      1.88899779	      0.05079115	     -0.20790421	      0.00525496	      1.49791751	      0.00000000	      0.00000000	      0.01745329
      3.40000000	      1.61121255	     -0.06238158	     -0.14858680	      2.81918481	      1.03593733	      0.27648814	     -0.05746637	      0.18810783	      0.42704886	     -0.17058424	      0.50526239	      0.21631055	      0.64237007	     -0.84069474	      0.98008154	     -0.12840676	     -0.68900551	     -0.94789154	      0.18196891	     -0.32311545	     -0.27327244	      1.91282330	      0.05006176	     -0.21076499	      0.00807317	      1.50679293	      0.00000000	      0.00000000	      0.01745329
      3.43333300	      1.61102739	     -0.06179450	     -0.14948637	      2.81964965	      1.03512793	      0.27683466	     -0.05772592	      0.18844576	      0.42695748	     -0.16997294	      0.50449518	      0.21707760	      0.64278291	     -0.84071801	      0.97978656	     -0.12820344	     -0.68986220	     -0.94789972	      0.18301254	     -0.32249297	     -0.27294185	      1.91440081	      0.04969448	     -0.21028702	      0.00800120	      1.50793226	      0.00000000	      0.00000000	      0.01745329
      3.46666700	      1.61081836	     -0.06119779	     -0.14998718	      2.82001261	      1.03405567	      0.27735394	     -0.05756925	      0.18844370	      0.42672831	     -0.17009117	      0.50429946	      0.21730443	      0.64285702	     -0.84065610	      0.97967422	     -0.12816426	     -0.69014590	     -0.94788173	      0.18368469	     -0.32262311	     -0.27259252	      1.91452360	      0.04938580	     -0.21017646	      0.00787339	      1.50828648	      0.00000000	      0.00000000	      0.01745329
      3.50000000	      1.60849176	     -0.06067634	     -0.14980320	      2.82011519	      1.03299978	      0.27837536	     -0.05619064	      0.18618903	      0.42310314	     -0.17225869	      0.50583185	      0.21729788	      0.64493473	     -0.83720361	      0.97912113	     -0.12859320	     -0.69234235	     -0.94747162	      0.19749630	     -0.32732164	     -0.26383916	      1.91449400	      0.04213841	     -0.20661969	      0.00419591	      1.51582907	      0.00000000	      0.00000000	      0.01745329
      3.53333300	      1.60752271	     -0.06059063	     -0.14826583	      2.82002028	      1.03213221	      0.27915782	     -0.05527850	      0.18685912	      0.41917338	     -0.17380700	      0.50571081	      0.21979902	      0.64663796	     -0.83368303	      0.97744043	     -0.13229002	     -0.69378292	     -0.94720475	      0.20938827	     -0.32973225	     -0.24865701	      1.92029341	      0.04028494	     -0.20447914	      0.00028741	      1.52935368	      0.00000000	      0.00000000	      0.01745329
      3.56666700	      1.60612053	     -0.05955889	     -0.14216087	      2.82015308	      1.03099406	      0.27931701	     -0.05237109	      0.18804169	      0.40805439	     -0.18081786	      0.50149697	      0.22422385	      0.65077164	     -0.83149641	      0.97427349	     -0.13973680	     -0.69843800	     -0.94469442	      0.19960554	     -0.33521558	     -0.21495829	      1.95044742	      0.04795196	     -0.20300891	     -0.01094542	      1.55589398	      0.00000000	      0.00000000	      0.01745329
      3.60000000	      1.60566919	     -0.05939851	     -0.14207477	      2.82073352	      1.03113042	      0.28030548	     -0.05220255	      0.18733924	      0.40787083	     -0.18107402	      0.50173331	      0.22411406	      0.65066082	     -0.83142329	      0.97403861	     -0.13985519	     -0.69854027	     -0.94479051	      0.19952704	     -0.33581262	     -0.21474027	      1.95044720	      0.04800104	     -0.20269396	     -0.01098465	      1.55593302	      0.00000000	      0.00000000	      0.01745329
      3.63333300	      1.60223649	     -0.05897933	     -0.14200770	      2.82138102	      1.03164463	      0.28156908	     -0.05049157	      0.18102516	      0.40492936	     -0.18392693	      0.50525193	      0.22231920	      0.64950707	     -0.83041785	      0.97197835	     -0.14111366	     -0.69915713	     -0.94488490	      0.19801252	     -0.34087984	     -0.21293663	      1.95138886	      0.04898829	     -0.19999644	     -0.01132324	      1.55673276	      0.00000000	      0.00000000	      0.01745329
      3.66666700	      1.59934082	     -0.05836752	     -0.14003172	      2.82186214	      1.03211798	      0.28326808	     -0.04500811	      0.18103220	      0.39606689	     -0.18787847	      0.51170298	      0.21864276	      0.65455508	     -0.83531904	      0.96605157	     -0.14660324	     -0.69896762	     -0.93359674	      0.18046048	     -0.34198291	     -0.19532904	      1.97493962	      0.05912202	     -0.19576769	     -0.01904753	      1.56592394	      0.00000000	      0.00000000	      0.01745329
      3.70000000	      1.59685413	     -0.05734855	     -0.13932939	      2.82282699	      1.03339098	      0.28463192	     -0.04670146	      0.17847236	      0.39318107	     -0.19095374	      0.51413051	      0.21916814	      0.65180142	     -0.83504699	      0.96527809	     -0.14737423	     -0.69849019	     -0.93349876	      0.18007962	     -0.34422701	     -0.19396495	      1.97559240	      0.06061668	     -0.19627542	     -0.01884250	      1.56604377	      0.00000000	      0.00000000	      0.01745329
      3.73333300	      1.59130906	     -0.05651939	     -0.13849006	      2.82300020	      1.03491855	      0.28654274	     -0.04289139	      0.17807239	      0.38641761	     -0.19443335	      0.52322495	      0.21815811	      0.65315037	     -0.83190886	      0.95938955	     -0.15119773	     -0.69753282	     -0.92688944	      0.16865712	     -0.34280923	     -0.19032469	      1.97965342	      0.07135721	     -0.19684582	     -0.01639471	      1.57225529	      0.00000000	      0.00000000	      0.01745329
      3.76666700	      1.58820512	     -0.05470602	     -0.13792643	      2.82370931	      1.03704469	      0.28822983	     -0.04465958	      0.17577322	      0.38127917	     -0.19942455	      0.52882366	      0.22079941	      0.64647564	     -0.83176435	      0.95730774	     -0.15379814	     -0.69541224	     -0.92620022	      0.16784929	     -0.34495987	     -0.18971671	      1.97914913	      0.07408727	     -0.19906563	     -0.01495800	      1.57283717	      0.00000000	      0.00000000	      0.01745329
      3.80000000	      1.56117336	     -0.05871787	     -0.13003479	      2.82460854	      1.03969772	      0.29005040	     -0.03912623	      0.18913043	      0.36492911	     -0.20379449	      0.57527559	      0.25617221	      0.65385593	     -0.84578585	      0.92878175	     -0.16639905	     -0.70808521	     -0.89253363	      0.16285638	     -0.33119731	     -0.18623638	      1.95330351	      0.08056326	     -0.20731550	     -0.00210750	      1.59795264	      0.00000000	      0.00000000	      0.01745329
      3.83333300	      1.54760012	     -0.05389556	     -0.12692376	      2.82416494	      1.04262217	      0.29221552	     -0.04431578	      0.19235586	      0.35203109	     -0.20459565	      0.60062843	      0.27518075	      0.66212927	     -0.84131464	      0.92239020	     -0.18256787	     -0.70993845	     -0.88472434	      0.15983482	     -0.32447105	     -0.19975317	      1.91390409	      0.08308591	     -0.21142174	      0.01655820	      1.60466531	      0.00000000	      0.00000000	      0.01745329
      3.86666700	      1.53751105	     -0.04998600	     -0.12829262	      2.82328728	      1.04592052	      0.29492938	     -0.04603676	      0.18721047	      0.34241223	     -0.20213167	      0.61520440	      0.28122971	      0.66452157	     -0.82574695	      0.91696754	     -0.19462446	     -0.70577292	     -0.86897763	      0.16070775	     -0.31595281	     -0.21174240	      1.88386901	      0.08239134	     -0.21908839	      0.03606227	      1.61063447	      0.00000000	      0.00000000	      0.01745329
      3.90000000	      1.53354901	     -0.04952669	     -0.12999939	      2.82279550	      1.04941810	      0.29658901	     -0.04382345	      0.18143793	      0.33731564	     -0.20589808	      0.62023565	      0.28040063	      0.66122282	     -0.82204586	      0.91529583	     -0.19749359	     -0.70357736	     -0.86862338	      0.16090508	     -0.31947653	     -0.21244366	      1.88221035	      0.08189493	     -0.21895589	      0.03793341	      1.61122104	      0.00000000	      0.00000000	      0.01745329
      3.93333300	      1.52098611	     -0.04649939	     -0.13405795	      2.82134199	      1.05389812	      0.29978809	     -0.04544178	      0.17301473	      0.32799442	     -0.19759956	      0.62985029	      0.28490334	      0.65977006	     -0.78905288	      0.90532608	     -0.21163371	     -0.69690582	     -0.84178612	      0.17399845	     -0.30594249	     -0.22132592	      1.87991889	      0.06846832	     -0.22790418	      0.06091762	      1.62322891	      0.00000000	      0.00000000	      0.01745329
      3.96666700	      1.51199251	     -0.04346610	     -0.13751406	      2.81962971	      1.05819215	      0.30261397	     -0.04589096	      0.16791705	      0.31846453	     -0.19230509	      0.63363759	      0.28924887	      0.65995474	     -0.76577289	      0.90117907	     -0.22151827	     -0.69058739	     -0.82469929	      0.19511394	     -0.30573415	     -0.22055538	      1.87303697	      0.04897510	     -0.22682521	      0.07015205	      1.63508041	      0.00000000	      0.00000000	      0.01745329
      4.00000000	      1.50311272	     -0.04086440	     -0.14001663	      2.81714433	      1.06306643	      0.30450470	     -0.04376182	      0.16248235	      0.30689291	     -0.18376457	      0.63208461	      0.29766214	      0.66157735	     -0.72371340	      0.89041910	     -0.23705255	     -0.68369550	     -0.80191559	      0.21556774	     -0.31089595	     -0.22045817	      1.84655986	      0.02321302	     -0.23035987	      0.08777223	      1.65370890	      0.00000000	      0.00000000	      0.01745329
      4.03333300	      1.49753553	     -0.04093225	     -0.14502293	      2.81471556	      1.06766207	      0.30731167	     -0.03871450	      0.15964894	      0.29826585	     -0.17881643	      0.63163618	      0.29893420	      0.65984050	     -0.70313056	      0.89007931	     -0.24141032	     -0.67725625	     -0.79238468	      0.23736518	     -0.31263856	     -0.21210914	      1.83954319	     -0.01021564	     -0.22702890	      0.08274272	      1.66199553	      0.00000000	      0.00000000	      0.01745329
      4.06666700	      1.48835510	     -0.03927397	     -0.14925069	      2.81162789	      1.07364028	      0.30919243	     -0.03490493	      0.15417653	      0.28426172	     -0.16496438	      0.61229055	      0.31151022	      0.64878902	     -0.63520523	      0.87567599	     -0.25809335	     -0.66652721	     -0.76057161	      0.24165581	     -0.30833549	     -0.22201634	      1.85142026	     -0.05806997	     -0.24255094	      0.10967043	      1.69252719	      0.00000000	      0.00000000	      0.01745329
      4.10000000	      1.48422096	     -0.03907381	     -0.15026600	      2.80828319	      1.07899011	      0.31055611	     -0.02785857	      0.14950070	      0.26705311	     -0.15304442	      0.59155692	      0.31942625	      0.63981741	     -0.59355027	      0.86510286	     -0.26963078	     -0.65941247	     -0.73730317	      0.25095607	     -0.30360518	     -0.23748565	      1.89731641	     -0.11927098	     -0.25448338	      0.13344485	      1.71672707	      0.00000000	      0.00000000	      0.01745329
      4.13333300	      1.48246850	     -0.04043097	     -0.14746453	      2.80399449	      1.08349752	      0.31107399	     -0.01475455	      0.14703204	      0.24369371	     -0.14185089	      0.56455321	      0.32664757	      0.63147869	     -0.54784506	      0.85123889	     -0.28173543	     -0.65236318	     -0.71495879	      0.28947408	     -0.30566734	     -0.25907453	      1.95261013	     -0.19515850	     -0.26732721	      0.18076392	      1.75142664	      0.00000000	      0.00000000	      0.01745329
      4.16666700	      1.48370677	     -0.04328917	     -0.14393001	      2.79996756	      1.08673093	      0.31177755	     -0.00159657	      0.14594268	      0.22063190	     -0.12910447	      0.53730535	      0.33487869	      0.61946490	     -0.50897095	      0.84036967	     -0.28846911	     -0.64595889	     -0.69879215	      0.36176919	     -0.30515636	     -0.28302100	      1.99064266	     -0.28341683	     -0.27428935	      0.24513465	      1.78605529	      0.00000000	      0.00000000	      0.01745329
      4.20000000	      1.49220942	     -0.04956138	     -0.13764103	      2.79605712	      1.08848918	      0.31131918	      0.01820647	      0.14418073	      0.19914791	     -0.12055793	      0.50661058	      0.34030568	      0.60873575	     -0.48170641	      0.83214809	     -0.28776485	     -0.64318745	     -0.69245968	      0.45781876	     -0.31400385	     -0.32061225	      1.99011241	     -0.37883101	     -0.26976431	      0.33015069	      1.81915019	      0.00000000	      0.00000000	      0.01745329
      4.23333300	      1.50353001	     -0.05760043	     -0.13226212	      2.79285311	      1.08887040	      0.31097466	      0.03882150	      0.14007590	      0.18147529	     -0.11176970	      0.47618059	      0.34369549	      0.59259998	     -0.46270039	      0.82737085	     -0.27867004	     -0.64127348	     -0.69330923	      0.55150990	     -0.31378132	     -0.36975070	      1.97234998	     -0.47490757	     -0.25502355	      0.43040848	      1.84825957	      0.00000000	      0.00000000	      0.01745329
      4.26666700	      1.52288467	     -0.06852241	     -0.12850741	      2.79098450	      1.08804020	      0.30943019	      0.06076836	      0.13397470	      0.16556257	     -0.08828279	      0.43326707	      0.34078950	      0.56958753	     -0.44369657	      0.82307229	     -0.25584502	     -0.63910914	     -0.70203741	      0.62615167	     -0.31770037	     -0.44937304	      1.95308688	     -0.56831073	     -0.23121548	      0.55821998	      1.86287742	      0.00000000	      0.00000000	      0.01745329
      4.30000000	      1.53967254	     -0.07634453	     -0.12262472	      2.78780052	      1.08614550	      0.30834519	      0.07805430	      0.13302934	      0.15289765	     -0.08191729	      0.40395651	      0.33604540	      0.55551437	     -0.43800084	      0.82030744	     -0.23975358	     -0.63638072	     -0.71135419	      0.67666501	     -0.30697481	     -0.52581998	      1.93916820	     -0.62954419	     -0.18192472	      0.66917054	      1.90736233	      0.00000000	      0.00000000	      0.01745329
      4.33333300	      1.55732422	     -0.08390442	     -0.11935158	      2.78488404	      1.08432601	      0.30745173	      0.09066023	      0.13437885	      0.14517338	     -0.08057322	      0.37930965	      0.33112782	      0.54085342	     -0.43751093	      0.82052656	     -0.22702364	     -0.63243397	     -0.71648191	      0.68503062	     -0.27959418	     -0.60722477	      1.94369662	     -0.66654450	     -0.12212104	      0.77623000	      1.95683435	      0.00000000	      0.00000000	      0.01745329
      4.36666700	      1.57448648	     -0.08988456	     -0.11659604	      2.78271522	      1.08290603	      0.30488058	      0.10111713	      0.13225039	      0.14608870	     -0.07516623	      0.34835279	      0.31910325	      0.52102557	     -0.43465074	      0.81637043	     -0.21125344	     -0.62875383	     -0.72570309	      0.65614683	     -0.24192604	     -0.68547027	      1.96833245	     -0.69721538	     -0.07148998	      0.89364226	      1.98415325	      0.00000000	      0.00000000	      0.01745329
      4.40000000	      1.59400730	     -0.09609399	     -0.11513614	      2.78061966	      1.08184021	      0.30271608	      0.11318064	      0.13238419	      0.14703732	     -0.06318293	      0.31995912	      0.30182763	      0.50385745	     -0.43589185	      0.81386646	     -0.19649516	     -0.62396802	     -0.73073156	      0.61605578	     -0.20671871	     -0.72924905	      1.98940255	     -0.70624360	     -0.03320675	      0.98471113	      2.01626636	      0.00000000	      0.00000000	      0.01745329
      4.43333300	      1.60503404	     -0.09958183	     -0.11496036	      2.77882522	      1.08123148	      0.30071923	      0.12182413	      0.14085973	      0.15014535	     -0.05472347	      0.31139620	      0.29980655	      0.50148804	     -0.43993207	      0.81218831	     -0.19308866	     -0.62378272	     -0.73284172	      0.57514451	     -0.18511590	     -0.74277017	      2.00391914	     -0.69558999	     -0.02490247	      1.00904408	      2.02906934	      0.00000000	      0.00000000	      0.01745329
      4.46666700	      1.61995732	     -0.10626319	     -0.10587262	      2.77940140	      1.07975474	      0.29789412	      0.13589051	      0.13451778	      0.14390951	     -0.05571437	      0.29037217	      0.29305050	      0.49269947	     -0.45450422	      0.80727895	     -0.18288778	     -0.62812340	     -0.73753386	      0.56833704	     -0.16093191	     -0.74768513	      2.01981988	     -0.73544189	     -0.01603456	      1.07807158	      2.06888333	      0.00000000	      0.00000000	      0.01745329
      4.50000000	      1.63067560	     -0.10716540	     -0.09835893	      2.77968548	      1.07899395	      0.29428377	      0.14231984	      0.12889173	      0.14394366	     -0.05844813	      0.27581814	      0.29017106	      0.49302696	     -0.46243231	      0.79852037	     -0.18309247	     -0.63125210	     -0.73941089	      0.58185049	     -0.17183007	     -0.73596881	      2.06741136	     -0.76588956	     -0.03275669	      1.09156908	      2.08390969	      0.00000000	      0.00000000	      0.01745329
      4.53333300	      1.64003874	     -0.10594214	     -0.09121066	      2.77978969	      1.07815792	      0.29068353	      0.14549874	      0.11886038	      0.14483543	     -0.06173284	      0.26342911	      0.28721389	      0.49587066	     -0.46843414	      0.79006913	     -0.18676954	     -0.63344168	     -0.73880080	      0.62213640	     -0.20019391	     -0.70561820	      2.14225195	     -0.80860481	     -0.06377285	      1.08728682	      2.09898832	      0.00000000	      0.00000000	      0.01745329
      4.56666700	      1.65502494	     -0.10734150	     -0.08704581	      2.78025825	      1.07731915	      0.28777057	      0.14986140	      0.10916972	      0.14178701	     -0.06016355	      0.25135226	      0.28449491	      0.49098389	     -0.47650552	      0.78860578	     -0.18362458	     -0.63481343	     -0.73903153	      0.66654477	     -0.26077390	     -0.67325650	      2.19943331	     -0.85471179	     -0.10185274	      1.05882082	      2.10883226	      0.00000000	      0.00000000	      0.01745329
      4.60000000	      1.65985474	     -0.10724350	     -0.07847257	      2.78011467	      1.07701145	      0.28457624	      0.15207858	      0.10523480	      0.14283985	     -0.07588011	      0.24506387	      0.28598577	      0.48793185	     -0.48573941	      0.78116954	     -0.18390330	     -0.64000914	     -0.74243394	      0.71038755	     -0.30046488	     -0.66170852	      2.18919999	     -0.91129438	     -0.12800687	      1.04196873	      2.09262933	      0.00000000	      0.00000000	      0.01745329
      4.63333300	      1.67783246	     -0.11216687	     -0.08165912	      2.78202861	      1.07710666	      0.28143671	      0.15194027	      0.09897115	      0.14680611	     -0.06060343	      0.23487814	      0.28238490	      0.46702666	     -0.49887944	      0.78327442	     -0.17322619	     -0.64328353	     -0.74074822	      0.72193738	     -0.37965444	     -0.65767142	      2.15530481	     -0.95970806	     -0.17239179	      0.97565310	      2.07343799	      0.00000000	      0.00000000	      0.01745329
      4.66666700	      1.68213627	     -0.11244102	     -0.07635875	      2.78183415	      1.07617772	      0.27830268	      0.15289303	      0.09720848	      0.14910735	     -0.06822670	      0.22844393	      0.28271807	      0.46455121	     -0.50580794	      0.77778148	     -0.17188590	     -0.64798654	     -0.74517303	      0.74672281	     -0.40713573	     -0.65163309	      2.13869201	     -1.00865700	     -0.19749004	      0.95570611	      2.04954741	      0.00000000	      0.00000000	      0.01745329
      4.70000000	      1.68609471	     -0.11335362	     -0.07327429	      2.78293781	      1.07531837	      0.27536356	      0.15184758	      0.09561436	      0.15136905	     -0.07141254	      0.22274962	      0.28297048	      0.46177306	     -0.51072631	      0.77497579	     -0.16925704	     -0.65269039	     -0.74929953	      0.75537196	     -0.43112237	     -0.65193074	      2.11740669	     -1.04725417	     -0.22290950	      0.93199209	      2.02378524	      0.00000000	      0.00000000	      0.01745329
      4.73333300	      1.69110088	     -0.11288282	     -0.07249244	      2.78479061	      1.07460619	      0.27224829	      0.14744705	      0.09607894	      0.15617162	     -0.06724781	      0.21445161	      0.28287816	      0.46079580	     -0.51440837	      0.77426425	     -0.16594363	     -0.65715638	     -0.75552092	      0.74205297	     -0.44836040	     -0.66201585	      2.09046553	     -1.06572319	     -0.25279836	      0.90765514	      1.99979048	      0.00000000	      0.00000000	      0.01745329
      4.76666700	      1.69502670	     -0.10991699	     -0.07334417	      2.78608696	      1.07443079	      0.27100149	      0.14103993	      0.09769688	      0.15680241	     -0.06186243	      0.21064752	      0.28191722	      0.46000717	     -0.51568841	      0.77613597	     -0.16449281	     -0.65716026	     -0.75886443	      0.71321665	     -0.44765631	     -0.67910526	      2.07905491	     -1.05378719	     -0.27482976	      0.89980821	      1.99549467	      0.00000000	      0.00000000	      0.01745329
      4.80000000	      1.69738342	     -0.10680938	     -0.07135908	      2.78734665	      1.07384004	      0.26903609	      0.13362390	      0.09909606	      0.15787071	     -0.06354743	      0.20560333	      0.28289705	      0.46073253	     -0.52221932	      0.77483098	     -0.16528655	     -0.65777320	     -0.76238837	      0.69253919	     -0.44760277	     -0.69503452	      2.07402488	     -1.04021346	     -0.29949166	      0.89965998	      1.99691874	      0.00000000	      0.00000000	      0.01745329
      4.83333300	      1.68409926	     -0.08689747	     -0.07621520	      2.78718795	      1.07273913	      0.26946328	      0.10410302	      0.05524650	      0.14717970	     -0.02971204	      0.22886266	      0.26626581	      0.48765383	     -0.54442564	      0.77329175	     -0.18446034	     -0.64742889	     -0.76001715	      0.69874533	     -0.38689861	     -0.74860654	      2.04773655	     -1.01598405	     -0.44902352	      0.86750816	      2.03310365	      0.00000000	      0.00000000	      0.01745329
      4.86666700	      1.68685054	     -0.08464219	     -0.06987457	      2.78921806	      1.07173302	      0.26748398	      0.09627979	      0.05493983	      0.14821815	     -0.04290056	      0.22321550	      0.26922125	      0.49300888	     -0.55488533	      0.77019512	     -0.18747365	     -0.65133136	     -0.76445458	      0.70237340	     -0.40053339	     -0.75349896	      2.04355185	     -0.98481945	     -0.46114556	      0.88537940	      2.04223938	      0.00000000	      0.00000000	      0.01745329
      4.90000000	      1.68798194	     -0.08267445	     -0.06542879	      2.79045324	      1.07057065	      0.26589390	      0.08915478	      0.05465960	      0.15108809	     -0.05127592	      0.22036869	      0.27176146	      0.50265723	     -0.56437074	      0.76732933	     -0.19094925	     -0.65481072	     -0.76906890	      0.70946047	     -0.41368741	     -0.74896500	      2.04464177	     -0.94116240	     -0.47643459	      0.90776753	      2.05495320	      0.00000000	      0.00000000	      0.01745329
      4.93333300	      1.68546925	     -0.08384446	     -0.06656884	      2.79020205	      1.06905149	      0.26617383	      0.08920948	      0.05749379	      0.15073186	     -0.04913288	      0.23356416	      0.28113689	      0.51418984	     -0.57814154	      0.77121436	     -0.19113011	     -0.65901653	     -0.77294281	      0.69667569	     -0.41667208	     -0.73447341	      2.09482242	     -0.88910643	     -0.50086084	      0.93573889	      2.06039189	      0.00000000	      0.00000000	      0.01745329
      4.96666700	      1.68824732	     -0.08633225	     -0.06756044	      2.79120214	      1.06843804	      0.26570426	      0.08247549	      0.06602771	      0.15376020	     -0.04504506	      0.23609127	      0.28919544	      0.51096244	     -0.58691770	      0.77466121	     -0.18736388	     -0.66310962	     -0.77630264	      0.63982329	     -0.41283455	     -0.75528201	      2.12990907	     -0.84380342	     -0.50451734	      0.95591070	      2.06330449	      0.00000000	      0.00000000	      0.01745329
      5.00000000	      1.69136711	     -0.08861246	     -0.06918588	      2.79149268	      1.06731622	      0.26514492	      0.07719181	      0.07329382	      0.15763900	     -0.04008747	      0.23837643	      0.29443251	      0.50768428	     -0.59312840	      0.77642123	     -0.18480859	     -0.66608232	     -0.78050915	      0.59146176	     -0.40804019	     -0.77427515	      2.15096067	     -0.80413101	     -0.50331501	      0.97378207	      2.06302947	      0.00000000	      0.00000000	      0.01745329
      5.03333300	      1.69388845	     -0.09049013	     -0.07116887	      2.79180154	      1.06568960	      0.26497701	      0.07326010	      0.08067456	      0.16001098	     -0.03736957	      0.24150103	      0.29792872	      0.50653373	     -0.59897592	      0.78042543	     -0.18098067	     -0.66856655	     -0.78478695	      0.56221617	     -0.40563282	     -0.78681368	      2.15876247	     -0.77498001	     -0.49928870	      0.98768127	      2.05667069	      0.00000000	      0.00000000	      0.01745329
      5.06666700	      1.69591985	     -0.09110417	     -0.07201329	      2.79243486	      1.06366774	      0.26418913	      0.06652442	      0.08593980	      0.16295362	     -0.03410043	      0.24029842	      0.30013997	      0.50713806	     -0.60285531	      0.78306525	     -0.17715118	     -0.67222035	     -0.78579453	      0.55675427	     -0.40339188	     -0.78894488	      2.15981151	     -0.76277490	     -0.49681891	      0.99276879	      2.05278690	      0.00000000	      0.00000000	      0.01745329
      5.10000000	      1.69356831	     -0.09739868	     -0.07826804	      2.79249163	      1.06221998	      0.26609352	      0.07567545	      0.09648186	      0.16529520	     -0.03256408	      0.26528063	      0.30331614	      0.51145664	     -0.62094591	      0.79652249	     -0.16661598	     -0.67716781	     -0.80292221	      0.55242823	     -0.40454149	     -0.79170384	      2.16152727	     -0.73461248	     -0.47033823	      1.01011510	      2.01388059	      0.00000000	      0.00000000	      0.01745329
      5.13333300	      1.69389818	     -0.09932915	     -0.07919010	      2.79369180	      1.06042579	      0.26454595	      0.07109728	      0.09712340	      0.16938135	     -0.02776699	      0.26487753	      0.30456190	      0.51260019	     -0.62262275	      0.79554373	     -0.16505510	     -0.68141347	     -0.80355598	      0.55084681	     -0.40202130	     -0.79100556	      2.16489619	     -0.73003924	     -0.46708953	      1.01123244	      2.01371303	      0.00000000	      0.00000000	      0.01745329
      5.16666700	      1.68579630	     -0.10580289	     -0.08337577	      2.79439560	      1.05791967	      0.26567577	      0.08054199	      0.10631177	      0.16978960	     -0.03015944	      0.29575130	      0.31467890	      0.52219664	     -0.64754068	      0.80665696	     -0.15780502	     -0.69220711	     -0.81943433	      0.55061671	     -0.39225654	     -0.77513960	      2.20969398	     -0.71685250	     -0.44128799	      1.02996338	      1.99117402	      0.00000000	      0.00000000	      0.01745329
      5.20000000	      1.68300700	     -0.10644849	     -0.08393263	      2.79585150	      1.05624099	      0.26404067	      0.07639451	      0.10284734	      0.17317465	     -0.02519218	      0.29668295	      0.31551290	      0.52206941	     -0.64808684	      0.80573810	     -0.15688374	     -0.69566311	     -0.81997852	      0.54914437	     -0.39059988	     -0.77464708	      2.21210840	     -0.71209017	     -0.43589315	      1.03061896	      1.99162848	      0.00000000	      0.00000000	      0.01745329
      5.23333300	      1.67914272	     -0.10667378	     -0.08795028	      2.79658246	      1.05423033	      0.26553768	      0.07820103	      0.10201088	      0.16893568	     -0.02005036	      0.31260824	      0.31556735	      0.52669745	     -0.65603450	      0.81424962	     -0.15563712	     -0.69589851	     -0.82513365	      0.55006346	     -0.37510631	     -0.77106464	      2.22867945	     -0.69640731	     -0.41227076	      1.04465836	      1.98256124	      0.00000000	      0.00000000	      0.01745329
      5.26666700	      1.67705285	     -0.10657111	     -0.08654200	      2.79719523	      1.05214108	      0.26420526	      0.07798239	      0.10038521	      0.17053718	     -0.02103141	      0.32188338	      0.31730510	      0.53373552	     -0.67292061	      0.81601419	     -0.15669112	     -0.69992526	     -0.83452421	      0.57536408	     -0.36748540	     -0.76781447	      2.23156230	     -0.69419384	     -0.38785359	      1.05676860	      1.97003506	      0.00000000	      0.00000000	      0.01745329
      5.30000000	      1.67387975	     -0.10572221	     -0.08808500	      2.79796964	      1.05025676	      0.26438297	      0.07942628	      0.09825035	      0.16771281	     -0.02037153	      0.33378658	      0.31657478	      0.53878071	     -0.68164851	      0.81908435	     -0.15656352	     -0.70104412	     -0.83945274	      0.60072309	     -0.35657273	     -0.76639286	      2.22554817	     -0.68771675	     -0.36143539	      1.06893729	      1.96428267	      0.00000000	      0.00000000	      0.01745329
      5.33333300	      1.67126147	     -0.10413814	     -0.08768385	      2.79913471	      1.04837800	      0.26302196	      0.07885695	      0.09463959	      0.16828104	     -0.01879979	      0.33954332	      0.31567677	      0.54449567	     -0.68880075	      0.81954732	     -0.15728080	     -0.70322281	     -0.84320360	      0.63653508	     -0.35008730	     -0.75820019	      2.21304304	     -0.68931577	     -0.34396276	      1.07529402	      1.95914664	      0.00000000	      0.00000000	      0.01745329
      5.36666700	      1.66979907	     -0.10160379	     -0.08833213	      2.80005626	      1.04682902	      0.26224307	      0.07775952	      0.08940931	      0.16795853	     -0.01465143	      0.34599727	      0.31236754	      0.54952445	     -0.69458672	      0.82042735	     -0.15879886	     -0.70407245	     -0.84555233	      0.67764799	     -0.34268224	     -0.74272773	      2.19990241	     -0.68848725	     -0.32776552	      1.08074694	      1.95471882	      0.00000000	      0.00000000	      0.01745329
      5.40000000	      1.66866591	     -0.09881497	     -0.08846051	      2.80051096	      1.04573364	      0.26165941	      0.07788790	      0.08221472	      0.16689929	     -0.01145564	      0.35250402	      0.30685183	      0.55380285	     -0.70122901	      0.82097742	     -0.16177745	     -0.70267358	     -0.84778753	      0.72158791	     -0.33713674	     -0.71863661	      2.18969913	     -0.68563987	     -0.31555348	      1.08662281	      1.94892192	      0.00000000	      0.00000000	      0.01745329
      5.43333300	      1.66893090	     -0.09629618	     -0.08848260	      2.80109377	      1.04513671	      0.26105464	      0.07696588	      0.07559456	      0.16616219	     -0.00865406	      0.35715675	      0.30086037	      0.55755340	     -0.70816129	      0.82071891	     -0.16408534	     -0.70202628	     -0.84860150	      0.75896686	     -0.33350338	     -0.69196723	      2.18711821	     -0.68084516	     -0.30835771	      1.09148398	      1.94297396	      0.00000000	      0.00000000	      0.01745329
      5.46666700	      1.66721809	     -0.09537447	     -0.08887124	      2.80301544	      1.04531941	      0.26038144	      0.07468809	      0.06868011	      0.16505754	     -0.00915034	      0.36114893	      0.29903075	      0.55574199	     -0.70908329	      0.81809630	     -0.16531962	     -0.70375968	     -0.84962732	      0.76737020	     -0.33559134	     -0.68578604	      2.18718787	     -0.67786637	     -0.30583098	      1.09266513	      1.94166994	      0.00000000	      0.00000000	      0.01745329
      5.50000000	      1.66993205	     -0.09360923	     -0.08663650	      2.80160688	      1.04466025	      0.26064408	      0.08094186	      0.06658402	      0.16191868	     -0.01320815	      0.36362785	      0.29176016	      0.56211906	     -0.71913808	      0.81946325	     -0.16858832	     -0.69858798	     -0.84897944	      0.80341421	     -0.34171599	     -0.66008142	      2.17072653	     -0.66590743	     -0.30362360	      1.09913456	      1.93646832	      0.00000000	      0.00000000	      0.01745329
      5.53333300	      1.67036292	     -0.09455822	     -0.08520731	      2.80169951	      1.04463333	      0.26120157	      0.08581859	      0.06505690	      0.15841026	     -0.01966881	      0.36672735	      0.28938780	      0.56202481	     -0.72674808	      0.81869868	     -0.16692046	     -0.69840010	     -0.84973305	      0.81276437	     -0.35322912	     -0.65054539	      2.14438302	     -0.65124801	     -0.29832501	      1.10472668	      1.93037516	      0.00000000	      0.00000000	      0.01745329
      5.56666700	      1.66889905	     -0.09605386	     -0.08269056	      2.80216195	      1.04490971	      0.26137707	      0.08936145	      0.06484094	      0.15786271	     -0.02670748	      0.36743422	      0.29043537	      0.55906880	     -0.73048320	      0.81574131	     -0.16490527	     -0.69951543	     -0.84939653	      0.81545942	     -0.36680925	     -0.64703958	      2.12164400	     -0.64352521	     -0.29418924	      1.11031619	      1.92405813	      0.00000000	      0.00000000	      0.01745329
      5.60000000	      1.66672886	     -0.09573102	     -0.08186141	      2.80287049	      1.04517305	      0.26258074	      0.08932512	      0.06093751	      0.15596428	     -0.03216039	      0.36954866	      0.28995481	      0.55656941	     -0.72934870	      0.81362115	     -0.16492885	     -0.70048274	     -0.84877727	      0.81572151	     -0.37382860	     -0.64655683	      2.12060426	     -0.64007899	     -0.29446071	      1.11428628	      1.92269290	      0.00000000	      0.00000000	      0.01745329
      5.63333300	      1.66342451	     -0.09531758	     -0.07920504	      2.80271114	      1.04559704	      0.26255448	      0.09042144	      0.05714727	      0.15818964	     -0.04105062	      0.36641535	      0.28873217	      0.55578465	     -0.72862903	      0.80894441	     -0.16660065	     -0.70057007	     -0.84551179	      0.81545100	     -0.38620755	     -0.64166418	      2.13873380	     -0.63100882	     -0.30066549	      1.12674871	      1.92052472	      0.00000000	      0.00000000	      0.01745329
      5.66666700	      1.66077345	     -0.09477771	     -0.08008098	      2.80259319	      1.04593359	      0.26331146	      0.09313565	      0.05386039	      0.16162899	     -0.04420724	      0.36404735	      0.28479733	      0.55269246	     -0.72428680	      0.80539350	     -0.16786796	     -0.69928166	     -0.83900250	      0.81310045	     -0.39486678	     -0.62774038	      2.19157324	     -0.62912640	     -0.30601221	      1.14038536	      1.91731131	      0.00000000	      0.00000000	      0.01745329
      5.70000000	      1.66039429	     -0.09639694	     -0.08059137	      2.80243569	      1.04595472	      0.26412048	      0.09839640	      0.05457171	      0.16445273	     -0.04793201	      0.36313417	      0.28207059	      0.54852617	     -0.72664475	      0.80554081	     -0.16586509	     -0.69986422	     -0.83706972	      0.80858828	     -0.41022595	     -0.61480229	      2.22888024	     -0.62688864	     -0.30817714	      1.15060021	      1.91712417	      0.00000000	      0.00000000	      0.01745329
      5.73333300	      1.65965153	     -0.09790555	     -0.08125590	      2.80244226	      1.04612793	      0.26591337	      0.10172809	      0.05432554	      0.16261820	     -0.05138009	      0.36589021	      0.28064572	      0.54619451	     -0.72596163	      0.80658375	     -0.16420345	     -0.70023704	     -0.83698596	      0.80522829	     -0.41584846	     -0.61155283	      2.23883165	     -0.63018456	     -0.30920281	      1.15343121	      1.91632728	      0.00000000	      0.00000000	      0.01745329
      5.76666700	      1.65802350	     -0.10131473	     -0.08195198	      2.80307629	      1.04595355	      0.26641108	      0.10545896	      0.05728978	      0.16690456	     -0.05397681	      0.36533320	      0.28065628	      0.54324851	     -0.72842274	      0.80769216	     -0.16019246	     -0.70433330	     -0.83730773	      0.79674348	     -0.42601748	     -0.60472783	      2.26378018	     -0.63660469	     -0.31286136	      1.15881022	      1.91757221	      0.00000000	      0.00000000	      0.01745329
      5.80000000	      1.65794277	     -0.10136228	     -0.08175563	      2.80215002	      1.04573146	      0.26805372	      0.11051432	      0.05756560	      0.16475855	     -0.05721297	      0.36678141	      0.27947877	      0.54399476	     -0.72788332	      0.80889947	     -0.16011967	     -0.70307039	     -0.83720015	      0.79551146	     -0.42855594	     -0.60561249	      2.26200717	     -0.63918793	     -0.31396013	      1.15905652	      1.91774736	      0.00000000	      0.00000000	      0.01745329
      5.83333300	      1.65854138	     -0.10722558	     -0.08238910	      2.80332969	      1.04573798	      0.26849211	      0.11398559	      0.06430784	      0.16735155	     -0.06330537	      0.36887746	      0.28560801	      0.53698279	     -0.73566060	      0.81049188	     -0.15473034	     -0.71014202	     -0.83909557	      0.78625586	     -0.44154475	     -0.61467031	      2.23868831	     -0.65029166	     -0.31320900	      1.15850445	      1.92253413	      0.00000000	      0.00000000	      0.01745329
      5.86666700	      1.66042761	     -0.10667959	     -0.08225657	      2.80288724	      1.04539956	      0.26935686	      0.11532235	      0.06623900	      0.16640491	     -0.06429354	      0.36989662	      0.28519238	      0.53673646	     -0.73501929	      0.81108960	     -0.15463765	     -0.70983543	     -0.83891164	      0.78623386	     -0.44117238	     -0.61471169	      2.23766936	     -0.65126075	     -0.31407038	      1.15905629	      1.92283584	      0.00000000	      0.00000000	      0.01745329
      5.90000000	      1.65874145	     -0.11006696	     -0.08623472	      2.80335902	      1.04530626	      0.27070913	      0.11664524	      0.07165935	      0.16927302	     -0.06268119	      0.37470445	      0.28612211	      0.53269063	     -0.73273283	      0.81709575	     -0.15207814	     -0.71356203	     -0.83982977	      0.78999323	     -0.43218951	     -0.61024617	      2.21373601	     -0.66045446	     -0.31458639	      1.17156848	      1.93479770	      0.00000000	      0.00000000	      0.01745329
      5.93333300	      1.66221572	     -0.10994901	     -0.08672154	      2.80353450	      1.04509179	      0.27086570	      0.11625482	      0.07457431	      0.16864866	     -0.06302111	      0.37524939	      0.28568717	      0.53274739	     -0.73231079	      0.81721121	     -0.15208167	     -0.71403356	     -0.83978243	      0.79072499	     -0.43048430	     -0.60971736	      2.21321883	     -0.66093837	     -0.31559356	      1.17231988	      1.93493327	      0.00000000	      0.00000000	      0.01745329
      5.96666700	      1.66271929	     -0.10909117	     -0.08914957	      2.80353001	      1.04460043	      0.27208885	      0.11385479	      0.07727492	      0.16794877	     -0.05889797	      0.37738885	      0.28400455	      0.53291029	     -0.72796285	      0.82192286	     -0.15227137	     -0.71309932	     -0.83935431	      0.80217581	     -0.41645825	     -0.60016527	      2.20737326	     -0.66453774	     -0.31469772	      1.17971228	      1.93970882	      0.00000000	      0.00000000	      0.01745329
      6.00000000	      1.66335230	     -0.10807272	     -0.08997014	      2.80313690	      1.04416548	      0.27245669	      0.11233439	      0.07599224	      0.16865761	     -0.05896273	      0.37794016	      0.28103652	      0.53508477	     -0.72411427	      0.82405643	     -0.15515031	     -0.71403189	     -0.84217124	      0.80912973	     -0.40363824	     -0.59224299	      2.20211843	     -0.66203860	     -0.31767133	      1.19221455	      1.94608214	      0.00000000	      0.00000000	      0.01745329
      6.03333300	      1.66572070	     -0.10797472	     -0.09025746	      2.80334119	      1.04382708	      0.27250007	      0.11161019	      0.07766115	      0.16831149	     -0.05934421	      0.37803153	      0.28072841	      0.53522651	     -0.72394405	      0.82404912	     -0.15513396	     -0.71464583	     -0.84220850	      0.80991351	     -0.40263698	     -0.59189902	      2.20128398	     -0.66212220	     -0.31827942	      1.19271309	      1.94611185	      0.00000000	      0.00000000	      0.01745329
      6.06666700	      1.66741438	     -0.10687151	     -0.09035403	      2.80287957	      1.04334179	      0.27291584	      0.10946576	      0.07749733	      0.16815247	     -0.06074165	      0.37658384	      0.27882940	      0.53588566	     -0.72362483	      0.82690262	     -0.15687508	     -0.71382392	     -0.84341427	      0.82130375	     -0.39906919	     -0.58891707	      2.18626195	     -0.66223704	     -0.31643114	      1.19606278	      1.94728588	      0.00000000	      0.00000000	      0.01745329
      6.10000000	      1.66884104	     -0.10663935	     -0.09013830	      2.80269494	      1.04291910	      0.27294220	      0.10922552	      0.07860605	      0.16834501	     -0.06072332	      0.37646413	      0.27874862	      0.53585158	     -0.72370031	      0.82697066	     -0.15691579	     -0.71405602	     -0.84353324	      0.82122068	     -0.39830078	     -0.58909976	      2.18554759	     -0.66203942	     -0.31657287	      1.19631163	      1.94713080	      0.00000000	      0.00000000	      0.01745329
      6.13333300	      1.66888010	     -0.10662313	     -0.09008947	      2.80226162	      1.04228628	      0.27310823	      0.10919599	      0.07864068	      0.16837540	     -0.06072022	      0.37645085	      0.27877904	      0.53578938	     -0.72371475	      0.82698226	     -0.15691077	     -0.71407009	     -0.84352915	      0.82118574	     -0.39828086	     -0.58912535	      2.18549939	     -0.66204916	     -0.31657429	      1.19631174	      1.94709847	      0.00000000	      0.00000000	      0.01745329
      6.16666700	      1.67170141	     -0.10567708	     -0.08873765	      2.80221413	      1.04190682	      0.27299819	      0.10676108	      0.08104189	      0.16946192	     -0.06225108	      0.37238542	      0.28014900	      0.53420923	     -0.72510887	      0.83116066	     -0.15727752	     -0.71338960	     -0.84783591	      0.81410459	     -0.39768791	     -0.59722594	      2.16951212	     -0.66479989	     -0.31232632	      1.19270508	      1.93737920	      0.00000000	      0.00000000	      0.01745329
      6.20000000	      1.67324747	     -0.10497467	     -0.08807131	      2.80200448	      1.04099783	      0.27302531	      0.10667590	      0.08136807	      0.16962127	     -0.06225007	      0.37307083	      0.27950734	      0.53434691	     -0.72437077	      0.83090235	     -0.15715719	     -0.71423061	     -0.84794465	      0.81426666	     -0.39755302	     -0.59729768	      2.16879421	     -0.66484666	     -0.31223069	      1.19251536	      1.93701517	      0.00000000	      0.00000000	      0.01745329
      6.23333300	      1.67522581	     -0.10254100	     -0.08768203	      2.80139407	      1.04014391	      0.27316981	      0.10398359	      0.08337557	      0.17080762	     -0.06145756	      0.36941514	      0.27726454	      0.53723946	     -0.71955464	      0.83432315	     -0.15755890	     -0.71274456	     -0.85081444	      0.81988416	     -0.39669561	     -0.59724303	      2.15538363	     -0.66766239	     -0.30865532	      1.18740605	      1.93034573	      0.00000000	      0.00000000	      0.01745329
      6.26666700	      1.67748892	     -0.10199650	     -0.08707916	      2.80130468	      1.03944280	      0.27294760	      0.10380809	      0.08500582	      0.17100784	     -0.06139852	      0.36969654	      0.27696787	      0.53713768	     -0.71922473	      0.83417503	     -0.15770066	     -0.71293301	     -0.85110274	      0.81999878	     -0.39600074	     -0.59724001	      2.15480977	     -0.66746830	     -0.30901068	      1.18733851	      1.93003019	      0.00000000	      0.00000000	      0.01745329
      6.30000000	      1.68027650	     -0.09882145	     -0.08578305	      2.80034926	      1.03886566	      0.27276791	      0.10047740	      0.08857485	      0.17290285	     -0.06092176	      0.36529095	      0.27492201	      0.53940157	     -0.71852624	      0.83663366	     -0.15933094	     -0.70965999	     -0.85737557	      0.82806023	     -0.39244658	     -0.59787840	      2.13954448	     -0.66695565	     -0.30589962	      1.18195857	      1.92321650	      0.00000000	      0.00000000	      0.01745329
      6.33333300	      1.68282264	     -0.09802375	     -0.08498861	      2.79997855	      1.03828522	      0.27278482	      0.10032054	      0.09235003	      0.17279134	     -0.06147188	      0.36415235	      0.27489263	      0.54005201	     -0.71922049	      0.83788706	     -0.15870907	     -0.70904468	     -0.85737587	      0.82824605	     -0.39068374	     -0.59848587	      2.13814176	     -0.66650456	     -0.30694774	      1.18190440	      1.92266817	      0.00000000	      0.00000000	      0.01745329
      6.36666700	      1.68416802	     -0.09561883	     -0.08169536	      2.79904863	      1.03779708	      0.27237168	      0.09832000	      0.09569598	      0.17415284	     -0.06486821	      0.36140002	      0.27336893	      0.54259741	     -0.72636347	      0.83855553	     -0.15910180	     -0.70687223	     -0.86562920	      0.83867904	     -0.38623827	     -0.60551405	      2.11998268	     -0.66477013	     -0.30500576	      1.17703400	      1.91847388	      0.00000000	      0.00000000	      0.01745329
      6.40000000	      1.68558444	     -0.09516796	     -0.08099212	      2.79891335	      1.03735269	      0.27239356	      0.09829060	      0.09819741	      0.17418027	     -0.06512662	      0.36073202	      0.27334063	      0.54354192	     -0.72687789	      0.83949874	     -0.15829133	     -0.70683694	     -0.86542305	      0.83872128	     -0.38482651	     -0.60601043	      2.11967230	     -0.66461169	     -0.30587932	      1.17703214	      1.91829927	      0.00000000	      0.00000000	      0.01745329
      6.43333300	      1.68556976	     -0.09510212	     -0.08087120	      2.79891781	      1.03698548	      0.27278095	      0.09830910	      0.09829979	      0.17425214	     -0.06513410	      0.36063300	      0.27337551	      0.54359986	     -0.72693417	      0.83956422	     -0.15824629	     -0.70682069	     -0.86541948	      0.83873324	     -0.38479084	     -0.60603529	      2.11964550	     -0.66461459	     -0.30594324	      1.17703028	      1.91828178	      0.00000000	      0.00000000	      0.01745329
      6.46666700	      1.68516047	     -0.09415656	     -0.07922667	      2.79847227	      1.03647548	      0.27268693	      0.09882115	      0.10136287	      0.17518432	     -0.06546285	      0.35794117	      0.27398137	      0.54577357	     -0.72840280	      0.84192616	     -0.15686307	     -0.70592918	     -0.86549224	      0.83900955	     -0.38386368	     -0.60634049	      2.11906920	     -0.66499755	     -0.30773315	      1.17682045	      1.91787623	      0.00000000	      0.00000000	      0.01745329
      6.50000000	      1.68513343	     -0.09367445	     -0.07910745	      2.79801356	      1.03626284	      0.27302060	      0.09904788	      0.10204406	      0.17547281	     -0.06553173	      0.35731369	      0.27429153	      0.54602839	     -0.72884065	      0.84216994	     -0.15677726	     -0.70577223	     -0.86582980	      0.83896636	     -0.38373833	     -0.60635520	      2.11889941	     -0.66520356	     -0.30826979	      1.17669623	      1.91772602	      0.00000000	      0.00000000	      0.01745329
      6.53333300	      1.68567474	     -0.09340725	     -0.07806265	      2.79717497	      1.03602306	      0.27249613	      0.10032568	      0.10763957	      0.17782061	     -0.06506145	      0.35293035	      0.27595911	      0.54855354	     -0.73136230	      0.84436015	     -0.15655319	     -0.70348606	     -0.86810115	      0.83775810	     -0.38243473	     -0.60548518	      2.11749865	     -0.66693622	     -0.31217341	      1.17576329	      1.91649706	      0.00000000	      0.00000000	      0.01745329
      6.56666700	      1.68447572	     -0.09070589	     -0.07798526	      2.79634901	      1.03639660	      0.27026142	      0.09552427	      0.11043286	      0.18636555	     -0.06088116	      0.34979939	      0.27819102	      0.55208799	     -0.73194734	      0.84693642	     -0.15562359	     -0.70408383	     -0.89019858	      0.82436477	     -0.38666888	     -0.59089888	      2.09507330	     -0.67456996	     -0.33095863	      1.16624309	      1.90791953	      0.00000000	      0.00000000	      0.01745329
      6.60000000	      1.68793019	     -0.08748883	     -0.08684648	      2.79615823	      1.03724263	      0.27149664	      0.08620560	      0.10972471	      0.19052142	     -0.04916198	      0.35521287	      0.27750357	      0.55438091	     -0.72677321	      0.86135846	     -0.15464204	     -0.69941743	     -0.89181030	      0.79199390	     -0.38067696	     -0.55761397	      2.04396066	     -0.67589490	     -0.35319655	      1.15466263	      1.90965924	      0.00000000	      0.00000000	      0.01745329
      6.63333300	      1.69361885	     -0.08569228	     -0.08971591	      2.79550675	      1.03821859	      0.27109836	      0.08167395	      0.11393537	      0.19539065	     -0.04680904	      0.35502349	      0.28106624	      0.55603135	     -0.72749751	      0.86780343	     -0.15617187	     -0.69419973	     -0.88904777	      0.77392385	     -0.37884528	     -0.55038253	      1.99981113	     -0.67614214	     -0.35831703	      1.14936986	      1.91157936	      0.00000000	      0.00000000	      0.01745329
      6.66666700	      1.70157158	     -0.08444638	     -0.09006289	      2.79456891	      1.03966316	      0.26975681	      0.07905656	      0.11844141	      0.20125796	     -0.05138708	      0.35112943	      0.28571343	      0.55538145	     -0.73160500	      0.87015754	     -0.15868975	     -0.68961485	     -0.88797186	      0.75958645	     -0.38836532	     -0.55625098	      1.96009057	     -0.67682001	     -0.36265286	      1.14374122	      1.91070418	      0.00000000	      0.00000000	      0.01745329
      6.70000000	      1.71225064	     -0.08375408	     -0.08959022	      2.79377674	      1.04149000	      0.26860466	      0.07602887	      0.12364628	      0.20628936	     -0.06042705	      0.34526491	      0.28964358	      0.55329494	     -0.73474882	      0.87314109	     -0.16068232	     -0.68396691	     -0.88477211	      0.74611240	     -0.40642288	     -0.57928345	      1.92399226	     -0.67567917	     -0.36190134	      1.13508738	      1.91035857	      0.00000000	      0.00000000	      0.01745329
      6.73333300	      1.72475435	     -0.08283067	     -0.08793904	      2.79288822	      1.04360251	      0.26707361	      0.07293527	      0.12832892	      0.21110340	     -0.07516468	      0.33657038	      0.29289720	      0.55232741	     -0.73644005	      0.87493056	     -0.16356017	     -0.67847685	     -0.88099068	      0.73786112	     -0.43229587	     -0.61293887	      1.89605244	     -0.67498248	     -0.36093144	      1.12639228	      1.90972809	      0.00000000	      0.00000000	      0.01745329
      6.76666700	      1.74442250	     -0.08083109	     -0.08901181	      2.79189133	      1.04627578	      0.26504623	      0.06513527	      0.13622206	      0.22581752	     -0.08386377	      0.31936662	      0.30069285	      0.55234931	     -0.72960761	      0.87894137	     -0.16881347	     -0.66767825	     -0.86990468	      0.73418547	     -0.45872976	     -0.66078421	      1.88827144	     -0.67967698	     -0.35607138	      1.11465037	      1.90838025	      0.00000000	      0.00000000	      0.01745329
      6.80000000	      1.76869922	     -0.07632067	     -0.09421088	      2.78970381	      1.04872956	      0.26359270	      0.05910139	      0.13569780	      0.24095268	     -0.09136172	      0.30660937	      0.31448145	      0.55340062	     -0.71296217	      0.88601872	     -0.17631147	     -0.65088091	     -0.85506935	      0.74411114	     -0.47756534	     -0.69483903	      1.95018017	     -0.68732577	     -0.36329991	      1.11748250	      1.90787454	      0.00000000	      0.00000000	      0.01745329
      6.83333300	      1.79451449	     -0.07627137	     -0.09659185	      2.78768580	      1.05101280	      0.26184833	      0.05670179	      0.13716862	      0.25150667	     -0.09621306	      0.29377380	      0.32994982	      0.55409000	     -0.70770195	      0.89517457	     -0.17851927	     -0.64064661	     -0.84649711	      0.74009458	     -0.49024032	     -0.70655213	      2.04299937	     -0.68971595	     -0.37807513	      1.12283491	      1.90660186	      0.00000000	      0.00000000	      0.01745329
      6.86666700	      1.84640639	     -0.07965631	     -0.10768566	      2.78415812	      1.05279858	      0.25983426	      0.06201625	      0.13433278	      0.27542940	     -0.09172049	      0.27099916	      0.36359392	      0.54373466	     -0.69003442	      0.91805269	     -0.17337138	     -0.61888895	     -0.84240530	      0.74768062	     -0.51936765	     -0.70377739	      2.14809782	     -0.68574456	     -0.38312968	      1.13078100	      1.90652239	      0.00000000	      0.00000000	      0.01745329
      6.90000000	      1.87507937	     -0.08435144	     -0.11206697	      2.78128807	      1.05491064	      0.25841545	      0.06174099	      0.15390278	      0.28320893	     -0.08548498	      0.25846666	      0.37817030	      0.53232325	     -0.68695800	      0.92783992	     -0.16776614	     -0.61136047	     -0.84193960	      0.70674809	     -0.51170971	     -0.71339656	      2.16664430	     -0.67542469	     -0.39075240	      1.13992751	      1.90262543	      0.00000000	      0.00000000	      0.01745329
      6.93333300	      1.97116764	     -0.09374719	     -0.13332025	      2.77881749	      1.05708683	      0.25460329	      0.06734080	      0.13330655	      0.32335502	     -0.07628858	      0.18384868	      0.40721796	      0.47116433	     -0.63703200	      0.96706060	     -0.14273504	     -0.57125166	     -0.83765889	      0.64975983	     -0.53345041	     -0.68868832	      2.14640545	     -0.68478666	     -0.38818926	      1.16781601	      1.88989069	      0.00000000	      0.00000000	      0.01745329
      6.96666700	      2.06233667	     -0.10332647	     -0.14778435	      2.77462720	      1.05778057	      0.25225316	      0.08203338	      0.11432760	      0.35356607	     -0.09020138	      0.10939413	      0.40825341	      0.40556974	     -0.60254462	      0.97994400	     -0.08417443	     -0.51552340	     -0.83348065	      0.59369976	     -0.51790410	     -0.66485318	      2.10641451	     -0.67168800	     -0.38323709	      1.19379323	      1.89191283	      0.00000000	      0.00000000	      0.01745329
      7.00000000	      2.12375688	     -0.10769518	     -0.15420578	      2.77131547	      1.05799755	      0.24997317	      0.07806999	      0.13121859	      0.36930769	     -0.08243530	      0.07070967	      0.40132921	      0.36284538	     -0.60942513	      1.00023717	     -0.06910764	     -0.49031145	     -0.83670613	      0.53852608	     -0.49469378	     -0.66717096	      2.04821873	     -0.66953702	     -0.37953900	      1.19040265	      1.87477426	      0.00000000	      0.00000000	      0.01745329
      7.03333300	      2.20146077	     -0.10676803	     -0.16249068	      2.76861405	      1.05767534	      0.24729033	      0.06962987	      0.12332848	      0.38787396	     -0.08324264	      0.01031164	      0.35899573	      0.30289595	     -0.60700638	      1.01958272	     -0.05078006	     -0.44836006	     -0.83685037	      0.47916240	     -0.45935362	     -0.64725359	      1.99216544	     -0.66316325	     -0.38386681	      1.19673464	      1.86985730	      0.00000000	      0.00000000	      0.01745329
      7.06666700	      2.26393928	     -0.10327730	     -0.16368707	      2.76589120	      1.05544818	      0.24545303	      0.06016102	      0.12956210	      0.39623369	     -0.09145440	     -0.04012171	      0.31694593	      0.26049907	     -0.60693494	      1.03182987	     -0.03148232	     -0.41048876	     -0.83999748	      0.43915560	     -0.41928859	     -0.64032207	      1.97734021	     -0.65650021	     -0.38517587	      1.19050593	      1.87539089	      0.00000000	      0.00000000	      0.01745329
      7.10000000	      2.29357829	     -0.10366832	     -0.16309534	      2.76244796	      1.05324602	      0.24387590	      0.04715215	      0.17298571	      0.40591496	     -0.08161581	     -0.05772450	      0.32100416	      0.25080517	     -0.61696116	      1.03736615	     -0.03341764	     -0.39866887	     -0.83961970	      0.43399004	     -0.39472507	     -0.63903461	      1.97898590	     -0.64816083	     -0.39847571	      1.19402366	      1.87548095	      0.00000000	      0.00000000	      0.01745329
      7.13333300	      2.34778523	     -0.09122788	     -0.15985695	      2.76183367	      1.04932817	      0.24321954	      0.02033474	      0.18674735	      0.40778547	     -0.09196776	     -0.09579751	      0.28610776	      0.22435164	     -0.63006876	      1.05501435	     -0.03143252	     -0.35985658	     -0.86230404	      0.44958958	     -0.37869124	     -0.65516859	      1.97577726	     -0.64206922	     -0.38642071	      1.17237825	      1.88501937	      0.00000000	      0.00000000	      0.01745329
      7.16666700	      2.38539554	     -0.07974073	     -0.15318710	      2.76163748	      1.04452163	      0.24187071	     -0.00468896	      0.20590077	      0.41510930	     -0.12074334	     -0.13535145	      0.26293930	      0.20538350	     -0.62873763	      1.05732311	     -0.02515085	     -0.32902325	     -0.87282889	      0.50364666	     -0.39465623	     -0.69284988	      2.00487228	     -0.63269715	     -0.38221015	      1.14523407	      1.89895864	      0.00000000	      0.00000000	      0.01745329
      7.20000000	      2.41622852	     -0.07045567	     -0.14564021	      2.76243898	      1.03873152	      0.24144482	     -0.02420696	      0.23304183	      0.42541908	     -0.16110376	     -0.17163374	      0.25534312	      0.19411480	     -0.62257184	      1.06699242	     -0.02201658	     -0.30436105	     -0.89188658	      0.58263924	     -0.45323262	     -0.76049390	      1.99336145	     -0.62245537	     -0.36781873	      1.10809657	      1.91177085	      0.00000000	      0.00000000	      0.01745329
      7.23333300	      2.44289018	     -0.06500843	     -0.14074495	      2.76383574	      1.03252311	      0.24105292	     -0.03902539	      0.26482829	      0.43946931	     -0.20437793	     -0.20593047	      0.25724518	      0.18219213	     -0.61106135	      1.07947737	     -0.01656168	     -0.28435748	     -0.91458295	      0.65299870	     -0.51633342	     -0.85208157	      1.92572249	     -0.61190147	     -0.34939366	      1.07031833	      1.92344714	      0.00000000	      0.00000000	      0.01745329
      7.26666700	      2.47396414	     -0.06973902	     -0.14791201	      2.76499298	      1.02754444	      0.23918583	     -0.03969810	      0.26545863	      0.47424370	     -0.24114064	     -0.24090025	      0.26160641	      0.15186720	     -0.57073589	      1.09644935	      0.01487380	     -0.26207720	     -0.93420352	      0.72049006	     -0.51068545	     -0.98132638	      1.86377359	     -0.61222041	     -0.37428993	      1.04473185	      1.92822373	      0.00000000	      0.00000000	      0.01745329
      7.30000000	      2.49624097	     -0.06533001	     -0.14654303	      2.76553331	      1.02154518	      0.24016750	     -0.05063058	      0.29103163	      0.47788505	     -0.25123083	     -0.26088722	      0.26000479	      0.14857360	     -0.57647941	      1.11353645	      0.01001336	     -0.24495453	     -0.94869900	      0.73689447	     -0.52954592	     -0.99573676	      1.83222030	     -0.60709666	     -0.37870468	      1.01668393	      1.94056330	      0.00000000	      0.00000000	      0.01745329
      7.33333300	      2.51479924	     -0.05926456	     -0.15039396	      2.76731777	      1.01634955	      0.23997340	     -0.07382159	      0.31654440	      0.48157559	     -0.24766938	     -0.28338368	      0.25511992	      0.14294193	     -0.56123754	      1.13523932	      0.01471439	     -0.22893576	     -0.96973574	      0.73051919	     -0.53241805	     -1.00131874	      1.81644364	     -0.61118002	     -0.38903260	      0.97036398	      1.95125175	      0.00000000	      0.00000000	      0.01745329
      7.36666700	      2.53131426	     -0.05309835	     -0.15194803	      2.76687216	      1.01182601	      0.23975367	     -0.09172734	      0.33376122	      0.48849725	     -0.24790066	     -0.30892080	      0.24787214	      0.14188930	     -0.54932820	      1.14738574	      0.01642981	     -0.21239029	     -0.98222707	      0.73190833	     -0.53230921	     -0.98823892	      1.80622709	     -0.61701941	     -0.41532994	      0.92418309	      1.96046183	      0.00000000	      0.00000000	      0.01745329
      7.40000000	      2.54986134	     -0.04783234	     -0.15477071	      2.76708676	      1.00792675	      0.23916975	     -0.10864564	      0.34427019	      0.49269784	     -0.24734366	     -0.32922253	      0.24089033	      0.13660617	     -0.53936565	      1.16093850	      0.01839460	     -0.19612095	     -0.99050338	      0.72261279	     -0.53017022	     -0.97869225	      1.79149105	     -0.61402452	     -0.43797316	      0.86172931	      1.96789557	      0.00000000	      0.00000000	      0.01745329
      7.43333300	      2.55940844	     -0.04918550	     -0.15601098	      2.76729580	      1.00443169	      0.23936197	     -0.11190150	      0.36003829	      0.49502484	     -0.24649579	     -0.34034169	      0.24111554	      0.13760190	     -0.54185038	      1.16970950	      0.01772488	     -0.19046574	     -0.98746424	      0.72435233	     -0.52377011	     -0.97601286	      1.79023439	     -0.61522375	     -0.44522983	      0.85610517	      1.96669620	      0.00000000	      0.00000000	      0.01745329
      7.46666700	      2.57244517	     -0.04011420	     -0.16015951	      2.76621649	      1.00155435	      0.23940661	     -0.13288917	      0.36825513	      0.50450946	     -0.24526428	     -0.36041132	      0.23388128	      0.13809535	     -0.51073985	      1.18238916	      0.01868712	     -0.17452071	     -1.00147098	      0.71568097	     -0.53413169	     -0.98066750	      1.77953899	     -0.60283115	     -0.46493894	      0.76946110	      1.96468341	      0.00000000	      0.00000000	      0.01745329
      7.50000000	      2.58561398	     -0.03558580	     -0.16293900	      2.76565336	      0.99940251	      0.23928241	     -0.14006479	      0.35918375	      0.51164262	     -0.25195971	     -0.37321506	      0.23154272	      0.13275308	     -0.48749028	      1.18814530	      0.01472282	     -0.16338501	     -0.99650763	      0.71415359	     -0.52072034	     -0.97649013	      1.79183482	     -0.58243640	     -0.49226339	      0.69999026	      1.95947081	      0.00000000	      0.00000000	      0.01745329
      7.53333300	      2.59100911	     -0.03557760	     -0.16099394	      2.76520593	      0.99761500	      0.23978634	     -0.13986606	      0.36634354	      0.51181798	     -0.25230209	     -0.37184661	      0.23186741	      0.13089037	     -0.48624290	      1.19022699	      0.01356318	     -0.16028221	     -0.99627341	      0.71461583	     -0.51741597	     -0.97634858	      1.79206640	     -0.58344729	     -0.49483907	      0.69768212	      1.95883289	      0.00000000	      0.00000000	      0.01745329
      7.56666700	      2.60092139	     -0.03352375	     -0.16426033	      2.76529851	      0.99614425	      0.23991913	     -0.14385287	      0.36613936	      0.52050953	     -0.25643102	     -0.37658950	      0.23618593	      0.12414383	     -0.46594556	      1.20150305	      0.01112569	     -0.15463067	     -1.00400127	      0.71430681	     -0.51896811	     -0.98855887	      1.79754202	     -0.57619744	     -0.49601206	      0.65740926	      1.94520873	      0.00000000	      0.00000000	      0.01745329
      7.60000000	      2.60343375	     -0.03313134	     -0.16344490	      2.76542273	      0.99468202	      0.24097254	     -0.14187413	      0.36958066	      0.52087252	     -0.25798720	     -0.37674189	      0.23634862	      0.12431196	     -0.46506801	      1.20317921	      0.01022041	     -0.15257070	     -1.00320414	      0.71329639	     -0.51790730	     -0.98878518	      1.79749869	     -0.57565176	     -0.49922073	      0.65697212	      1.94468583	      0.00000000	      0.00000000	      0.01745329
      7.63333300	      2.61226212	     -0.03163909	     -0.16890124	      2.76506875	      0.99437783	      0.24216514	     -0.13758378	      0.35619773	      0.53728691	     -0.26979714	     -0.38083597	      0.24304420	      0.11846919	     -0.44656326	      1.21161709	      0.00275650	     -0.14825693	     -1.00324440	      0.71377185	     -0.51124403	     -0.98998096	      1.79528722	     -0.56161884	     -0.51756349	      0.63374423	      1.92964785	      0.00000000	      0.00000000	      0.01745329
      7.66666700	      2.61349586	     -0.03011851	     -0.16819430	      2.76551053	      0.99358837	      0.24340735	     -0.13566453	      0.35676510	      0.53787858	     -0.27139011	     -0.38206216	      0.24301982	      0.11933305	     -0.44731952	      1.21318459	      0.00262377	     -0.14786934	     -1.00245338	      0.71143916	     -0.51143746	     -0.99139810	      1.79612907	     -0.56136302	     -0.51918237	      0.63342445	      1.92970653	      0.00000000	      0.00000000	      0.01745329
      7.70000000	      2.61373871	     -0.02865166	     -0.16804065	      2.76604021	      0.99317228	      0.24462750	     -0.13502829	      0.35678445	      0.53852569	     -0.27147878	     -0.38257939	      0.24304783	      0.11922732	     -0.44757562	      1.21339828	      0.00254858	     -0.14808879	     -1.00238053	      0.71076467	     -0.51142852	     -0.99171902	      1.79656551	     -0.56114333	     -0.51954548	      0.63333473	      1.92950464	      0.00000000	      0.00000000	      0.01745329
      7.73333300	      2.61378381	     -0.02692219	     -0.16758886	      2.76614056	      0.99289310	      0.24579497	     -0.13437225	      0.35641089	      0.53963600	     -0.27113035	     -0.38305552	      0.24305735	      0.11902734	     -0.44780041	      1.21361578	      0.00233033	     -0.14834952	     -1.00232473	      0.70983433	     -0.51136674	     -0.99205162	      1.79724818	     -0.56059948	     -0.51964147	      0.63321795	      1.92910654	      0.00000000	      0.00000000	      0.01745329
      7.76666700	      2.62250666	     -0.01617395	     -0.17305434	      2.76566876	      0.99310647	      0.24745042	     -0.14207815	      0.34030185	      0.55002955	     -0.27566770	     -0.38125261	      0.23788430	      0.11979616	     -0.44743076	      1.21920433	     -0.01708254	     -0.14035000	     -0.99800243	      0.70205047	     -0.51027348	     -0.99838553	      1.81955188	     -0.54803090	     -0.52128924	      0.61933604	      1.90787555	      0.00000000	      0.00000000	      0.01745329
      7.80000000	      2.62253144	     -0.01463659	     -0.17281333	      2.76533756	      0.99335420	      0.24805835	     -0.14342301	      0.33660721	      0.55412575	     -0.27244052	     -0.38126108	      0.23758701	      0.11949937	     -0.44827290	      1.21684940	     -0.01724729	     -0.14167910	     -0.99845052	      0.70358293	     -0.50971165	     -0.99789092	      1.82007303	     -0.54583983	     -0.51803227	      0.61770282	      1.90818391	      0.00000000	      0.00000000	      0.01745329
      7.83333300	      2.62248272	     -0.01460837	     -0.17282037	      2.76515314	      0.99319598	      0.24884550	     -0.14346300	      0.33646197	      0.55422541	     -0.27234476	     -0.38131787	      0.23758773	      0.11946167	     -0.44832146	      1.21683381	     -0.01723204	     -0.14175945	     -0.99844315	      0.70354019	     -0.50970472	     -0.99790790	      1.82010151	     -0.54577480	     -0.51792261	      0.61765446	      1.90817550	      0.00000000	      0.00000000	      0.01745329
      7.86666700	      2.63036506	     -0.00567018	     -0.18067518	      2.76599080	      0.99348440	      0.25125095	     -0.15154053	      0.32501561	      0.56092713	     -0.26777623	     -0.37238098	      0.23184174	      0.12287763	     -0.45489572	      1.22528477	     -0.02676363	     -0.13212930	     -0.99189461	      0.69803421	     -0.50625901	     -1.00432745	      1.82519823	     -0.52159277	     -0.50091802	      0.59871017	      1.89527844	      0.00000000	      0.00000000	      0.01745329
      7.90000000	      2.62994769	     -0.00479051	     -0.18103860	      2.76545571	      0.99346217	      0.25145478	     -0.15229027	      0.32164950	      0.56522017	     -0.26442526	     -0.37340105	      0.23174127	      0.12358070	     -0.45652517	      1.22316165	     -0.02655911	     -0.13326446	     -0.99271868	      0.69751566	     -0.50515222	     -1.00394614	      1.82561313	     -0.51881353	     -0.49812604	      0.59754962	      1.89477550	      0.00000000	      0.00000000	      0.01745329
      7.93333300	      2.63038121	     -0.00381092	     -0.18259269	      2.76530963	      0.99329562	      0.25183818	     -0.15335736	      0.31876308	      0.56875710	     -0.26085083	     -0.37503358	      0.23151224	      0.12581018	     -0.45897856	      1.22377946	     -0.02641156	     -0.13395592	     -0.99288448	      0.69478273	     -0.50287542	     -1.00409134	      1.82639406	     -0.51275920	     -0.49453214	      0.59721019	      1.89398344	      0.00000000	      0.00000000	      0.01745329
      7.96666700	      2.63249538	      0.00044288	     -0.18696119	      2.76622410	      0.99328990	      0.25341334	     -0.15711815	      0.31358251	      0.56891791	     -0.26270846	     -0.36616145	      0.23173397	      0.12987856	     -0.47059494	      1.22907815	     -0.02985209	     -0.12796951	     -0.99450897	      0.68686298	     -0.49443293	     -1.00560016	      1.82465697	     -0.49390507	     -0.48765094	      0.59427527	      1.88666912	      0.00000000	      0.00000000	      0.01745329
      8.00000000	      2.63267943	      0.00096187	     -0.18765182	      2.76608704	      0.99309107	      0.25372563	     -0.15644044	      0.31242234	      0.57081568	     -0.26167481	     -0.36842701	      0.23187555	      0.13175273	     -0.47286976	      1.22951438	     -0.02952795	     -0.12870124	     -0.99434247	      0.68676870	     -0.49381834	     -1.00543221	      1.82437566	     -0.49355541	     -0.48659308	      0.59376033	      1.88644979	      0.00000000	      0.00000000	      0.01745329
      8.03333300	      2.63267449	      0.00097520	     -0.18766144	      2.76607720	      0.99280357	      0.25382242	     -0.15643945	      0.31237503	      0.57090255	     -0.26165362	     -0.36847847	      0.23190121	      0.13177964	     -0.47300499	      1.22949918	     -0.02952793	     -0.12871369	     -0.99435987	      0.68674727	     -0.49377771	     -1.00543541	      1.82435877	     -0.49350664	     -0.48656182	      0.59376360	      1.88643401	      0.00000000	      0.00000000	      0.01745329
      8.06666700	      2.63644099	      0.00204330	     -0.18428308	      2.76506194	      0.99302744	      0.25360941	     -0.15502132	      0.30659004	      0.57498814	     -0.27258677	     -0.35970148	      0.23925357	      0.13327980	     -0.50463680	      1.22601977	     -0.03148390	     -0.12634028	     -1.00097277	      0.68527669	     -0.48491300	     -1.00789973	      1.81877891	     -0.48782845	     -0.48667636	      0.59721462	      1.88389656	      0.00000000	      0.00000000	      0.01745329
      8.10000000	      2.63383584	      0.00250321	     -0.18726010	      2.76655353	      0.99288428	      0.25474885	     -0.15396014	      0.30331570	      0.58207612	     -0.29098670	     -0.33381310	      0.25934570	      0.14636071	     -0.54071451	      1.23058978	     -0.02689440	     -0.12527210	     -0.99642344	      0.68784356	     -0.45525675	     -1.00826430	      1.81722835	     -0.48829625	     -0.47897102	      0.59385614	      1.88876702	      0.00000000	      0.00000000	      0.01745329
      8.13333300	      2.63359838	      0.00286601	     -0.18689249	      2.76591980	      0.99277324	      0.25491945	     -0.15382908	      0.30600042	      0.58477341	     -0.29443332	     -0.33406806	      0.26060456	      0.14757350	     -0.54008088	      1.23060565	     -0.02831188	     -0.12354861	     -0.99672924	      0.69021850	     -0.45596848	     -1.00812168	      1.81643851	     -0.49122859	     -0.48165205	      0.59162898	      1.88831353	      0.00000000	      0.00000000	      0.01745329
      8.16666700	      2.63502804	      0.00270498	     -0.18603333	      2.76584764	      0.99274215	      0.25481762	     -0.15411434	      0.30679882	      0.58509382	     -0.29476747	     -0.33351576	      0.26056287	      0.14807755	     -0.53976853	      1.23059961	     -0.02821897	     -0.12387843	     -0.99673286	      0.69045955	     -0.45578117	     -1.00804034	      1.81649439	     -0.49152395	     -0.48219746	      0.59146803	      1.88828981	      0.00000000	      0.00000000	      0.01745329
      8.20000000	      2.63616803	      0.00248671	     -0.18478517	      2.76563242	      0.99270756	      0.25465387	     -0.15436252	      0.30786079	      0.58528279	     -0.29537241	     -0.33250245	      0.26063257	      0.14813793	     -0.53921239	      1.23046574	     -0.02826588	     -0.12384956	     -0.99677247	      0.69094378	     -0.45564859	     -1.00788334	      1.81654922	     -0.49213317	     -0.48304944	      0.59120524	      1.88823341	      0.00000000	      0.00000000	      0.01745329
      8.23333300	      2.63712401	      0.00214835	     -0.18357227	      2.76545334	      0.99261390	      0.25448047	     -0.15451005	      0.30887296	      0.58542316	     -0.29603023	     -0.33119154	      0.26073056	      0.14827858	     -0.53814321	      1.23007872	     -0.02831959	     -0.12380227	     -0.99689577	      0.69163045	     -0.45561131	     -1.00759858	      1.81657117	     -0.49279331	     -0.48390399	      0.59083763	      1.88823078	      0.00000000	      0.00000000	      0.01745329
      8.26666700	      2.62574736	      0.00177358	     -0.18531157	      2.76398377	      0.99277478	      0.25520531	     -0.15578887	      0.31933523	      0.59832829	     -0.30449814	     -0.33614841	      0.27052345	      0.16034165	     -0.50781230	      1.22755730	     -0.02648593	     -0.12889508	     -0.99725485	      0.69978032	     -0.45858059	     -1.00084044	      1.82093820	     -0.48794632	     -0.49155394	      0.58292092	      1.89445140	      0.00000000	      0.00000000	      0.01745329
      8.30000000	      2.62590740	      0.00115529	     -0.18410350	      2.76391041	      0.99280798	      0.25494133	     -0.15587625	      0.31862154	      0.59833681	     -0.30469068	     -0.33517437	      0.27038405	      0.16091180	     -0.50704941	      1.22770032	     -0.02644186	     -0.12921865	     -0.99725267	      0.69956017	     -0.45890666	     -1.00099671	      1.82093991	     -0.48752939	     -0.49117766	      0.58292877	      1.89464482	      0.00000000	      0.00000000	      0.01745329
      8.33333300	      2.62565617	      0.00161031	     -0.18385045	      2.76371124	      0.99311128	      0.25482222	     -0.15533213	      0.31475042	      0.59804994	     -0.30503295	     -0.33152129	      0.26969649	      0.16312187	     -0.50329129	      1.22563216	     -0.02607088	     -0.13165889	     -0.99829740	      0.69853787	     -0.46037594	     -1.00174014	      1.82055591	     -0.48187976	     -0.48809151	      0.58462531	      1.89698258	      0.00000000	      0.00000000	      0.01745329
      8.36666700	      2.62279292	      0.00239517	     -0.18436278	      2.76339392	      0.99365823	      0.25614327	     -0.15481918	      0.31494435	      0.59796941	     -0.30615354	     -0.32997513	      0.26899222	      0.16727826	     -0.49557961	      1.22672605	     -0.02776999	     -0.13107030	     -0.99743919	      0.69804114	     -0.45783792	     -1.00177057	      1.81952667	     -0.46287928	     -0.48278612	      0.59244337	      1.90540339	      0.00000000	      0.00000000	      0.01745329
      8.40000000	      2.61762257	      0.00332695	     -0.18411435	      2.76314988	      0.99429810	      0.25698638	     -0.15404708	      0.31179500	      0.59692851	     -0.30778005	     -0.32887433	      0.26713561	      0.17332756	     -0.48837679	      1.22496802	     -0.02801644	     -0.13310176	     -0.99742768	      0.69917407	     -0.45409737	     -1.00193062	      1.82093278	     -0.44969586	     -0.47715006	      0.60001359	      1.91356555	      0.00000000	      0.00000000	      0.01745329
      8.43333300	      2.60862648	      0.00492722	     -0.18275109	      2.76284056	      0.99508177	      0.25813904	     -0.15167560	      0.30802641	      0.59330697	     -0.31162441	     -0.32838617	      0.26418890	      0.18230535	     -0.48077449	      1.22144301	     -0.02784852	     -0.13616291	     -0.99790212	      0.70170088	     -0.44823773	     -1.00382401	      1.82414176	     -0.44043239	     -0.47171326	      0.60958638	      1.92431165	      0.00000000	      0.00000000	      0.01745329
      8.46666700	      2.58834227	      0.00743089	     -0.17293130	      2.76136077	      0.99566061	      0.25895862	     -0.14873422	      0.30915162	      0.58564446	     -0.32248167	     -0.33420193	      0.25876489	      0.19894288	     -0.47824235	      1.20732769	     -0.02817730	     -0.14418647	     -1.00230749	      0.71109149	     -0.42872308	     -1.01305316	      1.83288328	     -0.44683899	     -0.46733081	      0.62724740	      1.94548928	      0.00000000	      0.00000000	      0.01745329
      8.50000000	      2.58081087	      0.00750725	     -0.17237052	      2.76129119	      0.99725192	      0.25979856	     -0.14345860	      0.29954297	      0.58210075	     -0.32581177	     -0.33286830	      0.25658570	      0.20457945	     -0.47831486	      1.20569458	     -0.02765804	     -0.14646105	     -1.00276976	      0.70955512	     -0.43231118	     -1.01649984	      1.83315861	     -0.45025592	     -0.46446150	      0.62797567	      1.94717741	      0.00000000	      0.00000000	      0.01745329
      8.53333300	      2.56117342	      0.00891236	     -0.15948919	      2.75939325	      0.99833171	      0.25986627	     -0.13564136	      0.29479671	      0.56962167	     -0.33705155	     -0.33336791	      0.24943487	      0.21790959	     -0.50074033	      1.18759373	     -0.02457403	     -0.15213662	     -1.00553526	      0.71397738	     -0.41956481	     -1.02665473	      1.84973334	     -0.47703836	     -0.47152572	      0.64866656	      1.96477931	      0.00000000	      0.00000000	      0.01745329
      8.56666700	      2.53452610	      0.01102811	     -0.14697345	      2.75885622	      0.99976768	      0.26080537	     -0.12933566	      0.28904936	      0.54897931	     -0.33695185	     -0.32255712	      0.23491326	      0.23630690	     -0.52587865	      1.17058966	     -0.02046583	     -0.16122514	     -1.00873750	      0.71565213	     -0.39619018	     -1.03891459	      1.86426993	     -0.50212090	     -0.46846786	      0.68624753	      1.98558854	      0.00000000	      0.00000000	      0.01745329
      8.60000000	      2.52225836	      0.01113369	     -0.14264916	      2.75751494	      1.00237058	      0.26217580	     -0.11899544	      0.27666546	      0.54465283	     -0.34158807	     -0.31566965	      0.23112723	      0.24154936	     -0.52653222	      1.16488089	     -0.02066828	     -0.16193044	     -1.01054958	      0.71316930	     -0.40222079	     -1.04297589	      1.86337832	     -0.51215118	     -0.46821867	      0.68897770	      1.98587315	      0.00000000	      0.00000000	      0.01745329
      8.63333300	      2.49587223	      0.00813885	     -0.12802867	      2.75537699	      1.00510306	      0.26065613	     -0.10768137	      0.26822809	      0.53509249	     -0.34779397	     -0.30647197	      0.22538337	      0.25001896	     -0.55304371	      1.14158805	     -0.01163663	     -0.17270337	     -1.01181873	      0.71600109	     -0.39618300	     -1.04583028	      1.87165440	     -0.54972416	     -0.48153808	      0.72182868	      1.98800073	      0.00000000	      0.00000000	      0.01745329
      8.66666700	      2.46330987	      0.00747198	     -0.11568452	      2.75416740	      1.00763924	      0.26188295	     -0.09324760	      0.26202357	      0.51504432	     -0.34466671	     -0.28509420	      0.21105951	      0.27098896	     -0.58728615	      1.12228909	     -0.00554122	     -0.18175199	     -1.01169349	      0.73464795	     -0.39770361	     -1.05186498	      1.88671457	     -0.57579035	     -0.47557774	      0.77641204	      1.99397791	      0.00000000	      0.00000000	      0.01745329
      8.70000000	      2.43377318	      0.00457506	     -0.10640910	      2.75321841	      1.01113099	      0.26105752	     -0.08123917	      0.25443422	      0.50418400	     -0.33890548	     -0.26657851	      0.20484278	      0.28456095	     -0.61157355	      1.10647249	     -0.00360381	     -0.19577047	     -1.01586159	      0.75037122	     -0.42269390	     -1.05681783	      1.90773500	     -0.59892297	     -0.46889669	      0.80512079	      1.98153506	      0.00000000	      0.00000000	      0.01745329
      8.73333300	      2.39803689	     -0.00089104	     -0.09981827	      2.75278362	      1.01421270	      0.26212705	     -0.06000122	      0.24753635	      0.48823710	     -0.32423319	     -0.23804105	      0.20150970	      0.30846684	     -0.63725795	      1.09369177	     -0.00023444	     -0.21194183	     -1.01607223	      0.78289596	     -0.45235340	     -1.04155363	      1.95379410	     -0.60524957	     -0.45970546	      0.84641149	      1.97290604	      0.00000000	      0.00000000	      0.01745329
      8.76666700	      2.36411191	     -0.00632620	     -0.09547867	      2.75318477	      1.01731703	      0.26169757	     -0.04277723	      0.23549725	      0.47537419	     -0.31033767	     -0.21676155	      0.20061108	      0.33088942	     -0.65398805	      1.08516577	      0.00259563	     -0.23040435	     -1.02205859	      0.80709351	     -0.48571675	     -1.02098504	      2.01830064	     -0.61472139	     -0.45374167	      0.86971060	      1.95886333	      0.00000000	      0.00000000	      0.01745329
      8.80000000	      2.32724407	     -0.01125328	     -0.09431718	      2.75362774	      1.01997830	      0.26250129	     -0.02235331	      0.22021822	      0.46147167	     -0.29105319	     -0.19501409	      0.19973518	      0.35957895	     -0.66054099	      1.07857869	      0.00469810	     -0.24912329	     -1.02392748	      0.83324771	     -0.51253931	     -0.97868769	      2.10354908	     -0.61592408	     -0.45201497	      0.89470589	      1.94817833	      0.00000000	      0.00000000	      0.01745329
      8.83333300	      2.28882634	     -0.02189133	     -0.09515430	      2.75497299	      1.02213539	      0.26309178	      0.00160797	      0.20824674	      0.44575523	     -0.26756230	     -0.16759063	      0.20731036	      0.38392587	     -0.66094539	      1.07665997	      0.00965607	     -0.27638473	     -1.02979816	      0.83729263	     -0.53619585	     -0.93082015	      2.16738297	     -0.61303845	     -0.45007072	      0.91543926	      1.93643408	      0.00000000	      0.00000000	      0.01745329
      8.86666700	      2.23382130	     -0.04660605	     -0.09164074	      2.75694885	      1.02339073	      0.26461252	      0.04093385	      0.23993543	      0.40811396	     -0.22482413	     -0.11279656	      0.23746929	      0.41428318	     -0.67836020	      1.08107685	      0.00600359	     -0.33597385	     -1.04908893	      0.82139159	     -0.60455934	     -0.85369251	      2.18849902	     -0.60348159	     -0.42777015	      0.93783617	      1.91909159	      0.00000000	      0.00000000	      0.01745329
      8.90000000	      2.19702099	     -0.05658817	     -0.09481664	      2.75789309	      1.02533258	      0.26451350	      0.05652393	      0.22228560	      0.39964109	     -0.20137095	     -0.08704027	      0.24166993	      0.42878575	     -0.66824376	      1.07255652	      0.01317518	     -0.36362149	     -1.04708848	      0.78640126	     -0.59460894	     -0.81816997	      2.20425397	     -0.61084735	     -0.43464551	      0.95564869	      1.90962511	      0.00000000	      0.00000000	      0.01745329
      8.93333300	      2.17507508	     -0.06666872	     -0.10438201	      2.75947205	      1.02646574	      0.26715543	      0.07143717	      0.20574474	      0.38485713	     -0.17881747	     -0.05932483	      0.24332839	      0.43306827	     -0.65753500	      1.08005960	      0.02130178	     -0.37818301	     -1.04312044	      0.73361025	     -0.57733243	     -0.80990003	      2.20782288	     -0.60518382	     -0.42331404	      0.95985875	      1.90982651	      0.00000000	      0.00000000	      0.01745329
      8.96666700	      2.13212934	     -0.08996818	     -0.10487300	      2.76326683	      1.02815706	      0.26665490	      0.09292043	      0.19927113	      0.35924747	     -0.14504955	     -0.00090441	      0.27495042	      0.44605151	     -0.68442941	      1.07344813	      0.02649918	     -0.43297781	     -1.04313784	      0.64363642	     -0.53546900	     -0.74837655	      2.16639347	     -0.61622044	     -0.43259680	      0.97423104	      1.89518570	      0.00000000	      0.00000000	      0.01745329
      9.00000000	      2.07542551	     -0.09797912	     -0.09979443	      2.76623564	      1.02850478	      0.26948965	      0.09783808	      0.21012375	      0.31972950	     -0.12603056	      0.07077099	      0.30635861	      0.49272804	     -0.70895700	      1.06601049	      0.00390540	     -0.48361724	     -1.03947669	      0.57224011	     -0.50105418	     -0.71401221	      2.12846745	     -0.60826590	     -0.41666275	      0.97776314	      1.89301686	      0.00000000	      0.00000000	      0.01745329
      9.03333300	      2.01417836	     -0.10375077	     -0.09335237	      2.77009123	      1.02790311	      0.27109152	      0.10013098	      0.21971854	      0.29189534	     -0.11643390	      0.15223554	      0.35003809	      0.55377611	     -0.73261053	      1.05371172	     -0.02088734	     -0.54112041	     -1.03442065	      0.55250383	     -0.47480107	     -0.71803976	      2.12187763	     -0.61182908	     -0.39569295	      0.98226140	      1.88703523	      0.00000000	      0.00000000	      0.01745329
      9.06666700	      1.96545399	     -0.10829842	     -0.09426840	      2.77450377	      1.02640675	      0.27542383	      0.10467650	      0.21465066	      0.26742468	     -0.10901077	      0.23548215	      0.37897427	      0.60644500	     -0.75700661	      1.05551547	     -0.04224356	     -0.58109497	     -1.02693715	      0.58272919	     -0.46480856	     -0.72813663	      2.13646814	     -0.60292991	     -0.36939713	      0.98710691	      1.89099077	      0.00000000	      0.00000000	      0.01745329
      9.10000000	      1.91922546	     -0.11343701	     -0.09096099	      2.77882315	      1.02470662	      0.27515618	      0.10701898	      0.20174966	      0.25810761	     -0.11351700	      0.31011485	      0.40023494	      0.65352059	     -0.79939918	      1.04958887	     -0.05631255	     -0.62466143	     -1.02999100	      0.62099355	     -0.46783837	     -0.74830930	      2.15320664	     -0.60552301	     -0.36227197	      0.99851243	      1.87996704	      0.00000000	      0.00000000	      0.01745329
      9.13333300	      1.88831538	     -0.11545670	     -0.10002812	      2.78487586	      1.02301957	      0.27927348	      0.10310388	      0.18119620	      0.24466649	     -0.10485840	      0.35966660	      0.39648627	      0.66780366	     -0.80681886	      1.05782578	     -0.05778773	     -0.64304488	     -1.02281783	      0.64270823	     -0.45748519	     -0.75679638	      2.17070777	     -0.59955173	     -0.34310904	      1.00443760	      1.88229949	      0.00000000	      0.00000000	      0.01745329
      9.16666700	      1.84975299	     -0.12478223	     -0.10201103	      2.79021004	      1.02093009	      0.27913816	      0.10965686	      0.16583452	      0.24099445	     -0.10355385	      0.42604795	      0.40246435	      0.69088777	     -0.85924200	      1.05615387	     -0.06026979	     -0.68014726	     -1.02699980	      0.66108936	     -0.43895710	     -0.78040998	      2.16660426	     -0.59490251	     -0.33950500	      1.02532185	      1.87174192	      0.00000000	      0.00000000	      0.01745329
      9.20000000	      1.80997290	     -0.12633475	     -0.11267098	      2.79524179	      1.01846118	      0.28064520	      0.10305240	      0.15905210	      0.24451708	     -0.09141903	      0.48627974	      0.39349224	      0.70487587	     -0.88398446	      1.06707663	     -0.06646376	     -0.70842726	     -1.03528080	      0.66854652	     -0.42224232	     -0.79988519	      2.12013423	     -0.59209511	     -0.34286682	      1.03115369	      1.87177514	      0.00000000	      0.00000000	      0.01745329
      9.23333300	      1.78831925	     -0.12842755	     -0.12199796	      2.80024941	      1.01521224	      0.28287175	      0.10495187	      0.14225202	      0.24091311	     -0.08057454	      0.51622646	      0.38292465	      0.70603846	     -0.88895545	      1.07523920	     -0.06373466	     -0.71800769	     -1.03548913	      0.67985291	     -0.41368706	     -0.78699877	      2.07743737	     -0.58206854	     -0.33607530	      1.03517377	      1.87661666	      0.00000000	      0.00000000	      0.01745329
      9.26666700	      1.75761380	     -0.13274823	     -0.12878420	      2.80661434	      1.01179216	      0.28283605	      0.10810554	      0.12191668	      0.24232725	     -0.06898941	      0.55492747	      0.37517766	      0.71164289	     -0.91087437	      1.08000889	     -0.05765631	     -0.74141140	     -1.04608600	      0.66595063	     -0.39511777	     -0.75302560	      2.04852197	     -0.57781499	     -0.35481165	      1.04559501	      1.87154222	      0.00000000	      0.00000000	      0.01745329
      9.30000000	      1.73393838	     -0.13266951	     -0.13523837	      2.81245441	      1.00803642	      0.28312257	      0.10745146	      0.10115835	      0.24182899	     -0.05701695	      0.58126210	      0.36168188	      0.71630720	     -0.92240534	      1.08673413	     -0.05692992	     -0.75588439	     -1.05242346	      0.64230774	     -0.37805183	     -0.71540939	      2.07818525	     -0.57239487	     -0.36797669	      1.04864194	      1.87373707	      0.00000000	      0.00000000	      0.01745329
      9.33333300	      1.71213773	     -0.13209860	     -0.14162079	      2.81785751	      1.00374254	      0.28310167	      0.10740121	      0.08593196	      0.24481410	     -0.04324919	      0.60408606	      0.34503799	      0.72165267	     -0.94781138	      1.09675899	     -0.05336142	     -0.77092225	     -1.06724164	      0.60518155	     -0.35557049	     -0.66587325	      2.10880833	     -0.56709025	     -0.37834244	      1.05267144	      1.87632765	      0.00000000	      0.00000000	      0.01745329
      9.36666700	      1.69626364	     -0.13439924	     -0.14809509	      2.82309257	      0.99973509	      0.28339847	      0.11181615	      0.08099707	      0.24681000	     -0.03311309	      0.62142347	      0.33362051	      0.72028970	     -0.96749697	      1.10697593	     -0.04204614	     -0.78107677	     -1.08364173	      0.56106465	     -0.33399188	     -0.64914487	      2.06717564	     -0.55793930	     -0.36584240	      1.06436844	      1.87787171	      0.00000000	      0.00000000	      0.01745329
      9.40000000	      1.68268215	     -0.13768486	     -0.15240043	      2.82791341	      0.99520515	      0.28328235	      0.11774358	      0.07799081	      0.24656163	     -0.02726657	      0.63502088	      0.32356485	      0.72200072	     -0.98713440	      1.11594267	     -0.02997055	     -0.79097289	     -1.09829222	      0.52696363	     -0.30247544	     -0.64759697	      2.01991897	     -0.55055714	     -0.34953034	      1.08646433	      1.87925217	      0.00000000	      0.00000000	      0.01745329
      9.43333300	      1.66802470	     -0.13724844	     -0.15254871	      2.83208085	      0.99031987	      0.28241296	      0.12142893	      0.07057910	      0.24741155	     -0.02446112	      0.64733001	      0.31128970	      0.72790950	     -1.01227546	      1.11976606	     -0.02527755	     -0.80312089	     -1.11366490	      0.51024626	     -0.25710868	     -0.64800622	      2.02381624	     -0.54873933	     -0.33387678	      1.11389547	      1.88317938	      0.00000000	      0.00000000	      0.01745329
      9.46666700	      1.65734435	     -0.13520577	     -0.15430769	      2.83573507	      0.98598421	      0.28184917	      0.12291494	      0.06210898	      0.24603820	     -0.01863883	      0.65647159	      0.30192222	      0.73418439	     -1.02663330	      1.12311397	     -0.02205469	     -0.81062439	     -1.12193026	      0.49857509	     -0.22008245	     -0.64282693	      2.06980634	     -0.54051283	     -0.32503902	      1.13283781	      1.88742724	      0.00000000	      0.00000000	      0.01745329
      9.50000000	      1.64981551	     -0.13495176	     -0.15199035	      2.83820131	      0.98083546	      0.28078718	      0.12850959	      0.05475119	      0.24342355	     -0.01585710	      0.66865977	      0.29131377	      0.74427550	     -1.05672508	      1.12914772	     -0.01713964	     -0.82049635	     -1.13991076	      0.51432639	     -0.18571795	     -0.62056568	      2.10119518	     -0.54181709	     -0.31532289	      1.15315267	      1.89219255	      0.00000000	      0.00000000	      0.01745329
      9.53333300	      1.64653750	     -0.13798389	     -0.15110257	      2.84068022	      0.97620557	      0.28029930	      0.13442018	      0.05678416	      0.23911852	     -0.01669142	      0.67918287	      0.28458075	      0.75038169	     -1.08180769	      1.13797086	     -0.00515690	     -0.83001885	     -1.15788564	      0.52127294	     -0.17176712	     -0.59614208	      2.07368556	     -0.53701626	     -0.29823745	      1.16673990	      1.89893292	      0.00000000	      0.00000000	      0.01745329
      9.56666700	      1.64453120	     -0.14159426	     -0.15068178	      2.84273923	      0.97236555	      0.27983313	      0.14100417	      0.06006730	      0.23850740	     -0.01849655	      0.68675889	      0.27755174	      0.74823655	     -1.10040652	      1.14260467	      0.00611527	     -0.83924909	     -1.17307611	      0.52341271	     -0.16454353	     -0.56073157	      2.00348140	     -0.53549488	     -0.28113873	      1.18076005	      1.89974381	      0.00000000	      0.00000000	      0.01745329
      9.60000000	      1.64270265	     -0.14340953	     -0.14931705	      2.84396574	      0.96904485	      0.27932618	      0.14445340	      0.06418424	      0.23760169	     -0.02552579	      0.68967241	      0.26856268	      0.74580301	     -1.11537959	      1.14585564	      0.01270354	     -0.84657975	     -1.18218527	      0.53047162	     -0.16257070	     -0.53277561	      1.93895589	     -0.53504300	     -0.26922541	      1.18910339	      1.89890805	      0.00000000	      0.00000000	      0.01745329
      9.63333300	      1.64249046	     -0.14205213	     -0.14705286	      2.84491983	      0.96636367	      0.27810100	      0.14383570	      0.06243849	      0.23771429	     -0.03094341	      0.68938961	      0.26413713	      0.74800199	     -1.12237174	      1.14523184	      0.01330435	     -0.85079783	     -1.18399327	      0.54573772	     -0.16540720	     -0.52297256	      1.93064614	     -0.53973747	     -0.27118552	      1.19037751	      1.89691598	      0.00000000	      0.00000000	      0.01745329
      9.66666700	      1.64164785	     -0.14062864	     -0.14229057	      2.84558777	      0.96420066	      0.27699720	      0.14156612	      0.05877590	      0.23745773	     -0.04023098	      0.69039841	      0.25557352	      0.75164545	     -1.13850949	      1.14323339	      0.01259492	     -0.85633626	     -1.18863672	      0.56036368	     -0.16596103	     -0.51266350	      1.94627138	     -0.54099821	     -0.27531876	      1.19231141	      1.89353219	      0.00000000	      0.00000000	      0.01745329
      9.70000000	      1.63975463	     -0.13744101	     -0.13789396	      2.84611044	      0.96201240	      0.27685683	      0.13717351	      0.05591960	      0.23380324	     -0.05504334	      0.69289088	      0.23975648	      0.75506406	     -1.15887022	      1.14112798	      0.01077840	     -0.85977811	     -1.19402098	      0.56762570	     -0.16685227	     -0.51397395	      2.00645596	     -0.53927625	     -0.27608049	      1.18609649	      1.88960414	      0.00000000	      0.00000000	      0.01745329
      9.73333300	      1.63640022	     -0.13319328	     -0.13505381	      2.84613812	      0.96052391	      0.27705694	      0.13130544	      0.05522645	      0.23197386	     -0.06563443	      0.69532593	      0.22431229	      0.75823584	     -1.17282956	      1.13794875	      0.00705893	     -0.86086188	     -1.19503262	      0.57890420	     -0.16370627	     -0.51510087	      2.08860704	     -0.54165138	     -0.27859444	      1.17609207	      1.88572444	      0.00000000	      0.00000000	      0.01745329
      9.76666700	      1.63594825	     -0.13089012	     -0.13235920	      2.84587466	      0.95929538	      0.27701600	      0.12614738	      0.05879302	      0.23081193	     -0.07675278	      0.69858337	      0.21022266	      0.76030190	     -1.19400588	      1.13645527	      0.00486794	     -0.86168517	     -1.19900049	      0.58279833	     -0.16625001	     -0.52413003	      2.15900831	     -0.53496371	     -0.27770233	      1.16405422	      1.88318369	      0.00000000	      0.00000000	      0.01745329
      9.80000000	      1.63468487	     -0.12930483	     -0.13221608	      2.84557519	      0.95834410	      0.27780885	      0.12103990	      0.06575175	      0.22988747	     -0.08548185	      0.70244386	      0.19798442	      0.75890677	     -1.21000394	      1.13683407	      0.00604552	     -0.86058018	     -1.20293439	      0.58379592	     -0.16909700	     -0.53686761	      2.20060339	     -0.53363509	     -0.27357503	      1.15110651	      1.87810242	      0.00000000	      0.00000000	      0.01745329
      9.83333300	      1.63650146	     -0.13042841	     -0.13119388	      2.84510031	      0.95793383	      0.27813811	      0.12003549	      0.06730131	      0.22966608	     -0.08648047	      0.70304310	      0.19689868	      0.75900235	     -1.21028137	      1.13704715	      0.00624376	     -0.86058865	     -1.20292503	      0.58375524	     -0.16914117	     -0.53730274	      2.20123913	     -0.53315076	     -0.27441588	      1.15104539	      1.87784476	      0.00000000	      0.00000000	      0.01745329
      9.86666700	      1.63790511	     -0.13061094	     -0.13099418	      2.84429750	      0.95735257	      0.27871895	      0.11925741	      0.07028018	      0.22715422	     -0.09171244	      0.70354760	      0.19449318	      0.76003239	     -1.21267343	      1.13826658	      0.00762987	     -0.86020393	     -1.20293589	      0.58331627	     -0.17168211	     -0.53843913	      2.20171136	     -0.53232796	     -0.27754056	      1.15017546	      1.87643595	      0.00000000	      0.00000000	      0.01745329
      9.90000000	      1.63856130	     -0.13139637	     -0.12995680	      2.84302332	      0.95643650	      0.27907787	      0.12014898	      0.07427135	      0.22394077	     -0.10078051	      0.70537350	      0.19129642	      0.76225806	     -1.21784766	      1.13920208	      0.00839466	     -0.85871927	     -1.20501275	      0.58333073	     -0.18020498	     -0.53809556	      2.19493148	     -0.53244372	     -0.28265366	      1.14603121	      1.87370984	      0.00000000	      0.00000000	      0.01745329
      9.93333300	      1.63950281	     -0.13065225	     -0.12881942	      2.84099027	      0.95611680	      0.27844280	      0.11508206	      0.08718902	      0.23028948	     -0.10776637	      0.70935182	      0.19121099	      0.76833494	     -1.22985904	      1.13590364	      0.00934307	     -0.86037077	     -1.21531259	      0.58256031	     -0.20700404	     -0.52353307	      2.14861963	     -0.53046235	     -0.28763737	      1.12144042	      1.86832424	      0.00000000	      0.00000000	      0.01745329
      9.96666700	      1.63874683	     -0.12775191	     -0.13089694	      2.83824982	      0.95639482	      0.27920220	      0.10778852	      0.09783494	      0.23345259	     -0.11480690	      0.71363234	      0.19235334	      0.77094236	     -1.21571770	      1.13655549	      0.00579534	     -0.85673364	     -1.21627075	      0.57111630	     -0.22465208	     -0.49551785	      2.11802447	     -0.53661466	     -0.30135392	      1.09971498	      1.86497413	      0.00000000	      0.00000000	      0.01745329
     10.00000000	      1.64332866	     -0.12288779	     -0.13007452	      2.83465655	      0.95705953	      0.27884688	      0.10043227	      0.10259342	      0.23942281	     -0.12480352	      0.70629997	      0.19351567	      0.77468101	     -1.20417715	      1.13606365	     -0.00374950	     -0.85298692	     -1.21207593	      0.56064309	     -0.23265253	     -0.47257922	      2.14921861	     -0.54665821	     -0.32290442	      1.08688470	      1.86383731	      0.00000000	      0.00000000	      0.01745329
     10.03333300	      1.65693107	     -0.11468012	     -0.13304702	      2.82888593	      0.95822364	      0.27913583	      0.08842447	      0.11151745	      0.24875455	     -0.14093611	      0.69919126	      0.19935162	      0.78285200	     -1.18613719	      1.14185455	     -0.01612105	     -0.83730038	     -1.20886097	      0.55169252	     -0.26712652	     -0.43482150	      2.21458665	     -0.54782608	     -0.33572617	      1.05363936	      1.87521378	      0.00000000	      0.00000000	      0.01745329
     10.06666700	      1.67587680	     -0.10820664	     -0.13248032	      2.82209019	      0.96022962	      0.27776809	      0.08219417	      0.12361616	      0.26368169	     -0.16158699	      0.68110440	      0.21476855	      0.78769577	     -1.15717559	      1.14251762	     -0.02351716	     -0.82064816	     -1.20829658	      0.55966323	     -0.31123475	     -0.41328863	      2.25837484	     -0.56148966	     -0.34782594	      1.03414650	      1.87977786	      0.00000000	      0.00000000	      0.01745329
     10.10000000	      1.70700499	     -0.10657595	     -0.13452151	      2.81440359	      0.96290701	      0.27693279	      0.08409149	      0.13817680	      0.28091947	     -0.18411374	      0.65725457	      0.23812639	      0.78919046	     -1.11829990	      1.14880415	     -0.02431934	     -0.79611652	     -1.20783438	      0.58088255	     -0.37617617	     -0.39443191	      2.25925021	     -0.57327883	     -0.35119395	      1.01740151	      1.88407960	      0.00000000	      0.00000000	      0.01745329
     10.13333300	      1.73159898	     -0.10495416	     -0.12976367	      2.80580671	      0.96521665	      0.27587354	      0.09024043	      0.15505502	      0.28763667	     -0.20850582	      0.63716519	      0.24916410	      0.78887965	     -1.10526617	      1.15055555	     -0.03002575	     -0.78246096	     -1.21193782	      0.61333820	     -0.42150316	     -0.39172744	      2.21698454	     -0.59529770	     -0.36086151	      1.00671454	      1.88168910	      0.00000000	      0.00000000	      0.01745329
     10.16666700	      1.79194848	     -0.11167116	     -0.14063547	      2.79723270	      0.97172446	      0.27459355	      0.09874363	      0.18293789	      0.32017726	     -0.22308670	      0.57932111	      0.29417222	      0.75911347	     -1.03186391	      1.16318921	     -0.01223580	     -0.73216365	     -1.19925130	      0.60772153	     -0.49591039	     -0.44143625	      2.10381233	     -0.60758465	     -0.34151440	      1.00437744	      1.87697158	      0.00000000	      0.00000000	      0.01745329
     10.20000000	      1.91972648	     -0.13501264	     -0.16642079	      2.78643236	      0.97814536	      0.27194583	      0.14899449	      0.15450596	      0.37988361	     -0.24281286	      0.50137258	      0.38432173	      0.71193078	     -0.97650916	      1.19178662	      0.05803168	     -0.63065516	     -1.19629317	      0.63476683	     -0.55727641	     -0.50939655	      2.03017939	     -0.60750401	     -0.32763415	      1.05540304	      1.87152723	      0.00000000	      0.00000000	      0.01745329
     10.23333300	      1.98253430	     -0.12318046	     -0.17300522	      2.77313856	      0.98470685	      0.27029345	      0.13385678	      0.18660279	      0.40724829	     -0.24553093	      0.42118660	      0.37423012	      0.65614889	     -0.94797868	      1.19940079	      0.04593544	     -0.57087282	     -1.18516044	      0.59501714	     -0.58757430	     -0.55513455	      1.99290877	     -0.62084979	     -0.33052775	      1.03937032	      1.86236514	      0.00000000	      0.00000000	      0.01745329
     10.26666700	      2.06958486	     -0.11896395	     -0.18562167	      2.76091459	      0.99115818	      0.26837925	      0.13070577	      0.19127711	      0.44658398	     -0.24884042	      0.29289484	      0.33124351	      0.54999985	     -0.90317634	      1.20984476	      0.05516265	     -0.49408734	     -1.16809287	      0.55813989	     -0.59211758	     -0.58115701	      2.04997996	     -0.62486102	     -0.34003692	      1.07439465	      1.87379129	      0.00000000	      0.00000000	      0.01745329
     10.30000000	      2.13551346	     -0.11109946	     -0.18796099	      2.74978741	      0.99477004	      0.26576164	      0.11467328	      0.22350005	      0.47126349	     -0.24896068	      0.19144131	      0.30184349	      0.48428409	     -0.86366298	      1.22058855	      0.04432725	     -0.44385124	     -1.16741501	      0.54139803	     -0.59254111	     -0.60567201	      2.14795227	     -0.64150449	     -0.34976937	      1.07764716	      1.87592292	      0.00000000	      0.00000000	      0.01745329
     10.33333300	      2.20266865	     -0.09735970	     -0.19429567	      2.73966083	      0.99671578	      0.26580484	      0.08393947	      0.25793561	      0.49938326	     -0.24202572	      0.08408906	      0.25174812	      0.42454278	     -0.80450154	      1.23812101	      0.03342310	     -0.38610635	     -1.17505720	      0.57070043	     -0.59439120	     -0.62818158	      2.19170034	     -0.63480680	     -0.34254156	      1.08169525	      1.89460328	      0.00000000	      0.00000000	      0.01745329
     10.36666700	      2.29025747	     -0.09950054	     -0.19338145	      2.73281612	      0.99697843	      0.26012586	      0.06936166	      0.27678728	      0.53208187	     -0.25945973	     -0.06619217	      0.18319660	      0.32301055	     -0.72147932	      1.24566537	      0.05244830	     -0.32774357	     -1.17866028	      0.61673730	     -0.60034376	     -0.71255186	      2.17492812	     -0.64238199	     -0.33568870	      1.09268676	      1.91243338	      0.00000000	      0.00000000	      0.01745329
     10.40000000	      2.34406335	     -0.10049332	     -0.19033103	      2.72793444	      0.99388536	      0.25851353	      0.04645480	      0.32620889	      0.54116432	     -0.26802859	     -0.14420105	      0.16451207	      0.28090829	     -0.67813823	      1.26143875	      0.06192711	     -0.29326480	     -1.20000011	      0.66469135	     -0.58748085	     -0.79337895	      2.06332974	     -0.63029404	     -0.33134308	      1.07740794	      1.91964093	      0.00000000	      0.00000000	      0.01745329
     10.43333300	      2.40737935	     -0.07928328	     -0.17545661	      2.72190372	      0.98923527	      0.25520439	      0.00403358	      0.32358109	      0.52729461	     -0.24703841	     -0.25612946	      0.12031592	      0.23965713	     -0.60057336	      1.25242813	      0.05365878	     -0.24296907	     -1.20099073	      0.71245302	     -0.47790435	     -0.97887655	      1.86848065	     -0.62659186	     -0.37283584	      1.05850413	      1.93261674	      0.00000000	      0.00000000	      0.01745329
     10.46666700	      2.44577271	     -0.07053756	     -0.17351779	      2.71959207	      0.98399188	      0.25310297	     -0.04186708	      0.37757269	      0.52559799	     -0.22153299	     -0.29009772	      0.13331401	      0.22659801	     -0.58410317	      1.26889379	      0.05965973	     -0.21667480	     -1.22492267	      0.70040635	     -0.42567367	     -1.09169815	      1.72460144	     -0.61187819	     -0.38648858	      0.98832767	      1.92230615	      0.00000000	      0.00000000	      0.01745329
     10.50000000	      2.48513151	     -0.05443733	     -0.17405616	      2.71682153	      0.97739200	      0.25369014	     -0.08413649	      0.42124073	      0.52505447	     -0.20993325	     -0.30772970	      0.13655054	      0.22417486	     -0.58962170	      1.29491041	      0.03964874	     -0.18971210	     -1.24815471	      0.70853838	     -0.39527888	     -1.16966207	      1.67191054	     -0.58286605	     -0.38378481	      0.93448560	      1.92354432	      0.00000000	      0.00000000	      0.01745329
     10.53333300	      2.50306496	     -0.00300969	     -0.17826074	      2.71305960	      0.97376059	      0.25459485	     -0.15740428	      0.38429526	      0.52973906	     -0.19044792	     -0.29154566	      0.15574132	      0.27247482	     -0.61135024	      1.29020194	     -0.00272516	     -0.15234521	     -1.23019177	      0.71452645	     -0.23326646	     -1.34247181	      1.63773504	     -0.52344211	     -0.48916101	      0.78953932	      1.90792478	      0.00000000	      0.00000000	      0.01745329
     10.56666700	      2.54089853	      0.00885884	     -0.18122758	      2.71141400	      0.96873100	      0.25289486	     -0.18875971	      0.39827441	      0.53886675	     -0.19131844	     -0.27284162	      0.17309137	      0.26440998	     -0.63211424	      1.31305901	     -0.01648975	     -0.13070458	     -1.24907583	      0.72081894	     -0.22756826	     -1.37976281	      1.64000840	     -0.50266656	     -0.49464941	      0.72449963	      1.90207538	      0.00000000	      0.00000000	      0.01745329
     10.60000000	      2.57280335	      0.01738391	     -0.18097368	      2.71148460	      0.96530407	      0.24934800	     -0.21541779	      0.40408275	      0.54161745	     -0.18857410	     -0.24152764	      0.17670627	      0.24216757	     -0.65164490	      1.32684631	     -0.02245528	     -0.12149879	     -1.25966689	      0.71322525	     -0.22505971	     -1.40011723	      1.64399441	     -0.49119181	     -0.48006832	      0.68082421	      1.88364249	      0.00000000	      0.00000000	      0.01745329
     10.63333300	      2.59736510	      0.02181954	     -0.20972315	      2.71076575	      0.96556524	      0.25010180	     -0.22596101	      0.37279841	      0.61058400	     -0.23703862	     -0.12715720	      0.18296716	      0.22139673	     -0.73558683	      1.35454642	     -0.00380042	     -0.08989016	     -1.24507899	      0.72509505	     -0.20640826	     -1.38693302	      1.65260868	     -0.44059750	     -0.51544252	      0.57119297	      1.85167697	      0.00000000	      0.00000000	      0.01745329
     10.66666700	      2.61764568	      0.02657765	     -0.21663573	      2.71161324	      0.96414332	      0.24742301	     -0.24152876	      0.36568052	      0.63037296	     -0.25980117	     -0.09383368	      0.17621847	      0.19304262	     -0.76124783	      1.37501923	     -0.02670020	     -0.09191569	     -1.25617854	      0.71995028	     -0.21834291	     -1.39690739	      1.66322399	     -0.43809280	     -0.49243231	      0.53647089	      1.83636822	      0.00000000	      0.00000000	      0.01745329
     10.70000000	      2.61469350	      0.02842227	     -0.22406616	      2.71481051	      0.96150982	      0.24655872	     -0.24564673	      0.35963267	      0.63443601	     -0.26097472	     -0.11788288	      0.17368176	      0.20624467	     -0.76569364	      1.38958084	     -0.02197523	     -0.09938285	     -1.25157760	      0.72362222	     -0.22197071	     -1.39644957	      1.66451757	     -0.43981073	     -0.49115451	      0.53266397	      1.83326508	      0.00000000	      0.00000000	      0.01745329
     10.73333300	      2.57938537	      0.07348010	     -0.24731474	      2.71373454	      0.95847033	      0.25005045	     -0.31534730	      0.36172209	      0.66538078	     -0.26686263	     -0.23054622	      0.12031579	      0.27974177	     -0.62568619	      1.41845438	     -0.06453472	     -0.10194457	     -1.27927646	      0.72105884	     -0.25206896	     -1.38928144	      1.72124607	     -0.44493518	     -0.50592167	      0.47870470	      1.82329785	      0.00000000	      0.00000000	      0.01745329
     10.76666700	      2.55144999	      0.10466373	     -0.25162726	      2.71478468	      0.95639653	      0.25089978	     -0.35691232	      0.35730334	      0.65713910	     -0.26364611	     -0.29392219	      0.08968591	      0.32121158	     -0.55719306	      1.42522753	     -0.11161428	     -0.12285290	     -1.27951008	      0.70726856	     -0.25194159	     -1.36932882	      1.73203822	     -0.44712489	     -0.50488973	      0.43951934	      1.83457292	      0.00000000	      0.00000000	      0.01745329
     10.80000000	      2.55816712	      0.11386824	     -0.23714194	      2.71256832	      0.95731178	      0.24724651	     -0.35700643	      0.33671849	      0.64354321	     -0.26743335	     -0.26711961	      0.07710665	      0.29286980	     -0.59436272	      1.40953896	     -0.12470855	     -0.12471431	     -1.27259933	      0.69307098	     -0.24731602	     -1.35870034	      1.72037128	     -0.44696256	     -0.49153534	      0.42232973	      1.82417132	      0.00000000	      0.00000000	      0.01745329
     10.83333300	      2.58596260	      0.11208303	     -0.21880161	      2.70947148	      0.96030877	      0.24446116	     -0.33048340	      0.30193388	      0.63650985	     -0.29692072	     -0.15951144	      0.04087691	      0.21282836	     -0.70128925	      1.39468335	     -0.10503038	     -0.09765873	     -1.26230995	      0.68780322	     -0.22932982	     -1.32614239	      1.69850227	     -0.41280035	     -0.46814517	      0.39739391	      1.79466262	      0.00000000	      0.00000000	      0.01745329
     10.86666700	      2.58411522	      0.08958160	     -0.22328835	      2.70883242	      0.96226203	      0.24212983	     -0.29196780	      0.29013547	      0.67862235	     -0.35208560	     -0.03853443	     -0.01857607	      0.13670319	     -0.80195470	      1.40938728	     -0.06430002	     -0.10471507	     -1.26727413	      0.69937656	     -0.20066176	     -1.30261457	      1.71294730	     -0.36454579	     -0.44683256	      0.35694578	      1.77310232	      0.00000000	      0.00000000	      0.01745329
     10.90000000	      2.58201555	      0.09278520	     -0.21437311	      2.70559288	      0.96321388	      0.23921501	     -0.28937833	      0.28093721	      0.67938251	     -0.35240415	     -0.02319916	     -0.02140835	      0.13535885	     -0.79953127	      1.40431183	     -0.06286231	     -0.11223017	     -1.26754548	      0.70121872	     -0.20398062	     -1.30506102	      1.71458194	     -0.36539657	     -0.43853139	      0.35366994	      1.77525161	      0.00000000	      0.00000000	      0.01745329
     10.93333300	      2.57762290	      0.09461982	     -0.21540626	      2.70625001	      0.96226575	      0.23969337	     -0.28850962	      0.27951265	      0.68313830	     -0.35604401	     -0.02062396	     -0.04727737	      0.15180021	     -0.81891252	      1.41914966	     -0.06671790	     -0.12069782	     -1.25827262	      0.71778022	     -0.19635458	     -1.31133753	      1.73364940	     -0.34846677	     -0.41363968	      0.33573580	      1.78047760	      0.00000000	      0.00000000	      0.01745329
     10.96666700	      2.53990468	      0.08233248	     -0.21482023	      2.70483438	      0.96420925	      0.23800793	     -0.27658385	      0.29856471	      0.71660590	     -0.38815177	      0.02660656	     -0.05124773	      0.15918589	     -0.82592962	      1.42069559	     -0.06110345	     -0.16743414	     -1.25926356	      0.72521788	     -0.15759846	     -1.31064596	      1.72619951	     -0.31249335	     -0.40759032	      0.28279796	      1.75509450	      0.00000000	      0.00000000	      0.01745329
     11.00000000	      2.53923938	      0.08437183	     -0.20470455	      2.70362469	      0.96475610	      0.23639102	     -0.27641073	      0.29890804	      0.71199232	     -0.38604372	      0.07316971	     -0.04929657	      0.14622458	     -0.80534065	      1.41858749	     -0.05903718	     -0.17270354	     -1.25651464	      0.72414701	     -0.14596072	     -1.30645250	      1.72816837	     -0.31217196	     -0.39468587	      0.27715842	      1.75639598	      0.00000000	      0.00000000	      0.01745329
     11.03333300	      2.52464650	      0.06622538	     -0.21198725	      2.70402737	      0.96708393	      0.23542569	     -0.25738609	      0.30875559	      0.75356924	     -0.41383792	      0.14937858	     -0.03267065	      0.12835191	     -0.81229803	      1.42830809	     -0.04583259	     -0.20083737	     -1.24469817	      0.73109309	     -0.12350842	     -1.29737351	      1.71839397	     -0.29085741	     -0.38977674	      0.25493732	      1.72924903	      0.00000000	      0.00000000	      0.01745329
     11.06666700	      2.52855973	      0.06823607	     -0.20221128	      2.70262482	      0.96746634	      0.23431394	     -0.25945392	      0.30924137	      0.75239771	     -0.41424082	      0.16923563	     -0.03546600	      0.12741803	     -0.80183522	      1.42502892	     -0.04495991	     -0.20232913	     -1.24726585	      0.73397463	     -0.12138546	     -1.29644571	      1.72173160	     -0.29010781	     -0.38710739	      0.25397497	      1.73129962	      0.00000000	      0.00000000	      0.01745329
     11.10000000	      2.52893339	      0.06852295	     -0.20051019	      2.70334475	      0.96746915	      0.23500714	     -0.25998468	      0.31170067	      0.75486016	     -0.41427560	      0.18663919	     -0.04252250	      0.13245291	     -0.79551158	      1.42985472	     -0.03985902	     -0.20501539	     -1.24126009	      0.74226851	     -0.11255334	     -1.29061063	      1.73206224	     -0.28387658	     -0.38099533	      0.25218587	      1.73573323	      0.00000000	      0.00000000	      0.01745329
     11.13333300	      2.53250313	      0.06830390	     -0.19575658	      2.70321945	      0.96796545	      0.23440796	     -0.25944288	      0.31188411	      0.75760845	     -0.41396329	      0.19159764	     -0.04428135	      0.13492105	     -0.79464667	      1.42787028	     -0.03900991	     -0.20741398	     -1.24150340	      0.74312977	     -0.11223905	     -1.29020076	      1.73265348	     -0.28226602	     -0.38070657	      0.25214162	      1.73667064	      0.00000000	      0.00000000	      0.01745329
     11.16666700	      2.52974242	      0.06715937	     -0.19642198	      2.70425701	      0.96824422	      0.23616624	     -0.25712644	      0.31469074	      0.76333437	     -0.41593669	      0.20153031	     -0.04738138	      0.13842200	     -0.79443535	      1.42763692	     -0.03815575	     -0.21015086	     -1.23447369	      0.75082852	     -0.10998076	     -1.28786783	      1.73328671	     -0.26461968	     -0.37303278	      0.25278009	      1.74958102	      0.00000000	      0.00000000	      0.01745329
     11.20000000	      2.52853831	      0.06755526	     -0.19642651	      2.70522580	      0.96890170	      0.23644307	     -0.25599692	      0.31130478	      0.76658710	     -0.41239393	      0.20559168	     -0.04748359	      0.13844588	     -0.79284134	      1.42311904	     -0.03801932	     -0.21253924	     -1.23568712	      0.75138171	     -0.10992385	     -1.28753318	      1.73349081	     -0.26050044	     -0.36684276	      0.25266906	      1.75329558	      0.00000000	      0.00000000	      0.01745329
     11.23333300	      2.52453632	      0.06386726	     -0.20112241	      2.70836177	      0.96930434	      0.23842364	     -0.25539196	      0.31558513	      0.76730435	     -0.41195584	      0.21898738	     -0.04122537	      0.13065265	     -0.79828098	      1.42505351	     -0.03925377	     -0.21733475	     -1.22642689	      0.75140279	     -0.10980521	     -1.28830247	      1.73243198	     -0.23679686	     -0.34544578	      0.25000181	      1.77459165	      0.00000000	      0.00000000	      0.01745329
     11.26666700	      2.50743148	      0.05005549	     -0.21361939	      2.71276544	      0.97018064	      0.24047265	     -0.24496578	      0.32664961	      0.79257493	     -0.43870589	      0.26947897	     -0.03385372	      0.11324828	     -0.88159557	      1.43185008	     -0.02844406	     -0.23601072	     -1.23001829	      0.75751604	     -0.10492412	     -1.26791753	      1.74242712	     -0.20843938	     -0.31666752	      0.22831366	      1.78943086	      0.00000000	      0.00000000	      0.01745329
     11.30000000	      2.51820588	      0.04335390	     -0.21841272	      2.71553035	      0.97150353	      0.24170885	     -0.23617013	      0.32037951	      0.80017517	     -0.45030931	      0.28042376	     -0.05370875	      0.09139538	     -0.98551390	      1.42835245	     -0.03371330	     -0.23195821	     -1.22239995	      0.76282068	     -0.11914564	     -1.28103521	      1.74287881	     -0.19463657	     -0.28511179	      0.22882514	      1.80533446	      0.00000000	      0.00000000	      0.01745329
     11.33333300	      2.52799055	      0.04277959	     -0.22463760	      2.71928188	      0.97172551	      0.24436532	     -0.23183681	      0.30716781	      0.79720454	     -0.45697496	      0.27556841	     -0.10434467	      0.07429798	     -1.12901104	      1.42613919	     -0.03062592	     -0.21557878	     -1.22131558	      0.76858289	     -0.12881613	     -1.28709893	      1.75345309	     -0.18034105	     -0.25638590	      0.23888701	      1.81940157	      0.00000000	      0.00000000	      0.01745329
     11.36666700	      2.52203748	      0.03927864	     -0.23339675	      2.72250188	      0.97280279	      0.24702119	     -0.22858007	      0.30651784	      0.79908557	     -0.45629780	      0.24671514	     -0.13623419	      0.06906199	     -1.18554828	      1.42149990	     -0.03149267	     -0.21350653	     -1.22018829	      0.76566296	     -0.13710116	     -1.29453576	      1.75442102	     -0.17053690	     -0.24465378	      0.25230112	      1.83395988	      0.00000000	      0.00000000	      0.01745329
     11.40000000	      2.50098985	      0.03076463	     -0.24074959	      2.72594414	      0.97415477	      0.24882143	     -0.22744145	      0.31986707	      0.79870874	     -0.44874477	      0.20238730	     -0.16714187	      0.06535460	     -1.14938022	      1.41241988	     -0.03128549	     -0.23030853	     -1.21984441	      0.75846909	     -0.14391133	     -1.29892388	      1.74576658	     -0.17833810	     -0.24072412	      0.28070021	      1.85889909	      0.00000000	      0.00000000	      0.01745329
     11.43333300	      2.47525490	      0.01540277	     -0.24995121	      2.72942044	      0.97644234	      0.25088457	     -0.21674318	      0.34086625	      0.80303525	     -0.44395347	      0.16379167	     -0.16722378	      0.06644008	     -1.05490248	      1.40618550	     -0.03068046	     -0.25361896	     -1.21681379	      0.74807409	     -0.14860034	     -1.29530262	      1.73030173	     -0.19648112	     -0.25220367	      0.31762278	      1.88325784	      0.00000000	      0.00000000	      0.01745329
     11.46666700	      2.44346863	     -0.00266334	     -0.26281225	      2.73205159	      0.97886296	      0.25306513	     -0.20779064	      0.36656276	      0.81763874	     -0.43973635	      0.06743032	     -0.16837427	      0.10384072	     -0.88516678	      1.40525229	     -0.02478109	     -0.28080895	     -1.21811923	      0.74307562	     -0.16106719	     -1.28956699	      1.72648786	     -0.22965751	     -0.28256545	      0.36777789	      1.91854682	      0.00000000	      0.00000000	      0.01745329
     11.50000000	      2.44320245	      0.01232489	     -0.24350778	      2.73377506	      0.97609050	      0.25462994	     -0.22787578	      0.38182117	      0.75303699	     -0.40148095	     -0.16598094	     -0.17454978	      0.20093656	     -0.66348406	      1.38477003	     -0.05922489	     -0.27686990	     -1.22279001	      0.73169481	     -0.20466463	     -1.28900762	      1.72285742	     -0.31514235	     -0.27102554	      0.46497885	      1.96336028	      0.00000000	      0.00000000	      0.01745329
     11.53333300	      2.41140836	      0.01326888	     -0.24735758	      2.73626294	      0.97690102	      0.25916784	     -0.22192997	      0.39037123	      0.73443245	     -0.39188690	     -0.23991295	     -0.17209674	      0.26309943	     -0.59781369	      1.36694063	     -0.03746056	     -0.27059441	     -1.21388854	      0.73921911	     -0.20795817	     -1.26070614	      1.73936447	     -0.35728844	     -0.31988460	      0.50833010	      1.98364351	      0.00000000	      0.00000000	      0.01745329
     11.56666700	      2.42063495	      0.02903137	     -0.21595686	      2.73454900	      0.97715309	      0.25969064	     -0.22468618	      0.39427656	      0.65249748	     -0.34190910	     -0.30738382	     -0.15654305	      0.27659044	     -0.56427434	      1.32927034	     -0.05843291	     -0.24389632	     -1.21525218	      0.74027124	     -0.26295793	     -1.27241622	      1.72935870	     -0.44875565	     -0.31974543	      0.62403126	      2.00336393	      0.00000000	      0.00000000	      0.01745329
     11.60000000	      2.40971420	      0.02129489	     -0.20781875	      2.73451559	      0.98141688	      0.25947366	     -0.20498737	      0.38816771	      0.63650103	     -0.35134764	     -0.29664190	     -0.15490191	      0.26816784	     -0.58237685	      1.29566185	     -0.04595708	     -0.24140476	     -1.18650776	      0.74425144	     -0.28025775	     -1.26592990	      1.74340643	     -0.48377506	     -0.34897247	      0.65511113	      2.00669883	      0.00000000	      0.00000000	      0.01745329
     11.63333300	      2.39938672	      0.01123604	     -0.20135700	      2.73451545	      0.98506373	      0.25962676	     -0.18048288	      0.37844164	      0.62078817	     -0.35622732	     -0.28248181	     -0.15950242	      0.25766545	     -0.60222857	      1.27518710	     -0.03054574	     -0.24030121	     -1.17040368	      0.75824439	     -0.29615644	     -1.26576952	      1.76464069	     -0.52737062	     -0.36605349	      0.72986735	      2.01557529	      0.00000000	      0.00000000	      0.01745329
     11.66666700	      2.38361576	     -0.00245271	     -0.20123048	      2.73500232	      0.98865892	      0.25991405	     -0.15711376	      0.37596173	      0.61184075	     -0.34878556	     -0.27355457	     -0.16769718	      0.25315351	     -0.60130368	      1.26602871	     -0.01296326	     -0.24712205	     -1.15908632	      0.77290214	     -0.32505339	     -1.27365193	      1.78479166	     -0.57135957	     -0.37121889	      0.82135835	      2.01651212	      0.00000000	      0.00000000	      0.01745329
     11.70000000	      2.36356663	     -0.01139626	     -0.20139779	      2.73506609	      0.99263758	      0.25963012	     -0.14026224	      0.36736472	      0.60869099	     -0.34874851	     -0.26966206	     -0.16915433	      0.25876183	     -0.59522107	      1.25321565	     -0.00532793	     -0.25806016	     -1.15052590	      0.78581903	     -0.34898506	     -1.27404645	      1.79259118	     -0.59973697	     -0.37802339	      0.86260329	      2.01065877	      0.00000000	      0.00000000	      0.01745329
     11.73333300	      2.33421074	     -0.02328926	     -0.20795701	      2.73746298	      0.99611087	      0.26124940	     -0.12104395	      0.36277166	      0.59903283	     -0.33696182	     -0.26431559	     -0.16562992	      0.27690625	     -0.56617872	      1.25152006	      0.00461036	     -0.27714395	     -1.13646048	      0.79743139	     -0.36527010	     -1.26961206	      1.80532555	     -0.61372984	     -0.37309707	      0.92225561	      2.00986358	      0.00000000	      0.00000000	      0.01745329
     11.76666700	      2.30357033	     -0.03516311	     -0.21313812	      2.73935340	      0.99913644	      0.26225034	     -0.10175969	      0.35991985	      0.59003739	     -0.32553709	     -0.26306795	     -0.15312598	      0.30105328	     -0.53125745	      1.25039954	      0.00871667	     -0.30034612	     -1.13124086	      0.81733864	     -0.38890611	     -1.26438284	      1.80462807	     -0.63197607	     -0.36649758	      0.96469516	      2.00490256	      0.00000000	      0.00000000	      0.01745329
     11.80000000	      2.26202532	     -0.05310644	     -0.21188160	      2.74103491	      1.00211155	      0.26149223	     -0.07809621	      0.37379766	      0.57068764	     -0.29533951	     -0.25205176	     -0.10757539	      0.32721635	     -0.48641053	      1.24466755	      0.00641140	     -0.34574958	     -1.13061714	      0.82873734	     -0.43790151	     -1.24889853	      1.81527760	     -0.63962355	     -0.35628305	      1.02898976	      1.99587213	      0.00000000	      0.00000000	      0.01745329
     11.83333300	      2.24096832	     -0.05622489	     -0.21868146	      2.74469809	      1.00521517	      0.26302691	     -0.06909795	      0.35290961	      0.55654585	     -0.27788202	     -0.23391775	     -0.10346288	      0.34221132	     -0.47490939	      1.24612052	      0.01028503	     -0.35656769	     -1.12174308	      0.85071596	     -0.44231788	     -1.22601732	      1.82738336	     -0.65055416	     -0.33788941	      1.03108133	      1.99592396	      0.00000000	      0.00000000	      0.01745329
     11.86666700	      2.20804999	     -0.06545962	     -0.21634098	      2.74559833	      1.00813751	      0.26300134	     -0.04210899	      0.33952866	      0.53237609	     -0.25356783	     -0.19959816	     -0.06809810	      0.36370683	     -0.47854736	      1.23383627	      0.00280060	     -0.38830354	     -1.10847918	      0.87580372	     -0.47589190	     -1.14724360	      1.93698675	     -0.64615411	     -0.34665176	      1.06176060	      1.98814012	      0.00000000	      0.00000000	      0.01745329
     11.90000000	      2.17378485	     -0.08922625	     -0.21279510	      2.74909831	      1.00975107	      0.26502690	     -0.00409419	      0.35582131	      0.49125974	     -0.20767081	     -0.13670421	      0.00545175	      0.38397035	     -0.50238458	      1.24224442	      0.00486028	     -0.43327627	     -1.12115660	      0.90334524	     -0.53946099	     -1.03807606	      2.06690742	     -0.63674132	     -0.32071140	      1.06017721	      1.97226020	      0.00000000	      0.00000000	      0.01745329
     11.93333300	      2.14398207	     -0.09841395	     -0.21763274	      2.75208014	      1.01307099	      0.26477155	      0.01403357	      0.33705468	      0.47711698	     -0.18068519	     -0.11021257	      0.02299310	      0.39986750	     -0.49159143	      1.23166352	      0.00750688	     -0.45856620	     -1.10275227	      0.86919606	     -0.53665477	     -0.98347351	      2.15619802	     -0.64747181	     -0.32623644	      1.07536836	      1.95937036	      0.00000000	      0.00000000	      0.01745329
     11.96666700	      2.10324332	     -0.11660398	     -0.21315493	      2.75651713	      1.01451329	      0.26658134	      0.03799732	      0.34405178	      0.43509670	     -0.14291967	     -0.05740979	      0.08827305	      0.42672044	     -0.49095064	      1.23682494	     -0.00506888	     -0.51285647	     -1.10276983	      0.80812032	     -0.55859983	     -0.88038357	      2.17072404	     -0.63572495	     -0.31571269	      1.07050060	      1.95166394	      0.00000000	      0.00000000	      0.01745329
     12.00000000	      2.07755302	     -0.12590874	     -0.21299456	      2.76046722	      1.01670840	      0.26599044	      0.05078091	      0.33020496	      0.42137236	     -0.12740711	     -0.03118613	      0.11347919	      0.43495163	     -0.48755682	      1.22909635	     -0.00587904	     -0.54222680	     -1.09370714	      0.74820185	     -0.55178052	     -0.86957841	      2.15412575	     -0.64732266	     -0.30364140	      1.07218483	      1.93313619	      0.00000000	      0.00000000	      0.01745329
     12.03333300	      2.06080349	     -0.12973100	     -0.22069168	      2.76317203	      1.01743606	      0.26843829	      0.06432587	      0.30991038	      0.40969418	     -0.11662169	     -0.01360233	      0.11516037	      0.43960019	     -0.47791862	      1.23527689	     -0.00267163	     -0.55263535	     -1.08826680	      0.70290729	     -0.54464673	     -0.87182106	      2.15295824	     -0.63489357	     -0.29225955	      1.07563434	      1.93294445	      0.00000000	      0.00000000	      0.01745329
     12.06666700	      2.02844887	     -0.14096513	     -0.21799139	      2.76837704	      1.01893855	      0.26727904	      0.07948781	      0.28675055	      0.39229016	     -0.09804642	      0.01825552	      0.14457606	      0.44444929	     -0.48079252	      1.23328397	     -0.01856542	     -0.59992934	     -1.07524741	      0.64215422	     -0.51388407	     -0.82546383	      2.12838416	     -0.64454875	     -0.30206547	      1.08720814	      1.91377432	      0.00000000	      0.00000000	      0.01745329
     12.10000000	      2.01036623	     -0.14097822	     -0.22302245	      2.77175118	      1.01870459	      0.26893372	      0.08562889	      0.26601294	      0.38327793	     -0.08970460	      0.03342180	      0.14467193	      0.45073659	     -0.47375770	      1.23672675	     -0.01877682	     -0.61076598	     -1.07174490	      0.61763535	     -0.50787250	     -0.82423801	      2.12752615	     -0.62977116	     -0.28928039	      1.08810053	      1.91682137	      0.00000000	      0.00000000	      0.01745329
     12.13333300	      1.97736579	     -0.14470729	     -0.21993484	      2.77656552	      1.01882687	      0.26954256	      0.09692249	      0.24006929	      0.36757964	     -0.08402221	      0.06630184	      0.16082978	      0.46042778	     -0.48034469	      1.23637849	     -0.04014103	     -0.64645379	     -1.06034751	      0.60998868	     -0.48296388	     -0.79590155	      2.11052651	     -0.62588787	     -0.28861132	      1.09632145	      1.90501266	      0.00000000	      0.00000000	      0.01745329
     12.16666700	      1.95080755	     -0.14276491	     -0.21634432	      2.78001479	      1.01757348	      0.26900445	      0.10016007	      0.21613642	      0.36223565	     -0.08987664	      0.08432230	      0.16682891	      0.47594788	     -0.48765269	      1.23176644	     -0.05124473	     -0.66783434	     -1.05883917	      0.63591748	     -0.49091868	     -0.78594476	      2.11566664	     -0.61881768	     -0.28300532	      1.09132655	      1.90672124	      0.00000000	      0.00000000	      0.01745329
     12.20000000	      1.90157806	     -0.15074065	     -0.21206599	      2.78532124	      1.01624753	      0.27034415	      0.11718860	      0.20507033	      0.34733276	     -0.09309550	      0.15197937	      0.20226689	      0.50243947	     -0.51859289	      1.23899220	     -0.07170387	     -0.71937808	     -1.05812534	      0.65720868	     -0.47487479	     -0.77693042	      2.12882492	     -0.59669524	     -0.28469776	      1.08187731	      1.89796417	      0.00000000	      0.00000000	      0.01745329
     12.23333300	      1.88327592	     -0.14955879	     -0.21338696	      2.79056675	      1.01469350	      0.26938087	      0.11976624	      0.17568783	      0.34744054	     -0.09345608	      0.16219137	      0.19874803	      0.50830396	     -0.51651999	      1.23633827	     -0.06714762	     -0.73135892	     -1.05724043	      0.66719797	     -0.48684205	     -0.77536386	      2.12209828	     -0.59637728	     -0.27330542	      1.07908406	      1.89888828	      0.00000000	      0.00000000	      0.01745329
     12.26666700	      1.85634983	     -0.15916466	     -0.21876371	      2.79547407	      1.01368809	      0.27084951	      0.13684461	      0.15529803	      0.34676796	     -0.08979267	      0.20852428	      0.21005150	      0.51340293	     -0.54762496	      1.23965190	     -0.06463543	     -0.75106131	     -1.05343023	      0.68230106	     -0.47795090	     -0.76390056	      2.09141876	     -0.58213707	     -0.26673451	      1.08775192	      1.89669592	      0.00000000	      0.00000000	      0.01745329
     12.30000000	      1.83390501	     -0.16211899	     -0.22262315	      2.80192968	      1.01154622	      0.27066334	      0.14157892	      0.13331268	      0.34730924	     -0.08405311	      0.23684706	      0.21279439	      0.51788603	     -0.56138638	      1.24150033	     -0.05634064	     -0.76829774	     -1.05293203	      0.66483612	     -0.46948671	     -0.76434797	      2.12014969	     -0.58204396	     -0.26303239	      1.08850886	      1.89169254	      0.00000000	      0.00000000	      0.01745329
     12.33333300	      1.80638623	     -0.16605900	     -0.22862117	      2.80618766	      1.00873836	      0.27242703	      0.15418136	      0.11235302	      0.34767102	     -0.07852332	      0.28275686	      0.20995646	      0.52809646	     -0.59095686	      1.24576322	     -0.05324441	     -0.78243129	     -1.05517953	      0.67585447	     -0.45151596	     -0.74339573	      2.15828370	     -0.57465308	     -0.26321460	      1.09592378	      1.89288667	      0.00000000	      0.00000000	      0.01745329
     12.36666700	      1.77993867	     -0.17206075	     -0.23825010	      2.81208269	      1.00552548	      0.27397633	      0.16326656	      0.09837865	      0.35335244	     -0.07395417	      0.32790361	      0.20601183	      0.53114056	     -0.62284518	      1.25510325	     -0.04071210	     -0.79973190	     -1.06743392	      0.66487295	     -0.43830043	     -0.73170463	      2.17321736	     -0.56890193	     -0.26297267	      1.09738744	      1.89269904	      0.00000000	      0.00000000	      0.01745329
     12.40000000	      1.76721597	     -0.17043201	     -0.24043660	      2.81658528	      1.00205247	      0.27277468	      0.16561252	      0.08186190	      0.35695224	     -0.07015366	      0.33377699	      0.20337410	      0.53223642	     -0.62363554	      1.25325288	     -0.03863560	     -0.80588889	     -1.06802262	      0.66750308	     -0.44091264	     -0.72861821	      2.17382459	     -0.56613953	     -0.25599775	      1.09711875	      1.89364618	      0.00000000	      0.00000000	      0.01745329
     12.43333300	      1.73329879	     -0.17878977	     -0.25363650	      2.82154835	      0.99759057	      0.27583585	      0.18117193	      0.06901202	      0.36905169	     -0.06535303	      0.39244722	      0.18905551	      0.53111004	     -0.67686515	      1.26716881	     -0.02217991	     -0.82680322	     -1.08242632	      0.66396867	     -0.40034704	     -0.68066653	      2.18569356	     -0.55962816	     -0.26909611	      1.11871530	      1.89214052	      0.00000000	      0.00000000	      0.01745329
     12.46666700	      1.71675877	     -0.17822956	     -0.26081678	      2.82617192	      0.99338930	      0.27711497	      0.18288990	      0.06135656	      0.37269804	     -0.05622594	      0.40602185	      0.18453685	      0.53163262	     -0.67741312	      1.27320517	     -0.01702567	     -0.83208937	     -1.08625446	      0.63711981	     -0.38181441	     -0.67664712	      2.20392049	     -0.54421350	     -0.26408729	      1.12543952	      1.89493303	      0.00000000	      0.00000000	      0.01745329
     12.50000000	      1.69636952	     -0.17812008	     -0.26730365	      2.83087465	      0.98869459	      0.27841393	      0.18607197	      0.05010444	      0.37587558	     -0.04742507	      0.42603545	      0.17929099	      0.53510889	     -0.68469209	      1.27996231	     -0.00911608	     -0.84206832	     -1.09649216	      0.59758672	     -0.34455936	     -0.66084125	      2.24148277	     -0.53854206	     -0.26910879	      1.14246334	      1.89029169	      0.00000000	      0.00000000	      0.01745329
     12.53333300	      1.67533683	     -0.17835323	     -0.27256668	      2.83454409	      0.98338906	      0.27993728	      0.19063494	      0.03983536	      0.37917510	     -0.04707788	      0.45463621	      0.16840176	      0.54302372	     -0.71155145	      1.29029552	     -0.00282546	     -0.85833124	     -1.11089893	      0.56202109	     -0.30292131	     -0.63117343	      2.25974167	     -0.53769335	     -0.27677810	      1.15817343	      1.88743012	      0.00000000	      0.00000000	      0.01745329
     12.56666700	      1.65184304	     -0.17635593	     -0.27900066	      2.83798690	      0.97894904	      0.28180617	      0.18568523	      0.03837326	      0.39170640	     -0.05250498	      0.48604942	      0.14729613	      0.54353639	     -0.75459003	      1.30059491	     -0.00400677	     -0.87427099	     -1.12484008	      0.52250401	     -0.26022979	     -0.59637059	      2.24233480	     -0.53663068	     -0.27882466	      1.16254058	      1.88557061	      0.00000000	      0.00000000	      0.01745329
     12.60000000	      1.64845433	     -0.17407228	     -0.28001737	      2.83987035	      0.97505035	      0.28136282	      0.18633216	      0.03775658	      0.39337586	     -0.05132617	      0.48469874	      0.14727490	      0.54425008	     -0.75627506	      1.30131860	     -0.00312424	     -0.87485296	     -1.12454994	      0.52000094	     -0.25908552	     -0.59606319	      2.24238576	     -0.53376623	     -0.27787112	      1.16291735	      1.88611091	      0.00000000	      0.00000000	      0.01745329
     12.63333300	      1.63104110	     -0.16786114	     -0.28620501	      2.84180618	      0.97122210	      0.28352073	      0.17892361	      0.03240258	      0.40616944	     -0.06566679	      0.51117167	      0.10652778	      0.54691264	     -0.80512675	      1.31022243	     -0.00206633	     -0.88273844	     -1.13986605	      0.48246763	     -0.22798398	     -0.56411621	      2.22365504	     -0.52699949	     -0.28423016	      1.17050713	      1.87276375	      0.00000000	      0.00000000	      0.01745329
     12.66666700	      1.57306417	     -0.14285176	     -0.30726478	      2.84180519	      0.96881261	      0.28650281	      0.11979182	      0.07979641	      0.47423549	     -0.14110634	      0.55012450	     -0.00198263	      0.55005126	     -0.84961144	      1.32540237	     -0.05015105	     -0.91237544	     -1.13113632	      0.45347071	     -0.20771842	     -0.56514149	      2.18661502	     -0.54599431	     -0.26240168	      1.12424404	      1.89749817	      0.00000000	      0.00000000	      0.01745329
     12.70000000	      1.57140368	     -0.14171701	     -0.30631396	      2.84291673	      0.96605175	      0.28632553	      0.12159772	      0.07401695	      0.47397593	     -0.15045568	      0.55330979	     -0.00354823	      0.55032307	     -0.85068155	      1.32453109	     -0.05217194	     -0.91643727	     -1.13339479	      0.45895956	     -0.21566958	     -0.56404299	      2.18270010	     -0.54460602	     -0.26561269	      1.12816142	      1.89634321	      0.00000000	      0.00000000	      0.01745329
     12.73333300	      1.57352257	     -0.14081413	     -0.30411285	      2.84321268	      0.96377216	      0.28410610	      0.12219892	      0.07839499	      0.48651021	     -0.16624963	      0.55230228	     -0.00397209	      0.55097138	     -0.86754243	      1.32686966	     -0.05405777	     -0.92266992	     -1.14210609	      0.47568928	     -0.23651050	     -0.56493616	      2.15124412	     -0.54136187	     -0.26904600	      1.12949412	      1.89106704	      0.00000000	      0.00000000	      0.01745329
     12.76666700	      1.57687107	     -0.14085130	     -0.30736898	      2.84390011	      0.96244155	      0.28415555	      0.12017917	      0.08575179	      0.49767145	     -0.17942075	      0.55912062	     -0.01212226	      0.54625917	     -0.88182899	      1.33258061	     -0.05044289	     -0.92242731	     -1.14652270	      0.48802441	     -0.25575588	     -0.57091433	      2.11732234	     -0.54137875	     -0.26483780	      1.12236699	      1.88437438	      0.00000000	      0.00000000	      0.01745329
     12.80000000	      1.57907535	     -0.13975839	     -0.30796633	      2.84467937	      0.96136945	      0.28476562	      0.11849266	      0.08618755	      0.49529801	     -0.18729229	      0.56277561	     -0.01609781	      0.54526852	     -0.88287900	      1.33345928	     -0.04892803	     -0.92240108	     -1.14611760	      0.49307611	     -0.26152142	     -0.57190246	      2.11474621	     -0.54250899	     -0.26735886	      1.12198567	      1.88270438	      0.00000000	      0.00000000	      0.01745329
     12.83333300	      1.58149578	     -0.13890369	     -0.32476335	      2.84431761	      0.96190995	      0.28565357	      0.11115019	      0.10532431	      0.53039306	     -0.20967932	      0.57634254	     -0.05665445	      0.53081732	     -0.91086816	      1.33879516	     -0.03906847	     -0.90996056	     -1.14752155	      0.51728788	     -0.29064247	     -0.59844419	      2.10301948	     -0.53811655	     -0.25792798	      1.10149701	      1.87635623	      0.00000000	      0.00000000	      0.01745329
     12.86666700	      1.58498729	     -0.13866436	     -0.32313168	      2.84367257	      0.96203997	      0.28404213	      0.11067554	      0.10984357	      0.53822066	     -0.22360409	      0.57836143	     -0.06276064	      0.52873820	     -0.92264536	      1.33786724	     -0.04124119	     -0.91169861	     -1.14843205	      0.53982200	     -0.30664284	     -0.59984236	      2.08646759	     -0.54072045	     -0.26164997	      1.09997037	      1.87838526	      0.00000000	      0.00000000	      0.01745329
     12.90000000	      1.59171117	     -0.14043144	     -0.32567998	      2.84331198	      0.96314258	      0.28347589	      0.10786466	      0.11954883	      0.54738217	     -0.23663884	      0.58489077	     -0.07568676	      0.52477369	     -0.94129051	      1.33811881	     -0.03885969	     -0.90870889	     -1.14810243	      0.56136277	     -0.32556270	     -0.61304499	      2.06254826	     -0.53804989	     -0.25458904	      1.09255886	      1.88338829	      0.00000000	      0.00000000	      0.01745329
     12.93333300	      1.59746795	     -0.14281401	     -0.32735448	      2.84304376	      0.96464239	      0.28290962	      0.10361460	      0.13068649	      0.55396998	     -0.24838454	      0.59605797	     -0.08786816	      0.52649578	     -0.96380022	      1.33587692	     -0.03370565	     -0.90568188	     -1.14639520	      0.58499517	     -0.33816211	     -0.62910838	      2.04345539	     -0.53972993	     -0.24629745	      1.08691210	      1.88820937	      0.00000000	      0.00000000	      0.01745329
     12.96666700	      1.60092397	     -0.14648458	     -0.32392758	      2.84291437	      0.96636423	      0.28160392	      0.09962071	      0.14366753	      0.55403768	     -0.25924047	      0.61652117	     -0.08280369	      0.53873734	     -0.99643482	      1.32889317	     -0.03067160	     -0.90681103	     -1.14468485	      0.60829718	     -0.34437405	     -0.64680059	      2.02725112	     -0.54336799	     -0.23859611	      1.08359659	      1.89535967	      0.00000000	      0.00000000	      0.01745329
     13.00000000	      1.60258172	     -0.15131274	     -0.31378325	      2.84283162	      0.96792899	      0.27983934	      0.09617491	      0.16072118	      0.54397361	     -0.26830459	      0.65643294	     -0.04783923	      0.56376150	     -1.04418897	      1.31732142	     -0.02833159	     -0.91353063	     -1.14304332	      0.62743698	     -0.34327221	     -0.66897843	      2.00206004	     -0.55027224	     -0.22867541	      1.07968939	      1.90513602	      0.00000000	      0.00000000	      0.01745329
     13.03333300	      1.60571832	     -0.15423938	     -0.30370269	      2.84176787	      0.96996244	      0.27898233	      0.09334926	      0.17773063	      0.52763739	     -0.27074153	      0.70326527	      0.00174349	      0.58700410	     -1.08897343	      1.30751762	     -0.02701412	     -0.91671827	     -1.14030654	      0.64030124	     -0.33657712	     -0.68600761	      1.96027635	     -0.55743544	     -0.21969203	      1.07499753	      1.91396524	      0.00000000	      0.00000000	      0.01745329
     13.06666700	      1.66270569	     -0.10890721	     -0.28865081	      2.83641314	      0.97104984	      0.27773473	      0.05815147	      0.11382426	      0.47743123	     -0.22427451	      0.72670145	      0.08722921	      0.69576249	     -1.10367610	      1.28593161	     -0.03973687	     -0.83401643	     -1.14153969	      0.64731612	     -0.32063062	     -0.72030397	      1.93994649	     -0.57311315	     -0.25189879	      1.07750828	      1.91886794	      0.00000000	      0.00000000	      0.01745329
     13.10000000	      1.67699802	     -0.10839988	     -0.28900808	      2.83356016	      0.97557580	      0.27763115	      0.05549998	      0.11996982	      0.47242890	     -0.21955079	      0.71687679	      0.08815292	      0.68633499	     -1.08896990	      1.27168049	     -0.03822330	     -0.81502471	     -1.11811732	      0.65139940	     -0.32367828	     -0.70939353	      2.00911610	     -0.57732211	     -0.26651198	      1.06675267	      1.93180092	      0.00000000	      0.00000000	      0.01745329
     13.13333300	      1.69148181	     -0.10651886	     -0.28966525	      2.83079263	      0.98088951	      0.27847112	      0.04829348	      0.12625081	      0.46622695	     -0.21218311	      0.70534659	      0.08973332	      0.67339746	     -1.06844232	      1.26919475	     -0.03975807	     -0.80086514	     -1.10645670	      0.63986118	     -0.31241442	     -0.70283449	      2.10022714	     -0.59744626	     -0.27772285	      1.05605016	      1.92989136	      0.00000000	      0.00000000	      0.01745329
     13.16666700	      1.71698585	     -0.10442084	     -0.28811461	      2.82484279	      0.98582368	      0.27714135	      0.04767494	      0.13982049	      0.46455843	     -0.21644029	      0.67600166	      0.08860646	      0.65946341	     -1.05600699	      1.26488190	     -0.04438321	     -0.77894389	     -1.09310239	      0.62608857	     -0.32584490	     -0.70735295	      2.18187956	     -0.59624162	     -0.29115408	      1.04476444	      1.93771592	      0.00000000	      0.00000000	      0.01745329
     13.20000000	      1.73297692	     -0.10483534	     -0.28727945	      2.81803788	      0.99081088	      0.27794707	      0.04653344	      0.16333849	      0.46196331	     -0.21855522	      0.67069024	      0.09391432	      0.65111829	     -1.05604517	      1.26810013	     -0.04927764	     -0.76526146	     -1.09285019	      0.62358948	     -0.32065750	     -0.70841348	      2.18278706	     -0.60030001	     -0.29947549	      1.04387617	      1.93751314	      0.00000000	      0.00000000	      0.01745329
     13.23333300	      1.77737954	     -0.10759215	     -0.28956298	      2.81388291	      0.99705886	      0.27653238	      0.04388150	      0.18388846	      0.46615994	     -0.21800474	      0.61388691	      0.09984299	      0.61750057	     -1.01260693	      1.26731568	     -0.04333488	     -0.73338198	     -1.06930374	      0.60809973	     -0.35692801	     -0.72892351	      2.16732663	     -0.61913860	     -0.29352096	      1.01690866	      1.94298804	      0.00000000	      0.00000000	      0.01745329
     13.26666700	      1.79456145	     -0.10712080	     -0.28890324	      2.80673069	      1.00186335	      0.27756135	      0.04217658	      0.21074253	      0.46414456	     -0.22138492	      0.60604834	      0.10604946	      0.60919153	     -1.01391568	      1.26963792	     -0.04950757	     -0.71832780	     -1.06859987	      0.60978684	     -0.35131227	     -0.72698505	      2.16496415	     -0.62204923	     -0.30534373	      1.01913951	      1.94196844	      0.00000000	      0.00000000	      0.01745329
     13.30000000	      1.85887759	     -0.10928109	     -0.28774875	      2.80019613	      1.00886775	      0.27434931	      0.05083630	      0.21608931	      0.46986258	     -0.21602566	      0.51374031	      0.11465986	      0.56691783	     -0.95059551	      1.25630079	     -0.04194522	     -0.66795534	     -1.03502982	      0.60117872	     -0.39581357	     -0.71094032	      2.15481493	     -0.62638538	     -0.30751083	      1.01958560	      1.93569357	      0.00000000	      0.00000000	      0.01745329
     13.33333300	      1.89923343	     -0.10915014	     -0.28524416	      2.79453430	      1.01331932	      0.27396912	      0.04891705	      0.23446522	      0.46584118	     -0.20971852	      0.46719318	      0.12848915	      0.54638787	     -0.92623257	      1.25546092	     -0.03832911	     -0.64034835	     -1.02450832	      0.59787144	     -0.40047332	     -0.69939846	      2.16566902	     -0.64633148	     -0.31083137	      1.01444409	      1.92832686	      0.00000000	      0.00000000	      0.01745329
     13.36666700	      1.96277115	     -0.10788556	     -0.27891708	      2.78793075	      1.01861495	      0.27157861	      0.05315236	      0.24343576	      0.46194672	     -0.20268880	      0.37988211	      0.14178930	      0.50929941	     -0.87629724	      1.24648825	     -0.03466656	     -0.59275998	     -1.00638101	      0.57076968	     -0.42040533	     -0.69514374	      2.14234062	     -0.64587221	     -0.30576341	      1.02082470	      1.92218446	      0.00000000	      0.00000000	      0.01745329
     13.40000000	      2.02281765	     -0.10385136	     -0.27203932	      2.78231958	      1.02229803	      0.27058943	      0.05389244	      0.25129107	      0.45106680	     -0.19764265	      0.30164390	      0.14802565	      0.47317735	     -0.83970470	      1.24046006	     -0.02984870	     -0.54715167	     -0.99223665	      0.55492204	     -0.42598918	     -0.70187673	      2.12365605	     -0.64588183	     -0.29806875	      1.02950278	      1.91622207	      0.00000000	      0.00000000	      0.01745329
     13.43333300	      2.08230760	     -0.09694142	     -0.26369776	      2.77633858	      1.02475228	      0.26971973	      0.05552264	      0.25396829	      0.44537128	     -0.19286237	      0.22141999	      0.14373742	      0.43635771	     -0.80853872	      1.22996579	     -0.02988679	     -0.49943927	     -0.98056978	      0.57673660	     -0.43358964	     -0.70948949	      2.14915876	     -0.63794191	     -0.29485080	      1.03704953	      1.91441233	      0.00000000	      0.00000000	      0.01745329
     13.46666700	      2.13654593	     -0.08900589	     -0.25732886	      2.77174286	      1.02583421	      0.26939265	      0.05317158	      0.25878690	      0.44392654	     -0.19642063	      0.15153234	      0.13049483	      0.39982726	     -0.78655493	      1.22718492	     -0.03196960	     -0.45891481	     -0.97275168	      0.63085705	     -0.45066451	     -0.71892252	      2.19590969	     -0.63161346	     -0.29714456	      1.03864823	      1.91539544	      0.00000000	      0.00000000	      0.01745329
     13.50000000	      2.16530892	     -0.08358314	     -0.25302411	      2.76979987	      1.02642670	      0.26858622	      0.03751094	      0.27893344	      0.45172642	     -0.19991165	      0.11896746	      0.12884279	      0.37941412	     -0.78692266	      1.22365425	     -0.03870367	     -0.44391813	     -0.97172516	      0.67910357	     -0.45619918	     -0.71561769	      2.20832268	     -0.64345392	     -0.30621189	      1.03568788	      1.91227222	      0.00000000	      0.00000000	      0.01745329
     13.53333300	      2.23984708	     -0.07823142	     -0.25303540	      2.76836018	      1.02539471	      0.26805517	      0.03882186	      0.27657752	      0.45958604	     -0.21466288	      0.02254715	      0.09359149	      0.31409692	     -0.72309527	      1.23456933	     -0.03787423	     -0.39246152	     -0.96409218	      0.73699751	     -0.49166431	     -0.79236622	      2.23412603	     -0.63207387	     -0.28976295	      1.03980303	      1.91765114	      0.00000000	      0.00000000	      0.01745329
     13.56666700	      2.29976904	     -0.09015581	     -0.24667203	      2.76933619	      1.02337610	      0.26468596	      0.05305025	      0.27460454	      0.46505797	     -0.22371755	     -0.05625949	      0.10209690	      0.25659879	     -0.66481193	      1.23271244	     -0.00049711	     -0.36435045	     -0.96739261	      0.79068911	     -0.50097312	     -0.87709201	      2.15362507	     -0.63900964	     -0.29275505	      1.06174200	      1.90876190	      0.00000000	      0.00000000	      0.01745329
     13.60000000	      2.33652170	     -0.08927962	     -0.24706305	      2.77088574	      1.01965330	      0.26651675	      0.04420276	      0.30246763	      0.46688064	     -0.23235310	     -0.09904369	      0.11114165	      0.23393112	     -0.62957762	      1.24919114	      0.00055036	     -0.34323884	     -0.97682104	      0.81268226	     -0.51938883	     -0.93919955	      2.02858711	     -0.62599238	     -0.28393424	      1.05280375	      1.91701219	      0.00000000	      0.00000000	      0.01745329
     13.63333300	      2.36658360	     -0.08649277	     -0.24548698	      2.77031727	      1.01528099	      0.26818544	      0.03777598	      0.33091651	      0.47444951	     -0.24653957	     -0.13705026	      0.11596778	      0.22458874	     -0.60677907	      1.25936658	     -0.00520459	     -0.32687029	     -0.98468714	      0.82542150	     -0.53221892	     -0.98039615	      1.93074861	     -0.61655168	     -0.28940581	      1.05454036	      1.92324266	      0.00000000	      0.00000000	      0.01745329
     13.66666700	      2.40160030	     -0.08433349	     -0.25120721	      2.77474855	      1.01136259	      0.26715138	      0.01106500	      0.35271131	      0.47943323	     -0.23371434	     -0.17962425	      0.12505800	      0.20090308	     -0.55689714	      1.27945330	     -0.00417444	     -0.31533501	     -0.98796201	      0.80301483	     -0.51637046	     -1.02907871	      1.85647064	     -0.62458514	     -0.28173377	      1.04748797	      1.92235736	      0.00000000	      0.00000000	      0.01745329
     13.70000000	      2.43681116	     -0.07529287	     -0.24878117	      2.77431644	      1.00662772	      0.26675543	     -0.00935477	      0.36498924	      0.48860727	     -0.23144228	     -0.21831506	      0.13097740	      0.19335284	     -0.53610341	      1.28749670	     -0.01505651	     -0.29545018	     -0.99067020	      0.80275440	     -0.51084748	     -1.04807505	      1.82546775	     -0.62054321	     -0.29589770	      1.04525687	      1.93016206	      0.00000000	      0.00000000	      0.01745329
     13.73333300	      2.45705667	     -0.07582406	     -0.24821532	      2.77660097	      1.00195678	      0.26655438	     -0.02182734	      0.38997263	      0.48928532	     -0.22830683	     -0.22903553	      0.13493762	      0.18686638	     -0.53845959	      1.29695269	     -0.01586059	     -0.28902418	     -0.98779299	      0.80218624	     -0.49845560	     -1.04710792	      1.82587368	     -0.61889658	     -0.30333250	      1.04346789	      1.92965102	      0.00000000	      0.00000000	      0.01745329
     13.76666700	      2.49961749	     -0.06973212	     -0.24687178	      2.77810630	      0.99748784	      0.26476457	     -0.04169302	      0.39759160	      0.49400980	     -0.22461474	     -0.24104468	      0.14459951	      0.16698449	     -0.53630809	      1.31373442	     -0.02461396	     -0.26947645	     -0.99660360	      0.78612292	     -0.49986986	     -1.06725139	      1.80504364	     -0.60880908	     -0.30259948	      1.00241656	      1.93592712	      0.00000000	      0.00000000	      0.01745329
     13.80000000	      2.54232162	     -0.06640688	     -0.24196884	      2.77693494	      0.99394798	      0.26228374	     -0.04844878	      0.39130733	      0.50584976	     -0.23354998	     -0.23735364	      0.15816156	      0.13852933	     -0.54912961	      1.31729484	     -0.02866010	     -0.24579268	     -0.99585731	      0.77696934	     -0.49672752	     -1.06439215	      1.78852649	     -0.59699437	     -0.32468259	      0.96758856	      1.93815781	      0.00000000	      0.00000000	      0.01745329
     13.83333300	      2.60367052	     -0.06919166	     -0.25392494	      2.77734476	      0.99181749	      0.26140580	     -0.03473180	      0.34521842	      0.54632289	     -0.28017522	     -0.20221885	      0.20396100	      0.09388102	     -0.56381445	      1.33505017	      0.00534987	     -0.19400434	     -0.98680334	      0.78118987	     -0.46327084	     -1.03437650	      1.78274454	     -0.56277123	     -0.35991781	      0.89851101	      1.94270948	      0.00000000	      0.00000000	      0.01745329
     13.86666700	      2.61936420	     -0.06874783	     -0.24509221	      2.77575704	      0.98895707	      0.25860465	     -0.04127527	      0.35780330	      0.55674812	     -0.29313750	     -0.20521009	      0.21254954	      0.08036079	     -0.56992256	      1.33319709	      0.00374373	     -0.19053490	     -0.99286156	      0.76749376	     -0.46758635	     -1.04689360	      1.78452738	     -0.56050729	     -0.36553790	      0.88594980	      1.94538746	      0.00000000	      0.00000000	      0.01745329
     13.90000000	      2.62739674	     -0.05974821	     -0.24625252	      2.77513536	      0.98491588	      0.25919356	     -0.05821637	      0.36881524	      0.57364766	     -0.30837675	     -0.23395888	      0.21473388	      0.09712899	     -0.54674278	      1.34706510	      0.00282710	     -0.17625251	     -1.00853855	      0.76616306	     -0.47759337	     -1.04536579	      1.78505893	     -0.55199816	     -0.37430781	      0.84581098	      1.95834350	      0.00000000	      0.00000000	      0.01745329
     13.93333300	      2.62528493	     -0.04827758	     -0.24496989	      2.77423795	      0.98152371	      0.25870383	     -0.07992004	      0.37495401	      0.58829938	     -0.32147177	     -0.26901970	      0.22068389	      0.11770395	     -0.51094350	      1.35295206	      0.00110414	     -0.16863425	     -1.01787143	      0.75188926	     -0.47911911	     -1.03154706	      1.79596179	     -0.54711893	     -0.39753183	      0.80525494	      1.96593043	      0.00000000	      0.00000000	      0.01745329
     13.96666700	      2.62643004	     -0.03554396	     -0.24048064	      2.77267898	      0.97850887	      0.25841311	     -0.09755126	      0.37571313	      0.59682415	     -0.33490270	     -0.29440093	      0.23189517	      0.13454763	     -0.48719264	      1.35508378	     -0.00732794	     -0.15960783	     -1.02688535	      0.74434806	     -0.48106574	     -1.01442233	      1.79500868	     -0.53935803	     -0.41346816	      0.75542098	      1.97651351	      0.00000000	      0.00000000	      0.01745329
     14.00000000	      2.62476454	     -0.02208940	     -0.23393184	      2.77120485	      0.97594460	      0.25734500	     -0.11380802	      0.36987378	      0.59921235	     -0.34594577	     -0.30892432	      0.24048932	      0.15049554	     -0.47508623	      1.35160417	     -0.00911907	     -0.15072310	     -1.03045590	      0.72972348	     -0.47394491	     -0.99625257	      1.80728094	     -0.53380426	     -0.43132145	      0.71114855	      1.97597667	      0.00000000	      0.00000000	      0.01745329
     14.03333300	      2.62538522	     -0.02074756	     -0.22831271	      2.77022729	      0.97393193	      0.25642714	     -0.11425616	      0.37036730	      0.59981866	     -0.34622915	     -0.30607580	      0.24033107	      0.14938325	     -0.47407849	      1.35260957	     -0.00921971	     -0.15019107	     -1.03008186	      0.73029266	     -0.47402466	     -0.99592257	      1.80704790	     -0.53385233	     -0.43197276	      0.71045337	      1.97600383	      0.00000000	      0.00000000	      0.01745329
     14.06666700	      2.64862624	     -0.00749544	     -0.21564998	      2.76649928	      0.97314783	      0.25486639	     -0.12028160	      0.34372823	      0.59931490	     -0.36805255	     -0.27084911	      0.21978133	      0.12371562	     -0.52373309	      1.33986801	     -0.00496886	     -0.11852278	     -1.02916823	      0.72280848	     -0.47643631	     -0.97539025	      1.80437826	     -0.51510064	     -0.43989645	      0.64029602	      1.97290598	      0.00000000	      0.00000000	      0.01745329
     14.10000000	      2.67595893	     -0.02041224	     -0.20637685	      2.76457234	      0.97529971	      0.25188104	     -0.08841262	      0.31052748	      0.61008411	     -0.39999712	     -0.18304105	      0.19386132	      0.05033027	     -0.59708261	      1.32650308	      0.01524761	     -0.10359737	     -1.01347112	      0.72069110	     -0.44851852	     -0.95505586	      1.79049000	     -0.49683229	     -0.43229007	      0.61563338	      1.96103635	      0.00000000	      0.00000000	      0.01745329
     14.13333300	      2.66425455	     -0.03727458	     -0.22445757	      2.76339254	      0.97815467	      0.25144518	     -0.06670149	      0.30485074	      0.68760466	     -0.48536092	     -0.07501976	      0.04908808	     -0.02251992	     -0.67862484	      1.33919164	      0.06591966	     -0.10267222	     -1.01641579	      0.73364318	     -0.41535095	     -0.93937249	      1.81442315	     -0.46349748	     -0.43277434	      0.57157687	      1.96035414	      0.00000000	      0.00000000	      0.01745329
     14.16666700	      2.64781621	     -0.04549562	     -0.23157398	      2.76553531	      0.97909159	      0.24873959	     -0.07176777	      0.31687256	      0.70853158	     -0.50235776	     -0.05167835	      0.00939975	     -0.04474881	     -0.69000167	      1.34760603	      0.04152111	     -0.13911058	     -1.01816934	      0.72065915	     -0.40029840	     -0.96166211	      1.80502160	     -0.48797300	     -0.41456263	      0.57646545	      1.97733758	      0.00000000	      0.00000000	      0.01745329
     14.20000000	      2.61819357	     -0.03709133	     -0.24269859	      2.76612889	      0.97975595	      0.25107452	     -0.08717869	      0.32539316	      0.72309796	     -0.50296966	     -0.09402608	     -0.02260599	     -0.00515673	     -0.65102172	      1.35126801	      0.04319169	     -0.14692989	     -1.02205571	      0.72996507	     -0.39471474	     -0.96127760	      1.81767285	     -0.50048722	     -0.42978667	      0.59339261	      1.98044710	      0.00000000	      0.00000000	      0.01745329
     14.23333300	      2.57977959	     -0.02172733	     -0.25567983	      2.76789605	      0.97923524	      0.25374100	     -0.11972949	      0.33991152	      0.73106336	     -0.49287838	     -0.20069825	     -0.05564504	      0.07285201	     -0.55310813	      1.35862165	      0.02588552	     -0.16315828	     -1.03067112	      0.73829741	     -0.39303828	     -0.98217573	      1.83129703	     -0.52688726	     -0.44482447	      0.61767827	      2.00256985	      0.00000000	      0.00000000	      0.01745329
     14.26666700	      2.54009342	     -0.00192792	     -0.25877702	      2.76995174	      0.97881647	      0.25555908	     -0.15620530	      0.35361527	      0.71514579	     -0.47008546	     -0.29898234	     -0.06402638	      0.14909217	     -0.45637244	      1.35366312	     -0.00879804	     -0.18600407	     -1.03380961	      0.74074204	     -0.38047584	     -1.00770395	      1.82906719	     -0.56331393	     -0.45820561	      0.65284106	      2.02409969	      0.00000000	      0.00000000	      0.01745329
     14.30000000	      2.52100207	      0.01063866	     -0.24911628	      2.77149681	      0.98056593	      0.25504922	     -0.17522243	      0.35323632	      0.68116045	     -0.44027049	     -0.33875245	     -0.05211264	      0.17753237	     -0.42315843	      1.33272415	     -0.04484805	     -0.20157743	     -1.02123132	      0.73590838	     -0.36210016	     -1.02932831	      1.79592192	     -0.59616063	     -0.45988862	      0.69475669	      2.03103637	      0.00000000	      0.00000000	      0.01745329
     14.33333300	      2.51559420	      0.01086229	     -0.25204686	      2.77263690	      0.98340400	      0.25513625	     -0.17469784	      0.34778021	      0.67836819	     -0.44007419	     -0.33580527	     -0.05228969	      0.17701258	     -0.42116134	      1.32791819	     -0.04532862	     -0.20164624	     -1.02265959	      0.73790020	     -0.36390390	     -1.02931411	      1.79526465	     -0.59783408	     -0.45796846	      0.69486767	      2.03119229	      0.00000000	      0.00000000	      0.01745329
     14.36666700	      2.50242953	      0.01167415	     -0.25398409	      2.77418328	      0.98649290	      0.25572132	     -0.17366399	      0.34172351	      0.66900498	     -0.42926012	     -0.33283611	     -0.05375171	      0.18513334	     -0.41039210	      1.31814024	     -0.04182521	     -0.20522810	     -1.00908005	      0.74453696	     -0.35623554	     -1.02728260	      1.79363615	     -0.60197728	     -0.45657646	      0.70940895	      2.03249135	      0.00000000	      0.00000000	      0.01745329
     14.40000000	      2.49449529	      0.01140531	     -0.25516614	      2.77475409	      0.98982340	      0.25525866	     -0.17064112	      0.33084359	      0.66615593	     -0.42877371	     -0.32979582	     -0.05507236	      0.19005816	     -0.40921018	      1.31150547	     -0.04084048	     -0.20869867	     -1.00881191	      0.74244441	     -0.36011797	     -1.03044197	      1.79371109	     -0.60066461	     -0.45288090	      0.71286398	      2.03351010	      0.00000000	      0.00000000	      0.01745329
     14.43333300	      2.46750610	      0.01526210	     -0.24566391	      2.77467828	      0.99335696	      0.25594494	     -0.16888087	      0.33003673	      0.63806905	     -0.40754636	     -0.31630271	     -0.06423809	      0.21098882	     -0.44794498	      1.27802114	     -0.03811296	     -0.21527247	     -0.98066130	      0.75085465	     -0.34989541	     -1.05226563	      1.79768410	     -0.60441810	     -0.44202238	      0.75717576	      2.03011899	      0.00000000	      0.00000000	      0.01745329
     14.46666700	      2.44901619	      0.01879001	     -0.23729461	      2.77524421	      0.99679913	      0.25628456	     -0.16631543	      0.32518144	      0.60753328	     -0.38569355	     -0.29296851	     -0.08073179	      0.22195127	     -0.50683257	      1.25991409	     -0.04201584	     -0.22117081	     -0.97724593	      0.75144783	     -0.35484260	     -1.07688528	      1.80346018	     -0.60400786	     -0.41987556	      0.78373225	      2.02456752	      0.00000000	      0.00000000	      0.01745329
     14.50000000	      2.41793976	      0.02015001	     -0.23247447	      2.77586428	      1.00057344	      0.25712507	     -0.16082426	      0.32203617	      0.58280994	     -0.36500199	     -0.27694846	     -0.10078285	      0.24292840	     -0.54347563	      1.23797423	     -0.03926263	     -0.23265760	     -0.96577710	      0.75049295	     -0.35872015	     -1.09222821	      1.81680815	     -0.60048384	     -0.40615531	      0.81654911	      2.02251703	      0.00000000	      0.00000000	      0.01745329
     14.53333300	      2.40278151	      0.01923554	     -0.23202923	      2.77598418	      1.00469158	      0.25611739	     -0.15292864	      0.29771896	      0.57959164	     -0.36499687	     -0.27078839	     -0.10457075	      0.25234482	     -0.54441619	      1.23124134	     -0.03730579	     -0.23998514	     -0.96741970	      0.74844831	     -0.36890767	     -1.09660359	      1.81587554	     -0.60177292	     -0.39597991	      0.81692979	      2.02319858	      0.00000000	      0.00000000	      0.01745329
     14.56666700	      2.36077589	      0.01345757	     -0.22121201	      2.77764249	      1.00875347	      0.25689291	     -0.13429305	      0.29823797	      0.54406331	     -0.34368945	     -0.23475895	     -0.11149745	      0.27224512	     -0.60211565	      1.19917035	     -0.03105058	     -0.26275623	     -0.94504307	      0.75610981	     -0.36789945	     -1.10399433	      1.81940431	     -0.60717050	     -0.36564543	      0.86674209	      2.01318095	      0.00000000	      0.00000000	      0.01745329
     14.60000000	      2.29927998	      0.00188304	     -0.21043386	      2.77830139	      1.01241853	      0.25692914	     -0.11472534	      0.32327203	      0.50624164	     -0.30612167	     -0.20325654	     -0.10211583	      0.30556601	     -0.62267789	      1.17754373	     -0.03545611	     -0.30887332	     -0.95232029	      0.76477493	     -0.40753247	     -1.08713912	      1.84317282	     -0.61312499	     -0.34589673	      0.90539575	      1.99564610	      0.00000000	      0.00000000	      0.01745329
     14.63333300	      2.27089639	     -0.00107250	     -0.21005767	      2.77965824	      1.01722112	      0.25614139	     -0.10189941	      0.30105636	      0.49413627	     -0.29215384	     -0.18273590	     -0.10316450	      0.31835857	     -0.62350215	      1.16471483	     -0.03814433	     -0.32424942	     -0.94528732	      0.77769475	     -0.42433679	     -1.06515970	      1.87427880	     -0.62489427	     -0.33382021	      0.90963843	      1.99273007	      0.00000000	      0.00000000	      0.01745329
     14.66666700	      2.22939714	     -0.00662494	     -0.20545122	      2.77933596	      1.02103928	      0.25553031	     -0.08277987	      0.28714556	      0.47646238	     -0.27449828	     -0.16050540	     -0.09266353	      0.35001155	     -0.63238309	      1.14457898	     -0.04268288	     -0.34943579	     -0.93921123	      0.79340703	     -0.45509297	     -1.00364862	      1.98760055	     -0.62182679	     -0.33764920	      0.92966196	      1.98740532	      0.00000000	      0.00000000	      0.01745329
     14.70000000	      2.18854203	     -0.01465633	     -0.20625569	      2.78083848	      1.02461757	      0.25525080	     -0.06421203	      0.27088797	      0.45940288	     -0.24779986	     -0.13959338	     -0.08297882	      0.37947503	     -0.62116940	      1.13234814	     -0.04197378	     -0.37624731	     -0.93268158	      0.78997227	     -0.47034113	     -0.92749940	      2.11851142	     -0.62991813	     -0.34340108	      0.94236451	      1.97788687	      0.00000000	      0.00000000	      0.01745329
     14.73333300	      2.14797313	     -0.03071173	     -0.20577627	      2.78227121	      1.02778417	      0.25466075	     -0.03810889	      0.26426853	      0.44290231	     -0.22232307	     -0.11358563	     -0.05956995	      0.39967586	     -0.60217305	      1.12234122	     -0.04048265	     -0.41080791	     -0.93076739	      0.76580795	     -0.48996211	     -0.84501267	      2.19015482	     -0.63158358	     -0.34741764	      0.95390757	      1.96675105	      0.00000000	      0.00000000	      0.01745329
     14.76666700	      2.12112549	     -0.04285958	     -0.21415093	      2.78622338	      1.03040191	      0.25587244	     -0.02144859	      0.24913615	      0.43006205	     -0.20163400	     -0.09116380	     -0.04907257	      0.40776216	     -0.57378053	      1.12611390	     -0.03067881	     -0.43102789	     -0.92542437	      0.72868618	     -0.48375106	     -0.82621162	      2.18987642	     -0.63645840	     -0.33048061	      0.95361480	      1.96097748	      0.00000000	      0.00000000	      0.01745329
     14.80000000	      2.06981407	     -0.07061500	     -0.20822500	      2.78861809	      1.03297869	      0.25294489	      0.00811975	      0.25898339	      0.41643041	     -0.18172570	     -0.05959959	      0.01675092	      0.42484510	     -0.52691499	      1.10984236	     -0.03251261	     -0.49312632	     -0.92357951	      0.67284985	     -0.48458205	     -0.75533151	      2.15837460	     -0.64307793	     -0.33850002	      0.97593695	      1.94364206	      0.00000000	      0.00000000	      0.01745329
     14.83333300	      2.04945851	     -0.07769498	     -0.21352667	      2.79173257	      1.03357601	      0.25401400	      0.01944807	      0.24303085	      0.40583185	     -0.16878719	     -0.04151217	      0.02679137	      0.43390549	     -0.51125503	      1.11232357	     -0.03047183	     -0.50837786	     -0.92059035	      0.63221740	     -0.47632238	     -0.75703486	      2.16568588	     -0.63604542	     -0.32109508	      0.97903331	      1.94211656	      0.00000000	      0.00000000	      0.01745329
     14.86666700	      2.01680373	     -0.09155684	     -0.21075623	      2.79564157	      1.03391106	      0.25229806	      0.03743868	      0.22914654	      0.39711354	     -0.16246542	     -0.01146875	      0.06243277	      0.44169988	     -0.49844441	      1.10335136	     -0.03594572	     -0.54662349	     -0.91535270	      0.60450807	     -0.46711907	     -0.74200935	      2.16754981	     -0.64137384	     -0.31652998	      0.99420429	      1.92682135	      0.00000000	      0.00000000	      0.01745329
     14.90000000	      2.00047827	     -0.09115698	     -0.21091810	      2.79845414	      1.03254013	      0.25137040	      0.04232269	      0.20132576	      0.39626292	     -0.16365074	     -0.00282786	      0.06190698	      0.44955076	     -0.49675462	      1.09887919	     -0.03496477	     -0.55973444	     -0.91579816	      0.60934423	     -0.47850578	     -0.74059036	      2.16932692	     -0.63922563	     -0.30617803	      0.99398905	      1.92713543	      0.00000000	      0.00000000	      0.01745329
     14.93333300	      1.97061974	     -0.10614954	     -0.20819986	      2.80080043	      1.02910882	      0.25166961	      0.07703861	      0.18350343	      0.39108345	     -0.16923248	      0.04663758	      0.10249126	      0.46785310	     -0.52744922	      1.10482524	     -0.05210686	     -0.59997516	     -0.91488939	      0.65688860	     -0.47853328	     -0.70820163	      2.21728858	     -0.62191329	     -0.29911642	      1.02035829	      1.91665327	      0.00000000	      0.00000000	      0.01745329
     14.96666700	      1.95540267	     -0.10655513	     -0.20959884	      2.80622835	      1.02549405	      0.25041999	      0.08021625	      0.15517454	      0.39093354	     -0.16816925	      0.05609463	      0.10021714	      0.47527470	     -0.52501138	      1.10382413	     -0.04645622	     -0.61467229	     -0.91641400	      0.65602447	     -0.48843117	     -0.70968852	      2.21748609	     -0.61936704	     -0.28696810	      1.01877301	      1.91653737	      0.00000000	      0.00000000	      0.01745329
     15.00000000	      1.91214810	     -0.14685135	     -0.22395582	      2.81484206	      1.02047430	      0.25150663	      0.13059024	      0.16923719	      0.40479507	     -0.17058948	      0.17390634	      0.17669633	      0.48497408	     -0.59247326	      1.15062917	     -0.03180790	     -0.69208232	     -0.95010232	      0.68072626	     -0.49336433	     -0.69412419	      2.23251822	     -0.60578862	     -0.27003514	      1.04147568	      1.90411385	      0.00000000	      0.00000000	      0.01745329
     15.03333300	      1.89834099	     -0.14536215	     -0.22625937	      2.81953833	      1.01489676	      0.25046566	      0.13640795	      0.14497272	      0.40761009	     -0.16713955	      0.18298449	      0.17206151	      0.49132538	     -0.58933502	      1.15072559	     -0.02806244	     -0.70183579	     -0.95168747	      0.67798697	     -0.49962946	     -0.69483018	      2.22960599	     -0.59773965	     -0.25849325	      1.04306207	      1.90572554	      0.00000000	      0.00000000	      0.01745329
     15.06666700	      1.87670186	     -0.15721628	     -0.24259464	      2.82653707	      1.00930442	      0.25259427	      0.15816091	      0.12357994	      0.42096016	     -0.16031339	      0.24332223	      0.18081488	      0.49500562	     -0.62924967	      1.18757468	     -0.01328022	     -0.72990912	     -0.97957986	      0.66942234	     -0.47108622	     -0.66930955	      2.20501899	     -0.58587658	     -0.24878387	      1.08100859	      1.89201106	      0.00000000	      0.00000000	      0.01745329
     15.10000000	      1.84912996	     -0.16526898	     -0.26055795	      2.83323617	      1.00265733	      0.25370333	      0.17323390	      0.11350808	      0.44409037	     -0.15932262	      0.30125242	      0.18255205	      0.50494651	     -0.66015605	      1.21816019	     -0.00621474	     -0.76030013	     -0.99512475	      0.65003124	     -0.44623730	     -0.64469486	      2.23140874	     -0.58032307	     -0.24678472	      1.09989000	      1.89584655	      0.00000000	      0.00000000	      0.01745329
     15.13333300	      1.83201254	     -0.16792313	     -0.27377927	      2.83947721	      0.99654596	      0.25416441	      0.18188351	      0.10068603	      0.45775109	     -0.15462417	      0.33356356	      0.17573130	      0.50899312	     -0.67535230	      1.23731136	      0.00160097	     -0.77724474	     -1.00432339	      0.61988869	     -0.41858652	     -0.63735241	      2.23539575	     -0.56973599	     -0.23668464	      1.11325820	      1.89372119	      0.00000000	      0.00000000	      0.01745329
     15.16666700	      1.80535274	     -0.17512706	     -0.29025331	      2.84608124	      0.99050487	      0.25445682	      0.19101246	      0.09329200	      0.48869907	     -0.16022470	      0.39217343	      0.16655068	      0.50954108	     -0.73351304	      1.26610053	      0.00711170	     -0.80804457	     -1.02156150	      0.59116405	     -0.35460417	     -0.62081567	      2.21988045	     -0.56204423	     -0.22895604	      1.13711489	      1.89456222	      0.00000000	      0.00000000	      0.01745329
     15.20000000	      1.77839091	     -0.17811564	     -0.30651297	      2.85281984	      0.98458726	      0.25540085	      0.19647421	      0.08666988	      0.51602167	     -0.16809967	      0.44376287	      0.14995958	      0.50628126	     -0.77750270	      1.29001306	      0.01251780	     -0.83449714	     -1.03288550	      0.54824733	     -0.28765182	     -0.62783728	      2.20944428	     -0.56101811	     -0.21760806	      1.14972135	      1.89048585	      0.00000000	      0.00000000	      0.01745329
