# Supplementary material for: Simulation of Human Movement in Zero Gravity
Source: Sensors (Basel). 2024 Mar 9;24(6):1770. doi: 10.3390/s24061770 (PMC10976247; doi:10.3390/s24061770)
Supplement: Supplementary file 1 [file sensors-24-01770-s001.zip › supplementary/motion_data/13 Hips/motion.trc]

PathFileType	4	(X/Y/Z)	sample.trc
DataRate	CameraRate	NumFrames	NumMarkers	Units	OrigDataRate	OrigDataStartFrame	OrigNumFrames
0.033333333333333333	0.033333333333333333	457	32	m	0.033333333333333333	1	457
Frame#	Time	PELVIS			SPINE_NAVEL			SPINE_CHEST			NECK			CLAVICLE_LEFT			SHOULDER_LEFT			ELBOW_LEFT			WRIST_LEFT			HAND_LEFT			HANDTIP_LEFT			THUMB_LEFT			CLAVICLE_RIGHT			SHOULDER_RIGHT			ELBOW_RIGHT			WRIST_RIGHT			HAND_RIGHT
		X1	Y1	Z1	X2	Y2	Z2	X3	Y3	Z3	X4	Y4	Z4	X5	Y5	Z5	X6	Y6	Z6	X7	Y7	Z7	X8	Y8	Z8	X9	Y9	Z9	X10	Y10	Z10	X11	Y11	Z11	X12	Y12	Z12	X13	Y13	Z13	X14	Y14	Z14	X15	Y15	Z15	X16	Y16	Z16
1	0	3.066205556582537	1.236110071480103	0.4540812710028255	3.040474448721692	1.415601135733875	0.4426151692703267	3.025975202417561	1.560039076593432	0.4394923460638807	3.045596746083008	1.779238605728802	0.4624169082459632	3.025586197319757	1.741933120540844	0.4887852556110181	2.960049580781964	1.692105095712773	0.608422223612034	2.972028344909833	1.416317410422036	0.6588683331501861	2.892186290977888	1.194248515755683	0.6360837843818933	2.88461100631892	1.103188581201966	0.6676726482962331	2.903948890159903	1.058931072285554	0.5654562335527699	2.909597016730912	1.066759693792587	0.5904650452175452	3.060900506977398	1.743857255058272	0.42965969768404	3.130137459702711	1.710077683478015	0.3223715662285354	3.203483609314711	1.431945584757898	0.3041097797671001	3.135079123016733	1.21049417023414	0.2475602078864332	3.152002102375973	1.107451118100787	0.2424635029074196
2	0.03333300000000072	3.076808960725126	1.235273594249876	0.4526453652229783	3.05097959443003	1.415014801460161	0.4404356070228346	3.035986963664127	1.559607138071963	0.4362443467493979	3.055420609947423	1.779222652549272	0.457746355722999	3.035181149763592	1.741924279090596	0.4843303422942163	2.96770567511015	1.693041374184483	0.6044157773249226	2.979272794259782	1.416460815331673	0.6547430294370167	2.902687552256177	1.193479115687969	0.6304347791746296	2.898599839162359	1.101579219148104	0.6622604192490242	2.91486296861409	1.048307437560773	0.5678541242958737	2.919462402046595	1.064284631003343	0.5852268208675651	3.071033480617538	1.743688916565165	0.425226910747418	3.140931075014047	1.710735966542372	0.3178757951807935	3.211440512392162	1.43236898910433	0.300937294165568	3.134989240291354	1.213230790018521	0.2390531527513012	3.152145600546953	1.109019015586231	0.2332369946311612
3	0.0666670000000007	3.087481795536579	1.234434056620778	0.4512258408339685	3.061541847107083	1.414410275519258	0.4382678864409517	3.046049652576384	1.559145088548732	0.4330101936711949	3.065211072622485	1.779174591154563	0.4530560257766584	3.044765674020092	1.741888042426177	0.4798601957306274	2.975448267925672	1.693945633885497	0.6003824540895653	2.986615794254049	1.416579705472706	0.6504685646678233	2.91301505968232	1.192805028825593	0.6245516582916304	2.911975194118084	1.100045930734297	0.6561884808636178	2.925329743280833	1.037701885919397	0.5699698714984612	2.92901492016406	1.062018695025388	0.5796618041505237	3.081133172642244	1.743486003176109	0.4207828487178306	3.151626040012352	1.711335942092038	0.3133259159265	3.219455323723489	1.432829710252777	0.2978656924156499	3.135378428385942	1.217283883156127	0.2308982776931358	3.152163624337736	1.112785564125565	0.2259178770737906
4	0.1000000000000005	3.098278572425343	1.233581337599105	0.4498437546179062	3.072215149741349	1.413766030709706	0.4361281966635236	3.056229746972327	1.558623341869282	0.4298100027335328	3.07494750539408	1.779068418965117	0.4483240948374637	3.054347251042703	1.741806342493969	0.4753588318034204	2.983391535833962	1.694808918402776	0.5962852764862434	2.994083614171146	1.416677710351288	0.6459578165528678	2.922751235940205	1.192351736368321	0.6182634935612866	2.923853346379966	1.098751033430911	0.6490351443624557	2.934923708082442	1.027354420957021	0.5717146902807643	2.937802534214811	1.060211226417033	0.5735475760216158	3.091174429863473	1.743215580081517	0.416316319544928	3.162112462987343	1.71178760024569	0.308647006324914	3.227717597220556	1.433133791893703	0.2949271550459328	3.1372183290083	1.221484085680514	0.2234579980773494	3.152749897191755	1.116336897936416	0.2212488031993523
5	0.1333330000000004	3.109225064742386	1.23271575967069	0.4485205852223717	3.083019569986859	1.413073541999536	0.4340343895310415	3.066549224231728	1.558026994840584	0.4266649415520689	3.084619122309783	1.7788907292966	0.4435344748232707	3.063942115706271	1.741676374152153	0.4708155207409762	2.991680529142044	1.695663355323226	0.5920996881845239	3.001778056253572	1.416822000468547	0.6411634609063828	2.931569944909532	1.192273873567471	0.6114774653773257	2.93349027358587	1.097938739341976	0.6406192845493069	2.943207922460794	1.017917943008529	0.5728174204196208	2.945617146665188	1.059083220535995	0.5671318093391157	3.101129721428028	1.742855188795308	0.4118207242500621	3.172244625619644	1.712007626765627	0.3037459479885288	3.236553685422438	1.433119704795094	0.2918168475581431	3.141181049125116	1.2263205652735	0.2167641904941722	3.154060265030572	1.12204204457785	0.216942167372497
6	0.1666670000000003	3.120287469808272	1.231848402558745	0.447276180846663	3.093922046959669	1.412343894509361	0.4320056637459755	3.076961906388531	1.557365636389244	0.4235965841796851	3.094216862404862	1.778651777187531	0.4386905502107032	3.073560965268144	1.741518457749743	0.4662369653459097	3.000462541591342	1.696571932880496	0.5878420608809074	3.009967372540928	1.417094803548343	0.6360518651244542	2.939674989537607	1.192682693723381	0.604224443744514	2.941135597354407	1.097835250343575	0.6311184202484212	2.949958343461796	1.010326029660709	0.5726799071529366	2.952718247712057	1.058795199323253	0.5607712196719239	3.110962936431335	1.742406052983779	0.4073040281135178	3.181843699444729	1.711940935434048	0.2985379757377783	3.245282519401441	1.432578001235936	0.2880641325725286	3.146493940656208	1.229879628372606	0.2111088699637126	3.15382034116814	1.126090068407616	0.2110008809199919
7	0.2000000000000002	3.131374293205579	1.231000749184377	0.4461264445081264	3.104844722606078	1.411605742355666	0.4300616326981085	3.087382383264121	1.556671705040105	0.4206290786497016	3.103712861470303	1.778384336535121	0.4338251481195655	3.083183852339635	1.741370393370517	0.461654839607162	3.009823598422171	1.697565551257461	0.5835567184272837	3.01887044812228	1.417486103807303	0.6306064319633052	2.947459436364471	1.19359438424144	0.5966020784089291	2.948126640418624	1.098604863573563	0.6210870802599165	2.955375018236251	1.005780579146223	0.5703515391861912	2.959560995325346	1.059417381335485	0.5546294622416509	3.120624349161889	1.74189593642052	0.4027979959958382	3.190761622371689	1.711576453542402	0.2929936738520628	3.252857256244623	1.431332318797739	0.2833245298400922	3.151508501624862	1.230209069812594	0.2064641653571553	3.153868997822623	1.126507876960593	0.203900945305107
8	0.233333	3.142346771792975	1.230201074614397	0.4450742440054966	3.115675924921126	1.410893491135061	0.4282178276738934	3.097720547910231	1.555984296220069	0.4177886950833025	3.113071211419349	1.778119479883148	0.4289994892896052	3.092769415882932	1.741263009087139	0.4571231633319971	3.019760370530276	1.698643635921904	0.5792823477336339	3.028541670312627	1.417956535570345	0.6247319617163609	2.955176998953799	1.194998657110538	0.5885762307920382	2.956267868870057	1.100405205642102	0.6109723714078815	2.960262730047948	1.005010194300371	0.5654993640076031	2.96649688144088	1.060973901200814	0.5483799170608011	3.130067661532939	1.741357917913173	0.3983585541436284	3.198950576161788	1.710946548949939	0.2871587376814149	3.259285255913362	1.429361071527082	0.2775135100130713	3.155477133430283	1.226992558310401	0.202601712000789	3.155695926266343	1.122864161750002	0.1967152907098416
9	0.266667	3.152989155345623	1.229487032265099	0.4441075159507635	3.126244357055969	1.41024927838558	0.4264856092392926	3.107866840118841	1.555351538612872	0.4151066291582677	3.122230956552975	1.777887768674737	0.4243070497042836	3.102235509075399	1.741221217287984	0.4527224142843058	3.030125702705619	1.699790016190073	0.5750602576188218	3.038814087282469	1.41850292148757	0.6184068685705824	2.962884934704522	1.196889828133413	0.5800823532870381	2.966852847760635	1.103383666269121	0.6009584043547314	2.965771328932655	1.008085069684743	0.5589721257067954	2.973647704769282	1.063458464955366	0.5412181009873284	3.139236216191104	1.740832105631016	0.3940691339574436	3.2064562530586	1.710136464943612	0.2811717739409115	3.265680977286807	1.426945366474445	0.2708601773098794	3.159636019933977	1.221613044254831	0.1993376455223613	3.160789586948381	1.116375595420559	0.1906054150339764
10	0.3000000000000007	3.163017303639583	1.228899300490355	0.4432114444596934	3.136304056192671	1.409717429837694	0.4248797827374043	3.117640865306399	1.554824950142777	0.4126269613231818	3.131061966986349	1.777720192757838	0.4198812103695259	3.111416268084699	1.741262799011394	0.4485706126870588	3.040589800408515	1.700994845363942	0.5710150509731852	3.04925117250987	1.419175626336338	0.6119043104289709	2.970217594713236	1.199263399117955	0.5712848861627002	2.979659272062242	1.107578541661531	0.5907834406407187	2.972576131400982	1.014252895536738	0.5522884353475345	2.980983595531735	1.066824092465482	0.5326875350530911	3.148018074857746	1.740366466973569	0.3900459301862949	3.213304187565242	1.709276527714701	0.2752723352343724	3.272600091353942	1.424683637277955	0.2638331169390924	3.164742431105492	1.216580928410449	0.1967877721211142	3.168706059422204	1.11023018244921	0.1866125302352508
11	0.3333330000000005	3.172139586758841	1.228457683810394	0.4423711811846859	3.145576740695774	1.409319036512542	0.4234167959748533	3.12680581294283	1.554431553401331	0.4103979857760245	3.139383911147838	1.777625104953924	0.4158723841478483	3.120086159638382	1.741376708982158	0.4448016686270838	3.050712131699324	1.702202325967264	0.5673075876892807	3.059223192606007	1.419942916592277	0.6056046575791657	2.976217547195634	1.202059257551907	0.5623683859668406	2.992839837412262	1.112806924841479	0.5798238438844719	2.980578690045609	1.021905919410585	0.5464233720683025	2.98801056815496	1.070867059449414	0.5230143649859046	3.156259468308851	1.739991302181013	0.386418766026807	3.219497550623194	1.708496096158542	0.2697473476966874	3.279702893983671	1.423163550037275	0.2569526289222181	3.170957036078922	1.213619947112022	0.1951205860678847	3.179219719757612	1.107317560509715	0.1847187261516521
12	0.3666670000000005	3.180104483382452	1.228148471638754	0.4415737366291846	3.153806893380345	1.409043886040782	0.4221141966435037	3.135117566223213	1.554166879578218	0.4084670650723672	3.147020982558224	1.777586317676126	0.4124242148479168	3.128018993740252	1.741528319515967	0.4415431443287756	3.060015737293475	1.703335755963016	0.5640708620450637	3.068088751312037	1.42073987095374	0.599989050570179	2.979933276126214	1.205143570837195	0.5535816915107689	3.003562830689826	1.118633310836876	0.5676345866732796	2.989202642351616	1.02914745619218	0.5413772745722973	2.993836801094117	1.07518651137745	0.513318277711978	3.163813099714703	1.739709706637584	0.383312420925447	3.225089098244959	1.70786867114562	0.2648856941417901	3.28621073595025	1.422534810896019	0.2507935196920912	3.17749560650451	1.21225052047024	0.1942493590673821	3.191627962377469	1.106974477130901	0.1846981139462339
13	0.4000000000000004	3.186734044781393	1.227934736084211	0.4408129253119376	3.160801505585549	1.408862083381898	0.4209919075806307	3.142370360234219	1.554007337214005	0.4068800420173956	3.15384243440261	1.777576652939746	0.4096567931055147	3.135039524862789	1.741680073681672	0.4389026704314966	3.068092128885493	1.704325859245757	0.5613897034865447	3.075383113043749	1.421491011403183	0.5953227996732545	2.981458094578654	1.208257910181809	0.5452815484786682	3.010392651763663	1.124492293835669	0.5547102208245165	2.997229167118565	1.035510909789427	0.536888525821917	2.997732182470434	1.07937930314944	0.5047136429190274	3.170569404349561	1.73950466344236	0.3808329108774824	3.230181880790872	1.707412232325918	0.2609353082245614	3.292157998094061	1.42263982474026	0.2458981265706355	3.184689134053143	1.21125107510677	0.1941388533881147	3.205295734601806	1.1073375265751	0.186573351040417
14	0.4333330000000002	3.191947642100121	1.227769916852629	0.440095205738407	3.166465855629757	1.408734798044953	0.420071320427079	3.148454603217917	1.553919926947339	0.4056766347918773	3.159779389768341	1.777566196622533	0.4076630048583552	3.141050436176077	1.741795629800293	0.4369649383029634	3.074677607375229	1.705122250771445	0.5593250596082455	3.080983343639917	1.422126405968278	0.5916510823137923	2.981794651357684	1.211069083879829	0.5378884045462941	3.014007720966138	1.129806854713479	0.5420484071394863	3.004017872723892	1.040893129720236	0.5328074314165669	2.999855343720314	1.083058025765113	0.4977007649400683	3.17647362457749	1.739351202404807	0.3790627565660245	3.234879908638843	1.707107140169023	0.2580816629463295	3.297895326239845	1.423234845013598	0.2424614131703952	3.192831224367736	1.209858332017717	0.194673265048212	3.219172122312215	1.107183335055112	0.1902712163974082
15	0.4666670000000002	3.195733140044676	1.227606827948528	0.43943936447416	3.170766893136067	1.408619677356833	0.4193733527512231	3.153316479613616	1.553865514115746	0.4048869579296022	3.164793798590322	1.777522247804691	0.4065090770634125	3.145996649507326	1.741836742369938	0.4357915567209336	3.07959499849016	1.705693647769088	0.5579293350869908	3.084955438260616	1.422601521016227	0.5889982281814358	2.982242958144862	1.213239662452578	0.5318630715012486	3.016216977005812	1.13407472816178	0.5310905541958627	3.009452814774378	1.045016358945222	0.5291914874995485	3.001208140366368	1.085858073507515	0.4923285786174332	3.181497815735646	1.739219829086493	0.3780604784446152	3.239261798918444	1.706914751490251	0.2564560121955516	3.3035464523732	1.42410644275527	0.2406108822698077	3.20188425189652	1.208660529622745	0.1955020005341419	3.231399614423577	1.106455304515045	0.1950541222268034
16	0.5	3.198138507112676	1.22740388751889	0.4388689049895184	3.173724063441977	1.408477083822667	0.4189143754455498	3.156941944481307	1.553804063158277	0.4045261789493914	3.168885807885452	1.777411934252871	0.4062242239154504	3.149874581607004	1.741768815651062	0.4354110618499635	3.08279653244053	1.706029039153908	0.557228196067704	3.087343612260531	1.422901106206789	0.5873404434549724	2.983258556754447	1.214564092778911	0.5275071308342898	3.018025209311261	1.137029150256362	0.5229287106784034	3.013546168778027	1.047616334092341	0.5261537794594997	3.002532517788728	1.087534898424546	0.4884663189497473	3.18564129926623	1.739077266611354	0.3778515034443478	3.243360233852907	1.706772184108662	0.256112547244992	3.308868999640323	1.424968493651032	0.240344704667252	3.210458508277019	1.208387375895154	0.1961786243900356	3.241044024498734	1.106322594005103	0.1996388845797056
17	0.5333330000000007	3.199262686863121	1.227132069814879	0.438407730927418	3.175406163589683	1.408277915115209	0.4187041882702331	3.15936417199366	1.553704075050191	0.4045939791905611	3.172087569318131	1.777210879049567	0.4067961085294425	3.152727911663957	1.74157091298009	0.4358147771454732	3.084369054197877	1.706128504426244	0.5572105468111077	3.088162153009192	1.423016217395504	0.5864858125887082	2.984640752450864	1.21495928033172	0.5249015366458654	3.019822248641495	1.138578716453613	0.5181855037493973	3.016488660230204	1.048469403926146	0.5240220235583384	3.003857272802638	1.08799168444803	0.4860795913234203	3.188926171419733	1.738894297725937	0.378424688984946	3.247155924046055	1.706606835417606	0.2570224682696794	3.313677157945372	1.425523325161133	0.2416124871815607	3.217721046283979	1.208924721908306	0.1966573248067092	3.248437042290226	1.107358264595575	0.203015071919103
18	0.5666670000000007	3.199233653358346	1.226775179489506	0.4380766079604336	3.175906929196839	1.40800536287625	0.4187449713294304	3.160636931536194	1.553546059118546	0.40507517676177	3.174431598861106	1.776908380963399	0.4081770121440856	3.154611075464817	1.741237565076432	0.4369622394529459	3.084474884824258	1.70597999266355	0.5578461835901072	3.087413962388162	1.42289150793466	0.5861965343377069	2.985876778900626	1.214421244291098	0.5239484712428404	3.021508633202314	1.138724123111059	0.5171032956674058	3.018410656779829	1.047368668762411	0.5232564928908906	3.004646363262565	1.087228984068303	0.485298340920989	3.191371985685702	1.738653314135643	0.3797371643244742	3.250562721938069	1.706356001328369	0.2590914884980964	3.317430341769114	1.425515781487358	0.2444456850116077	3.222696276763635	1.2090488826245	0.1974761593587951	3.253232990791258	1.107702929317918	0.2044360376027367
19	0.6000000000000005	3.198223554523837	1.226339424010978	0.4378922382663603	3.175376778591811	1.40766647962669	0.4190314055073183	3.160865759978696	1.553333323493484	0.4059389652411399	3.175984315719212	1.77651766972259	0.4102904772775945	3.155616614296537	1.740787874417565	0.4387857633508171	3.083349886493974	1.705574358748719	0.5590808846954309	3.085201105723495	1.422469863543435	0.5863447857429805	2.986610283083785	1.213016477590648	0.5244721790659586	3.022799268917747	1.13761675112717	0.5193234517982726	3.019407621132063	1.044529671601661	0.5241320468808477	3.004702520797118	1.085359662465207	0.4862424967118074	3.193032776264622	1.738359489589402	0.3817200237938262	3.253521367698058	1.705997456935315	0.2621778904852948	3.320226829380262	1.424891538009721	0.2487433929827624	3.226113991338769	1.208374852946057	0.1989560898053964	3.256201984322441	1.10686397709931	0.2044138797452349
20	0.6333330000000004	3.196442098823861	1.225856962722898	0.4378672227606004	3.174014382842784	1.40729504819822	0.4195506382340275	3.160194710339438	1.55309402489221	0.4071390966244243	3.176834099394606	1.776078022092794	0.4130321717755595	3.155861943207309	1.740267882501896	0.44119071711742	3.081285953922754	1.704915260458972	0.5608310060222688	3.081754444927595	1.421715625957226	0.5869213865645523	2.986658084433047	1.210882996439908	0.5262665564183933	3.023267545824008	1.135540681024798	0.524002133683122	3.0194930253884	1.040605501818408	0.5267112381043422	3.004186565668511	1.082612623469518	0.4889624145700042	3.193986215695944	1.738042714653075	0.3842794753709381	3.25598485280251	1.705552875874981	0.2660936863513951	3.322208355685929	1.423793593665818	0.2541144411253947	3.228657623520265	1.207418920015743	0.2010028832353243	3.257856982207061	1.105636596880039	0.2042487860739598
21	0.6666670000000003	3.194091427392796	1.225380150008912	0.4380069343941788	3.172018052181923	1.406944259504613	0.4202815389871074	3.158776332937995	1.552876078230535	0.4086184359526439	3.177074078907506	1.775647302643978	0.4162800224759852	3.155465485378251	1.739742496625069	0.4440647631007849	3.07856018182872	1.704034713777467	0.5629968234233008	3.077352369305563	1.420643304731602	0.5878928662357448	2.986002969027885	1.208211191430496	0.5290386668715429	3.02270073353526	1.132792207278621	0.5302738975517863	3.018771640642939	1.036146711878553	0.5308318721925951	3.003058668099935	1.079275162940651	0.4932197351242236	3.19431952107394	1.737751395168176	0.3873058917050102	3.257929294726545	1.705065740052542	0.2706366697189472	3.323405982596837	1.422408202423617	0.2602796702470934	3.230993550886	1.206346183955234	0.2035462720300791	3.258759732529219	1.104476155647418	0.2049228332613122
22	0.7000000000000002	3.191367218786998	1.224979163282741	0.4383067891785163	3.169585617772404	1.406685681074302	0.4211937590452087	3.156784590654282	1.552748819987241	0.4103108807615136	3.17679762519844	1.775306753729824	0.419895666156703	3.154545821356604	1.739300161253339	0.4472795146780245	3.075436319981258	1.703012426648653	0.5654596384353326	3.072443034156289	1.419353470747499	0.5891857941690016	2.984790687486294	1.205270926003049	0.5323499840515502	3.021069215274318	1.129702864602086	0.5371465449329611	3.017435972903911	1.031638872266968	0.5359462766094536	3.001166612374257	1.075716530387205	0.4984056973899266	3.194125680382244	1.737556524461048	0.3906753813869759	3.259331667292662	1.704595529554007	0.2755878005464651	3.323589378877554	1.420989264899182	0.2667396367887347	3.233349300743368	1.20494807103054	0.2064724636583519	3.25906275312532	1.103132224810219	0.2070594642969328
23	0.733333	3.188460831853868	1.224711232175884	0.4387531206979715	3.166906326692896	1.406575652477895	0.4222515871331527	3.154402287459677	1.552767649198749	0.4121509916921269	3.17609946134173	1.775122818248155	0.4237390359064561	3.153222993450679	1.739013176065619	0.4507062405933037	3.072150656293892	1.701933558621489	0.5681182649936051	3.067520014598319	1.417954109856081	0.5907537697336289	2.983112343452498	1.202357263910168	0.5357232775011374	3.018487150329978	1.126617274417141	0.5435663137774773	3.015799394442801	1.027442088946877	0.5413338074824545	2.998730924486777	1.07233063798606	0.5036663566453772	3.193500982068421	1.737515849906823	0.3942620961856124	3.26017823183187	1.704189659464591	0.2807406484779816	3.322494383452304	1.419758606924838	0.2729335786560152	3.235143286943696	1.202971577771536	0.2096699107759349	3.258318588145643	1.100394430653216	0.2108324993765635
24	0.766667	3.185531753452409	1.224608862081583	0.4393201852899322	3.164133196530348	1.406640201572205	0.423413778251945	3.151785356642249	1.552955090016001	0.4140746062281302	3.175068156812255	1.775121641754887	0.4276737775976971	3.151604007409772	1.738912414454121	0.4542195291095888	3.068869479861745	1.700863237335265	0.5708757324304021	3.062888533287868	1.416533690388683	0.5925044161644749	2.981007384152959	1.199709574144165	0.5387543253856515	3.015618134172961	1.123817631925679	0.5486450346871413	3.014238992694982	1.023645801280049	0.5462560132975067	2.996329705030194	1.069452276223987	0.5080324963902287	3.192536985396953	1.737650188124336	0.3979433904394384	3.260510334523757	1.703863906113183	0.2859260702241929	3.320036698192806	1.418827033224014	0.2785445417927463	3.234899330185738	1.201519802460014	0.2128446733768612	3.25614695842898	1.098352496602006	0.2151469033654893
25	0.8000000000000007	3.182710181002006	1.22466866806682	0.4399778059022986	3.161394398412511	1.406864528724454	0.4246367562435164	3.149077840277997	1.553290313827773	0.41602061047168	3.17379174234963	1.775281447116847	0.4315691069312442	3.149786955865271	1.738979736343886	0.4576982904096131	3.065689360205381	1.699857174297712	0.5736294360276343	3.05866353347075	1.415190840628335	0.5943998214400357	2.97841483857923	1.197508329879341	0.5412450949449763	3.012647334600969	1.12151908948464	0.5520078165095907	3.012892203462903	1.020410799705548	0.5502905718135628	2.994247365090626	1.067315795922602	0.510954481354461	3.191328967879864	1.737935031355482	0.4016024356222329	3.260444728033834	1.703599643867904	0.291013754622794	3.316496948871658	1.418163552127604	0.2836184992306942	3.232681763125654	1.200768386899935	0.2159043041628328	3.253872608867288	1.09785942553889	0.2195221624950388
26	0.8333330000000005	3.180105347289634	1.224857396789805	0.4406902660921577	3.158804822737555	1.40720314512585	0.4258737643994205	3.146423599950068	1.553722002686255	0.4179280815261819	3.172369687093959	1.775550120117423	0.4352938173774996	3.147878680474259	1.739167820745981	0.4610201239597608	3.062687659129091	1.698964922929754	0.5762408761594373	3.054935917125023	1.414028092364517	0.5963394852875232	2.975316991545106	1.195870908458549	0.5430938767728802	3.009484377707357	1.119858389595318	0.5536954817711122	3.011661110832256	1.017960352850956	0.5531346746576997	2.992660718599289	1.066046666946507	0.5122788046894754	3.189982448588013	1.738314709188818	0.405123071196565	3.260129141884941	1.703353011829583	0.2958751807566961	3.312979354138232	1.417673926039087	0.2880746120415147	3.23043685159722	1.200005262987782	0.2187203925884313	3.253295012147012	1.097591711800727	0.2235538078570861
27	0.8666670000000005	3.177797254351722	1.225122574242773	0.4414194029501418	3.156452226711464	1.407591588217481	0.42707848561523	3.143948537441106	1.554180733697566	0.4197424896348503	3.17088627457857	1.775858761438381	0.4387286534775207	3.145967840315703	1.739412027643869	0.4640742671522224	3.059888292367825	1.698227587493943	0.5785782982031495	3.051762778123436	1.413150886475203	0.5983201066039299	2.97180485668161	1.194854294994603	0.5443224857169042	3.00614324483047	1.118903916626824	0.5540562582607381	3.010326209815458	1.016498234492025	0.5545753388779058	2.991722835491634	1.065659746424984	0.5122544734260139	3.188589517151438	1.738716996117927	0.4083997830197564	3.25969942718938	1.703072481175092	0.3004040117669691	3.310250074698731	1.417258262509629	0.291904997672235	3.229155686870892	1.199485111654825	0.2211781417952259	3.253497694277935	1.097667571445072	0.2270086701080145
28	0.9000000000000004	3.175825982215603	1.22540513762699	0.4421263076196683	3.154393096392678	1.407963810815413	0.4282075517194081	3.141740297576313	1.554597618515849	0.4214165903708569	3.169414282324759	1.776138980897918	0.4417777992586251	3.144127947789044	1.739646546572692	0.4667732054601069	3.057296512690404	1.697641722250294	0.5805619657962434	3.049126376448554	1.412565256161983	0.6003634860978669	2.968179074529639	1.19437654593409	0.5450955978425964	3.002929482710561	1.118557352969895	0.5535514943948322	3.008793834696225	1.015989650920711	0.5546300112968572	2.991557756354643	1.065988046675378	0.5113517648440318	3.187227511088718	1.739071387928327	0.4113454464787067	3.259253456967866	1.702705799890105	0.3045258292593127	3.30844359031174	1.416780628300689	0.2951256455189723	3.228439459762096	1.199777695832439	0.2230402104278049	3.252563314548123	1.098822316372581	0.2293642117535184
29	0.9333330000000002	3.174198916030712	1.225639124437476	0.4427730125372739	3.152660880419938	1.408252172212927	0.4292201894730559	3.139853600662859	1.554904426033942	0.4229067449081507	3.168032749387276	1.776322033571125	0.4443650284936543	3.142434893713828	1.739804805054071	0.4690478584957868	3.0549337621947	1.697160353429951	0.5821446518821948	3.046966641590541	1.412172674495313	0.60237143981967	2.964803519527899	1.194242079529123	0.5455756095023011	3.000200622035763	1.118572607666866	0.5526590835392642	3.007106611227339	1.016112261297072	0.5537029776759929	2.991993231405856	1.06672293733677	0.5101122252007839	3.18597353607941	1.739307383337922	0.4138882475302318	3.25886964637909	1.70221009568458	0.3081792690008924	3.307248571257742	1.416071082882068	0.2976934292605203	3.228173858290541	1.19981476973852	0.2240531216011705	3.249785499670576	1.099184561370316	0.2308593432295894
30	0.9666670000000002	3.172897487446933	1.225766026494578	0.4433216385445326	3.151268135052332	1.408399792581543	0.4300759963929007	3.138320336070394	1.555045470868666	0.4241692161886173	3.166807502238274	1.776354001608367	0.4464230609511759	3.14094944668445	1.739835523890301	0.4708360544048057	3.052812330579695	1.696740879921707	0.5832714310450773	3.045160660585395	1.411883928978001	0.6041222697593791	2.961946054416698	1.194235286033523	0.5458663681310369	2.998203096062699	1.118692338481173	0.5517965359823753	3.005519683652215	1.016466013541661	0.5524371915391285	2.992569856015987	1.067561377893714	0.5089568363324897	3.184890596920068	1.739368147223268	0.4159640896957839	3.258610574539559	1.701571696573506	0.3112990162933585	3.306225540758164	1.415080413851183	0.2995468099597677	3.228054275936475	1.199000506806958	0.2239410493380573	3.246076842174443	1.098315062530328	0.2319572409918099
31	1	3.171896105852659	1.225742111782901	0.4437315664959071	3.150214458779921	1.40836331586017	0.4307337952580715	3.137155364029693	1.554977471307017	0.4251598765303083	3.165789586603259	1.776189393714499	0.4478966180021711	3.139716304870836	1.739695036357207	0.4720848177984897	3.050939721062528	1.696340110071092	0.5838873125255752	3.043597140572749	1.411632904374187	0.6054432245222978	2.959711258375219	1.194182826163573	0.5460506722165883	2.996976862947414	1.11871996561145	0.5511837411559296	3.004248113491775	1.016774784125971	0.5513342069405728	2.992967793496454	1.068287411283013	0.5080995854372909	3.184027202312969	1.73920714875483	0.4175190440551015	3.258531841904811	1.700799132226057	0.313826039507587	3.305061402861333	1.413891691784734	0.3008369545261412	3.227137953032307	1.197888956146315	0.2227787179018581	3.242847602532209	1.096858481569922	0.2329486642938692
32	1.033333000000001	3.171179140895224	1.225535601499918	0.4439586967007284	3.149503393268994	1.40810948801045	0.4311515911018573	3.136374985129702	1.554665806627934	0.4258339295591405	3.165024567707502	1.77578730827706	0.4487410941454891	3.138775872473712	1.739342965980131	0.4727489464407213	3.049339781207669	1.69591635589119	0.5839324660252576	3.04225284097748	1.411378941427655	0.6061837404138086	2.958252210671152	1.193961996053926	0.5461807820180401	2.99653054040853	1.118518843580285	0.550850885044639	3.003478024002577	1.016888423460099	0.550669747435743	2.993070952458061	1.068765515140323	0.5075804613618973	3.183426337505662	1.738784854312775	0.4185084560330756	3.25868705955229	1.699917818843844	0.3157009355476595	3.303745463714813	1.412725195353664	0.3018350390523393	3.224412561800688	1.197887888473032	0.2211179983316849	3.241639708465625	1.096400358867892	0.2336003376696068
33	1.066667000000001	3.1707418964502	1.225118681137699	0.4439588301163451	3.149148774675207	1.40761023584368	0.4312903267773809	3.136003354539664	1.554081425893109	0.4261516097948675	3.16454789706735	1.775113271487965	0.4489275626392971	3.1381564886876	1.738744275384235	0.4727961206625901	3.048001398624028	1.695441654572224	0.5833438596935003	3.041080516850927	1.411118184234851	0.6062350641406602	2.95777729915542	1.193503241219589	0.5462378393789278	2.996924464371994	1.11799271074802	0.5507022804997707	3.003281801278018	1.016724151515494	0.5504089198009867	2.99296480821871	1.068930660332026	0.5072882772370773	3.18312605741197	1.738068990496062	0.4189022432729028	3.259137768553145	1.698943714394535	0.3168885163452713	3.302577717720517	1.411755996263808	0.3029202449726124	3.221651600889399	1.198360460424686	0.2198624125832403	3.240942324184035	1.096367494444503	0.2335320834163273
34	1.100000000000001	3.17058417578504	1.224453299488285	0.4436861370551383	3.149170276652474	1.406828596863036	0.4311136661481317	3.136071938198301	1.553187354381352	0.4260785275705396	3.164387549343162	1.774127016514775	0.4484395122943923	3.137880455850071	1.737856645794368	0.4722049092588511	3.046916259223279	1.69488059410688	0.5820651765656226	3.040061047367104	1.410833536186087	0.6055231486166445	2.958471611427841	1.192781569366036	0.546162731917645	2.998275921969229	1.117063280052431	0.5505878027609444	3.00358098975976	1.016202324372762	0.5502917066001415	2.992796168206404	1.068770548149182	0.5070381782920318	3.18315846835424	1.737022406165815	0.4186818908201961	3.259949385532946	1.697866153683865	0.3173695313217293	3.30187874464828	1.410992033455636	0.3044396634265922	3.219719401574571	1.198915827647838	0.2196209163435866	3.239622961911971	1.096298204048284	0.2327353940663797
35	1.133333	3.17070820814503	1.22349280192878	0.4430921367564826	3.149591566847118	1.4057213935533	0.4305873264003217	3.136619926741181	1.55194250376923	0.4255845538758314	3.164568527792677	1.772786869059166	0.4472712494094294	3.137971627114335	1.736634551659066	0.470963973198485	3.046116603144879	1.694193057992253	0.5800595421136315	3.039281779863626	1.410490737016245	0.6039961222279269	2.960480817034235	1.191825775256454	0.5458520814805793	3.00066675125532	1.115685223419898	0.5503081765129083	3.004141760768385	1.015250158830002	0.5498494394476032	2.992698187553493	1.068319724097344	0.5065772500030398	3.183550520009415	1.735607457605207	0.4178383335759583	3.261175589291856	1.696656165164575	0.3171275679375269	3.302055167874421	1.410333245887539	0.3065122514351092	3.21835731135444	1.199780229776087	0.2206635349491951	3.237616644965454	1.096584234761061	0.2313378419943097
36	1.166667	3.171111973640524	1.222192702180789	0.4421269500289924	3.150428969651646	1.404251491872945	0.4296796464568544	3.137678864335195	1.550315212909718	0.4246441303954223	3.16510464242804	1.771064228116974	0.4454296931274283	3.138446986193709	1.735043855789731	0.4690743980281746	3.045675686266405	1.693348157780978	0.5773274378678325	3.038945856027089	1.410055289092252	0.6016526775309443	2.96383945021286	1.190727774801002	0.5451600815252863	3.004002138134514	1.113879963635583	0.549627701467435	3.004573578913638	1.013861016470197	0.5484311748818155	2.992708198258952	1.067664927315994	0.5055642749023107	3.184314533107131	1.733799911606152	0.4163727623539119	3.262837414765814	1.695282044909481	0.3161490447645264	3.303707489391719	1.409656254398712	0.3088985676858898	3.217437913832078	1.20125287252559	0.2229467218589203	3.235759405393928	1.098399990708672	0.2295355530868404
37	1.2	3.171749746897175	1.220523913599788	0.4407409947673266	3.15164150248225	1.402400818131817	0.4283625443781902	3.139208586664922	1.548295991024037	0.4232368408770684	3.16595663882396	1.768955818447513	0.4429356741202494	3.13926825227818	1.733075272217143	0.4665508269296963	3.045632015309352	1.692326770953796	0.573909613668689	3.039218053272037	1.409491757815573	0.5985296874831929	2.968367466706604	1.189611935244456	0.5439126155925185	3.007955982933225	1.111763571123716	0.5483196288669445	3.004372221028297	1.012183976259049	0.5453257261807549	2.992529505691764	1.066950750437397	0.5035357279048613	3.185408176632485	1.731600135365175	0.4142977426707385	3.264887104803842	1.693715604439601	0.3144379275647945	3.30715513307297	1.40880897527116	0.3110155275560574	3.217269072775708	1.202829788488966	0.2258533826470248	3.234569116182329	1.10084448071741	0.227526906822886
38	1.233333	3.172524645925567	1.218489388527121	0.438888823226806	3.153123434708051	1.400184511021375	0.4266135933818381	3.141087257336681	1.545909122161977	0.4213495464311653	3.16702240996595	1.766490896961001	0.4398289812159116	3.140328997749719	1.730751941648143	0.4634259209622831	3.045947642088557	1.69111665795671	0.5698842897824934	3.040116600394335	1.408769332810787	0.5946946685060169	2.973502073007135	1.188632037064979	0.5418211474351057	3.011893008723965	1.109589837830885	0.5460760416302282	3.003095003435505	1.010622755695328	0.5399092871311417	2.991750608370031	1.066385405952269	0.4999751336867258	3.186727436644175	1.729041167448186	0.4116416658310945	3.267220632912783	1.691941329445986	0.3120418562303699	3.312395667451665	1.407645761755789	0.312324664334818	3.218993803941053	1.203557637104022	0.2285285736844861	3.234125177276663	1.101723837725908	0.2254438692439831
39	1.266667	3.173288816334464	1.21612632455339	0.4365383536002369	3.154721183111163	1.397651338719481	0.4244205387816899	3.143139909759029	1.543210905566464	0.4189804829473151	3.168150295913933	1.763727317993692	0.4361722859340937	3.141472202640307	1.72812451569263	0.4597554821997913	3.046537228949854	1.689695132216964	0.565384817886557	3.04153918760699	1.407845322948329	0.5904274493527301	2.978126436653801	1.187968357610658	0.5385323152519722	3.01491769618814	1.107780151014046	0.5424066481109198	3.00040315037384	1.009767200328995	0.5316702837564371	2.989945207384781	1.066229459233775	0.4943733067125348	3.188119279121601	1.726186294750008	0.4084518331808842	3.269696199834927	1.689977559677503	0.3090566374442101	3.31881008270561	1.40615903824698	0.31261201743767	3.223007464697467	1.203052891868177	0.2304977374773037	3.234662091187615	1.101461488362752	0.2228212467206871
40	1.300000000000001	3.173837073167148	1.213512887201696	0.4336752549027819	3.156225536555842	1.394890924240246	0.4217831213101133	3.145127734873717	1.540297019579453	0.4161406141715842	3.169140070881366	1.760758871105204	0.4320508715954998	3.142492118140843	1.725279941015333	0.4556194322231212	3.047274400371036	1.688034324455775	0.5606109192625462	3.043243293400511	1.406667993825162	0.5862723209921907	2.980435080428042	1.18780925944151	0.5337121983671771	3.015643296150915	1.106869030959802	0.5367644282786523	2.99600332177339	1.010278901631857	0.5204865079069234	2.986579231486687	1.066722813499013	0.4864577254611555	3.189379431709104	1.723134998494686	0.4047937648051427	3.272108892739988	1.687876255376928	0.3056213864779252	3.324487102473131	1.404495250051396	0.3118474641612872	3.227889141764388	1.20062505762854	0.2313870944599013	3.23660653237179	1.0999425549258	0.2191868976116031
41	1.333333000000001	3.173934000086363	1.210738866911497	0.4302960069282554	3.157398297697548	1.391997766806257	0.4187070628470209	3.146778755981293	1.537261762692045	0.4128450405420929	3.169770245592045	1.75767069901526	0.4275473898354036	3.143162054135075	1.722300357048531	0.4510952130074711	3.0479810670158	1.686086575150614	0.5557060431029167	3.044926922069265	1.405168027360556	0.5825037239604957	2.979241686114063	1.188233800655853	0.5271535427618644	3.013008214370214	1.107150069276881	0.5289583050770674	2.989901152656195	1.012421063010449	0.5069719740764503	2.981458539511347	1.067871321848341	0.4765826589638678	3.190279238553591	1.719977026423709	0.4007325829105822	3.274222969153433	1.685662123250319	0.3018741851717866	3.329105257155142	1.402794523830223	0.3101357714962384	3.232642710980544	1.197370252472588	0.2308146688014226	3.240452481862774	1.097677096594066	0.2148026337145077
42	1.366667000000001	3.173345124827252	1.207880890973837	0.4264084385108923	3.15799332003918	1.389043512718553	0.4152033606229137	3.147825954371102	1.53417072428036	0.4091157270080958	3.169813685765035	1.754513894424568	0.4227374135556209	3.143252887075168	1.719236896640345	0.4462542257709057	3.04842003229835	1.683834985226288	0.5507518045108022	3.046506305700336	1.403376087606103	0.5792387121592607	2.974957867376899	1.18920946941542	0.5191723966838331	3.007072043206102	1.10858320177422	0.5195790328918273	2.982349417821945	1.015945567703076	0.4925068364673926	2.974949966235444	1.069520239437743	0.4657177297286859	3.190583547425183	1.716767419768996	0.3963304272271949	3.275772846893404	1.683329271357101	0.2979332909813714	3.333780239508242	1.401247197971768	0.3076684790795688	3.236875366688959	1.195945272611355	0.2289118914338844	3.244714207513523	1.096780422044668	0.2111865189474202
43	1.4	3.171863742860654	1.20498027618228	0.4220241112937717	3.157785301933672	1.38606170505666	0.4112833680785968	3.14804449366151	1.531052093106645	0.4049758200944606	3.169068291916441	1.751303828241211	0.4176885620097866	3.142562024387692	1.716104031060061	0.4411592147871565	3.048327305869202	1.681247920391522	0.5457586923993291	3.047956840644593	1.401276896481624	0.5763460346710954	2.969274024531666	1.190505695476669	0.5104780737522181	2.998889658344788	1.110674193193029	0.5093115028692405	2.973425962134794	1.02007851911706	0.478283805065468	2.967484366358345	1.071416499147303	0.4547967330211884	3.190083486984875	1.713525872985731	0.3916450645751633	3.276532548667338	1.680864053338081	0.2938932376949362	3.338752644274873	1.399963995260941	0.3045488836129768	3.239695007294205	1.196008304103245	0.2260463569706581	3.249481188709002	1.096231966138701	0.2093535841624637
44	1.433333	3.169288429365866	1.20203309380078	0.417163858164582	3.156561934117982	1.383036776251116	0.4069596463146456	3.147256190807012	1.527884965016623	0.4004488590948829	3.167340805612845	1.748008863441377	0.4124552247149472	3.140895679956132	1.712866597444661	0.4358582476956999	3.047403111542844	1.6782650632079	0.5406696339680398	3.048940681704172	1.398798452990419	0.5734879288971543	2.963239764267458	1.19181200221509	0.5015652370013555	2.98965309330189	1.112839633782973	0.4986132094630995	2.963011098537529	1.024160998923319	0.464695933960273	2.959044506904979	1.073320167833422	0.4440329790800473	3.188586839812458	1.710227010387686	0.3867267158888685	3.276346587415782	1.678245951318935	0.2898388465280021	3.343837006946935	1.39902327166405	0.3010334956255911	3.241809104784826	1.196444770558679	0.2225219945858148	3.253434766237719	1.095289569317752	0.2082198542808579
45	1.466667	3.165409331971562	1.199001521568255	0.4118592288225791	3.154099322380775	1.379912792178818	0.4022466240686145	3.145286633860737	1.52460528388865	0.3955577383969673	3.16443598949489	1.744551527238253	0.407074039086615	3.138058642710589	1.709444198708955	0.4303816845615223	3.045334089229916	1.67483345783459	0.535384526282331	3.048938467745358	1.395913451040927	0.5703094998094501	2.957184353331559	1.192836892338698	0.4928248866312411	2.979922502742686	1.114624712494297	0.4879248526516325	2.951356706527076	1.027824393711482	0.4518596806608021	2.949634834604499	1.07502039279737	0.4334892389697666	3.185900180478051	1.706800153160845	0.3816135451832777	3.27506635356774	1.675430263860102	0.2858275255761499	3.348551284664609	1.398447067936212	0.2974820345442886	3.24386710480697	1.196733902317869	0.2186544043432651	3.254992562759865	1.094136128964596	0.2064247894342247
46	1.5	3.160023925335432	1.195829005005162	0.4061479991061153	3.150162238475254	1.376617734377263	0.3971618353178673	3.141933543055512	1.521135481129859	0.3903265531400976	3.160153327447324	1.740845078579288	0.4015705775477598	3.133845591243273	1.705749513119399	0.4247493829808727	3.04178274956894	1.670926399243386	0.5297936950889789	3.047348555595074	1.392637023815002	0.5665949578358341	2.950643197860656	1.193384114911686	0.4844510313947339	2.969524432692021	1.115825655610872	0.4775445029854448	2.938900103123694	1.030960536793582	0.4398605881740671	2.939450709340842	1.076348472162166	0.4233058882614842	3.181824161019323	1.703161835067436	0.3763362931255304	3.272527365048714	1.672354517260669	0.2818989550033898	3.352395991111504	1.398159261695902	0.2941740341997034	3.245569573015914	1.197753287942913	0.2143136921587224	3.253606067902741	1.094116459102739	0.2032015261924167
47	1.533333000000001	3.152918793832302	1.19243457182591	0.4000715879889505	3.144511509476697	1.373064953656439	0.3917283458312991	3.13697730531422	1.517389874805256	0.3847841621643734	3.154298430929677	1.736804708296282	0.3959618758215018	3.128053764042387	1.70170020504179	0.418974976255052	3.036414230943042	1.666526837352259	0.5238031297890031	3.043611225083276	1.388950745831174	0.5622013233257436	2.942730445261134	1.193319671381667	0.4763784451838148	2.957794895199641	1.116380107384564	0.4674485624150088	2.92586095596451	1.033527508429096	0.4284715025500853	2.928740583278052	1.077139699971263	0.4134417004605105	3.176163556829149	1.699224622504129	0.3709199487733899	3.268544219999969	1.668931525559326	0.2780748053823534	3.35558007814696	1.397913797950534	0.2909933846825841	3.246416595760646	1.200556125248053	0.2090649479776365	3.249594882366906	1.096357921465514	0.1986429134864947
48	1.566667000000001	3.143883395377726	1.18874336096252	0.3936797485967374	3.136912204086068	1.369183372890229	0.3859775264824344	3.130181456159129	1.513303567123166	0.3789663131798252	3.146675587772453	1.732375585382049	0.3902611062840746	3.12047731878218	1.697247139536992	0.4130712151589169	3.028921219080742	1.661657331973901	0.5173739158438524	3.037368097228755	1.384863064574605	0.5570508560378917	2.932975056639977	1.192526347925535	0.4684821909697783	2.944524051629985	1.116239450096584	0.4576902618053486	2.912424771998825	1.035447094569387	0.4175373342980586	2.917628316191919	1.077216189165997	0.4040087142870168	3.168720624908211	1.694925181977516	0.365387047784836	3.262902056447273	1.665084336020531	0.2743699862452479	3.357832236440012	1.397449166661259	0.2876198454791662	3.246517966401361	1.205603822520454	0.2026712221543323	3.244010014365972	1.101582216500271	0.1920820475203446
49	1.600000000000001	3.132713555457538	1.18468816389825	0.3870337841014189	3.127142366329326	1.364912730410621	0.3799496278873409	3.121310845752152	1.50882289986354	0.3729151153232646	3.137089798649575	1.727518241873271	0.3844735563247135	3.110911610573595	1.692359164067619	0.4070455486986093	3.019037503548918	1.656341389617692	0.5104973364903485	3.028496800318006	1.380388716226424	0.551292316527295	2.921392219661319	1.190927337646738	0.4606941325396116	2.929853112875307	1.115378938372877	0.4483817819100102	2.898750900107758	1.036635693711993	0.407242657646592	2.905916771569982	1.076457787672292	0.3953464360472554	3.159299128011445	1.690212103375618	0.3597551280773618	3.255349477525624	1.660719156933098	0.2707877119001389	3.356928707235623	1.396211614734607	0.2838633352617711	3.242889623908856	1.211009242233063	0.1952896320263136	3.236376180888758	1.107614985227339	0.1828488504390548
50	1.633333	3.119208767675271	1.180201366131837	0.3802003719709896	3.114993463539415	1.360194113057213	0.3736884180218703	3.110133985250951	1.503894732681057	0.3666703168607198	3.125371949445178	1.722194156507121	0.3785928910102376	3.099175466528728	1.687008032941849	0.4008941235400462	3.006539927194143	1.65059494324718	0.5031534314895996	3.016999167615935	1.375535555566854	0.5452179871584208	2.908187951110322	1.188512536916316	0.4529277647583828	2.914037694467878	1.113836842719542	0.4396579180200321	2.884804236046127	1.037133100495912	0.3977719067158801	2.893069758606502	1.074851649008963	0.3877144344958942	3.147726406405321	1.685033122621573	0.3540327936073397	3.245638184915812	1.65573934819867	0.267307150230954	3.35107543568752	1.393707441242081	0.2796185798741297	3.233832704032964	1.214256417222886	0.18743487430362	3.225086037266927	1.112419816947596	0.1712069564687219
51	1.666667	3.103195930147819	1.17522483459305	0.3732468845943592	3.100294453808429	1.354983521664387	0.367239603697018	3.096455459124475	1.498484182672959	0.3602699639149018	3.111398609578617	1.716387588621014	0.37260822682134	3.08512627569886	1.681189223238543	0.3946067484264363	2.991237189704109	1.644459593181239	0.495315991433149	3.002839375611685	1.37032302220479	0.5391442815982371	2.89349860100796	1.185324325114999	0.4450467859332111	2.897308455625283	1.111711165104735	0.4314519312588672	2.870229050008251	1.037131059291447	0.3889996842697955	2.878230803146022	1.072458668441797	0.3811233884783962	3.13387970432116	1.679356497648192	0.3482261665818542	3.233583220300878	1.65007609009053	0.2639050438149645	3.340114834195484	1.389715347025211	0.2751197355131687	3.220546952741854	1.212805510356407	0.1801326832117354	3.210266453223999	1.112373091435282	0.1598639164097536
52	1.7	3.084557318988471	1.169719988887161	0.3662339612488854	3.082925833173423	1.349262335493528	0.3606457297210253	3.080128493215732	1.492586734684976	0.3537456004348278	3.095078742937604	1.710120622720526	0.366501456323905	3.068648365671344	1.674933463588128	0.3881629768692537	2.972952734676815	1.638007845015891	0.4869371689119172	2.985875424514272	1.364765073273588	0.5332279352190786	2.877270495063716	1.181423585510486	0.4368150810044766	2.879401718847284	1.109113659744613	0.4230384157244749	2.854299069117104	1.036754525101554	0.3803311312578709	2.860356189275496	1.069397500536562	0.3749479335698342	3.117678270652425	1.673188284094083	0.3423362700454254	3.219042965488446	1.643698775687961	0.2605466273240942	3.325427365641315	1.384316377765544	0.2707363060703113	3.204980835074563	1.207260332755544	0.1738233724309725	3.191952466733301	1.107759442258369	0.1508738046141231
53	1.733333	3.063294595243062	1.16367797382922	0.3592120908103445	3.062853786494848	1.343039677911339	0.3539429126106004	3.061071545308366	1.486224597015636	0.3471197671980821	3.076360670883677	1.703441231396688	0.3602459763725818	3.049666428514212	1.668293996709956	0.381531432167404	2.951583175930127	1.631335514477262	0.4779615625632777	2.965956190648108	1.358877732405827	0.5274132011128841	2.859330028645753	1.176893006172884	0.4279787544799229	2.859929123823715	1.106099116436781	0.4136494224813781	2.836123855129947	1.035848680299715	0.3709746911215841	2.838480103297361	1.065836890890826	0.3681128086522382	3.099087138980291	1.666563828470612	0.3363568024254585	3.201931774490602	1.636624374150454	0.2571854777415727	3.308285680462492	1.377686169723445	0.267076170969938	3.187826024834461	1.199807626972427	0.1683770859195147	3.170246548801155	1.100121536450479	0.1446869015860018
54	1.766667	3.039568230329396	1.157138581883767	0.352220993154853	3.040166885713548	1.336366930789584	0.3471602747649486	3.039301326299226	1.479457139009234	0.3404041120761345	3.05525822452663	1.696426983953028	0.3538097864341218	3.028177001006464	1.661349958463948	0.3746730840808831	2.927145225552986	1.624563254831215	0.4683266735158254	2.942876405597381	1.352695213116774	0.5213758484516251	2.839114799848791	1.17187858846443	0.4182007721501553	2.838334258584131	1.102771711544699	0.4025024398289347	2.814861895384548	1.034181514330301	0.3601501900331988	2.812347261379167	1.06191980922935	0.3595702527934236	3.078139766458193	1.659553752750786	0.3302752378233014	3.182258666610302	1.62895073597036	0.2537633102629017	3.289477291940463	1.37019056882597	0.2648051165371806	3.168575950986435	1.194107911294631	0.1639438188928529	3.145723076246694	1.095056028516295	0.1409485947081784
55	1.800000000000001	3.013691095307854	1.150206311897604	0.3452970725091988	3.015096778772506	1.329353829715045	0.3403254104026175	3.014972296579187	1.472396425381455	0.3336063054470761	3.031888243821065	1.689199504463191	0.3471629250417845	3.004290722083825	1.654224438309854	0.3675510580487554	2.899847598975897	1.617816046485182	0.4579796481830196	2.91637660995081	1.346238277161822	0.514660155863368	2.815821222246194	1.166508619527855	0.4072634949522441	2.814136347780112	1.099221550404575	0.3892950590096217	2.789911645072919	1.031537511072921	0.3473749825861616	2.782573733576788	1.057728749963541	0.3485547391541557	3.054970899583997	1.652275628503103	0.3240783801170967	3.160166772322318	1.620853333092942	0.2502186098396261	3.268860245099439	1.362217322512731	0.2640546347764809	3.146958459061434	1.189897282962503	0.1609390695552982	3.118120889213713	1.09269865735559	0.1388625769300146
56	1.833333000000001	2.986127696086728	1.143033671984993	0.3384765228099391	2.988023770035781	1.322148871367544	0.3334662624364694	2.988388453750532	1.46518494881113	0.3267338016422188	3.006493692992605	1.681897572798257	0.3402848229832013	2.978255824316523	1.647058540239235	0.3601389386141446	2.870076161624275	1.611228539199977	0.4468693441850464	2.886400677223497	1.339587617868686	0.506788924270874	2.789244541656226	1.160854048878912	0.3951980153283778	2.787322769164756	1.095469114637082	0.3744764914113918	2.761153597327966	1.027806952246676	0.3324927462212913	2.750641053836889	1.053260102745311	0.335022815378738	3.029835733785753	1.644867726862458	0.3177578407452859	3.13596857279679	1.612544031995046	0.2465018295123827	3.246435083234451	1.354005391548544	0.2642234107454257	3.123467014991371	1.184891319730696	0.1594365692684084	3.088423854516115	1.090824422315473	0.1365811443574844
57	1.866667000000001	2.957471241741857	1.135809806295144	0.3317958401751853	2.959475165973204	1.314933488325239	0.3266149733166479	2.960016180139163	1.457994342701312	0.3198018526504322	2.979450275319978	1.674683679229916	0.3331730785997504	2.950467366894961	1.640018180797019	0.3524323875289087	2.838379586229581	1.604989877754457	0.4349716177528161	2.853220781807941	1.333000714495978	0.4974941544176377	2.759876687374453	1.155048001709105	0.3821842570660564	2.758324788290111	1.091659871829737	0.3583347850130238	2.729149206375075	1.023277247734776	0.3156747871281277	2.718028930457569	1.048580562673337	0.319595267181853	3.003115277363895	1.637492957075321	0.3113165685067977	3.110134041230911	1.604277162107677	0.2425670072651724	3.222328662244056	1.345725737664598	0.2643057201757311	3.098821218136872	1.177550419242424	0.1586414367791319	3.05857592047151	1.086871295569739	0.1322059178675247
58	1.9	2.928323388408743	1.128759583546646	0.3252894446079069	2.930045600053353	1.307918737328431	0.319809486748755	2.930442284908485	1.451022031838355	0.312842359301363	2.951229271925965	1.667738138578003	0.3258579065009523	2.921427945951329	1.6332871251021	0.3444651378755762	2.805392355086709	1.599331258288409	0.4223154656071946	2.817322611416456	1.326934637407892	0.4867356165440522	2.728664399786697	1.149343720657927	0.368477486178725	2.727889812819001	1.088134980966319	0.3408491873653386	2.694713922236745	1.018814845566967	0.297215413083324	2.685659573811331	1.044044679462226	0.3028120871012368	2.97528063468818	1.630334609705062	0.3047803442265163	3.08319576941153	1.596302852942292	0.2383904450108467	3.196586939018526	1.337489718903216	0.2635515290489561	3.073238295322867	1.16908460659575	0.1571443302157239	3.029454148606299	1.080665601877026	0.1266779381859422
59	1.933333	2.899305296899471	1.122105013911621	0.3189926962896693	2.900379450886554	1.301310756042728	0.3130946599608807	2.900326826081208	1.444460941802351	0.3059050450127515	2.922354270163024	1.661235379964078	0.3184066372803665	2.89170435811664	1.627038747060849	0.3363150603093699	2.771807820304247	1.594456431109731	0.4090377719976663	2.779341278034808	1.321868402395548	0.4746766770226632	2.696676993877536	1.144060869424795	0.354369762225953	2.696808604099612	1.085318831277701	0.3218195922644813	2.659164832860536	1.015442314132474	0.2776029610804607	2.654471701892047	1.04021631322718	0.2847730391715032	2.946849592080609	1.623574501324918	0.2982000750134595	3.055691296042049	1.588854936973638	0.2339748159609234	3.168779416903897	1.329467185641029	0.2614075930712566	3.046970424799122	1.159875471901691	0.1532673762239971	2.999683035311942	1.076388180602109	0.1197390206994288
60	1.966667	2.871028726478417	1.115997935455649	0.3129403279872806	2.87112958085481	1.295248836801819	0.3065194820396799	2.870359410426834	1.438441616987675	0.2990527765992943	2.893376667386216	1.655292844299784	0.3109169482180996	2.861901181205424	1.621380855932994	0.3280974312495616	2.738386495813945	1.590475171919425	0.3954207597363286	2.740258721924994	1.318144295324651	0.4617287062761514	2.664803328685516	1.139594102193645	0.3400530473577095	2.666090001188922	1.083510101763286	0.3012401548581978	2.624019617250813	1.013848791396329	0.2576134672178214	2.625526057621431	1.037596430754121	0.265595255465719	2.918359650100574	1.617343429474789	0.2916456954108974	3.028156658949021	1.582115134163629	0.2293393640258971	3.138458347703585	1.32182902548371	0.2576018986813706	3.018094189833492	1.151052406357521	0.1456689691939184	2.96972596654585	1.071168176570729	0.1107620361981321
61	2	2.844037923520154	1.110490456354832	0.3071636849615853	2.84288352546332	1.289776668576155	0.3001329304568526	2.841178361291896	1.433003480294315	0.2923548946768169	2.864824834678593	1.649941644730199	0.3035165845889994	2.832597815716011	1.616324134153699	0.319960964499661	2.705868343335466	1.587394217968973	0.3819082480685772	2.701263901718941	1.315941189336812	0.4486184164583547	2.633196342966826	1.136421945504856	0.3255685897417299	2.636042679752503	1.082816966661101	0.2798498524204046	2.590345266907284	1.014566019477027	0.2383747059471259	2.598926388933163	1.036540440597302	0.2459479222556229	2.890321609611918	1.611693671973312	0.2852063856718013	3.001108208879244	1.576191477644266	0.2245492938315502	3.106658952727019	1.314953524752761	0.252235694196918	2.985906046774101	1.14661044871693	0.1341783959284057	2.94086730594642	1.061420288308689	0.1029073781786066
62	2.033333000000001	2.818741043827616	1.105544996513106	0.3016875825921331	2.816105698889214	1.28484445571313	0.2939792898162087	2.813312998654234	1.428090634695475	0.2858769352445717	2.837144280062217	1.645115670781768	0.296343701606201	2.804284323151883	1.61177200152435	0.3120649941849477	2.67488457922032	1.585027874000086	0.3690044945393365	2.663472709001378	1.315130521567362	0.4361574959863224	2.601387123373382	1.134915454842361	0.310791850810581	2.606064399076893	1.083220446719322	0.2587175817591825	2.559290714395827	1.01787075624329	0.2207478626439575	2.573024304605962	1.037238305390592	0.2270568104228468	2.863164913471966	1.606589538434565	0.2789765331731536	2.974971034379953	1.571087663056244	0.2197061199837137	3.075727304611936	1.309370137715819	0.2453128733180695	2.952514381015143	1.150668796904582	0.1199622811186195	2.913497657909779	1.057233362861922	0.09730491524075058
63	2.066667000000001	2.795363766923682	1.101001988263966	0.2965379457269794	2.791091659586312	1.280271631066177	0.288103498984192	2.787119360913195	1.423508153283275	0.2796777952151738	2.810647417486705	1.640605716732842	0.2895273820156224	2.777302733686377	1.607476310576839	0.3045568771405414	2.645855742795724	1.582854120887118	0.3571533570367375	2.627527239305916	1.314885184560327	0.4244060976907834	2.569082431351593	1.134839521479523	0.2954856751538193	2.575342956867324	1.084214748896034	0.2384722947681562	2.531697246419872	1.022757037593348	0.2054322330636144	2.546136249234561	1.039426230123669	0.2095826358741353	2.837192490259817	1.601861402157549	0.2730444589792491	2.949988942065269	1.566637339754623	0.214920868783248	3.046012916024396	1.30499920092442	0.2368405848003935	2.920276846564145	1.162177939229406	0.1043441025739268	2.885232980930383	1.067884051368554	0.09163774575561787
64	2.100000000000001	2.773980398446915	1.096599674433127	0.2917532983816547	2.767958509922065	1.275776904476026	0.2825577521080918	2.762737279340704	1.418962148047812	0.273821689487301	2.785536898362022	1.636107415308956	0.2831881533907241	2.751854385532037	1.60310059248098	0.2975704675736209	2.618921179704709	1.580174801552607	0.3466516736239968	2.593644709899287	1.31400085014407	0.4130228375958612	2.536474450304957	1.135502011584495	0.2794538707998169	2.543707670689179	1.084869615546828	0.2191883203572365	2.507252552667997	1.027888415913602	0.1928009586152697	2.518940937520572	1.042241828616964	0.1935774908539779	2.812601438565292	1.597238002104625	0.2674988619199661	2.926254328767812	1.562540911984959	0.210313404701956	3.015967569225326	1.301226712773863	0.2275756200507087	2.888908538054705	1.181315025761318	0.08873494981985532	2.854684008560796	1.106311747080368	0.08380167571550227
65	2.133333	2.754659390874174	1.092016335705049	0.2873885897405595	2.746794588613669	1.271021273253184	0.2774048607549716	2.740254519568768	1.414103169193634	0.2683874059758062	2.762037825989418	1.631260917154288	0.2774452560725776	2.728148011776023	1.598265568833748	0.2912368138376277	2.594194372997599	1.576315651017501	0.3377309925655941	2.562093525675154	1.311359541024503	0.4021230327397654	2.503920666043802	1.136083052313461	0.2632840986208855	2.511865026966518	1.084206488437339	0.2014811435773889	2.484644192056531	1.032336088091243	0.1835055256053802	2.492025572449061	1.044799800379618	0.1795936285180345	2.789604443176457	1.592381969764616	0.2624345946796204	2.903889224302652	1.558409488340624	0.2060099037832152	2.984860065957542	1.297051665011048	0.2194236279084036	2.858622229215797	1.197671965404144	0.07612092398430467	2.822561016810894	1.158142758298741	0.07789594553250578
66	2.166667	2.737640977291967	1.086958695054715	0.2835155724858093	2.727867805578409	1.265699763878419	0.2727197742028405	2.719954084797789	1.408618923325747	0.2634733027280244	2.740558515707532	1.625742854143057	0.2724255403624661	2.706584754655484	1.592643295590266	0.2856959596909943	2.572106642557894	1.570832677887011	0.3306608704017113	2.534035631893212	1.306276784142281	0.3925377222237128	2.472436515724707	1.136001493456562	0.2482188291993036	2.481596154352379	1.081719287995417	0.1864493715482343	2.462838712840268	1.035755943150626	0.1785085389848965	2.466791242249402	1.046476628234702	0.1689461409345117	2.76858421890514	1.586979470264269	0.2579582282681814	2.883287408454507	1.553877006837797	0.2021423572692932	2.956762834935293	1.291528300420731	0.2148189168310907	2.835938876814516	1.186050591960495	0.07060456002592751	2.798326319627211	1.148732258087202	0.07984268523799523
67	2.2	2.723214402190912	1.081327679266184	0.2801958767750583	2.711483259456333	1.259718275862928	0.2685726137453199	2.702144354524056	1.40241583741894	0.2591743520449413	2.72147372530323	1.619462051721662	0.2682288752275003	2.687533583029307	1.586151141416119	0.2810580269082936	2.553033917255854	1.563709407485923	0.3255718380019099	2.510809217616531	1.298781975325219	0.3849985409589252	2.44360848621006	1.135105098167985	0.2352403070125215	2.454659368909683	1.07774152797142	0.174593852645732	2.441601444909533	1.038262576791794	0.1773392847880427	2.444294666347497	1.047188219172974	0.1624485234257664	2.749901279873032	1.580932217349641	0.2541604041101937	2.86485864597014	1.548850841469127	0.1988192446046569	2.93386893547896	1.284721528085151	0.2137336930660487	2.819667710132082	1.150142801123188	0.07145018471802679	2.77925314291911	1.083337763254761	0.0881391907756665
68	2.233333	2.711711724245183	1.075260024841991	0.2774748279558407	2.697978276639391	1.253238364293649	0.2650243506357899	2.68715361999374	1.395666358421244	0.255575282213656	2.705091159390619	1.612605784431855	0.2649269327002846	2.671301559543375	1.578995292403818	0.277401933782393	2.537266476079046	1.555323839527346	0.3224597353939529	2.49384957188043	1.28951537948106	0.3800054558451395	2.420023189164971	1.133644171220862	0.2247349584426959	2.433071163593039	1.073165627422899	0.1656444813028492	2.422445989181448	1.040479302028636	0.1786127208830814	2.426035727726552	1.04736433897877	0.1601833593677836	2.733864413019767	1.574406023108732	0.2511126957491346	2.848993383330911	1.543561353628428	0.1961317476712181	2.917250863639036	1.277925826625401	0.2150033362408716	2.80705332361476	1.123532329593928	0.07531362471635293	2.760960543197148	1.048645408633471	0.09393164297868112
69	2.266667	2.70339669648974	1.068971585624225	0.2753832393772148	2.687647029859247	1.246503861098029	0.2621178106148311	2.675301302534924	1.38863289814866	0.2527463596048419	2.691612456296798	1.605452322694868	0.2625560578233964	2.65809333910934	1.571468400439621	0.2747652324955408	2.524947591796919	1.546129269266628	0.3211488758034384	2.483510130085288	1.279268788992482	0.377613574507964	2.403528915560491	1.131790898320287	0.2168576727747653	2.417660605210189	1.068728424253854	0.1591170236526614	2.406589668886902	1.042634962411072	0.1809012293509497	2.412757379426647	1.047459668611716	0.1614966697567784	2.720695695778721	1.567661072547341	0.2488636668098768	2.835970901341883	1.538313967434506	0.1941370109922908	2.907313194024211	1.272209100142191	0.2170972909376997	2.797294791876308	1.110780525619162	0.08039087046967651	2.744399007621748	1.047660561948607	0.0971280424831439
70	2.300000000000001	2.698379150242298	1.062692912524392	0.2739267079836241	2.680668081126608	1.239772995645485	0.2598676340614786	2.666840770398843	1.381599907253162	0.2507311861259113	2.681142380212822	1.598301195797105	0.261120222798226	2.648014242234167	1.563879172482867	0.273145552963229	2.516108790737028	1.536507198980692	0.3213612261585048	2.479451621304991	1.26860723673689	0.3773860464935859	2.394839158277291	1.129616209018591	0.2113178079422787	2.408346781221355	1.064866017635705	0.1540248622575693	2.394575992934938	1.044564406310916	0.1828006162925758	2.404953582657111	1.047859203328647	0.165146332089872	2.710529310134186	1.560983174709241	0.2474374109649894	2.825992200422411	1.533421919455072	0.1928807053991659	2.903569051815301	1.268051361078249	0.2192413575193151	2.791341195698142	1.10749287283706	0.08574538198333034	2.733283607734399	1.0559474873278	0.09979326487089267
71	2.333333000000001	2.696556998330735	1.056637596201663	0.2730817195301821	2.677014774370577	1.2332894244563	0.2582624537300059	2.661824785357926	1.374840485859332	0.2495396773325111	2.673659635868378	1.591443364401377	0.2605921008981333	2.64103073024148	1.556528404401272	0.2725042770684601	2.510625532059848	1.526762477756458	0.322798753473405	2.480953969213514	1.257826534298369	0.3788077242358317	2.393393806996946	1.127136206822452	0.20770834014616	2.404715348670377	1.061796298480998	0.1494508305702643	2.386576710516523	1.045977715621415	0.1834167372671607	2.40291816960971	1.04881892201089	0.1697939777406152	2.703368529438985	1.554647595319637	0.2468297448502567	2.819121937742515	1.529168486600888	0.1923923388219385	2.90488036409838	1.265349966716508	0.2212825454779226	2.789877010570113	1.108088590134746	0.09098295636969216	2.72852342097665	1.061954289506739	0.1024925483942017
72	2.366667000000001	2.697638241548626	1.051024910968916	0.2727966714588771	2.676463493860267	1.227303069148779	0.2572685119541719	2.660097050814087	1.368632449663824	0.2491507620333592	2.669018861198105	1.58517319297488	0.2609176255284013	2.636971975740729	1.549725422530538	0.2727721749567047	2.508199711851882	1.517223931736955	0.3251409883369421	2.486974188850099	1.247211321360315	0.3812346580428423	2.397764357438959	1.124426340201596	0.2054967923706384	2.4063813540101	1.059581526120654	0.1449036524308622	2.382754587505107	1.046659324125344	0.1825350003630113	2.406601074496721	1.050465428696357	0.174089225796268	2.699085369850171	1.548928416603405	0.2470112749824591	2.815272881220799	1.525815244264925	0.1926833424456057	2.909219632557363	1.263789176330001	0.2236297036233918	2.791924974615098	1.108796978346307	0.09636550079263617	2.728612979092278	1.067032951435418	0.1049124051742623
73	2.4	2.701196728358588	1.046091574520353	0.272993295282478	2.678646146862674	1.222077481492001	0.2568321267580517	2.66134661170035	1.363261617872292	0.249516010108071	2.666999823323808	1.579785851021192	0.2620219281858654	2.635583837118402	1.543788953298356	0.2738570365171095	2.508436065558691	1.508308589314631	0.3280591298205818	2.496380919106845	1.237267086374786	0.3841853507992654	2.406436430053584	1.121666915129923	0.204306588818421	2.412892825751837	1.058200660170464	0.1406505009157298	2.383680382838143	1.046401712376726	0.1805019842902181	2.415745150017497	1.052822729760604	0.1767564007404394	2.697465289598215	1.544094790606026	0.247931217369733	2.814259248213731	1.52360524000148	0.1937419726513411	2.914908124907185	1.263154020138249	0.2265905384318997	2.795269479636558	1.108215411092232	0.1021857051347144	2.731373204117085	1.072177749854658	0.1074839267225517
74	2.433333	2.70672334557236	1.042085606972357	0.273572360314465	2.683092300203967	1.217881499705935	0.2568850676047887	2.665137634309368	1.35900960117133	0.2505620641766251	2.667330449465631	1.575562654359791	0.2638161943152573	2.636556631997262	1.539031577981055	0.2756526942802977	2.510898678511341	1.500521790775135	0.3312673580571499	2.50822685180705	1.228767284644312	0.3875203121588346	2.418297209877807	1.119136121910479	0.204111993638785	2.423296845959564	1.057807243051537	0.137115781893588	2.390028437580062	1.045113255980129	0.1774769348295777	2.429633749832587	1.055849709155123	0.1770386916332789	2.698227575624723	1.540397857241508	0.2495210081722594	2.81579291940438	1.522754196475602	0.1955124623414234	2.92130620947236	1.263604250576849	0.2297638266945772	2.798999654379318	1.106260670682385	0.1077361372869591	2.735984349613464	1.074272061850982	0.1104114333981888
75	2.466667	2.713667917580756	1.039206536920217	0.2744270234522375	2.689274763165329	1.214926342520028	0.2573520345283133	2.670949221554168	1.356087033938644	0.2521944731236804	2.669668372139149	1.572706282336472	0.2662045182254366	2.639513664076527	1.535681310456593	0.2780471471590896	2.515113177153006	1.494263550309969	0.3345637852662893	2.521821578843118	1.222321468949957	0.3913436911575781	2.432797550381013	1.117127190825423	0.2049798817913316	2.436600438312717	1.058592952738863	0.1346244848813773	2.401938896619977	1.042826113256464	0.1736287512108471	2.447565611525478	1.05959281212972	0.1751965232850727	2.701015510049019	1.538017598636241	0.2516990626583899	2.819447077756972	1.523408222355753	0.1978930418183563	2.929337398337532	1.265728172293848	0.232268963698389	2.804909360168464	1.105764618616816	0.1115194601732249	2.742628150295827	1.074819191920626	0.1131082994095772
76	2.5	2.721503217561968	1.03757084943321	0.275453917064752	2.696669256666684	1.213328861347029	0.2581545577572835	2.678232554549335	1.354597014776805	0.2542996880237882	2.673621378160589	1.571305903747005	0.2690858064244957	2.644036701805845	1.533840806467676	0.2809245970872469	2.520606882989346	1.489758320078241	0.3378373716302235	2.536542303709969	1.218208275356897	0.3957195132496755	2.449382743190031	1.115853850059418	0.2069134494466315	2.451967530529483	1.060713220890936	0.1332680139025449	2.418809267528279	1.039810510464671	0.1690876911352883	2.468796743946943	1.064213139717871	0.1720389013180277	2.705421036789525	1.537032878662184	0.254372482014623	2.824713872733991	1.52560436935845	0.20076510540647	2.939802239783808	1.27012256598374	0.2333849444950858	2.813910864453081	1.110155178264199	0.1124756794184365	2.750649175249259	1.077614052978674	0.1149137199312266
77	2.533333000000001	2.729750753438372	1.037201534456164	0.2765577720165415	2.704773783116224	1.213098637351915	0.2592118150801923	2.686432346431415	1.354524392575844	0.2567476159967553	2.67878660593114	1.571326109380746	0.2723546025039355	2.649702423511768	1.53347962196488	0.2841653869415462	2.526934734584742	1.487074531281485	0.3410328059465322	2.551689895489758	1.216470610505267	0.4007117683540001	2.467245769005151	1.115459855209868	0.2099168750821717	2.468749516267256	1.064343317262404	0.1328604155736128	2.439272487467252	1.036712256038701	0.1640126377650183	2.492599818993686	1.06989378895232	0.168460239550306	2.711022057084271	1.537407736489063	0.2574390266103005	2.831057807136191	1.529216197660775	0.2039987562005339	2.952321429102164	1.276800281002914	0.2328620959498047	2.823577516350146	1.120260604500255	0.1105804194009711	2.758076402443388	1.082678563953207	0.1151472415280165
78	2.566667000000001	2.738015535947842	1.038045409440255	0.2776646843285586	2.713142995426539	1.214157008047685	0.2604469049186242	2.69503864897585	1.355763753711896	0.2594131184919193	2.684820479750161	1.572642215274543	0.2759122813967755	2.656146065174707	1.534480084486316	0.287657977948894	2.533738238287445	1.486172893485297	0.344126454890779	2.56657464624395	1.216976044582568	0.4060998950645567	2.485348431579594	1.116095313760294	0.213717229857367	2.486496489970182	1.069530219870498	0.1330881677660373	2.461622755930954	1.034767868442674	0.1587039958231006	2.517811712207944	1.076845396197267	0.1651075184906874	2.717451885120485	1.539015503430563	0.2608016106971451	2.8380289376672	1.533993422854491	0.207487855096541	2.964953236287561	1.285221550150421	0.2315048801890221	2.831851343525182	1.135621710248961	0.1063967291227039	2.763766207816248	1.090755108154453	0.1134718010189894
79	2.600000000000001	2.746035482743967	1.039976392300937	0.2787235201470185	2.721463986242238	1.216352584945074	0.2617907836545105	2.703695793564466	1.358144666413477	0.2621885968649854	2.691467019081929	1.575073706274132	0.2796691616717741	2.66309991833517	1.536666292641603	0.2913035429781314	2.540784068170757	1.486923571894379	0.3471058411663798	2.580739749755627	1.219431528076858	0.4114493450514078	2.503175067664793	1.117835205315746	0.2177861066310288	2.504835626803256	1.076040056113496	0.1339151637490938	2.484945176198538	1.035121438026025	0.1537699978889201	2.542783418284307	1.085007660464096	0.1622731463514762	2.724436796729021	1.541673839572422	0.2643723621743022	2.845348972808013	1.539640527098283	0.2111676137011083	2.975422549374378	1.29460743525296	0.2302236939822487	2.836578501174039	1.155023691510269	0.1007040453764424	2.767317718049471	1.102504598750454	0.1090596887072182
80	2.633333	2.753706663652868	1.042797303187986	0.2797047988040231	2.729582768391531	1.219466078161856	0.263184365190921	2.712223000309378	1.36143661331964	0.2649837900634503	2.698547110299117	1.578388336027765	0.283540232012355	2.670387056308519	1.539803790059833	0.2950119211293785	2.547951245266701	1.489113538567491	0.3499558613902542	2.594095306875538	1.223487711672912	0.4165518199788436	2.520916218995297	1.120671796774322	0.2217283005053529	2.523939944694931	1.083573186134557	0.1353696584422339	2.50884389228489	1.038260729633955	0.1498496723286019	2.566880607811054	1.094144848324974	0.1600736685479917	2.731789623998205	1.545153030901084	0.2680694779056259	2.85288696802527	1.545836232486077	0.2149914007524966	2.984098498579771	1.304542455052222	0.2298228346950846	2.837907116006478	1.185307020953549	0.09462864797606681	2.768624085438503	1.129643098086291	0.1034203119667753
81	2.666667	2.761012051057663	1.046248658610963	0.2805922329741402	2.737433221482887	1.223220320495844	0.2645776113886778	2.720532273760809	1.365356689828978	0.2677243937097006	2.705916412476688	1.582308909967163	0.2874406207283973	2.677871606282359	1.543608549136566	0.2986961576932572	2.555154868528985	1.492439853752746	0.3526297825165144	2.606664066762291	1.228701484136169	0.4213192943593718	2.538828271493829	1.124522671512512	0.2252248922295393	2.543933380437563	1.091775187061633	0.1373679266697504	2.532809145059163	1.043933871206256	0.1473567960146449	2.590278131985896	1.103877398601162	0.1583865631224806	2.739366811563291	1.549181132679304	0.2718143515534944	2.860574901582588	1.552201166764289	0.218915924819115	2.993290721382324	1.314721553139364	0.230858318193886	2.840320432888772	1.228290553929541	0.08950330486474319	2.770525099066463	1.180563345878936	0.09954152731765301
82	2.7	2.767920880412025	1.050009100094619	0.2813740593796585	2.744930560466905	1.227277490873236	0.2659272461288839	2.728503511362482	1.369562713457569	0.2703439277216872	2.713400563773198	1.586501531214065	0.2912795899348712	2.685383805641111	1.547736204502404	0.3022646650944457	2.562235808518099	1.496491575089654	0.3550352694600749	2.618106548861363	1.234440717585961	0.4255628106425813	2.556130465386735	1.129148737786187	0.227984478044049	2.563730907700291	1.10014004607107	0.1396574192080986	2.55548456435344	1.051338746094753	0.1464005143519242	2.61240594666343	1.113663656995076	0.156829739119378	2.747001013695911	1.553432720746387	0.2755259345589455	2.868297955321413	1.558300935450894	0.2228962885510563	3.003894210757639	1.324412724952939	0.2331420415315659	2.84871800729326	1.259333060539519	0.08660268537287225	2.77729271868934	1.215383105455654	0.09976964056599374
83	2.733333	2.77441743032243	1.053784340937003	0.2820367424045145	2.752002004622023	1.231329359426927	0.2671939312068645	2.736020506855938	1.373742903814553	0.2727834555067972	2.720827232519831	1.590658396525876	0.2949763612063217	2.692756147598026	1.551868317267436	0.3056368450242459	2.569043248457116	1.500859163843629	0.3571080151223531	2.62813980539783	1.240112520757378	0.4290864861180006	2.571748130039338	1.13423351534901	0.2298317091700643	2.582073323208812	1.108139334955855	0.1419366258679841	2.575789417921261	1.059685864489798	0.1467313346374439	2.632156274380643	1.122958049923608	0.1551416915528292	2.754529487811753	1.557609806115756	0.2791310254750485	2.875946549548289	1.563796799931154	0.2269194662305814	3.015170961178611	1.332763692915298	0.2360073078672758	2.861637454631186	1.264598010178915	0.0859630051172976	2.788957419197348	1.219973359995855	0.1041566722562898
84	2.766667	2.780473752392905	1.057330047925478	0.2825683813761629	2.758584098614444	1.235122564164972	0.2683457821991111	2.742988456436638	1.377642236360591	0.2749978914216226	2.728038880175092	1.594523329148731	0.29847104613384	2.699836356585699	1.555738571959015	0.3087542350439533	2.575440887228585	1.505172573086277	0.3588271180258977	2.636616112611764	1.245223979426566	0.4316975999109831	2.584873151786127	1.139383470719107	0.230684498516599	2.598068405537872	1.115247514256168	0.1438132309545322	2.593237397481286	1.068290533975526	0.1477722926525668	2.648146903284705	1.131317691846884	0.1534728617865808	2.761806872166797	1.561466792049282	0.2825735302069285	2.883423106155532	1.568467125859475	0.2310137846341093	3.025057565458732	1.338878695058845	0.2395234594293122	2.875685681314616	1.253774415075242	0.0870300616549028	2.802830930760356	1.208423594142219	0.1117757142578825
85	2.800000000000001	2.786045216948219	1.060452610989096	0.282957787118203	2.764623917095669	1.238460591979404	0.2693554992749784	2.74934440878991	1.381065687074243	0.2769541983805306	2.734901407524164	1.597900782710103	0.3017160971913549	2.706496791204198	1.559142151858043	0.3115723914922894	2.581292321010394	1.509145690398728	0.3601599349015514	2.64346621906866	1.249472193385371	0.4332432192315018	2.595460839577012	1.144197405910947	0.2305072464405095	2.611652267665473	1.121166329712325	0.1448348211419986	2.607903330821853	1.076672554607312	0.1487710809677606	2.660281374561313	1.138596735296032	0.1520816569112123	2.768713003474009	1.564817519631517	0.2858079358749751	2.89062743236739	1.572193921218581	0.2351984682040988	3.031954775261652	1.34234738837335	0.2442844100836562	2.889205073632034	1.242398972916127	0.08898845519928289	2.816634664390554	1.197482487787787	0.1185429773764178
86	2.833333000000001	2.791093710938775	1.063016186466565	0.2831961267686096	2.770090883641388	1.241208680882451	0.2702013562884619	2.755064726636269	1.383882040659772	0.2786313101941737	2.741330994861468	1.600661676420602	0.3046731712865578	2.712662208037517	1.561944896144055	0.3140592456085405	2.586515291933507	1.512601127219633	0.3610795997629127	2.648626938051814	1.252727018161434	0.433687243015612	2.603781496491679	1.148377595331336	0.229322636172616	2.623134032914983	1.125817050787963	0.1447243401660809	2.62011917351845	1.08466303895562	0.1491837338861612	2.668897575645576	1.144820708200932	0.1509584793544281	2.775173640531101	1.567537674261497	0.2887961883981154	2.897489635737975	1.574936283033804	0.2394677942856186	3.035364937251375	1.343138194863545	0.2504885156624193	2.900835058913074	1.235223285026332	0.09121673843954123	2.828028809876347	1.188832066662368	0.1222784365245052
87	2.866667000000001	2.795568943742598	1.064931053454731	0.283275599073807	2.77495035467572	1.243280553620572	0.2708660368143309	2.760132551911348	1.386010040278738	0.2800162425836926	2.747275883639556	1.602730257218265	0.3073082990768114	2.718289670631552	1.564069322910405	0.3161902275688848	2.591067262012839	1.515427971070741	0.3615719054084406	2.651940045768396	1.254892784113868	0.4329797018269255	2.609896084167298	1.151700623635948	0.2271372278873476	2.632610910677631	1.129196434431432	0.143307353788051	2.630029603463508	1.092087280524739	0.1486506388184839	2.674197696593381	1.149994505041059	0.1498803429365863	2.781141025197746	1.569552232401342	0.2915032041322305	2.903950975533743	1.576706904771907	0.243788097197097	3.035691570753722	1.341554648433868	0.2577351605956649	2.907270996329691	1.234122276349568	0.09349137053460249	2.832778785779072	1.185616024021246	0.1227737925744466
88	2.9	2.799447112351577	1.066164499216705	0.2831859983856733	2.779200335412813	1.244645739255917	0.2713352855486554	2.764572058050476	1.387421948908699	0.2811004115871229	2.752738967432573	1.604081842838839	0.30959086753589	2.723393992384434	1.565492114934278	0.3179458535155841	2.595001249379425	1.517580421002147	0.3616393962719013	2.653488115780994	1.255976282257105	0.431123704654757	2.613902313885844	1.15412082163067	0.2239952063886086	2.640170789150436	1.131441649842147	0.1406312821055153	2.63780572635572	1.098822235198978	0.1471077234081922	2.676822220892851	1.154194213886614	0.1486340603118672	2.786615541448458	1.570835119705551	0.2938959343986622	2.909997460516473	1.577569760708927	0.2480906276871736	3.034546243851006	1.338334362145836	0.2653203761824195	2.90870853638666	1.238461741638666	0.09573662819707857	2.831319435136909	1.187851027118824	0.1216003477542651
89	2.933333	2.802724751139017	1.066731039417329	0.2829161402378559	2.782854815443521	1.245319314101811	0.2715983195660862	2.768420018420228	1.38813338375809	0.2818786446261843	2.757751379323353	1.604731653441265	0.3114971434975677	2.728018888626987	1.566230760496254	0.3193139652703088	2.598425145408066	1.519051704223617	0.3613182809773116	2.653590013900875	1.256035318982941	0.4282126999596594	2.615761511232316	1.155791160749805	0.2199706184950752	2.645574497637452	1.132858292558447	0.1368832005636462	2.643325587758833	1.104624957712879	0.1446450422338384	2.677678631531998	1.157556062382046	0.1470917835443903	2.791621560875745	1.571400189449264	0.2959463483884071	2.915619940442341	1.577614974643928	0.2522728490177831	3.033562710653054	1.334429504501581	0.2720423860262876	2.907191913200551	1.245000806958877	0.09725072246039022	2.826366299888848	1.194835150861539	0.1195885768677856
90	2.966667	2.805487275231661	1.066706024419367	0.2824578670148499	2.786012491680005	1.24537794311529	0.2716521696589548	2.771795106681868	1.388219534059442	0.2823576440435576	2.762416904559044	1.604749819468147	0.3130255518380302	2.73228264724377	1.566360258644892	0.3203030187782293	2.601536274597692	1.519931219163194	0.3606503691497716	2.652730063204149	1.255261143840342	0.4242793633661922	2.615901363729977	1.157061387915548	0.2149921089878897	2.64901919148297	1.133866222539906	0.132137273980562	2.646636340247609	1.10934399409447	0.1413733662954554	2.678001491073758	1.160320058746936	0.1450087089241934	2.796254156584066	1.57131491238438	0.2976460418123892	2.920907624233727	1.576956123567608	0.2562418134751933	3.033285446900739	1.330283184580554	0.2774594600735205	2.905888732866101	1.250786179297618	0.09771320210736555	2.821520865638839	1.202889835264026	0.11684966140901
91	3	2.807879070975614	1.06619807863648	0.281810736766328	2.788826809174146	1.24493212265818	0.271503388734765	2.774867085783935	1.38778850097234	0.282556458976165	2.766874181434706	1.604238066871478	0.3141922856735258	2.736339447032258	1.565986757143977	0.3209379414751925	2.604569232978759	1.520359862633709	0.3596815469507766	2.651405207834417	1.253885692500203	0.4192741436517194	2.614913983583781	1.158364535150789	0.2088747390730954	2.650832849399677	1.134869670041928	0.1263460577392554	2.64800836613146	1.113080079292773	0.1372073806974916	2.678836061384165	1.162770947029165	0.1418934093824152	2.800644674738358	1.570678992695723	0.299003471176889	2.926019475776361	1.575722484065388	0.2599312391454967	3.033916046424281	1.325838058557906	0.2817044366864553	2.907168727818975	1.253962427077214	0.09731619570415909	2.819744006453068	1.208160461640624	0.1135986398679222
92	3.033333000000001	2.810053456719009	1.065323873464188	0.2809854469675988	2.791456196460948	1.244101872832058	0.271168653761892	2.77780496934218	1.386959394866198	0.2825041675303583	2.771247748541115	1.603311307140872	0.3150255306752917	2.740328449133293	1.565226506000031	0.3212547208639893	2.607732794832934	1.520479180254972	0.3584690732776593	2.649971836081571	1.252082080113818	0.4130117350962535	2.613242996208593	1.160082002626952	0.2013462726777483	2.651459684854346	1.136204792001604	0.1192868084428176	2.647864551048372	1.116246375966272	0.131919786271139	2.680711375313297	1.165182221989334	0.1372012274420213	2.804914370910837	1.569607380174571	0.3000392078611529	2.9311187950541	1.574055017689492	0.2633007891721861	3.035655456191436	1.320839718351944	0.2850342853674038	2.911916136633161	1.254613455869061	0.09629482052899696	2.822423485243623	1.209855574146199	0.109608261663122
93	3.066667000000001	2.812118036847825	1.064199946412294	0.28000602668332	2.79400458375031	1.24300753788066	0.2706747720259892	2.780710599458343	1.385853112941565	0.2822382023641956	2.775588968066739	1.602090440041006	0.3155579261365067	2.744312151251653	1.564197636693556	0.3212937520772071	2.611123641906968	1.520408908052398	0.35707306452999	2.648667421604546	1.250014360792667	0.4054710188369106	2.611337282582649	1.162449093001224	0.192365238240598	2.651558119399717	1.138147408255979	0.1108705622272749	2.646774438704828	1.119389367952636	0.1255116659013384	2.683591217869957	1.167801746119203	0.1307522736474789	2.809117789693329	1.568223546099168	0.300779857890706	2.936272798650061	1.572107205217925	0.2663166215678576	3.038345850419824	1.3151869781452	0.2878215409634314	2.92065838771331	1.254546197282333	0.09479567309221532	2.830025232755768	1.210103874721264	0.103813365347226
94	3.100000000000001	2.814089532763601	1.062948418143892	0.2789132734187595	2.796469108531094	1.241774912014643	0.2700595002881904	2.78355853119314	1.384597439700399	0.2818046888620954	2.779816166474456	1.600708806976883	0.3158228835631915	2.748215413544603	1.563025113343711	0.3210980775697704	2.614642841609595	1.520235865752929	0.3555746493588132	2.647656330976818	1.247914618575993	0.3972009210127112	2.609679242594031	1.1655072653868	0.182488997904752	2.65171845565931	1.140913794521994	0.1015382228538382	2.645311879398208	1.123001105243227	0.1184991747098235	2.686408276802018	1.17080970311225	0.1230368273740941	2.813185922728347	1.566666901861064	0.3012544707824723	2.941338186590106	1.570059032165273	0.2689212046221946	3.041075932484191	1.30945980720542	0.2903337434437774	2.931271026187713	1.255392489487274	0.09322227367965154	2.840614380059765	1.209500649292927	0.0965518738858617
95	3.133333	2.815885085883014	1.061683829558109	0.2777633131677192	2.798736643740135	1.240522742104489	0.2693696758062142	2.786199085233628	1.383315217651711	0.2812572052344489	2.783723922070125	1.599301310769391	0.3158539995625925	2.751834415315247	1.561830362768716	0.320712908170236	2.61800788315465	1.52000110126312	0.3540811307143722	2.646978488110597	1.24604759817743	0.3892809532197032	2.608397628297074	1.169075701691898	0.1728505827443362	2.651914205375624	1.144622711491509	0.09225560975314638	2.64367696930112	1.127409460355584	0.1118100585475302	2.686718892249516	1.174298157377028	0.1151276651781881	2.8169340968807	1.565081178645776	0.3014937421414149	2.945967378208237	1.568089623960093	0.2710293223452464	3.042752488250761	1.304879258948035	0.2927920026052356	2.9392539048871	1.256441599199596	0.09254470002706978	2.849252374795215	1.209862356410817	0.090984918049792
96	3.166667	2.817442212507169	1.060466909534242	0.2766118958191072	2.800725545911119	1.239317391267493	0.2686524215581293	2.788527246514592	1.382078799232274	0.2806485252426134	2.787173994879085	1.59795592253835	0.315686483736376	2.755030668820265	1.560690591808723	0.3201822024847777	2.621025423915571	1.519720932412788	0.3526658969074455	2.646605062109572	1.2445261212024	0.3823586047768861	2.607428721351825	1.172863889600871	0.1642435520842471	2.651987893290046	1.14919916563115	0.08368268768252353	2.641933236429334	1.132745172104229	0.1059804948987466	2.683311838529144	1.178306314702257	0.107738908769049	2.820238500413565	1.56355991203123	0.3015315274338008	2.949946749186555	1.566289790459809	0.2726002429450768	3.043222427309603	1.301837109422561	0.2953575157133758	2.943797205029561	1.257996209342092	0.09315587156001458	2.854442072350714	1.217641620351286	0.08781962250995388
97	3.2	2.818731529119798	1.059302954079694	0.2755128778648611	2.802394644346278	1.238168038305618	0.2679534505620592	2.790488721237102	1.380902879419992	0.2800285190492926	2.790107168331469	1.596699499406844	0.3153612306248836	2.757742995707837	1.559624817153069	0.319552172874033	2.623597276286296	1.519390909907555	0.3513718291172166	2.646431913440161	1.243330795384763	0.37667095797424	2.606644560270121	1.176620441665195	0.1570204676126929	2.651907508786247	1.154426937826834	0.07617351141303942	2.640146712588273	1.138949702906127	0.1011549801538685	2.676844428216859	1.182824224110538	0.1013322167110348	2.823046339487905	1.562134063839549	0.301407182801288	2.95320494784999	1.564674140970158	0.2736495803423082	3.043346178412122	1.300128063626756	0.2979395660969992	2.946401642253388	1.260417319693313	0.09474212664166327	2.857263332950718	1.233511290414671	0.0863030155552877
98	3.233333	2.819736181692402	1.058161081956855	0.2745189906823616	2.803718035524725	1.237045620709473	0.2673168665891235	2.792048869486584	1.379763302158992	0.2794436677034003	2.792505960739835	1.595515776346925	0.3149235910057757	2.759949986291793	1.558610500297357	0.3188709978695096	2.625664156118761	1.518991487213021	0.3502290581829355	2.64635026711168	1.242384612445444	0.3723958257799411	2.605958184217928	1.180114318751888	0.1514004257358076	2.65176298071249	1.159958550479155	0.07009810599866603	2.638497711547492	1.145669113646904	0.09735841588581996	2.669550669353946	1.187760570773424	0.09643269292612773	2.825341704007137	1.560791330940962	0.3011639704117368	2.955738216581119	1.563213198035819	0.2742329907889487	3.044610216963969	1.299374163743163	0.3000709780472516	2.948023563344937	1.262726630099151	0.09650157555298677	2.858731841359098	1.240884089328955	0.08605132324431769
99	3.266667	2.820465039640874	1.057007622078697	0.2736743829309138	2.804707134097449	1.235918243344324	0.2667819700209156	2.793221644719583	1.378632545525471	0.278934272603969	2.79439902045376	1.594380294840486	0.3144186507746221	2.761677069622421	1.557619092884334	0.3181828606125888	2.627230109946743	1.518514697791004	0.3492556096079	2.646296702710113	1.241608589957847	0.3695098855047413	2.605204076932657	1.183178771978109	0.147393703394809	2.651335563313072	1.165456565690226	0.06557736401666429	2.636978891182002	1.152418532037347	0.094414241761877	2.662869069545191	1.192944717234928	0.09307960956481527	2.827153007007855	1.559510535112447	0.3008458901750403	2.957616588226943	1.561866015612092	0.2744382930572202	3.048062379050172	1.299199182453394	0.3015391269752555	2.949109798846028	1.267593193453884	0.09802644061738021	2.859893683703549	1.245013887375601	0.08684852743258599
100	3.300000000000001	2.820954590366219	1.055817352376746	0.2730137308758463	2.80540653094331	1.234762241278541	0.2663840772007749	2.794058834638747	1.377489375472584	0.2785376431469373	2.795840796510835	1.593273010931661	0.3138892952385087	2.762977086520531	1.556627471690061	0.3175276942948181	2.6283396789129	1.517955229687324	0.3484691982620238	2.646250680239355	1.240922689450665	0.3679362608511278	2.604365212366757	1.185698020676882	0.1449185795656885	2.650349686454518	1.17065997469817	0.06257479100388295	2.635498791667687	1.158775749812708	0.09215080123674577	2.657453632829444	1.198169613278432	0.09099344454241598	2.828534871520711	1.558274465267676	0.3004963750459265	2.958945986640428	1.560596525954417	0.2743743708155303	3.053443586898831	1.299285131506429	0.3024503028913615	2.950385187762971	1.275262044703441	0.09925774263734072	2.861985721656393	1.251363933873243	0.08820760647414896
101	3.333333	2.821264788552933	1.054584177976901	0.272561577093264	2.805886992622916	1.233572377309152	0.266153228849328	2.794640828126082	1.376328413407904	0.2782872190585189	2.796903619212448	1.592187686795588	0.3133742849265935	2.763922605027477	1.555627460517052	0.3169400835224185	2.629068227256962	1.517317575534382	0.3478876425802021	2.646240591611115	1.240269898313851	0.3675256036396282	2.603649283651197	1.187625372168064	0.1437945836693452	2.648724184272993	1.175439485065764	0.0609059202722774	2.634007315047437	1.164412468693294	0.09039643009875889	2.653543733594247	1.203256632687173	0.0898266027964069	2.829560093841863	1.557079183875969	0.3001561145979043	2.959849675155294	1.559385657680894	0.2741563749813448	3.059348639036783	1.299412690245336	0.3027336175878709	2.952555073472879	1.281867164144888	0.09977473913834617	2.865790015520837	1.254634948722392	0.08826425102355348
102	3.366667	2.821465238372411	1.053319435636257	0.2723319681832746	2.806232469340917	1.232360409888271	0.2661110965202195	2.795065832983231	1.375159271345168	0.2782092146417768	2.797675860411255	1.591131804703964	0.3129045403515232	2.764602929607627	1.55462622669992	0.3164454065784572	2.629521921591682	1.516611648065974	0.3475266457878013	2.646280699501036	1.239596841015585	0.368000856409076	2.603182830836575	1.189003105499804	0.1437076153557633	2.646469970966994	1.179733487244495	0.06025230598440201	2.632443437125869	1.169067868168658	0.08894826908491844	2.650978815967726	1.208068556705291	0.0892691484475996	2.830316812123093	1.555933277140233	0.2998594760646101	2.960463363573774	1.558218393999645	0.2738880666771072	3.064149934325487	1.299329475341134	0.3024692301041644	2.95449162723434	1.28771783206717	0.09918384208838887	2.869845479523498	1.255251631126901	0.08484109099806132
103	3.4	2.821614564547551	1.052053619374672	0.2723280794657539	2.806517137670124	1.231158067366023	0.2662700673918715	2.795422585328702	1.374011979666107	0.2783183111317101	2.798242198310659	1.590133443178113	0.3124979525031827	2.765102127825397	1.553653374806776	0.3160539747520296	2.629801063930537	1.515857253588794	0.3473703752270218	2.64631892062952	1.238864646316704	0.3690382934365107	2.602861051567237	1.189946572983619	0.1442891700430984	2.643697682079391	1.183471532156043	0.06028422971481016	2.630777181259912	1.172670772085114	0.08766687995165051	2.649345319367286	1.212520106562946	0.08904602894659672	2.830889523473109	1.554864057245203	0.2996299961949826	2.960901985993412	1.557083569960957	0.2736388417735143	3.067148149236078	1.29883443704793	0.302128652816581	2.956148277880791	1.293230978400867	0.09764112584702386	2.872440268868306	1.258189337388583	0.0773376128892711
104	3.433333000000001	2.821748827563761	1.0508370625251	0.2725440648423185	2.806796612636818	1.230016539140176	0.2666332874871719	2.795782041656353	1.372936270714558	0.2786161931276528	2.798672743131816	1.589239550788307	0.3121570460819568	2.765488611129134	1.552758384045535	0.3157589599870545	2.629988142062219	1.515094135592341	0.347374401502933	2.646268100274617	1.238073720343655	0.3702154741665318	2.602336493354257	1.190609558327668	0.1451210560061053	2.640664235842572	1.186566801428346	0.06064741955678873	2.629029585028999	1.175290668158395	0.08645230309130443	2.648070171059683	1.216513200137589	0.0889358147005148	2.831348663498899	1.553916896988095	0.299478070813645	2.961247624435957	1.555992088785982	0.2734429239602391	3.069218069499278	1.298022633784196	0.3023109009932301	2.958844656284796	1.295514449512149	0.09605788100939187	2.873277033734606	1.264418417807459	0.06866648484641855
105	3.466667000000001	2.821887361388725	1.049742312149184	0.2729701464838658	2.807110322483553	1.2290092883401	0.2671970863032447	2.796198576570358	1.372004943299272	0.2790947881263346	2.799024773924683	1.588518191675334	0.3118767844376973	2.765817374420017	1.552012754642134	0.3155452844928059	2.630153987585642	1.514388946090382	0.3474988676578588	2.646129643572802	1.2372801417824	0.3711369253382222	2.601295576404023	1.19117307831907	0.1458339364929941	2.63779326497383	1.189009018330924	0.06101243467037604	2.627311147710442	1.177111019606802	0.08525969242704944	2.646743447823005	1.219929851942749	0.08883310196844774	2.831751657265832	1.553157794522147	0.2994063518426773	2.96156366027524	1.554991020477859	0.2733276185204973	3.070917435643393	1.29715508185916	0.3034039657766721	2.962894804424906	1.293521643109881	0.09513150355863327	2.874269395169092	1.267559212853134	0.06165505436513563
106	3.5	2.822044674843607	1.04884038539305	0.2735965208362365	2.807487281678092	1.228208113635492	0.2679531402028381	2.796710655158742	1.371290073045266	0.2797393439907872	2.799352278426114	1.588037471116249	0.311646227463827	2.766138769095766	1.55148897760524	0.31539215077308	2.630361993308254	1.513800389107419	0.3476781528480362	2.645999411176757	1.236544633482043	0.371627152113275	2.599742546376415	1.191766416258693	0.1462501730823335	2.635600021986412	1.190848795693224	0.06121705749188692	2.625865280750288	1.178452308361082	0.08416948269374792	2.645343270726707	1.222734955401762	0.08865317451751065	2.832150654463117	1.552651641283135	0.2994112508092154	2.96191034694284	1.554131534910473	0.2733119248080081	3.071982963948525	1.296329471492156	0.3056046538410365	2.967933828933314	1.290956042511199	0.09503020792538518	2.876805372688962	1.268955075998463	0.05693795356268357
107	3.533333000000001	2.822235330430539	1.048195048271308	0.2744154657359819	2.807955576164263	1.227678547218268	0.2688921593338471	2.797355389770141	1.370857870163276	0.2805357551297425	2.799702298802586	1.58786334060451	0.3114538954896858	2.766496741647051	1.551256509530271	0.3152797095724306	2.630658947580042	1.513375562491606	0.3478169901095574	2.646067802440104	1.235936075574035	0.3717908963365462	2.598161563843595	1.192447663329864	0.1464222242935567	2.634477615275472	1.192244847606525	0.06133691270471438	2.625087037597097	1.179654032392859	0.08326199586811653	2.644268965136503	1.225075658910654	0.08832857812428008	2.832591288995626	1.552460854300767	0.2994880898473188	2.9623418188139	1.553467438139237	0.2734130211840211	3.072590061344746	1.295632625065679	0.30885664572804	2.973322288227125	1.291613549893747	0.09590942145983593	2.880642303366746	1.27630546656477	0.05433822327824027
108	3.566667000000001	2.822480192712373	1.047871687525089	0.2754234558626277	2.808546251854762	1.227489528577264	0.2700061621188267	2.798170273934803	1.370779089576916	0.2814724016592293	2.800116112978025	1.588069867254674	0.3112913175791737	2.766930116181158	1.551393175079272	0.3151929197376004	2.631083218622567	1.513178829749957	0.3478229707453443	2.646522756673752	1.235561316407416	0.3718318706145205	2.59714775873764	1.193279703896075	0.1464816401022151	2.634684953938678	1.193530054989424	0.06151066594193737	2.625421860532601	1.181033692916494	0.08248622947319161	2.644056518375001	1.227263136388929	0.08796067865454708	2.833113743910397	1.55265461871829	0.2996337827639137	2.962915416515804	1.553059642073008	0.2736614089910567	3.072775781521203	1.295123966913101	0.3128893134341768	2.978012895966449	1.293567284435413	0.09788281761998723	2.884459340283984	1.286709535086165	0.05400624889088219
109	3.6	2.822798016172192	1.047929378951399	0.2766218899735801	2.80927530619932	1.227705335183022	0.2712887841636706	2.799166671497793	1.371122313918956	0.282536971039565	2.800615055244987	1.5887315063917	0.3111527293841109	2.767456005210702	1.551977564612113	0.3151205906866856	2.631643773351562	1.513279861992483	0.3476204419060768	2.647483727465971	1.235523009091906	0.3719618525736274	2.597089500041057	1.194341535599791	0.1465681928497466	2.636225129048951	1.195159966301663	0.06185178409840607	2.627270826359994	1.183030919473908	0.08164548298876295	2.645038831715812	1.229679859394573	0.08779129799331174	2.833738280312649	1.553301286813681	0.2998458843021394	2.96366922069465	1.552961269248588	0.2740972249061394	3.072498239980519	1.294770802143684	0.3171977163701463	2.981167303006443	1.294935914180132	0.1005808835502287	2.887316233473356	1.291947039727566	0.05544725626646526
110	3.633333	2.823192518622755	1.04842025958284	0.2780110556343324	2.810132874771322	1.228383724356772	0.2727300829569703	2.800322291336059	1.371950953716814	0.2837110265801092	2.801194122586324	1.589917995275504	0.311029643652227	2.768063607381811	1.553083502143219	0.3150494218739119	2.632313169641509	1.51374416765509	0.3471313015187916	2.648975678982311	1.235912052969011	0.3723867141193595	2.598161459932272	1.195698083243325	0.146826329551147	2.638812830215001	1.197531186474294	0.06240879593421848	2.630949294397404	1.186194723078495	0.08044935160257519	2.647253044515701	1.232687751029809	0.08809006233931445	2.834458717447321	1.554464249002401	0.3001173790210329	2.964601703914321	1.553218500818467	0.2747399565395231	3.071851247119527	1.29456429577353	0.3215564964997227	2.983367420305371	1.296428149519749	0.1037623035558787	2.889518152541202	1.295112430410476	0.05820815320161959
111	3.666667	2.823644719789541	1.049388813225122	0.2795849006274243	2.811069399005597	1.229573230689998	0.2743125872012239	2.801563013545787	1.373318837454172	0.2849657949535531	2.801814378144322	1.591686141680185	0.310909701169939	2.768705684338183	1.554772054269133	0.3149625831515029	2.633012510769024	1.514629783671701	0.3462719253991421	2.650871301127031	1.236807167303355	0.3732721079268175	2.600344029908516	1.197374543880292	0.1473788637587842	2.641666611864631	1.200891508755406	0.06310292674459471	2.636505385052431	1.191077202373226	0.07851557318693143	2.650306299506866	1.236567729670379	0.08906111236553026	2.835233674189779	1.556194602527461	0.3004345264412578	2.965653228815211	1.553872273514481	0.2755784350170866	3.071026208148308	1.294568141562902	0.3258039559180318	2.985027493264494	1.298873168200192	0.1071538548688396	2.891246043431032	1.299688598035556	0.06158433467649684
112	3.700000000000001	2.824110346867629	1.05086896285627	0.2813298657508424	2.811993997876313	1.231309290969889	0.2760102947623129	2.802762101583845	1.37526537054334	0.2862620077097201	2.802404635203596	1.594073661596906	0.3107763166199684	2.769300208433741	1.557085581435913	0.3148394668461271	2.633611350556946	1.515985799626846	0.3449554159432964	2.652924191156917	1.238272644345182	0.3747167154224636	2.603587115237925	1.199353787635443	0.1482942956446413	2.64366444620213	1.205326657995176	0.06371879183968858	2.643724519637062	1.198174172407684	0.07543324850647951	2.653530570950675	1.241502685418799	0.0908293665360196	2.835987824421382	1.558525240350579	0.3007764499811615	2.966709725810098	1.554958601496818	0.2765763317742286	3.070074075067487	1.294891240023545	0.3297055584931542	2.98542398733626	1.300419569667421	0.1103158334586509	2.891839166178868	1.302099794233849	0.06411443517326761
113	3.733333	2.824535540154817	1.052887999136443	0.2832357484360382	2.812822117282931	1.233619340011177	0.2777962757728334	2.803812456670392	1.377820116356596	0.2875632710663868	2.802900180043864	1.597108161645087	0.3106103962375149	2.769774036887738	1.560057395695046	0.3146587045948422	2.633999648996693	1.517873133800778	0.3431115828170105	2.654928120943903	1.240400048488836	0.3768176162810822	2.608063347410467	1.201656436178246	0.1496166537031402	2.644065022341741	1.21087588336899	0.06412726377091778	2.652538884123145	1.2079863135604	0.0708324345830055	2.656767707502481	1.247626174247754	0.0934403973671742	2.836652509546195	1.561478327435929	0.3011201756609774	2.967676237526077	1.556520869494529	0.2777047911792819	3.069319941295833	1.295731863559804	0.3334534519754678	2.985061736786687	1.30061600361155	0.1134193169253265	2.891977494588098	1.303088146994218	0.06571337191018858
114	3.766667	2.82485673267112	1.055449077474062	0.2852936110951858	2.813476765274763	1.236502308727201	0.2796414702100519	2.804628900367622	1.380979705120307	0.2888361154172909	2.803247357958311	1.600780744857628	0.3103911528943057	2.770068137641394	1.563683939254341	0.314399325063745	2.634095598858661	1.520339464111218	0.3407119366422602	2.656647616215727	1.243244381889637	0.3795813961936697	2.613923003271402	1.204316503230957	0.1513170754162108	2.642562396366839	1.217433623534814	0.06430068685830811	2.662501422184917	1.220559508040121	0.06461544322392698	2.660248323597731	1.254910990456761	0.0967265087825947	2.837169396776204	1.565041282261788	0.3014409034755148	2.968478598930581	1.558596773804839	0.2789413263244072	3.069385582491727	1.297291699913305	0.3373977102024424	2.985458499737316	1.299659917392045	0.1169017458725971	2.893324069458429	1.304779082460211	0.06716042497821975
115	3.800000000000001	2.825002316959125	1.058498873221401	0.287490204117134	2.813881516069501	1.239892550965733	0.2815109926149341	2.805134744671164	1.384669255231375	0.2900460036363278	2.803400459360709	1.605003379048992	0.3100961689409615	2.770134105662086	1.567879190047393	0.3140408598323506	2.633837555246801	1.523370013355087	0.3377960956518577	2.657721773251251	1.246694337509432	0.3827277108938396	2.620904237274439	1.207322329665238	0.1531714742726664	2.639486390805643	1.224591826459617	0.06424201124789111	2.67197304414675	1.234770313032552	0.0573244810452436	2.664309774651327	1.263003519001084	0.100096058352514	2.837485895646279	1.569128037623128	0.3017105369173279	2.969048471024341	1.561187405996764	0.2802538711295039	3.069872827118964	1.299435993874735	0.3416016420607139	2.986334780063378	1.296352709056514	0.1207782289747427	2.895562542716423	1.305274199517203	0.06891851667824699
116	3.833333	2.824894342884773	1.061924531966876	0.289803798720797	2.81395833263332	1.243655330861304	0.2833626965012444	2.80525637251578	1.388736905140961	0.2911550160351806	2.803324214632523	1.609600839165686	0.3097017410513807	2.769936444409814	1.572466405300407	0.3135635815907161	2.633188245196384	1.526880671363935	0.3344866801074002	2.657629847117705	1.250451748560073	0.3856348150066349	2.627987556819094	1.210615082064578	0.1547470499479656	2.635810754455285	1.231633030566938	0.06393295304570584	2.678239294053886	1.248163882322505	0.05019321490742013	2.668923989066351	1.271207894651012	0.1025578584523189	2.83755633959359	1.573571894985351	0.3018971276258158	2.969322798060535	1.564257141673185	0.2815926674071092	3.069720705620143	1.301769760785668	0.3455931696132558	2.986159310154699	1.289779376466109	0.1243153584276991	2.896563139031571	1.29921829226712	0.07070817256117425
117	3.866667	2.824469489404865	1.065646440961578	0.2922074592870959	2.813654129031241	1.247691499484078	0.2851528162399637	2.804951628676214	1.393068233596962	0.2921244536298283	2.803016007023724	1.61443611227351	0.3091821145032108	2.769473728708311	1.577313261151275	0.3129463718557854	2.632162147915459	1.530872717846611	0.3309155645043442	2.655920990016802	1.25442158632574	0.3878211629247418	2.634047396478948	1.214282839257288	0.1556993765852235	2.632371770889013	1.238171702908672	0.06324826896321745	2.680755573396287	1.259249481126859	0.04391810998020346	2.673359690605132	1.279059247354378	0.1036276316705408	2.837365686164012	1.578238559867609	0.3019663733133311	2.969294170708124	1.567822058831807	0.2828965417664971	3.069412359115355	1.304571078156881	0.3490601123415987	2.986296076051171	1.284065737324326	0.1271287522367277	2.897129736361904	1.295350478738469	0.07238634103058583
118	3.9	2.823693257354073	1.0696111632746	0.2946672887402598	2.812956882776039	1.251935632533629	0.2868367973768265	2.804228658396557	1.397588967593246	0.2929155212019348	2.802514359431858	1.619420013618837	0.3085095802789912	2.76878745245091	1.582340248037292	0.312166072436256	2.630837945479696	1.535411052459539	0.3271978500446097	2.652295590745269	1.258695999317762	0.3890478983397205	2.63810939211517	1.21849588987851	0.155834130641843	2.629589678752946	1.244149701576468	0.06205363792229057	2.680074913030495	1.267739708692931	0.03866143188306082	2.676930382938004	1.286322571983447	0.1032781804240995	2.836939845540643	1.583034699125363	0.3018825168258848	2.969026107208431	1.571898299918246	0.2840848046960033	3.069390181724741	1.308347501485309	0.3523462217132741	2.987449772449122	1.284711570910786	0.1296314261986828	2.898361917394308	1.298332610188281	0.07401480945526341
119	3.933333000000001	2.822542559777683	1.073754214820594	0.2971398049917886	2.811870586590875	1.256314212840832	0.2883694139266348	2.803114553146876	1.402219578819244	0.29349041865377	2.801878998764176	1.624462748392687	0.307654421919194	2.767940674053578	1.587468824757993	0.3111978516569524	2.629331372411088	1.540538440361469	0.3234339593650322	2.646635993490126	1.263438407427081	0.3892983144912128	2.639254144610306	1.223384522457675	0.1551519129521133	2.627894849248752	1.249652797461324	0.06042873284227995	2.677129092335719	1.273988193854445	0.03459956956191682	2.679240408890005	1.292843338550064	0.1018315633926249	2.836325301126261	1.587863764217899	0.3016084250414888	2.968615079211369	1.576429403768297	0.2850561407127966	3.070136248348005	1.313359249652054	0.3559991590571341	2.990818525605157	1.289097127442903	0.132471162189762	2.901901948168415	1.299655995414278	0.0762648740605837
120	3.966667000000001	2.820997918493244	1.078015294651854	0.2995722815932808	2.810392461943735	1.260761006054934	0.2897074488925537	2.801619698633694	1.406889675195256	0.2938186680876764	2.801147789421699	1.629486388293148	0.3065989809151695	2.76697340064685	1.592631548716795	0.3100288095444205	2.627715573885821	1.546300004080507	0.3197042622714638	2.638746174752015	1.268976955874187	0.3887708821786415	2.636698726277847	1.229084630429153	0.1538409567485644	2.627481154487036	1.254879958707593	0.05873405340741034	2.67265709279087	1.278644868869857	0.03207903080486207	2.680005346990349	1.298509997797556	0.09973812205927783	2.835550432776692	1.592640878858494	0.301117424876736	2.968122204313239	1.581308257947878	0.285718639285734	3.071923919427055	1.319622690376127	0.35995895897904	2.997534777183302	1.291445128470479	0.1354360067759088	2.908642258800922	1.297251009203745	0.07950901745291569
121	4	2.819036142867417	1.082344824839071	0.3019008306149728	2.808505369699771	1.26522386637032	0.2908118220383772	2.799729993155133	1.411544234979624	0.2938806745263574	2.800317110259974	1.634430641855002	0.3053397989078122	2.765883306417241	1.597776147626957	0.3086595152559155	2.625995549911631	1.552739008136928	0.3160444837645376	2.628203005295525	1.275864657185696	0.3878928937807831	2.630268413919541	1.235740059903996	0.1523381453750541	2.628357070306401	1.260117916286322	0.05775895435444671	2.667612416298653	1.28263955976902	0.03169169742629743	2.679201889727904	1.303351449378723	0.09741581682342719	2.834608816560381	1.597300303200264	0.3003964766710542	2.967537484570612	1.586390836953333	0.2859974261498311	3.074625943510543	1.327098410464973	0.3636609953288511	3.006909756369979	1.289904758631028	0.1379778459059189	2.917698361359312	1.291704665679525	0.08410871070030497
122	4.033333000000001	2.816653342033652	1.086664644577763	0.3040498898279739	2.806205275046011	1.269623615800648	0.2916491466405801	2.797440890247217	1.416101118596028	0.2936695491140642	2.799356471680812	1.639209502316922	0.3038873850632818	2.76464396644024	1.602816827561738	0.307104087339325	2.624140852409918	1.559827744789326	0.3124622174591893	2.614522072544661	1.284745369928426	0.3872579527554423	2.620581284941613	1.243398626265777	0.1513474278683272	2.630146817114141	1.265595010154731	0.05876215825379048	2.663362746699147	1.286753891697117	0.03413696222633628	2.676985866688578	1.307445154164425	0.09526661206462274	2.833474621707065	1.601757317421567	0.2994465002934359	2.966808422907282	1.591478598409442	0.285832369296282	3.07592687728626	1.335467018717663	0.3664837778216465	3.013336411251893	1.290043152687567	0.1394577976796828	2.923984144020422	1.288282253084923	0.08945540785529855
123	4.066667000000001	2.813886360518006	1.090850787677174	0.3059430927703569	2.803518647679363	1.273838041817073	0.2921977760436165	2.794773348885956	1.420436513948633	0.2931963478835432	2.798222079106608	1.643700130452683	0.302264488470855	2.763219274806608	1.607622008040041	0.3053904461657607	2.622100931965743	1.567470221039188	0.3089812358000663	2.597010393248647	1.296166415563524	0.3870750033065439	2.608145952205691	1.252072386668711	0.1513496409058834	2.632068707210823	1.271589716198795	0.06270568504719087	2.660992375472545	1.291300347505589	0.03976117444278057	2.673650179682184	1.310881982963119	0.09377922147324608	2.832115599417164	1.605897382003986	0.2982817856422833	2.965866689417677	1.596333924482371	0.2851822799492327	3.074592488487553	1.344637609498807	0.3680489551201832	3.013105926030395	1.296918154462533	0.1394804475338478	2.924589668525128	1.286002691647823	0.09375304321473117
124	4.1	2.810807178054706	1.09469831281846	0.3075045478289141	2.800494814092422	1.277662668197139	0.2924448193905914	2.79176498738476	1.424343576392928	0.2924820789279413	2.796867510359825	1.647697928485605	0.3005036867820559	2.761573163688843	1.611967418941322	0.3035579934999267	2.61983044639833	1.5753952319101	0.3056984824264301	2.575447310465028	1.310223137818006	0.3871439056724105	2.593348856198853	1.261635136992559	0.1525526836432198	2.633143828977587	1.278184664535628	0.07003197583474745	2.661550368846912	1.29607449947159	0.04859013342433202	2.669307450950221	1.313622166551011	0.09369619633686679	2.830500083751927	1.60953400817022	0.2969254811041201	2.964641889497078	1.600636170527531	0.2840223161229036	3.072521645387852	1.354468521301626	0.3682906343508486	3.007623489372405	1.311238751038843	0.1382522072346403	2.920676963672028	1.287789898108917	0.09397407106575699
125	4.133333	2.807507741148622	1.097926499250007	0.3086594564073891	2.797190919131308	1.280813046988838	0.2923823682537501	2.788454297704918	1.427533059703185	0.2915502060132195	2.795246643837703	1.650913276796393	0.2986454281999485	2.759671053426257	1.615533514158422	0.3016554198859742	2.6173051131956	1.583088247817355	0.3028038866946927	2.550630777501321	1.326297753600221	0.3870619749672657	2.576957749468286	1.271746560604442	0.1550360641461467	2.632168607741298	1.285107777136543	0.080679500588242	2.666021021407015	1.300266852466859	0.06031832218061032	2.663781801031953	1.315415772578362	0.09581805053220468	2.828596974346099	1.61240579990889	0.2954057963468845	2.963053511727032	1.603978333937096	0.2823315704980953	3.075823203055299	1.364797807509849	0.3676369648809963	3.006267008085041	1.326656084396538	0.1373800651798106	2.919000023948498	1.30990181170122	0.09026162437645924
126	4.166667	2.804075273861736	1.100306068037199	0.3093571619747847	2.793647658034032	1.283053295953742	0.2920168494674386	2.784847586930529	1.429761144781348	0.2904377568678429	2.793310087388479	1.653096472758866	0.2967468203052188	2.757471023445949	1.618044462983344	0.299748057095674	2.614505844589898	1.589985423489044	0.3005165216683381	2.52386786919674	1.343383576662118	0.386373258839143	2.560331812704307	1.281961715977002	0.1588970075641043	2.628875644629868	1.291875966087714	0.09427964071232715	2.674524072322614	1.302963338591834	0.07504152403659001	2.657217777232149	1.316067976237524	0.100897205412714	2.826369456882001	1.614289537391543	0.2937668664589229	2.960990891828928	1.606003892836537	0.2801447676709763	3.086741179137972	1.375186359153163	0.366050140784248	3.012135418137104	1.336670643369997	0.1380364626393036	2.925634410680574	1.331365250459007	0.08555206262422721
127	4.200000000000001	2.800584974227217	1.101703366889064	0.3095698688234377	2.789881987961536	1.284245229322276	0.2913674031393052	2.780912080718837	1.430880830809884	0.2891893883395218	2.791004281288168	1.654091891393096	0.2948766300728093	2.754920774009024	1.619325941519244	0.2979103601425029	2.611392769690001	1.595588801131973	0.299046627678189	2.496807077094406	1.360121789156616	0.3844332465188108	2.545332449818444	1.291816086737687	0.1640670740651926	2.624147293843813	1.297946601463851	0.1100835193054732	2.686073091017005	1.303713453147241	0.09273798355907721	2.650806921513334	1.315626294703393	0.1098341359605865	2.823774342722848	1.615049854367276	0.2920652072885987	2.95830873553895	1.606464937185456	0.2775494027586144	3.103321252267949	1.384694253117082	0.3628620666593876	3.023827960671352	1.339075425869468	0.1401926093220992	2.939056043829835	1.341091876084554	0.08545491401032337
128	4.233333	2.797117837910582	1.102098862552241	0.3092935900683484	2.785926768317367	1.284378836887183	0.2904638636204429	2.776636975683228	1.430883052452623	0.2878528366376358	2.788301452963951	1.653894956563631	0.29311078294641	2.751990467766726	1.619361195472606	0.2962202130013782	2.607919797560738	1.599617032165373	0.2985683810581079	2.471333670098496	1.374942437524065	0.3802804418264401	2.534348886579018	1.300892791250249	0.1700717325351105	2.620514687820159	1.30281876406928	0.127053819867811	2.69909794172385	1.302385747227077	0.1127618355600088	2.647490364208714	1.314341767002726	0.1234382398107037	2.820795380804419	1.614691645652476	0.2903660558797071	2.954912935531554	1.605314434353371	0.2746792584687765	3.120161703597098	1.391875187805479	0.3568108330115785	3.035405300816164	1.33501942940545	0.1424639704326087	2.951258631598253	1.343411376596546	0.09199597013954075
129	4.266667	2.79378119787422	1.10158806890693	0.3085474215687151	2.781871729149253	1.283574945217963	0.2893453406887104	2.772093284769739	1.429901248577083	0.2864788830451306	2.785255974082936	1.652658815171817	0.2915224459554308	2.748732251503384	1.618300987574752	0.2947492887626737	2.604128474038027	1.602040393290951	0.2991400941363128	2.449278335065834	1.386454739467143	0.3731387862709021	2.529590564406145	1.308969346747354	0.1762153055259238	2.620797977475508	1.30634093727933	0.1440382123700467	2.713341500636398	1.299475362720496	0.1335536580958287	2.649964527805128	1.312566490581436	0.1413161296810352	2.817495667609412	1.613363514730098	0.2887367223232389	2.950864575772359	1.60273711549594	0.2717096521067588	3.132941695879127	1.395770875721012	0.3475562377555476	3.040112910703495	1.325985643508085	0.1449481492089978	2.955582639859417	1.342255956251852	0.10541583851776
130	4.300000000000001	2.790676517303525	1.100376922315155	0.307363458590115	2.777844665975754	1.282068703754468	0.2880486846538256	2.767424704500144	1.428188895275577	0.2851078729265891	2.782018403661856	1.650659167509709	0.2901647956256672	2.745295011118704	1.616431924264086	0.2935466798251147	2.600181240368969	1.603104843394572	0.3007064307451414	2.431881900942779	1.394116810875163	0.3633423348162031	2.531773241508979	1.316053811663232	0.1822219538075309	2.626217368591183	1.308674619760465	0.1601875740955217	2.728192611805236	1.295980949963963	0.152917853723041	2.658439064643659	1.310660982930103	0.1614732386246852	2.81402574525187	1.611323660375016	0.2872297969141658	2.9463834865625	1.599105316314098	0.2688022987183257	3.139047038161351	1.395951733801505	0.3350872099452885	3.034001334672156	1.317758442241203	0.1473008528671137	2.947995124135931	1.341094287966967	0.1228574445948446
131	4.333333	2.787922804708658	1.098736692302468	0.3057839320381767	2.774035721467168	1.280160714215932	0.2866068681625189	2.762877096276023	1.42606809425402	0.2837687135541671	2.77884420599497	1.64823955279521	0.2890658061725076	2.741937176553492	1.614117495063764	0.2926344996949635	2.596386490269401	1.603308176704675	0.3031068092769652	2.419526143785895	1.398543564975332	0.3526095109140044	2.539565787849052	1.322212963574281	0.188421987400003	2.635865892618623	1.310100100986707	0.1753497891145473	2.742757172527349	1.292618895981654	0.1698339710824492	2.670882442849767	1.308829735442647	0.1813918680825758	2.810632936664804	1.608890290670847	0.285878765842294	2.941862181487959	1.594896012359849	0.2660937252617829	3.135974642459728	1.391982876243105	0.3198492206487322	3.01390161217438	1.312306796297171	0.1480789017714872	2.926598749804693	1.339198913649001	0.1395733688870249
132	4.366667	2.785662862625414	1.096965858528155	0.3038563193943487	2.770709951390229	1.27817941808595	0.2850478193643729	2.758819214667899	1.42389141872804	0.2824774186475589	2.776075904518099	1.64577383150022	0.2882249721150458	2.73901302034067	1.611754017391665	0.2920038533627547	2.593186482513521	1.603348095189665	0.3060516279196988	2.411661295778945	1.401570555568612	0.3439090088354075	2.549120696396595	1.327511361637775	0.1954159784722655	2.64602141130923	1.310861253030634	0.1897027460798751	2.754569562314432	1.28941063004994	0.1844430522553767	2.683165857439147	1.307065596449163	0.1989938709736918	2.807648700316831	1.60640984469943	0.2846958406955271	2.937855269743087	1.590632930430998	0.2636850978988579	3.125202872348353	1.384372785135578	0.3032367541578179	2.98307814674307	1.311091090379877	0.1455093081904439	2.896901457466841	1.336054809718759	0.1494606314341463
133	4.4	2.784040860814335	1.095324292403458	0.3016316675327116	2.768154301278598	1.2764084701201	0.283395115515446	2.755661841451092	1.421963477407891	0.2812429008549881	2.774037204871943	1.643585154371154	0.2876279354658384	2.736865169326235	1.60967710496803	0.2916291424643971	2.591021249065569	1.603767702821877	0.3092288308578698	2.406930713663547	1.40514535898571	0.3395759519370909	2.556645775223231	1.332099910178623	0.2033794047470212	2.653064366167512	1.311263336830637	0.2036154732250847	2.761319341607016	1.286579980855092	0.1977653324881661	2.691789291821704	1.305451832826811	0.2134381120700226	2.805392605880923	1.604187847810565	0.2836837533843113	2.934905035176713	1.5867724451956	0.2616657507180246	3.112931506023311	1.374925911123668	0.2877161354110326	2.952872003658574	1.314467243206399	0.1387662039640036	2.873172793348458	1.331121568628272	0.1473327723279453
134	4.433333000000001	2.783093673419774	1.093953580997578	0.2991552463779439	2.766495006522733	1.274994973200211	0.2816606585494699	2.753604902082043	1.42044161758967	0.2800619712722628	2.772855075300157	1.641842883922212	0.2872447859518243	2.735628843557458	1.608052753494596	0.2914655489275384	2.590044113873994	1.604629661395788	0.3122826564926419	2.403937702421765	1.410065704191003	0.3397623313127482	2.560320833212213	1.336162383505543	0.2118610071190645	2.655490801941359	1.311560314266964	0.2173440501790195	2.762310737778091	1.284601876779034	0.2104869289384208	2.695465096491194	1.304057285579845	0.2247616087353042	2.803998414124829	1.602392552793159	0.2828333297991621	2.933220106767627	1.583553922262847	0.2600705726322016	3.104275310032871	1.365827266057403	0.2756948601933986	2.928812175231509	1.318902003402767	0.1302369402538749	2.861448507407837	1.330384523205832	0.1365473707873567
135	4.466667000000001	2.782731595384639	1.092888776669634	0.2964628657135139	2.76565884044558	1.27396210754809	0.2798442992823691	2.75258222389639	1.419348722710104	0.2789195290491042	2.772446655382903	1.640575211582787	0.2870233855792848	2.735214276838037	1.606897100756399	0.2914463720171206	2.590085939800705	1.605794055825376	0.3149076117690564	2.401477609559409	1.416428027844355	0.3437644701867528	2.559388207963753	1.339781003336622	0.2202651939076433	2.652768634849385	1.311828108416784	0.2307105698465001	2.757498616517835	1.283604195896864	0.2226793212276528	2.693859151675734	1.302902788088924	0.2334136121302509	2.803396158562711	1.601061573979383	0.2821162336766177	2.932667867739663	1.581060123571099	0.2588490271992359	3.102096122869131	1.359837495156232	0.2691532716195175	2.918193055119879	1.32301894300051	0.1245339534322451	2.860586505954724	1.335017145624287	0.1267234228230766
136	4.5	2.78277653504175	1.092101812141459	0.2935954451070379	2.765432954332857	1.273257285858935	0.2779467138126693	2.752339739701194	1.418621312021848	0.2777997230414766	2.772586596299721	1.639713743425353	0.2869086845526234	2.735379559285742	1.606127225844749	0.2915051174989329	2.590769722297724	1.607038998825971	0.3169128314865738	2.398604249240863	1.42396830416471	0.3506318813398739	2.553544973359616	1.342928463371376	0.2279453951032867	2.644685327874892	1.311990232156847	0.2428969206817509	2.747037187952952	1.28333737264127	0.2338170365730978	2.686661771263458	1.301930613432321	0.2400294332235001	2.803375047371086	1.600141759468664	0.2814995347335081	2.932890628272729	1.57928805422826	0.257924237736076	3.106270346660523	1.358747339651004	0.2686385195673605	2.923069007056316	1.332975415485184	0.1238417246501696	2.866198127291545	1.335978064959975	0.1233593508868738
137	4.533333000000001	2.783055491454748	1.091535333581632	0.2906007286856448	2.765598120518177	1.272797740181943	0.2759770860992674	2.752606455828484	1.418160678275018	0.2766885614648857	2.773059324657354	1.639147202236719	0.286852872268169	2.735893614381145	1.605622995367587	0.2915873910528713	2.591763376265851	1.608103586408563	0.3181976328764737	2.394744599523028	1.432427395133347	0.3594833745028209	2.542766318604123	1.34553236302283	0.2344092468783443	2.631333308675577	1.311833091443855	0.2529469851597936	2.731401092119098	1.283162936117943	0.2432748868243838	2.673798424583214	1.30107467501611	0.2451205446493261	2.803726045024526	1.599534530796349	0.2809519638328726	2.933543693794331	1.578176242232203	0.2572131381242799	3.114312684241192	1.362577544455323	0.2729245030682528	2.939637412594867	1.348286706081575	0.127937495831439	2.87523205533985	1.333667125165835	0.126864546674795
138	4.566667000000001	2.783428962998384	1.091128653836411	0.2875357812852455	2.765974460402127	1.272501572952407	0.2739550584897564	2.753157632207402	1.417869864715008	0.275580207941667	2.773707817843759	1.6387641457926	0.286816734743596	2.736587573573262	1.605272641658451	0.2916524303706509	2.59284225339616	1.608746815106187	0.3186997348848227	2.389724963809929	1.441546858910428	0.3697044459814281	2.527236703165476	1.34754068954865	0.2393996251158959	2.613064159810876	1.311121424291373	0.2601806482436401	2.711482685602965	1.282362391512472	0.2505729080997956	2.655539310589431	1.300301744672264	0.2488906579243747	2.804290224126791	1.59913433245198	0.2804469688148523	2.934388441733756	1.577645080837935	0.2566511381554961	3.121881493528851	1.369914497210821	0.2800325862833811	2.959945486601447	1.356183775678082	0.1352614624006586	2.88393677770226	1.331569005318392	0.1364770722620096
139	4.6	2.783823629179559	1.090822210884863	0.2844691534614385	2.766465863629922	1.27229492591813	0.2719133266757222	2.753873738249112	1.417663981859723	0.2744884237246115	2.774457359685893	1.638467443501684	0.2867873862309266	2.737382724840176	1.604983015412159	0.2916916414898091	2.593925325227994	1.608805019398227	0.3184520608956761	2.383751804329864	1.451067693238592	0.3810083162424813	2.507429279803997	1.348910713771863	0.2429992643712003	2.59036914241138	1.309682966408171	0.2645998482682747	2.688297983467293	1.280598655133178	0.2555319032463937	2.632441068042743	1.299519417781352	0.2518553472638265	2.804986230386206	1.598845312617851	0.2799778721101417	2.935325492598048	1.577593625194765	0.2562160582987625	3.126497093328646	1.378558268321824	0.2878982850309951	2.979172927944589	1.353026988309231	0.1434145075255724	2.889963650197274	1.330564727319958	0.1477878040217633
140	4.633333	2.784262605242754	1.090553142182274	0.2814783373948778	2.767081487835374	1.27210639442711	0.2698959599340901	2.754752385298292	1.417463811948771	0.2734425201975522	2.775303141712711	1.638170175532378	0.2867731560082833	2.738279214276494	1.604670527039407	0.2917211958010789	2.595057182280642	1.608191482345552	0.3175803217917983	2.377745181536748	1.460367012881426	0.3928964850556492	2.485279954795393	1.349535562812651	0.2455389609503457	2.565454951868859	1.307423674079939	0.266548566436257	2.664217183951171	1.278103616964669	0.2581911834100324	2.607058195883122	1.298617908835244	0.2544662392551736	2.805802885788224	1.598580852382733	0.2795547642949688	2.936374607482423	1.577896745159364	0.2559213830038105	3.128161249629246	1.386041127690514	0.2945419591996694	2.992643764507465	1.343991735260453	0.1493709217172647	2.89427149080126	1.332113984955543	0.1515992420716945
141	4.666667	2.784822130535932	1.090251293570567	0.2786345899606153	2.767887842023312	1.271859002753089	0.2679459750310163	2.755855527449574	1.417186228489576	0.2724703712324118	2.776271160675647	1.637784571327876	0.286778520266718	2.73931353328391	1.604248592898446	0.2917539478996849	2.596345338801041	1.606868691049842	0.3162375403534852	2.373329984142371	1.468272163166888	0.4041377138832319	2.464728061866212	1.349191266158694	0.247406552182081	2.543002697173882	1.304291293638657	0.2663628479833709	2.643503262936739	1.275494916114985	0.2585864345827704	2.584436893950016	1.297389471490275	0.2566127562744736	2.806761434123756	1.598254415895548	0.2791842229384691	2.937607668438043	1.578408799707146	0.2557671317200041	3.129407461601199	1.391115385264382	0.2988911175654169	3.000837251550319	1.335638790532228	0.15193301431965	2.89813017220827	1.332596187623585	0.1465208387444872
142	4.700000000000001	2.785532950294664	1.089857979382748	0.2759947137570434	2.76891090088338	1.271488135127477	0.2660979691533858	2.757209616665721	1.416761677321043	0.2715909857271591	2.777342720586646	1.637238605980772	0.2868001075589757	2.740477089241665	1.603643378872121	0.2917954856591543	2.597826423419051	1.604851837088081	0.3146105972852702	2.371556268096687	1.473858716587677	0.4141130370309293	2.449201502277287	1.347710493779152	0.2492224886161927	2.526808763238352	1.300403276441973	0.2649395362840529	2.629379018595808	1.273404154125684	0.2571501981941748	2.568546092818503	1.295597389670369	0.2587162605235903	2.807842509557597	1.597796878821427	0.2788640344293965	2.939014924179269	1.578988872331082	0.2557132340005809	3.131458925055746	1.393713745731222	0.3010478546301721	3.005664027677129	1.328537072287967	0.1517351762347533	2.901632687924409	1.327952060590349	0.1366530903890062
143	4.733333	2.786377908954603	1.089344787040019	0.2736060670504202	2.770128807845357	1.270958432507225	0.2643790710270396	2.75879413398923	1.416150144227708	0.2708152110467483	2.778458676888492	1.636488369365512	0.2868306466950413	2.741719337616503	1.602809059952049	0.2918484753647174	2.5994776328177	1.60224426623874	0.3129578063640854	2.37288838717533	1.476579307096417	0.4228297090644078	2.441117740549739	1.345106289074693	0.2516680163575067	2.5188485339716	1.295969103602417	0.2635334549217173	2.622944470895122	1.271634069042042	0.2542568541915698	2.561952102472638	1.293178632823362	0.2613718680162035	2.808987718645734	1.597167371693202	0.2785858074883052	2.940500003155226	1.579505136868069	0.255677917790209	3.133345473815498	1.394160308105699	0.3016022220452717	3.005074692354468	1.321674349900156	0.1500698205884493	2.901492234365176	1.322230130607076	0.1282778074623102
144	4.766667	2.787324330973774	1.088725038440846	0.2715053304396858	2.771490530305831	1.270277812532453	0.2628074733946674	2.760547975562764	1.415357258903165	0.2701430172391047	2.77954323287711	1.635536682983966	0.2868593468693314	2.74296844397995	1.601750645959565	0.2919097829711321	2.601235957176801	1.599189955155053	0.3115086950263991	2.377233220014431	1.476451981664867	0.430619540115196	2.440671409960954	1.341541963834139	0.2550303904474622	2.518405712502282	1.291200850752875	0.2629756167410587	2.622840060620471	1.269388131841551	0.2499640231787188	2.564047375643424	1.290109060683048	0.2643745048695944	2.810121056427732	1.596367323681607	0.2783366837138417	2.941938471718918	1.579862057005466	0.2555734305319808	3.134093873593943	1.393216293116877	0.3013767164988311	2.996826699049357	1.316611695693431	0.1480178151749184	2.896090347670203	1.320323510243578	0.1217438075036658
145	4.800000000000001	2.788353160007309	1.088036983105395	0.2697107857470895	2.772928789381644	1.269483535583642	0.2613915659171301	2.762369696038496	1.414421811287364	0.2695647544655114	2.780512566166867	1.634423556984313	0.2868740564801763	2.744138050398319	1.600514651545502	0.2919718009924124	2.60299354456372	1.595843259418038	0.3104713566508372	2.384056559326905	1.473651956176712	0.4376665295482603	2.446852231198108	1.337170391287847	0.259288638870725	2.524332914701204	1.286288943999106	0.263730217944086	2.627435591155931	1.266239430342432	0.2445267315806105	2.572214831224689	1.286173663620797	0.2662864313917498	2.811156918451523	1.595429914181843	0.2781018770233072	2.943205245505694	1.580023392661034	0.255328288313275	3.135042927372286	1.392250522282942	0.3016085345549903	2.98670791709631	1.313800963035872	0.1467695138958257	2.891907841208547	1.320122567939957	0.1147373644875751
146	4.833333	2.78944310636352	1.087316376090941	0.268222783124088	2.774345278316184	1.268614400603766	0.2601305629719832	2.764101766913298	1.413387893071713	0.2690625284973263	2.781263110249998	1.633198396413153	0.2868636504632364	2.745113919681469	1.599158751203342	0.2920245960291405	2.604567412551977	1.592337509320711	0.3100432083264578	2.392517279721165	1.468044863856679	0.4437414711789816	2.458295517642402	1.332001529199335	0.2640436205763336	2.536090448218478	1.28135222529039	0.2657703561285766	2.635659119826198	1.262221261228372	0.2382016081401553	2.584221837976936	1.281247470635144	0.2657160142230626	2.811989450675537	1.59439463752493	0.2778669414289998	2.944144801805808	1.579958599240456	0.2548887958063724	3.137597372286478	1.392167603377732	0.3033664556763327	2.983462115438954	1.312791370870846	0.1473787434721333	2.896203470137746	1.319458780701056	0.1060101026566841
147	4.866667	2.790530134256232	1.086561503617015	0.2670260052896727	2.775618583467233	1.267671580551563	0.2590156162329568	2.765577719688459	1.412261607940119	0.268613290948026	2.781696815013873	1.631869836125424	0.2868201736680355	2.745785153483177	1.597696526948641	0.2920594360981163	2.605779837704943	1.588751710686829	0.3103702241643427	2.401895550912829	1.459608725442396	0.4489273986903879	2.473947872178852	1.326061314963178	0.2690573800878197	2.553201845241684	1.27645294574421	0.269053281708043	2.646256604341633	1.257506553577313	0.2310022457926615	2.598872032070495	1.275486841127616	0.2620916623250018	2.812517171090383	1.593263962114408	0.2776192761924907	2.944609007666016	1.579613694217489	0.2542333113637745	3.140971097175081	1.392567340821958	0.3068123070982129	2.990867948173912	1.312645715183609	0.1503144599129657	2.909775660331534	1.321659593592961	0.09636697074400771
148	4.9	2.791498806204934	1.08573629215335	0.2660924000986656	2.776602588961818	1.266623046594793	0.2580311864680561	2.766625365295476	1.411016707634145	0.2681896295503205	2.781730719168223	1.630412406207364	0.2867370851112166	2.746053123110098	1.596105814035477	0.2920669878136755	2.606467858974653	1.585169296296331	0.3115306051219898	2.411328554445941	1.448736954985805	0.4534406952238602	2.492228686896638	1.319528995386412	0.2741294676875637	2.573957028546633	1.271687599486171	0.2735641178081586	2.6569627838849	1.252321340573517	0.2230480938974992	2.614814375986082	1.269362159355935	0.2557856819867934	2.812651643817814	1.592008274673728	0.2773472922380612	2.944468886338036	1.578924897695761	0.2533645124373872	3.142684982753143	1.391967006891356	0.310383933075173	2.999397783843967	1.315104805170778	0.1535037547875688	2.924854095058437	1.326530012246471	0.0893552960747768
149	4.933333000000001	2.792221294092463	1.084792358827982	0.2653813869436417	2.777163420015581	1.265427968090247	0.2571560634471445	2.767103328740597	1.409620136280692	0.267761986560052	2.781322654122963	1.628795229292497	0.2866051255898173	2.74585878485032	1.59436008010963	0.2920325891751652	2.606518350981823	1.581704367322534	0.3134901746742044	2.419847570826597	1.436172588918237	0.4573501006994889	2.510749065175792	1.312749699953423	0.278796191673863	2.595278251568695	1.267166122403538	0.2791729937676681	2.665213313051397	1.246875942599543	0.2150957461929637	2.630130229789749	1.263544517267819	0.2480245944421597	2.812343463668829	1.590591349476488	0.2770389320298812	2.943653208138413	1.577847646504393	0.2522950640919509	3.138831156802254	1.388791286207712	0.3113215262623915	2.991634018524207	1.323422052000299	0.1548219094282329	2.924279752353542	1.330669584490657	0.08793365177964917
150	4.966667000000001	2.792694831101531	1.083688485977122	0.2648443580286168	2.777334137641948	1.264058959358061	0.2563692715211518	2.767072427467273	1.408054391733972	0.2673073701639944	2.780548797238859	1.627010181001769	0.286406869115447	2.745273362529101	1.592452838954382	0.291929068749949	2.606026417488598	1.57845017575536	0.3159777696388185	2.427021841741553	1.422992550842517	0.4604995498401946	2.527661069190853	1.306081753489019	0.2825460911996143	2.614583103180469	1.262910304248485	0.2850280893833361	2.670517519283377	1.241450888911056	0.2081722720480883	2.643531089809225	1.258436944340194	0.2400008407936036	2.811666464310459	1.589000311689624	0.2766825138827615	2.942309066050661	1.576406343825365	0.2510925637260954	3.130492656265302	1.383612986785483	0.3091699957017291	2.968719395866352	1.333404414623577	0.1550769807756895	2.906622578813366	1.331319625569337	0.09251550056795318
151	5	2.793027501983987	1.082409977368563	0.2644337229362166	2.777287956671117	1.262521767177214	0.2556542556850758	2.766757817917352	1.406337757290562	0.2668141920696349	2.779578467392781	1.62509228304081	0.2861228871622464	2.744470096686384	1.590420206529255	0.2917239366455089	2.605241930715743	1.57551885192655	0.3185204136153416	2.432928881855144	1.410569401100633	0.4625953529725753	2.541449788091778	1.29982611632482	0.2849416291618112	2.629960123349387	1.258955501515639	0.2898614820181909	2.673484057507174	1.236522861866189	0.2026234982453512	2.653967178427646	1.254170308168126	0.2325974730934472	2.81079301013412	1.587263994903941	0.2762716858061668	2.94075633764792	1.574689544407502	0.2498781718985153	3.122059677987301	1.378220218983981	0.3056059573769089	2.947873903223942	1.336983587742125	0.1551475467513986	2.887534015713145	1.32717486617915	0.09913089205702909
152	5.033333000000001	2.793344624550165	1.080956553221726	0.2641073650576857	2.7772033314873	1.260831412821684	0.2549983189306678	2.766378255430423	1.404492724424514	0.2662796346265849	2.7785499825812	1.623077882776077	0.2857401114783071	2.743593025107661	1.588295214079763	0.2913928094043459	2.604341668347182	1.572953813826767	0.3207096473939507	2.43748937824473	1.399866521486849	0.4634456312669451	2.551339698179399	1.294121044150174	0.2859137580745337	2.640672828516649	1.255302002583589	0.2928931783942895	2.674991245029215	1.232485652039202	0.1982487216689482	2.661182937300123	1.250665969079255	0.226450406528693	2.809870224867608	1.585417453048692	0.2758061039345339	2.939242032312902	1.572786621490649	0.2487604133257278	3.116389570717569	1.3738854969233	0.3020342041944905	2.937039033575374	1.336604593972973	0.1550953425765289	2.876401244166361	1.324608407834826	0.1038994118885603
153	5.066667000000001	2.793748647094206	1.07931844386495	0.263828075311896	2.777221971203902	1.258987194605747	0.2543907264980952	2.766101886692285	1.402521867924791	0.265703238403949	2.777573205412775	1.620977461979904	0.2852545373026115	2.742755321349652	1.586083332464309	0.2909225345719033	2.603435239115164	1.570719225468639	0.3222691201585409	2.440652770481682	1.391122401677593	0.4628495238542159	2.55776403928654	1.28890263534414	0.285611899943525	2.647387994824748	1.25180297904429	0.2939989040449578	2.675799542635141	1.229196294926399	0.1946477625349136	2.665845243972761	1.247700912301903	0.2217162137664857	2.80901538393311	1.583473163067753	0.2752904411742045	2.937939576413005	1.570764054458627	0.2478215877337043	3.11356701041333	1.370784337588844	0.2988722054273632	2.933588992391757	1.33564810060774	0.1546771693342341	2.872691386235963	1.324094319094843	0.1058769696596851
154	5.1	2.794303790934811	1.077488294345716	0.2635637020025323	2.777435524637677	1.256986553527132	0.2538210136861579	2.766037469651714	1.400423976056941	0.2650838513873991	2.776733925748147	1.618792458138305	0.2846709202421369	2.742042515008775	1.583781906083515	0.2903108117683785	2.602591557426876	1.568729365750409	0.3230494071281504	2.44256198995427	1.384011451147626	0.460629775007575	2.561906447431967	1.283994178034225	0.2842187073694991	2.651584435453371	1.248257844853494	0.2933476137277016	2.676459745409874	1.226336747769029	0.191286072959205	2.669124267529917	1.245068156648293	0.2181450544241172	2.80831781099794	1.581435135048029	0.274733045477976	2.936959100335491	1.568661804870826	0.2471121145282808	3.112184832948419	1.36848885792682	0.295992168010115	2.932698602825702	1.33556632691917	0.1534781296467644	2.87190443525428	1.324794716701895	0.1055477456875197
155	5.133333	2.795022878972248	1.075482985692576	0.2632883368446646	2.777879398930517	1.254851820982537	0.2532795181228917	2.766235530005057	1.398224339845613	0.2644206280914971	2.776105950840089	1.616549761658125	0.2840022863244154	2.741524032773484	1.581418955117334	0.2895668098803962	2.601869646370834	1.566901269053482	0.3230142222496604	2.44343139386784	1.37802264098918	0.4566623927921824	2.565032564328432	1.279257309642509	0.2818538617943752	2.654769845484764	1.244553156399814	0.2911915581663922	2.677400275999695	1.223753700178275	0.1876439259556561	2.672188678537667	1.242621698940968	0.2152623222079791	2.807848362235494	1.579328228660193	0.2741451310243822	2.936377342826878	1.566519819541844	0.2466573649111678	3.111012300607131	1.366525577038116	0.293233797095581	2.931567650506668	1.337578011734065	0.1512442738649108	2.869463531883639	1.32864093264627	0.1041475354179393
156	5.166667	2.795867777659355	1.073354344394888	0.2629831351486017	2.778539288453621	1.25264239658878	0.2527585429743908	2.766701122514581	1.395987495547695	0.2637147780882512	2.775761589818403	1.614315292733764	0.2832678445489933	2.741264986927394	1.579068852307116	0.2887099319158146	2.601343149724106	1.565194866015283	0.3222178711963013	2.443475837211264	1.372781634555	0.4509787422749157	2.568054257547873	1.27468940155602	0.2785988535636815	2.657975954517065	1.240740471303003	0.2878387070417809	2.678933662130491	1.221559154422017	0.1834192156952354	2.675821122017311	1.240305510206201	0.212609000833315	2.807668818043804	1.577209709638479	0.2735394005076212	2.936257380350748	1.564392185213856	0.2464538459987478	3.109899526223433	1.364696680831851	0.2907598411911864	2.930375751978104	1.342074410399933	0.1483684144460757	2.863029134825683	1.337512483360813	0.1038452445267807
157	5.200000000000001	2.796786432701128	1.071159204329993	0.2626368105795228	2.779386255348407	1.250417749133413	0.2522530129864783	2.767430240254074	1.393774570939399	0.262970907455265	2.775761194745872	1.612147655148171	0.2824815356772547	2.741322485090425	1.576799095727835	0.2877591068697332	2.601098434404282	1.563597965384898	0.320765940732113	2.443033870832831	1.368043506462537	0.443769866445956	2.571508979087854	1.270346634219756	0.2745118430073764	2.661744713997851	1.236918402995703	0.2835886508166574	2.681287039061349	1.219762889608561	0.1785647187282258	2.680339445231183	1.238077825035386	0.209832493785397	2.807826450129111	1.575130673760838	0.2729225135268681	2.936628177648359	1.562308295953633	0.2464376224136085	3.110057250406732	1.363174058927575	0.2889050580823371	2.930862916838195	1.345860835306878	0.1461970452031773	2.85636213230081	1.345337832369016	0.1068503569721059
158	5.233333	2.797728972205892	1.068973888495659	0.2622477100159066	2.780376359021696	1.248250751576485	0.2517614707765022	2.76839300230344	1.391655032550784	0.2621998043102621	2.776115682420548	1.610109479486342	0.2816589849038271	2.741707568518772	1.574678227069427	0.2867382005758032	2.601170308730239	1.562116726358058	0.3188028428585474	2.442280216084272	1.363774669214395	0.4354565833788059	2.575371493035538	1.266351091315795	0.2697789322253484	2.665928174005223	1.233238222347604	0.2788588121490413	2.684347999323928	1.218247990856212	0.1734134203731866	2.685337103741781	1.235934883246253	0.2068423230840587	2.808322780601669	1.57315031283175	0.2723017797560363	2.937440411314241	1.560299703278759	0.246515520808448	3.112024953438999	1.362199097270635	0.2873538858164923	2.932786722079354	1.347259071009535	0.1447108509737275	2.853725763178152	1.342415425137234	0.1110437104608237
159	5.266667	2.798668171403045	1.066889844984864	0.2618215132570855	2.781467076208747	1.246224312828241	0.2512851038804025	2.76954436961601	1.389704035711693	0.2614166045638413	2.776795689863229	1.608265112254616	0.2808191619053375	2.7423940094935	1.572773269796738	0.2856759158740665	2.601551406599409	1.560775496740819	0.3164895065057564	2.44115532041376	1.360167374607458	0.4265842544473736	2.579017770645699	1.262868520386153	0.2646655243218194	2.669674895684479	1.229896303684059	0.2741704457806392	2.687759770599055	1.216869306124138	0.1686272732392203	2.689780065274839	1.233899196371792	0.203774018937109	2.809123089699472	1.571333616328403	0.2716868900047332	2.93859237385211	1.558392459986376	0.2465910160139465	3.11630187844864	1.362058871250412	0.2854413848567094	2.935951497931019	1.346637679868231	0.1425211954737863	2.854422871646444	1.339432912499738	0.1131540379568171
160	5.300000000000001	2.799594220374372	1.064980740458702	0.2613703368447412	2.782626626232179	1.244401429551993	0.2508295408911783	2.770841593484262	1.387975500465836	0.2606402004781346	2.777756839798712	1.606656792836769	0.279983861870982	2.743341860482678	1.571126226001073	0.2846029845517258	2.602219796896412	1.559603309369746	0.3139751970712182	2.439753278267514	1.357261978980625	0.4174832870625037	2.582152804932898	1.259952475082175	0.2593061925081161	2.67264799499526	1.227012126106485	0.2697159154208967	2.691534835885004	1.215557492785422	0.1645093124627884	2.693252727426033	1.232031806847374	0.200811632303204	2.810180426669162	1.569726473885694	0.2710910910075363	2.939992529842666	1.556616747818778	0.2466060475361284	3.123760829858577	1.362992819307137	0.2830294040172254	2.942345481458359	1.343599643579938	0.1385987594988667	2.858118007027599	1.337909614926817	0.1121225938144492
161	5.333333	2.8004937059126	1.063304294403761	0.2609106046493627	2.783813801396458	1.242827099041547	0.2504038667576493	2.772223531368764	1.386504032133184	0.2598912904570192	2.778934999620834	1.60530613108895	0.2791742512973386	2.744490639163204	1.569757474681557	0.2835485565823957	2.603129192330821	1.558634760532625	0.3113931709067329	2.43844161516641	1.354947297547614	0.4085371818926021	2.584710343317709	1.257559435467996	0.2537648319662461	2.674934689696836	1.224658012612599	0.2653701044687309	2.695903444786085	1.21434756500896	0.1609623547605674	2.695837752978262	1.230414596754737	0.1980528640886317	2.811429465057199	1.568355641774945	0.2705284172262652	2.941547575095709	1.555017177184443	0.2465385560479126	3.133832714146443	1.365016193667905	0.2806305674739644	2.953363919698054	1.33885670532128	0.1326461469922364	2.864852423174289	1.336329108061275	0.1073590318826601
162	5.366667	2.801342964919221	1.06191669537555	0.2604645162001579	2.784971643316167	1.241544102762197	0.2500213878643322	2.773604865938946	1.38532137268421	0.2591941270039538	2.780245969820862	1.604231302328613	0.278412976096094	2.745758506773753	1.568684734236619	0.2825432016591617	2.604207477316816	1.557924338138774	0.3088839024016866	2.437797778203609	1.353106996569499	0.4005001245089563	2.586651360713516	1.255621309443065	0.2482574094329578	2.676749288565237	1.222910005626153	0.2609961602974212	2.700969536791602	1.213387126259149	0.1577807389107342	2.69774997971159	1.229150655928077	0.1956412610066994	2.812785669969716	1.567244075883748	0.2700151254720632	2.943153389263805	1.553664058872248	0.2463999395278983	3.143577847905424	1.367921774776854	0.2792746705544216	2.967424220618018	1.336198333694292	0.1253798582066443	2.8738135173947	1.336886964270988	0.09872937242099482
163	5.4	2.802137199604486	1.060859044897801	0.2600647340555874	2.786070276223691	1.240585937066985	0.2497020045888887	2.774932695565679	1.384454847781994	0.2585800094022048	2.781622389252907	1.603453747988924	0.2777282830096862	2.74708137425087	1.567928961274436	0.2816225103827638	2.605400954258655	1.557528167141734	0.3065819979501211	2.438094157845305	1.351723263395902	0.3938065531998614	2.588373515613148	1.254083796690326	0.2432427013218224	2.678591630060321	1.221731712918373	0.2568266604270075	2.706525552942113	1.212714773101246	0.1549449646094979	2.699425251541828	1.228251815185561	0.1938238977260128	2.814183446363898	1.566415780505244	0.2695741267101843	2.944753715396865	1.552626991934854	0.2462390690485467	3.152162999866679	1.371621004878099	0.2792852569599548	2.983855338081124	1.337007972954394	0.1179441963705316	2.885369797199226	1.342496504376415	0.08860799094881334
164	5.433333000000001	2.802881662497936	1.060154476475909	0.2597533102794758	2.787096368715563	1.239973412624194	0.2494711542624398	2.776174822312594	1.383923283662444	0.2580871633030068	2.783005427598368	1.602993388365001	0.2771555598410956	2.748403883804986	1.567508927993735	0.2808290987063671	2.606656414915439	1.55748339901042	0.304629313968548	2.439217952511877	1.350874548572495	0.3887116826688409	2.5904912311118	1.25292520326854	0.2394552492501729	2.680996751433224	1.22099453435813	0.2535413787535958	2.711878711842048	1.212279060020042	0.1527312942322632	2.701315593519218	1.227647017107499	0.1929334770100576	2.81556813081212	1.56589175905945	0.2692356901939699	2.946314901896909	1.551958002800514	0.2461365819034754	3.159297179811391	1.375878960651735	0.2803564127383397	2.998356396598196	1.340866573597883	0.1122500550217085	2.897953426251647	1.355893619128011	0.08290780987505526
165	5.466667000000001	2.803562298066375	1.059772608081768	0.2595691858660001	2.788020120783192	1.239673639020525	0.2493514823865307	2.77728476711973	1.383691727912975	0.2577510025871569	2.784323341414065	1.602817697988752	0.2767284141080402	2.749656187850563	1.567386707644876	0.2802026427685527	2.607884693649667	1.557727705216583	0.3031335917334574	2.440870283205004	1.350453162218175	0.3852708110195734	2.593162100473842	1.252077836778638	0.237315809694084	2.684038450592801	1.22053403384192	0.2515618449532022	2.716491748213499	1.212022118195222	0.151344298955203	2.703548308391741	1.227248245390634	0.1929595503248289	2.81687390583325	1.565644096894174	0.2690288801367549	2.947765728616938	1.551623288233603	0.2461663538088463	3.164235965716717	1.380134128712541	0.2823307863617273	3.008776682060997	1.343873235980312	0.1090235590784879	2.909484379636804	1.37364215355066	0.08188120705925082
166	5.5	2.804149234116504	1.059640448161512	0.2595436526457134	2.788809302612189	1.239611098777811	0.2493598542964329	2.778224638983601	1.383683528302577	0.2575968253300348	2.785520532736647	1.602852975091522	0.2764664741214696	2.750783641812791	1.567482255870493	0.2797664908135872	2.609012775307068	1.558160374406153	0.3021389365491626	2.442723439729063	1.350315998870822	0.3833008118873055	2.596250547805457	1.251448043017507	0.2369107058633994	2.687471047635196	1.22016619630453	0.2510981378592672	2.720000579849579	1.211781426521626	0.1509378512303951	2.706024948295002	1.226988681752376	0.1939361950970883	2.81804991825072	1.565604642454647	0.2689718584930748	2.949052148922909	1.551532690070135	0.2463863770746096	3.167310639323273	1.384021518505302	0.2849082389871121	3.01744745184329	1.339253045607169	0.1074936779819687	2.919506975670144	1.375595877753302	0.08092173696125579
167	5.533333000000001	2.804617692999825	1.059690615933116	0.259699947907054	2.789444613957573	1.239718567309396	0.2495079025293085	2.778974317395698	1.383832290846223	0.2576415329748999	2.786556438940916	1.603036970518861	0.2763811879748703	2.751746086516804	1.567728601410226	0.2795329873936251	2.609976467553602	1.558702151556077	0.3016311551365778	2.444447557423927	1.350356463712267	0.3823863708592403	2.599588686087642	1.251000311104215	0.2380359496290625	2.690988821267678	1.219781465178387	0.2521517822022991	2.722076125067967	1.211474090366324	0.1515274085468898	2.708634608092547	1.226839535867131	0.1958398470568898	2.819061032508363	1.565714801126986	0.2690766844307902	2.9501464182262	1.551599619789503	0.2468656234595718	3.168873719825842	1.387155930205248	0.28850177146654	3.024814832269674	1.330930300315216	0.108043246828526	2.929259937613944	1.36848109548023	0.08104245620231722
168	5.566667000000001	2.80495248459524	1.059862213682712	0.2600480396371374	2.789916431998791	1.239936323789498	0.249798800243705	2.779524036385737	1.384079936928988	0.2578891902121996	2.787397900718364	1.603316635408762	0.2764683878061657	2.752510868437597	1.56806843924947	0.2794970279104451	2.610715440915379	1.559277714230555	0.3015389973455774	2.445825758646066	1.350453317276695	0.3821110017030492	2.602973764635046	1.250748803070366	0.2402652865559278	2.694278643046523	1.21937090316991	0.2544784101618708	2.722373729182734	1.211155995793463	0.1529525813968615	2.711234575776911	1.226806319308136	0.1984350247456328	2.819880137829535	1.565924428793771	0.2693421486470353	2.951018021829421	1.55171527248789	0.2476387656106795	3.169472744037887	1.389270708603673	0.2936770411452879	3.030119524403883	1.324435148356683	0.1114010501664644	2.937903982674304	1.362609139644652	0.08501984899474553
169	5.6	2.805155654773946	1.060101148956821	0.2605825851762295	2.790229753624184	1.240212959504458	0.2502257388792636	2.779881062681862	1.384378356624312	0.2583284470203131	2.788034364532812	1.603650985463059	0.2767049237156881	2.753068785451434	1.568458031984482	0.2796344519819119	2.611206186810013	1.559842980538858	0.301758383467976	2.446888647824629	1.350540531342089	0.3823025686042306	2.606380677422768	1.250697108399738	0.2432387462387634	2.697326922748782	1.218977171771399	0.2578258121135157	2.720732470796042	1.210953109591274	0.1550554876133277	2.713932736460409	1.226907591546813	0.2014505732611244	2.820500550715209	1.566193415540798	0.2697493714103039	2.951652973846417	1.551768337832991	0.2486751091871376	3.170051234922406	1.390475784836144	0.30016174455407	3.033427908214148	1.323590497356454	0.11706702897595	2.942604007983634	1.360772540154585	0.09169742377476824
170	5.633333	2.805246193728117	1.060367429362691	0.2612867674963185	2.790404745982082	1.240511547601262	0.2507747338197264	2.780069095967576	1.384694253607185	0.2589371987056905	2.788472839985452	1.604013370851613	0.277057860614976	2.753429439995622	1.568869025162999	0.2799118560072206	2.611455561692987	1.560378316638158	0.3021830746155557	2.447684551342896	1.350645677127592	0.382930689037704	2.609754234365796	1.25081227768382	0.2467277085401462	2.700152962735604	1.218648601900072	0.2620527947340908	2.717176014096967	1.210949675306812	0.1578061615913892	2.716757511828016	1.227130538764988	0.2047501339327775	2.820931688654687	1.566495038882946	0.2702690423250627	2.952061063390172	1.551695180125605	0.2499119807420558	3.170709234906832	1.390697025752154	0.3070952649740226	3.034606279396412	1.329431085585919	0.1235655148352576	2.942856283614728	1.363339539995339	0.09977589873774623
171	5.666667	2.805260626943389	1.060630683641147	0.2621331417999567	2.790479009982351	1.240804612973432	0.2514256455318348	2.780131291534101	1.385003541177477	0.2596844587578214	2.788737557877551	1.604384562793015	0.2774893529102667	2.753621399814625	1.569280585393128	0.280291658023554	2.611500131402979	1.560871010540141	0.3027126776398434	2.448156412418315	1.350890749060511	0.3840280432794902	2.612647689848791	1.25102346768689	0.2504863434435053	2.702421069699944	1.218438818037835	0.266952522315153	2.71210145284955	1.211184189152881	0.1611850077780088	2.719315725027786	1.227433035736659	0.2082093110460667	2.821198963412142	1.566810241173441	0.2708651218356756	2.952282272922065	1.551483499186382	0.2512722032893185	3.170880140454066	1.389607946349785	0.3135762125779884	3.033572822923895	1.338838496438682	0.1292929247588534	2.940379847940943	1.368360133637907	0.1088403346456184
172	5.700000000000001	2.805242858880125	1.060866243260458	0.2630818444234235	2.790495995906955	1.241069528005215	0.2521511702641989	2.780118431917156	1.385286297524235	0.2605291323190871	2.788860861530379	1.604746757861991	0.2779562242227607	2.753682762590839	1.569672643991352	0.2807317147013254	2.611395432898779	1.561303855281581	0.3032564552099082	2.448164320699989	1.351445679689902	0.3856737837916367	2.614166854158266	1.251245638261173	0.2541727200059223	2.703367946517164	1.218412004631325	0.2721093946230971	2.706348155029644	1.211649792716028	0.1650532515958167	2.720743892814046	1.227752621896307	0.2115723337946633	2.821334624414577	1.567122565928261	0.2714940695130709	2.952368229544451	1.551167334757367	0.252649233381364	3.170557414709182	1.387515300466733	0.3190010755442318	3.031620853306787	1.345376611763332	0.1335437748992675	2.936553158533127	1.370016152709843	0.1165644675370024
173	5.733333	2.805235092596213	1.061060113330554	0.264089303262717	2.790497242299967	1.241292909171502	0.2529217978965351	2.780079502328367	1.38553032382951	0.2614278609291518	2.788873512802335	1.605085474449423	0.2784219290037627	2.753649922541547	1.570028248857959	0.2811957745282261	2.61119955007421	1.561661572562586	0.3037670330434486	2.447653428759443	1.352385568259943	0.3878460561270571	2.614057460198657	1.251480878852138	0.2576222373226773	2.702779067370794	1.218633303169462	0.2772763612159687	2.700636998874582	1.212304684718844	0.1693014137459602	2.72081058380483	1.228053246719349	0.2146983527154651	2.821369262465304	1.567420106633063	0.2721165625416224	2.95236492322796	1.550815850570324	0.25393878711885	3.170302842456731	1.385227051828527	0.3232772765066896	3.029453998795979	1.349201597267017	0.1369102453908196	2.932916583859132	1.371627480751956	0.1213085656725083
174	5.766667	2.805256249131188	1.061191596835984	0.2651141083039775	2.790501560654097	1.241452961260217	0.2537090980452062	2.780038028511574	1.385713817862125	0.2623392646528618	2.78879164731981	1.605373952178157	0.2788587188052477	2.753541722896268	1.570317922729047	0.2816549358203592	2.610944054680389	1.561906391488704	0.3042314928670899	2.446628347269318	1.353630315087142	0.3904425731328128	2.612590119712227	1.251775615840547	0.2608598588428578	2.70088563844329	1.219113741567362	0.2823636492886533	2.695486226731908	1.213001750849803	0.1738406036591867	2.71963790839088	1.228324541110157	0.2176667200465652	2.821318938968754	1.567679602795009	0.2727009419204571	2.952288170948278	1.550475043380233	0.2550629554994763	3.170177435814635	1.383312485658814	0.3268220605666173	3.027658253066895	1.350831789035926	0.1403056610193688	2.930822182816544	1.373381209951421	0.1248373228044736
175	5.800000000000001	2.805299653512279	1.061234412178066	0.2661173015551208	2.790505344602372	1.241521771257871	0.2544869346522174	2.779996261891846	1.385807976544232	0.2632276759575185	2.788630712169325	1.605577244619399	0.2792478268163205	2.753373078453452	1.57050600544582	0.2820888287733601	2.610650491086841	1.562028326158885	0.3046579298389692	2.445231961652614	1.355046258143814	0.3933602478693945	2.610280760156334	1.252165421255119	0.2639933739913819	2.698197561166248	1.219807003340142	0.287272605027323	2.691149939344001	1.213600634355373	0.1784994025231709	2.717524385503261	1.228577187405628	0.2206462423971432	2.821196776767773	1.567868237304448	0.2732239419541062	2.9521444684438	1.550178527436505	0.2559607726654626	3.169623797973789	1.381920333779457	0.3294960878940175	3.026294039044189	1.346857055837152	0.1433844300008678	2.930120361270912	1.372568324048624	0.1283964922922087
176	5.833333	2.805353563462169	1.061169383593412	0.2670617521878064	2.790506319828391	1.241480332584298	0.2552312905356192	2.779962139768871	1.385793559733792	0.2640629136346053	2.788418654423023	1.605671398419868	0.27957771441225	2.753170134591686	1.57057010664858	0.2824829693846982	2.610355468795322	1.562040334785281	0.3050541011824953	2.44386479017039	1.356389706904281	0.3963286101391073	2.608118921287537	1.252678069585311	0.2670194153129388	2.695769596157239	1.220615809206071	0.2916910146459081	2.687936091106261	1.214052110527793	0.1828728622815644	2.715346607112479	1.228882626037824	0.2236126577700147	2.821027023094314	1.567961672490805	0.2736700730731821	2.951959345614479	1.549935535428903	0.2565986529570559	3.16897397806221	1.381083179193439	0.3306229020888831	3.025259762476215	1.340668859586414	0.1451160301385768	2.929850157595309	1.370505294311548	0.1308627097203081
177	5.866667	2.805414190529989	1.060998831642223	0.2679187036708717	2.790510239604731	1.241333782194467	0.2559237175742187	2.779950795899444	1.385677058187956	0.2648238055936368	2.788191058731412	1.605660866583148	0.2798477287640746	2.752965954158932	1.570518776940741	0.2828331948704836	2.61010225208858	1.561964192278468	0.3054354383966898	2.442869440316819	1.357455499026641	0.3991110203660132	2.606830656200214	1.253285788418959	0.2699011122885828	2.694374665407971	1.22139645236171	0.2953590712755931	2.685898944260284	1.214357685085056	0.1866274816902824	2.713915656665483	1.229259989940948	0.2263550209942692	2.820841396557865	1.567960765365216	0.2740346842090214	2.951773699808202	1.549747653938304	0.2569802849907796	3.168806085313278	1.380758607005029	0.3297711473984755	3.025230124941858	1.337301114842446	0.1445802378938623	2.930105011078233	1.368323123711126	0.1305726857262814
178	5.9	2.805462548641867	1.060733437211864	0.2686698560103096	2.790511578723468	1.241093812606297	0.2565522337639047	2.779966055108488	1.385469802837791	0.2654990579684217	2.787982942186042	1.605553639371404	0.2800596715496082	2.752791758951001	1.570366745561575	0.2831382678047638	2.609932662626556	1.561825415797065	0.3058089297033286	2.442411310710511	1.358161373416496	0.4014745722293684	2.606533161936603	1.253898594371495	0.2724890489280995	2.694045673040477	1.221998472125893	0.298121794614956	2.684763025887359	1.214490413836621	0.1895439655596312	2.713363134779508	1.22964622944904	0.2285685362838723	2.820669465321886	1.567868267809646	0.2743179901461288	2.9516254038529	1.549597521480243	0.2571291493323355	3.169636130039324	1.380846378429846	0.326822306352536	3.02612582561378	1.33521936655085	0.1416357863354136	2.931168121111042	1.364774779635024	0.126803099730523
179	5.933333000000001	2.805472481370471	1.060388653344952	0.2693097349194144	2.790495398287582	1.240775803830693	0.2571133587333436	2.779996228326781	1.385185532936758	0.2660901014209043	2.787807623957865	1.605359763770169	0.2802263992836939	2.752656400729734	1.570129613155782	0.2834081888534317	2.609851022338047	1.561642005356315	0.3061942788437201	2.442467273678647	1.358479946503054	0.4033147307007174	2.607093730539672	1.254422726252857	0.2746963279286298	2.694549171453766	1.222310938382959	0.3000033701949502	2.684238598011919	1.214352967434926	0.1916110421397951	2.713466079107955	1.229903644858923	0.2301237229064745	2.820521500815929	1.567690206870557	0.274531869812822	2.95152498818145	1.549470049813243	0.2571038449340298	3.171017965879319	1.381179892949834	0.3226119395080688	3.02690163108063	1.334252901124788	0.1373018524678107	2.933382128566188	1.363763611393507	0.1209418728696846
180	5.966667000000001	2.805421471282076	1.059976841101491	0.2698418171005978	2.790442139614114	1.240390267597277	0.2576096737258975	2.780017127541382	1.384831691359072	0.266607045579747	2.787658736055126	1.605082099681652	0.2803690077759239	2.752549051759868	1.569813440083276	0.283661450201756	2.609830750931263	1.56141788618481	0.3066267661321164	2.44288966564005	1.358415807322138	0.4046714514907399	2.608277502964886	1.254772952040051	0.2765366371567545	2.69559179485241	1.222282211345305	0.3011907050440462	2.684030379946442	1.213879801317507	0.1930035108930121	2.713954930302414	1.229898186720006	0.2311663816233866	2.820390278282363	1.567427802479549	0.2746964671504799	2.951451320173185	1.549336561107977	0.2569695559219419	3.17224987856467	1.381642090050172	0.3184225204202739	3.027873262128161	1.334976243030384	0.1327982662144108	2.937689086192838	1.369323835121996	0.1132383222276864
181	6	2.805303465531307	1.059516041327575	0.2702726417948072	2.7903416466144	1.239952328749672	0.2580460623873986	2.780007521744661	1.384419375389255	0.2670629929984275	2.787526164187264	1.604726147241085	0.2805097144135322	2.752456041338091	1.569426163533073	0.2839173662669213	2.609840827295609	1.561166158120492	0.3071321496784882	2.443512522079182	1.358055457310886	0.4056541300831996	2.609723948437854	1.254877139550353	0.2780192339013865	2.696837943791002	1.221951527595879	0.3019041118836716	2.683947887414492	1.213181147532741	0.1939273326124845	2.71459880524158	1.229560696709029	0.2318977179304121	2.820265728653605	1.567085912181959	0.27483384818939	2.951382483055225	1.549195173377278	0.2567863122863872	3.173591147863701	1.382444909762502	0.3150021141183117	3.029210766602857	1.335931292431154	0.1292935864216878	2.94260790249483	1.376322381445536	0.1050548328949867
182	6.033333000000001	2.80512891900412	1.059030362690053	0.2706100330529345	2.790196643982231	1.239483482322709	0.2584285892961843	2.77995734688586	1.383966167617753	0.2674721892569906	2.787397542050098	1.60430467591449	0.2806688361300126	2.752363428128612	1.568981443211778	0.2841936823147779	2.60985152373874	1.560913182711498	0.3077312406488002	2.444173648409448	1.357540460125244	0.4063963504699657	2.610904025706445	1.254667221746232	0.2790952860808873	2.697850027049418	1.221418951379221	0.3023056690517291	2.683950078796133	1.212520225380654	0.1945146854699421	2.715212319818723	1.228872753447712	0.2324845715093923	2.820137128834045	1.566677787312373	0.2749648644295239	2.95129927418267	1.549087427700282	0.2565942136515142	3.174496239079951	1.383853546663518	0.3125360390656639	3.031169016202437	1.334590477963384	0.1270635171020485	2.944781121921198	1.37509838509331	0.1006606370223807
183	6.066667000000001	2.804900524756307	1.05851734370216	0.2708669614324372	2.790016298434041	1.238983636117066	0.2587655529068681	2.779878679689908	1.383472964930425	0.26785045968847	2.787282067508582	1.603821667168259	0.2808636353229505	2.752279192064093	1.568483398661221	0.2845057285629273	2.609862945776456	1.560645046232254	0.3084287690773724	2.444702856924864	1.356975944300914	0.4069993674618226	2.611422083273907	1.254069793567561	0.2797843693207701	2.698305132730948	1.220702797132401	0.3025222552403147	2.683869958452463	1.211968524683247	0.1948716986722759	2.715522702510138	1.227775908927016	0.2329923067757535	2.820014635923665	1.566206352831629	0.2751083334308754	2.951212885057756	1.548991672658948	0.2564343520840445	3.174957211509249	1.385317067944101	0.310701468132855	3.032595763347054	1.332431431909423	0.125661814506032	2.943572454891213	1.370656070247242	0.100808933696706
184	6.1	2.804617659868856	1.057950831069104	0.2710595626418347	2.789809485853652	1.238430084539088	0.2590661125525463	2.779788678740331	1.382919833791508	0.2682130755552851	2.787192903719306	1.60326418802291	0.2811062026523904	2.752215468345221	1.567917540620302	0.2848642134993006	2.609881567177043	1.560321250080719	0.3092250533402977	2.445033366723004	1.356373846985147	0.4075982735212256	2.611143864426378	1.253034474907295	0.2801788738431765	2.698130183298322	1.219773092720511	0.3026328239447078	2.683493428184115	1.21145289727222	0.195073490951629	2.715278613375864	1.226215823010735	0.2333907609181714	2.819912526511452	1.565658157766131	0.275278913950487	2.951140651341254	1.548844828593147	0.2563472294007458	3.174697770552078	1.386097303772798	0.3095966664820538	3.032859343768541	1.331144754247423	0.1249587376548878	2.941300658891263	1.3688446464364	0.103222860686676
185	6.133333	2.804283791385699	1.057308391385948	0.2712025991895174	2.789587345229855	1.237802862348597	0.259337440913018	2.779706949226321	1.382289231554005	0.2685707858402235	2.787144508591423	1.602620874389217	0.2814031076424151	2.752187065705437	1.567270624287271	0.2852752769487425	2.609926163728861	1.559915718479904	0.31013269479915	2.445207424285853	1.355711688099059	0.4083150868896292	2.610156201800417	1.251582716460235	0.2803816927650137	2.697436472897855	1.218616017897631	0.3026621211998125	2.682733190545799	1.210898334330287	0.195152950246495	2.71452576412061	1.224220250485881	0.2336656611183204	2.819845727056796	1.565021871768859	0.2754850926567308	2.951099206093363	1.548596134698597	0.2563456340310173	3.173702331405898	1.385961154429619	0.3091123864443199	3.031985545776329	1.329578347703803	0.1248255015823077	2.939343326436426	1.368626751750228	0.1060128913150201
186	6.166667	2.803910608195165	1.0565865518631	0.2713070163808501	2.789367046449589	1.237099960110873	0.2595828204659346	2.779658152769888	1.381581114363698	0.2689270351631605	2.787156345936267	1.601895835346485	0.2817544535016911	2.752215174733715	1.566546017980031	0.2857387999013513	2.610034223202523	1.559437829697664	0.3111666690468177	2.445377844347557	1.354986217664232	0.4092172815257302	2.60881440527311	1.249848800020271	0.2804763111146979	2.696548403605089	1.217277463678208	0.3025645695400481	2.6816992201365	1.210286333381853	0.1950767719950087	2.713532322289923	1.221942872737209	0.2337221023255168	2.819833050278006	1.56430114976058	0.275728074508527	2.95110900440452	1.548219813275375	0.2564105017549582	3.172620882656471	1.385188484107743	0.3087655475408286	3.030921656575881	1.327025940647804	0.1248080617443807	2.938268649261968	1.367641866027631	0.1073676916291622
187	6.200000000000001	2.803514120194234	1.055804211010567	0.2713799314621017	2.789165617287015	1.236340222874662	0.2598014766049626	2.779662239760569	1.380815473577577	0.2692776733678625	2.787245249681299	1.601110671726967	0.2821540057001202	2.75231854337126	1.565766055789903	0.2862475567797264	2.610244528984687	1.558930973605132	0.3123260092465815	2.445732572080095	1.354244590376954	0.4102928023513886	2.60762826410287	1.248068334029326	0.2805125699375441	2.695868984517498	1.215877747113955	0.3022619680833269	2.680642304119001	1.209660287117801	0.1947750669380421	2.7126396146468	1.219671779056303	0.2334462657975817	2.819890135711272	1.563516515450162	0.2760024563877223	2.951184945552813	1.547716883963888	0.2565029280900521	3.172474523211166	1.384354958374775	0.3078858984166779	3.03116151536641	1.324653999231535	0.1242393243403854	2.938604081880793	1.364910817335619	0.1053058984185768
188	6.233333	2.803089202106136	1.054986791643177	0.2714274610765897	2.788971304086755	1.235546048594733	0.2599910649707583	2.77969979102228	1.380013661833749	0.269615431255993	2.787398699794752	1.600284554462769	0.2825961987215108	2.752483522186197	1.56495058554374	0.2867934152778968	2.610541831470036	1.558430781187467	0.3135887447624118	2.446272173783298	1.353566524540675	0.4115389073415082	2.606629204455848	1.246413193579715	0.2805342408798465	2.695273309576657	1.214533217052693	0.3018146413323083	2.679572435519874	1.209030800145853	0.1943082741332566	2.711732667463992	1.217666117455976	0.2330846827951571	2.820004300736693	1.562687249711485	0.2763029907929072	2.951304526475359	1.547111074938884	0.256608587965596	3.17290232341553	1.383683373487963	0.3061524807697419	3.03199706144942	1.322409225814803	0.1228604033325994	2.939648600925749	1.362244578949319	0.1009624660110171
189	6.266667	2.802630909897929	1.054164643084327	0.2714551298192665	2.788767719717872	1.23474513924591	0.2601488621978209	2.779741026144741	1.3792023851594	0.2699330447067221	2.787597752140232	1.599441340417859	0.2830826213565417	2.752688719853531	1.56412422358679	0.2873751374967765	2.610895100740108	1.557960772103102	0.3149453605355231	2.44696049531465	1.353003819827577	0.4130553001979797	2.605810952392462	1.244993770246088	0.2806893908996808	2.69469577717935	1.21333790937921	0.3014092434844335	2.678461481030932	1.20842704192449	0.1938839345018445	2.710705679112453	1.216058875777729	0.2330188888400118	2.820156673237223	1.561837314640931	0.2766290022886929	2.951442096977483	1.546440662009417	0.2567370369960532	3.173602207093197	1.383321714597939	0.3036874017365256	3.03281028655933	1.320831690123067	0.121000837860064	2.94059953465084	1.360927651661936	0.09667055991466476
190	6.300000000000001	2.802140920397712	1.053366782913344	0.2714652725388411	2.788542825407556	1.233964513849879	0.2602702994782375	2.77975901439583	1.378408473581577	0.2702207300527094	2.787822619783646	1.59860604709171	0.2836120375901894	2.752912093688237	1.563312047768176	0.2879891599986501	2.611269273021298	1.557522588125055	0.3163711558925599	2.447755053656659	1.352555561366601	0.4149024702497072	2.605158245439203	1.243851420757669	0.2810798608309752	2.694173350844498	1.212352152844588	0.3011392966620695	2.677335373634993	1.207887995727545	0.19360328061056	2.709573718884175	1.214884818322227	0.2332636107825155	2.820328112101006	1.560992181934608	0.2769764367260467	2.951573499836043	1.545738111197825	0.2568922695573053	3.174418662695889	1.38329294990023	0.3006669484832582	3.033115217252946	1.31908106095998	0.118961442980798	2.940545866182241	1.359390406227518	0.09338417145455707
191	6.333333	2.801635398429341	1.052622650612681	0.27145674530567	2.788302804641969	1.23323231686414	0.260347609993595	2.77975010811773	1.377660908199007	0.2704647832666171	2.788063555995178	1.597806776129602	0.2841807807954271	2.75314344951178	1.562540912738233	0.2886294855044478	2.611644642726087	1.557095901227829	0.3178189554790108	2.448616191675341	1.352189187026822	0.4170568574165875	2.604721108659374	1.242978391096336	0.2817473183167646	2.693865245407287	1.211588234268718	0.3009923456435346	2.676252008016016	1.207439570997784	0.1934644207761695	2.708523238799944	1.21414408014287	0.2335288243153794	2.820510401262807	1.560181205494084	0.2773379950463659	2.951700929438861	1.545048857322099	0.2570796675219932	3.175496673175808	1.383570648466546	0.2973851557334616	3.033073316992347	1.316695183158243	0.1170062354288403	2.939139522752864	1.355690094290743	0.09140761330916383
192	6.366667	2.801132423646966	1.051959235283187	0.2714248187561463	2.788066841282767	1.232573392097759	0.2603706617130684	2.779735480244067	1.376984152140978	0.2706511326789862	2.788316779247694	1.597066814568274	0.2847778679511017	2.75338136824775	1.561831090782903	0.2892842545491162	2.612015171792379	1.55664052207789	0.3192151354110364	2.449465615709948	1.351880876042746	0.4193992320301504	2.604512660738815	1.242340662043569	0.2826620107936327	2.693843623633396	1.211059541909059	0.3010014816495531	2.675331139471883	1.207135796955302	0.193504283470349	2.707760067780574	1.213854883455521	0.2337567692967112	2.820702687443146	1.559430800336082	0.2777002554459985	2.9518463760086	1.544421263737377	0.2573022962241827	3.176916473808379	1.383948851323001	0.2944563093728005	3.033271297690725	1.314327410608811	0.1155225977037446	2.937172667227219	1.350156699928552	0.09098503685018118
193	6.4	2.800640658303298	1.051391735478729	0.2713599772882696	2.787847439602111	1.23199927457713	0.2603282508706542	2.779734053459095	1.376387714282405	0.2707667180654112	2.788566649007556	1.596394076098022	0.2853857089943244	2.753613927512466	1.561185041081447	0.2899378289941755	2.612360431321547	1.556105351058191	0.3204832908902414	2.450167539708577	1.35156951394789	0.4216922045533802	2.604330566224749	1.241854725262391	0.2836298294138577	2.693869743119116	1.21074520058217	0.3011526803539807	2.674629834819281	1.206999938270662	0.1936866578355196	2.707267156680761	1.213929812302841	0.2339249696735426	2.820893512412308	1.558754552849382	0.278043746926345	2.952013863937958	1.543893974268398	0.2575425436422852	3.178066083143396	1.383946271729013	0.292607385461517	3.033629835155366	1.313233681878478	0.1147394618048309	2.935833308028093	1.347451922857665	0.09142671769142091
194	6.433333000000001	2.800153115984963	1.050942966894888	0.2712475178908234	2.787638859454706	1.231528936031039	0.2602085181988677	2.779745859888681	1.375888694977576	0.2707971973352645	2.788799675313191	1.595802619997866	0.2859846453681982	2.753830616189707	1.560614183167354	0.2905760431223786	2.612674609989632	1.555476260603469	0.3215962999517515	2.450694551028278	1.351238350529932	0.4238609402697035	2.603981110933377	1.241428081588354	0.2845397274624125	2.693751185241553	1.210610887203036	0.301440576272948	2.674144478847085	1.207044589682417	0.1939864472197204	2.706928434674561	1.214250134897991	0.2341245686775149	2.821069448069019	1.558170117917581	0.2783446817551793	2.952196699058308	1.543501817576231	0.2577484113151489	3.178671233720886	1.383184654611657	0.2920791672121511	3.03407733762656	1.312766117788127	0.1146140176590154	2.935444168890477	1.346558706173239	0.09218843403083922
195	6.466667000000001	2.799653098596879	1.050643532118432	0.2710685648014796	2.787422692152242	1.231188677232796	0.2600002613043936	2.779757290392063	1.375511084447913	0.2707296286780156	2.788993199428212	1.595312310143622	0.2865543048822486	2.754012442007175	1.560136118447696	0.291187686334937	2.612949174577872	1.554769649163763	0.3225688741906534	2.451065626863958	1.350916760499541	0.4259884454902851	2.603273015244496	1.241002652974729	0.28538995006547	2.693309154426841	1.210638777237607	0.301885966969873	2.673820968170372	1.207271187166531	0.1944072120159371	2.706506236727072	1.214721966845207	0.2345571613323561	2.821206588510281	1.557700886458862	0.2785769288618223	2.952365468888211	1.543291451436873	0.2578398941470455	3.178625872233375	1.381561426499451	0.2925875238461564	3.034388906971441	1.312350212328924	0.1147614816673689	2.935695935616229	1.345970941826348	0.09308349302053912
196	6.5	2.799121675674363	1.050536534571155	0.2707991198873052	2.787172587561827	1.231017327644885	0.2596925960828269	2.779743400054547	1.375291151865901	0.2705521875764971	2.789113386893758	1.594954629806865	0.287072198084294	2.754130049077788	1.559780423485687	0.2917623080257993	2.613167243438137	1.554035438000319	0.3234378787460634	2.451324956499215	1.350670023526023	0.4281860164953156	2.60206103697095	1.240580828285295	0.2862075170594841	2.692397283189738	1.210840758144921	0.3024528019167189	2.673601889527908	1.207685660993861	0.1948968174495341	2.705776501904747	1.215282082430724	0.2353378778528129	2.821269462507454	1.557381642692874	0.2787118357758034	2.95246659185146	1.543327038786763	0.2577100807265171	3.17778068327623	1.379250078251289	0.2932624301336753	3.034459041818874	1.312164662360144	0.1140802951956108	2.936172746598829	1.345507359156919	0.09360170613772355
197	6.533333000000001	2.798545989995841	1.050679959310529	0.2704110061250635	2.786859185097745	1.231069625179185	0.2592757837244866	2.779669575836728	1.375281211572278	0.2702557673432893	2.789131426687292	1.594776435592697	0.2875194184574793	2.754158196353756	1.559595333396593	0.2922945859225591	2.613322944798581	1.553341003020567	0.3242657501759176	2.451584970812223	1.350556260004565	0.4305742398434528	2.600432742944025	1.240229658311553	0.2870589916398055	2.691109513262361	1.211242240849512	0.3030383318819945	2.673432369324534	1.208287899106453	0.1953742451109551	2.704754680278877	1.215916301469374	0.2363119578358554	2.821224896523474	1.55725965473833	0.2787237828880758	2.952445714801189	1.543666220077962	0.2572509592671595	3.175948857948937	1.3764616878634	0.2931283280387229	3.034434094797485	1.311663409704096	0.1113357383485702	2.936597183406825	1.344287985949212	0.09275189223964697
198	6.566667000000001	2.797916401105871	1.051136163049842	0.2698745378609659	2.78644507625448	1.231406625299615	0.2587420735840766	2.77948433721986	1.375540511812459	0.269835887050624	2.78901814121123	1.594832434986399	0.287884879864816	2.754069129960081	1.559639535319289	0.2927874213356081	2.613404771891751	1.552757214248217	0.3251351182286716	2.451987698975421	1.350590009050407	0.4332741909239666	2.598747837315966	1.240057239039968	0.2880911721700691	2.689810827953266	1.211877320879218	0.3036153321234323	2.673228689485351	1.209054145842245	0.1958907959603477	2.703701707824702	1.216698749485558	0.2375188567318966	2.821037589671822	1.557387234426314	0.2785948244194671	2.952244490526448	1.544355022489998	0.2563772369998837	3.17290896898437	1.373446136748209	0.2913736985258285	3.033970665412223	1.309683207706902	0.1057222672341366	2.936496994904072	1.342278461377507	0.08898476068233897
199	6.6	2.797238837450995	1.051957227332331	0.2691609627155649	2.785917058092892	1.232084561011797	0.2580878104229417	2.779170048108199	1.376125403026227	0.2692983952315178	2.788762271761847	1.595180748689906	0.2881649975468455	2.753855345458218	1.559974592750761	0.2932520366093728	2.613427167341023	1.552361904364117	0.3261352869132729	2.45265811164174	1.350813804604714	0.4363425348778244	2.597250490445618	1.240175421692142	0.2893382469757603	2.688707063944057	1.212778075007995	0.3040741025217253	2.672896764571044	1.209990808147851	0.1963700338254595	2.702852670985014	1.217767784093172	0.2386155518589758	2.820691536137613	1.557818592989537	0.2783166604113443	2.951842875616938	1.545432571239542	0.2550441272741242	3.169098776930853	1.370645301308685	0.2877838875147487	3.033475605632881	1.30454209898501	0.09778646798797377	2.93628069136383	1.339477981971037	0.08112791046895704
200	6.633333	2.796501652610733	1.053179429526878	0.2682416649843475	2.785246552536466	1.233145901694094	0.2573123624734067	2.778697694621466	1.377078178502259	0.2686560829451161	2.788356043313373	1.595868005550545	0.2883587016313696	2.753512890955468	1.560652442532257	0.293703559476389	2.613419088506282	1.552237607509458	0.3273763673417819	2.453700051131765	1.351320122783888	0.439874045087781	2.595884278453883	1.240673717336688	0.2907615413916644	2.687708210854094	1.213961131062808	0.3041466185746068	2.672505803698457	1.211106439010255	0.1964855456926235	2.702110642664255	1.219221732400869	0.2388535532509008	2.820171834801898	1.558594108244481	0.277886078984526	2.951217534496949	1.546903562598577	0.2532320485924909	3.164956713649711	1.368706472883098	0.2834019035213315	3.033620077460645	1.295870578295339	0.09067541356990343	2.936584071684439	1.332897653689293	0.07100108566535941
201	6.666667	2.795678794426861	1.054814723147766	0.2670902428389202	2.784390459832034	1.234608984855503	0.2564160982146295	2.778027925964443	1.37841708108623	0.2679220703739117	2.787797308226969	1.596917485125158	0.2884618610992901	2.753045158722449	1.561702289115247	0.2941553411245266	2.613437759943821	1.55246578477276	0.3289949226451208	2.455269832259762	1.352227301670762	0.444020647443057	2.594509510560645	1.24157316438946	0.2923785332961251	2.68669420789164	1.21539777181356	0.3035731316631987	2.672228601175937	1.212414725137478	0.1958750643537535	2.701143487831669	1.221051796218646	0.2376246400494988	2.819464673028166	1.559729907792505	0.2772969973256915	2.950330161981042	1.54872661382211	0.2509040352012402	3.161449016607004	1.368368468055333	0.2797477118959197	3.033569166863481	1.285654409884431	0.08935974267728004	2.937461666751385	1.325891135504429	0.06362939463750746
202	6.700000000000001	2.794749602169414	1.056839748901507	0.2656919053500169	2.783301144398977	1.236455960780519	0.2554035101725955	2.777107549691788	1.38012554424274	0.2671090827303256	2.787074089027686	1.598315859478592	0.2884764558359713	2.752447670369064	1.56311303831087	0.2946262197409653	2.613536145403343	1.553090611187522	0.3311593489632337	2.457467439505641	1.353589450550704	0.4489843914485001	2.593140073081752	1.242814101313983	0.2944211649949754	2.685729673971839	1.217006997813954	0.3023647358236213	2.672204088261525	1.21391527320764	0.1945065532990113	2.699882079799907	1.223128915624221	0.2352259452307102	2.818541531946513	1.561208363574805	0.2765408217464468	2.949089369748472	1.550846890566173	0.2479750079280535	3.159354890881534	1.369964915559863	0.2770733013307226	3.031731137045518	1.273754023660171	0.09546095231220818	2.937857968661239	1.31612448350559	0.06158078592109688
203	6.733333	2.793667269483841	1.0591849047505	0.264048071725331	2.781908106756209	1.238620536281661	0.2542869088506795	2.775859771249238	1.382137999891311	0.2662356589613801	2.786164791213477	1.599997828315161	0.2884161569888673	2.751707665983087	1.564818602179433	0.2951464635322576	2.613768332913946	1.55410426824364	0.3340919554996898	2.460318199545126	1.355354462495898	0.4550156148239459	2.591985561623484	1.244310575713455	0.2972897027321564	2.684958468924661	1.218660897780315	0.3009164639143024	2.672256299265507	1.215594797253807	0.1928533934465378	2.698409198864157	1.225259208767626	0.2326956477947225	2.817359710843227	1.562963572609562	0.2756172024043089	2.947355535579566	1.553176024936446	0.2443761576828917	3.158849015590202	1.373114101597249	0.2749296879091492	3.028588839240744	1.263656174777249	0.1065807059332887	2.938006996596095	1.300155744056631	0.06384958092520167
204	6.766667	2.792338841006134	1.061728459458751	0.2621701252847256	2.780105265145933	1.240980603477124	0.2530811677329596	2.774179711916994	1.384332112775186	0.2653172106677645	2.785046988553101	1.601836500348099	0.2882925396188082	2.750812410134492	1.56668959592368	0.2957425324825483	2.614200318500121	1.55540770677114	0.3379966465291586	2.463895522218609	1.357296992063185	0.4623347729704307	2.591269502529015	1.245941998128341	0.301263324950724	2.684372589477778	1.220187135633888	0.2997034108682311	2.671924412687425	1.217437685361032	0.1915144496106184	2.696531903254653	1.227389460040304	0.2306098013364097	2.815863180722177	1.564872559981889	0.2745189621051145	2.944924261265921	1.555564696256168	0.2399981091039765	3.158531759086655	1.37638641424551	0.2719932600552453	3.023025325577223	1.262275800897424	0.1163008248675333	2.936132136414548	1.287279065240237	0.06618389825510737
205	6.800000000000001	2.790647574950651	1.0643263598351	0.2600758333908351	2.777783975541993	1.243389157619601	0.251800459429773	2.771976684267394	1.386559767462708	0.2643619826733387	2.783715904351719	1.603676929075323	0.2881032997934822	2.749769811526816	1.568568590643278	0.2964220858179078	2.614940869981217	1.556842382038433	0.3429936742535049	2.468405520290398	1.359194914768957	0.4711607673504305	2.591014343307016	1.247561762742835	0.3064891410393251	2.683678137143693	1.221405876671135	0.2990477378492173	2.670843878916644	1.219456396543822	0.1909105500909652	2.693664846101451	1.229562178891311	0.2290440426503366	2.814011033343492	1.566785489020458	0.2732316727289507	2.941572430324344	1.557807660095107	0.2347083041657026	3.157443279063249	1.378777761130881	0.2667935338670773	3.012654013296229	1.274065835629451	0.1211713982836428	2.927914450032575	1.292167704676414	0.06823725363399775
206	6.833333	2.788470370244877	1.06681738242953	0.2577968786266755	2.774855936485702	1.245681073082354	0.2504630598375008	2.769195643304807	1.388654485769542	0.2633782599531432	2.782191051474276	1.605345925572103	0.2878393830567087	2.748613745123544	1.570280028586854	0.2971793282993249	2.616129780056727	1.558193751165124	0.3491031977443352	2.474218602522258	1.360779237831743	0.4816753770160311	2.591229330542634	1.248982032181792	0.3130033236505525	2.682535981664966	1.222114587458975	0.2991138836513035	2.66874731781811	1.221549045589128	0.1913055091572585	2.689046947623178	1.231736434699051	0.2278384365078925	2.811790466024136	1.568534394500049	0.2717442572468372	2.937097357259065	1.559654027518038	0.228407456760336	3.155322121571389	1.38001392347171	0.2582647297672833	2.999226721372836	1.298108607061909	0.1212381161543043	2.914971486258845	1.307631548622038	0.06903778932049204
207	6.866667	2.785714889476606	1.069017206912826	0.2553857266630891	2.771298719170869	1.247669061581572	0.2490946829320655	2.765863002824367	1.390428845132288	0.2623791958991242	2.78053615726021	1.606651974366907	0.2874932626493045	2.747423570020869	1.571628377160453	0.2980008204263043	2.617933088742045	1.559165572648932	0.3562029086168892	2.481764533400808	1.361650544821947	0.4937518473678986	2.592088510444248	1.24995747970617	0.3206361085218127	2.680798616828211	1.222094856303461	0.2999277594892504	2.66548987501474	1.223441235940344	0.1928358692562309	2.682177003055735	1.233708534679627	0.2268384204518179	2.809241819706048	1.569933907879987	0.2700578187321978	2.931394029853672	1.560843401396607	0.2210875304404931	3.149858269073196	1.378794829264209	0.2451682099787622	2.982775185114581	1.318848960703612	0.1164580318984519	2.896970284816124	1.315106415529286	0.06878912883031514
208	6.9	2.782345794822967	1.070753217591497	0.2529172585078769	2.767165921459318	1.249180938001107	0.2477299134808328	2.762079183505169	1.391712498887003	0.2613874604599798	2.77883050753015	1.60742729308183	0.2870674386446814	2.746292912911229	1.57243982038813	0.2988739054674769	2.620487059356751	1.55944910283994	0.3640905877729986	2.491458991672867	1.36134997959384	0.5072033342106319	2.593740540758354	1.250253009991507	0.3291319483240494	2.678416196689843	1.221228958781592	0.3014522778686648	2.660967992684339	1.224794638552352	0.1955768909901246	2.67279814344771	1.235228589296464	0.2261676354337329	2.806437584197645	1.570822192600077	0.2681927556211285	2.924462336662835	1.561210569790268	0.2128724726564167	3.138593142622278	1.374172439608385	0.2269301544959949	2.96106619463963	1.327200498507723	0.1073321253377751	2.871189414679927	1.313649619283769	0.07026181433737183
209	6.933333000000001	2.778459661965043	1.071908840293144	0.2504742036378012	2.762638900980369	1.250104644379302	0.24640366281671	2.758062354601444	1.392397867403813	0.2604241436964587	2.777192563156263	1.607574581745016	0.2865639137871539	2.745356453656949	1.572611221445468	0.2997766433977762	2.623965081317659	1.558851011330037	0.3725266577470474	2.503627625382667	1.359615264248094	0.5216319899486827	2.596364867728428	1.249718088319551	0.3381724180295732	2.675650650657441	1.219601909292885	0.3035863049560377	2.655307646349652	1.225320625949488	0.199509521345635	2.661231427144871	1.236096165080603	0.2262300263823548	2.803506812646403	1.571105144791763	0.26617719956339	2.916488084642327	1.560767113359196	0.2039950672628216	3.12084383898362	1.366497804452073	0.2043773216894771	2.934693949316562	1.324509412251245	0.09540109257570799	2.839965756600529	1.313642315508065	0.0732568377960456
210	6.966667000000001	2.774297916596776	1.07241785799928	0.2481382470253939	2.758028774909853	1.250382311155886	0.2451466093297397	2.754144622290592	1.392434566903257	0.2595034919485287	2.775790051733489	1.607062053825909	0.2859782166078373	2.744798895420661	1.572106812725935	0.3006736757864555	2.62859190201403	1.557340558901912	0.3812384362204146	2.51851062749753	1.356435677053543	0.5363098248992241	2.600190194386111	1.248328379695218	0.3472636117360519	2.673205209722797	1.217530383284011	0.3060732696135369	2.649183508611667	1.224850879814843	0.2043536869827152	2.648860381148853	1.23622073564247	0.2274668514844569	2.800642220566465	1.570749849547535	0.26403954354336	2.907853527258624	1.559652461389086	0.1947390517578218	3.097591392227833	1.356983606156753	0.1793025165707587	2.90532618238078	1.314928844218078	0.08304707719980031	2.807463795930456	1.310223427205994	0.07562874100627061
211	7	2.770200903943798	1.072240843831768	0.2459793751936906	2.753712136797799	1.249985397727458	0.243980493396882	2.750695277521254	1.3918048030762	0.2586273684184352	2.774801692305129	1.605897478874735	0.2852967354885642	2.744812373318246	1.570931182990712	0.3015162668687285	2.634586312049973	1.555019539081972	0.3899386685293335	2.536237103154858	1.352034850962227	0.550429882558332	2.605398668274433	1.246205977976244	0.3558574509237798	2.67173000958811	1.215389287907836	0.3085025935869412	2.643493527835901	1.223557067431716	0.2095660333913582	2.637893572226127	1.235627184608453	0.2301275551947647	2.798057598207774	1.569759950378842	0.2618023436086343	2.899036196779925	1.558065613935799	0.1853728773603389	3.070970306050935	1.347452197575317	0.1533796405168772	2.875284403645911	1.303785155350194	0.07178233913036264	2.777328389582436	1.302815121052842	0.07488308690322285
212	7.033333000000001	2.766552632826642	1.071316994754246	0.2440495830739849	2.750083198419144	1.248866048576048	0.2429160483781456	2.748089841678794	1.39047388169039	0.2577862375404303	2.774381784732122	1.60408036029507	0.2845002357057034	2.745559689522249	1.569075005814041	0.3022479816175487	2.642090614229705	1.551989226812872	0.3983267377075491	2.556672352337765	1.346707495100852	0.5633035740553101	2.611956963499498	1.243516831131406	0.3635150168615005	2.671424006644858	1.213375243845089	0.3104345036162537	2.639021913765357	1.221731209094654	0.214467025173412	2.62976237786259	1.234325207431473	0.2338530116190052	2.795954491980329	1.568133143349145	0.2594829383647403	2.890528225940803	1.556169792761149	0.1761167789406322	3.043736192428294	1.339486678452245	0.1277119430733712	2.84689915092095	1.29697707448903	0.06199701070324969	2.751048064150317	1.293474347634056	0.06990512597484749
213	7.066667000000001	2.763656646813622	1.069572953002426	0.2423817876003887	2.747447094229301	1.246960002489075	0.2419567011985377	2.746619016658151	1.38838700496996	0.256966960020981	2.774611284722426	1.601588391837449	0.2835736400623771	2.747122556466797	1.566503534838259	0.3028186283344116	2.651104299494854	1.54830438902217	0.4061400043052941	2.5793484287277	1.340688383306175	0.5744332395354744	2.619692114042795	1.24039971376606	0.3700207644146477	2.672222777103318	1.211463622296264	0.3116202699308093	2.636113072768703	1.219602518031966	0.218601627445516	2.624700307866696	1.232340820639779	0.2380361088238433	2.794466753473216	1.565849022221004	0.2570992019908291	2.882712126970488	1.554055363164978	0.1671466276948537	3.017428989988593	1.334024515684858	0.1024790342700872	2.818200461185303	1.294696182776841	0.05347468438315112	2.72547780193102	1.282139282990166	0.06103569277633972
214	7.1	2.761710213395215	1.066961870488157	0.2409890921614412	2.745997309615437	1.244220803974023	0.2411016577988398	2.746459493987361	1.385499203678038	0.2561584263073988	2.775500698963507	1.598398272424816	0.2825113590052036	2.749501777257935	1.563184108946414	0.3031915375340165	2.661481947408134	1.543957608346943	0.4131572038786851	2.603699936222272	1.334121707213176	0.583551426851894	2.628423340187434	1.236943442711819	0.3753896837228084	2.674065087751943	1.209439981040581	0.312045808650017	2.634864973252232	1.217152236034196	0.221829257226191	2.622469623167577	1.229744778638711	0.2422011438935337	2.793657194975749	1.562886676754874	0.2546732880148336	2.875850155106997	1.551739896849111	0.1586101023499165	2.995574716686783	1.331811160017959	0.07783554144649536	2.791157780262664	1.294994203616366	0.04599852158815175	2.701875291113417	1.273452990242018	0.05212354313685397
215	7.133333	2.760804576368299	1.063494323772892	0.2398674639817745	2.745821315028284	1.24065307372443	0.2403486026642561	2.747683979306399	1.381808763144553	0.2553575303893464	2.777002410989177	1.594517414547964	0.2813265014877954	2.752628449056512	1.559120247324088	0.3033539658558519	2.672947084028181	1.538877307399072	0.4192210339778184	2.629098771323345	1.327069046255807	0.5906930209004342	2.637959965586175	1.233220713616163	0.3798712360773943	2.676969092896822	1.207052938761341	0.3119195084371587	2.63511937461663	1.214060432777838	0.2242582736266232	2.622748518373989	1.22660708906057	0.2461882466294011	2.793528852833455	1.559254535722209	0.252238533094268	2.87010205841384	1.54919250063374	0.150647104126339	2.985463647237323	1.333605965365779	0.05450095070024934	2.777621868736794	1.296129857681595	0.0401049819472848	2.691090606370395	1.270550069695936	0.04754205739240128
216	7.166667	2.760861342423583	1.059234577687711	0.2389999769796171	2.746837402436579	1.236309485453374	0.2396935970119705	2.750202307379144	1.377354758689921	0.254567524567039	2.778985912826033	1.589980555439776	0.280041991236806	2.756340877784768	1.554349348116465	0.3033101061061471	2.68510651280874	1.532989948981081	0.4242510845137809	2.655059628934128	1.319537955364601	0.5961016352259042	2.647897033296451	1.229278777641114	0.3838665563678949	2.68064081360549	1.204145752826148	0.3116262770938809	2.636517253177522	1.210003656276681	0.2261464700166265	2.625081140418183	1.222953120056991	0.2501304220516142	2.793991650077126	1.554986312924833	0.2498313357562031	2.865405557179534	1.54635072372576	0.1433554761597368	2.990305355549102	1.339242305821126	0.03320102312908023	2.785146205129221	1.293276786761991	0.03685290849756024	2.700815949187108	1.269050659671954	0.05114903857380249
217	7.200000000000001	2.761638230097364	1.054327965059934	0.2383564180949471	2.748774959010766	1.231319544633624	0.2391285558732401	2.753716417736448	1.372249882137908	0.2537908198653787	2.781237452906269	1.584877061299206	0.2786841287962439	2.760382698081846	1.54897197239335	0.3030738618500546	2.697466593728688	1.526311894785726	0.4282320360373766	2.681146809946094	1.311588045543745	0.5999973147767353	2.657750482820552	1.225181721529587	0.3877691049200143	2.684400960530485	1.200699642946261	0.3115851948548459	2.638521387587238	1.205058415791323	0.2278393329999697	2.628649633085306	1.218804424108075	0.2542897770279202	2.794853451651066	1.550167787655456	0.247484619224717	2.861450418801025	1.543177100383085	0.1367734734893624	3.006474266044695	1.34745622659069	0.0140982449755184	2.812230549672491	1.279219403162552	0.03628580160177316	2.730406485603329	1.253577311198431	0.06399106416870981
218	7.233333	2.762776932295508	1.049020791785435	0.2378980594218064	2.751199845056824	1.225915146790895	0.2386420777695823	2.757721624446972	1.366712792431781	0.2530274340724795	2.783484498185584	1.579387244604438	0.2772824975813873	2.764420125556768	1.543190988465061	0.302667242728364	2.709415809094858	1.51903587443864	0.4311923703856446	2.706659452637692	1.303498360674146	0.6024693653684827	2.666722560829386	1.221039163352392	0.3919095652467383	2.687284095472479	1.196844118051392	0.3123003614528354	2.640331628299655	1.19972375537863	0.2298000848523852	2.632233455264353	1.214261587255124	0.2589969417289684	2.795845169206231	1.544969056143896	0.2452281128581601	2.857756040146571	1.539719720725284	0.1308954969204086	3.022811482419168	1.355853821034769	-0.002754759468649356	2.843753626728066	1.252462582839583	0.03668875412273047	2.765828414164028	1.214482366990543	0.08150099856588704
219	7.266667	2.763922011895554	1.04360215511642	0.23758493017328	2.753651706721893	1.220381311992781	0.2382192070995172	2.761664430960332	1.361028118387642	0.2522688049767632	2.785494010235685	1.573756044211006	0.2758664913174447	2.768149984842186	1.53727602366634	0.302114817482265	2.720412891783149	1.51150563344852	0.4332016723395657	2.731008053033956	1.295689474445832	0.6035132126321793	2.674085271377876	1.216911152521176	0.3965674624681494	2.68854304375574	1.192659973021239	0.3143271227795283	2.641280918791243	1.194695374584729	0.2325845616427726	2.634896067924335	1.209454952206362	0.2646167205112711	2.796721894128587	1.539622138375565	0.243085281446349	2.853927158914491	1.53611975754867	0.125688964753397	3.028876145976657	1.361893963748092	-0.01751758328810122	2.860297295806468	1.228994282998407	0.0350753776362036	2.788280549875743	1.186851438706004	0.09403137941125157
220	7.300000000000001	2.764854611063156	1.038334054733533	0.237386184364723	2.755797901055879	1.214979700597411	0.2378468332364016	2.765117468655879	1.35546400759851	0.251504679628091	2.787149044381423	1.568215735688404	0.2744666018705654	2.771389110293767	1.531479113062592	0.301444815462503	2.730103478621022	1.504071058065782	0.4343547629010244	2.753735649868574	1.288619990999598	0.603228365317088	2.679782810814368	1.212817195726883	0.4020196158741426	2.688085262312959	1.188188000663008	0.3180427755031003	2.641422149759248	1.190649485835586	0.2365840691255407	2.636573952673315	1.204503399653616	0.2715123371725199	2.797349264625108	1.534349212629569	0.2410768400605431	2.849840025664288	1.532518465689572	0.1211259558628097	3.02428756148959	1.364911393108905	-0.03023631461547468	2.860556263607544	1.214725107610026	0.0305734070764484	2.795622367875072	1.173872320735228	0.0984219192677078
221	7.333333	2.76548349645568	1.033405455717546	0.2372801522832812	2.757454290715486	1.209896876177583	0.2375163605317845	2.76782443440761	1.350212257855655	0.2507298316198964	2.788421027594548	1.562931461109481	0.2731083585179212	2.77405919470189	1.525977293474621	0.3006847221208704	2.738313615301133	1.497009077520364	0.4347525522475532	2.774532463497701	1.282688789093025	0.6018142938780427	2.684010276878283	1.208718121824368	0.4085508756361532	2.686239487663749	1.183409156305966	0.3236826647879981	2.641239187740742	1.188030166470783	0.2420572911091511	2.637597744259697	1.199461529511767	0.2799857739231554	2.797683515822325	1.529310165402849	0.2392179549437474	2.845575573450825	1.529008689946141	0.1171760491035747	3.01365803115867	1.365527728295962	-0.04111938331916394	2.852691801090844	1.207347412490839	0.02379057459390267	2.794677515809297	1.167368277805095	0.09617091719101629
222	7.366667	2.765799654535037	1.028921991479786	0.2372573738804371	2.758550674860477	1.205240354215434	0.2372277973009908	2.769677216748385	1.34538754216714	0.249951271193792	2.789332662727066	1.558010156568886	0.271817812195065	2.776154275834358	1.520881323797319	0.2998684642096612	2.74501800118059	1.490509317482957	0.4345346750307451	2.793177640489399	1.2779731783236	0.599427245699809	2.686611392140019	1.204585320389346	0.4161856426165601	2.683413882345258	1.178286263685614	0.331279973778918	2.641340149099873	1.186875850923794	0.2489615575041009	2.638322103139726	1.194379472493769	0.2898112961435701	2.797736023838592	1.524608968520747	0.2375232331536821	2.841309848694354	1.525636665239088	0.1138106472553639	3.00157611907725	1.364572677905353	-0.05035713983920659	2.843786581994214	1.203030516141805	0.01606381159943486	2.791408232893418	1.1647570222331	0.09054674746020407
223	7.4	2.765845093250738	1.024926751233846	0.2373254201143072	2.759109972649342	1.201061593665879	0.2369935794730907	2.770703431790209	1.341050368773868	0.2491942093009693	2.789955955936316	1.553521390571009	0.2706301331071644	2.777742202744975	1.516259514372831	0.2990459755448472	2.75036953962181	1.484687766374919	0.4339174783708128	2.809450128715756	1.274161729603796	0.5962642095411599	2.687574703869255	1.200444506995924	0.4244564590160921	2.680036575330007	1.172837168636713	0.3401540481574943	2.642261991850539	1.186974568932877	0.2565794324072014	2.638887022503321	1.189338873535132	0.2999572858200968	2.797566718979855	1.52031244128364	0.2360138347087444	2.837232533241203	1.52242950006789	0.1110136335136661	2.990308983908875	1.362704872305482	-0.05801458587157026	2.836645452637549	1.198552660693998	0.009112352968003081	2.788173690364415	1.160803088990486	0.08480178556187366
224	7.433333000000001	2.765701060763533	1.021442555407631	0.2375061287555824	2.759236653189401	1.197397686128935	0.2368354540135096	2.771052316774167	1.337247823416502	0.248496825027346	2.79040673140884	1.549532846090039	0.2695882432144934	2.778951181993291	1.512176574932739	0.2982791505707879	2.754625469921958	1.479639952312978	0.4331638928405515	2.822920615112998	1.270725145083543	0.5926077053909319	2.687447672366345	1.196411369707165	0.4323183787295686	2.676418917243676	1.167201342778584	0.3488343467397859	2.644241193834914	1.187802022935066	0.2635054724558479	2.639107531842951	1.184512625674764	0.3087202016595389	2.79728377044097	1.516484095133933	0.2347167949307071	2.8335302794936	1.51941767222771	0.1087817005890575	2.980507841812863	1.360542367359498	-0.06406993874455359	2.831371779989851	1.19431488429791	0.004371235489346981	2.78526413971669	1.1565695067234	0.08116276467707886
225	7.466667000000001	2.765465104737558	1.018484963053731	0.237818454586843	2.759087837327112	1.194279802337363	0.2367711551196708	2.770954379005784	1.334019508732686	0.2478897662438524	2.790822369483511	1.546109723137928	0.2687177024827339	2.779941841517037	1.508695033200133	0.2976116788847222	2.758086413667907	1.475425504043269	0.4324565985740728	2.833433074490643	1.267255837638185	0.5887077185660762	2.686708134072928	1.192592645429793	0.4390161419160041	2.672442586874965	1.161577855950334	0.3564752531718665	2.64693868968609	1.188419014513983	0.269063562889569	2.638956856929568	1.180148169669542	0.3153745406561762	2.797022557891012	1.513183716682299	0.2336450566134616	2.830394625524217	1.516627204209932	0.1070803664135092	2.972460392570009	1.358410780607781	-0.0687051699461739	2.827082027979651	1.191881534012494	0.002139864161380972	2.782554150126035	1.151780157320761	0.0798219321753021
226	7.5	2.765222629628457	1.016051475960204	0.2382740170705691	2.758820473858811	1.191714826705474	0.2368109567985665	2.770641023341608	1.331375308694976	0.2473913316043113	2.791314996146283	1.543282522889871	0.268021303765169	2.780849249413887	1.505843443799128	0.2970613372259173	2.760973584664018	1.472054781435062	0.4318633087555792	2.841274418429053	1.263908842164964	0.5850117391931021	2.68596907855453	1.189059764324105	0.4445193530236797	2.668738219777982	1.156460768214592	0.3631114023735753	2.649401404960812	1.188364529006171	0.2735917208093535	2.638765649345924	1.176619591295556	0.3206388252044192	2.796901803265664	1.510437911362175	0.2327940925898606	2.827984001464265	1.514064667836767	0.1058446644539105	2.966347886087819	1.356308404440451	-0.07218310905653626	2.823078619136538	1.191494037958238	0.00174249159037003	2.780305328010913	1.147152656762672	0.07985392726954292
227	7.533333000000001	2.765049951512244	1.01411852439364	0.2388824416168225	2.758578600613045	1.189684535782724	0.2369621145295089	2.770323057126976	1.32929705053364	0.2470150360940456	2.791974194482933	1.541050018013593	0.2674940240953667	2.781787921897556	1.503618652880506	0.2966367069975734	2.763479498629587	1.46950464614232	0.4314180555059712	2.84699268134267	1.260986292148386	0.5820364095404991	2.685880627953548	1.185882260576934	0.4490137677719036	2.665760416250777	1.152138014532464	0.3691243405217678	2.650886268818444	1.187572835273812	0.277768227170116	2.638802089468089	1.174120304669258	0.3254544556608722	2.797018086408042	1.508243053028282	0.232153184038669	2.826397727222819	1.511732951881898	0.1050069957631703	2.96239120395708	1.35414022431485	-0.07464671170161198	2.820175995044403	1.191393347633849	0.002323070844896784	2.779359726631685	1.144828537372957	0.0804859030259765
228	7.566667000000001	2.764990856945248	1.012643981464291	0.2396495703100197	2.758482509170053	1.188146541583941	0.2372281048331862	2.770191992943757	1.327737063855682	0.2467691883783394	2.792847210342472	1.53937699031031	0.2671247776053643	2.782831363310278	1.501982593121233	0.2963382338144965	2.765730229740163	1.467682965842228	0.4311178828838949	2.851207442772951	1.258747297767489	0.5801480453829853	2.687005145977533	1.183138372662914	0.4527060124818928	2.663635346712613	1.148652809215625	0.3749924378894173	2.651068528106165	1.186063687400204	0.2821647321688831	2.639134381021011	1.172668619829806	0.3305319495633685	2.797431214801402	1.506564226197239	0.2317071028830256	2.825661630419951	1.509618525267569	0.1045030325318566	2.960427439511446	1.351673272543283	-0.07620981244204506	2.818557382915492	1.190198958860571	0.003512756080903344	2.779888767939464	1.143819816525786	0.08171980498170447
229	7.6	2.765039487737192	1.011579302006549	0.2405735319201582	2.758584412165106	1.187047762350177	0.2376067085970822	2.770350481567401	1.326634752879828	0.2466543758407459	2.79393275418569	1.538205870486461	0.2669003139115764	2.783996729254193	1.500873818786748	0.2961612581006908	2.767752488396128	1.466437901968147	0.430933671830991	2.854486889516854	1.257226167176447	0.5792780163707113	2.689436931208611	1.180857918288025	0.4558086778841341	2.662227525131371	1.145939810470055	0.3809690175205093	2.649940150167381	1.183937083475506	0.2870517971162673	2.639752353465383	1.172169935425106	0.3361930293397088	2.79815115780393	1.505347896917764	0.2314384795492704	2.825717704369747	1.507706452505126	0.1042766909793225	2.960197224350039	1.348776796524957	-0.07697797788566864	2.817901904686433	1.187622721539325	0.00523952291987597	2.781333312641144	1.141284347550088	0.08360722864609221
230	7.633333	2.765164588115325	1.010875974362429	0.2416446468427238	2.758878542553983	1.186330793903952	0.2380907227439611	2.77081029888455	1.325923934955715	0.2466647877190111	2.795182230089309	1.537463815111431	0.2668091429056345	2.785248766226833	1.500213917040556	0.2961003610601175	2.769499049590434	1.465592103200636	0.4308349337380597	2.857029219268371	1.256173971519167	0.5790437238568488	2.692446814031958	1.179041758148383	0.4583784700409369	2.661116162517185	1.143959835346421	0.3866607298295563	2.647834604645231	1.181525505882621	0.29210315065469	2.640543038377162	1.172459635975355	0.3420240104320703	2.799135671758744	1.504529532481413	0.2313305749153071	2.826425868185634	1.506001911626481	0.1042864554392172	2.961175553926018	1.345714670976156	-0.0770790456158343	2.817964166404315	1.18501157969423	0.007377102703648932	2.78255738877496	1.138055679812874	0.08581646748939746
231	7.666667	2.76532566829624	1.010488942663763	0.242842197055479	2.75930562399502	1.185941152645131	0.2386660604090591	2.771488069342602	1.325544075859812	0.2467863196004008	2.796527993987194	1.537075259597723	0.2668400077652089	2.786524084485638	1.49992114530404	0.2961477266153305	2.770881355899149	1.464978159448116	0.4307906933849092	2.858775171376994	1.255321058125466	0.5790959747653128	2.695024982728857	1.17761704764028	0.4605294476328379	2.659978206013081	1.142660499665909	0.3913602414639504	2.645288505111318	1.179256932018584	0.2966318176066995	2.641297500629275	1.173327238894916	0.3472626370840146	2.800313529795277	1.504044423488059	0.231365760687468	2.827604881366353	1.504518047023124	0.1044966604391428	2.962690558338053	1.342920361488517	-0.07678170634933953	2.818565981094714	1.183943323492513	0.009607467781107493	2.782928474525513	1.137472644818982	0.08786317459916773
232	7.700000000000001	2.765486139708063	1.010368343602843	0.2441317664671785	2.759786786254279	1.185819923221029	0.2393116992390545	2.772261103154383	1.325431688301909	0.2469979693995471	2.797902051077791	1.536957454520091	0.2669804284877578	2.787759235939568	1.499904796932556	0.2962925380256973	2.771847338533381	1.464446235987216	0.4307785029357571	2.859639041457413	1.254362978835905	0.57908617656554	2.696548186039149	1.176495704436022	0.462157020169366	2.658546157829806	1.141896647886576	0.3944780691860191	2.642706472844292	1.177475752480321	0.3000860334707672	2.641875270022124	1.174566862652169	0.3511889688119312	2.801602922957281	1.503823196147418	0.2315244625744827	2.829047305261359	1.503241195233992	0.1048711571513758	2.964068969232502	1.340524029365483	-0.0762324261159472	2.818724706533155	1.183795542373857	0.01177487054575865	2.78209839483692	1.138523620083195	0.08987460575592961
233	7.733333	2.765616956423442	1.010446476900132	0.2454689714522477	2.760264759126749	1.18589355913097	0.2400024638582103	2.773043265909792	1.325509519292189	0.2472763284593346	2.799247649346172	1.53702054460666	0.2672140361863622	2.788909144972906	1.500066328884522	0.2965197731123335	2.772403394461748	1.463895206447972	0.4307881411094198	2.859579703902642	1.253036647844999	0.5787154120796222	2.696614868937085	1.175554105548898	0.4631118652666919	2.656627992405491	1.141395815378552	0.3957607094877907	2.640317564870816	1.176323555272411	0.3023012871481726	2.642293242483975	1.175953789855687	0.3533661662445213	2.802931492432647	1.503788110515008	0.231784077062412	2.830575064223805	1.502150636807179	0.1053698758694219	2.965320339773017	1.338547696561708	-0.07548486614438485	2.818387003320369	1.183660591429739	0.01371796250331086	2.780650189361749	1.13872458024849	0.0916809612117573
234	7.766667	2.765696963318457	1.010646330561696	0.2468078546576871	2.760701681099972	1.186083175734668	0.2407132903135645	2.773781747386892	1.32569698845874	0.247599859334745	2.800515038183062	1.53717957917159	0.2675214464988942	2.789944692068588	1.500313374815401	0.2968122666011594	2.772625774766016	1.463297686566237	0.4308307863992987	2.85874812440988	1.251267040652388	0.5778843623320755	2.69518860961405	1.174680582796996	0.4633605737076612	2.654267929197397	1.140935240841269	0.3952910603839773	2.638330575983615	1.175752619724536	0.3034084127940109	2.642690162554668	1.177302234103391	0.3537659745917172	2.804231196895048	1.503862839400363	0.2321202346161131	2.832048673041737	1.501239549572986	0.1059517289050071	2.966343402546456	1.337104651073856	-0.07463614936606223	2.818319634746744	1.184348962967308	0.01545034642666553	2.779674939158887	1.139180405464673	0.09316470541373122
235	7.800000000000001	2.765730740802663	1.010898464884018	0.2481044055704066	2.761080980238356	1.186319390364085	0.2414203574027191	2.774444147111809	1.325924897869074	0.2479486345468679	2.801666834463106	1.537365741878944	0.2678792330594134	2.790851365962989	1.500573035844127	0.2971493203600874	2.772622952958366	1.462672591708087	0.4309192272017138	2.857360090288207	1.249164701475954	0.5767252095807319	2.692502256859051	1.173818722283087	0.4629475934052047	2.651620947975998	1.140402172401694	0.3933664682640016	2.636808750479468	1.175631350009931	0.3037132319066433	2.643252816949689	1.178495778513678	0.3526505776048464	2.805445469539571	1.503982759966693	0.2325063666934675	2.833364446777574	1.500483497867692	0.1065726142143649	2.967119617641756	1.336034519327175	-0.07362480772800004	2.818428227288636	1.185700361607836	0.01705966307109644	2.77939712427139	1.140125844896656	0.09447994931137757
236	7.833333	2.765749270655463	1.011137654610051	0.2493222780193491	2.761401180654653	1.186539218654723	0.2421023040192204	2.775003270079156	1.326134180960522	0.2483027373015156	2.802681271360191	1.537524342813339	0.2682602177606168	2.791626102047192	1.500789097044151	0.2975061828080693	2.772500111563092	1.462061863345638	0.4310546250415556	2.855590946312974	1.246891210757409	0.5754087848584033	2.688886810517993	1.172957892056302	0.4618569823540279	2.648688081663956	1.139752871187553	0.3902781020041937	2.635592900568382	1.175885620504148	0.3035240540008415	2.644128645682098	1.179507012405824	0.3502832342078993	2.806533998707866	1.504093679769577	0.2329139538089868	2.834456404600592	1.499847835008415	0.1071827478770045	2.967342231675514	1.335013910249355	-0.07248651850119114	2.818017692417459	1.186201339289915	0.01860616358413893	2.779227836043506	1.140711840182138	0.09591576785777092
237	7.866667	2.765775799508472	1.01131173414096	0.2504345027900088	2.761670014294608	1.186692602611034	0.2427420528727399	2.775455115666957	1.32627790601621	0.2486452040128538	2.803548005248539	1.53761503760757	0.2686378945529265	2.792272039548005	1.500922133264982	0.2978583372096663	2.772329987198894	1.461496652358667	0.4312233449576562	2.853625535751598	1.244611408679729	0.5740596418653132	2.684937202802027	1.172141626948952	0.4599377208608144	2.64540314302748	1.138996795474848	0.3862690213386136	2.634515109802867	1.17641715094952	0.3030922196153973	2.645446671359907	1.180352652075856	0.3468836338849599	2.80747474531684	1.504152846885263	0.2333166273981213	2.835298062626685	1.499283153828119	0.1077387505724038	2.966982237884332	1.333798357699854	-0.07135077903108865	2.81677260831834	1.185615409152596	0.02017620641692115	2.778727558053335	1.140692311212292	0.09760364625230505
238	7.9	2.765829540670734	1.011385331151764	0.2514210708781041	2.761906212800265	1.186745005425837	0.2433267608341846	2.775821658004719	1.326322219435184	0.2489635981537866	2.804266548381606	1.537610443182666	0.2689909590782298	2.792799626941889	1.50094630497383	0.2981861626271044	2.772165144513866	1.460986764656117	0.4314091976450722	2.851675789800914	1.242485136753356	0.572831842300543	2.681450420317576	1.171453290799377	0.4570745749006125	2.641886177191615	1.138195068807627	0.3816462627786096	2.633524488822997	1.177057285724025	0.3025769492927978	2.647291885257311	1.181054888011458	0.3427317200209348	2.80826124881452	1.50412987844651	0.2336935566521077	2.835892781056616	1.498738147986461	0.1082112496008933	2.966394948601879	1.33237035223897	-0.07038824799448702	2.81512977415296	1.185018437634815	0.02178148218445298	2.778304380419192	1.13998302303269	0.09938975873652406
239	7.933333000000001	2.765910498586263	1.011349933796365	0.2522663932847449	2.762117464083788	1.186686122325171	0.2438466596073289	2.776119505288244	1.32625432429638	0.2492487154750859	2.804842699902316	1.537497904486095	0.2693045704508608	2.793220929102765	1.500850672542413	0.2984756784962544	2.772036955737181	1.460527333433231	0.4315929070167125	2.84993904950796	1.240695496514933	0.5719234080044845	2.678644944887251	1.170935813772298	0.4537482091854641	2.638539624865708	1.137482878945715	0.3769651351237353	2.632629866039962	1.177576530742551	0.3020510962482269	2.649469217043155	1.181620487965985	0.3383659283512538	2.808894823952662	1.504010631408548	0.2340301359307743	2.836263199241317	1.498181695679942	0.1085853159473099	2.965892217061811	1.330839246649008	-0.06963055598796637	2.813487828660607	1.184454617472277	0.02329446065191385	2.778086214607363	1.137943153551091	0.1010385297110036
240	7.966667000000001	2.766003214159475	1.011225743937218	0.2529585531295884	2.762294235292885	1.186532713821619	0.2442940765408037	2.776344583367576	1.326087228598381	0.2494921849076161	2.805285377569382	1.537283795018931	0.269567071623132	2.79354245703272	1.500644519888633	0.2987146722579569	2.771929113899713	1.460094403429645	0.4317311755273698	2.848542119322229	1.239410558326235	0.5714508252468983	2.676898176846989	1.170626005048074	0.4506062087262059	2.636051023641771	1.137015596018918	0.372950184552278	2.632010787555659	1.177799335278237	0.3015622506849578	2.651490468345893	1.18204074924791	0.3346567973220908	2.809382268427249	1.503800678217521	0.2343154267303585	2.836448844086731	1.497608217604138	0.1088503911110821	2.965605187125566	1.329358950280236	-0.06910696625937078	2.812441773060911	1.183272119765302	0.02455612632196548	2.777815797299573	1.1345048479913	0.1023047855622487
241	8	2.76607734417068	1.011052068608117	0.2534926378337594	2.762412148410601	1.186322658822462	0.2446665489863188	2.776477786113481	1.325856322806918	0.2496916322066239	2.805609315947872	1.536995317201492	0.2697746137679424	2.79377384067597	1.500358868064325	0.2988988953609371	2.771839826720137	1.459674006620193	0.4317933475909393	2.847605158931979	1.238713027232928	0.5714065508589994	2.676302332862072	1.170504809425767	0.44827847901262	2.634935084215547	1.136899948562059	0.3701329973251848	2.631854137825651	1.177774791065905	0.3011861869911981	2.652994931198288	1.182314880784966	0.3323108409086818	2.809734060325439	1.503525814978129	0.2345458338974614	2.836493500680629	1.497047194367441	0.1090059560889465	2.965244837500449	1.328188238869299	-0.06886481938367846	2.812065921155002	1.182492514011092	0.02547574114459614	2.777390041542478	1.133106014295635	0.103165260526296
242	8.033333000000001	2.766106103439118	1.010854940918103	0.2538713483950988	2.762466242001977	1.186085758097893	0.244967621872868	2.776534318405805	1.32559185440032	0.2498525248535365	2.805839408993297	1.536664097743186	0.2699309921582656	2.793940485374725	1.500027162591922	0.299032959320221	2.771825597306992	1.459277808992218	0.4317844473700886	2.847183414593322	1.238565986282816	0.571758503133729	2.676718636577351	1.170539154357846	0.4470693479266621	2.635217269385416	1.137092327832942	0.3687313112195118	2.632137986792281	1.177553941456302	0.3009132652466282	2.653853437254895	1.182395639943247	0.3314647459309634	2.809971634515483	1.503215193285802	0.2347248820249122	2.836441699273698	1.496524987343024	0.1090579216722232	2.964736725841289	1.327383809830884	-0.06889967165859513	2.812051559782859	1.182134535055732	0.02595453602099309	2.777021572150459	1.133204562434089	0.103542505211714
243	8.066667000000001	2.766075786552547	1.010647674475842	0.254105747326749	2.76247311613106	1.185843019238792	0.2452068890819192	2.776559224026687	1.325317904438365	0.2499879236598878	2.806008524184347	1.536323937910199	0.2700471305730976	2.794079515951148	1.499683724583151	0.2991296347516498	2.77195531931353	1.458929313946828	0.4317308337923472	2.847243523931631	1.238833768221248	0.5724280199127941	2.677846200053735	1.170661710775392	0.4469489700265257	2.636454006948483	1.137421576208215	0.3686641998735105	2.632667754169815	1.177168198135523	0.3007003594428728	2.65409760384807	1.182203785042838	0.3318210244045026	2.810126346295199	1.502898859681054	0.2348629484424496	2.83633108787983	1.496056939658831	0.1090183769987204	2.964155320271142	1.326857108172144	-0.0692116014390802	2.812067107429234	1.181682291832809	0.02596667847120136	2.776816153102778	1.133347562407442	0.1034909464885512
244	8.1	2.76597719255086	1.010444197737516	0.2542180188473088	2.762441038946034	1.185617414363958	0.245400518252246	2.776576955726647	1.325062992856944	0.250117961190281	2.806149069726807	1.536012575707073	0.2701418011219519	2.794224165929425	1.499367446423028	0.2992101565327652	2.77226704566047	1.458650651348084	0.4316743346844865	2.847811434701693	1.239325314875899	0.5732379727766923	2.679279163872307	1.170778203913639	0.4476843355131635	2.637986977646755	1.137710318601857	0.3695995019744535	2.633128018520137	1.176650965012688	0.3006091296089518	2.654012844940394	1.181721601577941	0.3329166701597439	2.810227972045519	1.502610290485746	0.2349778665891452	2.836179606032291	1.495654376985975	0.1089105967244635	2.96347094833021	1.326537133770398	-0.06977017582608769	2.811745579373141	1.181087615293573	0.02561325086418237	2.776642318674228	1.13375334678387	0.1032922652532361
245	8.133333	2.765802205961977	1.010258976746483	0.2542391718220046	2.762371132752471	1.185428049373986	0.2455691899571727	2.776594533751966	1.324849462932214	0.250266699371249	2.80628273460452	1.535756228403582	0.2702385076139528	2.794392160462375	1.499105745400318	0.2992999078034817	2.77276009539434	1.458462719123959	0.4316608327681484	2.848823599060847	1.239817991122555	0.5739139924380099	2.680514219477343	1.170804261190304	0.4488821583880653	2.639131585705909	1.137781531229573	0.3710370858522336	2.633243244180991	1.17598925659313	0.3007278353997592	2.653957755593506	1.181012074738661	0.334167345961313	2.810298855203702	1.502373116116946	0.2350926661313778	2.836000063845005	1.495324800036559	0.1087694895898838	2.962786073388935	1.326411748959318	-0.07043001660910869	2.811333796542117	1.180761262697198	0.025111423077125	2.776418396295783	1.133965440318358	0.1030558573346829
246	8.166667	2.765549212975168	1.010102414647409	0.2542036929789971	2.762268195840498	1.185286339322083	0.2457343792134901	2.776618996496295	1.324690056630627	0.2504572740189461	2.806418396221873	1.535569838865271	0.2703596300531102	2.794583449490403	1.498914428421997	0.2994215665220619	2.773379621733481	1.458363140248688	0.4317095559807155	2.850135478727402	1.240197593105125	0.5743649505494363	2.681663524791092	1.170734874801354	0.4502009809979439	2.639822596912133	1.137553575712743	0.3727434309840562	2.63302409679913	1.175139097001601	0.3010657012508101	2.653867797391458	1.180100945057554	0.3353327909394511	2.81035635428238	1.502200687677427	0.2352307623344637	2.835819913683204	1.495069971066181	0.1086306177582064	2.962205412772437	1.326442452930607	-0.07113082449468625	2.811080695213569	1.180975660813585	0.02450415983922995	2.776068379990964	1.13416869903622	0.102571741308606
247	8.200000000000001	2.765222686792754	1.009981559100828	0.2541493565731415	2.762144871128653	1.185199432537017	0.2459187863772463	2.776666981701891	1.32459293114048	0.2507134702638487	2.806557669427647	1.535464526623308	0.2705296762483639	2.794788400134453	1.498804732727223	0.2995990856608203	2.774033078865221	1.458340699517606	0.4318362815608375	2.851528910295054	1.240355658983869	0.5745511002618988	2.682563924319179	1.170604861402445	0.451305136839228	2.640066518293349	1.136968909197188	0.374411392532565	2.632514291505323	1.174098054544159	0.3016193727863202	2.653640837019941	1.17900228195389	0.3360897219366196	2.810416754963988	1.502103085410861	0.2354181058709232	2.835667897109891	1.494888188815677	0.108534617583659	2.961865738671456	1.326532891698285	-0.07175686406405468	2.81079600769657	1.181399335173302	0.02373113647015481	2.775717537274737	1.134360184827654	0.1017042965525858
248	8.233333	2.764838118579713	1.009904486096462	0.2541173075106136	2.762020384309847	1.185173483833629	0.2461459041392055	2.776757654524337	1.324564678805298	0.2510590203210931	2.806693825310111	1.535449546379091	0.270774392295444	2.794987656125482	1.498785761708807	0.2998569509368703	2.774604642299762	1.458400400011372	0.4320620836451489	2.852722481680804	1.240178403581375	0.5743712167120576	2.682790905725009	1.170501822720964	0.4517562227587458	2.639784699451808	1.135996961555054	0.3755784421974208	2.631758131034243	1.172958440833645	0.3024077844570608	2.65324577443235	1.177753755245788	0.3359309705858	2.810491902429245	1.502088939958872	0.2356822170745495	2.835572586175956	1.494784178478248	0.1085272178588054	2.961951570934757	1.326583323079809	-0.07208575668949652	2.810280577740659	1.181505040359142	0.02293373022256833	2.775268684055551	1.134140198073377	0.100857735126039
249	8.266667	2.764419564755495	1.009886643168981	0.2541453472719107	2.761918005377505	1.185219279162431	0.24643566317057	2.776908481785533	1.324615354158232	0.2515117729581055	2.806808956083905	1.53553732753298	0.2711122764499997	2.795149264816223	1.498870521305616	0.3002107060651879	2.774951311251054	1.458568427983249	0.4323772779640408	2.853422312551296	1.239724140395613	0.5738142927103138	2.68255663410749	1.170658401540586	0.4511070371679011	2.639211289854209	1.134751494057984	0.3760658367826585	2.631013518463025	1.171909964399043	0.3034496881853137	2.652400063366997	1.176407407027938	0.3346314592889368	2.810585961206213	1.50216957090057	0.2360452405819634	2.835579707148498	1.494781743987361	0.10864504668352	2.962595847760559	1.326615600130887	-0.07208736995924384	2.810152053431934	1.181463891944908	0.02225958825199318	2.774769433777647	1.133923852835904	0.1000502710669001
250	8.300000000000001	2.763996872226687	1.009952482692579	0.2542637900675948	2.761855088907642	1.185358518100309	0.2468027688070442	2.777120118569966	1.324768564773601	0.2520830647433477	2.806880856874079	1.535753956120158	0.27156003935729	2.7952355205949	1.499084322318481	0.3006726578792636	2.774928171080912	1.458880695893683	0.432768739136026	2.853417849123062	1.239127879844589	0.5729594107749979	2.682100920263237	1.171340539861967	0.4490142586903957	2.638453587287479	1.133428522749956	0.3758121949893932	2.630459368461007	1.1712592662757	0.3048293490788355	2.650720026191122	1.175028574954806	0.3320230800273627	2.810697010568517	1.502370832198147	0.2365270372044282	2.835744530381245	1.494925137517598	0.1089230710928757	2.963402887176219	1.326718519733416	-0.07189317492488338	2.810543484841748	1.181462923026936	0.02186179794298304	2.774418533483052	1.133947526481491	0.09935781263750097
251	8.333333	2.763598352183724	1.010129741934891	0.2544949999401535	2.761838897345452	1.185618271644481	0.2472575527105471	2.777375782798334	1.325055346125849	0.2527803841959977	2.806880149995727	1.536134037039576	0.2721345615946664	2.795200772489044	1.499459749223685	0.301254467762503	2.774391003169776	1.459384068828415	0.4332332985867621	2.852439340253214	1.238518725493049	0.5718989653609127	2.681448687237086	1.172747266551789	0.4451933462620927	2.637347059185603	1.132180493493362	0.3747066583824779	2.630046602940778	1.171202047596377	0.3066114460852478	2.647924494265491	1.173685810433913	0.3278334291958352	2.810814010026709	1.502727626037898	0.2371469456141855	2.836130964716866	1.495264140264343	0.1094018245339323	2.964072342717626	1.326921381303483	-0.07148540716557354	2.810962076463109	1.181309544315404	0.02202103860071392	2.774361253270536	1.133608015881832	0.09941993884293594
252	8.366667	2.763229548499565	1.010447968195023	0.2548484652113671	2.76185643107595	1.186028628100921	0.2478056652640125	2.777640000216405	1.325509150168204	0.2536099901716851	2.806783605392922	1.536711631786584	0.2728513663871131	2.795006215989036	1.500029779170633	0.3019666115666182	2.773238003558429	1.460147515015928	0.4337868587134673	2.850295003704243	1.238102373252187	0.5708497099565594	2.680521066714512	1.174960921594949	0.4398435452622746	2.635879404010431	1.13120032075788	0.372843081797416	2.629708111062056	1.171783523303644	0.308711422631309	2.64392383574582	1.172490735260372	0.3221779818732414	2.810925023100884	1.503274186701755	0.2379229759454386	2.836823681344641	1.495849653009981	0.1101284408888861	2.964901471163737	1.327331618932858	-0.07066377814958891	2.811363489828179	1.181719883339566	0.0228497559006654	2.774679982836703	1.133984655742822	0.1002724886043924
253	8.4	2.76286484175128	1.010932404142482	0.2553164071745224	2.761871001145586	1.186619116481494	0.2484467561005116	2.777859562782673	1.326163335829605	0.2545763199220237	2.806578676772325	1.537520249230893	0.2737225506061423	2.794623407292323	1.500828485469021	0.3028163942539459	2.771414764998178	1.461249938564563	0.4344573700483884	2.846964659075088	1.238243354872143	0.5703619333699984	2.679246906325039	1.17793732586325	0.4338791719031327	2.634373370794037	1.130755159597969	0.3706481469271692	2.629339795663635	1.172900920251737	0.310766188699247	2.639185862346038	1.171630270386431	0.3159068697272228	2.811021696517338	1.504042671890769	0.2388701735409282	2.837909302211802	1.496716791901926	0.1111505277565718	2.966419001320787	1.328082946629384	-0.06922849522803204	2.812433344940536	1.182840737057053	0.02433097192789345	2.775614542063434	1.134862835318299	0.1015344704261556
254	8.433333000000001	2.762452397511242	1.011601035172316	0.2558751296764923	2.761833649261729	1.187412362673224	0.2491741235052738	2.777981705375622	1.327041753471488	0.2556798994608012	2.806254572074573	1.538584426720773	0.2747524018582458	2.794028704669008	1.501882370196585	0.3038030748268199	2.768923697966612	1.462783380074306	0.4352682238850124	2.842556303095769	1.23948965483365	0.5713092812834701	2.677678415840361	1.181531166749953	0.4287562732072066	2.633435274649329	1.131158314476767	0.3687701305985028	2.628707735754443	1.174457745747492	0.3121981168328081	2.635059569376834	1.171370696561625	0.3105558241600218	2.811093921602596	1.505054930318271	0.2399973302973936	2.839474669124932	1.497866605234531	0.1125103615453279	2.969168123495191	1.329179238372969	-0.06704442799376702	2.814995244214037	1.184046193030759	0.02635163536505579	2.777306612590669	1.135631295773542	0.1026789434755568
255	8.466667000000001	2.761941964179424	1.012475844754385	0.2564920307710782	2.761696638164953	1.188435171195458	0.2499789283909734	2.777957509830927	1.328170405338043	0.256922353746527	2.805822358147643	1.539928515764336	0.2759433314928948	2.79321919132353	1.503222392336673	0.3049244693993272	2.76582921006516	1.464834596236781	0.4362515847522702	2.837060378117977	1.242285704731389	0.5745109087497166	2.675945592653779	1.185596158538553	0.4255711667532796	2.633577545583561	1.132670945637223	0.3675888512154878	2.627500299622499	1.176469440261154	0.3125381042369826	2.632693249633835	1.171942387976522	0.3071721665851684	2.811149247525633	1.506329210906553	0.2413122080006579	2.84161781071146	1.499282536129825	0.1142572317736638	2.973263013709245	1.330528607679479	-0.06393386826430264	2.819116458811189	1.185283625864388	0.02903251058408729	2.779869208643736	1.13618089173908	0.103718396441444
256	8.5	2.761301705977294	1.013591397154274	0.2571318510397243	2.761433166800385	1.18972879739661	0.2508526992792232	2.777769219917632	1.329588812631135	0.2583079627690299	2.805337659726991	1.54158891827339	0.2772987228243517	2.792235730669598	1.504897282517148	0.3061799770561661	2.76226941294011	1.467471078514373	0.4374496732958013	2.830328353595975	1.246726925783228	0.5802555492947516	2.6742531303352	1.189990574943278	0.4245594984968922	2.63515180195512	1.135428910627946	0.3669954446361582	2.625621607797465	1.178851041877073	0.3113052050714391	2.63190898797975	1.173453817693473	0.3057869600796616	2.81123576262762	1.50789113057118	0.2428238176181532	2.8444298214575	1.500923041586668	0.1164481589589358	2.978981568291132	1.331986220503841	-0.05960715864585315	2.824866464327243	1.187370344011782	0.03282787192901739	2.783164433718274	1.137571510934909	0.1053404525385123
257	8.533333000000001	2.760521425723649	1.014986400444517	0.2577595370832523	2.761034986328404	1.191338370125647	0.2517862713173826	2.777423012027848	1.331339225297233	0.259838382192044	2.804888158987766	1.543602320234673	0.2788176469214739	2.791154131454857	1.506959357034935	0.3075643554072561	2.758442820818174	1.47070722626872	0.4388832814187134	2.822277600035364	1.252512085428288	0.5881412444494303	2.672862746752307	1.194502854505813	0.42529002524179	2.638318427209277	1.139402346579715	0.3664978007662963	2.623274131493009	1.18130023443046	0.3079670192349803	2.631501293508916	1.175857728645361	0.3057164099851941	2.811428291900852	1.5097644684119	0.2445376482931376	2.847950496535788	1.502714725343079	0.119132267378806	2.986059219725091	1.333328214645719	-0.05389522654871287	2.830878161878454	1.190450173109882	0.03805340011639858	2.785849552457399	1.1403043334399	0.1083526990614175
258	8.566667000000001	2.759620619267006	1.01669214464784	0.2583498179713713	2.760506951469826	1.193296490762241	0.252767731450995	2.776922458286786	1.3334511267454	0.2615012560115129	2.804544583052966	1.54598819370707	0.2804874588339669	2.790037595219995	1.509439982689564	0.3090577662041116	2.754430985376682	1.474490327061801	0.4404869621583887	2.812831739014743	1.259234177274166	0.5974036275453009	2.671713341283147	1.198856591831817	0.4272466899834551	2.643091966492275	1.144395275566066	0.3655518737817844	2.620880631530175	1.183400502780446	0.3021457150966279	2.63074956909961	1.178915281404451	0.3062661928391282	2.811785046970861	1.511960646467794	0.2464484688198986	2.852168926879067	1.504591891929223	0.1223372856934185	2.994078557193618	1.334517394441467	-0.04674131483407	2.835770376044434	1.193069911409404	0.04447013257131431	2.786712279780705	1.143066269448009	0.1130143959596299
259	8.6	2.758678457013455	1.018738726092907	0.2588872216965835	2.759893374491665	1.195628385453562	0.2537816776530253	2.776288507960231	1.335946138789753	0.2632687656319249	2.804352144802082	1.548754635576015	0.2822837647244285	2.78893002187394	1.512353650902772	0.3106251999009006	2.750173530129348	1.47875102013365	0.4421076805413758	2.801653214186127	1.266500996154863	0.6070674734529402	2.670349447443698	1.202827393966611	0.4297565727821133	2.649020676689688	1.150069632511669	0.363634356667885	2.61896096586456	1.184864367498891	0.293852316578994	2.629660510579227	1.182269009894019	0.3066949227928448	2.812344305562315	1.514485984093864	0.2485401174102493	2.857062378599142	1.506537710886403	0.126072105678105	3.003310814547568	1.336051173624094	-0.03815429623067902	2.840481815022888	1.195010309070344	0.05144739125137208	2.786667882377359	1.147173878467335	0.1190262811686182
260	8.633333	2.757805145674249	1.021132287319868	0.2593656477767776	2.759263654944399	1.19833134273597	0.2548094451658924	2.775558034353653	1.338818366837037	0.2650986305111933	2.804314564379433	1.551884555456301	0.284168134889389	2.787839826299279	1.515682890727015	0.3122147886303493	2.745523562556929	1.483453587151599	0.4435416067222928	2.788337686252681	1.274036009568113	0.6160936889041109	2.668303213089597	1.20631572602826	0.4320101620605717	2.655053107872636	1.155965737801755	0.3606263331112886	2.618122981768508	1.185816325907546	0.2837284504509129	2.628733901131374	1.18558379352862	0.3062598191834836	2.813112563398769	1.517327474222093	0.2507839084058945	2.862590977302709	1.508573933373468	0.1303197844796509	3.014704892236121	1.338680949087842	-0.02817466804533662	2.847280490467713	1.197617900595004	0.05810247101428243	2.788026423467897	1.153179685564524	0.1247594197227698
261	8.666667	2.757124472618142	1.023843245755753	0.2597938159686068	2.758699402298311	1.201367253638509	0.2558332463850304	2.774774783748286	1.342030277183661	0.2669409468854098	2.804397646320895	1.555337160436661	0.2860893963362681	2.786746768103449	1.519381954704499	0.3137618061351181	2.740374421552735	1.488602968727565	0.4445821353457682	2.772563434160023	1.281575272790534	0.6234065609740129	2.665034365621946	1.209326197802346	0.4331590731853685	2.659481080607886	1.161483047592297	0.3569268610321635	2.618942957620909	1.186703137308295	0.2732360156067732	2.628667216247399	1.188561649610851	0.3043661499080124	2.814062424893728	1.520450665594515	0.2531398627209085	2.868701261735259	1.510736352193682	0.1350377243247202	3.029272153243747	1.34267101480516	-0.01664069968879163	2.857201202167183	1.202089792571336	0.06382609117816758	2.792434888421229	1.161233674954227	0.1284175386848677
262	8.700000000000001	2.756733608673008	1.026795793697397	0.2601970239696998	2.758259972795726	1.204652583834513	0.2568395101349339	2.773959991074963	1.345501983416607	0.2687452844524306	2.804516306496657	1.559035459795611	0.2879957406414259	2.78559219073755	1.523360901690576	0.3152029712218674	2.734673209076929	1.494165332482089	0.4450705422964125	2.754499827264848	1.288972183311884	0.6283670675137866	2.660361747195459	1.21200513669156	0.4327358059728852	2.661624045731597	1.16622765412352	0.3529925496240229	2.621372789738007	1.187754292264424	0.2634314681813258	2.629382235334045	1.191099359484984	0.3009204610646101	2.815113630319352	1.523790579574018	0.2555653951341004	2.875257558411046	1.5130384249297	0.1401732340040471	3.046807090424507	1.347689358377046	-0.003341663538316796	2.869514480140307	1.209017375705953	0.06827385402614584	2.800611856497632	1.168886398802814	0.1278011159526004
263	8.733333	2.756670434660097	1.029875130465065	0.2606151929941852	2.757953323593866	1.208067013727549	0.257821229539098	2.77308175313841	1.34911966763605	0.2704681172532907	2.804527456367437	1.562875661342168	0.2898424178660253	2.784263931006091	1.527497513185351	0.3164853280791803	2.728347609159243	1.500061110470692	0.4449110267454818	2.734693326476335	1.29609536066633	0.6306615686849577	2.654381430246247	1.214557699718538	0.4305144659090858	2.661843931302539	1.170061203326396	0.3490475203092083	2.624864325642484	1.188963453428653	0.2547814298592773	2.630491560287648	1.193243561778371	0.2959812629466573	2.816127703151623	1.527258421524141	0.2580221834769993	2.882033971031003	1.515464861751956	0.1456795024298864	3.066266580670359	1.352898046602787	0.01201005791578591	2.882566993626456	1.219892716390764	0.07138127186980291	2.812252276725767	1.180970277018402	0.1201227058735676
264	8.766667	2.756924881157358	1.032937165315073	0.2611026833298093	2.75773893789439	1.211460026496241	0.2587795934776922	2.772055094501455	1.352739298374664	0.272077228972432	2.804259094499843	1.566725627227672	0.2915919121049119	2.782619848463887	1.531640997662941	0.3175671939212652	2.721315903289697	1.506166189523749	0.4440586229739732	2.713698564499725	1.302780362957036	0.6302287547362979	2.647446927678236	1.217158497870999	0.4263438427969557	2.660829142228053	1.173084910173903	0.3450302937756208	2.628787240567748	1.190248919397067	0.247204290605236	2.631800186554379	1.195094556219392	0.289542848733916	2.816934215757585	1.530736953970694	0.2604773002327911	2.888737309024914	1.517978215869389	0.1515138105780656	3.086373170342904	1.357048477574285	0.02985553981542509	2.894393274978095	1.237661089105622	0.07319202030532752	2.82655397600885	1.211608334307261	0.103408159522192
265	8.800000000000001	2.757442949526766	1.035810874596032	0.2617238433725393	2.75754016186343	1.214648800142043	0.2597255949305011	2.770763741429842	1.356178220966661	0.273559060407052	2.803518385909829	1.57041474812979	0.2932172958834908	2.780496703289088	1.535603482820919	0.318423038941536	2.713486794489887	1.512221573126252	0.4425172140178347	2.692184137578089	1.308829026543308	0.6275466941337822	2.639887655515679	1.219901575577028	0.4205087791086103	2.659203753976914	1.175576471248341	0.3411333620115039	2.632572818593423	1.191583557240034	0.2406954127431086	2.633159853296569	1.196772673189604	0.2821018977461955	2.817340959420878	1.534069692593975	0.2629069219086985	2.894978415903885	1.520478966043392	0.1576406871209657	3.104540356983219	1.358607532856855	0.05038068586632344	2.903449690925605	1.259744390253049	0.0744403829859764	2.840687663664653	1.259149041495949	0.08195423102305645
266	8.833333	2.758152177361191	1.038318028386058	0.2625396781876565	2.757264399440737	1.217439907010947	0.2606728461464419	2.769076260239296	1.359238642898348	0.2749100796139811	2.802125063853802	1.573752100920249	0.2947013080767506	2.777734994547581	1.539177899342149	0.3190391841110689	2.7047280555765	1.517882978057161	0.4403056366154662	2.670698949473494	1.314060392570144	0.6234865746509745	2.631674166098187	1.222712943872293	0.4137075520670961	2.657447902468101	1.177851493511785	0.3378653303509644	2.635519410260639	1.193001078707726	0.2355666270840133	2.63425164915038	1.198306517586891	0.2746606347308613	2.817169614973115	1.537080401749355	0.265295130344154	2.900319447823249	1.522814168860551	0.1640257489995004	3.117662087830325	1.356417767024371	0.0731624395260581	2.910273277875844	1.275884196501322	0.07655960594886216	2.848814877953001	1.289049131863376	0.06798746353280924
267	8.866667	2.759027423317079	1.040343808458101	0.2635846859983631	2.756875355840614	1.219702414937587	0.2616240980207808	2.766930829060634	1.361780958885546	0.2761194222055206	2.799988367596791	1.576595234980466	0.2960171979792259	2.774261570896122	1.542212413094516	0.3193916608183193	2.695001011946276	1.522891546535462	0.4373819778838011	2.649548745086813	1.318437105220903	0.6186153106685037	2.622692207726301	1.225420856852553	0.4064890635229836	2.655999044786426	1.180154027874628	0.3356155545874737	2.637150404136694	1.194426954940267	0.232013572336987	2.634846762873605	1.199661008458013	0.2679554113674723	2.816326978926949	1.539637731257649	0.2676172175096715	2.904458755776799	1.524893117590805	0.1706058434491046	3.124368845968805	1.350559076651959	0.09709725136397225	2.915945063932089	1.283911099930946	0.08020452880287575	2.847682349448421	1.294214884938245	0.06568328835623588
268	8.9	2.760119270195751	1.041841977304874	0.2648606467768301	2.756441158971803	1.221371757258663	0.2625693009221263	2.764408725442564	1.363724104559414	0.2771686622331742	2.7971356471883	1.578851661602728	0.2971302844790337	2.770131696514326	1.544607434594564	0.319449118007055	2.684470134401037	1.527088103790895	0.4336732527536735	2.628838483659496	1.321933714550414	0.6129307478262366	2.613075137105529	1.227750103660118	0.3990361219380191	2.655089340328657	1.182564914192469	0.3343878681768735	2.63745899166694	1.195659314351866	0.2299071743288121	2.634975412471935	1.200718296997391	0.2621928037215357	2.8148311177287	1.541660257620395	0.2698395160875069	2.907286409378151	1.526734952290274	0.1772906445369707	3.122892538065184	1.342324929230707	0.1197878411312999	2.916928597135058	1.288354637958898	0.08535242129756956	2.835984739988189	1.286856455106202	0.07189284765330395
269	8.933333000000001	2.761559219520287	1.042814909273225	0.2663410427808161	2.756145350645879	1.222432345345791	0.2634886660223701	2.761753599109689	1.365030295131322	0.2780364624961537	2.793729794111047	1.580465388930634	0.2980098818206992	2.765540019358721	1.546301193049789	0.319183716220194	2.673471652828165	1.530373357971576	0.4290900836294131	2.608586511973988	1.324507283554901	0.6060333031796894	2.603304946671144	1.229389319949649	0.3912667603286306	2.654947601928547	1.185020142962598	0.3338628036888581	2.636833808402558	1.196356329570091	0.2288455880246599	2.634987696585118	1.20135097040794	0.2571971897170723	2.812833672923203	1.543103229055151	0.2719297668520862	2.908969200534741	1.528408293913342	0.1840121677732997	3.112062995315916	1.333362743815778	0.1390518161403122	2.907373341308398	1.289157705316533	0.09154191537296899	2.816410089936785	1.27766461894634	0.0799369752965849
270	8.966667000000001	2.763547400191674	1.043284505885117	0.2679795270062824	2.756265623696026	1.222897248166139	0.2643588644472323	2.759344994020739	1.365692389028983	0.2787085752543827	2.790057094459697	1.581416920315309	0.2986393011662314	2.760796641574941	1.547273192837438	0.3185815796963781	2.662431545332019	1.532689932764288	0.4235465338301048	2.588789909926986	1.326104784637154	0.5974073980053759	2.594388675881799	1.230131607165561	0.3829252012570283	2.656026988456825	1.18741373993235	0.3334914832379662	2.636142866849864	1.196204287362646	0.2281962346089604	2.635579120542625	1.201562698210688	0.2524453455203847	2.810614290728944	1.543951806466324	0.273867082373957	2.910000679917582	1.529916450820497	0.190785831430164	3.095941970938103	1.325420524213174	0.1547879203286403	2.8896100177405	1.286867735549043	0.09810451020558884	2.7943524901761	1.270493810819739	0.08570702939279294
271	9	2.766300928277143	1.043278930423194	0.269712538186167	2.757129826764287	1.222797550730817	0.2651546302321533	2.757659930509125	1.365726342203474	0.279178165990805	2.786494051799874	1.581718155349094	0.2990196084486899	2.75629592200362	1.547536614313812	0.3176480138182245	2.651848567588356	1.534033849380274	0.4169974322242347	2.569580198690129	1.326743834380059	0.5866730634208684	2.587550434014594	1.229884850966059	0.3738015469604146	2.65875115521371	1.18961927584166	0.3325943211717806	2.636689285884461	1.195213139807591	0.2271578901725708	2.637701251573171	1.201485593208435	0.2473603433185229	2.808545185454459	1.544217312331887	0.2756433836071969	2.911104661104334	1.53120683794095	0.1976911036475007	3.084974365058855	1.320710880951869	0.1687933746678656	2.878189411310851	1.283562646488135	0.1051445090028813	2.781598144977216	1.266542806923534	0.09139415901013588
272	9.033333000000001	2.769909401006926	1.042826692886566	0.2714605547542399	2.758928226923864	1.222167086368029	0.2658491937596885	2.757018450202125	1.365154423644395	0.2794399421754286	2.783360366986865	1.581378677867851	0.2991596890671493	2.752364442750685	1.547107365978578	0.3164007855904853	2.642145951325796	1.53443518924499	0.4094661240976857	2.551264562385058	1.32644048175983	0.5736516858482452	2.583405573638952	1.228675975754294	0.3637873898967176	2.662930918928913	1.19144759576365	0.3306237426679408	2.639417777201823	1.193651442150003	0.2250359895309896	2.641864755851326	1.201265289974867	0.2415037549207905	2.806929180213622	1.543906346258346	0.2772523589508517	2.912814167567898	1.532173525533187	0.204768776572678	3.084629180124358	1.320230791296307	0.1828606561194049	2.880847371836146	1.281866493028998	0.1132595365653889	2.78356801025731	1.263437267179249	0.09947378016650173
273	9.066667000000001	2.774283515161633	1.041945430139896	0.2731307473291419	2.761652547577985	1.221030808476634	0.2664147890322181	2.757510531261235	1.363994984978717	0.2794871514651061	2.780879564280176	1.580395459956812	0.2990695584009157	2.749223095806384	1.545995045884393	0.3148658428081714	2.633644264357482	1.533928650745495	0.4010515588000819	2.534327721133122	1.325219140218969	0.5585331826082283	2.581925197407621	1.226600305831749	0.3529947558051426	2.667846323998631	1.192660153280845	0.3272299474225088	2.644611924847888	1.191942838018915	0.2213469548323716	2.647893346731631	1.200989517230857	0.2347044360167784	2.805952899445153	1.543009510193041	0.2786822104221428	2.915344996425295	1.532637399184934	0.2119652021005848	3.093807771462961	1.32330206375308	0.1976132469591082	2.896297458267548	1.28253785248678	0.122079915462775	2.798697719298716	1.258050363660764	0.1089774878673484
274	9.1	2.779218947768292	1.040641337318927	0.2746367126195077	2.765147768076843	1.219404774385243	0.2668287018922219	2.759037158300317	1.362265041248989	0.2793134562331637	2.779179384608933	1.578763132382602	0.2987619933535638	2.746990403854446	1.544210840300286	0.3130788161740394	2.626545749669821	1.532533819369662	0.3919191661746713	2.519319529990307	1.323120758921046	0.5419387774723902	2.582565938506372	1.223799484209006	0.3417642443331563	2.672767895700647	1.193161639792165	0.322360196410158	2.651929817825556	1.190510519430845	0.2160125216867698	2.655144338686439	1.200682459778021	0.2271541619602042	2.805693872839112	1.541511554750312	0.2799175836502808	2.918606334720376	1.532395127552594	0.2191217948410804	3.106452143805871	1.328077434104346	0.2123550316926728	2.915356161249454	1.284873884293978	0.1307859840833682	2.817887013276305	1.257992398645338	0.1182470094963048
275	9.133333	2.784517676542707	1.038909252706303	0.2759101667948067	2.769239420687335	1.217301291354184	0.2670761369817331	2.761445423302419	1.35998938514149	0.2789142121092178	2.778345373547348	1.576495533731454	0.2982563575587107	2.745737788232885	1.541785152450617	0.3110842985021088	2.620975323980971	1.530254053628413	0.3822595183899498	2.506789409379724	1.320150945631663	0.5246880839888485	2.584883992232272	1.220458743249992	0.3304401892979485	2.677554368382114	1.193012945625417	0.3161917519276993	2.660752854747599	1.189545990128188	0.2093200510710923	2.662975693430199	1.200327670837598	0.2190992052249786	2.806189221813231	1.539412644638196	0.280946155072349	2.922439129670518	1.531309212830265	0.2260307927427189	3.117807814139457	1.332727905268871	0.2258720446002998	2.930809349352777	1.28891156308343	0.138266328642513	2.833332927260842	1.264995526269818	0.1249799354446929
276	9.166667	2.790014253466469	1.036750797402685	0.2769045111318372	2.773767342145939	1.214745918502389	0.2671533377235795	2.76457215565072	1.357214575742919	0.2782918215534467	2.778439673054583	1.573639095128903	0.2975846592077463	2.745510007550432	1.538781272028882	0.3089406880516386	2.617005817122922	1.5271008022771	0.3722973058547703	2.497134573928636	1.316332789284986	0.5077002516360024	2.588400667426068	1.216755694809433	0.3193794770843658	2.682169976991029	1.192311559638524	0.3091625151754906	2.670429399300146	1.188980178622848	0.2018390833640791	2.670878298138521	1.199913802054716	0.2109571303124847	2.807458428405141	1.53674177781253	0.2817655382919878	2.92668500985106	1.529313082353568	0.2324787987957129	3.125262650549482	1.335733521696181	0.237475348978883	2.939364345004774	1.287546305978336	0.1430729444807056	2.840809121029872	1.267976762651633	0.1273233884639058
277	9.200000000000001	2.795626529838471	1.034202481455395	0.2775991728775256	2.778639432986901	1.211802034671134	0.2670686336924253	2.768307845082412	1.354029168675025	0.27745994392166	2.77951856373737	1.57029252839886	0.2967920714539815	2.746345758318792	1.535314332676352	0.3067177307235187	2.614703405996226	1.523185088740616	0.3622991565815809	2.49050748369371	1.311788882788749	0.4915709109874409	2.59303700237533	1.212852940353591	0.3088336447551828	2.686974829992813	1.191129872790983	0.3017857451180814	2.680566993996384	1.188634549697972	0.1941957638862062	2.67880656307922	1.199466324431655	0.2030651257253901	2.809528293129171	1.533577451361427	0.2823874650645259	2.931302865518283	1.526454071439785	0.2383200942725719	3.130068016171702	1.336456548661156	0.2480161864902891	2.946975024557401	1.277321226470729	0.1442376744940653	2.845362076508249	1.262692702055067	0.1244865321973272
278	9.233333	2.801320796040789	1.031319049994668	0.2779993395267425	2.783803244747072	1.208545475662377	0.2668414788645361	2.772577353538694	1.350530628178785	0.276445023457181	2.781594533228416	1.566567981225284	0.2959284623445967	2.748243193622783	1.531507547588181	0.3044879934012788	2.614091627307534	1.518700018779694	0.3525665144200107	2.486717493419806	1.306715982039361	0.4764572146118684	2.598798807257344	1.208876141396879	0.2989183366908017	2.692312083589203	1.189474858655031	0.2945874029042074	2.691094331102249	1.188316897559912	0.1869938659397026	2.687019552658852	1.199008659352128	0.195694176313525	2.812398165844493	1.530015437808295	0.2828330495502668	2.936306448196196	1.522840342196487	0.2434759993776464	3.134600654244828	1.334521181993419	0.2588305347773505	2.960149273516534	1.26271229253519	0.142238163814894	2.854214208561971	1.255604388840174	0.11782729873115
279	9.266667	2.807038266194669	1.028158623071224	0.2781305248406098	2.789169789244083	1.205045191311416	0.2664994445844101	2.777259183010451	1.346801385173785	0.2752853300355082	2.784576469283111	1.562563541390082	0.2950334722815431	2.751096975705533	1.527463865893685	0.3023121426325335	2.615043870491993	1.513868557847053	0.3433725630518342	2.485125102708413	1.301333246828439	0.462098095344758	2.605599406470868	1.204944518780578	0.2896485536963269	2.698295315971155	1.187335295031556	0.2878474282191972	2.702107027828679	1.187848695291495	0.1805536102603767	2.695774868488608	1.198520025108736	0.1890062242466339	2.815980576079963	1.526143686070872	0.283122639663103	2.941623862396177	1.518580238087526	0.2478906165306476	3.137294621909139	1.32905094461493	0.2699076112426682	2.973082724318916	1.257213339289718	0.1387142194215591	2.8652264839215	1.257532511973475	0.1109631353040735
280	9.300000000000001	2.812687858734219	1.024769274516718	0.2780268455125054	2.794613211537616	1.201349882580087	0.266073697568143	2.782190256717527	1.342893691705651	0.2740273854229343	2.788282575844288	1.55834425563218	0.2941245504703632	2.754712905376657	1.523247395455448	0.300226713371013	2.617299912286445	1.508861165994482	0.334893309063715	2.484935952833444	1.295829290158231	0.4480670243361415	2.613427743394049	1.201213219600882	0.2810102754804178	2.705002310879456	1.18475648196895	0.2814517094685253	2.713710105501165	1.187135467053982	0.1747583521585647	2.705270504205883	1.197922816907932	0.1829801129488897	2.820110701018786	1.522024470573011	0.2832669780678582	2.947074860734519	1.513747685581876	0.2514861337138199	3.136784855414421	1.320154016864841	0.279532099252338	2.980014160664974	1.263716654098743	0.1347959118331072	2.874510701687665	1.27184351245293	0.1064491048497738
281	9.333333	2.818160722649654	1.021155973227891	0.2777272062753212	2.799992227206172	1.197459899788597	0.2655985480189419	2.787192628376669	1.338804458759721	0.2727277922875257	2.792478656550197	1.553920582739975	0.2932066878605374	2.758846052821514	1.518860213247145	0.2982529375106224	2.620518498468618	1.503742390264909	0.3272351627450092	2.485557653058784	1.290259857734424	0.4342607751998378	2.621959481761953	1.197773961859046	0.2730369244446652	2.712179079790715	1.181743353073682	0.2752406947634678	2.72561059598384	1.186048573233836	0.1694156378990794	2.715377194769658	1.197036094024804	0.1775930379414186	2.824580972755441	1.51767304035828	0.2832750303877422	2.952439042410756	1.508363812145852	0.2542188299025016	3.133940633995542	1.308858924113455	0.2856911024996315	2.980926869871119	1.270619836053098	0.1305125301632865	2.881346075234087	1.295417998591509	0.102991273819327
282	9.366667	2.823355869228664	1.017303634084382	0.2772704265467167	2.805175736906984	1.193355980489518	0.2651055186931799	2.792102126420635	1.334510584892518	0.2714416312538587	2.796937381703087	1.549285408682965	0.2922757284745527	2.76325997104227	1.514284787412616	0.2963986171428249	2.624366620547251	1.498547212237214	0.3204472788520246	2.486668826193332	1.284633891351644	0.4207592097868852	2.630911645485043	1.194592961439128	0.2658481944299608	2.719563500176657	1.178254885553371	0.2690535441687261	2.737475385528402	1.184485904069154	0.1643131455627476	2.725811070113095	1.195623923272484	0.1728031260504854	2.829191752094529	1.513088634203152	0.2831529678622777	2.957529043498778	1.502446781296878	0.256068238562254	3.130662428455579	1.296491473593332	0.2868094450974618	2.979184964572281	1.260985289764871	0.124021436048254	2.886286409950337	1.302227577058318	0.09616634526133111
283	9.4	2.828175612696368	1.01322695973217	0.2766972597678957	2.810042295141733	1.189050542321558	0.2646222048822203	2.796770655056551	1.330022178843166	0.2702194965266824	2.801451796364744	1.544463245237426	0.2913322697431159	2.767738753173889	1.509537529426855	0.294669579408894	2.628533179376695	1.493344159477342	0.3145456479244759	2.488014741632866	1.279023506216431	0.4076809773607095	2.640102572963664	1.19161575219498	0.2596009971083496	2.726942137941951	1.174306302349279	0.2629024224099714	2.749184766967273	1.182443673707955	0.1594421321947643	2.736375225567423	1.19351991105369	0.1686783091643955	2.833762841797653	1.508300314008115	0.2829139133352344	2.962215568408907	1.496083901724658	0.2571033819526798	3.12910595187524	1.284311297358462	0.2834379376057067	2.975627932847303	1.247607753511226	0.1164418603433609	2.887189051547961	1.294223801239769	0.08974646350769463
284	9.433333000000001	2.832505751586367	1.008990590818858	0.2760448029553425	2.814460252628909	1.184607670054611	0.264167271317728	2.801048430629059	1.325402991136975	0.2691007970255236	2.80582450657496	1.539530673269422	0.2903733105855993	2.772075895793587	1.504690449922466	0.2930622493855438	2.632717893297982	1.488254151738214	0.3095200875730906	2.489453588416799	1.273580476960354	0.3953448212434482	2.649200829873606	1.188788429383015	0.2544253903723032	2.734019782113207	1.169981756355531	0.2569098268175558	2.760538292923433	1.179881162341759	0.1549189575313723	2.746705281327359	1.190616241103054	0.1653120772554048	2.838121991487816	1.50338620232742	0.2825694348692249	2.966396570846556	1.489459418143358	0.2574568734964332	3.130804918097592	1.273578302195743	0.2781749278794948	2.973129708772996	1.247445219676136	0.1103047530473129	2.88266664216166	1.280973670924817	0.08998531338833973
285	9.466667000000001	2.836232056937468	1.004696160606742	0.2753460965568307	2.818303790121337	1.180132743243939	0.2637499656665174	2.804801526697765	1.320762522013493	0.2681136789084492	2.809869402820288	1.534612857696439	0.2893929615612851	2.776078447475872	1.499864225054028	0.2915668863015421	2.636637497953055	1.483418403779751	0.3053575176470871	2.490859858472414	1.268496305930076	0.3844347093899312	2.657434754061456	1.186034199127371	0.2504372316067116	2.740183485185467	1.165388901860412	0.2513533987220179	2.770899640749293	1.176582862727915	0.1509919641025843	2.755983903449306	1.186837103140876	0.16285079120177	2.842108212291625	1.498471591452592	0.282128089422257	2.969984748547382	1.482829897868678	0.257284608438314	3.135046116561869	1.264774961747322	0.273219409307045	2.974235271495973	1.260306710345881	0.1056052798811554	2.878873512449204	1.280229375068499	0.09457093045070636
286	9.5	2.83929833599682	1.000462545335028	0.2746336682551104	2.82151579260965	1.175748186771931	0.2633734500982461	2.807973572903979	1.316228010166202	0.2672761571107848	2.813444407505496	1.529849011869935	0.2883886557849564	2.779605339580603	1.495190214958962	0.2901738158636565	2.640087717700216	1.478974095179616	0.3020352111878385	2.492208505261229	1.263942247800517	0.3756897675603039	2.664004642053504	1.183275041489064	0.2476259838298226	2.74483452434538	1.160646392055688	0.2465934046404876	2.779645988824845	1.172325960537807	0.1480134902199155	2.763445211571951	1.182192106282764	0.1613747757451688	2.845604836215716	1.493699416434547	0.2815997685383961	2.972947106942506	1.476485370602457	0.2567518505587412	3.139371384611767	1.257698172216234	0.2689202672630477	2.979207420123761	1.267290482218058	0.09919627934242597	2.880361660192398	1.280960513025612	0.09497441217313521
287	9.533333000000001	2.841703354235293	0.996417273205679	0.2739439133171442	2.824094936899625	1.171580904514815	0.2630396189161915	2.810563003356287	1.311928425671956	0.2666007513232215	2.816462379948664	1.525370948033846	0.2873690594219799	2.782573888633369	1.490793992433107	0.2888811850480906	2.642951611009057	1.475035182936625	0.299514514174668	2.493508917423944	1.260003396270469	0.3694137353563579	2.668591766564218	1.180429947923011	0.2458947566357739	2.74785308010586	1.155862750186968	0.2429648245062075	2.786583070657797	1.166819901528102	0.1463450223664225	2.768635333002806	1.176821099536814	0.160875112457721	2.848545765079433	1.489206248760963	0.2810025838448911	2.975301017496323	1.470691733749518	0.2560398487434882	3.142304726197638	1.252271431601312	0.2653517025762113	2.987929181793602	1.260994457561639	0.08946003646037282	2.887883827082256	1.276567711890175	0.08838991375263493
288	9.566667000000001	2.843497410430594	0.9926639225052083	0.2733159261638027	2.826093031290876	1.167730599613003	0.2627502607020074	2.812623154612229	1.307963974949187	0.266094723004257	2.818909564761259	1.521276729762114	0.2863476671055428	2.784976695777713	1.486770171679678	0.287690654273952	2.645225685513209	1.471672913942715	0.2977241544585541	2.494787473224381	1.256738500989242	0.3654693499277201	2.671401941762753	1.177463591711537	0.2451316790402276	2.749421097089607	1.151119042617843	0.24079004982267	2.791749976940991	1.159824413071293	0.1463457053185881	2.77166307759945	1.170885225160164	0.1614531017488993	2.85093032853981	1.4850939956358	0.2803571370187898	2.977126387842757	1.465636866034363	0.2552987112382326	3.144225313830975	1.248548290465915	0.2627402815222643	2.999839486460928	1.243579817235731	0.07784672899983501	2.900122257053265	1.262920724817616	0.07749914269297593
289	9.6	2.844783816507641	0.9892823420370596	0.2727864617610508	2.827608745676637	1.164275250670822	0.2625090625472049	2.814247699430647	1.304414524021634	0.2657601101213788	2.820822519662567	1.51764374763022	0.2853447237861594	2.786857252615006	1.483194004224901	0.2866097848422596	2.64697757044861	1.468905922541228	0.2965713500503551	2.49605499720166	1.254162425752478	0.3634867689717107	2.672995880001896	1.174424449067107	0.2452419844059079	2.750000861237911	1.146577143504615	0.2401485160186643	2.79546510403532	1.151521861263189	0.1481077887358411	2.77297944506391	1.164592754357147	0.1630996511968877	2.852803651377241	1.481442626226532	0.2796873236757165	2.978543926259464	1.461437979343389	0.2546505900466808	3.14668849674324	1.246624915220354	0.2615557950238966	3.010905235371916	1.226924284829234	0.06916019410513112	2.912423635814426	1.247693917143544	0.06895311579016558
290	9.633333	2.845680126551734	0.9863325155158449	0.2723818128498726	2.828742497978864	1.16127475866162	0.2623186362595198	2.8155193561905	1.301342736250976	0.2655906829932855	2.822236039949009	1.514532535975296	0.2843800474429252	2.788255494989327	1.480123172299981	0.2856458932583404	2.648261033556419	1.466698158189273	0.2959624007846064	2.49734642425053	1.252142017191887	0.363047834469175	2.674016069208772	1.171392904384843	0.2460521791464068	2.750226619070961	1.14248499789605	0.2407556890341392	2.798162691111897	1.142760347478528	0.1512815109651616	2.77302285513723	1.158260794779865	0.1654175387068959	2.854208307885471	1.478315506695751	0.2790136834672939	2.979637385550284	1.458150503681782	0.2541701430246285	3.150348962232332	1.246512294791779	0.2623482860217773	3.018991425651392	1.221022233813711	0.06693948436532965	2.922110393229433	1.239737721443598	0.0686422452779331
291	9.666667	2.846276093669128	0.9838314748145151	0.2721120040810249	2.829569037348696	1.158743935338295	0.2621782005580486	2.816495176511662	1.298763841206059	0.2655717099739722	2.823172116781344	1.511954807365544	0.2834598281987581	2.78919707041169	1.477564724581198	0.2847947448486974	2.6491052568875	1.464949031480669	0.2957703279466504	2.498684387899916	1.250474492462	0.3637835575563987	2.674750198715285	1.168402936937233	0.2472743811337808	2.750413728779024	1.138984854499156	0.242148277682091	2.800164819129518	1.134477020625052	0.1553427221949631	2.772116443864087	1.152237536179951	0.167874456658179	2.85517229742113	1.47572944281133	0.2783432062173719	2.980445943368974	1.455748400299987	0.2538748524726919	3.154531838653218	1.247843814395645	0.2648138059619584	3.023865116500498	1.225820804538635	0.07108662102492125	2.928463723348063	1.239158039232888	0.07644544345839863
292	9.700000000000001	2.846629433314789	0.9817555543218556	0.2719753050708367	2.830143569558554	1.1566550999799	0.262084696980968	2.817223507015418	1.29664877155667	0.2656850697658593	2.823656141877357	1.509877356706643	0.2825796884038136	2.789710480985327	1.475480650816779	0.2840448193099414	2.649544138305547	1.463533337981963	0.2958475437876894	2.500057252782157	1.249024361438201	0.3653521925198888	2.675185878815451	1.165479930137	0.248581178428202	2.750704691040504	1.136156943211187	0.2438352775198926	2.801826955929549	1.127400469255207	0.1597791536236045	2.770615794943923	1.146822660437877	0.1700707675027618	2.855723663118438	1.473656964773145	0.2776722204065245	2.980995983858025	1.454137538564385	0.253731652609596	3.157926463591065	1.249954299200815	0.2676010927640336	3.025357711810982	1.233340607807448	0.07852206722255503	2.931055457764775	1.239158064712877	0.0862420846186113
293	9.733333	2.846778132051256	0.9800665724302746	0.2719633384695866	2.830510609665928	1.154967673989909	0.2620356094157324	2.817751408984316	1.294956048030493	0.2659161610198127	2.82372978650243	1.508255274602841	0.2817404434949563	2.78983885873209	1.473824904220138	0.2833927089384873	2.649634849579559	1.462350220206574	0.2960763023742979	2.501416681918755	1.247785227377361	0.3674693463352116	2.675276875944751	1.162678028825026	0.2497662927274694	2.751238198541192	1.134069372866234	0.245464761692043	2.803493957234762	1.122061760446327	0.1641874165786752	2.768851988302911	1.142229717403261	0.1717684659897486	2.855902111407306	1.472055431175023	0.2769993658343511	2.981341505873522	1.453199970080415	0.2537135750922333	3.160834528342872	1.252363032265503	0.2696571476715748	3.023127218593562	1.249154028111668	0.08725127113067001	2.930273810144754	1.242912842402383	0.09603995057548527
294	9.766667	2.846719477460993	0.9787075080336857	0.2720565197042484	2.830676683889	1.153623031193049	0.2620257624273515	2.818091952500514	1.293626249760656	0.2662502984811333	2.823421610321069	1.507026316537431	0.280944658823555	2.789609177797078	1.472535525818815	0.2828400207390885	2.649413441252304	1.461289924958281	0.2963781912843381	2.50267420594223	1.246719587860707	0.369938739524878	2.675036017726658	1.160046678866252	0.2507822093565691	2.752017116650551	1.132670641715425	0.2468825401513416	2.805087988275933	1.118621799014849	0.1681348612678094	2.767180116185241	1.138566614710652	0.1728388900345661	2.855731000437549	1.470863329103538	0.2763217442891934	2.981511090994775	1.452783713112125	0.2537715437149446	3.162449360728222	1.254302125846832	0.2706693388706609	3.018669712343583	1.262282020034801	0.09478867683628472	2.927532200291119	1.245385495081885	0.102991787617734
295	9.800000000000001	2.846429634273483	0.977626798258719	0.2722298683758525	2.830616617724401	1.15256902418084	0.2620509221541873	2.818221208095454	1.292606584159836	0.266677063462047	2.822731475724822	1.506135603123284	0.2802045811591605	2.789017982222396	1.471558270726031	0.2824025996577563	2.64887331985506	1.460276433342101	0.2967529488602661	2.503731182064315	1.245762568562833	0.3727179343585235	2.674606667054697	1.157658851150957	0.2517667646055091	2.752763687876575	1.131792126270273	0.2481852704397706	2.806183496197017	1.116836866063263	0.1713214680684851	2.765831223446158	1.135807001335617	0.1733330616093908	2.855203958480432	1.470025624708736	0.2756407515733046	2.981482153718665	1.452742574200676	0.2538383227832684	3.16242865134176	1.255380901675475	0.2709895511175048	3.012921182761168	1.268266410452131	0.09996969662951781	2.923853415360752	1.243692403907508	0.1076142057587342
296	9.833333	2.84586585083095	0.9767937730052295	0.272449221284107	2.830277429475693	1.151774190357735	0.2621046107941957	2.818084057419131	1.291863751120181	0.2671862382738914	2.821642197841395	1.505547498706374	0.2795305406904135	2.788044143703472	1.470860862775885	0.2820990353643488	2.647994493513834	1.459288188599674	0.2972527363189118	2.504490020269043	1.244913071679623	0.3758455320779387	2.673930408155748	1.155525526180492	0.2528610642624571	2.753191767076329	1.131256760074774	0.2495048196528333	2.806383755805215	1.116362035131047	0.1736029949693506	2.764789766824727	1.133862927142638	0.1733269685218358	2.854294011652784	1.469504025603924	0.2749529916723219	2.981199845793609	1.452960218934417	0.2538143462612547	3.161542077266425	1.255675609340878	0.2714312668668952	3.009333864814538	1.26956685380144	0.1025391536886757	2.921872210912385	1.241722055089172	0.1103706705499899
297	9.866667	2.844935900115999	0.976199273940156	0.272673047137734	2.82955738525524	1.151228777108277	0.2621761677948695	2.817580431829396	1.291385298571762	0.267766965350497	2.82011338644984	1.50524625890908	0.2789333561236362	2.786641953855923	1.470433579348356	0.281952561403094	2.646733577154883	1.458346830938319	0.2979877303573787	2.504858396649803	1.244217287249459	0.3795648285336223	2.672689577875127	1.153616598013895	0.2542361379054681	2.752959495262702	1.13091571974405	0.2510566810714507	2.805265115205851	1.116840204308413	0.1750612719551166	2.763762443306271	1.132638444228788	0.1730192376324471	2.852946754141749	1.469277824915948	0.2742519954316542	2.980562635585143	1.453354524907065	0.2535753205945666	3.159932876620754	1.255291160486107	0.2724551083981172	3.008581535133338	1.267426795618664	0.1026977889629412	2.921891980162151	1.240314244572313	0.1120140869019956
298	9.9	2.843496965511582	0.975858603703152	0.2728558849039656	2.828305485034609	1.150949481146768	0.2622508832943862	2.816565756798436	1.291186221503644	0.2684062446280977	2.818086808393114	1.505244300768148	0.2784255350792125	2.784746105697604	1.470298045529482	0.281990642990167	2.645028523565213	1.457537596061196	0.2991259844769792	2.504722847661859	1.243779786774182	0.3842339638340041	2.670455687273947	1.151922217831444	0.2561057526277098	2.751721600262579	1.13067652245503	0.2531127329390379	2.8023184250096	1.117954405489909	0.1758960222121487	2.762271747357103	1.132048150425884	0.1727073897898643	2.851084992161804	1.469351111510598	0.2735297754865259	2.979432069870856	1.453882233457529	0.2529970364934924	3.157425009295554	1.254308158114683	0.2741067902405179	3.009765108664826	1.260718123856847	0.1008067376031703	2.922885709233295	1.238532722834907	0.1129550794456415
299	9.933333000000001	2.84137313960479	0.9758180244878302	0.2729464854617519	2.826337041964132	1.150985163054818	0.262309245864526	2.814864971296307	1.291313450200243	0.2690865086311732	2.81549618540223	1.505583896551473	0.2780215866149239	2.782283414273107	1.470508632720728	0.2822436393889488	2.642817524606737	1.457023891637169	0.3008823861371987	2.504006815956613	1.243780457257257	0.3902133614342791	2.666804457430418	1.150503945728688	0.2586836879631285	2.749174064450756	1.130520535508194	0.2558734461861207	2.797036264644179	1.119383476719219	0.176293087381436	2.759590140356291	1.132006846037606	0.1727054263332042	2.848617960695575	1.469755502647675	0.2727774541190274	2.977635128468056	1.454544558071316	0.2519528292960352	3.154240730256457	1.253169603944035	0.2762945414493272	3.011918933585886	1.250241632510912	0.0978261786396584	2.923855734695055	1.235088546542116	0.1129017804450407
300	9.966667000000001	2.838394199290499	0.9761568748081986	0.2728896468899429	2.823469681062542	1.151417874046741	0.2623275745376385	2.812306106830014	1.291845554944261	0.2697855208454646	2.812290453965569	1.506334947773636	0.2777385719246317	2.77919945498236	1.471149818133764	0.2827439239386102	2.640082964954082	1.457039201046421	0.3035062437261785	2.502696593292326	1.244485171448575	0.3977543706721063	2.661513639296307	1.149532665200122	0.2621943195886108	2.745189655892556	1.130523405145219	0.2594610344032373	2.789034691648438	1.120804048785536	0.176463752269064	2.754881826181644	1.132383102688538	0.1732953137014012	2.845463807848543	1.470548922018053	0.271986804198165	2.974985334638494	1.455378068072101	0.2503167641798748	3.151092939069678	1.252508463597777	0.2785890734352386	3.012820523617128	1.243999678585157	0.09536688160958939	2.923109775505401	1.234375722261729	0.1107168735519588
301	10	2.834390178110824	0.9769729467036681	0.272632324220087	2.819523774542616	1.152345540190662	0.2622824100309742	2.808725256864256	1.292873178789545	0.270479301196174	2.808430172481427	1.507572056674068	0.2775939879196143	2.775457925770242	1.472310896463529	0.283524639860852	2.63685455235114	1.457828111294972	0.3072794112052627	2.500813384434943	1.246224039251238	0.4073686292404511	2.654236840267914	1.149239458236535	0.2670431828215927	2.739468781423539	1.130840333959366	0.2641081488458041	2.777824540746408	1.122077256319375	0.1768541925079933	2.747317902161268	1.13312491290865	0.1748734633535119	2.84154649552183	1.471796118928042	0.2711495066712205	2.971252889105017	1.456439228562065	0.2479469025481614	3.148627395389396	1.253085426994541	0.2808264968694414	3.009868217623209	1.251212654722667	0.09548754049067167	2.919903024006564	1.247959724138948	0.1077895371502419
302	10.033333	2.829209981505469	0.9783790667429426	0.272124103332374	2.814358071658882	1.153881989701629	0.2621500497910089	2.804015912660561	1.294502288155152	0.2711374334508415	2.803934489056338	1.509380299873777	0.2775994008095739	2.771089942754692	1.474093836724418	0.28461055147884	2.63328563119639	1.459637151448588	0.3124600733380087	2.498547551337583	1.249386400374397	0.4195221994985268	2.644830692673136	1.149861542900448	0.2737060234189373	2.731767367629553	1.131640364748337	0.269999011660881	2.763299550467894	1.123246660161619	0.1781330182653569	2.736517436101446	1.134254485694957	0.1779214787984458	2.836840443085543	1.473571923685939	0.2702534357517161	2.966240343052391	1.457820914359109	0.2447009596683845	3.146591509083881	1.255411628534998	0.2834443833298053	3.005625761373521	1.26480227243124	0.09925712454273151	2.916062677406316	1.2777311109687	0.1048521148207063
303	10.066667	2.822776107797663	0.9804968990310621	0.2713238525249412	2.807912604968923	1.156148693608672	0.261904286364597	2.798160520013924	1.296847001169548	0.2717166897632159	2.798906423713304	1.51184916497631	0.2777565634131967	2.766220225167141	1.476606847602553	0.2860099658251465	2.629689061567942	1.462689941536341	0.319228779609776	2.49641790375741	1.254319047945462	0.4343086131467679	2.633820036043633	1.151639904321819	0.2824932326568667	2.722308866781542	1.133104886743577	0.2770064153589448	2.74625189518749	1.124555373473066	0.1809365742939377	2.722971336844274	1.135867968463438	0.1827899675557074	2.831396224206766	1.475955137672793	0.2692810231894762	2.959823131838895	1.459636479482832	0.2404432582045693	3.144977273404347	1.259797145119612	0.2855226167111115	3.003487396182959	1.272787276053478	0.1052807915803492	2.915031543283966	1.29990034245901	0.1015193227665115
304	10.1	2.81506870373945	0.9833975184267286	0.2702098538572197	2.8001924470435	1.159206217756447	0.2615167459401467	2.791206571600204	1.299957200230994	0.2721572319609357	2.793510060287569	1.514996140835571	0.2780491532116958	2.761042333778709	1.479882113823799	0.2877033205249778	2.626497229395426	1.467068929555144	0.3276536193779788	2.495218847883879	1.261147239533443	0.4514850965488905	2.622054843566018	1.154709961178932	0.2934398900067022	2.711690929559126	1.135359929759888	0.2848753771160752	2.727472462333707	1.126374430171348	0.1855082040509092	2.707509670645754	1.138132625210212	0.1895666097777192	2.825320563631305	1.478959028689121	0.2682049228711978	2.951903290873399	1.461922887806341	0.2350275181436375	3.144323485076471	1.266076223439351	0.2848586535754287	3.00698613844713	1.270728009500074	0.1111604472891531	2.917608181372028	1.303288274300727	0.0976971623498338
305	10.133333	2.806153201846009	0.9870641568958681	0.2687905506808667	2.79128089204707	1.16301761319392	0.2609653612896745	2.783260619460691	1.303781546357083	0.2723969421775307	2.787941139838939	1.518734184727303	0.278451075401387	2.755787725270893	1.483837373901033	0.289652330521506	2.624196416440284	1.472639832460767	0.3377024724449759	2.495867023232042	1.269682334309437	0.4707319404732769	2.610446214396228	1.159067478323512	0.306418848187107	2.700582415974602	1.138438381267284	0.2935437116332952	2.707423589610948	1.129053588924193	0.1920067447682824	2.690996554743308	1.141206846051849	0.1983277004685131	2.818754833040315	1.482503083020688	0.2669980564246727	2.942387576677414	1.464616074196607	0.2283344517189002	3.142503339920004	1.273044840691681	0.2788769360356378	3.00999454708906	1.254472885327139	0.1148608806508257	2.917360818406322	1.283876661173173	0.09238891868401838
306	10.166667	2.796190128807275	0.991363683769985	0.2671057308885199	2.781360494346885	1.167433549829704	0.2602392555538627	2.774514672352439	1.308161962294674	0.2723819801872591	2.782412171712514	1.522882736338917	0.2789284795627287	2.75070733825442	1.488281987644295	0.291800295428313	2.623251712370104	1.479040228923838	0.3492019164175165	2.499303126685008	1.279384463038028	0.4916681011866397	2.60000096014995	1.164565613898623	0.3211055075459134	2.689735840216236	1.142281104462598	0.3029326648082626	2.686520057482158	1.13287847795068	0.2004366170080112	2.674128611064271	1.145178907765342	0.2089268980996492	2.811872795712954	1.486423548359939	0.2656401259001671	2.931256075556105	1.467589395144565	0.2203713508693924	3.137151950678508	1.279604225602547	0.2665353018227735	3.003889360771351	1.229784894933187	0.1158536707301879	2.909336017265076	1.255998532432858	0.08836251849237189
307	10.2	2.785445962174815	0.9960042993004945	0.2652258165806508	2.770741010673471	1.172160742839621	0.2593420198886119	2.765288265479284	1.312810069809855	0.272074131096489	2.777141012099714	1.527157727708011	0.2794313946377617	2.746059051407255	1.4929013974654	0.2940650586032572	2.62404599221679	1.485632275354661	0.3617982376690889	2.506333306192289	1.289277580797922	0.5138125136276316	2.591648669384597	1.170832059866166	0.3369484999846838	2.67960036606285	1.146602840294496	0.3126449256641078	2.665386910874496	1.137687403934052	0.2103782255863902	2.657377049436298	1.14988948603858	0.2209582429803987	2.804882475219559	1.49046469987322	0.2641139379530139	2.918628885696883	1.47063227685907	0.211284958596868	3.125742183473768	1.284517177477001	0.2483976122089452	2.984365238627823	1.204698138494584	0.1141373135039349	2.890648406908225	1.230607356146308	0.08712655232684975
308	10.233333	2.774304914329399	1.000548233745767	0.263250809084347	2.75987033755751	1.176774855844983	0.2582898340983104	2.756038771947015	1.317321292410934	0.2714498139593811	2.772341592940207	1.531189006024882	0.2798915706702675	2.742094112052329	1.497275352466873	0.2963367535485146	2.626833215231088	1.491546768684931	0.3749412464681489	2.517488813627914	1.298014919475527	0.5363974164501906	2.586187168474341	1.177229673478784	0.3531846521344688	2.670108379591913	1.150841187130513	0.3218267356622974	2.64516318128396	1.142739307814961	0.2208381814770984	2.641057175684086	1.15488446712794	0.2337202093478486	2.798024617151873	1.494294457624959	0.2624035350896453	2.904823951257833	1.47348979358472	0.2013563665110971	3.107673618405182	1.28680862772198	0.225667172541604	2.949269091243469	1.196183349156405	0.1094018031346521	2.861874116346939	1.23661713549409	0.08473596342607771
309	10.266667	2.763258250279268	1.004505814122475	0.2612878647260971	2.749300611139357	1.180802122369166	0.2570980393236891	2.747303481189838	1.321248229364981	0.2704762537632219	2.768219994612169	1.534579329982956	0.2802177623614397	2.739051005331787	1.500947505192483	0.2984743959688048	2.63177577563806	1.495941510732899	0.3879541671830918	2.533293758007811	1.304242313318526	0.5581794293063983	2.584618953082969	1.183062453541921	0.3687564362957756	2.661447777049193	1.154403701264641	0.3291693680708173	2.627531114182618	1.147312087766017	0.230183665894003	2.626200392853647	1.159631480126102	0.2461146109087256	2.791558686784765	1.497557310662879	0.2604812295472247	2.890304013978289	1.47600403163985	0.1908629489942893	3.086075088994425	1.287330679111394	0.1982944260648744	2.904370700487337	1.211096966509224	0.1017560679593642	2.826063237180383	1.273618060517145	0.0798798450081953
310	10.3	2.752770830490033	1.007423010448287	0.2594215215189712	2.739554557466501	1.183795858739628	0.2557700502926822	2.739575887437044	1.324165349648072	0.2691050722501288	2.764931447772121	1.536950088224522	0.2802995387914862	2.737106211117937	1.503483365694735	0.3003136279040818	2.638902627296427	1.498113235798726	0.400093889262593	2.554200491335258	1.306877096944186	0.5775552013005796	2.587573587376877	1.187684178952241	0.3824918420575227	2.653957105117819	1.156762354967211	0.3337390259274489	2.613688095922327	1.150908168737449	0.2371457337989713	2.61399433514246	1.163573414606683	0.2568937080620415	2.785707958836398	1.499914313782874	0.2583045639818112	2.875516678373856	1.478073708260294	0.1800134583768748	3.066193523322634	1.288228114025502	0.1653806818243879	2.866848433735735	1.234037228758445	0.09187474625104701	2.792834932722213	1.303680078664997	0.07541052554871812
311	10.333333	2.743187091602626	1.00892979276746	0.2577180158128886	2.730994197907864	1.185379003199605	0.2543097460818698	2.733157739173945	1.325704332260813	0.267300730741349	2.762481268349357	1.537971507743032	0.2800403396915167	2.736268005588965	1.504506470038327	0.3017097702737363	2.647964124723165	1.497518171393392	0.4107313904553396	2.580198996183782	1.305208972276219	0.5933283539897112	2.594477945681613	1.190506368075678	0.3938002299262381	2.647524681227043	1.157407789338053	0.3358199312277839	2.603881974174737	1.152883888231462	0.2418043729557793	2.604973400209427	1.166080579445417	0.2656440831022547	2.780557781800313	1.501069387383073	0.2558405159889324	2.860624398243245	1.47954367667704	0.1689730028071367	3.049530735881331	1.291111346939981	0.1265721784569931	2.844398072202626	1.247785197298981	0.07998370985069714	2.769203573239611	1.310712286603635	0.0723021842840107
312	10.366667	2.734776337203194	1.008821881477255	0.2562261334186815	2.723851461573969	1.185327263136671	0.2527261810773115	2.72817919428293	1.325635765548415	0.2650538814823609	2.760750372926023	1.537441309363727	0.2793742682685405	2.736392977454771	1.503787188026743	0.3025556367794894	2.658423198576739	1.493898582093128	0.4193817446337744	2.610689011722854	1.299040653556945	0.6046161633452192	2.603685479586956	1.191125497028731	0.4025803333139588	2.641937772259885	1.155933547429528	0.3365844546339078	2.597688520091788	1.152584902906396	0.245326645707805	2.598789675697636	1.166688099239901	0.2724954881923398	2.776085104076938	1.500839452493737	0.2530803914431783	2.845639696041045	1.480244415805815	0.1579208604804123	3.032592645448148	1.295791891041371	0.08297672243493855	2.833715638760802	1.247757606923792	0.06724884095694768	2.755296986027616	1.303656639132228	0.07079459741734501
313	10.4	2.727724955167081	1.007147249337457	0.2549607341870489	2.718227268389489	1.183658467419609	0.2510316309528015	2.724616991116244	1.323956200306141	0.262386705817646	2.759577839465996	1.535358019771534	0.2782781552002575	2.737258760575693	1.50133183457578	0.3027939362000943	2.669536518387839	1.487333611844774	0.4257106056544136	2.644432290633106	1.288714771507223	0.6106988522325959	2.613285662803913	1.189341452630579	0.4090876307981261	2.636764998813641	1.151975290413794	0.3373346994310189	2.594574487631213	1.149521142712765	0.249066933748186	2.595101287606571	1.165213304199777	0.2778575530941627	2.772230937127535	1.499217259429739	0.250049162727904	2.830647342227036	1.480049943635823	0.1471089477271068	3.008541263223533	1.299981350053423	0.03760977293777256	2.823196604696985	1.224186308381997	0.05610494504556954	2.745303546561818	1.263173907392135	0.07622649452264355
314	10.433333	2.722118797332179	1.004194550414796	0.2538984690706898	2.714088642772038	1.180635725818638	0.2492375110194958	2.722308028061991	1.320904474194681	0.259344780648857	2.758788888257576	1.531946443388396	0.2767637261790079	2.73859644852859	1.49740609416963	0.3024117079371794	2.680466675121248	1.478362547719863	0.4295603897904129	2.679555246063428	1.275153526235087	0.6109303981330172	2.621670811650034	1.18518605115739	0.4136450311657575	2.631277633481375	1.145394819832676	0.3388347801231175	2.594138371086029	1.143646596193222	0.2537628954127948	2.593648783971247	1.16181792227879	0.2819996850134631	2.768919831400516	1.496395366572683	0.2467953341746455	2.815934343328599	1.47898877882611	0.1368234978537847	2.974436633396423	1.30163764210997	-0.004982352284968378	2.808014590906695	1.179707179624224	0.04801652991436322	2.736424622331947	1.182621013226458	0.0897020581564499
315	10.466667	2.717938113552808	1.000437435042824	0.2529785609558696	2.711314594742039	1.176724028100903	0.2473508698132265	2.721035743148989	1.316927768412759	0.2559876918504979	2.758255565655997	1.527632712387616	0.2748663635184811	2.740168415872512	1.492500308332267	0.3014306133635451	2.690500923165231	1.467918118685187	0.4309552290167193	2.713655518684805	1.259769518906626	0.6049760452136441	2.627856484180142	1.178915933384542	0.4165043505393652	2.624762205451353	1.136423163053951	0.3410884943531651	2.595911853002518	1.135868925685957	0.2592843993445825	2.594080867301668	1.156983193832044	0.2849413957223792	2.766109512082703	1.49274693808094	0.2433787487344114	2.802009256507933	1.47731029240256	0.127304772057071	2.935206786828497	1.301773115911435	-0.04165877869244544	2.791890962716424	1.147252524989178	0.04152031965316176	2.730489723836925	1.135614964473203	0.1012446214450742
316	10.5	2.715057207723171	0.9963288348305337	0.2521412476241695	2.709733516574008	1.172388311852672	0.2453911218420019	2.72059871335215	1.312486288749838	0.2524042878878344	2.757919042437516	1.522868546046798	0.2726554412667201	2.741807154210895	1.487134639299087	0.2999221450633296	2.699182164584459	1.456955920575231	0.4301787695488057	2.744165753389287	1.243874310457127	0.59365824758224	2.631477451591824	1.170875045861171	0.4181032498658184	2.61723654705251	1.125577778531403	0.3437052941517626	2.599043937959943	1.127446137194797	0.2649779262170684	2.595908381759077	1.15124322630401	0.2869274677286753	2.763808674583808	1.488662115195329	0.2398790955281764	2.789523971609695	1.475304118097061	0.1187466116937702	2.89708421984016	1.301300700608274	-0.07064717983829746	2.778089614290044	1.132156965287011	0.03595712705312941	2.726910736072991	1.122054881311854	0.1070021209795846
317	10.533333	2.713269123645733	0.9922173576331814	0.2513360746017494	2.70914417060672	1.167997777243904	0.2433859709217881	2.72082249437943	1.307952015372373	0.248697665513606	2.757741441771231	1.518026514136719	0.270228281440589	2.743384696709366	1.481732725070119	0.297997769660286	2.706297026292386	1.446226372507645	0.4277146693611305	2.769213812475468	1.228672105254704	0.5793370841417652	2.633203426762384	1.161613909948699	0.4193118543072331	2.609851885542739	1.113944313656049	0.3463060866689492	2.601990387538735	1.11992635378828	0.2699389509359728	2.598389300066086	1.145271290791993	0.2889208614303076	2.762028722028518	1.484464078950624	0.2363889288066828	2.779051797228341	1.47319048330252	0.1112847308506367	2.864930284987016	1.300799867053413	-0.09166439144709794	2.767470575316659	1.126840797409397	0.03071651159776721	2.724909771958282	1.118896895180719	0.1077792902860019
318	10.566667	2.712333343809907	0.9883574242019671	0.2505216264198669	2.709336792028721	1.163831319976256	0.2413631835756541	2.721551007851853	1.303614343933149	0.2449641525968666	2.757683646370378	1.513405098693412	0.267684571394448	2.744799493422675	1.476624274692523	0.2957779388163193	2.71184472703296	1.436277116223258	0.4241105740369474	2.788096178488726	1.215270882041636	0.5651230259918765	2.634111303083745	1.151834980087333	0.4212908268881282	2.604038298071711	1.102759484570295	0.3489926708911237	2.603460583402438	1.114187697426081	0.2737206008238721	2.600391487941582	1.139569884693299	0.2923885295328209	2.760757693738134	1.480416818362634	0.2329931704169922	2.770949656707239	1.471128548859644	0.1049613575701384	2.841516553653043	1.300627386066598	-0.1057375948736226	2.760047545529539	1.1251372681888	0.02527966431048715	2.723954712792104	1.116467561954209	0.1049873814353347
319	10.6	2.712018673130739	0.9849324383068709	0.2496714892833956	2.710115225459452	1.160096525211717	0.2393513475893082	2.722653380397901	1.299696647199196	0.241290828998906	2.757714483588129	1.50924167623666	0.2651178281061161	2.745988552011382	1.472063710887045	0.293381217135788	2.715902392042146	1.427531340566978	0.4198721617680365	2.801003856405329	1.20428992600055	0.5530290966557341	2.634529735048464	1.142201035806643	0.4246180329533562	2.60030235792834	1.092746720742044	0.3520044912797919	2.602803755074629	1.110293251514446	0.2764005169065062	2.601242660156326	1.134414074210121	0.2980108660341407	2.759966177070778	1.476734589458287	0.2297644115582136	2.765315689215328	1.469228126057118	0.09974023670352608	2.827537814518128	1.300813187424073	-0.1143960023922404	2.755229879917922	1.124226277567405	0.0199156896714913	2.723502147905736	1.113912198297221	0.1006717245909785
320	10.633333	2.712134157369002	0.9820656517851148	0.2487697322573942	2.711319561955633	1.156933617856821	0.2373777369368889	2.724036867506293	1.2963528347062	0.2377533442888714	2.75779916627178	1.50570216211596	0.2626119509352633	2.746912856806583	1.468222777567955	0.290917797777874	2.718521192377441	1.420252929050408	0.415381333906247	2.808682011448249	1.195964723113021	0.5438313398166147	2.634457147894411	1.133276760911318	0.4289920820190644	2.598367708601043	1.084141421012149	0.3553255690475101	2.600029211887427	1.107542784426939	0.2781656943679608	2.601034996268253	1.129876150786788	0.305268508523414	2.759604408431363	1.473571584041127	0.2267623054040737	2.762032191137272	1.467550948196846	0.09553677733344905	2.822235556071986	1.301224666952288	-0.1191484046963074	2.752612296821962	1.124238637300426	0.01533379665229919	2.723337884031208	1.112611596322772	0.09661112234881747
321	10.666667	2.71253543893054	0.979815046759608	0.2478078407007843	2.712827023881445	1.154407570207676	0.2354688873880829	2.72562758773483	1.293654881804042	0.2344171524755496	2.757909087537467	1.50286125368293	0.2602379812525482	2.747560437324077	1.465174952454968	0.2884847976474587	2.719743051232081	1.414529334848043	0.4108850724349178	2.811998373684245	1.190222243589441	0.5374797648249029	2.633895772276786	1.125646651294398	0.4332661097665773	2.597603370074125	1.076977462311756	0.358503010494622	2.595858672134595	1.104788997400826	0.2791671983789176	2.600526050327471	1.125943190234335	0.3125308646043869	2.759611381447754	1.471000912581715	0.2240332684593371	2.760821151574965	1.46610500349937	0.09224031385054544	2.824249170008036	1.301605605953394	-0.1212093390068613	2.754202327784218	1.125632408374064	0.01247415053909364	2.724360879557311	1.11312463762909	0.09392837101466288
322	10.7	2.713024817793677	0.9781600231187947	0.2467720001285519	2.714485971018259	1.152498364078264	0.2336445839830767	2.727347778502518	1.291583065998753	0.2313327241042321	2.758071046411915	1.500678788874846	0.2580541831629212	2.74799040845595	1.462870679132895	0.2861643131680702	2.719704087279447	1.410271210367503	0.4065298896305305	2.811809569851213	1.18657601581452	0.533244939561772	2.633231593546137	1.119708167356287	0.4364327521040016	2.596803125430811	1.071216014179764	0.3610816050303491	2.590592821148021	1.101007130052245	0.2794842297899544	2.600027189394162	1.122522275057581	0.3184997419885509	2.759951267012653	1.4689957493096	0.2216104568912682	2.761331437629246	1.464851894944904	0.08972736164539508	2.831094328739388	1.301634984038225	-0.121627241041379	2.7600292474331	1.127124385097259	0.01144177428402994	2.72694231074348	1.112849527797522	0.09256455376666084
323	10.733333	2.713312670170089	0.9770264251804528	0.2456458598643381	2.71608395712328	1.151128004494734	0.2319203285440459	2.729084432958548	1.290053206828177	0.2285406734267724	2.758357422040801	1.49902793008506	0.2561105250907389	2.748310180137458	1.461171827156136	0.284028046276416	2.718622559695639	1.407293033413291	0.4024134488882445	2.808805751115055	1.184319392722058	0.530060035704904	2.631958075344507	1.115482073358395	0.4379508357530079	2.594780160023082	1.066722414051607	0.3626584040662173	2.583765603692792	1.095364578762755	0.2789401183313367	2.599286094361358	1.119434420480124	0.3225818146918704	2.760611031698197	1.467451506882326	0.2195188759783623	2.763212048701881	1.463735361054855	0.08788549662523716	2.840385482311022	1.301146905482718	-0.1211927422175368	2.767914153971647	1.128428757509031	0.01162166182385742	2.730087437466937	1.110391659253351	0.09192113879499651
324	10.766667	2.713062793487898	0.9763186707209258	0.2444175762586084	2.717366176561412	1.150196273430001	0.2303115202405947	2.730692006143775	1.288955491582185	0.2260785507097022	2.758868313228897	1.497743916964861	0.2544539686023486	2.748654512322893	1.45990448403018	0.2821436850658162	2.716784608007466	1.405407041720715	0.3986424279582779	2.803506908771513	1.182766344808044	0.5269195738113966	2.628744991902972	1.112742398551747	0.4376163536437936	2.590758597435898	1.063384642766519	0.362792612849004	2.574698939214067	1.087423402018442	0.2771145712449862	2.597738571903128	1.116488786514261	0.3245278874073329	2.761591435015221	1.46622788869698	0.2177808820540804	2.76611584008913	1.462703516795977	0.08663079705580151	2.849203886155959	1.300183222364732	-0.120369647326428	2.772837675555035	1.129483126745765	0.01207013598582229	2.731201031887171	1.106924847082181	0.09139258421257031
325	10.8	2.712113114543905	0.9759564644436751	0.2430911818489694	2.718197582130904	1.149621213991377	0.2288340827471192	2.732109417668675	1.288201710391068	0.2239746349422419	2.759690514882548	1.496703843983489	0.2531197043588941	2.749155338688185	1.458936132560027	0.2805650751884937	2.71452851568863	1.404441633209279	0.3953138991207897	2.796431072243708	1.181446548294656	0.5232490134872241	2.622998130701726	1.111277949754367	0.4354161698182186	2.584778049501944	1.061125753389513	0.3611969071057132	2.563410327856286	1.077381583865815	0.2737140179689398	2.595166666269779	1.113543492802526	0.324273039791115	2.762894667004776	1.465221439550525	0.2164093861024083	2.76968920922139	1.461724371630837	0.08588954316209521	2.856076293748152	1.298948398635183	-0.119374823389061	2.773434235802703	1.129799010903723	0.0122069176883897	2.729727419087386	1.104699524382763	0.09040089052760572
326	10.833333	2.710548245197375	0.9758690303055167	0.2416881296688815	2.718602700685905	1.149336507013435	0.2275025300071526	2.733373732105589	1.287727036201162	0.222242337058741	2.760878134809732	1.495841064812239	0.2521227791583604	2.749921322989993	1.458187716157242	0.2793229801937487	2.712223783308023	1.404237281490067	0.3924986409499858	2.788418164905433	1.180158014485702	0.5189139254598634	2.61549041568373	1.111025303240772	0.4315962969961336	2.577590833550505	1.059941726093399	0.3580444854441155	2.551254096047649	1.06653810880002	0.2690782599675811	2.591982446881512	1.110576925337187	0.3220354898213583	2.764514774292018	1.464378121043602	0.2154013091911553	2.773596647927386	1.460801329469278	0.08557758900451329	2.861033122348082	1.29777587967056	-0.118449165414353	2.771325748388993	1.12959508729927	0.01184178537307995	2.726808551867671	1.103857113226671	0.08900275285629239
327	10.866667	2.708641712003383	0.9759917472475401	0.2402445356691775	2.718722369881339	1.149281823897523	0.2263293560019863	2.734570969912394	1.287474994927432	0.2208788087129474	2.762428188434801	1.495118515077584	0.2514584889105795	2.751006223633766	1.457605419510446	0.2784243533683106	2.71021760921135	1.404592562010756	0.3902394701344594	2.780622007644085	1.178957788232383	0.5143371742042532	2.608033049453315	1.111971340753777	0.4267526098608748	2.570627691138715	1.059878916273571	0.3540368403807339	2.54080162889007	1.057260882312141	0.264178297577745	2.589012352265947	1.107695291601201	0.3183347921363123	2.76641501195807	1.463671407127474	0.2147383553849871	2.777525255692217	1.459959217010739	0.08560350573340456	2.864834846759062	1.297111574182578	-0.1178423932084552	2.769932769877132	1.13003783570508	0.01088629565429605	2.725328329880662	1.104527794888116	0.08713552311306305
328	10.9	2.70661752379982	0.9762669610031643	0.2388083214270953	2.718693988489415	1.149399245352914	0.2253280587844514	2.7357804953372	1.287389808020734	0.2198705606502153	2.764329815625011	1.494498749358911	0.2511115937942507	2.752445340339102	1.457135210760314	0.2778618647112209	2.708809377623052	1.405270183671685	0.3885578868074427	2.773916202993638	1.177819141655913	0.5098974898468687	2.601211800870923	1.113639631456305	0.4216780156151369	2.564777094094192	1.060632698684176	0.349840884432402	2.533148141962029	1.05067719322871	0.2596270138989182	2.586575308662311	1.104967277207918	0.3138721618058075	2.768562735310454	1.463074511642065	0.2143949548229371	2.781279139840587	1.459222704022028	0.08588669452790093	2.868154657652388	1.297162151204933	-0.1176142369789343	2.770600438606642	1.131848802503453	0.009290253197258611	2.72634749426714	1.107493759417007	0.08465646521257338
329	10.933333	2.704606354430049	0.9766358378988993	0.2374390601705608	2.718621861558014	1.149627941971159	0.2245149270205196	2.737064002763393	1.287413037502458	0.21919933430875	2.766579815327305	1.493940850594832	0.2510614570315196	2.754270369071222	1.456721427369775	0.2776205578899257	2.708248155667676	1.40602655013032	0.387468992813414	2.768791189460651	1.176570559816284	0.5058727506916189	2.594457215702807	1.115082873828105	0.4172454317173884	2.560390888288118	1.061594322739648	0.3458088688664334	2.527829222394127	1.046730135640451	0.2553965773557036	2.584504799364792	1.102411973262703	0.3095678924050783	2.770938865026753	1.462555532740567	0.2143427310619961	2.784766803248998	1.458604913013426	0.08636196886933366	2.870704078628938	1.29774232567602	-0.1176818743822696	2.771911089185398	1.133729235112353	0.00717200576519193	2.728430642738988	1.110278697169589	0.08202570828202671
330	10.966667	2.702644260418509	0.9770277391619115	0.236192416156445	2.718565364081966	1.149893837081605	0.2239032999234955	2.73847124011745	1.287471575450098	0.2188431095724145	2.769170268151346	1.493387499679715	0.2512797833123805	2.756494241808431	1.456296113067843	0.2776753345809511	2.708648622613724	1.406661974004648	0.3869370648264434	2.765249495229043	1.175042716383025	0.5024545085993031	2.58789813415027	1.115702735020943	0.4139846453245253	2.557319004806622	1.062283289471752	0.3420972465885821	2.523718967013244	1.04495341177917	0.2512391055920516	2.582222475487498	1.100038273614694	0.3058935879610256	2.773531955828427	1.462063057542942	0.2145496873831499	2.787987530793467	1.458070703154567	0.08697351644938268	2.871901265374297	1.29833272993371	-0.1181267631718052	2.770788542756534	1.133689103071297	0.004638496009833007	2.72895170001069	1.110741226005334	0.07946987039611413
331	11	2.700863641255693	0.9774239497717978	0.235124789387517	2.718609401260734	1.150177742691308	0.2235058220730542	2.740011418789075	1.287552933530633	0.2187793856179237	2.772012427938297	1.49285712540023	0.2517313497976139	2.759037969245433	1.4558727605597	0.2779921408666328	2.709917741551895	1.407114019032766	0.3868680093094624	2.763250816343192	1.173382440157878	0.4997670851788582	2.583038261276404	1.1154765032654	0.4120396394306307	2.555715986540987	1.062473059834912	0.3390477126710635	2.520707668199574	1.044587343180638	0.2473893604714482	2.579806231563035	1.097883893244123	0.3029722985953948	2.776272430162941	1.461611656047532	0.2149815678796635	2.790921521224178	1.457635975335553	0.08767568233328543	2.871631731874928	1.298929483914283	-0.1189856966704151	2.767663875746476	1.133547945406077	0.002037865567193549	2.728130652351101	1.111527554558149	0.07722337121322417
332	11.033333	2.699418883623939	0.9778209799488792	0.2342931541016889	2.718828924002961	1.150478562056802	0.2233357598935787	2.741651493081024	1.287667335377204	0.2189896191162778	2.774976822564164	1.492399220492633	0.2523831434419692	2.761768942925812	1.455499919286141	0.2785382042521078	2.711826734861407	1.407399832606254	0.3871628595056998	2.76273775224998	1.171837810655685	0.4978556124068975	2.580860082242792	1.114872512933439	0.4112559129016325	2.555545115740948	1.062229907100088	0.3371917727078859	2.519308446807162	1.044854588608584	0.2445325652258832	2.577656141669992	1.095980843620747	0.3008535525388871	2.779063006215879	1.461240650395491	0.2156085795501011	2.793562181294844	1.457337258808012	0.08844486270476541	2.8705840728823	1.299664689199215	-0.1200512635629622	2.764177661579602	1.134469055966699	-0.0003136098254156892	2.726653207287048	1.111803848606751	0.075340527005804
333	11.066667	2.698429040657028	0.9782067238029296	0.233748251973368	2.719274524875178	1.150787120749782	0.2234045320631752	2.743349437422395	1.287816833523415	0.2194594758619174	2.777936930795977	1.492052927284023	0.2532075469935076	2.764550604183059	1.455217975708625	0.2792858305051744	2.714115511954374	1.407569143086887	0.3877470292599691	2.763295017005248	1.170495559593041	0.49641179289362	2.581021658975386	1.114657167205764	0.4110720995380408	2.556083930402869	1.061928869288417	0.3366235838992054	2.519383593481667	1.045287211954701	0.243089544901873	2.575930966749478	1.094319197751848	0.2994983270830162	2.781812888506813	1.460977587827708	0.2164069669970176	2.795944973531049	1.457184407555013	0.08927888725210624	2.869580786844305	1.300562552084142	-0.1210936766200586	2.76146796249917	1.137011803138858	-0.002202984537941201	2.725524805718127	1.112876206525788	0.07418358641425089
334	11.1	2.697982887964595	0.978570195555496	0.2335280758395775	2.719978627860758	1.151093957973063	0.2237177539553361	2.7450746585544	1.287999690040451	0.2201751880012988	2.780786543524669	1.491844121962985	0.2541811342752607	2.767265058437304	1.455054566958729	0.280210838895576	2.716533072709834	1.40768308363397	0.3885530993958649	2.764163100203584	1.169322116513714	0.4949494064707399	2.58229102739946	1.115583007571137	0.4107417787171062	2.556161648167773	1.062049541882721	0.3370446559617996	2.520252427694039	1.045632853222658	0.2431125992642722	2.574584013374022	1.092876918591112	0.2989303236323892	2.784450252376984	1.460838982764834	0.2173570189244603	2.798123251571007	1.457158993114645	0.0901867311463028	2.869235398485872	1.301421781719779	-0.1219056491906675	2.759766464621115	1.139166533547561	-0.003811528190444255	2.724653377060752	1.114479095114733	0.07308878892500371
335	11.133333	2.698147711782352	0.9789120524967538	0.2336554064782524	2.720964168760712	1.151401441320534	0.2242744379026369	2.746802519295359	1.28822503196223	0.2211216309834775	2.783418048807803	1.491805019557555	0.2552836677420701	2.769795826640189	1.455042210256575	0.2812916484690146	2.718848980708762	1.407805391670276	0.3895305231513368	2.764565779723656	1.168277083937464	0.4930882692455076	2.583520568251518	1.118087424956506	0.4095916738563224	2.554915537260434	1.062958969776532	0.3379842844924312	2.521326446029592	1.045775476115475	0.2443462119947751	2.573415522000197	1.091633161256705	0.2991247253141672	2.786900723067816	1.460850168877809	0.2184415333063948	2.800144586955399	1.457246254233427	0.09118378163107425	2.869776029559895	1.302087427076902	-0.1223429213012194	2.759052875488507	1.139947957293911	-0.005136029154238856	2.723718115635585	1.115944125745792	0.07201431059252189
336	11.166667	2.698966330363713	0.9792540236135246	0.2341370596072898	2.722234762887782	1.151733021609301	0.2250669226463605	2.748491925006384	1.288522540185793	0.2222818395793798	2.785719094155504	1.49198241673333	0.2564964704497387	2.772026034031893	1.455227256565327	0.2825080637906879	2.720875242463203	1.408013431666428	0.3906538823346758	2.763953862821378	1.167380465102952	0.4905539404497919	2.583744799713838	1.122236015051914	0.4071464566582703	2.551895989313214	1.064904458943322	0.338879562178995	2.522099510667963	1.045763073829099	0.2463055095880836	2.572140699403227	1.090609006689514	0.3000635484791769	2.789078211145718	1.461053280151494	0.2196441462420742	2.802036832915255	1.457450447370811	0.09228656235862523	2.871053499806774	1.30255849226216	-0.1222733746910785	2.759203372486781	1.139839130151911	-0.005814995098408524	2.722976946284287	1.116784041948189	0.07197333706885366
337	11.2	2.700458689601513	0.9796325708494802	0.2349645803884192	2.72376868414166	1.152126530133393	0.226080317833553	2.750084459411515	1.288934028826078	0.2236369120073061	2.7875775633131	1.492426883380472	0.2578018189444877	2.773841966837993	1.455659144718919	0.283840840531059	2.722481056385429	1.408394634746402	0.3919420619116629	2.762194803643081	1.166744663386779	0.4873899941490937	2.58220503149439	1.127715554450792	0.4032828423051637	2.547614488093492	1.067946561467474	0.3391903399364982	2.522442185404211	1.045754419471852	0.2484045037946297	2.570593005825287	1.089925849649393	0.3015391657206047	2.790889380659951	1.461497185485908	0.2209487337124693	2.803784255601928	1.457789069539943	0.0935087724504261	2.873085435195575	1.302944654212034	-0.1215401408868821	2.760070873313146	1.139561722026713	-0.005612599538573713	2.722501594514037	1.117083590211958	0.07322015527533077
338	11.233333	2.702634754021674	0.9800909253472455	0.2361147466984548	2.725533823996765	1.152628290978607	0.2272924981912758	2.751521383332752	1.289509330305332	0.2251650645470518	2.788894425940715	1.493190793583801	0.2591807265726289	2.775146793002709	1.456388670896659	0.2852695158008927	2.723612236500708	1.409044437987842	0.3934527425485742	2.759558193009835	1.166569574216483	0.4839911965330747	2.578835045661458	1.133921520008441	0.3982762776836682	2.543438753739003	1.071996514979463	0.3384580731433487	2.522545831579261	1.046055741738758	0.2499875223192957	2.568820632199215	1.089801485965315	0.3030729195083636	2.792246167385599	1.462234694982449	0.2223375453752164	2.805342370866067	1.458289810868412	0.09485419658596543	2.876192388827996	1.303396512369365	-0.1200156633228116	2.761780254251152	1.139978478034506	-0.004469419910304556	2.722716509686899	1.117394248354212	0.07520873822129172
339	11.266667	2.705481743145972	0.9806605185960596	0.2375557476340832	2.727491634239268	1.153274548609747	0.2286778355634237	2.752760825912288	1.290287447408695	0.2268456049214221	2.789616323978459	1.494309412128081	0.2606148270945733	2.775890860809818	1.457450871116129	0.2867752547056883	2.72429488212304	1.410055093773947	0.3952740987423712	2.756119799224889	1.167000747108313	0.4805204616410983	2.575026447150559	1.140532036971681	0.3924689772533034	2.539625487856946	1.077174601398018	0.3364604819951237	2.522311374512672	1.047361774939847	0.2506880290753222	2.566455956691547	1.090574969725303	0.3040325697169235	2.793095803027281	1.463302110007484	0.223793180035231	2.806669358749383	1.458964600060632	0.09632122988232976	2.880253402733584	1.304022319947494	-0.1177051854840302	2.765476202209528	1.140493647402874	-0.002389572573935571	2.725009617946931	1.117702476466188	0.07763206991732596
340	11.3	2.708922869326399	0.9813582254922019	0.2392450013660283	2.72957286699912	1.154087512480654	0.2302054527868691	2.75376573336168	1.291290845403206	0.2286552660209666	2.789733435212224	1.49579515704496	0.2620819398668199	2.776066572404039	1.458860034060228	0.2883354219645251	2.724625531807602	1.411512880864317	0.3974967072447892	2.751999604940377	1.168130429608358	0.4771383757253215	2.571743029396607	1.14747190700932	0.3861682630542663	2.535893363555621	1.083755715525227	0.3331393531831249	2.521445910694065	1.050550710504538	0.2503189126969899	2.563138642748954	1.092612941540688	0.3040140704235663	2.793419239094072	1.464712820011617	0.225295078617238	2.807734531862994	1.459811519822331	0.09789441650379639	2.885168510224056	1.30480377842361	-0.1146903431039141	2.772015360805809	1.141404804472969	0.0006258969616899633	2.730350701062617	1.119650894188398	0.08060814224610738
341	11.333333	2.712763578706562	0.9821811170060829	0.2411250936968133	2.731644495971755	1.155067313236594	0.2318385939769831	2.754483535375928	1.29251408841048	0.2305679186239971	2.789282490577901	1.497618882093767	0.2635583301929074	2.775708149559535	1.460590562659481	0.2899252034660014	2.724764076799889	1.413464034431337	0.4002059326041551	2.747588205988572	1.16995935133685	0.4744630537383712	2.56934735148132	1.154711125357486	0.3799071334342607	2.532263286684998	1.091991627831828	0.3286301561162577	2.519540368465344	1.056440285102949	0.2487644855631295	2.559096793684741	1.096240208306904	0.3029162190208825	2.793231876976938	1.466441127532317	0.2268213153796739	2.808517763801072	1.460802561646386	0.09955003203261957	2.89043007622755	1.305516322492595	-0.1110782876808712	2.780648053748317	1.142502103134249	0.004433120014674706	2.737971837206802	1.12409833243489	0.08408695824944017
342	11.366667	2.716685093849612	0.9831197873739247	0.2431219157478156	2.733509085083448	1.156205210241801	0.2335340149122458	2.754845658832209	1.293937004058258	0.2325528192105393	2.788339528540888	1.499723468452318	0.2650194229583857	2.774880146045825	1.462590999389921	0.2915170486496642	2.724882292496273	1.415931699429991	0.4034517225281148	2.743788811523033	1.172417958715008	0.4738670128693648	2.568103595105023	1.162089126508417	0.374514480723977	2.530079255255333	1.101829520595433	0.3231801841554162	2.516543795842636	1.065250189018469	0.2458098459563891	2.556027266821383	1.101613928561521	0.3007942071392616	2.79258211305144	1.468435257496067	0.228349384585942	2.809029658374433	1.461894850846828	0.1012607914997114	2.89506573347745	1.305753309688428	-0.1070248067885539	2.7881868320557	1.142020163861599	0.00863472494534274	2.744750587358727	1.12574002019198	0.08750854304096015
343	11.4	2.720402705972212	0.9842088759048503	0.2451607245395979	2.734986023451449	1.157539120324458	0.2352464181076045	2.754765946187486	1.2955915769749	0.234571215027076	2.786928741737267	1.502119416219397	0.2664316404930125	2.77358267471793	1.464882160474458	0.2930705864793661	2.724974879491879	1.41902665161416	0.4071683920578505	2.741923723364555	1.175700126384915	0.4774123830519987	2.56878830101294	1.169176969621116	0.3711165053173988	2.532444424782542	1.112648279430518	0.317247319830362	2.513817534089782	1.076082987894906	0.2414088765631184	2.557258695304241	1.108625204575182	0.2979487049542479	2.791487000423729	1.470702180429637	0.229851201965403	2.809286591723204	1.463121260074446	0.1029883014315525	2.899047500699396	1.305456119958036	-0.1026356618104773	2.793158907705173	1.140297543892383	0.01310299586830638	2.7484598091071	1.124642472023831	0.09086764636486017
344	11.433333	2.723753064381246	0.9855093064935706	0.2471712008795921	2.735985463975744	1.159133907199285	0.236932169011757	2.754203263675517	1.297541626122546	0.2365797361096934	2.785064518017005	1.50486094645441	0.2677576582142956	2.77180326347114	1.467529628371241	0.2945386368768114	2.724954295200483	1.422876771624446	0.4112001974959978	2.742490915884198	1.180181511196464	0.4863984736337268	2.573132257255362	1.175466686156269	0.3708850416137354	2.540751516042706	1.123584434597895	0.3119047657102216	2.513108155947672	1.088004412488047	0.2364612805454843	2.564150321078089	1.11691237519755	0.2952167037477107	2.789969465108213	1.473288118948875	0.2312970818831147	2.809348041767094	1.464571560681256	0.1046914066666897	2.902715917987342	1.304931961144258	-0.09814847408468594	2.795737519224877	1.137896788965414	0.01778648972038291	2.748981616053125	1.123501154507375	0.09454073898468737
345	11.466667	2.726724536239898	0.9871136440215021	0.2490892723825918	2.736529079926711	1.161080829027237	0.238551636806862	2.753179671185095	1.299876075357173	0.2385344844501175	2.782783397787937	1.508024247580062	0.2689665680206983	2.769549916250933	1.470620162451211	0.2958774827167218	2.724699253891848	1.427518635687896	0.4153219697535627	2.74494726179871	1.186250941770348	0.5006070209369744	2.580917332383781	1.180420830186726	0.3743178900408403	2.553878070422915	1.133501941262496	0.3087778070023148	2.516245324679513	1.099756556181976	0.232730389432191	2.57538813361301	1.125849440337002	0.2937833564239927	2.78808528329126	1.476262896764177	0.2326636672815538	2.80935503657486	1.466382959817216	0.1063495242962079	2.907178265262483	1.30498901439071	-0.0937248094614747	2.797987448792094	1.136536622353018	0.02221778849353779	2.747947316076377	1.122295409192569	0.09782110074293619
346	11.5	2.729351179894292	0.9890909337730908	0.2508591403737717	2.73670182619922	1.163436367495514	0.2400725259260153	2.751773632183154	1.302640815316211	0.2403964916892206	2.780175327258749	1.511625946321344	0.2700424155982416	2.766883124559933	1.474176428875229	0.2970565187647602	2.724071216142213	1.432802766144335	0.4192715995604046	2.748006088331776	1.194027197915163	0.5181173545367361	2.590367481143771	1.183888375100534	0.3808270810767586	2.568802778379853	1.141576528086579	0.3089149517984587	2.523831498976139	1.110094922918682	0.2315331752978029	2.587379313702991	1.134868676673428	0.293964277152346	2.785944058247592	1.479645945384305	0.2339405173397101	2.809531821104577	1.46866066182691	0.1079783472590291	2.913193761877829	1.306458371424527	-0.08947153836452101	2.802382753616184	1.138038130375232	0.02595567900408907	2.748659640131804	1.12272171543981	0.09995354993662955
347	11.533333	2.731513234336772	0.9914424762857976	0.2524396451727871	2.73652477497104	1.166179451562092	0.2414754917832546	2.750047267836694	1.305794481195127	0.2421410782861514	2.777394644264273	1.515575732821641	0.2709862410870978	2.763920414717167	1.4781148681905	0.2980632889564575	2.72289580003256	1.438462076949586	0.4227976932025894	2.749915436768455	1.20329812249657	0.5365379616640306	2.59972922602453	1.186326658937245	0.3889797257199095	2.582800962801354	1.147805414628263	0.3120365618913858	2.534616375556401	1.118619738727718	0.2330945854992492	2.596170877634247	1.143610682427777	0.2950401813669892	2.783706437567473	1.483355317655578	0.2351325280068537	2.810170873981157	1.47138517034289	0.1096330198497228	2.921363039342379	1.309351929518591	-0.08527720232885473	2.809765119393522	1.140954858883348	0.02926307070862723	2.75310651128643	1.125018326030973	0.1011610556150767
348	11.566667	2.733167981480121	0.9941535958663581	0.2538191181073728	2.736026456343991	1.169274436968336	0.2427551113285661	2.748052578063916	1.309283754615299	0.2437590244156047	2.774549855375212	1.519785171036034	0.271812145670798	2.760742586190029	1.482351351176152	0.2989013559982538	2.720909766323397	1.444263557115294	0.4257188455312831	2.749608377224281	1.213832006653183	0.5545643436581718	2.608552187012382	1.188227658250077	0.3971439491939402	2.596042288315506	1.152323158183482	0.3168999171644734	2.547623144391591	1.124564353062362	0.2367638197736079	2.600770730318894	1.151510080822959	0.2957919008525048	2.781489710495785	1.487309326373068	0.2362563562642877	2.811429201854743	1.474497215750713	0.1113936116872208	2.931641745413804	1.313482670341195	-0.0806045882997275	2.819742644410373	1.144985969374992	0.03296146005201607	2.760430462783058	1.129068174071283	0.102043484333963
349	11.6	2.734386103068617	0.9971886863129784	0.2550134572619992	2.735286322355321	1.172667925718472	0.2439177378098798	2.745878301403421	1.313041966948468	0.2452519535939436	2.771716463576335	1.524171746233299	0.2725418485250076	2.757412952385677	1.486802647307267	0.2995846377024341	2.717809053858673	1.450022573769363	0.4279133025063147	2.746544535909829	1.225249195414166	0.5714455066602648	2.61688948872649	1.190025026782302	0.4035619465422274	2.61028427024665	1.155301047966533	0.3215875111589102	2.561966870932503	1.126971125515909	0.2411555337026456	2.602572923082182	1.157905807693904	0.2947269913117396	2.779382220838994	1.491431274314032	0.237335258197118	2.813340758306341	1.477927013138804	0.1133462203380451	2.943114061814801	1.318704119582085	-0.07481963017488566	2.830740287325864	1.151236330753431	0.0376840805790061	2.768330589479227	1.137192155373001	0.1032147985394563
350	11.633333	2.735336613168011	1.0004518018028	0.2560526993374725	2.734447444856378	1.176250388950639	0.2449753700026681	2.74365562747106	1.316951068307314	0.2466224868326304	2.768976436814571	1.528617540100966	0.2731905836586107	2.754019422529997	1.49134373015337	0.3001226020661427	2.713512079700201	1.455658662198335	0.4293523940306335	2.740220046385288	1.236957137106299	0.5864483280023196	2.624420796458137	1.191948564512592	0.4074337101068068	2.625388711340505	1.157159417209904	0.3249596780970297	2.576428180327357	1.126721256579871	0.2449387854473745	2.603076071576325	1.162906364094478	0.2912970111122332	2.777471484670506	1.495610301450108	0.2383866824551285	2.815909373964729	1.481560139076811	0.115550545522206	2.955438011512312	1.324489441862282	-0.06745861810095745	2.841315698758323	1.1580244154826	0.04363211977889431	2.775376989323894	1.146622285481071	0.1052507031642126
351	11.666667	2.736255933467203	1.003825423597795	0.2569714372198211	2.733700962091696	1.179897796949557	0.2459419313173522	2.741536928482127	1.320885048731514	0.2478699175289053	2.766408741718192	1.533010617429018	0.2737617129264721	2.75066209763509	1.495853283376557	0.3005143918302995	2.70814827583187	1.461180015484728	0.430061064236599	2.730212330297691	1.248124416976922	0.5984752152967935	2.629874044138196	1.194059760568313	0.408958472264924	2.638356928603426	1.158545025518023	0.3269020871516231	2.588953507037814	1.126450876423559	0.2471539123664566	2.602967531834294	1.167264886495325	0.2861581993636844	2.775834625233109	1.499739513944326	0.2394175101265888	2.819122047902954	1.485272149580343	0.1180306944320028	2.968424356915296	1.330313411533579	-0.05857579305557321	2.851013800761672	1.164084202096777	0.05055402636704436	2.781449032180424	1.153675435372707	0.1082478845833729
352	11.7	2.737333610275723	1.007221117180557	0.2578009948286295	2.733202838362492	1.18352515014716	0.2468296804410817	2.739648012293475	1.324763594671203	0.2489908248647678	2.764072596093124	1.537293342464639	0.2742510063706585	2.747426881645961	1.500266737354564	0.3007527039258733	2.701923408966509	1.46666260890744	0.4300795479882262	2.716816343918508	1.258147129244359	0.6067824504428605	2.632589770237094	1.196376575070152	0.4084385107262719	2.647453042309709	1.159829429111038	0.3275545487843396	2.598476041518435	1.127538151937002	0.2474942578476769	2.602409486159986	1.171226302626205	0.2803957356262192	2.774523178281239	1.503761330183895	0.2404273808600487	2.822928222263349	1.48897570231486	0.1207839751596399	2.982089270566786	1.335945829125212	-0.04845256119062401	2.86031238191562	1.169811391190117	0.05777341815470452	2.787315109618482	1.159918177199955	0.1119242491676581
353	11.733333	2.738693567842439	1.010572255666426	0.2585694920076588	2.733052786779301	1.187076759815646	0.2476498856054768	2.738055343120427	1.328541314726743	0.2499805415569482	2.761991604221651	1.541448142714206	0.2746498683833128	2.744360517256955	1.504562522784449	0.3008264243427344	2.695014880942651	1.472190281242586	0.4294400654147685	2.700647674137012	1.266910893802144	0.6114326710029163	2.632803248186226	1.198943490233102	0.4061977998287475	2.652749450202703	1.161257652512341	0.3271406365750225	2.60515798615149	1.130453834250977	0.2460644833335027	2.601805200308438	1.174842407271031	0.2746129796860439	2.773551526212486	1.507653856906125	0.2414118379707682	2.827227801298176	1.492628318335527	0.1237905545060266	2.996559371881304	1.341260271706612	-0.03725082785524883	2.869818281360734	1.174438519420382	0.06431726552268187	2.793518372174663	1.166598310134603	0.116071071080264
354	11.766667	2.74039530673647	1.013825255843688	0.2592991899059842	2.733293272499623	1.190511445142849	0.2484110351860684	2.736766747110902	1.332187307740503	0.2508318187371285	2.760169717358317	1.545466337936196	0.274947822054357	2.741487302640555	1.508729019320056	0.3007227273793801	2.687596577780792	1.477794507853666	0.4281627030123087	2.682514386875914	1.274541359132924	0.6128973793229251	2.630961010692772	1.201855237826358	0.4025208762630565	2.65513955339171	1.163051291778737	0.3259479715911968	2.609607175297523	1.135297405302839	0.243206145471972	2.601465827460604	1.178219032418522	0.2688897888526874	2.772908142730504	1.51140462882336	0.2423636955659116	2.831871559259527	1.496231116940216	0.1270164405157162	3.011871036359628	1.34625244262129	-0.02502679336702846	2.879814433958444	1.177631075931553	0.06878177471337901	2.800510238114731	1.170539423358448	0.1191758876479353
355	11.8	2.742425518425539	1.016953284987616	0.2600025411660796	2.733907419944743	1.193809481115294	0.2491156416803292	2.735757123323648	1.335685519783422	0.2515347484064052	2.758585887491587	1.549343110776257	0.2751323010728795	2.738807080198313	1.51275898328407	0.3004266948456901	2.679826501383221	1.483418667995938	0.4262381523152168	2.663153351065852	1.281220207919989	0.6117314247903917	2.627084592745326	1.205154246025706	0.3976535966451537	2.655574959619597	1.165362590802951	0.3243127027628422	2.612443876166334	1.141869542909172	0.2393788236323869	2.601520859007637	1.181500528445861	0.2630345878621994	2.77255456984989	1.515007915423107	0.2432729938291229	2.836696396067223	1.499788182955447	0.1304273743415225	3.027658339827614	1.350783959297851	-0.01175369031473507	2.889727359297587	1.181565425589225	0.06971471692442517	2.807828081429869	1.172426882841992	0.1188067820959268
356	11.833333	2.744728213018696	1.019951692074812	0.2606848749241508	2.73483906747789	1.196966654140437	0.2497616020483257	2.734972669475962	1.339029576110853	0.2520777610775398	2.757198658112596	1.553071095254051	0.275189558834018	2.736296897949626	1.516643574108787	0.2999219239127818	2.671812324997085	1.488974746926425	0.4236295021053573	2.643251978740135	1.28719819256127	0.6084090776111208	2.621050928626087	1.208743561468423	0.3918400025815214	2.654959843594577	1.168256925610325	0.3225990327359395	2.614120874902923	1.14976045028709	0.2351169012737928	2.602060055588584	1.184775015679307	0.2569302045245048	2.772432419216194	1.518458337309279	0.244128243767658	2.841524808849299	1.503296241549853	0.1339913846469217	3.042648982154452	1.354384330921322	0.002771658651112594	2.896896020977251	1.192712372153908	0.0665564152522793	2.812469152923734	1.180104319642624	0.1121814137184435
357	11.866667	2.747253043917708	1.022805981294052	0.2613525558560151	2.736043500455878	1.19996249037767	0.2503475822815154	2.73438107352124	1.342192111818364	0.252455361974425	2.755986403780204	1.556613488718438	0.2751109357065473	2.733953956094626	1.520345588638086	0.299198534572487	2.663675057907382	1.494339197287786	0.4203087360202416	2.623431227973951	1.292633322050489	0.6032918971525958	2.613053248455043	1.212394648495945	0.3852710211484663	2.654185234048172	1.171701336701276	0.3211149585728973	2.615135052953472	1.158426142490484	0.2309138927340938	2.603255969076276	1.188058426607263	0.2506253199906187	2.772502353480974	1.521722944609231	0.2449220748304869	2.846216080282496	1.506707866726607	0.1376933624832391	3.05496913724689	1.356236346892234	0.01880945231916319	2.899072138924079	1.217386350436083	0.06068136185301835	2.811826551122853	1.211827542869642	0.09865843658185505
358	11.9	2.749991395432863	1.025455084759454	0.2620143866688404	2.737519668045391	1.202727576273319	0.250874837657424	2.734006018566022	1.345095880539703	0.2526721798928059	2.754955039420554	1.559884752628002	0.2748963416301665	2.731804734671428	1.523776632337652	0.2982575530703674	2.655556833834284	1.49933495702718	0.4162796299337274	2.604134669527582	1.297480521963584	0.5966977733288971	2.603750570612184	1.215719997025098	0.3781584202159046	2.653957109139829	1.175439996983363	0.3202364826970224	2.616232408884875	1.166904700142361	0.2272306872998788	2.605391279666652	1.191205342464494	0.2443720101578342	2.772756491690734	1.524722296554421	0.2456543380901622	2.850712951528191	1.509900632991833	0.1415494409341575	3.063199237026064	1.35540047493523	0.03655809877991865	2.897425641618811	1.251247020512228	0.05628075390049026	2.806538580922955	1.268176614027	0.08293936345016426
359	11.933333	2.752949901126552	1.027793213704275	0.2626730825091021	2.739290502551828	1.20514406058168	0.2513413126189377	2.733918107469836	1.347613555382807	0.2527346741487521	2.75413688454646	1.562746031351663	0.2745525965881901	2.729902849288104	1.526789136793624	0.2971071202951956	2.647616765869979	1.503743813669618	0.4115649708922708	2.58566833408704	1.301562792487057	0.5889318464507972	2.594203343581703	1.218313048952929	0.3707450189865785	2.654575492965964	1.179123715630174	0.3201952609764916	2.618126963064302	1.17410267083833	0.224401712736959	2.608711046564169	1.19397218323435	0.2385863459979063	2.7732164568659	1.527329904997877	0.2463295581670923	2.85507114227789	1.512711094854409	0.1456067364476277	3.066408200946258	1.351170065568624	0.05585537858762837	2.894409107170963	1.273110926514468	0.05749507736699274	2.800034582196321	1.30221039500297	0.07246080855933221
360	11.966667	2.756140887298379	1.029749902537398	0.2633146352785067	2.741392422375914	1.207130997094501	0.2517348481171015	2.734223334035186	1.349656607396029	0.2526412174385957	2.753605015507026	1.565091422273061	0.2740890477588286	2.728338805641313	1.52926893849257	0.2957556123757573	2.640040037590492	1.507421109486777	0.4061729577835426	2.568323854723098	1.304812064186115	0.5801832693466816	2.585672059925353	1.219972027446394	0.3631668086565899	2.655903039245029	1.182489076523814	0.3207460638163205	2.621346175235107	1.179370803372936	0.2222628282884717	2.613388822988131	1.196224036749202	0.2334949441274115	2.773945257809977	1.529452934317299	0.2469522489518833	2.859479152604377	1.515038135797688	0.1499269303319835	3.066042726871698	1.344149019924174	0.07608927810837778	2.891509224691168	1.278333805565224	0.06450619776284347	2.794767142198509	1.304933963177234	0.07149614795509776
361	12	2.759576822651773	1.031287959878193	0.2639077994939928	2.743860229281409	1.208646925812263	0.2520337384272113	2.735038823669198	1.351181937972874	0.2523817713281415	2.753451758167938	1.566862580171601	0.2735116239969372	2.727217364740413	1.531151210415943	0.2942064563939381	2.633019582667123	1.510297518042536	0.4000887659402002	2.55232524093309	1.307217819239568	0.570440593967857	2.578900351856105	1.220708349667747	0.3553373566095182	2.657457668555776	1.185317225034746	0.3212163875580919	2.625828567213515	1.182722598813305	0.2202370819195767	2.619276668398234	1.197950216234868	0.2288845661709226	2.775026737690212	1.531043224651192	0.2475223250680244	2.864142886401186	1.516849947527351	0.1545437552946615	3.06440044355816	1.335903902081873	0.09589351460341358	2.889721867212697	1.275044138021643	0.07442228746254084	2.79192051022725	1.29795986103081	0.07678465555754511
362	12.033333	2.763247894312276	1.032375708526954	0.26442214895386	2.746697494448027	1.209659564663457	0.2522178882264691	2.73643705769532	1.35215978055065	0.2519476413748916	2.753733022631895	1.56801983277727	0.272823524003703	2.726602072856693	1.532390994773335	0.2924618058460878	2.626696998076638	1.512338734845034	0.3933055911443749	2.537763115388782	1.308742012442485	0.5596136190228441	2.574209302996241	1.22067902938491	0.3470496293079165	2.658991196365704	1.187470678633915	0.320874510150166	2.631320645760076	1.184584843369615	0.2176951897846528	2.625917242718967	1.199177340103906	0.2242840537706423	2.776511486948923	1.532068420558816	0.2480369532405375	2.869179682373511	1.518135348242983	0.1594629355860896	3.061080175648228	1.327507128610655	0.1138624390279593	2.886276647065869	1.270909717041196	0.08388512316667773	2.788376724469989	1.295502974723809	0.0832146860564723
363	12.066667	2.767147867221694	1.032996506433835	0.2648355764407893	2.749913662021769	1.210153695128029	0.2522744505557573	2.738480761288571	1.352578789975931	0.2513362108390668	2.75449807022577	1.568543683477533	0.2720305120824705	2.726545484993521	1.532966513556653	0.2905280153414206	2.621200591378936	1.513521787396733	0.385826486479396	2.524687176852037	1.309326943392362	0.5475473609890811	2.57178377464426	1.220080125023135	0.3380616070651271	2.660772297246436	1.188934279700042	0.3190299718018298	2.637653061033888	1.185475495382727	0.21406020485377	2.632778622614936	1.199951377215308	0.2191122122075512	2.778446032048199	1.532512964756624	0.2484955799451282	2.874703776997644	1.518893492592404	0.1646903106231746	3.058798705207084	1.32044429619149	0.1293476974900217	2.883340298430372	1.269997472674056	0.09108039309075365	2.78558681049689	1.299654513976025	0.08703131182301975
364	12.1	2.771286817555984	1.033165389314788	0.2651390952401279	2.753517696486339	1.210143148661461	0.2522039551319489	2.741193424684301	1.352452507005136	0.2505579526369128	2.755779853487275	1.568436128323488	0.2711467604601952	2.727079618803038	1.532883484461787	0.2884236575399361	2.616633843232545	1.513850357966477	0.3776922070807058	2.513021235264286	1.308973402392661	0.5340761092718206	2.57153572565826	1.219092744823652	0.3282064883238759	2.66305758849812	1.189748910043512	0.3151713703503415	2.64473522487086	1.185738404640859	0.2088883829332	2.639623081540493	1.20027045927532	0.2129993264239418	2.780858849004125	1.532378423619523	0.2489046472039916	2.880793774693261	1.519119715772951	0.1702434873567168	3.061299846041214	1.315974041165878	0.1430644744372403	2.884645340008043	1.267904299210806	0.09611626872711289	2.786674439566165	1.295897261229311	0.08773300405981217
365	12.133333	2.775671543740134	1.032939646860302	0.2653390278885275	2.757504295134622	1.209683461022714	0.2520222843341158	2.74455077185932	1.351833758141966	0.2496368996204766	2.757594709685679	1.5677374298957	0.2701967609854325	2.728217576826874	1.53219249976541	0.2861827725258295	2.613075700471466	1.513358319305059	0.3689941571965945	2.502684702402031	1.307819133282555	0.5192720611057843	2.573042331813603	1.217887682889999	0.3175383196713601	2.665841129726746	1.190002756050475	0.3092265068666428	2.652502272965855	1.185648427901783	0.2021381226524084	2.646463842503709	1.200099840676734	0.2060545041640652	2.783756779935836	1.531698877991876	0.2492780968759269	2.887469989735777	1.518834237637692	0.176139814737017	3.069883264370867	1.314526385319103	0.1563997504761556	2.893986118892018	1.266280169868502	0.1003676626623268	2.795108572518961	1.287901706672505	0.08797993162708699
366	12.166667	2.780306652585153	1.032385028410574	0.2654542542213645	2.761857172522797	1.208840522394709	0.2517600080852542	2.748490615082724	1.350784825205376	0.248610024430752	2.759941730975528	1.566503114135268	0.2692083061953535	2.729954695945071	1.530963966921737	0.283848839994121	2.610579558068781	1.512100822108101	0.3598609147539454	2.493653616804335	1.306059299465176	0.5033582125245656	2.575807756995844	1.216588459403649	0.3062485271461439	2.668947534208476	1.189766470942189	0.3013453004201847	2.660976443159494	1.185352995056	0.1939602703679028	2.653666983932951	1.199381096129105	0.198724667522618	2.787125473991487	1.530518042781955	0.2496318941128097	2.894669137848132	1.518026364971677	0.1823666759681533	3.083158597919171	1.315359588444153	0.170701831202354	2.911909150171703	1.268029925772282	0.1049223625147845	2.81184078816862	1.282969482579874	0.08895219657701461
367	12.2	2.785168319002458	1.031526932539415	0.2655128265066652	2.766513223658546	1.207641002710583	0.2514589733204757	2.752871552605487	1.3493280020721	0.2475239578139476	2.762779919055121	1.564756471226931	0.2682076554210752	2.732245673557034	1.529236575936729	0.2814712129036293	2.609136063220417	1.510137386431286	0.3504631289129583	2.485879356889262	1.303803861079357	0.4865923383897452	2.57953838388527	1.215213467903324	0.2946121964239589	2.672321480060254	1.189045663128828	0.2920154629975136	2.670169362701805	1.184890769044978	0.1848661219790641	2.661626520950215	1.198022373573739	0.1915149524491072	2.790903682323586	1.528845037121651	0.2499787906273637	2.902168992066243	1.516612283541745	0.1888455051821936	3.097383718255215	1.316812365320983	0.1862986311216028	2.932619748149345	1.26812490707629	0.1100061466359687	2.831865180677655	1.277136295388311	0.09113991054778679
368	12.233333	2.790201462069898	1.030350336212851	0.2655443859922881	2.771381241078868	1.206075338536644	0.2511647942777231	2.757524787099221	1.3474529101113	0.246429636596621	2.766042951251908	1.562498012045963	0.2672176985519598	2.7350229669867	1.527022561471348	0.2791011326893174	2.608695719578666	1.507516325393455	0.340993991684881	2.479293453375873	1.301107336890217	0.4693318499815694	2.583919358048944	1.213721227218693	0.2829506206125277	2.675810594070358	1.187811844891913	0.2819747609582721	2.679960094273064	1.184289397185013	0.1756039192614457	2.670245781332302	1.19600502056145	0.1848974728549731	2.795003044844443	1.526666798814999	0.2503269565240818	2.909666656138998	1.514502164720976	0.1954366375192282	3.108346486164188	1.317293910574237	0.2025289009971522	2.948343463382434	1.264136263003932	0.115527989927045	2.847933857952837	1.266698704442878	0.09487174368818402
369	12.266667	2.795359670360147	1.028814897491537	0.2655787861021275	2.776398414516648	1.204115613549239	0.2509196512470308	2.762339794970729	1.345137497651375	0.2453745031385695	2.769673033281456	1.559726702732616	0.2662574118869544	2.738229633502578	1.52432524681277	0.2767847741713255	2.609201281150688	1.504292228916728	0.3316185473708553	2.473851076698165	1.298077402048619	0.4520031302103084	2.588665164310215	1.212037741609086	0.2716302207427258	2.679282427947248	1.186016226942312	0.2720458043126772	2.69015246011985	1.183513371716492	0.1669528361260273	2.679374348601647	1.193423717346624	0.1793331940633715	2.799353022025584	1.523972230975787	0.2506816478610659	2.916960439589746	1.511673099357761	0.2019970795757655	3.115888557935077	1.316393761494218	0.2184490820655934	2.958330270761927	1.260203942283353	0.1211834856137152	2.859038343384528	1.254444710538909	0.09999543650325489
370	12.3	2.800595690824492	1.026855628025463	0.265639972268962	2.781510859645514	1.201711244113357	0.2507555564793434	2.767242029522179	1.342340923108323	0.2443976822171566	2.773596637112729	1.556426838299863	0.2653405346319327	2.741793099083835	1.521123532215224	0.274559514813036	2.610548433252365	1.500516163462212	0.3224630771258189	2.469527549186162	1.294762256950583	0.4349614419760278	2.59355182297485	1.210050576989948	0.2609597502454289	2.682670588365713	1.183607288764163	0.2626507913766352	2.700469956761329	1.182515600181242	0.1591772163735523	2.688785292471058	1.19043953801614	0.1748297074493506	2.803879634439936	1.520743022569709	0.2510444586158607	2.923916822936162	1.508161872005617	0.2083949454728947	3.121290632829591	1.314349385959318	0.2329693391451565	2.965238997116463	1.262268813807078	0.1260892057297913	2.867540814112362	1.252082324105096	0.1037023010060352
371	12.333333	2.805835037598271	1.024396177981131	0.2657499677703655	2.786660606524115	1.198799242035437	0.2506971255255998	2.772185458468659	1.339010983575259	0.2435353603362765	2.777740614909932	1.552568941801855	0.2644833256603114	2.745640085751918	1.517377414862412	0.2724619527563842	2.61261928612367	1.496212934744647	0.3136461439181409	2.466406444876095	1.291032409361179	0.4184190100369032	2.598772996303969	1.207649724303858	0.2511422064724243	2.686350353703463	1.18056390304069	0.2538472147904779	2.7105651158063	1.181273506429318	0.1520387050860506	2.698389796960235	1.187176538867385	0.1708507770186301	2.80851682161901	1.516952530743619	0.2514203436129411	2.930465103592085	1.504023516407943	0.2145393827853452	3.125587649971655	1.311279243792344	0.2456219511699117	2.971674200667419	1.266535148003167	0.1296604968197443	2.876063977771894	1.256613020721264	0.103815464584823
372	12.366667	2.811001023552461	1.021389451652959	0.2659297316862263	2.791815641248002	1.195344346516247	0.2507614946694981	2.77718201697101	1.335124237138793	0.2428186192955504	2.782055835259009	1.548147983609415	0.2637048754255458	2.749721775120328	1.513070001950336	0.2705264661465236	2.615320721657746	1.491417998176562	0.3052546401546861	2.464653160115124	1.286740336509723	0.4024061545081153	2.604898089680356	1.204764224568941	0.2422858226965507	2.691056715429879	1.176881511921153	0.2456509719035836	2.72041634550001	1.179717285827309	0.1452497607448802	2.708615660638712	1.183580868351968	0.1669631428957583	2.813229019360017	1.512600972942995	0.2518183855316303	2.936633211194234	1.499345391969158	0.2204038072242778	3.129452350952004	1.306962462668272	0.2564379224918511	2.979417835112718	1.267936619469971	0.1317243777900518	2.886177326932592	1.261500253676225	0.1006193362547933
373	12.4	2.816021592805726	1.017844290811862	0.2661938084692987	2.796943014147279	1.191368945422289	0.250955611063411	2.782241291692842	1.330717855236725	0.2422696785097468	2.786496652246388	1.543219053089689	0.263026453514277	2.753989979806653	1.508247411884326	0.2687863382191151	2.618555690211883	1.486216994380256	0.2973809559429615	2.46446945952606	1.281825308855547	0.387134492219321	2.612309620140088	1.201336323569892	0.2345208733419611	2.697277304426529	1.172538927111556	0.2382043425176124	2.730380344024563	1.177531643426273	0.1389018804697744	2.719656822954372	1.179366851690435	0.1632320968933922	2.817985456037996	1.507745892385558	0.2522487476945284	2.942482828111097	1.494253169565716	0.2259897932184264	3.132752262855084	1.300956462465354	0.2652679733799333	2.988033331411906	1.267351988069211	0.1321402196322083	2.896401673030717	1.264853059832636	0.09632356787052555
374	12.433333	2.820826363425517	1.013828288582318	0.2665449311936557	2.801991670503434	1.186956977727929	0.2512724465807693	2.787337324741055	1.325894278993765	0.2418953430279162	2.791013944411243	1.537901856056189	0.262469237882612	2.7583892654603	1.50302490751317	0.2672722168549177	2.622224990245973	1.480720135198263	0.2901523967256407	2.465748547998035	1.276357408401165	0.3728916485117714	2.620948964636217	1.197317255871807	0.2280268359856403	2.705029614141898	1.167526824310983	0.2317822286533607	2.740873716013354	1.174232799627319	0.1334259625271797	2.731220184140729	1.174196902826274	0.1599910038239141	2.822748567365359	1.502505007849289	0.2527183582847276	2.948071492068675	1.48891013936468	0.2312998269762222	3.134764021473892	1.292799778241242	0.2719857628102709	2.994793837018281	1.266853774978751	0.1310433607546472	2.903613794076747	1.269399255573212	0.09286413878647713
375	12.466667	2.825339430741048	1.009452493636444	0.2669719572190057	2.806882332337117	1.18223390471298	0.2516919934618828	2.792392697315746	1.32079502037418	0.2416884845299933	2.79553288213471	1.532353560105206	0.2620424420936815	2.762835230221028	1.497558240622469	0.2660006733352955	2.626194980584147	1.475066827621628	0.2837097453847797	2.468174937162802	1.270477727040015	0.3599469401048224	2.630428447391901	1.192705898262317	0.2228852061880332	2.714016840452541	1.161861046802221	0.226504631316904	2.752155844542654	1.169328183680518	0.1291125830488966	2.74285238827522	1.167841935007436	0.1574849261710418	2.827453278154718	1.497031173083401	0.2532234020529343	2.953401721138923	1.483468016833599	0.2362970951037296	3.135188913513304	1.282457550912787	0.2769342988235632	2.996928784941867	1.269900041112911	0.1291113306341161	2.905765123879428	1.271029599234415	0.09126789662749014
376	12.5	2.829439942032688	1.004874059813237	0.2674454747004122	2.811478996572865	1.177361397299822	0.2521799820272578	2.797261176995605	1.315589157123051	0.2416285988767142	2.799939128409678	1.526747421451587	0.2617367601218034	2.767202131765871	1.492022821494299	0.2649691361648069	2.630287198126889	1.469422937932141	0.2782034324438245	2.47131859874601	1.264473852225199	0.3487849227568814	2.639799877420022	1.187621100606861	0.2191069259175263	2.723192927462271	1.15568625486954	0.2224196686388713	2.763753075724122	1.162598613714531	0.1261497620464204	2.753576292592374	1.160353729498194	0.1559412321526029	2.831991777442592	1.491493842225085	0.2537441294237235	2.958376865329248	1.478076938218368	0.2408694048377909	3.133587101125964	1.270592772446783	0.2796704580397785	2.994031068768412	1.275924467034186	0.1254826684019344	2.902389470860438	1.271637118400975	0.08968452611349884
377	12.533333	2.833011895448409	1.000283401367043	0.2679269629558007	2.815634538161214	1.172527976983257	0.2526931143839093	2.801771762478891	1.310468282977129	0.2416877458086229	2.804099024909729	1.521275535841045	0.2615259093267248	2.771344192849204	1.486615334758281	0.2641562756654511	2.634296617675097	1.463977262749643	0.273752220275603	2.474711996648528	1.25869975289451	0.3398833355633428	2.648121262648115	1.18229675845912	0.2166625340817943	2.731390487935859	1.149291693796976	0.2196104806461948	2.774641312000091	1.154249952988226	0.124636622324965	2.762379395100729	1.15206141746937	0.1554792856371528	2.836237187921121	1.486080523950831	0.2542489135234758	2.962857050556605	1.472899280062707	0.2448677452784839	3.130564014060673	1.258826634320743	0.2804699730811472	2.990275265582996	1.27846721926055	0.1205686060310901	2.897414224154435	1.271081970275913	0.08835368221200608
378	12.566667	2.836007055544163	0.9958588199096587	0.2683842091397167	2.819267492457675	1.16790628827163	0.2531874231842967	2.805816356795478	1.305606799486568	0.2418347615759385	2.807905478640401	1.516113354359809	0.2613747679269569	2.775146305945022	1.481513054541482	0.2635268429519281	2.638056308732675	1.458884772614021	0.2703654171089945	2.47804547539843	1.25340665610419	0.333371395686664	2.65501638308837	1.176960637244542	0.2154150399490428	2.738165178129088	1.143031714474141	0.217987626399395	2.78403237837954	1.144818220979105	0.1243645880396055	2.768949770981152	1.143399068515685	0.1559275320465029	2.84009264576742	1.480964572133638	0.2547034052704517	2.966757298120512	1.468083847327897	0.2481778871263772	3.127232982964905	1.248615208395997	0.2802635948374224	2.988642492910783	1.276835967228114	0.1150540357854918	2.894180722095628	1.273193430994709	0.08642455631409984
379	12.6	2.838433378971718	0.991751245315552	0.2687925486973572	2.822351844881856	1.163637994188278	0.2536210033050897	2.809340081250458	1.301146485731285	0.2420375620103381	2.811282555590307	1.511401513174506	0.261248907556624	2.778527457505518	1.476855963972105	0.2630414954626177	2.641445274096577	1.454240396262096	0.2679677273399219	2.481131542815644	1.248714152071887	0.3291096272294948	2.660370891299628	1.171780402331715	0.2151127737049892	2.743545992840369	1.13727623896166	0.2174378002643319	2.791268993004262	1.135124639351318	0.1250103369133775	2.773475960457778	1.134873961494578	0.1568746975315999	2.843493651910392	1.476287476112944	0.2550772645394754	2.970043360925769	1.463741120420331	0.2507291887557908	3.125126136384222	1.241044471440366	0.2803555398990741	2.989803603575752	1.27478814669567	0.1105771900810882	2.894504067925106	1.280506843463988	0.08377230709893795
380	12.633333	2.840333260484523	0.9880597184203234	0.2691303326791957	2.824898305992372	1.159812707079661	0.2539575548245201	2.812325565999827	1.297174584834093	0.242265236480902	2.814199983304965	1.507222877788762	0.261119500134206	2.781453416902711	1.47272591604853	0.2626639437020852	2.644407017753498	1.450096400535361	0.2664552993272746	2.48388557477878	1.244686844299733	0.3269151122596607	2.664143539331958	1.166850361895029	0.2155412708073761	2.747555920971152	1.132214999252997	0.2178762291167883	2.796132186644584	1.125823801742891	0.1264389743234539	2.776257689031775	1.126914547217923	0.1581049146498086	2.846417220308278	1.472134438794088	0.2553464116630357	2.972735755531444	1.459911653637365	0.2524824665496445	3.124955584714674	1.236352113729271	0.281995487361443	2.992302352062663	1.270661737888788	0.10866716391369	2.8967058643604	1.282334493993727	0.08411600587819026
381	12.666667	2.841772049806897	0.9848370470055834	0.2693795498822085	2.826954605664938	1.156475691207626	0.2541690428502314	2.814805705359179	1.293732660833008	0.2424920310412293	2.816669622785762	1.503614330096468	0.2609620385313302	2.783935642888018	1.469157188789681	0.2623609470479721	2.646952627049953	1.446481079331335	0.2657122018735837	2.486355897150051	1.241350344560416	0.3265579246528196	2.666479331591814	1.162252762220711	0.2165095988353495	2.750320111724871	1.127897107821706	0.2190543455646938	2.798995866362223	1.117416373927129	0.1284780847675739	2.777690115452419	1.119848446650159	0.1594788888462084	2.84887997594815	1.468546397932103	0.2554925914861996	2.974903271878621	1.456577890355649	0.2534286889717414	3.126419356277717	1.233937702316512	0.2852025374599424	2.995383809605541	1.263174453352973	0.1091587395585098	2.899924658894112	1.27903169362457	0.08836771805434478
382	12.7	2.842828607446787	0.9821203659858021	0.269529433986353	2.828580433219639	1.153661478858594	0.2542378790432959	2.816825777785827	1.290851970000913	0.2426986774054004	2.81871405572446	1.500605215860515	0.2607595226882523	2.785997128202816	1.466176801897093	0.2621063285671886	2.649110870736243	1.44341230925506	0.2656113020407292	2.488631803595113	1.238696322142558	0.3278361048312702	2.667558073069714	1.158087697805833	0.2178370814391096	2.751912036776774	1.12429026143762	0.2205819074186766	2.800416922736845	1.110356558874063	0.1308036910482848	2.778095692872102	1.113895653134312	0.1608371707442095	2.85090866264179	1.465555610211077	0.2555052150281527	2.976620672131637	1.453711988778715	0.2535931253086846	3.128562864835525	1.232902267211618	0.2892239943935099	2.998804291001016	1.25308608532124	0.111096671563913	2.903938467370439	1.275592012241386	0.09485386453158445
383	12.733333	2.843584904176895	0.9799416051826125	0.2695768681951474	2.829830010617868	1.151404367948293	0.2541562291432918	2.818420091825625	1.288565028621927	0.2428720767903794	2.820352122042167	1.498229659675799	0.2605018303018475	2.787655714051891	1.463818419465814	0.2618802366145914	2.650904185296642	1.440903974804304	0.2660212079279061	2.490791045275075	1.236674450559703	0.3304875543963741	2.667649668323749	1.154462590374252	0.2193789975495273	2.752540957229859	1.121343446687192	0.222062390021209	2.8009997177372	1.104772615217322	0.1330367211025049	2.777755303514665	1.109185699840893	0.1620206639262194	2.852525891027647	1.463196283939443	0.2553808086666182	2.97795579921853	1.451315190915102	0.2530436260570856	3.131173475049964	1.232649432915211	0.2932132724685826	3.002787655046808	1.239634143326249	0.1136784328362493	2.908665004541175	1.268232070084084	0.101724604604928
384	12.766667	2.844101740305499	0.9783362084009002	0.2695262048198481	2.830733455145613	1.14974579085542	0.2539242961573921	2.819597276995451	1.286913948239913	0.2430050923123827	2.821584876430708	1.496535777306323	0.2601811810425297	2.788909533482401	1.462131608836592	0.2616657883645598	2.652320556005066	1.4390209694201	0.2668135595579093	2.492848627619498	1.235279477650066	0.3340936375266703	2.667091263229985	1.151537247220409	0.2209783920034686	2.75243869804395	1.119080417316077	0.2232598921428683	2.801191869775886	1.100753271763853	0.134896676349233	2.776900599801033	1.105855394332514	0.1628166196385823	2.853736788178127	1.461513536954635	0.2551190202065926	2.978948337872853	1.449445129332402	0.2518729984083621	3.134796674079994	1.233109200231347	0.2961870612692377	3.00687461474347	1.228353041280803	0.1163743475029064	2.913485885428166	1.26075367076117	0.1061218178296798
385	12.8	2.844407528452864	0.9773250946974413	0.2693903411097952	2.83129585991425	1.148714079255918	0.2535497123034157	2.820349215637755	1.285928952981942	0.2430943181059808	2.8223993430507	1.495563703741936	0.2597863061628694	2.789742258802204	1.461157637312421	0.2614446977879102	2.653324151843122	1.437840106956527	0.2678744938341038	2.494731028534908	1.234522501889249	0.3381612823386835	2.666281571311703	1.149507614969032	0.2225077722443937	2.751905422704824	1.117588998706005	0.2240880236197296	2.801351927581107	1.098238606879835	0.1363085422908618	2.775675076585919	1.103941867401022	0.1630217565228306	2.854532565577473	1.460543708224751	0.254716874682993	2.979608861334123	1.448177548491717	0.2501594068049357	3.139762799916806	1.234417202250718	0.2979482714034355	3.01069005224489	1.223551569777253	0.1195131777531854	2.917886809637747	1.259158725973743	0.1081193286170765
386	12.833333	2.844497676184537	0.976905136632761	0.2691908331079312	2.83150029315491	1.148312862056934	0.2530455113120629	2.820658559775394	1.28561822735171	0.2431420072036712	2.82275213778407	1.495334235329899	0.259308992858707	2.790108328527521	1.460913289219127	0.2612037908948069	2.653832364504941	1.437399347391924	0.269105205423132	2.496281074720269	1.234332231754274	0.3423783230744837	2.665499707756394	1.148489478464055	0.2239586057582169	2.751205601696421	1.116906246597639	0.2246745293548716	2.801475246675191	1.096981202867608	0.1373609042086954	2.774171315219252	1.103336825905486	0.1627447054216198	2.854878445706555	1.460307462300733	0.254173701382197	2.979908780979199	1.447602384788568	0.2479791847526378	3.144754833650251	1.236687858341322	0.2993560976719564	3.014751404684171	1.217229135231929	0.1240267939466659	2.922726360055321	1.252201991844434	0.1105915584307998
387	12.866667	2.844362586995796	0.9770665573330336	0.2689462854087361	2.831326100702144	1.148534403835804	0.252425599324465	2.820508989646467	1.285976979082607	0.2431529088006352	2.822579792754198	1.495849587167288	0.2587440479314599	2.789945262171585	1.461393040455584	0.2609351357146481	2.653740371066489	1.437725892844552	0.2704174202248427	2.497413491804153	1.234607643992123	0.3465366688525578	2.664782218252029	1.148498536111955	0.2252352908530016	2.750405415369648	1.117054575356241	0.2250914691308039	2.80122218955948	1.097022423489148	0.137965314142139	2.772482656162101	1.103913353457735	0.1620437587723196	2.854721860894325	1.460811736221444	0.2534897899744931	2.97978764699589	1.447837165033574	0.2453910981106381	3.148820082518046	1.240313150136041	0.2997041632546004	3.01885138837897	1.20876067894058	0.128763070869487	2.928106453657855	1.242918222607206	0.1127311689730694
388	12.9	2.843989659352602	0.9777948733094745	0.2686723561977981	2.830747628721215	1.149361295004646	0.2517066509096181	2.819876548932232	1.286988200872425	0.2431357131961524	2.821835024342644	1.497093722299084	0.2580942571903441	2.789207015614295	1.462576420931828	0.2606424607146149	2.652977311309598	1.438835379242865	0.2717757231677193	2.498089059859714	1.235313579966231	0.3506354380212611	2.663962012605301	1.149473909973681	0.2263157293813781	2.749435832964409	1.118065295065014	0.2254508963599448	2.800032172918843	1.098676371724441	0.1379978625165578	2.770629777135671	1.105605161522197	0.1609498465407746	2.854019984423867	1.462044079811793	0.2526691078729651	2.979186895927823	1.448938612721845	0.2424303201831034	3.152438021444547	1.245625264764333	0.2979283859805961	3.023124067217128	1.202607551774807	0.1327872944235887	2.933648113488011	1.233775735982279	0.1131150884817941
389	12.933333	2.843348131293976	0.9790728776701908	0.2683842638502993	2.829744162462386	1.150773442052693	0.250912784456135	2.818757295812829	1.288631141368874	0.2431081968521157	2.820521964484836	1.499042706241	0.2573785524940761	2.787900059278173	1.464441639233294	0.2603501839324921	2.651561278957091	1.440764342690593	0.2732248514322609	2.498361680063226	1.236548964841721	0.3548351291408623	2.662948462519458	1.151334377051894	0.2273279895677039	2.748327095421831	1.11996120904127	0.2259626981720675	2.797607934992765	1.10219862701539	0.1375364481149259	2.768668470878672	1.108410617193301	0.1595147320367599	2.852771271705156	1.463979525721517	0.2517259042544459	2.978093810018485	1.450884519605754	0.2391277907334378	3.156207518585366	1.252428421540243	0.2937738587467648	3.027519843864598	1.198404998778591	0.1356446159734797	2.939290692498576	1.224914941414305	0.1118809729299594
390	12.966667	2.84238517361873	0.9808814312198826	0.2680984772090293	2.828300273209966	1.152751207648698	0.2500776470975773	2.817170272676041	1.29088446201355	0.243096338894193	2.818694008994083	1.501670056737742	0.2566300084228524	2.786081836388843	1.466970414956139	0.2601011302907121	2.649597887729924	1.443562573122654	0.2748751669619408	2.498346083961402	1.23852176642239	0.359348315597345	2.661701018640399	1.153989266413568	0.2284745311109309	2.747143801346817	1.122749418862555	0.226960018865942	2.79396319325011	1.107653077892921	0.136939652879912	2.766725159529356	1.11234811065391	0.1578805189994776	2.85101403142955	1.466585725487488	0.250683382498983	2.976538605965803	1.453583928191157	0.2355230206185295	3.160011928345333	1.259733024306457	0.2877450957116401	3.030509138585812	1.196104882755405	0.1364308661904964	2.943183188502049	1.225291856794575	0.10985728101004
391	13	2.841016328926512	0.9832192370416544	0.2678224258074823	2.826380001838867	1.155293103688336	0.2492385615402786	2.815116449842276	1.293739860708524	0.2431238905822928	2.816397000532816	1.504958974074658	0.255874173938643	2.783805430177131	1.47015690903684	0.2599357785921875	2.647210705047077	1.4472442405056	0.276872920364404	2.498100514354324	1.241483853347862	0.3645353165658478	2.659806696034514	1.157329922282589	0.2299964306639018	2.745448305145366	1.126380463306765	0.2288381440801182	2.788880783683096	1.114592048749499	0.1367958615224959	2.764368266072289	1.117340079771125	0.156438911184981	2.848774365960744	1.469838612076026	0.2495552537542914	2.974499457025826	1.456908519200043	0.2315982198570086	3.163275430193221	1.266505169862324	0.2804049778548837	3.031493145144775	1.192860288277306	0.1346501897089259	2.94386097011648	1.230157672488193	0.1072351216299504
392	13.033333	2.839134114861692	0.9860983280029454	0.2675503246300851	2.823925895277533	1.158409713362471	0.2484318937609708	2.812571672918786	1.297194848805542	0.2432054416382068	2.813651478495548	1.508892563127555	0.2551259822190273	2.781102532776349	1.473994680308039	0.2598871242153404	2.644519386696352	1.451749132742787	0.2793849186121161	2.497599661333859	1.245612607399252	0.3707826297955613	2.656667543675556	1.161242826851642	0.2321656317664496	2.742527552217043	1.130756631080504	0.2319769385976521	2.782153690214028	1.121945961494941	0.1378556834073335	2.760712213447577	1.123143523362056	0.155788448644325	2.846051017822322	1.473716124582431	0.2483427836970337	2.971876953196119	1.460724343519103	0.2272735947851342	3.165133715297147	1.272084696741485	0.2724242249253654	3.032071178865307	1.186359863943917	0.130809378604093	2.941762314900724	1.223381086829891	0.1048736463497508
393	13.066667	2.836642587120263	0.9895389017477551	0.2672674154333529	2.820868299873581	1.162119598223691	0.2476870520560364	2.809480851462903	1.301254459948504	0.2433473744725184	2.810437851092972	1.513458239683086	0.2543983316371197	2.77796507222526	1.478478969130302	0.2599835571051305	2.641587929723757	1.457031032337606	0.282591180145348	2.496905642718955	1.250994015704802	0.378523947060226	2.651984075613049	1.16568422517466	0.2353045004562777	2.738083698973525	1.135867780164591	0.2364923425901124	2.773908128671605	1.128954287397613	0.1405239186833284	2.755071380825175	1.129523914069996	0.1563425898947668	2.842805677791632	1.478203413493574	0.2470450529591751	2.96849728302991	1.464967417064907	0.2224427110130853	3.165394419356232	1.276839239511987	0.264068733616186	3.031011412713004	1.18710446866966	0.1258817286097818	2.937131904195669	1.216287661728255	0.1029094836126502
394	13.1	2.833433630053736	0.9935365560448721	0.2669629838278301	2.817108882464409	1.166414869888252	0.2470270955532327	2.80574559492002	1.305899778302785	0.2435521450196329	2.806699873261822	1.518619427689933	0.2537094202869033	2.774344281425861	1.483577584674288	0.2602532102875769	2.638412962779333	1.463036694920813	0.2866873913165556	2.49607575253225	1.257531225569543	0.3881556748831939	2.645633342109999	1.170618676365159	0.2397353300337992	2.732036656155462	1.141638642198324	0.2421578153330572	2.76457966719433	1.135264895431422	0.1447886809709016	2.747163820030748	1.136253797572231	0.1584196595354576	2.838966513736517	1.483264437539875	0.2456676508765853	2.964127018152477	1.469596676887221	0.2170228877625163	3.16377754187659	1.2814952300331	0.2553550465486618	3.024518570110027	1.208495711219479	0.1212673834226586	2.928160961525524	1.226847266379662	0.1025674005129366
395	13.133333	2.829435372998139	0.9980296807378676	0.2666245083742814	2.812588816948501	1.171230488780288	0.2464647765282308	2.801311334884229	1.311058926275347	0.2438136133919061	2.802432865937632	1.524287943620548	0.2530799346208624	2.770241877909161	1.489204918090533	0.2607180901838377	2.635053774043831	1.469690906964342	0.2918074569344769	2.495264015713078	1.265054198393722	0.3997984546583443	2.637763819869414	1.175972204879876	0.2456669674856426	2.724529823062646	1.147899240081426	0.2486133814814282	2.754330099440168	1.140758757373286	0.1503032556422101	2.736983663084014	1.143153666407627	0.1620227114984299	2.834510798482625	1.488812615680865	0.2442214378895878	2.958618319380424	1.474543895611735	0.2109836290895743	3.158961781709805	1.285847399012412	0.2458166895452833	3.011443023374526	1.238351683794819	0.1182181648622663	2.913351773031506	1.244813654340524	0.1031065631841868
396	13.166667	2.824651910646471	1.002900973799134	0.2662381300483777	2.807329303939718	1.176445827272118	0.2460049277598317	2.796207526758614	1.316606841137334	0.2441211626053154	2.797711229540602	1.530323292211166	0.2525350953039676	2.765739888051006	1.495221099020664	0.2613958934596491	2.631676115832006	1.47688036766761	0.2980122180520241	2.494864596363799	1.273271960331152	0.4132720507958667	2.629028920453215	1.181619822387779	0.2531584357023008	2.716219026075824	1.154381757410171	0.255424426216578	2.743329945448433	1.145524586960173	0.1564543409184921	2.72515410789387	1.150111817298145	0.1668680940160717	2.82949266996342	1.494710506462623	0.24272565983854	2.951974523437617	1.479731079856072	0.2043736346601666	3.150667146812178	1.289580249121752	0.2349901899534364	2.994592584097397	1.255871545468344	0.1157143224380437	2.895571066904131	1.255306115326116	0.1029408699325584
397	13.2	2.819150965659142	1.008008413428878	0.2657958128851361	2.801411577144781	1.18191688582792	0.2456490033121007	2.790520493194467	1.322397709287773	0.2444657746509759	2.792665103985194	1.536568188114531	0.2521005024541368	2.760975546334395	1.501470198910724	0.2622987293981802	2.628509411493786	1.484481201886667	0.3053005620027969	2.495320541936086	1.281947296364906	0.4284110834685643	2.619958471399515	1.187454573823101	0.262190738499018	2.707632054520297	1.160844846912223	0.2626257156583015	2.73142451423502	1.149869375480992	0.1629902586353602	2.712241291020371	1.15717750218634	0.1725975600145646	2.824021848481393	1.500802228989916	0.2412054664354672	2.944320050194559	1.485087752953438	0.1973068708820751	3.140633977764924	1.293079156769054	0.2225668270406845	2.978135852462219	1.26025663976536	0.1122932473679738	2.878642363019903	1.258766590952018	0.1007593544880945
398	13.233333	2.813043645785883	1.013205041147849	0.2652993796679141	2.794955158608595	1.187491918173382	0.2453951455953746	2.784375241919314	1.328278599568327	0.2448426971941735	2.787464669707952	1.542860322551652	0.2517958693995214	2.756124674912126	1.507793908400297	0.2634284429053908	2.625824160388192	1.492326488925373	0.3135985089753501	2.497042930662985	1.290855582900987	0.4449890822990738	2.611004318985159	1.193383079062847	0.2726577141693992	2.699307858238503	1.167142832367688	0.2705653646207762	2.718269299759473	1.154225639502983	0.1699868753863631	2.698721278156659	1.164469685421097	0.1789393039086405	2.818248985444112	1.506924401555926	0.239687591182955	2.935870267052369	1.490518803840214	0.1899483160267947	3.131153967160918	1.296958422009249	0.2089961640455991	2.965495156431438	1.259400387143975	0.1073713318980614	2.865756184721797	1.258217127749006	0.09671111997745113
399	13.266667	2.80648094683343	1.018348339265253	0.2647605489203407	2.788104807461103	1.193019674441688	0.2452385462846064	2.777918273215607	1.33409676831763	0.245250067397496	2.782303442627103	1.549039707722144	0.2516265571216095	2.751385362228606	1.514039792134735	0.2647703642587435	2.623896052837941	1.500217267550655	0.3227316974237987	2.500364054162143	1.299790038387385	0.4626195506254391	2.602519082528237	1.199305138642297	0.2843085868309192	2.691626333838844	1.173204036645051	0.2793866859499443	2.703960626163108	1.158928625366075	0.1776198575349532	2.684976542697062	1.171991280234556	0.1857991942726133	2.812349549112508	1.512912892447535	0.2381927176834099	2.926880486266604	1.495890423336193	0.182458015700227	3.122083925752929	1.30112331927497	0.194506089741717	2.955063667723401	1.260244005667261	0.1006173295686623	2.855415467612025	1.259568643758218	0.09132266046932502
400	13.3	2.799669121273087	1.023278313069153	0.2641915997729178	2.781037346570985	1.198326542657143	0.2451669162933093	2.771318089962022	1.339675868892701	0.2456786056445203	2.777373634308124	1.554925065785054	0.2515755702709894	2.746955390846448	1.520030910824223	0.2662842342415541	2.622971127772385	1.507924597151111	0.3324256894898616	2.505600854218801	1.308450365733024	0.4806159402212822	2.595060150162771	1.205063083008904	0.2966757064711901	2.684984804189968	1.178908394269201	0.2886300305507976	2.689316528637791	1.164099769681946	0.1857010445361038	2.671565820003346	1.179440674120817	0.1929706896077412	2.80650403156302	1.518585053279829	0.2367272525930667	2.917619215958992	1.501049144341393	0.1749601721993133	3.111933107376829	1.305089462796544	0.1790812250868108	2.942464039500092	1.265183310753413	0.09233968409547359	2.843267497391893	1.263488309333088	0.08506511173496903
401	13.333333	2.792866915195063	1.027816408087344	0.2636082545806447	2.773982729373741	1.203221314862866	0.2451661917326235	2.764803953665209	1.344822783978328	0.2461194248310108	2.772859864610969	1.560323309928112	0.2516194014483968	2.74302956762815	1.525569639981167	0.2679215171198548	2.623261379752977	1.515158426728537	0.3423722780930857	2.51294870445293	1.316439950108147	0.4982486924015855	2.589240875207037	1.210494513740438	0.3091912347004818	2.679694410688873	1.184114128142602	0.2974771708580082	2.675506200380104	1.169582709694334	0.1937514375008076	2.659365665895747	1.186337561459962	0.200204254395386	2.800898542199666	1.523753190446254	0.2352952763794674	2.908375341242375	1.505839961465182	0.16756691896339	3.098862723317262	1.308163186362456	0.1628674971008211	2.924917050185499	1.270446251428778	0.08396179594196808	2.826190317662864	1.269083778071617	0.07897485236026312
402	13.366667	2.786374287870095	1.031766945030282	0.2630377777378103	2.767219630707343	1.207495560572476	0.2452268272057216	2.758657733796143	1.349326645442267	0.2465675387244526	2.768922732164428	1.565027182499724	0.2517338509896597	2.739783411406586	1.530434458806664	0.269632594147418	2.624934918553959	1.521593161144456	0.3522804645274221	2.522465307699283	1.323368341376394	0.5149546287556056	2.58550210304368	1.215411511052976	0.3213872720109018	2.675887136031822	1.188612177545714	0.3053209455793846	2.663305532264884	1.174982438054788	0.201397958154358	2.648960114151425	1.192219374514972	0.207368383560358	2.79571030966649	1.528223429630328	0.2339025450884629	2.899405970689983	1.510096161873551	0.1603647088116943	3.082978506814114	1.310315727929098	0.1461653149610009	2.902368111556456	1.270837041078426	0.07706896311094497	2.804113845346529	1.270799009566069	0.07473761639731029
403	13.4	2.780515412550917	1.034951852486658	0.2625097698710628	2.761061211819405	1.210957194372736	0.2453419455239846	2.753193698455131	1.352989537053054	0.2470179522333583	2.765706444460943	1.56884058133682	0.2518956855371696	2.737381030191667	1.534410504368865	0.2713698318521907	2.628150952585357	1.52692441044565	0.3619032032272159	2.534242766125665	1.328955318306744	0.530353916178109	2.584256147544331	1.219599798377599	0.3329729218364759	2.673717468958365	1.192146483373333	0.3117895708801042	2.653131246688845	1.179972239557809	0.2083663689804661	2.640671266962383	1.196796201048386	0.2143840979385309	2.791108231924361	1.531817798672626	0.2325549980324438	2.890915602739338	1.51365827996168	0.153394317664557	3.068761947095433	1.313012899398487	0.1284752767611405	2.880145709641615	1.26948262933896	0.0710930977811982	2.7827565335071	1.269475437803164	0.07123138821380318
404	13.433333	2.775599530282682	1.03723200986893	0.2620569949939491	2.755818747179801	1.213458027159717	0.2455091335800833	2.748720828491862	1.355658772121416	0.2474692811829214	2.763328532914898	1.571616088896966	0.2520910112547332	2.735958537624345	1.537331188458248	0.2730969905098625	2.633010267551808	1.530903950663609	0.3710478839982708	2.548327393543951	1.333075116688129	0.5443270317780365	2.585758338071362	1.222836128713215	0.3438921689197039	2.673206370422114	1.194441782572152	0.3168486059808183	2.645202049506699	1.184276812825334	0.2145786977487415	2.63439449564295	1.199954284889932	0.2212709581789505	2.787241280746556	1.53440622413451	0.2312645980164457	2.883053663649948	1.516390969200041	0.1466830928217013	3.061758890052803	1.317909612499901	0.1090530480664219	2.867094031040349	1.273177382820483	0.06434888117724993	2.770769836679171	1.270624058798034	0.06590181499493773
405	13.466667	2.771834777753841	1.038509625068874	0.2617110991168392	2.751717794298419	1.214897090165013	0.2457314060225959	2.745455438155868	1.357230385841579	0.2479294165959452	2.761817034428575	1.573258193148135	0.252322099050161	2.73555667604757	1.539081887419037	0.2747984500602707	2.639447331696545	1.533348109880956	0.3796116056162805	2.564620359676897	1.335601222115	0.5570063042182646	2.5899851812079	1.224921165946882	0.3542279614655179	2.67403295877335	1.195235331191544	0.3206866514730112	2.639378115734693	1.187466980122585	0.2200978769188493	2.629718051693084	1.201615148695911	0.2281649626524526	2.784175504007447	1.535909352067164	0.2300539978524517	2.875808730463097	1.518186303773266	0.1402729735177968	3.061051018679729	1.325134125451356	0.08766276454219421	2.86303720540893	1.283657799782848	0.05633106198357593	2.76792644026344	1.279886500613993	0.05882629983312727
406	13.5	2.769267191951921	1.038715096775954	0.2614945893308591	2.748838609255039	1.21519812017987	0.2460121503778457	2.743460426239261	1.357620004812616	0.2484086855239017	2.761111069083351	1.57368250414393	0.2525966968345716	2.736115571160067	1.539564305952833	0.2764677379307203	2.647255143642459	1.534089960873191	0.3875505410027115	2.582866456295158	1.33635175384074	0.5686153603715045	2.596710752014181	1.225677495025569	0.3641374156203004	2.675577176027861	1.194305402249809	0.3235755885861062	2.635487451943766	1.188950625888608	0.2249835938946116	2.626388297040833	1.201645443292399	0.235321558221619	2.781885113323772	1.536256916043722	0.2289475454122334	2.869040494605957	1.518940331259108	0.1342216486000164	3.061506971944582	1.333283999432731	0.0651541148685182	2.861084586901902	1.292566523839174	0.04839231039987123	2.767573127471277	1.289092890190152	0.0543975308227515
407	13.533333	2.767833583129468	1.037830480133274	0.2614107605427164	2.747161122398396	1.214334084005001	0.2463470769921306	2.742696183329252	1.356788966475389	0.2489091090905556	2.76111205283364	1.57284169448392	0.2529138786071036	2.737525464507001	1.5387260919779	0.2780908937559922	2.656176487233091	1.533045107683696	0.394818833678596	2.602747179694758	1.335240805417505	0.579222953287867	2.60561879399121	1.225031831546937	0.373680990961356	2.677304397379201	1.191621582696538	0.325827213614676	2.633547723033924	1.188307714426046	0.2292928456346987	2.624570111659458	1.199968243143767	0.2428948693932467	2.78030165642222	1.535410233701466	0.227959794383098	2.862597726948419	1.518577996322293	0.1285862520041227	3.060717052471046	1.340819013405258	0.04314213989555225	2.860050194963521	1.290416911587051	0.04298372020228852	2.769307735360217	1.285804020665755	0.05800229607415895
408	13.566667	2.767391101304093	1.03591475149328	0.2614378877662079	2.74657462867164	1.212356887918889	0.2467187754823229	2.743029449955896	1.354778668743452	0.2494170091689494	2.761693710698902	1.570764928981657	0.253260109843806	2.7396378746435	1.53659943904155	0.279641717267701	2.665930977112692	1.53024991360247	0.4013583268869345	2.623865528651213	1.332292057132228	0.5886667611088816	2.616215034060807	1.223038176731414	0.3827493834557092	2.678975942343916	1.187342923850451	0.327821597164816	2.633452415953093	1.18530134583635	0.233235187520225	2.624589453316292	1.196599469441575	0.2508078373600365	2.779322416020079	1.533400281803733	0.2270907549774162	2.856323125497357	1.517088270606468	0.1234013545009878	3.058197654638257	1.346543494197397	0.02282803341616496	2.862823812887294	1.270690948082577	0.04141656600204977	2.776633826571581	1.255030114260146	0.07181565343599043
409	13.6	2.767726987727385	1.033121428733723	0.2615252126401766	2.74689120398776	1.209417518627004	0.2470941060583684	2.744258265788897	1.351731879687	0.249900543915332	2.762713355299149	1.567580805485947	0.2536100706184312	2.742278612492205	1.53332202644177	0.2810819351386655	2.676220903186007	1.52586533204409	0.4070873452094371	2.645827342968188	1.327674456666925	0.5965976391416347	2.627660702655182	1.219910858514037	0.3910937452330023	2.680522050826436	1.181813337708515	0.329876957296488	2.634787311746405	1.180066494522057	0.2370258531658597	2.626280857785598	1.191749761427725	0.2587038039580465	2.77882303909259	1.530351609753231	0.2263259334288012	2.850068750221412	1.5145728944863	0.1186684439218164	3.052202446457264	1.349618732386166	0.004282468058777312	2.86802573196624	1.236484181782327	0.04204718798575192	2.787856847195472	1.200091815050678	0.0905415853009298
410	13.633333	2.768594000675366	1.029687960228533	0.2616015413912846	2.747877171442043	1.205759501810801	0.2474291128562186	2.746143087034449	1.347889961943819	0.2503162142396219	2.76404491957883	1.563519190869629	0.2539376345455291	2.745281059162552	1.529137223816843	0.282373425375483	2.68676466520238	1.520181316085837	0.4119402001869664	2.668368794798895	1.321623825151172	0.6025592751873788	2.638819893498551	1.215975637078603	0.3983721280546287	2.682093032142705	1.175523091917082	0.3320743634777409	2.63701187759472	1.173227182483497	0.2406791353236171	2.629145016803903	1.185878471255704	0.2659454235016006	2.778689178063076	1.526484018447386	0.225644798518905	2.843786260968181	1.511262606118745	0.114383198629571	3.040907990939988	1.349973028197173	-0.01299106286192094	2.86902722591736	1.207281175299818	0.04104032461174197	2.794618296321902	1.16542919957771	0.1025736756745074
411	13.666667	2.769759367816298	1.025850742376026	0.2616021860136746	2.749316587625358	1.20163304755094	0.2476841198049319	2.748477871606686	1.343507477278173	0.2506270289913359	2.765620544861809	1.558830814193541	0.2542273221891351	2.748528550294769	1.524310914282323	0.2834922887054916	2.69731985453062	1.513513923644856	0.4159023021204578	2.691232535547111	1.314320344474589	0.6062334636501656	2.648838281149374	1.211569640249083	0.4043182724458061	2.684009713179767	1.168883110398524	0.3343150791500569	2.639791312871846	1.16553801501349	0.2442453326123964	2.632506882363774	1.179474752681444	0.2720237620364815	2.778863048890448	1.522033883431104	0.2250330015102745	2.837562470141017	1.507379424278456	0.1105592621783377	3.025361759382483	1.34815768830832	-0.0291214046703745	2.863992972241708	1.189950023203568	0.03729277940637978	2.795182155436998	1.150670265121288	0.1058098880490753
412	13.7	2.771008066069607	1.02181279453067	0.2614807891885409	2.751014572474104	1.197256029687974	0.2478294078619187	2.751086864929451	1.338808980514682	0.2508073743789186	2.767398547155677	1.553740678515746	0.2544712685892385	2.751929443154043	1.519082481699634	0.2844272421807092	2.707666151758577	1.506197077472834	0.4190061797180329	2.714019542899896	1.306036929721778	0.6075541190823007	2.657346486845696	1.20698676869167	0.4089289947251235	2.686319307608187	1.16214761231053	0.3366272410078989	2.643137809232494	1.157496731918457	0.2480792802751964	2.635770049198543	1.172965920031127	0.2768883821087382	2.779313411629914	1.517211392158919	0.2244810276077425	2.831555454134154	1.503116299732117	0.1072152460643607	3.008122945927513	1.34497530715052	-0.04358091793461229	2.856040533340371	1.180778419324843	0.03203497853178437	2.792592676705037	1.143129374475978	0.104177104969614
413	13.733333	2.772145470172072	1.01774004842291	0.2612101922348861	2.752805715651085	1.192812753895301	0.2478447356505789	2.753836713682881	1.333989871278143	0.2508400036618395	2.769341035396654	1.548454140001954	0.2546613509640146	2.75540063993603	1.513669895458882	0.28517156943747	2.717588121030527	1.498565065155902	0.4213019513427931	2.736263067784702	1.297294430383708	0.6068713556619135	2.66434403982935	1.202507871468467	0.4125708316793401	2.688571065372557	1.155530296295156	0.3393465067330437	2.64733622371033	1.149422872772412	0.2528045876267968	2.638582635084431	1.166732803939963	0.2809583607252094	2.780017130873321	1.512206191767599	0.2239779608152342	2.825968780505486	1.498649058679506	0.1043535306548617	2.991308905598663	1.341022142127474	-0.05580222389069393	2.847557520563269	1.17534623056162	0.02670208066086866	2.788913325323379	1.138758059945723	0.1013299915019023
414	13.766667	2.773010622213885	1.013751275189341	0.2607797737272149	2.754569543359428	1.188446235772908	0.2477163834547822	2.756651118635217	1.329211170321529	0.2507100781365094	2.771410350845834	1.543156549946681	0.254786492990134	2.758870047224911	1.508265179657588	0.285719213954337	2.726899530241766	1.49096305032965	0.4228501143668393	2.757604053365803	1.288725631743468	0.6047430421325922	2.670234188206979	1.198358282861177	0.415717784871794	2.690225305763226	1.149186276275483	0.3428399967374266	2.652723717515478	1.14124786320158	0.2589493232617493	2.640744768807432	1.161113473930088	0.2848008022245143	2.780955071101388	1.507189199621309	0.2235083813628334	2.821042732180297	1.494172415841251	0.101946804271377	2.975973978077812	1.33663499462643	-0.06558326480772002	2.838881940942246	1.170548839313685	0.0220839566174271	2.784513509743456	1.132902844291131	0.09871708065324639
415	13.8	2.773489918598768	1.009928353636456	0.2601940037574766	2.756223910205713	1.184264747465053	0.2474393776676685	2.759484952162961	1.32460299798876	0.2504108796409415	2.773565681642563	1.538009925557379	0.2548366650575424	2.762273239451581	1.503034985545336	0.2860693282922579	2.735451114480358	1.483796884443705	0.4237350655649695	2.77758001916255	1.28100806204502	0.6016852537193227	2.675524385451695	1.194698423336599	0.4187145486682063	2.690987896983663	1.143219598130556	0.3473200589093631	2.659509708413986	1.132719894400319	0.2667556100757303	2.642063763216926	1.156414474228564	0.2888695141919176	2.782103872660023	1.502308003356414	0.2230566342397597	2.816997049225209	1.489868894659683	0.09994691665485346	2.962940048379926	1.332147697914494	-0.07305665199064747	2.830396212302462	1.166137559240004	0.01838700570857817	2.77944296331627	1.127601949085844	0.09647497512885524
416	13.833333	2.773536819358212	1.006354259317469	0.2594762467055985	2.757708819900571	1.180368542987836	0.2470186056435986	2.762275718805839	1.320284891931262	0.2499429802152409	2.775757493924213	1.533159931065841	0.2548110519724338	2.765538453974333	1.498127721874055	0.2862321104368694	2.743076304718961	1.477378387307013	0.4240524080288395	2.795567351805592	1.274494603241505	0.5979355730838433	2.68033096013912	1.191535726079849	0.4216080080730641	2.690741243798699	1.137552765895853	0.3526788154550993	2.667387407935139	1.123724959671439	0.2757973221456925	2.642673857221717	1.152781426516926	0.2932190170463707	2.783428957834428	1.497697399568595	0.2226135746478629	2.813986743050422	1.485877094549459	0.09830836577867137	2.952975524934777	1.327840626327073	-0.07829680542103355	2.823365382055845	1.161798571165144	0.01574183493436467	2.774694374490142	1.12256985709924	0.09483840692237527
417	13.866667	2.773176087661771	1.003110003364375	0.2586639688459396	2.758977878887746	1.176845934590687	0.2464656272335974	2.764926529021756	1.316362384027552	0.2493090097546179	2.777945680574129	1.528730201377234	0.254719708732207	2.768604726903127	1.493664619412874	0.2862287307247398	2.749638760167874	1.471847256199431	0.4239029398554385	2.810876520381013	1.269192463625251	0.5936626621328619	2.68449771045805	1.188725269120727	0.4243431773218552	2.689555104867193	1.132111816628951	0.3584213946845783	2.675124109407164	1.114874227181773	0.2846336736320838	2.64304052675316	1.150306189809542	0.2976641995876625	2.784894260953596	1.49347687816281	0.2221770113337518	2.812069647809541	1.48227457714018	0.09698873310939134	2.946869285090455	1.323992948489449	-0.08147280051880858	2.819617170212784	1.158006567230263	0.01410094607794992	2.77244836310494	1.119304627166989	0.09424120568593974
418	13.9	2.772443436894969	1.000212112770602	0.2577872938243255	2.760005214313372	1.173717880586589	0.2457927912299796	2.767369373935272	1.312869909756235	0.24851392985917	2.780108266213535	1.52476722959064	0.2545835363465025	2.771444609921	1.489677972020344	0.2860914229848688	2.755119306964459	1.467087859780332	0.4234018637420134	2.823590232374769	1.264680034886061	0.5889749131996423	2.687937767179506	1.186067280329297	0.4270461712484561	2.687497283262246	1.12702283291092	0.3639480200150211	2.680667775007562	1.107415180652469	0.291295463250756	2.643176472395631	1.149140963134609	0.3022705924806646	2.786470964673986	1.489701259827851	0.2217516981707023	2.81118343547695	1.479061501101082	0.095947446360718	2.943569899626395	1.320696310996243	-0.08323170326707786	2.817780106227774	1.154805820339119	0.01296295338245285	2.771945236470166	1.116251397693036	0.09408922744469883
419	13.933333	2.771358782858677	0.9976452287041434	0.2568714715113699	2.760760700169391	1.170970383236772	0.2450140930413831	2.769534612420212	1.309802774070156	0.2475669903710501	2.782214620566489	1.521271954841809	0.2544246921370658	2.774027253858367	1.486151956170847	0.2858536944691631	2.759492400178354	1.462893964135757	0.4226451508182958	2.833914162458524	1.260550718034279	0.5840531600804645	2.690358221663014	1.183444777240812	0.4299396117779064	2.684578129713441	1.122524840688715	0.369118415038433	2.682754921230249	1.101998774988938	0.2952075742526912	2.642524556888239	1.149434717990357	0.3074098772232131	2.78811955818094	1.486384411687431	0.2213441645670924	2.811199891666416	1.476196804388184	0.09514372025807713	2.942134829040717	1.317887160119473	-0.0842201723232818	2.816137580885951	1.152782700739962	0.01179334514025377	2.771480764510794	1.113897809151815	0.09353787494007455
420	13.966667	2.76995891811998	0.99538823766749	0.2559438599322613	2.76122554391765	1.1685785469729	0.2441477073399584	2.771355413711332	1.307141219030116	0.2464840098955782	2.784223572093791	1.518223914600319	0.254262962684745	2.776318441358902	1.483051226967905	0.2855469523460061	2.762741711562045	1.459094559451056	0.4217083208988543	2.841958998389712	1.256674762142314	0.5792747187105622	2.691688159040092	1.180837395460668	0.4332367948486187	2.681149596877808	1.118883101343695	0.3740549494177638	2.681102510991234	1.098657248485774	0.2969657464669447	2.640667642558371	1.151265297733917	0.3135136297778443	2.789787838593308	1.48351943042384	0.2209611200037117	2.811965238557668	1.473630409851089	0.09453959362960988	2.942236302666309	1.315381524553941	-0.0848496040965019	2.814627351979411	1.151629481340273	0.0103327530111306	2.770461005058328	1.112110653113971	0.09209860302587301
421	14	2.768322620336615	0.9934333900469332	0.25503512980802	2.761417798868866	1.16652725505783	0.2432166426086766	2.772802428551604	1.304871735902289	0.2452893179724699	2.786095120919485	1.515606063066066	0.2541140041950741	2.778297660957739	1.480348669539891	0.285199386910509	2.764912526716837	1.455629321143999	0.4206558228567214	2.847828465059174	1.253196478512534	0.5751029561048294	2.691985392991683	1.178316614461085	0.4370734617346537	2.677498914831108	1.116391344087134	0.3787571265943559	2.676109145072514	1.097134435467738	0.2973240587028854	2.637625345221107	1.154599014934053	0.3206868083694561	2.791422847676856	1.481099765648943	0.2206086633012532	2.81331263110141	1.471324741709007	0.09409927539290827	2.943830139435868	1.312958594998575	-0.08537820667123047	2.813813480437646	1.151252434717561	0.008572224573052916	2.769396240597715	1.111401703782848	0.08974792602721163
422	14.033333	2.766577074711221	0.9918034933559763	0.2541804641308765	2.761397128088533	1.164831656758455	0.2422505617510876	2.773893064584431	1.303009160397285	0.2440204649962363	2.787790815282623	1.513431943971954	0.2539960737988824	2.779957568635806	1.478053531247981	0.2848437353837721	2.766106847137209	1.452552520657788	0.4195779512632227	2.851489471961964	1.2502827698032	0.571950643170456	2.691288316520867	1.1760863811838	0.4411102280594252	2.67362923766033	1.115334810354945	0.3826251200387945	2.66906305923119	1.097120109006643	0.2965321237052513	2.633954136867415	1.159149279454317	0.3279096444827975	2.792974042344027	1.479143802094277	0.2202978241967636	2.81506212766767	1.469271215893748	0.09380514823846901	2.946414726201292	1.310439842040036	-0.08585945262276203	2.813708347023886	1.151036500832908	0.006803727875907619	2.768449254680656	1.11100774884481	0.08690834398557577
423	14.066667	2.764903895293916	0.9905551730611943	0.2534203245529483	2.761273137688063	1.163544702207315	0.241285501491691	2.774703726790253	1.301607353117447	0.2427272063158787	2.789284067460641	1.511763274711781	0.2539333951160701	2.781310877366153	1.4762269066497	0.2845203075231244	2.766471455688764	1.449986217825892	0.4186023961114517	2.852744769225287	1.247862938133849	0.5699796432423263	2.689185571470246	1.174474702150257	0.4444467794602494	2.669514659802161	1.115952687737876	0.3843269586360257	2.661920949370806	1.098402855475105	0.2943045884464423	2.630457509360997	1.164343704474526	0.3329091461444646	2.794406537974488	1.477711875099156	0.2200468535225817	2.817028913573627	1.467519045098085	0.09366163246630682	2.949136322054533	1.307838125959926	-0.08605030666385631	2.813350343265502	1.15054923015349	0.005655914523174209	2.766963892675747	1.110823888159666	0.08483905742169691
424	14.1	2.763566113850442	0.989756784014949	0.2527865243466307	2.761216184041682	1.162736586234399	0.2403549674138852	2.775367941880983	1.300740951541476	0.2414597863313505	2.790553784095086	1.510696682324355	0.2539395614755667	2.782378839805918	1.474967439408021	0.2842581011549912	2.766162462552543	1.448077934809992	0.417825164136663	2.851794058116286	1.246087318754186	0.5693074231783477	2.685926198005386	1.173614651412314	0.4463935887940676	2.665755607643327	1.11822083289062	0.3829184820737911	2.655365948861151	1.100850926609249	0.2901560278799061	2.627479216244485	1.169611415232482	0.3343422455413669	2.795700121817772	1.476892466903845	0.2198680326369657	2.819048257646369	1.466175732259985	0.0936607909964912	2.951730040679104	1.305463393297911	-0.0857536353215012	2.812427723959499	1.149717209302191	0.005447846254470212	2.765042851221137	1.110714277152548	0.08422974745133965
425	14.133333	2.76286636456526	0.9894686852722309	0.2522924013026744	2.761417553132645	1.162474776346335	0.2394846727056848	2.776031539174876	1.300485035106254	0.2402629333960626	2.791561556054423	1.510341097831256	0.2540103136394884	2.783165361220445	1.474389013601406	0.2840666351653081	2.765322543276766	1.446966545361575	0.4172862103797717	2.849323816488835	1.245468142620775	0.5701637156141612	2.682775724566179	1.17347906433104	0.4467795534498318	2.663516513942154	1.121944538706867	0.3785571477347675	2.649710996993558	1.104456011736314	0.2841575039118274	2.625812067031433	1.174492053572305	0.3323330532643503	2.796824532275754	1.476780124259862	0.2197616156008548	2.820971026583927	1.465399532191582	0.09377007066539364	2.954165598052566	1.304019351409498	-0.08504813188015406	2.812551213862571	1.148544975473291	0.006150862757522079	2.764397332336857	1.109855832962076	0.08519954403096455
426	14.166667	2.762950833265617	0.9897291136401516	0.2519299697728304	2.761963108430081	1.162804820389355	0.2386882735176106	2.776753086636226	1.30089038301538	0.2391652684235514	2.792284163881821	1.51076641322123	0.2541267819056121	2.78366947892024	1.474568212524914	0.2839354072424354	2.764055713671979	1.446684502810367	0.4169496757817374	2.846156796681984	1.24652413269389	0.5727265733038565	2.681385470290595	1.173936709012341	0.4458979766270993	2.663737173585657	1.126771994720524	0.3724542297133994	2.644822304021792	1.109093233795665	0.2772080306943068	2.626299256861355	1.178589349607298	0.3281925806469291	2.79775789374373	1.477432596464587	0.2197169885320927	2.822715034389103	1.465318294186531	0.09394268112253201	2.956332871817544	1.304088693165335	-0.08436100064801848	2.81415800843839	1.147849768496465	0.007163585994501383	2.76532968989028	1.108819638728344	0.08667307678318394
427	14.2	2.763803438944652	0.990550615521354	0.2516822675061635	2.762829637996212	1.163744871831524	0.2379736120681628	2.777499629134741	1.301977270808014	0.2381862671262024	2.792718979059815	1.511996949628865	0.2542611675319892	2.783884555121874	1.475542280180115	0.2838404274457709	2.762417284093221	1.447188554474403	0.416728497462239	2.842877614818164	1.249434260398162	0.5768087987117424	2.682275731956646	1.17489052648156	0.4444684383207606	2.666319717812713	1.132202335080721	0.3662490946511878	2.640719417411558	1.114037858255475	0.2708515967111429	2.628999792790354	1.181710024462945	0.3235702498055351	2.798494872971063	1.478860667711885	0.2197184719868603	2.824297245766871	1.466009992763924	0.09413660603799964	2.958838643512568	1.305922060436561	-0.08405181631513473	2.818029542684967	1.148747515405915	0.007724655115551524	2.768239968581584	1.109287287862715	0.08727427173198969
428	14.233333	2.765258944745108	0.991907228235863	0.251533957121803	2.763897259520592	1.165271687756073	0.2373496633630996	2.778163650157487	1.303720105881207	0.237346106041777	2.79288656850947	1.513997727788756	0.2543872616547544	2.783807278809527	1.477295728976141	0.28375710976444	2.760454924103593	1.448386493773896	0.4165407186541994	2.839655751487194	1.253727456041273	0.5816609991931307	2.684467190402717	1.176350344365115	0.4430508820610889	2.669939719653742	1.13772538526026	0.3611357539700268	2.63759022755601	1.118538532307741	0.2662515812399849	2.632631597930404	1.183965604079672	0.3196781900787728	2.799046996456931	1.481013968226832	0.2197540750416065	2.825810127133393	1.467489022911375	0.09433562101659398	2.962206257285443	1.309246307940487	-0.08419394234312272	2.824182650259808	1.151642836278803	0.007445319653110519	2.773316099268697	1.112691642124314	0.08655475495172892
429	14.266667	2.767004404912737	0.9937349144144006	0.2514743960350491	2.764971493733859	1.167320685858485	0.236827164099858	2.778608200698082	1.306045552133889	0.236665429375883	2.792821694707766	1.51667602873373	0.2544914270507629	2.783444498073828	1.479752309498065	0.2836716623303379	2.758237096670702	1.450179331081062	0.4163605091137143	2.836350327872929	1.258529513635756	0.5864608802454189	2.686667837796159	1.178323268975751	0.4416535211971198	2.673055628554041	1.142953548572744	0.3573310474930895	2.635098277602247	1.122318358599714	0.2634283515418993	2.635838787053681	1.185554897368461	0.3166350246594454	2.799432831223349	1.483790018157371	0.2198221438672168	2.827370995957783	1.469700100551013	0.09456335565051004	2.965833163014361	1.313273413855571	-0.08457897119879622	2.830382354435077	1.154585769115405	0.006539758140416871	2.778471003448709	1.116840894507461	0.0850328041308198
430	14.3	2.76876455378366	0.9959698559611115	0.2514945403650704	2.765902443727729	1.16982454688446	0.2364150027707258	2.778751536390095	1.308874258990522	0.2361617678414394	2.79255153653069	1.519932965253139	0.2545702393141759	2.782798613748286	1.482824611734572	0.2835779261046512	2.755728519561568	1.452506970214748	0.4161804343005219	2.832511010855427	1.26311869896663	0.59063425007745	2.68784443984269	1.180777027859359	0.4400028990663278	2.674775164112153	1.147658624228901	0.3544621034902341	2.632941530989376	1.125470823295084	0.2617352513026861	2.637892108951271	1.186704734304176	0.3139751237020594	2.79967502636998	1.487084948261327	0.2199291833617834	2.82909672079234	1.472563602642085	0.09487548461279642	2.969256628237543	1.317343467620942	-0.08470637174725516	2.834919592238337	1.156374555117208	0.005590231117933151	2.782192587214996	1.118891720121738	0.08342028300404554
431	14.333333	2.770409849918839	0.9985668750868801	0.2515880334210513	2.766659468821973	1.172736072742968	0.2361181184908886	2.778624514328988	1.312150043146874	0.2358447864748456	2.792105027088701	1.523703693057063	0.2546229724388969	2.781881612633988	1.486454911853805	0.2834695510861943	2.752806351991671	1.455378899246991	0.4159830514700274	2.827676026442197	1.267169311772977	0.5938653926351959	2.687619847457118	1.183674446953635	0.4377601160871848	2.675352119461558	1.151732735649945	0.3519582040674312	2.631432154070462	1.128296209205524	0.2603192319236188	2.638622743976326	1.187599031561357	0.3110901114766354	2.799816372749202	1.490829932975055	0.2200834763219802	2.831105308406156	1.47601931637909	0.0953369464841573	2.973035408686464	1.321314374542051	-0.08407047623685338	2.838343967193595	1.158451204743835	0.005312422723908174	2.785097267320519	1.12086688155679	0.08256576017066054
432	14.366667	2.771894594201364	1.001490600842225	0.2517470445552717	2.767264916907067	1.176018013375219	0.2359361822636506	2.778296921626606	1.315828559687957	0.2357149944207692	2.791520600493003	1.527938739150991	0.2546502880941162	2.780719002274128	1.490597883583904	0.2833388382824242	2.749367341697756	1.458854457806509	0.4157532594805372	2.821251164105006	1.270577706966916	0.596115165470801	2.686065268743106	1.18700925057014	0.4344652861698719	2.675818435649752	1.155217094547661	0.3490535712291735	2.63108495897962	1.131172275157349	0.2582631254897463	2.638048661168011	1.188300676492594	0.3072391016268787	2.79991220892145	1.494973260168471	0.2202934630453288	2.833534054060766	1.480017960680908	0.09601982252192316	2.977949515091584	1.325290341366762	-0.08224267296220364	2.841879035343196	1.161180633102298	0.006222898345381915	2.788256708706711	1.122843027690989	0.08283590560728621
433	14.4	2.773218691885228	1.004701387370044	0.2519592310528624	2.76777055008305	1.179626997644868	0.2358630000622817	2.777864400021959	1.319858255381823	0.2357635428970724	2.79083368855088	1.532582713883283	0.2546499203245302	2.779341808113009	1.495199954183086	0.283173082646114	2.745376530775389	1.4630260913142	0.4154723936106761	2.812543833567668	1.273377456913863	0.5975053182010176	2.683257200852418	1.190779450995525	0.4297304582678697	2.677167009424305	1.158370478071767	0.3450174163605135	2.631991838270785	1.134596789200363	0.2548588152803464	2.636577406990392	1.18881842011976	0.3017762710639212	2.800014083147499	1.499459436698073	0.2205641887911957	2.836507093806696	1.484497542541525	0.09699301887182966	2.984479115014305	1.329456054022712	-0.07899113509306412	2.846569797181576	1.164624079210866	0.008700750194804055	2.792169623427184	1.125448738561259	0.0843227504395027
434	14.433333	2.774403385535972	1.00814891961826	0.2522069767447054	2.768241290126732	1.183502654124378	0.2358855600955288	2.777438622856046	1.324165696192793	0.2359706168189464	2.790077494204268	1.537553378091192	0.254614860708437	2.777786108965679	1.500178199619369	0.2829523916330646	2.740828821826989	1.467952333601549	0.4150865209125112	2.801033495222063	1.275858951341844	0.5982599426672768	2.679350335750477	1.19498257792532	0.4235103891936091	2.679651489907261	1.161359894073579	0.3397801801428242	2.634237136373408	1.138650476794546	0.2499795759502197	2.634889922258522	1.189139672077902	0.2944784822134978	2.800168822065452	1.504210363858252	0.2208956767301663	2.840115581125362	1.489360823108683	0.09831613213305623	2.992550472616438	1.333903694679778	-0.07427945728868483	2.852783550101221	1.169188432185484	0.01309051914263987	2.796298590580673	1.129977690389034	0.08710506415879458
435	14.466667	2.775484934314761	1.011773474465753	0.2524651096963761	2.768742371059361	1.187569271929368	0.2359823434855046	2.777125985635061	1.328658480008703	0.2363026148071267	2.789282488857139	1.542741198765875	0.2545359438848891	2.776088426118615	1.505417800412225	0.2826516562223793	2.735719674560898	1.473574967411463	0.4144930183965015	2.786547683293139	1.278478935953465	0.5986651044602955	2.674658563652101	1.199566616201424	0.4161786800824734	2.682578209812402	1.164201022888953	0.3339987444833541	2.637721305377247	1.143024587971721	0.2441173922745195	2.633766775346484	1.189297342514543	0.2856842998722421	2.800416582005271	1.509127438499838	0.2212838668843174	2.844414424988641	1.494484588513354	0.1000394219538041	3.002126386909555	1.338576769742463	-0.06802813793879556	2.86064432059434	1.174607449458513	0.01937525707861829	2.800249782024552	1.137126965778178	0.09104471875598762
436	14.5	2.776505534446626	1.015539777507438	0.2527015410965813	2.769324521427937	1.191775029460024	0.2361257154438249	2.776991213240493	1.333269171258158	0.2367146518659069	2.788501702117768	1.548052697981326	0.2544064350750285	2.774306914693295	1.510819982975582	0.2822463096488281	2.730035852400587	1.479773120225339	0.4135396810051347	2.769234397488254	1.281769521937336	0.5988385917009709	2.669421669035483	1.204428298931604	0.4083530247443764	2.684762376391294	1.167036755046965	0.3285326691158209	2.641599813948147	1.147776865545636	0.2380741430810656	2.633852321340997	1.1895645167173	0.2762085054362383	2.800804768882401	1.514130314039376	0.221723434861807	2.849447018052912	1.499758963495331	0.1022068570015425	3.013432611988811	1.343281095052824	-0.0599575460589224	2.869761590907732	1.180113043028902	0.02710282499021992	2.804216637823824	1.14355109210663	0.0958207453960204
437	14.533333	2.777482830761268	1.019429237304186	0.2528809004164849	2.769998197397612	1.196084960093064	0.2362851443871981	2.77701412170635	1.337949734376419	0.2371527248567401	2.787789277565206	1.553406074498223	0.2542216514945004	2.772498015100276	1.516298541580668	0.2817132387424792	2.7237695148755	1.486411995569852	0.412056168286821	2.749483253538989	1.286023070681331	0.5984207037760859	2.663434425131839	1.209450395697349	0.4004183083014139	2.685564854784931	1.170066329632574	0.3237489804280291	2.645159877378282	1.152691993313064	0.2323471456170604	2.635381775389281	1.190346219636103	0.2668122657452691	2.801364128606783	1.519151272610793	0.2222072249036915	2.855218578150274	1.505091680068727	0.1048504023639132	3.02689390710868	1.347765727800326	-0.04968714552658455	2.879448030720293	1.184379822764665	0.03515957501611838	2.808846122926725	1.146596876874593	0.1006880960905797
438	14.566667	2.778450347195522	1.023424090497328	0.2529666009260009	2.770759692214152	1.20046864353065	0.236428269919806	2.777135720636802	1.342661388075677	0.2375596760289397	2.787174966593022	1.558731147344908	0.2539858739591825	2.77070129352721	1.521774554874784	0.2810400022129164	2.716973142737647	1.493370546627874	0.4099306058004761	2.72776309805126	1.291252334100709	0.5969264061453409	2.656448576795712	1.214593427017097	0.392384558820583	2.685067582075237	1.173517328498568	0.3194853330821879	2.648486070402077	1.157818444165387	0.2268498266007874	2.637885914862131	1.191970624743986	0.2577047311395737	2.802091657422263	1.524136945047383	0.2227310562928398	2.86164223578612	1.510426516254712	0.1079906582266248	3.042629810005447	1.352042219082549	-0.03693557475521337	2.889784735006117	1.188055601105147	0.04214122450826891	2.814664588582226	1.148094114895826	0.1041697396634789
439	14.6	2.779431398740488	1.027498324727459	0.2529325048372643	2.771571566663181	1.204892104444728	0.2365256374472268	2.777241076384762	1.347368851891577	0.2378788133970906	2.78664370772447	1.563969417131488	0.2537088888078601	2.768914728881345	1.527178531782844	0.280222711794119	2.709702185958423	1.500486492380292	0.4070958794441973	2.704884211609154	1.297274194627521	0.593969230882811	2.648516991179581	1.219714775595783	0.384208502731262	2.683685000093188	1.17756157184696	0.3153584294672016	2.651902240157348	1.163425217379762	0.2212109981194701	2.640723406555566	1.194555320808946	0.2489195114687949	2.802935781968048	1.529044867249575	0.2232917184069102	2.868530510667104	1.515735793644496	0.11162869986149	3.060226089323976	1.356175743436521	-0.02152727346620728	2.900620708356484	1.195241608790483	0.04675904574063821	2.821073613979233	1.154538024708309	0.1036558702330764
440	14.633333	2.780447621851309	1.031579463724697	0.2527700952354001	2.772380558026687	1.209274152979766	0.236556688488709	2.777185813324075	1.351991962357465	0.2380637523681716	2.786142883873029	1.569024792532057	0.2534005037199278	2.767098020029861	1.532404224856683	0.2792622618611074	2.701979487662031	1.507530133013198	0.4035146012427271	2.681728169953551	1.303798327664699	0.5894095386625189	2.639946516049379	1.224603232179535	0.375897495021036	2.681756283467748	1.182286342632766	0.3110393876501264	2.655637161388268	1.169791384599789	0.2150769957444518	2.643430874053182	1.198019840521927	0.2404932126395924	2.803811584631593	1.533792453884004	0.223885786722766	2.875618426547888	1.520955578568423	0.1157425912551658	3.077879928911897	1.359738040896695	-0.003570905282429817	2.909620197194954	1.211343457903175	0.04803814663283765	2.826000877349274	1.173997767108369	0.09598182747421974
441	14.666667	2.781545605633879	1.035529814972828	0.2524892932497659	2.773160692059807	1.21346687247337	0.2365141626567384	2.776860169165647	1.35638284173852	0.2380904826432241	2.785620168667598	1.573740021867676	0.2530738583224491	2.765213436782191	1.537287249499558	0.2781700446296002	2.693834382475734	1.514234977642881	0.39920510354426	2.659002696325526	1.310468401295703	0.5834117110278959	2.631179810261058	1.229053293675523	0.3675146378182204	2.67983367362487	1.187562007790856	0.3065229507681851	2.659631455910178	1.176897886333875	0.2085218926848463	2.645877241808575	1.202046582921667	0.2325938202225413	2.804641170276931	1.538232157351522	0.2245144011782202	2.8825991964403	1.525915636622939	0.1202963863448771	3.093207807561908	1.361736950467569	0.0166213178524945	2.913969291341586	1.240601384803763	0.04643538960595463	2.826989746489593	1.21777429569652	0.08037359763981503
442	14.7	2.782785283729071	1.039158894322139	0.2521114109248362	2.773916632466796	1.217261282473799	0.2364012899787928	2.776222503198099	1.360322439253659	0.2379591762293121	2.785038946184025	1.577882793695464	0.252742869444292	2.763248786774703	1.541591178861873	0.2769662321575268	2.685365449306583	1.520278760488549	0.3942409129762043	2.637223787487674	1.316799304250354	0.5762624276635159	2.62249466392868	1.232812960127569	0.3592024312586523	2.678290889296834	1.192993761968409	0.3021299465279252	2.66347109490574	1.184214921606547	0.2019951408634299	2.64817126749288	1.206112687923309	0.2255459031659709	2.805366553567999	1.542140991851046	0.2251815535698875	2.889154176883213	1.530324181803197	0.1252435038997254	3.103977752966464	1.361312394424853	0.03844155344120483	2.914265664783211	1.275064679928975	0.04438634398492775	2.825202000841533	1.272679834419174	0.062522625027194
443	14.733333	2.784259769340526	1.042261509685514	0.2516566069441284	2.77471272668906	1.220428429925204	0.2362231563848148	2.775346736622593	1.363563106782596	0.2376828631596571	2.784421914063251	1.581188326982274	0.2524179361935197	2.761263017585152	1.545047852571447	0.2756725597228541	2.67679660692044	1.525321064216157	0.3887175353319964	2.61673422096708	1.322243909001175	0.5681659786781524	2.614261726794758	1.23561123492519	0.3510631506109171	2.677403211357267	1.198068407628206	0.2981281762419206	2.66668346482194	1.190849140929225	0.1958917661503245	2.650618002830107	1.209655455403057	0.2196045943580536	2.80599115914245	1.545264521936839	0.2258893570539166	2.895062663536008	1.533864764686065	0.1305215368305171	3.109365096741764	1.358702791443196	0.06070248565810477	2.91512896287253	1.294127699890216	0.04523229707269608	2.824628775649674	1.296134122992675	0.05201877110205036
[truncated: 14 more rows]
[truncated: 48 more columns]
