# Supplementary material for: Simulation of Human Movement in Zero Gravity
Source: Sensors (Basel). 2024 Mar 9;24(6):1770. doi: 10.3390/s24061770 (PMC10976247; doi:10.3390/s24061770)
Supplement: Supplementary file 1 [file sensors-24-01770-s001.zip › supplementary/motion_data/13 Hips/motion1_raw.trc]

PathFileType	4	(X/Y/Z)	sample.trc
DataRate	CameraRate	NumFrames	NumMarkers	Units	OrigDataRate	OrigDataStartFrame	OrigNumFrames
0.033333333333333333	0.033333333333333333	457	32	m	0.033333333333333333	1	457
Frame#	Time	PELVIS			SPINE_NAVEL			SPINE_CHEST			NECK			CLAVICLE_LEFT			SHOULDER_LEFT			ELBOW_LEFT			WRIST_LEFT			HAND_LEFT			HANDTIP_LEFT			THUMB_LEFT			CLAVICLE_RIGHT			SHOULDER_RIGHT			ELBOW_RIGHT			WRIST_RIGHT			HAND_RIGHT
		X1	Y1	Z1	X2	Y2	Z2	X3	Y3	Z3	X4	Y4	Z4	X5	Y5	Z5	X6	Y6	Z6	X7	Y7	Z7	X8	Y8	Z8	X9	Y9	Z9	X10	Y10	Z10	X11	Y11	Z11	X12	Y12	Z12	X13	Y13	Z13	X14	Y14	Z14	X15	Y15	Z15	X16	Y16	Z16
1	0	3.061624267578125	1.238446060180664	0.45613916015625	3.03987109375	1.415818389892578	0.4462908935546875	3.028817138671875	1.558431274414062	0.4429455261230469	3.045715576171875	1.774969299316406	0.4590810852050781	3.028523681640625	1.738335205078125	0.4870120239257812	2.9723134765625	1.684284851074219	0.6073632202148438	2.96887646484375	1.410344879150391	0.6497433471679688	2.886390869140625	1.193402862548828	0.6333368530273438	2.88332177734375	1.098355453491211	0.6503043212890625	2.912269287109375	1.052709163665771	0.5563441772460938	2.91429150390625	1.06148365020752	0.61622802734375	3.059141845703125	1.73982568359375	0.4268625183105469	3.120259033203125	1.708270935058594	0.3142833862304688	3.202438232421875	1.438273986816406	0.3026801452636719	3.134642822265625	1.2175927734375	0.2555661163330078	3.15679833984375	1.116464408874512	0.2455538787841797
2	0.03333300000000072	3.069853515625	1.235596710205078	0.4527445068359375	3.048625732421875	1.414738555908203	0.4424927978515625	3.038305908203125	1.558784484863281	0.43932470703125	3.058331298828125	1.77710546875	0.4561291809082031	3.03953173828125	1.740414978027344	0.48378173828125	2.9751064453125	1.689157836914063	0.6028753662109375	2.97396142578125	1.413428375244141	0.6508530883789062	2.90053857421875	1.190768707275391	0.636346435546875	2.896408203125	1.095073204040527	0.654682373046875	2.9229033203125	1.048320339202881	0.5593495483398437	2.932727294921875	1.060692100524902	0.6064503173828125	3.072312255859375	1.741398315429687	0.4240338439941406	3.13602001953125	1.706913635253906	0.3122655944824219	3.2137275390625	1.432697814941406	0.3028348083496094	3.133784423828125	1.214826507568359	0.2506266479492187	3.156275634765625	1.11314892578125	0.2371338806152344
3	0.0666670000000007	3.081570556640625	1.234201446533203	0.4482966003417969	3.05709619140625	1.412669891357422	0.4375544128417969	3.043778564453125	1.556277160644531	0.4339675903320312	3.065984619140625	1.774059692382812	0.4513868408203125	3.0466005859375	1.737560913085938	0.4787760925292969	2.980082275390625	1.690066284179688	0.598057373046875	2.982611572265625	1.414868865966797	0.6469734497070313	2.906807373046875	1.193753875732422	0.626931640625	2.918259521484375	1.101317680358887	0.6554161376953125	2.93385888671875	1.048176448822022	0.5611892700195312	2.942003173828125	1.061888671875	0.5973792724609375	3.079816162109375	1.738317443847656	0.4193637084960937	3.144893798828125	1.708082885742187	0.307354248046875	3.225153564453125	1.435036560058594	0.2963460998535156	3.136567138671875	1.222429672241211	0.2380985565185547	3.154392822265625	1.119690971374512	0.2268964080810547
4	0.1000000000000005	3.09093798828125	1.230836975097656	0.4457588806152344	3.068102294921875	1.410181304931641	0.4355339965820312	3.055379150390625	1.554342224121094	0.4319501647949219	3.074597412109375	1.773129699707031	0.449886474609375	3.05518994140625	1.736240539550781	0.4770451965332031	2.987696533203125	1.691207824707031	0.5973350219726562	2.991208984375	1.414195953369141	0.6412075805664063	2.92335205078125	1.189474838256836	0.6234315795898437	2.93248046875	1.097696006774902	0.6557709350585937	2.946299560546875	1.041919082641602	0.56235498046875	2.95509912109375	1.057395927429199	0.588705322265625	3.089431396484375	1.737466918945312	0.4179544982910156	3.15625	1.708898193359375	0.3059870300292969	3.228642822265625	1.432545135498047	0.2978705749511719	3.138214599609375	1.220332244873047	0.2376999969482422	3.144623291015625	1.115409049987793	0.2327462768554688
5	0.1333330000000004	3.09822119140625	1.230607604980469	0.4446101684570313	3.07560888671875	1.409465515136719	0.4342557067871094	3.0629228515625	1.5532216796875	0.43049169921875	3.081048583984375	1.771451843261719	0.4488491516113281	3.061405517578125	1.734574768066406	0.4755994567871094	2.992263671875	1.689981567382812	0.594625244140625	2.996630126953125	1.413699645996094	0.638052734375	2.928848388671875	1.189855026245117	0.6177494506835938	2.9417568359375	1.099374839782715	0.6516063842773437	2.958552734375	1.039904651641846	0.5613672485351563	2.962803955078125	1.059746452331543	0.5771600952148438	3.096456787109375	1.735966857910156	0.4172103271484375	3.164897216796875	1.7096513671875	0.3061144409179687	3.239037109375	1.4347353515625	0.2938882446289062	3.1408681640625	1.229145156860352	0.2259714965820313	3.164642333984375	1.127083000183105	0.2315601043701172
6	0.1666670000000003	3.113939208984375	1.228324722290039	0.4374752807617188	3.088794189453125	1.406188323974609	0.4278434448242188	3.075878173828125	1.549414245605469	0.426484375	3.091323974609375	1.767106079101562	0.4436327514648438	3.071772216796875	1.730326599121094	0.4702337646484375	3.00023583984375	1.692417419433594	0.5894911499023437	3.008704833984375	1.417110961914062	0.6316321411132813	2.9393056640625	1.195698501586914	0.60241259765625	2.947406982421875	1.101127067565918	0.6228548583984375	2.958170166015625	1.018391891479492	0.5527839965820313	2.962666015625	1.063574111938477	0.5636846923828125	3.10750537109375	1.731728820800781	0.4125647277832031	3.17590576171875	1.709586669921875	0.3011413879394531	3.249876953125	1.435679595947266	0.2906562805175781	3.148463623046875	1.231715347290039	0.2258417663574219	3.136529541015625	1.128090438842773	0.2188600311279297
7	0.2000000000000002	3.125018310546875	1.228215484619141	0.43650927734375	3.1003095703125	1.406210083007812	0.4267362976074219	3.08818212890625	1.549569458007813	0.4257354125976562	3.099683349609375	1.767822631835938	0.4397554931640625	3.080606201171875	1.73108203125	0.4667905578613281	3.00752001953125	1.694108337402344	0.585474853515625	3.020078857421875	1.419490966796875	0.631682373046875	2.95117333984375	1.198416213989258	0.5982424926757812	2.945768798828125	1.10198819732666	0.6086231079101563	2.964163818359375	1.013336799621582	0.5479307861328125	2.9643173828125	1.067074760437012	0.5462757568359375	3.11668994140625	1.732269409179688	0.4093013000488281	3.18536767578125	1.711864685058594	0.2976496887207031	3.25752880859375	1.437383819580078	0.2863085632324219	3.15479296875	1.233491012573242	0.2230001220703125	3.13759765625	1.130899612426758	0.2121397094726563
8	0.233333	3.13563330078125	1.227060638427734	0.4382962341308594	3.1077529296875	1.404069366455078	0.4271195068359375	3.09069873046875	1.546521240234375	0.4228436889648438	3.103110107421875	1.764105773925781	0.438284423828125	3.08425634765625	1.727322631835937	0.4652033081054687	3.013720947265625	1.693382751464844	0.585904296875	3.027708984375	1.419385894775391	0.631385498046875	2.953546142578125	1.200816299438477	0.5966376953125	2.946450439453125	1.104236129760742	0.60016357421875	2.97254052734375	1.011144384384155	0.5503859252929687	2.968834228515625	1.067678749084473	0.5499942626953125	3.1196015625	1.728801635742188	0.4074530334472656	3.185827880859375	1.712290100097656	0.2940648193359375	3.258732421875	1.438606170654297	0.2854320983886719	3.16128662109375	1.232951477050781	0.2215670318603516	3.13901171875	1.131478424072266	0.2118858947753906
9	0.266667	3.149550048828125	1.224962936401367	0.4389707336425781	3.120757080078125	1.402166778564453	0.4244487609863281	3.102517578125	1.544810791015625	0.41710986328125	3.113801025390625	1.763564086914063	0.4249465026855469	3.0950419921875	1.72753369140625	0.4532060546875	3.0268818359375	1.692116271972656	0.57538818359375	3.036530517578125	1.4167685546875	0.6192653198242187	2.957726806640625	1.199474227905273	0.5818098754882812	2.963995361328125	1.102752601623535	0.5893194580078125	2.983800537109375	1.002044841766357	0.5523580932617187	2.97045947265625	1.06454532623291	0.5356881103515625	3.13057568359375	1.727171569824219	0.3952991027832031	3.198839599609375	1.708507629394531	0.2829623718261719	3.265964599609375	1.432397521972656	0.2748999633789063	3.170000244140625	1.2256611328125	0.2094963531494141	3.15697998046875	1.122164794921875	0.2008072967529297
10	0.3000000000000007	3.16502197265625	1.222646331787109	0.436488525390625	3.137517333984375	1.401015380859375	0.4212596435546875	3.119567138671875	1.544442199707031	0.4127580261230469	3.127103271484375	1.76471826171875	0.4136083984375	3.108785888671875	1.729094360351562	0.4431294250488281	3.03806396484375	1.695558410644531	0.5653397827148438	3.046281982421875	1.419161071777344	0.6126908569335937	2.969947509765625	1.199189849853516	0.5776383666992188	2.976021728515625	1.102695510864258	0.5920745849609375	2.989065185546875	1.001258298754692	0.5524022827148437	2.9795927734375	1.06221178817749	0.5371030883789063	3.144682861328125	1.727484313964844	0.3850225524902344	3.210193603515625	1.700651306152344	0.2718265991210937	3.27679248046875	1.422704895019531	0.2671647644042969	3.169357421875	1.218118911743164	0.208361572265625	3.1615546875	1.113401290893555	0.201123306274414
11	0.3333330000000005	3.17535009765625	1.22346842956543	0.4373644104003906	3.148682373046875	1.402612518310547	0.4210511169433594	3.129381103515625	1.546268493652344	0.4098204956054687	3.13904150390625	1.767326232910156	0.406198974609375	3.120900146484375	1.732320922851562	0.4368859558105469	3.05009033203125	1.696893310546875	0.559210205078125	3.0533671875	1.417221710205078	0.5926215209960938	3.001739013671875	1.187338272094727	0.5731109619140625	3.04705126953125	1.102671539306641	0.5934158325195312	2.95480126953125	1.083790870666504	0.536279541015625	2.984669189453125	1.083031555175781	0.5023858032226562	3.15577294921875	1.729221557617187	0.3778964538574219	3.21761328125	1.701831176757812	0.2621593933105469	3.286765625	1.42331689453125	0.2575132141113281	3.178184814453125	1.215846740722656	0.2076851501464844	3.18168994140625	1.11033088684082	0.2028894195556641
12	0.3666670000000005	3.183354736328125	1.22338883972168	0.4359493408203125	3.1583896484375	1.402933380126953	0.4173887023925781	3.141281494140625	1.547081909179687	0.4051436462402344	3.148470703125	1.768684753417969	0.4016801452636719	3.130932373046875	1.733377685546875	0.4325362854003906	3.062084716796875	1.69662890625	0.5559380493164062	3.066645263671875	1.416242889404297	0.5879990844726563	3.001180419921875	1.190966888427734	0.5550709838867187	3.066126953125	1.122950653076172	0.5838585205078125	2.995089599609375	1.053743698120117	0.5354400634765625	2.992909423828125	1.075092895507813	0.4997466125488281	3.165429443359375	1.730720275878906	0.3731441040039062	3.222116943359375	1.702647216796875	0.2546501770019531	3.29364453125	1.424094573974609	0.2549540710449218	3.182315673828125	1.216530990600586	0.20943310546875	3.187822265625	1.110892372131348	0.2045009918212891
13	0.4000000000000004	3.18834423828125	1.222994674682617	0.4352121887207031	3.16189501953125	1.40195849609375	0.4152079162597656	3.1443642578125	1.545852478027344	0.4025624389648437	3.1504833984375	1.767248168945312	0.4002891235351563	3.132916748046875	1.731738220214844	0.4308011779785156	3.065716796875	1.696863220214844	0.555450439453125	3.0735166015625	1.416914245605469	0.587852294921875	2.9961171875	1.197942337036133	0.5425648803710937	3.065057373046875	1.134977951049805	0.5731190795898438	2.999150634765625	1.05734513092041	0.5309080810546875	2.99858837890625	1.081685585021973	0.4905226745605469	3.1678134765625	1.729557739257813	0.3717152099609375	3.22622021484375	1.70468212890625	0.2535169677734375	3.29747021484375	1.426399597167969	0.2540491790771484	3.19157177734375	1.216535263061523	0.2075807189941406	3.2038984375	1.111516494750977	0.2048346710205078
14	0.4333330000000002	3.195083984375	1.223528182983398	0.4307031860351562	3.169560791015625	1.403634429931641	0.4128294067382812	3.151186279296875	1.548059143066406	0.400322509765625	3.159104736328125	1.770327209472656	0.3972319641113281	3.141958984375	1.734898193359375	0.4284180908203125	3.077207275390625	1.697554565429688	0.554365966796875	3.074608154296875	1.416460235595703	0.5880775756835938	2.974360107421875	1.209294479370117	0.5289288330078125	3.0493544921875	1.147950866699219	0.5475175170898438	3.000135986328125	1.053656829833984	0.516830322265625	2.98960107421875	1.093200653076172	0.4743536071777344	3.17545703125	1.732255676269531	0.3682130432128906	3.229150390625	1.704054748535156	0.2478985137939453	3.3045556640625	1.425608978271484	0.2488374328613281	3.19162353515625	1.216837921142578	0.2092713470458984	3.21864990234375	1.114118347167969	0.2079608612060547
15	0.4666670000000002	3.1973486328125	1.223897445678711	0.4287876281738282	3.17282568359375	1.403953979492187	0.4106420288085937	3.1557939453125	1.5484423828125	0.3984601135253906	3.163531005859375	1.770519409179688	0.3951248779296875	3.146062255859375	1.735152465820312	0.4261311340332031	3.08100048828125	1.69810595703125	0.5518583374023438	3.084711181640625	1.417152984619141	0.5845595703125001	2.988366455078125	1.208537261962891	0.5248538208007812	3.06738720703125	1.149916320800781	0.5307800903320312	3.009977783203125	1.056831977844238	0.5142361450195313	2.982441650390625	1.098501998901367	0.4672120666503906	3.1802509765625	1.73245263671875	0.3663874816894531	3.23456201171875	1.705193603515625	0.2462646331787109	3.311727294921875	1.427489624023437	0.2460696563720703	3.205958251953125	1.215275527954102	0.206297607421875	3.233271484375	1.113392303466797	0.2180290679931641
16	0.5	3.197947021484375	1.22384211730957	0.428943359375	3.173279541015625	1.403860626220703	0.4107724914550781	3.156214599609375	1.5483369140625	0.3986424560546875	3.16382373046875	1.77040087890625	0.3954024963378907	3.146396728515625	1.735013122558594	0.4264016723632812	3.081678955078125	1.697904602050781	0.5522736206054687	3.086165771484375	1.416999664306641	0.5850816650390624	2.990194091796875	1.208136306762695	0.5257221069335938	3.069080078125	1.149248474121094	0.5305582275390625	3.010923828125	1.056590564727783	0.5142948608398438	2.9820830078125	1.09750634765625	0.4688331298828125	3.180544677734375	1.732359741210937	0.3666393737792969	3.235072265625	1.705281677246094	0.2465866241455078	3.31329638671875	1.427899597167969	0.2463026123046875	3.20895458984375	1.215025009155273	0.2064144287109375	3.237649169921875	1.113539215087891	0.2182106170654297
17	0.5333330000000007	3.199673583984375	1.224235824584961	0.4285552978515625	3.178482177734375	1.405235107421875	0.4124112548828125	3.162105224609375	1.550047119140625	0.4000418701171875	3.17234765625	1.772445495605469	0.39963134765625	3.1535830078125	1.736846252441406	0.4297476196289062	3.084142578125	1.699281860351562	0.5532648315429688	3.090188232421875	1.417794799804688	0.5854021606445312	2.998005615234375	1.208440704345703	0.5202657470703125	3.08093994140625	1.155042282104492	0.5156702880859375	3.0132861328125	1.067388404846191	0.5114523315429688	3.00294140625	1.100148773193359	0.4598310546875	3.1895029296875	1.734470703125	0.3708701171875	3.244066162109375	1.706310546875	0.2507991790771484	3.322336669921875	1.428453002929688	0.2444324340820312	3.218039306640625	1.215017364501953	0.2047076110839844	3.24961328125	1.115175598144531	0.2231160278320312
18	0.5666670000000007	3.199674072265625	1.224235824584961	0.4285556030273437	3.178482421875	1.405235107421875	0.4124115295410156	3.16210546875	1.550047180175781	0.4000422668457031	3.17234765625	1.772445617675781	0.3996320495605469	3.1535830078125	1.736846313476562	0.4297481994628906	3.084142333984375	1.699281799316406	0.5532651977539063	3.090187255859375	1.417794616699219	0.5854019775390625	2.998004150390625	1.20844108581543	0.5202645263671875	3.080938232421875	1.155042327880859	0.5156688842773437	3.0132841796875	1.067388748168945	0.5114504699707031	3.00293603515625	1.100150260925293	0.4598291015625	3.18950341796875	1.734470764160156	0.3708707580566406	3.244067626953125	1.706310913085938	0.2508001861572265	3.322340087890625	1.428453918457031	0.2444339294433594	3.218045654296875	1.215016876220703	0.2047085723876953	3.249622314453125	1.115175941467285	0.2231173706054687
19	0.6000000000000005	3.196281982421875	1.223632461547852	0.4292339477539063	3.17526708984375	1.404078582763672	0.4134052429199219	3.161009033203125	1.548796203613281	0.4030970764160156	3.174156494140625	1.770311401367187	0.4045808410644531	3.1541689453125	1.734875549316406	0.4338173522949219	3.08081396484375	1.700465637207031	0.55541064453125	3.0820966796875	1.419395843505859	0.58335107421875	2.991794189453125	1.208637176513672	0.52311669921875	3.073242919921875	1.153381378173828	0.5235457763671875	3.013744384765625	1.06095369720459	0.512807373046875	2.981626220703125	1.094320648193359	0.4724225769042969	3.1915341796875	1.732433227539063	0.3761166687011719	3.25167822265625	1.703101867675781	0.2595346984863282	3.325569580078125	1.425042266845703	0.2522676239013672	3.22678759765625	1.211338485717773	0.2052924346923828	3.256287841796875	1.111180488586426	0.2234260559082031
20	0.6333330000000004	3.196290283203125	1.223609619140625	0.4292482604980469	3.1752744140625	1.40405078125	0.4134205627441406	3.161015625	1.548764343261719	0.4031130065917969	3.174151611328125	1.770274291992187	0.4045941467285156	3.154164306640625	1.7348388671875	0.4338290710449219	3.080809326171875	1.700431213378906	0.5554182739257812	3.082125732421875	1.419372955322266	0.58339599609375	2.991879150390625	1.20858381652832	0.52320947265625	3.073351318359375	1.15336799621582	0.5237150268554688	3.013910888671875	1.060902885437012	0.513007568359375	2.981807373046875	1.094238525390625	0.4725736389160156	3.191532958984375	1.7323974609375	0.3761325073242188	3.251701171875	1.703065368652344	0.2595673522949219	3.325634521484375	1.425023651123047	0.2523520812988281	3.22691552734375	1.211295852661133	0.2053865814208984	3.256413818359375	1.11115291595459	0.2235899047851563
21	0.6666670000000003	3.19340283203125	1.220034378051758	0.4272090148925781	3.171283935546875	1.400335205078125	0.4154370422363281	3.15741162109375	1.545071838378906	0.4093577270507813	3.175900634765625	1.765773193359375	0.4138483581542969	3.154816162109375	1.730526611328125	0.4423842468261719	3.07531005859375	1.698513916015625	0.560405029296875	3.069851318359375	1.417558929443359	0.5835748291015626	2.985212890625	1.203203567504883	0.5297914428710937	3.068385986328125	1.15122998046875	0.535639404296875	3.015090087890625	1.055145942687988	0.5265401000976563	2.989498779296875	1.087257553100586	0.4812790832519531	3.192591552734375	1.727916320800781	0.3851033020019531	3.256068603515625	1.700655090332031	0.2700684509277343	3.32941357421875	1.422954254150391	0.2636097717285156	3.230789794921875	1.211656784057617	0.2083093566894531	3.257606689453125	1.11031005859375	0.22248583984375
22	0.7000000000000002	3.19042822265625	1.218538879394531	0.4270653076171875	3.167913330078125	1.398472808837891	0.4155142211914062	3.154662841796875	1.543043212890625	0.4104676208496094	3.173723876953125	1.763237609863281	0.4171806945800781	3.1520546875	1.727881713867188	0.4449752807617188	3.07086328125	1.6960859375	0.5615733032226562	3.065626220703125	1.415864318847656	0.5873372802734375	2.984145263671875	1.20017919921875	0.5359253540039063	3.068021728515625	1.149425720214844	0.5386118774414063	3.01414306640625	1.054081893920898	0.5277413330078125	2.990944580078125	1.084388252258301	0.4855177917480469	3.190783935546875	1.725641357421875	0.3884694519042969	3.2590419921875	1.699172729492187	0.2763053588867188	3.32810302734375	1.420893768310547	0.27061181640625	3.230575439453125	1.211545867919922	0.2082747192382813	3.259072021484375	1.110904426574707	0.2227701110839844
23	0.733333	3.186006103515625	1.216403045654297	0.4280681457519531	3.163658935546875	1.39596240234375	0.4171141052246094	3.15151708984375	1.540328308105469	0.4134761047363281	3.17397021484375	1.759610473632812	0.42211767578125	3.151636474609375	1.724457580566406	0.4494281616210937	3.069576904296875	1.697832824707031	0.5662852783203125	3.06437109375	1.418335388183594	0.5926671752929688	2.9822236328125	1.20281950378418	0.5442518920898437	3.063153564453125	1.149722625732422	0.5585413208007812	3.00896484375	1.056328392028809	0.5386527709960938	2.98002294921875	1.087046699523926	0.4961093139648438	3.190558837890625	1.72207568359375	0.3932580871582032	3.25752490234375	1.696860412597656	0.2804055786132812	3.322314453125	1.418232147216797	0.2757244262695313	3.2348798828125	1.204800430297852	0.2144342803955078	3.26140673828125	1.105028259277344	0.2354143981933594
24	0.766667	3.18600439453125	1.21640380859375	0.4280694885253906	3.16365673828125	1.395963256835937	0.4171161499023437	3.151514892578125	1.540329284667969	0.4134790344238281	3.173968017578125	1.759611511230469	0.4221229248046875	3.15163427734375	1.724458251953125	0.44943310546875	3.069574462890625	1.697832458496094	0.566289794921875	3.0643671875	1.418334625244141	0.592669189453125	2.98221923828125	1.202819366455078	0.5442517700195313	3.063148681640625	1.149722152709961	0.5585409545898438	3.008960693359375	1.056327796936035	0.53865087890625	2.980020751953125	1.087048332214355	0.4961056823730469	3.190556884765625	1.722076965332031	0.3932628784179688	3.257522216796875	1.696862487792969	0.28040966796875	3.32230859375	1.418233306884766	0.2757254943847656	3.2348701171875	1.204803665161133	0.2144332580566406	3.261390625	1.105028923034668	0.2354093780517578
25	0.8000000000000007	3.18277880859375	1.21740234375	0.4309428100585938	3.1597587890625	1.397122100830078	0.4207765197753906	3.14768212890625	1.541676391601563	0.4183073120117187	3.17037548828125	1.760996398925781	0.43068212890625	3.147517333984375	1.725433959960938	0.4571131286621094	3.0629677734375	1.697060913085938	0.5719628295898438	3.055591064453125	1.417074981689453	0.5957736206054688	2.977079833984375	1.199959335327148	0.547224853515625	3.0583701171875	1.147998519897461	0.5641328125	3.009302734375	1.051459991455078	0.5453345947265625	2.9761025390625	1.082432373046875	0.5021798706054688	3.1873896484375	1.723835205078125	0.4014932861328125	3.255939208984375	1.698761962890625	0.2893900756835938	3.314791259765625	1.418526947021484	0.2833676452636719	3.226277099609375	1.205987899780273	0.2195653991699219	3.253990478515625	1.106786193847656	0.2422253112792969
26	0.8333330000000005	3.17723388671875	1.219375030517578	0.4317655944824219	3.156266357421875	1.399897979736328	0.4234703979492188	3.14433837890625	1.544831115722656	0.4212043762207031	3.16916455078125	1.764077758789063	0.4393045043945312	3.14593798828125	1.727965026855469	0.4648895568847656	3.06218603515625	1.6927626953125	0.5788901977539063	3.050066162109375	1.411790161132813	0.596661865234375	2.974401611328125	1.192341873168945	0.5513228149414062	3.057760498046875	1.141280242919922	0.5605891723632812	3.01040478515625	1.042191139221191	0.5516549072265625	2.97762255859375	1.078692718505859	0.5020651245117187	3.185844970703125	1.727440307617187	0.4090642395019531	3.252198974609375	1.697796691894531	0.2963582458496093	3.31144482421875	1.416981353759766	0.2877579040527344	3.221444580078125	1.205179580688477	0.2213993072509766	3.25534375	1.107220565795898	0.2422059936523437
27	0.8666670000000005	3.175884521484375	1.219814254760742	0.4314846496582031	3.154213134765625	1.400444915771484	0.4225063171386719	3.141388427734375	1.545465576171875	0.41948095703125	3.171711669921875	1.763999206542969	0.4408372192382812	3.1473291015625	1.728106567382813	0.4657669677734375	3.062647705078125	1.692189270019531	0.5790833740234375	3.04881884765625	1.41082958984375	0.5948118896484375	2.96616552734375	1.19448356628418	0.545440673828125	3.048102294921875	1.141788955688477	0.5586686401367188	3.008189453125	1.038941547393799	0.5587759399414063	2.972648681640625	1.081831680297852	0.4986432495117187	3.187714599609375	1.727316284179687	0.4101865234375	3.25404736328125	1.699741333007812	0.2967507934570313	3.3064697265625	1.417163238525391	0.2901298522949219	3.2250673828125	1.201097152709961	0.2253808135986328	3.261006103515625	1.105495246887207	0.2532011871337891
28	0.9000000000000004	3.173511474609375	1.22020329284668	0.4323443603515625	3.1519208984375	1.400860504150391	0.4227176208496094	3.1406884765625	1.546071166992188	0.4207391052246094	3.166878662109375	1.765395080566406	0.4399888000488281	3.142868408203125	1.729334289550781	0.465064697265625	3.058242919921875	1.69393896484375	0.5786381225585937	3.045504638671875	1.412782531738281	0.5994776611328125	2.959324951171875	1.198307525634766	0.5477191162109375	3.042857666015625	1.147644439697266	0.5589512329101562	3.012533447265625	1.041551692962646	0.5575120239257813	2.97379150390625	1.091227691650391	0.4937569885253906	3.183866943359375	1.728663208007812	0.4099096069335937	3.254223388671875	1.699666381835938	0.299242919921875	3.305288818359375	1.416718688964844	0.2947133178710937	3.219229248046875	1.203601516723633	0.2260864562988281	3.259162841796875	1.109033836364746	0.2520417938232422
29	0.9333330000000002	3.1727568359375	1.220562347412109	0.4341910705566406	3.151032470703125	1.401198455810547	0.4248763122558594	3.139789794921875	1.546395751953125	0.4232617492675781	3.16589453125	1.765627868652344	0.443356689453125	3.141647705078125	1.729512023925781	0.4681119384765625	3.0552509765625	1.694118896484375	0.5803223876953125	3.04366455078125	1.412940338134766	0.6010880126953125	2.9598564453125	1.197736373901367	0.548592529296875	3.04333935546875	1.146233367919922	0.5554083862304687	3.007313232421875	1.041999362945557	0.5519649047851563	2.985197021484375	1.089852355957031	0.4936873168945313	3.183135009765625	1.728976867675781	0.4133323974609375	3.25431982421875	1.699804870605469	0.30326220703125	3.3041142578125	1.416662200927734	0.2989016723632812	3.21867333984375	1.203474395751953	0.2298206176757812	3.2562373046875	1.107945877075195	0.2557446899414063
30	0.9666670000000002	3.17267724609375	1.220454864501953	0.4342491455078125	3.15095166015625	1.401063446044922	0.4249752502441406	3.1397421875	1.546240600585937	0.4234255065917969	3.165908935546875	1.765418090820313	0.44364306640625	3.141667724609375	1.729298950195313	0.4683824768066406	3.055362548828125	1.693806030273437	0.5806015014648438	3.043975341796875	1.412641571044922	0.6010519409179688	2.960263916015625	1.197487182617188	0.548370849609375	3.04378125	1.145999618530273	0.5546302490234375	3.007564697265625	1.041870014190674	0.5506381225585938	2.9853125	1.089865447998047	0.4928175659179688	3.18312353515625	1.728787292480469	0.4135929260253906	3.25417578125	1.699594360351563	0.30346875	3.30349755859375	1.416416778564453	0.2990456848144531	3.217567138671875	1.203467987060547	0.2299678344726563	3.25422509765625	1.107629936218262	0.2559773864746094
31	1	3.1707705078125	1.21991340637207	0.4353988952636719	3.148923583984375	1.400260681152344	0.4265603942871094	3.13786474609375	1.545241027832031	0.4256012268066406	3.1642568359375	1.763960998535156	0.446902587890625	3.14003955078125	1.727792419433594	0.4714446411132813	3.0537197265625	1.692190490722656	0.5833402099609375	3.0427421875	1.411320251464844	0.602320068359375	2.958849853515625	1.197014526367187	0.5480463256835938	3.041818603515625	1.144832244873047	0.553547607421875	3.003335205078125	1.042073936462402	0.5438128051757812	2.98957470703125	1.090231864929199	0.4905271301269531	3.1813720703125	1.727522277832031	0.4166860961914062	3.25138525390625	1.6987880859375	0.3060162048339844	3.2993798828125	1.415834777832031	0.3001600952148438	3.21356640625	1.20305500793457	0.2316344604492188	3.249931640625	1.107223358154297	0.2574481811523437
32	1.033333000000001	3.170588623046875	1.219779266357422	0.4355705871582031	3.14881640625	1.400117584228516	0.4267436218261719	3.137868408203125	1.545091979980469	0.4258455810546875	3.164455078125	1.763744323730469	0.4473654479980469	3.140156005859375	1.727586364746094	0.4718320617675781	3.05349462890625	1.692001647949219	0.583449462890625	3.041895263671875	1.411160980224609	0.6020699462890625	2.9576767578125	1.197141662597656	0.547278076171875	3.040438232421875	1.144662322998047	0.5528943481445312	3.00119384765625	1.042230792999268	0.5428841552734375	2.987677490234375	1.090307151794434	0.4896156921386719	3.181584716796875	1.727314453125	0.4171547546386719	3.251851806640625	1.698568054199219	0.3066657104492188	3.299524658203125	1.415588806152344	0.3008555908203125	3.213597900390625	1.202983428955078	0.2320153656005859	3.249873046875	1.107139541625977	0.2578667297363281
33	1.066667000000001	3.1702451171875	1.219793304443359	0.435533935546875	3.148559814453125	1.400111724853516	0.4267215270996094	3.137658935546875	1.54506494140625	0.4258158264160156	3.1642607421875	1.763670043945313	0.4474108276367187	3.1399375	1.727516418457031	0.4718425903320312	3.05312060546875	1.691852172851563	0.5832814331054688	3.04161767578125	1.411033935546875	0.6015760498046875	2.957697021484375	1.197001327514648	0.5465523071289062	3.040506591796875	1.144620147705078	0.5520829467773437	3.001496826171875	1.042138717651367	0.5418736572265626	2.98738037109375	1.090331352233887	0.4886177978515625	3.18140771484375	1.7272509765625	0.4172113037109375	3.251689697265625	1.698494506835937	0.3067618713378906	3.298894775390625	1.415489318847656	0.3008006591796875	3.21233203125	1.203291519165039	0.2316419677734375	3.24798046875	1.106985542297363	0.2565576171875
34	1.100000000000001	3.170223876953125	1.219783508300781	0.435528076171875	3.148542724609375	1.40010009765625	0.4267143249511719	3.137640869140625	1.545051452636719	0.4258040161132812	3.164236572265625	1.76365478515625	0.4473965148925781	3.139910888671875	1.727501953125	0.47182568359375	3.053071533203125	1.69183447265625	0.5832435913085937	3.041568603515625	1.411018432617188	0.601518310546875	2.957667236328125	1.196988098144531	0.5464685668945313	3.040476318359375	1.144609512329102	0.5520164184570312	3.00147021484375	1.042129188537598	0.5417960205078125	2.987382080078125	1.090317504882812	0.48854541015625	3.181387939453125	1.727235595703125	0.4172006225585937	3.251681640625	1.698472778320312	0.3067623291015625	3.298864013671875	1.415467010498047	0.300823486328125	3.2122763671875	1.203284912109375	0.2316580963134766	3.24785107421875	1.10695426940918	0.256578369140625
35	1.133333	3.166968017578125	1.220170547485351	0.4358501892089844	3.144596435546875	1.400165740966797	0.4272847900390625	3.132615966796875	1.544831970214844	0.4261142883300781	3.159264892578125	1.76324853515625	0.4464169616699219	3.13435205078125	1.727411010742188	0.4705791015625	3.046356689453125	1.691017822265625	0.5805880126953125	3.037161865234375	1.410503448486328	0.5989140625	2.963306396484375	1.192097457885742	0.5482044677734375	3.048224609375	1.143518325805664	0.5540739135742188	3.005312744140625	1.042768180847168	0.5439151000976562	2.983505615234375	1.090422592163086	0.4859044494628906	3.176952392578125	1.726583862304687	0.4169501342773437	3.253015625	1.697411682128906	0.3107439270019531	3.2987763671875	1.414552764892578	0.3055395812988281	3.2127158203125	1.204651596069336	0.2301596527099609	3.24250244140625	1.106258247375488	0.2539793853759766
36	1.166667	3.16696630859375	1.220164657592773	0.4358455810546875	3.144597412109375	1.400159240722656	0.4272800598144531	3.132619873046875	1.544824951171875	0.4261099243164063	3.15926806640625	1.763239624023437	0.4464205322265625	3.13435400390625	1.727401672363281	0.470580078125	3.04635009765625	1.691001342773438	0.5805784912109375	3.03715673828125	1.410486755371094	0.59887890625	2.963309326171875	1.192085144042969	0.5481451416015625	3.048227783203125	1.143508178710938	0.554017333984375	3.005320068359375	1.042758911132813	0.54383837890625	2.983533447265625	1.090420440673828	0.4858334045410156	3.17695703125	1.726575927734375	0.4169536437988281	3.253028564453125	1.697409912109375	0.310752685546875	3.298802734375	1.414554992675781	0.3055349731445313	3.21275732421875	1.204655532836914	0.2301369018554688	3.24254833984375	1.10625910949707	0.2539359893798828
37	1.2	3.166879150390625	1.219427169799805	0.4354111328125	3.145217529296875	1.399320129394531	0.4267998657226563	3.133821533203125	1.543884948730469	0.4256234130859375	3.161138427734375	1.761993774414063	0.4458925476074219	3.13604052734375	1.726292724609375	0.4699595031738281	3.04789794921875	1.690028991699219	0.5796968383789063	3.039421630859375	1.409802551269531	0.5983680419921875	2.96708056640625	1.190912033081055	0.5486962890625	3.051652099609375	1.141967315673828	0.5548530883789062	3.0076123046875	1.041842155456543	0.5445585327148438	2.982979248046875	1.088400199890137	0.4871525268554687	3.178782958984375	1.725289855957031	0.4165362548828125	3.255727783203125	1.6957607421875	0.31123974609375	3.30029052734375	1.412987640380859	0.3072047424316406	3.213208984375	1.204084625244141	0.2310024871826172	3.240241455078125	1.104528495788574	0.2527040863037109
38	1.233333	3.166609375	1.219091949462891	0.4349861450195313	3.1451201171875	1.399033935546875	0.4262830200195312	3.1337138671875	1.543622131347656	0.4248961791992187	3.160939697265625	1.761825561523438	0.4446953430175781	3.135804931640625	1.726168579101563	0.4688079223632812	3.0474423828125	1.690099975585937	0.5784669799804687	3.039158935546875	1.409880249023437	0.5980601806640625	2.96746923828125	1.190518981933594	0.5493289184570312	3.051131103515625	1.140127624511719	0.556448486328125	3.00528466796875	1.040721542358398	0.5468871459960938	2.97923046875	1.086224906921387	0.4897125549316406	3.178648681640625	1.725050048828125	0.4154525146484375	3.255814208984375	1.695313781738281	0.3103455810546875	3.30041455078125	1.412486450195312	0.3069294738769531	3.21316748046875	1.203584106445313	0.2307804260253906	3.2390732421875	1.103671508789063	0.252309326171875
39	1.266667	3.169114990234375	1.212971969604492	0.4279937133789062	3.149135009765625	1.391623077392578	0.4196683654785156	3.138026123046875	1.535052856445313	0.4181475524902344	3.164349853515625	1.752173156738281	0.4292872924804688	3.138592041015625	1.717843444824219	0.4538319702148437	3.042694091796875	1.686707580566406	0.5569174194335937	3.038367919921875	1.408450775146484	0.572849853515625	3.0041064453125	1.178242416381836	0.5490855712890625	3.07132861328125	1.110455284118652	0.5669857177734375	3.00655078125	1.024773538589478	0.5484866943359376	2.98378759765625	1.066365829467773	0.5004282531738281	3.182917236328125	1.714494445800781	0.4025289001464843	3.262576904296875	1.6853828125	0.3005285949707031	3.33386572265625	1.410796142578125	0.3142115173339844	3.22652978515625	1.214224960327148	0.2369599609375	3.23974267578125	1.111769332885742	0.2532615966796875
40	1.300000000000001	3.172020751953125	1.209540542602539	0.4261578674316406	3.15081396484375	1.388610412597656	0.4177918701171875	3.140417236328125	1.532548217773438	0.4180992431640625	3.163550537109375	1.750823608398437	0.4268521423339844	3.13764111328125	1.716361511230469	0.451361083984375	3.0373125	1.688504211425781	0.5517583618164063	3.04285791015625	1.409843078613281	0.574092529296875	3.016383544921875	1.1776455078125	0.55270166015625	3.079946533203125	1.105509460449219	0.5684826049804688	3.010610107421875	1.023385398864746	0.5484426879882812	2.986002197265625	1.067010269165039	0.5037437133789062	3.183298095703125	1.712935974121094	0.4009598083496094	3.264010498046875	1.684934631347656	0.2989408264160156	3.34193359375	1.411302154541016	0.3138103637695313	3.236366943359375	1.212306060791016	0.2380895690917969	3.231978515625	1.108342140197754	0.2514164428710938
41	1.333333000000001	3.17417822265625	1.206355621337891	0.4166506958007812	3.156109130859375	1.387251556396484	0.4103900451660156	3.145970458984375	1.532320983886719	0.4103096313476562	3.169841552734375	1.751966247558594	0.4239989624023437	3.143135498046875	1.716850036621094	0.4474775085449219	3.040947265625	1.681778076171875	0.5453148803710938	3.04326171875	1.400701385498047	0.5648014526367188	3.01978466796875	1.166265029907227	0.544472412109375	3.08005322265625	1.089374801635742	0.5347197265625	2.997356201171875	1.019922061920166	0.5129107055664063	2.973580078125	1.068158683776856	0.4809891052246094	3.190122314453125	1.714242370605469	0.3975416259765625	3.271451171875	1.688415100097656	0.2941082458496094	3.32680517578125	1.40692431640625	0.3050786743164062	3.23057080078125	1.200294586181641	0.2316432342529297	3.25973046875	1.099453964233398	0.2441419372558594
42	1.366667000000001	3.17403173828125	1.20290803527832	0.4172803649902344	3.15797998046875	1.383266662597656	0.4069899291992187	3.149458740234375	1.527973999023438	0.4038773193359375	3.168246826171875	1.747558837890625	0.4157154235839844	3.142470947265625	1.712135925292969	0.439455810546875	3.0491875	1.676624206542969	0.5450765991210937	3.0391171875	1.396492370605469	0.5635995483398437	2.967091552734375	1.179636199951172	0.5054712219238281	3.044591552734375	1.119978439331055	0.5095992736816406	2.988421142578125	1.025592073440552	0.5110855102539062	2.957573974609375	1.067821769714355	0.4574541931152344	3.18928125	1.71020849609375	0.3896026611328125	3.27598876953125	1.686259948730469	0.2907009582519531	3.34017578125	1.407827758789062	0.3076773986816406	3.243092041015625	1.203487564086914	0.2313272094726563	3.253544189453125	1.098816589355469	0.2379461517333984
43	1.4	3.169290771484375	1.201797668457031	0.4136684875488281	3.154521728515625	1.382081817626953	0.404883056640625	3.144347900390625	1.526420104980469	0.3999135131835937	3.1662880859375	1.745484680175781	0.4098719177246094	3.14030615234375	1.710655578613281	0.43410986328125	3.048606689453125	1.676388305664062	0.5412291870117187	3.043994140625	1.396825286865234	0.5638878173828125	2.968858154296875	1.181696182250977	0.5046722412109375	3.046894287109375	1.123020866394043	0.5093853454589844	2.995203125	1.02627861404419	0.5089494018554688	2.96189697265625	1.070651512145996	0.4550619201660156	3.186497802734375	1.707703735351563	0.383866943359375	3.27272412109375	1.680875061035156	0.2855469360351562	3.34059765625	1.404003356933594	0.306308837890625	3.24026171875	1.201336181640625	0.2307875518798828	3.261371826171875	1.098530990600586	0.2386872406005859
44	1.433333	3.169883056640625	1.202151657104492	0.408145263671875	3.155962158203125	1.382912811279297	0.4014266052246094	3.145102294921875	1.527455688476563	0.3964083251953125	3.163769775390625	1.747086364746094	0.408868408203125	3.13774169921875	1.711606567382812	0.432279541015625	3.047123291015625	1.669919677734375	0.538026611328125	3.043400146484375	1.390152191162109	0.5641876831054687	2.956849609375	1.184675048828125	0.4872697448730469	3.03719873046875	1.129699157714844	0.4977597351074219	2.984922119140625	1.033082580566406	0.5002354431152344	2.958610595703125	1.071464279174805	0.4420954895019531	3.18508056640625	1.709774597167969	0.38289453125	3.27401953125	1.680462341308594	0.2874210815429687	3.34529345703125	1.403491363525391	0.3012554626464844	3.23911474609375	1.202874588012695	0.2269287872314453	3.268017578125	1.101665733337402	0.2330497741699219
45	1.466667	3.161220703125	1.195004638671875	0.4010588073730469	3.1518974609375	1.376442565917969	0.3979048767089844	3.142658935546875	1.521321411132813	0.3927657775878906	3.162820068359375	1.74126904296875	0.403279052734375	3.136796630859375	1.706081420898438	0.4272945861816406	3.048183349609375	1.664265075683594	0.5349850463867187	3.046349853515625	1.384098693847656	0.561794921875	2.9496484375	1.18553955078125	0.4779767150878906	3.0261484375	1.124173011779785	0.4785284118652344	2.96641796875	1.031820707321167	0.4746758422851562	2.95094580078125	1.072959747314453	0.4239955444335938	3.183650634765625	1.703563598632813	0.377332275390625	3.27042724609375	1.672699401855469	0.2800812072753906	3.360703369140625	1.400885162353516	0.2945130615234375	3.243959716796875	1.204149353027344	0.2245844421386719	3.267209228515625	1.10168187713623	0.2351080474853516
46	1.5	3.157658447265625	1.195215713500977	0.397787109375	3.147989990234375	1.375926208496094	0.3930156860351562	3.138497314453125	1.520200073242187	0.3866447143554688	3.156031494140625	1.73944677734375	0.3991345825195313	3.130464599609375	1.703878051757812	0.4226911926269531	3.04550634765625	1.662676879882813	0.532809326171875	3.04866796875	1.383470886230469	0.5585741577148438	2.95384912109375	1.183385696411133	0.4787917785644532	3.027663818359375	1.119367439270019	0.4794282836914063	2.961416748046875	1.03217484664917	0.4738782043457031	2.942149658203125	1.073896789550781	0.4239530944824219	3.177267822265625	1.702357849121094	0.3729888916015625	3.26715234375	1.672483947753906	0.2789874877929687	3.362890869140625	1.4037470703125	0.29472705078125	3.251765380859375	1.205505874633789	0.2229448547363281	3.267029541015625	1.101463844299316	0.2196711883544922
47	1.533333000000001	3.150559814453125	1.192247680664063	0.3914700012207031	3.143460693359375	1.371499969482422	0.3883946838378906	3.136152587890625	1.514668762207031	0.3835560302734375	3.15065966796875	1.732347961425781	0.3923310852050781	3.12581884765625	1.697152893066406	0.4162913208007812	3.04292529296875	1.654010864257812	0.5255416870117188	3.04398046875	1.377812408447266	0.5563372802734375	2.943939453125	1.185288528442383	0.4706997985839844	3.01258056640625	1.118535926818848	0.4561933288574219	2.947408447265625	1.032043502807617	0.4651601257324219	2.928848876953125	1.078300796508789	0.4141645812988281	3.1721611328125	1.695449584960937	0.3669966430664062	3.2606435546875	1.664869934082031	0.2735739135742187	3.356497802734375	1.399108215332031	0.2927510986328125	3.239884033203125	1.206070816040039	0.22252685546875	3.257839599609375	1.103388885498047	0.2200497131347656
48	1.566667000000001	3.138677001953125	1.18812370300293	0.3838153076171875	3.133047119140625	1.366826904296875	0.3787386474609375	3.12723583984375	1.509574249267578	0.3727030944824219	3.14445263671875	1.726107849121094	0.3866282348632812	3.119372802734375	1.690760864257812	0.4097888488769531	3.0369140625	1.646446838378906	0.5183121337890625	3.04018603515625	1.371205749511719	0.5497680053710937	2.92822265625	1.189355255126953	0.4577581176757812	2.996369384765625	1.121599792480469	0.4485257568359375	2.92827392578125	1.037433692932129	0.4446701354980468	2.92153076171875	1.083296539306641	0.3958578796386719	3.165298828125	1.689685607910156	0.3603747863769531	3.255927978515625	1.663151123046875	0.2683626403808594	3.3788876953125	1.409436157226563	0.2824791259765625	3.262907958984375	1.216970397949219	0.2120911254882812	3.249936279296875	1.113838882446289	0.2128469696044922
49	1.600000000000001	3.12889404296875	1.184333969116211	0.3768575134277344	3.125385498046875	1.363150360107422	0.3736528015136719	3.120976318359375	1.505997314453125	0.3685650329589844	3.138163330078125	1.722463623046875	0.3838081970214844	3.11194921875	1.687133361816406	0.4057135620117188	3.023523681640625	1.644373779296875	0.5101004333496094	3.0294775390625	1.369413208007813	0.5437528686523437	2.919958251953125	1.187491424560547	0.4489338684082032	2.988528564453125	1.121107109069824	0.4343427734375	2.912625	1.044629619598389	0.4230424499511719	2.90836572265625	1.08288924407959	0.3819890441894531	3.16008251953125	1.686038879394531	0.3584388427734375	3.252655517578125	1.660932861328125	0.2679570617675781	3.38114404296875	1.410008209228516	0.283159912109375	3.255149658203125	1.223956436157227	0.2126715850830078	3.24908056640625	1.120180488586426	0.2134151153564453
50	1.633333	3.11454150390625	1.179409072875977	0.3688413391113281	3.111611083984375	1.358795867919922	0.3661547546386719	3.1074052734375	1.502087280273438	0.3609867553710938	3.122880859375	1.719361083984375	0.3761707458496094	3.096925048828125	1.68371337890625	0.3982091064453125	3.008796875	1.64171630859375	0.5037581787109375	3.01816552734375	1.365778228759766	0.5356271362304688	2.9041572265625	1.18510237121582	0.4419636535644531	2.963688232421875	1.116873542785644	0.4076112670898437	2.892406982421875	1.035274139404297	0.4160281677246094	2.898539306640625	1.081596923828125	0.3692693176269531	3.145116943359375	1.682998352050781	0.3506900329589844	3.240377197265625	1.655959655761719	0.2630045166015625	3.37662353515625	1.408064270019531	0.2764365539550781	3.24174365234375	1.232981430053711	0.1930443420410156	3.223505126953125	1.130622146606445	0.1850767211914063
51	1.666667	3.10322216796875	1.175417068481445	0.3594628601074219	3.099311279296875	1.353555847167969	0.3576868896484375	3.094865966796875	1.495896148681641	0.3541065673828125	3.1096923828125	1.711676635742188	0.3695993957519531	3.084583984375	1.676090209960937	0.3919567565917969	2.99976513671875	1.633702270507813	0.498704833984375	3.008152587890625	1.359545806884766	0.5295081787109375	2.89045166015625	1.181204696655273	0.4400328369140625	2.952540283203125	1.10839005279541	0.4303898315429687	2.879225830078125	1.030863187789917	0.4141993103027344	2.88476708984375	1.080722236633301	0.3692511596679687	3.131322998046875	1.675747863769531	0.3436530151367188	3.2296083984375	1.651673461914063	0.2599049377441406	3.351005615234375	1.398201995849609	0.2701857299804687	3.21969677734375	1.22562077331543	0.1807103881835938	3.214772216796875	1.122402458190918	0.1739675445556641
52	1.7	3.085030517578125	1.17074853515625	0.3526336059570312	3.083623291015625	1.348276336669922	0.351653564453125	3.080890625	1.490134124755859	0.347986083984375	3.09641015625	1.7048505859375	0.3662142028808594	3.0708212890625	1.669263488769531	0.3876117553710938	2.97942822265625	1.628951110839844	0.4888979797363281	2.9860732421875	1.356083923339844	0.5223903808593749	2.869236328125	1.182693771362305	0.4246338500976563	2.934811767578125	1.114322189331055	0.4102352905273438	2.861140869140625	1.036105186462402	0.4061246643066406	2.87286767578125	1.075631256103516	0.3603128967285156	3.118258544921875	1.669250122070312	0.3403411560058594	3.21766015625	1.648382507324219	0.2578143615722656	3.336573486328125	1.394792419433594	0.2657227783203125	3.20255810546875	1.223885101318359	0.1793563995361328	3.1995673828125	1.121958122253418	0.1636383819580078
53	1.733333	3.061538818359375	1.167713836669922	0.3491806335449218	3.064527099609375	1.344864379882813	0.3480835876464844	3.065291748046875	1.486454956054688	0.3441927185058594	3.07963037109375	1.701053283691406	0.3593836059570312	3.0541298828125	1.665724060058594	0.3810886535644532	2.96237109375	1.62045849609375	0.4795099487304688	2.9650791015625	1.349197967529297	0.5210916137695313	2.85571435546875	1.170693084716797	0.4250043640136719	2.92544482421875	1.105819808959961	0.4163797302246094	2.845216552734375	1.035625591278076	0.4040538330078125	2.851629638671875	1.074704719543457	0.3535846557617188	3.10176904296875	1.665263427734375	0.3342154541015625	3.201833251953125	1.645309875488281	0.2526862335205078	3.31748486328125	1.390729400634766	0.2556803588867188	3.192426025390625	1.209418212890625	0.1788971099853515	3.17656787109375	1.109751960754394	0.1584640808105469
54	1.766667	3.036072021484375	1.159385314941406	0.3428984069824219	3.03994775390625	1.336070343017578	0.3408185729980469	3.042373291015625	1.477314849853516	0.3379322204589844	3.0602373046875	1.690997253417969	0.3546418151855469	3.033871826171875	1.656082214355469	0.3757038269042969	2.934828369140625	1.619128234863281	0.4699391174316406	2.946857177734375	1.349471343994141	0.5156118774414062	2.8441826171875	1.166592788696289	0.4217611999511719	2.90669189453125	1.094568588256836	0.4240169982910156	2.822877197265625	1.036204875946045	0.391962646484375	2.825119384765625	1.070123336791992	0.3511299743652344	3.0820458984375	1.655062683105469	0.3296291198730469	3.1822158203125	1.630503479003906	0.2500281066894531	3.304994140625	1.380036773681641	0.2497310180664062	3.175433349609375	1.203065292358398	0.1720473785400391	3.15289013671875	1.104108390808106	0.1562625427246094
55	1.800000000000001	3.0100693359375	1.152819610595703	0.3367438049316406	3.016723876953125	1.329680389404297	0.3362333984375	3.0213642578125	1.471087341308594	0.3346244201660156	3.037898193359375	1.685354919433594	0.3489028625488281	3.011462890625	1.650505310058594	0.3701414184570312	2.907655029296875	1.614427917480469	0.4597735290527344	2.924808349609375	1.346773284912109	0.516534912109375	2.827486328125	1.168011184692383	0.409228271484375	2.886822265625	1.105783493041992	0.3676064758300781	2.8039609375	1.038911998748779	0.379975341796875	2.7780458984375	1.075183486938477	0.3502178955078125	3.060202392578125	1.649188232421875	0.3245362854003906	3.16016748046875	1.624151123046875	0.2445294799804688	3.28138427734375	1.372604675292969	0.2520495300292969	3.152724853515625	1.19746728515625	0.1679981384277344	3.115353759765625	1.102168579101563	0.1579533233642578
56	1.833333000000001	2.971349609375	1.145746292114258	0.3311937255859375	2.982174560546875	1.322764221191406	0.3322016296386719	2.989853759765625	1.464337890625	0.3314268188476562	3.01095361328125	1.678467895507813	0.3482328491210938	2.983657958984375	1.643881103515625	0.3690380249023438	2.877060791015625	1.608000366210937	0.4558953247070313	2.89603125	1.338970001220703	0.5081257934570312	2.78968408203125	1.169422973632813	0.393649658203125	2.851533447265625	1.109204666137695	0.3522794494628906	2.76582958984375	1.044881744384766	0.3597354736328125	2.746845703125	1.083182708740234	0.3227846374511719	3.032602294921875	1.642036682128906	0.3234690551757812	3.128197265625	1.607607788085938	0.2412044067382813	3.260906005859375	1.361886566162109	0.260102294921875	3.1270029296875	1.197682678222656	0.1620097808837891	3.093748046875	1.102472854614258	0.1407449951171875
57	1.866667000000001	2.942655517578125	1.133057327270508	0.3212077026367188	2.952735107421875	1.3114287109375	0.3248654479980469	2.95818408203125	1.454178283691406	0.3239102478027344	2.980158447265625	1.669748718261719	0.3421679077148437	2.952775634765625	1.634819580078125	0.3631525268554687	2.845226318359375	1.597232971191406	0.4498804321289063	2.868432861328125	1.327167907714844	0.5058970336914063	2.754282470703125	1.167841400146484	0.3811854858398437	2.8190537109375	1.104930610656738	0.347285888671875	2.73601611328125	1.035526721954346	0.348427490234375	2.71900537109375	1.081385864257812	0.3069287414550781	3.00163037109375	1.633167236328125	0.3167419128417969	3.096345458984375	1.595270874023437	0.2334127960205078	3.23906494140625	1.353095367431641	0.25621533203125	3.103140625	1.1916318359375	0.1523053588867188	3.059501708984375	1.09864298248291	0.1370386199951172
58	1.9	2.914796875	1.119712593078613	0.3133165283203125	2.920866455078125	1.300314178466797	0.3145785522460938	2.9253251953125	1.444712127685547	0.314948486328125	2.9507490234375	1.662346984863281	0.3335972290039063	2.9229560546875	1.62733349609375	0.3551953430175781	2.814090576171875	1.589947204589844	0.4430404968261719	2.83929931640625	1.315864105224609	0.4939493103027344	2.723931396484375	1.158962905883789	0.3625562133789063	2.79304052734375	1.093885101318359	0.3401513977050781	2.7033173828125	1.033902618408203	0.3219610900878906	2.674902099609375	1.053673751831055	0.3080107421875	2.971529541015625	1.625141906738281	0.3074221801757813	3.069386474609375	1.587968505859375	0.2250425567626953	3.21829833984375	1.347504302978516	0.2616956176757813	3.0754296875	1.182798767089844	0.1665186157226562	3.033772705078125	1.093023544311523	0.1313902587890625
59	1.933333	2.880461181640625	1.107520729064941	0.3075271606445312	2.8871103515625	1.288673370361328	0.3054922180175781	2.89391650390625	1.433439025878906	0.3065431823730469	2.918267333984375	1.6518349609375	0.3260154724121094	2.888924072265625	1.616822387695313	0.3458586730957031	2.776560302734375	1.58251953125	0.4312885131835937	2.79677099609375	1.307883453369141	0.4862184753417969	2.68451611328125	1.151931915283203	0.3497504577636719	2.751370361328125	1.081140502929687	0.3400953979492187	2.657883544921875	1.040304672241211	0.2994942016601562	2.631226806640625	1.0492975730896	0.2888169860839844	2.940843994140625	1.614382751464844	0.3014220275878906	3.046402099609375	1.581546508789063	0.2263405914306641	3.20712109375	1.347971923828125	0.2647445373535156	3.06051416015625	1.180556289672852	0.1784940948486328	3.0085732421875	1.099092468261719	0.1364782562255859
60	1.966667	2.843016845703125	1.105741104125977	0.301118408203125	2.851639404296875	1.285390533447266	0.2986507568359375	2.858361572265625	1.429014190673828	0.2963158569335937	2.88630859375	1.645500671386719	0.3126204833984375	2.85565478515625	1.611756225585937	0.3316939392089844	2.74020654296875	1.574728637695312	0.40962744140625	2.7518759765625	1.304245788574219	0.4754254760742188	2.652430419921875	1.145512878417969	0.3354340209960938	2.72545458984375	1.090427207946777	0.30289892578125	2.64248828125	1.038841033935547	0.2546901702880859	2.60398583984375	1.052393131256103	0.2584136657714844	2.90891943359375	1.607420227050781	0.2898881225585938	3.015962890625	1.571402465820313	0.2204250640869141	3.1761630859375	1.339497161865234	0.2542959442138672	3.03414404296875	1.171415405273438	0.1668008270263672	2.97571533203125	1.094398635864258	0.1270296401977539
61	2	2.81960205078125	1.098622047424316	0.302065673828125	2.82584375	1.276406951904297	0.2986850891113281	2.82969091796875	1.418465911865234	0.2925457458496094	2.852190185546875	1.633688415527344	0.2999558715820312	2.821638671875	1.60053857421875	0.3188571166992187	2.70407275390625	1.561622802734375	0.3894941101074219	2.69659423828125	1.290044586181641	0.4358054504394531	2.62236474609375	1.124590217590332	0.2922060241699219	2.6880810546875	1.066462326049805	0.2531534729003906	2.60193798828125	1.0017232670784	0.2519891204833984	2.61430078125	1.012624636650086	0.2219954681396484	2.876404541015625	1.5955390625	0.2803833312988281	2.980969482421875	1.557264831542969	0.2110762786865234	3.128344970703125	1.321912872314453	0.2528673706054688	2.993951171875	1.155182739257812	0.1579541473388672	2.94117822265625	1.077121948242187	0.1153683547973633
62	2.033333000000001	2.80354296875	1.094883598327637	0.3052610168457031	2.80274658203125	1.274260986328125	0.3023040161132812	2.799369384765625	1.417067749023438	0.2894434509277344	2.82382666015625	1.633967102050781	0.29391015625	2.79093896484375	1.601322143554687	0.31070654296875	2.662344970703125	1.567365356445312	0.365251953125	2.661186279296875	1.297570098876953	0.4318170166015625	2.603696044921875	1.132657455444336	0.2772315063476563	2.663011474609375	1.071540939331055	0.2311576232910156	2.556473388671875	1.051581562042236	0.2235417633056641	2.61919140625	1.00216836476326	0.2135664367675781	2.849559814453125	1.594791198730469	0.2775317077636719	2.96014599609375	1.552666870117188	0.2184958190917969	3.112111328125	1.317685546875	0.2616412353515625	2.964069580078125	1.185876403808594	0.1332125396728516	2.913825439453125	1.10067350769043	0.1002546157836914
63	2.066667000000001	2.793710693359375	1.09476309967041	0.3039996032714844	2.79222314453125	1.274261352539062	0.3009880981445313	2.788033935546875	1.417050018310547	0.2870829467773438	2.809530517578125	1.634453552246094	0.2891047058105469	2.7771865234375	1.601515625	0.3064768676757813	2.64800830078125	1.568740539550781	0.3606292114257812	2.62876904296875	1.299938262939453	0.4292258605957031	2.56473046875	1.13978466796875	0.27198583984375	2.625461181640625	1.07535514831543	0.2326140899658203	2.519998779296875	1.055579151153564	0.2150080108642578	2.504655029296875	1.036867378234863	0.2089510803222656	2.835713623046875	1.595436706542969	0.2729549560546875	2.945212158203125	1.552729431152344	0.2121292266845703	3.094270263671875	1.315391418457031	0.2537992553710938	2.941419189453125	1.186169311523438	0.1280988464355469	2.8849638671875	1.103816177368164	0.0978281478881836
64	2.100000000000001	2.791697265625	1.095282730102539	0.3032428283691406	2.79004296875	1.274914031982422	0.30024853515625	2.785801513671875	1.417838836669922	0.2866539611816406	2.8066318359375	1.635440368652344	0.2908446350097657	2.774326416015625	1.602210144042969	0.3078321533203125	2.6446435546875	1.568293151855469	0.3603362731933594	2.6236611328125	1.297803192138672	0.4223113708496094	2.5604453125	1.142933319091797	0.2592927856445312	2.61934912109375	1.081280960083008	0.2131092529296875	2.513829345703125	1.060383388519287	0.1966812438964844	2.496014404296875	1.046206165313721	0.1919925231933594	2.8329931640625	1.596634765625	0.2743651733398437	2.9419326171875	1.555145874023438	0.2115108642578125	3.088390869140625	1.314302032470703	0.2423061828613281	2.928395751953125	1.197013931274414	0.1135002822875977	2.861673095703125	1.124150978088379	0.07972323608398438
65	2.133333	2.764289794921875	1.09214973449707	0.2975579833984375	2.761281005859375	1.272606567382812	0.2940429382324219	2.75507470703125	1.415657958984375	0.2760350646972656	2.759415771484375	1.6352578125	0.2723569946289062	2.7286591796875	1.60013916015625	0.2891003112792969	2.596718505859375	1.558698913574219	0.3314812316894531	2.57093310546875	1.287956756591797	0.3964141540527344	2.526845458984375	1.138481674194336	0.2209483032226562	2.582974853515625	1.080682670593262	0.1661600952148438	2.498501953125	1.032033016204834	0.1166510391235352	2.44711669921875	1.057894981384277	0.1537494049072266	2.789585205078125	1.59782275390625	0.2587803344726562	2.90815478515625	1.56382177734375	0.208862548828125	3.0175751953125	1.301284484863281	0.1924304656982422	2.846146240234375	1.307625823974609	0.02796207427978516	2.7458876953125	1.338087677001953	0.02288262176513672
66	2.166667	2.7575224609375	1.090880218505859	0.2959629821777344	2.75379736328125	1.271471862792969	0.2925202941894531	2.746978759765625	1.41459097290039	0.2743327026367188	2.7461337890625	1.634424682617188	0.2716225891113281	2.71590673828125	1.598479125976562	0.2876813049316406	2.58369189453125	1.553819274902344	0.3261575012207031	2.557587646484375	1.282176055908203	0.3881097717285156	2.520378662109375	1.133332458496094	0.2102744445800781	2.57307470703125	1.074606956481934	0.1529781799316406	2.488873291015625	1.028742563247681	0.1002563247680664	2.4343857421875	1.060162998199463	0.1434444580078125	2.777451904296875	1.597750671386719	0.2584272155761719	2.89880126953125	1.564285888671875	0.2149548492431641	2.999715087890625	1.297672698974609	0.220828125	2.842974609375	1.304730499267578	0.04207575225830078	2.746333251953125	1.340171203613281	0.02139242172241211
67	2.2	2.734205322265625	1.083071846008301	0.2855355529785156	2.730458251953125	1.261009704589844	0.2764629211425781	2.726740234375	1.403070037841797	0.2663415832519531	2.716615966796875	1.619671752929687	0.2629226989746093	2.687988037109375	1.582996276855469	0.278170654296875	2.558055908203125	1.541401489257813	0.32033349609375	2.48502880859375	1.279190704345703	0.3662550964355469	2.43864501953125	1.117011817932129	0.2074402008056641	2.493219970703125	1.050239452362061	0.1648387603759766	2.39506787109375	1.02844214630127	0.1255827560424805	2.367123779296875	1.047904216766357	0.1263104858398438	2.749342041015625	1.58483447265625	0.2507638854980469	2.864129638671875	1.5503623046875	0.1969839782714844	2.978496826171875	1.293800994873047	0.2112323150634766	2.84536083984375	1.150805786132812	0.08134663391113281	2.76061083984375	1.101675956726074	0.1149561538696289
68	2.233333	2.71408837890625	1.075917488098145	0.2785913391113281	2.70737744140625	1.253855682373047	0.2672467956542969	2.701986328125	1.396099090576172	0.2580450744628906	2.699602294921875	1.613140258789063	0.2637634887695313	2.6697236328125	1.576852905273437	0.2776742553710937	2.54305029296875	1.53605615234375	0.3299185180664063	2.49765966796875	1.265966705322266	0.3669803161621094	2.42453369140625	1.118252799987793	0.2037633361816406	2.474899658203125	1.059243057250977	0.1467062377929688	2.370635986328125	1.036746376037598	0.1293467864990234	2.362351806640625	1.056217723846436	0.1106748809814453	2.7310341796875	1.577660400390625	0.249920639038086	2.850753662109375	1.5465625	0.2052092742919922	2.95053125	1.285115753173828	0.23666796875	2.829430419921875	1.161777801513672	0.07760894012451172	2.747351318359375	1.100334251403809	0.06212297821044922
69	2.266667	2.703194580078125	1.06767903137207	0.2725785522460937	2.686498046875	1.24534245300293	0.2661697387695313	2.67117333984375	1.386025543212891	0.2474268188476562	2.683029296875	1.602598754882812	0.2605591735839844	2.651560791015625	1.567737609863281	0.2747399597167969	2.52723486328125	1.530234313964844	0.3348035583496094	2.49328759765625	1.259571411132812	0.3804932250976563	2.401741455078125	1.117690086364746	0.2211902770996094	2.457210693359375	1.070777763366699	0.1578585815429688	2.354658935546875	1.04374726486206	0.1366784362792969	2.346484375	1.057301628112793	0.1200463714599609	2.711434814453125	1.565727355957031	0.2439541015625	2.82852734375	1.530261901855469	0.1954079437255859	2.939001953125	1.273246551513672	0.2294486236572266	2.826307373046875	1.120120223999023	0.09119677734374999	2.72745947265625	1.099037948608399	0.0676792221069336
70	2.300000000000001	2.70334326171875	1.064844291687012	0.2733407897949219	2.683552978515625	1.241994644165039	0.2658031616210937	2.665910888671875	1.382258850097656	0.2468706512451172	2.673089599609375	1.598755859375	0.2615462036132812	2.642478515625	1.563142272949219	0.2755905151367187	2.518471435546875	1.526730895996094	0.3366904907226563	2.492898681640625	1.254664505004883	0.3778745422363281	2.396466796875	1.122965690612793	0.2130885314941406	2.437366943359375	1.073994964599609	0.1409637451171875	2.3336064453125	1.04768673324585	0.12619384765625	2.332056640625	1.058041858673096	0.115064697265625	2.70219482421875	1.5626669921875	0.2445610961914063	2.817786865234375	1.527614074707031	0.1925423736572266	2.934106689453125	1.274395080566406	0.2330031585693359	2.81696630859375	1.119258476257324	0.1011715393066406	2.717418701171875	1.113749565124512	0.07270536041259766
71	2.333333000000001	2.70479345703125	1.058775356292725	0.2719537658691406	2.683406982421875	1.235496765136719	0.2657565612792969	2.664441162109375	1.37534326171875	0.2467773895263672	2.671920654296875	1.591318359375	0.2635679931640625	2.64146337890625	1.555643798828125	0.2775110168457031	2.5175537109375	1.518065673828125	0.337544189453125	2.499265869140625	1.24738346862793	0.3877055358886718	2.40734716796875	1.120862823486328	0.2169278259277344	2.42563134765625	1.069533622741699	0.1377223358154297	2.321178466796875	1.04782922744751	0.1216997756958008	2.33159814453125	1.062132343292236	0.1193174362182617	2.700788818359375	1.555443115234375	0.245972152709961	2.814316650390625	1.521034057617187	0.1896976470947266	2.942607666015625	1.273037536621094	0.2223486328125	2.817763916015625	1.114808517456055	0.1024934463500977	2.715774658203125	1.109796455383301	0.08551744079589843
72	2.366667000000001	2.70835986328125	1.05449825668335	0.2723356018066406	2.682765380859375	1.230432006835938	0.2665096740722656	2.660294921875	1.36952685546875	0.2472582397460938	2.666626220703125	1.584994995117188	0.2670408935546875	2.636926513671875	1.548919555664062	0.2813532104492187	2.516297607421875	1.510265594482422	0.3466980590820313	2.5100673828125	1.238108810424805	0.3892253112792969	2.412154296875	1.119567283630371	0.2164839477539063	2.432236572265625	1.074420379638672	0.1341654357910156	2.329757080078125	1.047574310302734	0.1145588455200195	2.32842431640625	1.062418804168701	0.1253593292236328	2.69517431640625	1.54966748046875	0.2480536651611328	2.805106201171875	1.517412048339844	0.1842727966308594	2.945024658203125	1.276484893798828	0.2188159484863281	2.823267822265625	1.112512977600098	0.1042313079833984	2.721453857421875	1.115415863037109	0.08656819915771484
73	2.4	2.713492431640625	1.045735374450684	0.2745354309082031	2.684806640625	1.219679183959961	0.2674703979492187	2.65968017578125	1.356900177001953	0.2466267242431641	2.660972900390625	1.570433044433594	0.269011962890625	2.632528076171875	1.533763305664062	0.2830082092285156	2.516390380859375	1.489695159912109	0.3505090942382812	2.52247998046875	1.22023469543457	0.3956878051757812	2.421669189453125	1.120539817810059	0.2153806915283203	2.43760986328125	1.074614692687988	0.1334943695068359	2.33578955078125	1.047863616943359	0.1151590270996094	2.339247802734375	1.062733657836914	0.1240871810913086	2.689946044921875	1.536339721679687	0.2494541168212891	2.7981669921875	1.507186126708984	0.1834749298095703	2.94871533203125	1.276218414306641	0.222576416015625	2.827744140625	1.108986038208008	0.1160291595458984	2.729473388671875	1.126231567382812	0.09238882446289062
74	2.433333	2.72256591796875	1.038399139404297	0.2806838684082031	2.6927412109375	1.212506713867187	0.2700146789550781	2.66730078125	1.350270141601563	0.2502846069335937	2.66259033203125	1.564574157714844	0.2709815063476563	2.635103515625	1.527124694824219	0.2853287963867188	2.5201591796875	1.48016552734375	0.3538084106445312	2.530798095703125	1.209053573608398	0.3928245849609375	2.42665283203125	1.111494346618652	0.2123656005859375	2.44897998046875	1.073880149841309	0.1274545516967774	2.34719580078125	1.048314208984375	0.1056743011474609	2.350571044921875	1.064159362792969	0.1109095840454102	2.69259716796875	1.531047302246094	0.2516373748779297	2.802785400390625	1.503130920410156	0.1876362457275391	2.9509521484375	1.273399993896484	0.244884765625	2.82513330078125	1.105383392333984	0.1438001708984375	2.7355048828125	1.128269073486328	0.09885825347900391
75	2.466667	2.730953857421875	1.033248737335205	0.2811068420410156	2.700504638671875	1.207006805419922	0.2694363708496094	2.674969482421875	1.3448671875	0.251592758178711	2.666524658203125	1.558842163085937	0.2723048095703125	2.639504638671875	1.520978210449219	0.2862844848632812	2.52389599609375	1.474844177246094	0.3539127197265625	2.544743896484375	1.205368103027344	0.3979291381835938	2.44482177734375	1.111826820373535	0.2132912902832031	2.465056640625	1.074987113952637	0.1276251525878906	2.36347607421875	1.048245502471924	0.1068485717773437	2.37455859375	1.064722389221191	0.1070567779541016	2.697277587890625	1.525853149414063	0.2533329772949219	2.8082734375	1.498604278564453	0.1907160034179687	2.955479248046875	1.268998718261719	0.2495834350585938	2.821355224609375	1.103682174682617	0.1554949951171875	2.739838134765625	1.128601501464844	0.09813689422607422
76	2.5	2.73659814453125	1.031147743225098	0.2860761108398437	2.70298583984375	1.204638442993164	0.269268310546875	2.6778662109375	1.344194396972656	0.2635464477539062	2.67772900390625	1.559767700195313	0.277438720703125	2.64791455078125	1.523438903808594	0.2904712829589844	2.52620263671875	1.474174072265625	0.3451602478027344	2.557136474609375	1.207408935546875	0.4041799011230469	2.46725390625	1.109489616394043	0.2155234680175781	2.49180517578125	1.064328506469727	0.13466796875	2.388036376953125	1.053904602050781	0.1085378341674805	2.4007890625	1.074275085449219	0.1044715805053711	2.708386474609375	1.524733520507813	0.2617449035644531	2.819138916015625	1.507977966308594	0.1941007385253906	2.9610205078125	1.278804260253906	0.2705250244140625	2.84717919921875	1.115961166381836	0.147490478515625	2.755796875	1.139300750732422	0.1056928329467773
77	2.533333000000001	2.7461337890625	1.02684655380249	0.2881800537109375	2.71571875	1.201463973999023	0.2713410034179687	2.693984375	1.342125823974609	0.26994580078125	2.684240966796875	1.558385437011719	0.2789407043457031	2.656037109375	1.520962341308594	0.2929691772460937	2.5346796875	1.470346069335938	0.3483145141601562	2.5734248046875	1.204142028808594	0.4090634155273438	2.48315771484375	1.111226371765137	0.2172420501708984	2.508968017578125	1.074577377319336	0.1322391510009766	2.405342041015625	1.054934070587158	0.109781852722168	2.409489501953125	1.088584182739258	0.111632698059082	2.71647607421875	1.524298706054688	0.2638740539550781	2.8321962890625	1.515668151855469	0.2025603179931641	2.98818505859375	1.286012664794922	0.2460003814697266	2.86001904296875	1.119849014282227	0.1415732116699219	2.765412353515625	1.140286468505859	0.1049930648803711
78	2.566667000000001	2.7541484375	1.026545413970947	0.2903721008300781	2.72490478515625	1.201233581542969	0.2747898864746094	2.703599365234375	1.341757781982422	0.2727354431152344	2.68765673828125	1.55742333984375	0.2798782043457032	2.660619384765625	1.519377075195313	0.294291259765625	2.5399716796875	1.468229278564453	0.3501980895996094	2.59579833984375	1.20887287902832	0.4241423034667969	2.507197509765625	1.111426315307617	0.2341794891357422	2.517294921875	1.078926971435547	0.1444485931396484	2.42139892578125	1.044216415405273	0.1098629989624023	2.461349609375	1.091334182739258	0.1130582427978516	2.7207783203125	1.524196472167969	0.2650343627929688	2.8358583984375	1.521889343261719	0.2023475494384766	3.01645361328125	1.310630981445313	0.2411092681884766	2.874288330078125	1.162784057617188	0.1283109741210937	2.774536865234375	1.148293487548828	0.1055781097412109
79	2.600000000000001	2.75648388671875	1.027065793991089	0.2906644897460938	2.727622314453125	1.201879684448242	0.2751898193359375	2.7067587890625	1.342520904541016	0.2738843383789062	2.691580322265625	1.558221496582031	0.2832077026367187	2.6644384765625	1.520116760253906	0.2973142395019531	2.54422509765625	1.467732849121094	0.3531179809570312	2.6050126953125	1.208443130493164	0.4236015014648438	2.517743896484375	1.112238189697266	0.2323122253417969	2.529291259765625	1.082013786315918	0.1419336242675781	2.434013916015625	1.046401817321777	0.1064681625366211	2.489923828125	1.103235023498535	0.1079904098510742	2.724559326171875	1.525019592285156	0.2679481811523438	2.840508544921875	1.526015686035156	0.2067666015625	3.030978515625	1.321646575927734	0.2341064453125	2.887910400390625	1.174821701049805	0.1209739990234375	2.7869091796875	1.165055740356445	0.1013084869384766
80	2.633333	2.756494384765625	1.027070209503174	0.2906658325195313	2.727634521484375	1.201884414672852	0.2751919860839844	2.70677294921875	1.342526031494141	0.2738908081054687	2.6915966796875	1.558226257324219	0.2832275085449219	2.664454345703125	1.520120849609375	0.2973315124511719	2.544242431640625	1.467730377197266	0.3531321105957032	2.605051513671875	1.208442840576172	0.4236053161621094	2.517794189453125	1.112236328125	0.2323115081787109	2.5293603515625	1.082019569396973	0.1419327239990234	2.434096923828125	1.046395679473877	0.106442512512207	2.4900205078125	1.10325325012207	0.1079841842651367	2.7245751953125	1.52502490234375	0.2679660339355469	2.8405302734375	1.526041748046875	0.2067959594726562	3.0310078125	1.321674896240234	0.2341001892089844	2.88792431640625	1.174899658203125	0.1209230041503906	2.786924072265625	1.165228118896484	0.101204948425293
81	2.666667	2.768698974609375	1.03198222732544	0.2899703674316406	2.740617431640625	1.207406402587891	0.27538818359375	2.720802978515625	1.348518188476562	0.2770809020996094	2.706721923828125	1.564511047363281	0.2913612670898437	2.679299560546875	1.526151672363281	0.3045890197753906	2.55842041015625	1.471969757080078	0.3580066833496094	2.634637939453125	1.217482986450195	0.4332630615234375	2.560169189453125	1.112841499328613	0.2403685150146484	2.581600341796875	1.088452461242676	0.1498006286621094	2.49439306640625	1.048342700958252	0.1003827743530273	2.53468798828125	1.119211967468262	0.1185293121337891	2.7396181640625	1.531418395996094	0.2753465576171875	2.85776806640625	1.541937561035156	0.2188157501220703	3.03443896484375	1.323345733642578	0.2311816253662109	2.85216064453125	1.304436920166016	0.08459027099609374	2.74872900390625	1.310181884765625	0.08396418762207031
82	2.7	2.77298193359375	1.034555641174316	0.2923178100585938	2.746962890625	1.209982498168945	0.277110107421875	2.72893310546875	1.351088165283203	0.2807629089355469	2.71354833984375	1.566550537109375	0.2968292846679688	2.686130126953125	1.527989807128906	0.3091891479492188	2.563436279296875	1.473762847900391	0.3576400146484375	2.642201416015625	1.221680404663086	0.4367974548339844	2.580911865234375	1.112909713745117	0.2419622802734375	2.60231201171875	1.08892227935791	0.1514277801513672	2.51699072265625	1.048351528167725	0.09949935913085937	2.549558837890625	1.124701477050781	0.1241521911621094	2.74683642578125	1.533820068359375	0.2811027526855469	2.86388427734375	1.543448120117187	0.2225969390869141	3.044968505859375	1.330783905029297	0.2526162872314453	2.8740341796875	1.362520690917969	0.09549620819091797	2.77240869140625	1.344697357177734	0.1029149398803711
83	2.733333	2.778225341796875	1.037848037719727	0.2921867370605469	2.752151123046875	1.213922103881836	0.2770635070800781	2.73414697265625	1.355531799316406	0.2812319641113281	2.719660400390625	1.571788208007812	0.2979513549804688	2.692067138671875	1.533168762207031	0.3104336547851563	2.569436767578125	1.478819610595703	0.3603939819335937	2.652298583984375	1.226001983642578	0.4364144287109375	2.587135986328125	1.125397148132324	0.2375030670166016	2.626457763671875	1.106622459411621	0.1514940185546875	2.544150146484375	1.061991405487061	0.09727792358398438	2.594169921875	1.151179611206055	0.1221284790039062	2.7528408203125	1.538846008300781	0.2818884887695313	2.868200927734375	1.545461486816406	0.2187391967773437	3.07280810546875	1.355138885498047	0.2561496887207032	2.89759912109375	1.338603057861328	0.1001502838134766	2.79502587890625	1.331757446289062	0.08568694305419922
84	2.766667	2.78795703125	1.045691387176514	0.2881508483886719	2.762659423828125	1.222686614990234	0.2766333618164062	2.745363525390625	1.364753875732422	0.2824242553710937	2.73184033203125	1.581570190429687	0.3009801025390625	2.70423291015625	1.542838317871094	0.3136531982421875	2.58177099609375	1.487692718505859	0.3643644409179688	2.654789794921875	1.231246597290039	0.4413038940429688	2.587748046875	1.139037338256836	0.2381881408691406	2.63965966796875	1.121543899536133	0.158497802734375	2.551058349609375	1.078050765991211	0.1134041519165039	2.58801318359375	1.147393020629883	0.1132848892211914	2.764749267578125	1.548538330078125	0.2841117248535156	2.881115966796875	1.555308532714844	0.2220198364257812	3.088516845703125	1.364631469726562	0.2462027893066406	2.91385546875	1.296602966308594	0.1030214309692383	2.811620849609375	1.299937377929687	0.1224701843261719
85	2.800000000000001	2.788963623046875	1.045982704162598	0.2882663269042969	2.76395263671875	1.222967422485352	0.2767733154296875	2.746905029296875	1.365017181396484	0.2826957702636719	2.733872802734375	1.581776733398438	0.3015178833007813	2.706179931640625	1.543103088378906	0.3141260681152344	2.58382763671875	1.487710510253906	0.3647148742675781	2.65869287109375	1.231863082885742	0.4415818176269531	2.5925927734375	1.139077453613281	0.2384977416992188	2.646246826171875	1.121637825012207	0.1599928436279297	2.55919287109375	1.077672988891602	0.1124835433959961	2.59763427734375	1.148149169921875	0.113973388671875	2.7667041015625	1.548701049804687	0.2846260681152344	2.88365673828125	1.556231506347656	0.2238178253173828	3.094637451171875	1.369907592773437	0.2499286804199219	2.9232939453125	1.297118103027344	0.1052012557983398	2.820825439453125	1.297407806396484	0.123506965637207
86	2.833333000000001	2.79628173828125	1.051298351287842	0.2874608154296875	2.77274853515625	1.228937530517578	0.2766731872558594	2.756168212890625	1.371403045654297	0.2816688537597656	2.744233154296875	1.588304016113281	0.3047884521484375	2.715803955078125	1.549519897460938	0.3157433776855469	2.592400146484375	1.49530078125	0.3659651794433594	2.672741943359375	1.240935180664062	0.4444608764648437	2.606232177734375	1.147820953369141	0.2410594329833984	2.6638916015625	1.135555511474609	0.1641634216308594	2.5758076171875	1.090799491882324	0.1187808074951172	2.61662255859375	1.162197235107422	0.1171618423461914	2.777379150390625	1.555243774414063	0.2881554565429688	2.89542578125	1.562384033203125	0.2287850036621094	3.09922216796875	1.371505706787109	0.2767853393554687	2.9633876953125	1.282854187011719	0.1049029083251953	2.86178466796875	1.275349029541016	0.1273604202270508
87	2.866667000000001	2.796281982421875	1.051298385620117	0.2874607543945312	2.772748779296875	1.228937561035156	0.2766731567382812	2.75616845703125	1.371403045654297	0.2816689453125	2.7442333984375	1.588304016113281	0.3047889404296875	2.71580419921875	1.549519836425781	0.3157438049316406	2.592400146484375	1.495300476074219	0.3659651184082031	2.672742431640625	1.240934677124023	0.4444598999023437	2.6062333984375	1.147820938110351	0.2410579071044922	2.663893310546875	1.135555847167969	0.1641621398925781	2.575809814453125	1.090799507141113	0.1187785873413086	2.616623046875	1.162196884155273	0.1171600952148437	2.77737939453125	1.555243774414063	0.2881559143066406	2.89542626953125	1.56238427734375	0.2287856140136719	3.099222900390625	1.371506256103516	0.2767847290039063	2.963388427734375	1.282855346679687	0.1049019546508789	2.861785400390625	1.275349914550781	0.1273594055175781
88	2.9	2.80860888671875	1.05459220123291	0.2863239440917969	2.78723388671875	1.233088256835938	0.2785158386230469	2.7719677734375	1.375884368896484	0.2868926696777344	2.758765869140625	1.593255859375	0.3097978210449219	2.729364013671875	1.5544306640625	0.31828955078125	2.599911865234375	1.503612213134766	0.356345703125	2.6686142578125	1.247152801513672	0.4411600646972657	2.627712646484375	1.14696696472168	0.2337615509033203	2.684865234375	1.135755035400391	0.1560410003662109	2.588364501953125	1.101591812133789	0.1186503448486328	2.617546142578125	1.15851936340332	0.1073564529418945	2.793142333984375	1.560071838378906	0.2957593383789062	2.916901123046875	1.568244445800781	0.2487391815185547	3.08481298828125	1.350543548583985	0.3199013366699219	2.96130859375	1.299384735107422	0.1243304290771484	2.860377197265625	1.272028778076172	0.1242751083374023
89	2.933333	2.80879931640625	1.054517887115479	0.2862664794921875	2.787454345703125	1.233008987426758	0.2784582214355469	2.77221875	1.375798461914063	0.2868867492675781	2.7592998046875	1.593151672363281	0.3100271606445312	2.72984765625	1.554357482910156	0.3184742431640625	2.600322998046875	1.50356103515625	0.356285888671875	2.668872314453125	1.246691436767578	0.4399313659667969	2.627955078125	1.147675415039062	0.2319872894287109	2.684598388671875	1.136684829711914	0.1538691253662109	2.58788427734375	1.10285147857666	0.1167468185424805	2.6151767578125	1.158614181518555	0.1055678558349609	2.793632080078125	1.559939758300781	0.2959552917480469	2.917033203125	1.566440856933594	0.2477664642333984	3.078849609375	1.344100646972656	0.3186527099609375	2.953916259765625	1.295750549316406	0.1232885131835938	2.852701416015625	1.269489166259766	0.1227329483032226
90	2.966667	2.80879931640625	1.054517887115479	0.2862664794921875	2.787454345703125	1.233008987426758	0.2784582214355469	2.77221875	1.375798461914063	0.2868867492675781	2.7592998046875	1.593151672363281	0.3100271606445312	2.72984765625	1.554357482910156	0.3184742431640625	2.600322998046875	1.50356103515625	0.356285888671875	2.668872314453125	1.246691436767578	0.4399313659667969	2.627955078125	1.147675415039062	0.2319872894287109	2.684598388671875	1.136684829711914	0.1538691253662109	2.58788427734375	1.10285147857666	0.1167468185424805	2.6151767578125	1.158614181518555	0.1055678558349609	2.793632080078125	1.559939758300781	0.2959552917480469	2.917033203125	1.566440856933594	0.2477664642333984	3.078849609375	1.344100646972656	0.3186527099609375	2.953916259765625	1.295750549316406	0.1232885131835938	2.852701416015625	1.269489166259766	0.1227329483032226
91	3	2.8087998046875	1.054517734527588	0.2862662353515625	2.787454833984375	1.2330087890625	0.2784579162597656	2.772219482421875	1.375798248291016	0.2868864440917969	2.75930078125	1.593151428222656	0.3100271606445312	2.729848876953125	1.554357238769531	0.3184741516113281	2.60032421875	1.503560668945312	0.3562852172851563	2.6688740234375	1.246690719604492	0.4399291687011719	2.62795751953125	1.147676147460937	0.2319843902587891	2.684601318359375	1.136686279296875	0.1538664703369141	2.58788720703125	1.102852958679199	0.1167433319091797	2.615180419921875	1.158614959716797	0.1055644836425781	2.793633056640625	1.559939392089844	0.295955322265625	2.91703369140625	1.566440002441406	0.2477655029296875	3.078843017578125	1.344093627929688	0.3186475830078125	2.953907470703125	1.295751312255859	0.1232829513549805	2.852691650390625	1.269493316650391	0.1227265014648437
92	3.033333000000001	2.8087998046875	1.054517734527588	0.2862662353515625	2.787454833984375	1.2330087890625	0.2784579162597656	2.772219482421875	1.375798248291016	0.2868864440917969	2.75930078125	1.593151428222656	0.3100271606445312	2.729848876953125	1.554357238769531	0.3184741516113281	2.60032421875	1.503560668945312	0.3562852172851563	2.6688740234375	1.246690719604492	0.4399291687011719	2.62795751953125	1.147676147460937	0.2319843902587891	2.684601318359375	1.136686279296875	0.1538664703369141	2.58788720703125	1.102852958679199	0.1167433319091797	2.615180419921875	1.158614959716797	0.1055644836425781	2.793633056640625	1.559939392089844	0.295955322265625	2.91703369140625	1.566440002441406	0.2477655029296875	3.078843017578125	1.344093627929688	0.3186475830078125	2.953907470703125	1.295751312255859	0.1232829513549805	2.852691650390625	1.269493316650391	0.1227265014648437
93	3.066667000000001	2.8087998046875	1.054517734527588	0.2862662353515625	2.787454833984375	1.2330087890625	0.2784579162597656	2.772219482421875	1.375798248291016	0.2868864440917969	2.75930078125	1.593151428222656	0.3100271606445312	2.729848876953125	1.554357238769531	0.3184741516113281	2.60032421875	1.503560668945312	0.3562852172851563	2.6688740234375	1.246690719604492	0.4399291687011719	2.62795751953125	1.147676147460937	0.2319843902587891	2.684601318359375	1.136686279296875	0.1538664703369141	2.58788720703125	1.102852958679199	0.1167433319091797	2.615180419921875	1.158614959716797	0.1055644836425781	2.793633056640625	1.559939392089844	0.295955322265625	2.91703369140625	1.566440002441406	0.2477655029296875	3.078843017578125	1.344093627929688	0.3186475830078125	2.953907470703125	1.295751312255859	0.1232829513549805	2.852691650390625	1.269493316650391	0.1227265014648437
94	3.100000000000001	2.820867919921875	1.048063598632812	0.279989013671875	2.799854736328125	1.226866577148437	0.2736397094726563	2.78509033203125	1.369692565917969	0.2847662353515625	2.7869794921875	1.58683251953125	0.3148512268066406	2.754261962890625	1.550097229003906	0.3202952575683594	2.619419921875	1.508721832275391	0.3509796752929688	2.654996826171875	1.235577529907226	0.3955680847167969	2.61383544921875	1.162788726806641	0.1768071746826172	2.679666748046875	1.1325888671875	0.1119362716674805	2.57686865234375	1.111242637634277	0.0822472152709961	2.664208251953125	1.171387741088867	0.06592356872558594	2.819552001953125	1.551523071289063	0.3015129699707031	2.950081787109375	1.553806945800781	0.2772091064453125	3.073092041015625	1.302200836181641	0.3261834716796875	2.97928466796875	1.311482116699219	0.1085592956542969	2.88431787109375	1.275575408935547	0.08301802062988281
95	3.133333	2.82092138671875	1.047907455444336	0.2796090393066406	2.799989501953125	1.226601089477539	0.2732663879394531	2.785302001953125	1.369328735351563	0.2845326843261718	2.786883544921875	1.586195373535156	0.3155451965332031	2.754203369140625	1.549430847167969	0.320713623046875	2.619309326171875	1.507684600830078	0.3501998596191406	2.65426904296875	1.234064727783203	0.3910594787597656	2.614150390625	1.164730484008789	0.1711501922607422	2.679497802734375	1.135721038818359	0.1053490142822266	2.576849365234375	1.114681060791016	0.07518922424316406	2.663746826171875	1.173820495605469	0.05937492752075196	2.819513671875	1.550997131347656	0.302175048828125	2.950076416015625	1.554615905761719	0.2786997680664062	3.07829248046875	1.305951202392578	0.3282585144042969	2.98554638671875	1.311643188476562	0.1102259902954102	2.89209228515625	1.272430755615234	0.084251953125
96	3.166667	2.82093017578125	1.047909408569336	0.2795950622558594	2.800003173828125	1.226604080200195	0.2732518615722656	2.785319580078125	1.369332427978516	0.284518310546875	2.7869150390625	1.586197448730469	0.315544921875	2.75423095703125	1.549435241699219	0.3207068481445313	2.619327392578125	1.507699188232422	0.3501640319824219	2.65422998046875	1.234059448242188	0.3909439086914063	2.6141259765625	1.164825424194336	0.1709998168945313	2.6794248046875	1.135866851806641	0.1051274261474609	2.57675634765625	1.11484326171875	0.07502465057373046	2.6635234375	1.173965393066406	0.05912091445922851	2.8195439453125	1.550997375488281	0.3021766662597656	2.950110107421875	1.554667602539062	0.2787278747558594	3.0784287109375	1.306029632568359	0.3281593933105469	2.98567724609375	1.311840393066406	0.1101316986083984	2.892212646484375	1.272688537597656	0.08410245513916016
97	3.2	2.82545947265625	1.045927391052246	0.2785383911132813	2.8066591796875	1.224725769042969	0.2733886108398437	2.793357177734375	1.367431823730469	0.2849168090820313	2.793898193359375	1.584135070800781	0.3156498107910156	2.761046142578125	1.547434692382812	0.3195955810546875	2.62706201171875	1.50449853515625	0.3508067932128906	2.653517333984375	1.22824040222168	0.3751954345703125	2.605484375	1.171779220581055	0.1534325561523437	2.66609228515625	1.149499786376953	0.08094692230224609	2.561070068359375	1.125653877258301	0.06456912994384766	2.593751708984375	1.176033477783203	0.02919937705993652	2.82696337890625	1.548929504394531	0.30360986328125	2.958080078125	1.550767944335937	0.2840465393066406	3.07030810546875	1.299613739013672	0.3540758666992188	2.9907783203125	1.323447845458984	0.1323244781494141	2.8988291015625	1.340151397705078	0.08550899505615234
98	3.233333	2.825445556640625	1.04592045211792	0.2784166870117187	2.8066650390625	1.224736511230469	0.2732681579589843	2.79337890625	1.367456207275391	0.2848004760742188	2.793924560546875	1.584161254882813	0.3156541442871094	2.7610625	1.54745947265625	0.3195580749511719	2.627027099609375	1.50447201538086	0.350534423828125	2.65346044921875	1.22811344909668	0.3740668334960938	2.60562451171875	1.17261247253418	0.1519979553222656	2.66602587890625	1.150745895385742	0.0792035903930664	2.560959228515625	1.127135452270508	0.06270470428466797	2.588056396484375	1.178698883056641	0.02949044036865234	2.826996826171875	1.548955322265625	0.303616455078125	2.95814501953125	1.550653869628906	0.2841750183105469	3.0719853515625	1.300824279785156	0.3564049377441406	2.99276953125	1.320760070800781	0.1341350860595703	2.900213623046875	1.332607421875	0.08701491546630859
99	3.266667	2.825673095703125	1.045811382293701	0.2779142456054687	2.807048583984375	1.224641189575195	0.2727366943359375	2.79388671875	1.367373565673828	0.2842373657226562	2.795044921875	1.584040100097656	0.3153291015625	2.762069580078125	1.547432922363281	0.3191549682617187	2.6278232421875	1.504722961425781	0.3495919799804688	2.653228759765625	1.22804069519043	0.3702458801269531	2.605445068359375	1.176199859619141	0.1472853240966797	2.665341796875	1.155840103149414	0.0736430435180664	2.5601591796875	1.133351669311523	0.05634251403808594	2.57913330078125	1.188299758911133	0.02892565727233887	2.828025146484375	1.548748901367187	0.3032908935546875	2.9591748046875	1.551328430175781	0.2839657287597656	3.079665771484375	1.302833465576172	0.3497095642089844	2.9972314453125	1.325752990722656	0.1289051208496094	2.903578125	1.334428405761719	0.08328943634033203
100	3.300000000000001	2.82578564453125	1.045715255737305	0.2777281188964844	2.80725	1.224551406860352	0.2725457153320313	2.794159423828125	1.36728759765625	0.2840528869628906	2.79562158203125	1.583925842285156	0.3153055419921875	2.76259033203125	1.547365234375	0.3190864562988281	2.628230712890625	1.50483203125	0.3492593078613281	2.65284814453125	1.227962219238281	0.3682291259765625	2.6049765625	1.178314697265625	0.1447924194335937	2.663941650390625	1.158692535400391	0.07020601654052734	2.558566162109375	1.137199584960938	0.05282488250732422	2.575334228515625	1.193645034790039	0.02836121559143066	2.8285556640625	1.548595336914063	0.3032590637207031	2.9597080078125	1.551472229003906	0.2840074157714844	3.08235400390625	1.303622314453125	0.3481631469726563	2.999016357421875	1.327117156982422	0.1277624359130859	2.904806884765625	1.334566528320313	0.08308808135986329
101	3.333333	2.82600537109375	1.045706932067871	0.277608642578125	2.807555908203125	1.224586669921875	0.2724114379882813	2.7945361328125	1.367356536865235	0.2839300537109375	2.796329833984375	1.584011474609375	0.3153465576171875	2.763232177734375	1.547493774414062	0.3190867614746093	2.62875634765625	1.50508935546875	0.3490553283691406	2.653003173828125	1.228044784545898	0.3666980590820312	2.605107421875	1.180146423339844	0.1428376770019531	2.66391162109375	1.161425720214844	0.06786917877197265	2.55847998046875	1.140483169555664	0.05002901840209961	2.5730517578125	1.19850212097168	0.02836549377441406	2.829218994140625	1.54863037109375	0.3032870178222656	2.960395263671875	1.551904052734375	0.284084228515625	3.0844267578125	1.303611053466797	0.3439646301269531	2.999953857421875	1.33033154296875	0.124315559387207	2.905801025390625	1.338261047363281	0.07955649566650391
102	3.366667	2.826283935546875	1.045563438415527	0.2775574035644531	2.80793017578125	1.224459625244141	0.2723617858886719	2.79499462890625	1.367237335205078	0.2839429016113281	2.7971328125	1.583858703613281	0.3156229248046875	2.76397607421875	1.5473876953125	0.31931982421875	2.62942724609375	1.505095428466797	0.3491439208984375	2.653382568359375	1.227926666259766	0.365333984375	2.605351806640625	1.181866928100586	0.1411080932617187	2.6639921875	1.164108703613281	0.06577310943603516	2.558558349609375	1.143675643920898	0.04734119033813477	2.571130126953125	1.203305130004883	0.02873136901855469	2.829966796875	1.548438842773437	0.3035192565917968	2.961149169921875	1.551689025878906	0.2843216857910156	3.08659130859375	1.303888671875	0.3433474426269531	3.00180712890625	1.329611907958984	0.1236898040771484	2.908201416015625	1.334711517333984	0.07738983917236328
103	3.4	2.8266953125	1.045482707977295	0.2776123657226562	2.808517578125	1.224412536621094	0.2724232788085937	2.79573388671875	1.367207702636719	0.2841092834472656	2.798421875	1.58379443359375	0.3161119079589844	2.765173583984375	1.547397155761719	0.3197689208984375	2.630550048828125	1.505250823974609	0.3495220031738281	2.654527099609375	1.227983474731445	0.3643424072265625	2.606281494140625	1.18399641418457	0.1397260894775391	2.665291015625	1.167811401367187	0.06431460571289062	2.56006884765625	1.147730331420898	0.04430056762695313	2.57126171875	1.208778762817383	0.0289731616973877	2.831166259765625	1.548308288574219	0.303941162109375	2.962350830078125	1.551524841308594	0.284675048828125	3.08892529296875	1.303504821777344	0.3403834228515625	3.002905517578125	1.331410247802734	0.1214520950317383	2.908677734375	1.336253509521484	0.07638270568847656
104	3.433333000000001	2.827100830078125	1.045486309051514	0.2775786743164063	2.80902294921875	1.224465759277344	0.2723375854492188	2.7963125	1.367309967041016	0.2839061584472656	2.7995546875	1.58399609375	0.3155223693847656	2.76621923828125	1.547675109863281	0.3192942504882813	2.6315341796875	1.505885192871094	0.3494280700683594	2.65496630859375	1.228496246337891	0.3640343627929687	2.6059208984375	1.185728897094727	0.1393004150390625	2.664365234375	1.170746215820313	0.06317532730102539	2.55889208984375	1.151807525634766	0.04323420715332031	2.5703740234375	1.213137054443359	0.02931316184997559	2.832205322265625	1.548403625488281	0.3033648681640625	2.963401611328125	1.5505498046875	0.28382373046875	3.088882080078125	1.302099822998047	0.3404131774902344	3.002617431640625	1.3287900390625	0.1213685150146484	2.90818798828125	1.333232574462891	0.07662627410888671
105	3.466667000000001	2.827109375	1.045485675811768	0.2775822448730469	2.8090322265625	1.224465972900391	0.2723418579101562	2.79632275390625	1.367310516357422	0.2839144287109375	2.799574951171875	1.583995849609375	0.3155412902832031	2.76623779296875	1.547676025390625	0.3193118896484375	2.63155078125	1.505890716552734	0.3494461059570312	2.65496923828125	1.22849755859375	0.3640161743164063	2.6059111328125	1.185785675048828	0.1392733917236328	2.66434619140625	1.170840911865234	0.06313307571411132	2.55886962890625	1.151932189941406	0.04317917633056641	2.570359130859375	1.213271484375	0.02930684471130371	2.832223876953125	1.54840234375	0.3033815307617188	2.96342138671875	1.550516174316406	0.2838402709960938	3.088813720703125	1.302056182861328	0.3405863952636718	3.00257861328125	1.328719329833984	0.1215257797241211	2.908121337890625	1.333385864257812	0.07686394500732421
106	3.5	2.827448974609375	1.045436504364014	0.2776123046875	2.809431640625	1.224442138671875	0.2723728332519531	2.796772705078125	1.367303894042969	0.2839794311523438	2.800376708984375	1.583993286132813	0.315702392578125	2.766976318359375	1.54772265625	0.3194544982910156	2.6322109375	1.506099822998047	0.3495372924804688	2.65539453125	1.228610931396484	0.3632027587890625	2.606160888671875	1.187494888305664	0.1381749420166016	2.6646005859375	1.173779144287109	0.06179396820068359	2.559177734375	1.155556732177734	0.04087720108032226	2.570777099609375	1.21721044921875	0.02872382164001465	2.83297216796875	1.548347717285156	0.3035294799804688	2.964207275390625	1.549594116210937	0.2840717468261719	3.086751953125	1.30073876953125	0.3452827453613281	3.00218017578125	1.324988372802734	0.1252679214477539	2.907404541015625	1.32964990234375	0.08125862121582031
107	3.533333000000001	2.827467041015625	1.045441722869873	0.2776177978515625	2.809455322265625	1.224448852539062	0.2723785705566406	2.7968017578125	1.367311492919922	0.2839884338378906	2.80042236328125	1.58400048828125	0.3157198486328125	2.76701904296875	1.547731994628906	0.3194705810546875	2.63225146484375	1.506111267089844	0.3495496520996094	2.655451416015625	1.228621032714844	0.3631871337890625	2.606218994140625	1.187556411743164	0.1381484375	2.664687255859375	1.173902282714844	0.06177759170532227	2.559277099609375	1.155691696166992	0.04078300476074219	2.5708759765625	1.21736116027832	0.02870827865600586	2.83301513671875	1.548352722167969	0.3035455017089844	2.9642509765625	1.549613952636719	0.2840884399414063	3.086727294921875	1.300700592041016	0.34520703125	3.002150634765625	1.325131622314453	0.1252129211425781	2.907333740234375	1.329996276855469	0.08131234741210938
108	3.566667000000001	2.827655029296875	1.045490158081055	0.2776468811035157	2.809671630859375	1.224513748168945	0.2724095153808594	2.7970419921875	1.367388061523438	0.2840355529785156	2.800783935546875	1.584086364746094	0.3158026123046875	2.767357666015625	1.547833435058594	0.3195469665527344	2.6325703125	1.506211944580078	0.3495885009765625	2.656019775390625	1.228710357666016	0.3629939880371094	2.606822265625	1.188164916992188	0.1378352355957031	2.665689697265625	1.175201705932617	0.06164179611206055	2.560456298828125	1.157081466674805	0.03966389083862305	2.572035888671875	1.218931381225586	0.02847900199890137	2.833359375	1.54841943359375	0.3036230163574219	2.9646015625	1.549825439453125	0.2841493225097656	3.085578369140625	1.299753753662109	0.3436021423339844	3.001086669921875	1.326998779296875	0.1238868865966797	2.90677783203125	1.335241363525391	0.07938242340087891
109	3.6	2.8276708984375	1.045496711730957	0.2776494445800781	2.809694091796875	1.224521850585937	0.2724126281738281	2.797070068359375	1.367396942138672	0.2840439758300781	2.800824951171875	1.584093139648437	0.3158309326171875	2.767395751953125	1.547842041015625	0.3195703125	2.63260400390625	1.506217132568359	0.3495910949707031	2.656080810546875	1.228713516235352	0.3629338073730469	2.60690771484375	1.188248489379883	0.137754150390625	2.665825439453125	1.17535612487793	0.06158691787719726	2.560613037109375	1.157243240356445	0.0394985466003418	2.572192626953125	1.219112167358398	0.02840293884277344	2.833399169921875	1.548424987792969	0.3036498107910156	2.964642333984375	1.549872985839844	0.2841833190917969	3.08546875	1.299666656494141	0.3433810424804687	3.000996337890625	1.327287780761719	0.1237041168212891	2.9067138671875	1.335881103515625	0.07920887756347657
110	3.633333	2.8276708984375	1.045496711730957	0.2776494445800781	2.809694091796875	1.224521850585937	0.2724126281738281	2.797070068359375	1.367396942138672	0.2840439758300781	2.800824951171875	1.584093139648437	0.3158309326171875	2.767395751953125	1.547842041015625	0.3195703125	2.63260400390625	1.506217132568359	0.3495910949707031	2.656080810546875	1.228713516235352	0.3629338073730469	2.60690771484375	1.188248489379883	0.137754150390625	2.665825439453125	1.17535612487793	0.06158691787719726	2.560613037109375	1.157243240356445	0.0394985466003418	2.572192626953125	1.219112167358398	0.02840293884277344	2.833399169921875	1.548424987792969	0.3036498107910156	2.964642333984375	1.549872985839844	0.2841833190917969	3.08546875	1.299666656494141	0.3433810424804687	3.000996337890625	1.327287780761719	0.1237041168212891	2.9067138671875	1.335881103515625	0.07920887756347657
111	3.666667	2.82728564453125	1.045310493469238	0.2864653625488282	2.815871826171875	1.225212142944336	0.2822745056152344	2.807529541015625	1.368490570068359	0.2957330017089844	2.806956298828125	1.587247314453125	0.3128373107910156	2.773845703125	1.550718139648438	0.3176742248535157	2.639559814453125	1.507211975097656	0.3484793701171875	2.66448291015625	1.229652160644531	0.3670581970214844	2.613027587890625	1.196229293823242	0.1408158111572266	2.681181884765625	1.187588943481445	0.07188208007812499	2.58000390625	1.168493667602539	0.0354815673828125	2.590737548828125	1.230641098022461	0.02892664909362793	2.840559814453125	1.551322204589844	0.304444580078125	2.97273388671875	1.55076953125	0.2904355163574219	3.08406591796875	1.298140777587891	0.3594950561523437	3.008661865234375	1.339220001220703	0.1381873931884766	2.91390380859375	1.353278991699219	0.09571558380126953
112	3.700000000000001	2.82728564453125	1.045310710906982	0.2864654846191406	2.8158720703125	1.225212417602539	0.2822747192382812	2.80752978515625	1.368490875244141	0.2957335815429687	2.80695751953125	1.587247619628906	0.3128388977050781	2.7738466796875	1.550718505859375	0.3176756591796875	2.639560546875	1.507212707519531	0.3484803771972656	2.664482666015625	1.229652587890625	0.3670563659667969	2.61302734375	1.196233932495117	0.1408133544921875	2.6811806640625	1.187595916748047	0.07187825012207032	2.58000244140625	1.168503723144531	0.03547672271728516	2.59073681640625	1.230652313232422	0.02892650604248047	2.840560791015625	1.551322448730469	0.3044460144042969	2.97273486328125	1.550767272949219	0.2904373168945312	3.084068603515625	1.298142059326172	0.3595069580078125	3.008666015625	1.339207061767578	0.1381960906982422	2.913904541015625	1.353251281738281	0.09572696685791016
113	3.733333	2.82728564453125	1.045310710906982	0.2864654846191406	2.8158720703125	1.225212417602539	0.2822747192382812	2.80752978515625	1.368490875244141	0.2957335815429687	2.80695751953125	1.587247619628906	0.3128388977050781	2.7738466796875	1.550718505859375	0.3176756591796875	2.639560546875	1.507212707519531	0.3484803771972656	2.664482666015625	1.229652587890625	0.3670563659667969	2.61302734375	1.196233932495117	0.1408133544921875	2.6811806640625	1.187595916748047	0.07187825012207032	2.58000244140625	1.168503723144531	0.03547672271728516	2.59073681640625	1.230652313232422	0.02892650604248047	2.840560791015625	1.551322448730469	0.3044460144042969	2.97273486328125	1.550767272949219	0.2904373168945312	3.084068603515625	1.298142059326172	0.3595069580078125	3.008666015625	1.339207061767578	0.1381960906982422	2.913904541015625	1.353251281738281	0.09572696685791016
114	3.766667	2.827291259765625	1.045335422515869	0.286467529296875	2.815887451171875	1.225241806030273	0.28227783203125	2.80755322265625	1.368523193359375	0.2957445983886719	2.80701220703125	1.587282470703125	0.3128800964355469	2.77389501953125	1.550756958007812	0.317709228515625	2.63959521484375	1.507263000488281	0.3484863586425781	2.664497314453125	1.229688583374023	0.3669703369140625	2.613063720703125	1.196395065307617	0.140698501586914	2.6812294921875	1.187823654174805	0.07176428985595704	2.58005859375	1.168796188354492	0.03530161666870117	2.59083056640625	1.230986770629883	0.02886038970947266	2.84061181640625	1.551352661132813	0.3044848937988281	2.972790771484375	1.550732788085937	0.2904921264648437	3.08414794921875	1.298153991699219	0.3597197875976563	3.0087763671875	1.338984649658203	0.138349365234375	2.913943359375	1.352769500732422	0.09594918823242188
115	3.800000000000001	2.827121826171875	1.056128105163574	0.2923830871582031	2.818984130859375	1.23798796081543	0.2906351623535156	2.812627197265625	1.38310302734375	0.2997557983398437	2.811609619140625	1.604177612304687	0.3140770568847656	2.778114990234375	1.567338134765625	0.3188306579589844	2.64383154296875	1.515428405761719	0.3423290710449219	2.672644287109375	1.237012115478516	0.37655078125	2.622525146484375	1.204843032836914	0.1474916839599609	2.63595947265625	1.229735244750977	0.05339100265502929	2.680129150390625	1.257887603759765	-0.04363552474975586	2.5652080078125	1.287160827636719	0.07010860443115234	2.845707763671875	1.567823791503906	0.30671484375	2.97920068359375	1.561816101074219	0.2943694763183594	3.098377197265625	1.311703216552734	0.3704918518066406	3.01869970703125	1.347780120849609	0.1473507995605469	2.92607421875	1.3588447265625	0.09743634033203125
116	3.833333	2.826472900390625	1.057754108428955	0.2935820922851562	2.81831005859375	1.240161712646484	0.2919097900390625	2.81191845703125	1.385719543457031	0.3009468688964844	2.810728759765625	1.607486694335937	0.3148664245605469	2.777057373046875	1.570551940917969	0.3191965637207032	2.641731689453125	1.518758422851562	0.3394798889160156	2.67306005859375	1.240097396850586	0.3763932495117188	2.629700439453125	1.206523391723633	0.1454277496337891	2.614695068359375	1.235510025024414	0.05243412399291992	2.627515869140625	1.273452270507812	-0.05065280914306641	2.58312060546875	1.290906066894531	0.06813771820068359	2.845029052734375	1.571002807617187	0.3080709228515625	2.9787412109375	1.561515625	0.2958887634277344	3.094724365234375	1.310764617919922	0.3778844604492188	3.02087158203125	1.324065887451172	0.1495056457519531	2.928910888671875	1.338726165771484	0.09862260437011719
117	3.866667	2.82654052734375	1.057994155883789	0.2936280517578125	2.8183544921875	1.240465072631836	0.291929443359375	2.811942138671875	1.386091094970703	0.3006817016601562	2.81039404296875	1.607993591308594	0.3136273193359375	2.776766357421875	1.571012145996094	0.3181018676757812	2.641590576171875	1.518742797851563	0.3385372314453125	2.675471435546875	1.240496994018555	0.3770586547851563	2.632811279296875	1.205572509765625	0.1460769653320312	2.616148193359375	1.234674652099609	0.0533652229309082	2.627060791015625	1.273122894287109	-0.04979573059082031	2.592063720703125	1.290564788818359	0.06820864868164063	2.844768310546875	1.571521484375	0.3070107421875	2.978406982421875	1.560247436523437	0.2950195007324219	3.09382177734375	1.310985260009766	0.3825296936035156	3.0212685546875	1.314956695556641	0.1532936553955078	2.926041748046875	1.32108447265625	0.1067852783203125
118	3.9	2.8254853515625	1.063299053192139	0.2994535827636719	2.816490966796875	1.246214096069336	0.2974946594238281	2.809401611328125	1.392201354980469	0.3061726684570312	2.8054521484375	1.614679321289063	0.3188592529296875	2.7719423828125	1.577302856445312	0.3223135070800781	2.63490283203125	1.526045532226562	0.3336611633300781	2.6646572265625	1.247725036621094	0.3798120422363281	2.63726953125	1.214987121582031	0.1455693054199219	2.614177978515625	1.238140426635742	0.05228280258178711	2.6176376953125	1.271210906982422	-0.05354202651977539	2.594998291015625	1.293877349853516	0.0629670181274414	2.840435546875	1.57841552734375	0.3133607177734375	2.974830810546875	1.56932177734375	0.3043272094726562	3.090191162109375	1.312427307128906	0.3695091552734375	3.02255615234375	1.323250549316406	0.1383290100097656	2.92650830078125	1.344155120849609	0.09750808715820312
119	3.933333000000001	2.825044677734375	1.06718482208252	0.3019797973632812	2.815778564453125	1.250860427856445	0.2998521728515625	2.80843212890625	1.397496032714844	0.3078331909179687	2.802087646484375	1.620959533691406	0.3187006530761719	2.7687099609375	1.583136413574219	0.3216461791992187	2.630529052734375	1.532304931640625	0.3280318603515625	2.6548935546875	1.252892700195313	0.3779841613769531	2.63562744140625	1.219295150756836	0.1420343627929687	2.614459228515625	1.247658706665039	0.04928767013549805	2.6203232421875	1.285958374023437	-0.05515185928344726	2.598499755859375	1.301614044189453	0.05822062683105469	2.837678955078125	1.584834411621094	0.3143254699707031	2.973068603515625	1.578749633789063	0.310643310546875	3.0936103515625	1.323797698974609	0.379412841796875	3.029154541015625	1.346765899658203	0.1471482238769531	2.93210546875	1.339883331298828	0.1028902359008789
120	3.966667000000001	2.8248974609375	1.067435943603516	0.3020470886230469	2.81560400390625	1.251151565551758	0.2999006958007813	2.8082353515625	1.397825805664062	0.3077624206542969	2.801710205078125	1.621352416992187	0.3182593383789062	2.768351806640625	1.583500061035156	0.3212434997558594	2.63014990234375	1.532620544433594	0.3275543518066406	2.6547890625	1.253222320556641	0.3778160095214844	2.63580224609375	1.219703536987305	0.1417776489257813	2.61455322265625	1.248259185791016	0.04908441925048828	2.620337646484375	1.286753540039062	-0.05531479263305664	2.596980224609375	1.303635833740235	0.06133993530273438	2.83734033203125	1.585239318847656	0.3139686889648438	2.972763427734375	1.579098327636719	0.3104895324707031	3.090740966796875	1.323287078857422	0.3807748413085937	3.0281572265625	1.344999969482422	0.1478215789794922	2.93186962890625	1.341535552978516	0.1014906921386719
121	4	2.82241015625	1.073022071838379	0.3107742919921875	2.81212744140625	1.257370727539062	0.3074541015625	2.803890380859375	1.404648864746094	0.3134661560058594	2.79810595703125	1.629278198242187	0.3163566284179687	2.76445849609375	1.591522155761719	0.3203962707519531	2.624298583984375	1.544142700195313	0.3226122741699219	2.635901611328125	1.263456604003906	0.3764480285644531	2.622997802734375	1.231373840332031	0.1388775482177734	2.6179599609375	1.257123321533203	0.04272161483764648	2.595492919921875	1.29230126953125	-0.06104324722290039	2.6049296875	1.319674774169922	0.05700435638427735	2.833765869140625	1.592777160644531	0.3135352783203125	2.96984033203125	1.594659973144531	0.3103475036621094	3.111167724609375	1.349900543212891	0.3814956665039063	3.06687646484375	1.316144073486328	0.1448467102050781	2.967830810546875	1.317028839111328	0.1035379104614258
122	4.033333000000001	2.8224013671875	1.073036506652832	0.3107733154296875	2.8121181640625	1.257388061523438	0.3074519958496094	2.803880859375	1.404668579101563	0.3134619750976563	2.798103759765625	1.629301696777344	0.3163529663085938	2.764454345703125	1.591546081542969	0.320392333984375	2.624285400390625	1.544185607910156	0.3226019592285156	2.6358271484375	1.263489166259766	0.3764209289550781	2.622921142578125	1.23143733215332	0.1388426361083984	2.617923583984375	1.257216796875	0.04269106674194336	2.595235107421875	1.292453369140625	-0.06100758743286133	2.604633544921875	1.319733154296875	0.05685211944580078	2.83376318359375	1.592798828125	0.3135317687988281	2.969836669921875	1.594751525878906	0.310269775390625	3.11114794921875	1.349839874267578	0.38094384765625	3.066603271484375	1.316642456054687	0.1442594451904297	2.96761767578125	1.318090515136719	0.1028186416625977
123	4.066667000000001	2.82228076171875	1.073172706604004	0.3107905578613281	2.811991943359375	1.257553894042969	0.3074507446289063	2.803750244140625	1.404860656738281	0.3134064636230469	2.797961181640625	1.629531921386719	0.3161676330566406	2.76430712890625	1.591770935058594	0.3202211303710937	2.6240947265625	1.544462829589844	0.3224146423339844	2.635455810546875	1.263749572753906	0.3764334716796875	2.622599853515625	1.231618896484375	0.1388232727050781	2.617677490234375	1.257462890625	0.04266814804077149	2.59284619140625	1.292899383544922	-0.06048984146118164	2.6033271484375	1.319843383789062	0.05637601089477539	2.83362890625	1.593023132324219	0.3133756103515625	2.969710693359375	1.595514099121094	0.3098915405273437	3.112014404296875	1.350390411376953	0.3779888305664063	3.066171875	1.319965728759766	0.1411386413574219	2.9674287109375	1.323695953369141	0.09922000885009766
124	4.1	2.810181640625	1.089527931213379	0.3199716796875	2.799600830078125	1.272929077148437	0.3079875793457031	2.79036083984375	1.419772857666016	0.3115042114257813	2.7915751953125	1.643781555175781	0.3086177062988281	2.756711669921875	1.607302551269531	0.312083984375	2.615342041015625	1.566009216308594	0.3037537536621094	2.58686962890625	1.29403466796875	0.3845852966308594	2.596275390625	1.245009185791016	0.1505142669677734	2.631845947265625	1.265487243652344	0.06002291107177735	2.556979736328125	1.297687377929688	-0.01607365989685059	2.60371044921875	1.329438140869141	0.05677496719360352	2.82604296875	1.60626171875	0.3082744140625	2.96149169921875	1.614408447265625	0.3064747009277344	3.11791455078125	1.390272796630859	0.4050422058105469	3.0745576171875	1.335586547851562	0.1729426879882812	2.983157470703125	1.337506866455078	0.1173666305541992
125	4.133333	2.806822998046875	1.091527580261231	0.3208134460449219	2.79621728515625	1.275353668212891	0.3085651550292969	2.78697509765625	1.422563079833984	0.3115626525878906	2.78822119140625	1.647096740722656	0.30780126953125	2.75324609375	1.610543762207031	0.3111364135742187	2.61061572265625	1.573226623535156	0.2997986450195312	2.563691650390625	1.304066864013672	0.3838034973144531	2.576424072265625	1.255510925292969	0.1492041473388672	2.623662353515625	1.279255950927734	0.06479133605957031	2.561701416015625	1.319613403320313	-0.01902066993713379	2.614028076171875	1.343516845703125	0.07338128662109375	2.82277197265625	1.609486022949219	0.3078833312988281	2.95835693359375	1.620226013183594	0.3054505615234375	3.13022021484375	1.400260375976563	0.3885446472167969	3.07335107421875	1.362478881835937	0.1553889923095703	2.981297119140625	1.368455993652344	0.1006919479370117
126	4.166667	2.804272216796875	1.098143951416016	0.3250303649902344	2.79507275390625	1.282061981201172	0.3066409912109375	2.78707080078125	1.429790557861328	0.3054903259277344	2.79083203125	1.654966430664063	0.3059459838867187	2.755368896484375	1.618645812988281	0.3088321838378906	2.609846923828125	1.5913759765625	0.3005328674316406	2.5396689453125	1.32439501953125	0.3777834167480469	2.56715869140625	1.273173156738281	0.1443195343017578	2.640838623046875	1.274159393310547	0.07688321685791015	2.573623779296875	1.308203826904297	-0.006102710723876953	2.640806884765625	1.3395595703125	0.07109268188476563	2.82505419921875	1.616870239257812	0.3050899047851562	2.96117724609375	1.62275634765625	0.298319580078125	3.13215576171875	1.395942169189453	0.3663764343261719	3.05970703125	1.3816591796875	0.1341981964111328	2.964056640625	1.402032135009766	0.08944366455078125
127	4.200000000000001	2.799774658203125	1.100374366760254	0.3265101928710937	2.790928466796875	1.284557983398438	0.3073368225097656	2.783236328125	1.432568145751953	0.3069855041503906	2.79155419921875	1.657996765136719	0.3037953796386719	2.755276611328125	1.622384216308594	0.3069468994140625	2.60943017578125	1.5983173828125	0.2922392883300781	2.50269287109375	1.348026245117187	0.3840150756835938	2.547164306640625	1.289652770996094	0.1544420928955078	2.616697265625	1.295256927490234	0.08270439910888672	2.677429443359375	1.315352508544922	-0.009575560569763183	2.633540283203125	1.340029052734375	0.07236735534667969	2.825065673828125	1.61914501953125	0.3038822631835937	2.961429443359375	1.622171264648438	0.2954290771484375	3.15032275390625	1.420366790771484	0.3913731079101562	3.07449853515625	1.369511596679688	0.1650252227783203	2.99483642578125	1.395176727294922	0.09717977905273438
128	4.233333	2.793206787109375	1.102171897888184	0.3226513366699219	2.78649853515625	1.285569610595703	0.3043407897949219	2.781123046875	1.43291552734375	0.3041729736328125	2.79208154296875	1.657025817871094	0.2989776306152344	2.755698486328125	1.622086486816406	0.3037743225097656	2.60986767578125	1.601667541503906	0.2913013000488281	2.4615576171875	1.380259643554687	0.3942261352539063	2.525691650390625	1.301136962890625	0.1771633453369141	2.6068701171875	1.298141448974609	0.1196277313232422	2.665549072265625	1.320578643798828	0.0272634334564209	2.626528564453125	1.328349060058594	0.0880208969116211	2.82491064453125	1.617951965332031	0.2980695495605469	2.95872412109375	1.605600891113281	0.2774660339355469	3.155309814453125	1.4057001953125	0.3557071533203125	3.0635849609375	1.362772766113281	0.1350301818847656	2.97745654296875	1.400420135498047	0.08352650451660157
129	4.266667	2.792762451171875	1.099046333312988	0.3190343322753906	2.784332763671875	1.281662200927734	0.3022246398925781	2.77796240234375	1.428286560058594	0.3029598083496094	2.789664794921875	1.651248596191406	0.2951974792480469	2.753333251953125	1.6166591796875	0.3004408874511719	2.60682177734375	1.606229431152344	0.2924483032226562	2.42733251953125	1.402525390625	0.3769979858398437	2.532094970703125	1.298118286132812	0.1896876678466797	2.62203173828125	1.301178039550781	0.1482130737304687	2.732096923828125	1.293940185546875	0.1342021942138672	2.653053466796875	1.316478088378906	0.1282543334960937	2.822199951171875	1.612228759765625	0.2946801452636719	2.95384814453125	1.591963317871094	0.2707809448242188	3.154174560546875	1.392236663818359	0.3334498291015625	3.047118408203125	1.329104705810547	0.1261679992675781	2.96784814453125	1.399052185058594	0.1118157424926758
130	4.300000000000001	2.792054931640625	1.096347358703613	0.3187718200683594	2.78350048828125	1.278594970703125	0.3017467346191406	2.7770185546875	1.424943634033203	0.301605224609375	2.78891259765625	1.647412536621094	0.2921001586914063	2.7526494140625	1.612974609375	0.2978841857910156	2.606093994140625	1.606130004882813	0.29215771484375	2.420330078125	1.408559753417969	0.37593310546875	2.51911181640625	1.301219024658203	0.1875979461669922	2.610748046875	1.300768310546875	0.150391357421875	2.72041259765625	1.290601440429687	0.1366959533691406	2.64614111328125	1.299683624267578	0.1370171813964844	2.821333984375	1.608420043945312	0.29161279296875	2.952791259765625	1.589642761230469	0.2668824157714844	3.153446044921875	1.392372772216797	0.3336645812988281	3.0420478515625	1.331919097900391	0.1284046630859375	2.966350341796875	1.406455444335938	0.1210242614746094
131	4.333333	2.788882080078125	1.088433303833008	0.3182102966308594	2.7763857421875	1.269043731689453	0.301558837890625	2.767007568359375	1.414056030273438	0.304517822265625	2.77301708984375	1.635155334472656	0.2992520141601562	2.738072265625	1.599971801757813	0.3052444152832031	2.59487744140625	1.576658508300781	0.3184219360351562	2.4097001953125	1.364992279052734	0.3038998107910156	2.599518310546875	1.326594665527344	0.1684022064208984	2.69760009765625	1.326148986816406	0.1654111785888672	2.8074287109375	1.33317724609375	0.1617463531494141	2.730148681640625	1.324810974121094	0.1794555358886719	2.806119140625	1.597320556640625	0.2971367492675781	2.93426123046875	1.573027160644531	0.2663135986328125	3.14591259765625	1.381702850341797	0.2968406372070312	3.00065185546875	1.326541564941406	0.1147836761474609	2.9262080078125	1.398888244628906	0.1344668884277344
132	4.366667	2.78609375	1.081264068603516	0.3161766052246094	2.762576171875	1.260085723876953	0.2983216857910156	2.744928955078125	1.403762939453125	0.3046477661132813	2.751130126953125	1.624211120605469	0.3014756164550781	2.716296630859375	1.589117492675781	0.3073544921875	2.576863037109375	1.54998876953125	0.3182086486816406	2.452919189453125	1.311233856201172	0.2379121246337891	2.675552734375	1.347826599121094	0.1699817199707031	2.772742431640625	1.336841583251953	0.1717428131103516	2.881962158203125	1.337008514404297	0.1607364654541016	2.801494873046875	1.316176635742188	0.1896556243896484	2.784072021484375	1.586480895996094	0.2987747192382812	2.90671142578125	1.554281982421875	0.2566755065917969	3.087080322265625	1.333621368408203	0.2321853332519531	2.872290283203125	1.327147918701172	0.1284683990478516	2.7984453125	1.388103424072266	0.1723501434326172
133	4.4	2.787036865234375	1.083036567687988	0.3124896850585938	2.76254052734375	1.262541625976562	0.2996466064453125	2.743961181640625	1.406362487792969	0.3069369506835937	2.757256103515625	1.626819946289062	0.2984498596191406	2.721513671875	1.592983276367188	0.3066639404296875	2.579084228515625	1.589604797363281	0.3363552551269531	2.45137109375	1.346000061035156	0.2772727661132813	2.673425537109375	1.340692352294922	0.1971707611083984	2.768600830078125	1.327413848876953	0.1778020935058594	2.877255859375	1.310244110107422	0.1776628265380859	2.802056640625	1.316060180664063	0.1897906799316406	2.7888583984375	1.587870056152344	0.2951645202636718	2.91446923828125	1.56468017578125	0.2550568542480469	3.067989990234375	1.326195709228516	0.2135342559814453	2.848494140625	1.341221832275391	0.1198926239013672	2.75724365234375	1.375301422119141	0.1605482635498047
134	4.433333000000001	2.787061767578125	1.083033447265625	0.3124725646972656	2.762572265625	1.262536254882813	0.2996256408691406	2.743996826171875	1.406356079101563	0.3069022521972656	2.757321044921875	1.626807556152344	0.2983961181640625	2.721571533203125	1.592976440429688	0.3065962829589844	2.5791181640625	1.589545227050781	0.3361566467285156	2.451599853515625	1.345877777099609	0.2769340515136719	2.673766357421875	1.340644134521484	0.1971499633789063	2.76898388671875	1.327396942138672	0.1779757232666015	2.877634765625	1.310213226318359	0.1781996612548828	2.80241845703125	1.316052368164063	0.1900301513671875	2.788919921875	1.587854248046875	0.2951310424804687	2.914545166015625	1.564691589355469	0.2550588226318359	3.0680869140625	1.326269653320312	0.2132867126464844	2.84860400390625	1.341297393798828	0.1196241989135742	2.757335693359375	1.375304473876953	0.1602957153320312
135	4.466667000000001	2.79094921875	1.083900764465332	0.3046423950195313	2.7703125	1.264879150390625	0.2972390441894531	2.754752197265625	1.409715759277344	0.3017927856445313	2.772707275390625	1.630819519042969	0.2992486267089844	2.736394775390625	1.597393249511719	0.3077720031738281	2.59362548828125	1.596315979003906	0.338649169921875	2.443276611328125	1.363539825439453	0.2843619689941406	2.668286865234375	1.346037994384766	0.2120173797607422	2.762374755859375	1.31795166015625	0.2183667297363281	2.86990283203125	1.300491027832031	0.2003648223876953	2.804847412109375	1.316410278320312	0.1913924560546875	2.803415771484375	1.5911767578125	0.2936886596679688	2.928443603515625	1.565966369628906	0.2513675079345703	3.0679306640625	1.318946075439453	0.2033405456542969	2.839910400390625	1.327683166503906	0.1289683685302734	2.77619775390625	1.407853057861328	0.1561295013427734
136	4.5	2.79442333984375	1.08552278137207	0.3030254516601563	2.772714111328125	1.266963684082031	0.2963538513183594	2.756373779296875	1.412136199951172	0.3016474609375	2.77331103515625	1.633958801269531	0.2967679443359375	2.73687744140625	1.600343322753906	0.3049163818359375	2.592401611328125	1.599867492675781	0.3292941589355469	2.4363642578125	1.366140441894531	0.2939801025390625	2.662439697265625	1.353684783935547	0.2215437316894531	2.753850830078125	1.323033020019531	0.2426443328857422	2.86137548828125	1.30510546875	0.2230825500488281	2.800749267578125	1.318420196533203	0.1956361541748047	2.804431396484375	1.594295471191406	0.2923678588867187	2.932599365234375	1.571244812011719	0.2575767517089844	3.063682373046875	1.317332458496094	0.2171660919189453	2.839146484375	1.32931884765625	0.1311891784667969	2.76327099609375	1.394472900390625	0.1671146545410156
137	4.533333000000001	2.796255615234375	1.084770706176758	0.2985969848632812	2.77604541015625	1.265999542236328	0.2926539001464844	2.761085693359375	1.410856567382813	0.3008735961914062	2.774583251953125	1.632471435546875	0.3012145080566406	2.73862841796875	1.598202941894531	0.3079598693847656	2.594412353515625	1.604735656738281	0.3310079040527344	2.42785009765625	1.377462066650391	0.3093390502929688	2.650195556640625	1.357093383789063	0.2292882232666016	2.726920654296875	1.31761181640625	0.2767419128417969	2.82193505859375	1.301324066162109	0.2227236938476563	2.783784912109375	1.309192962646484	0.2467601623535156	2.80632373046875	1.593486083984375	0.2964921569824219	2.9344736328125	1.572159240722656	0.2616972961425781	3.09769482421875	1.336715087890625	0.2326938781738281	2.882922119140625	1.390611938476563	0.1396249542236328	2.77965087890625	1.382269775390625	0.1621615447998047
138	4.566667000000001	2.7962578125	1.084770545959473	0.2985964050292969	2.7760458984375	1.265999786376953	0.292653564453125	2.7610849609375	1.410857116699219	0.3008734741210938	2.774586669921875	1.632472412109375	0.3012108154296875	2.73863134765625	1.598204528808594	0.3079588623046875	2.594417724609375	1.604753295898437	0.3310222778320313	2.4278193359375	1.377502746582031	0.309379150390625	2.65016455078125	1.357124420166016	0.2293276062011719	2.72689501953125	1.317684661865234	0.2768082885742187	2.821957763671875	1.301449615478516	0.2228585357666016	2.783775146484375	1.309439697265625	0.2469434509277344	2.806326171875	1.593486328125	0.2964869689941406	2.93446533203125	1.572132080078125	0.2616692810058594	3.097573486328125	1.336608337402344	0.2326664581298828	2.882828369140625	1.390601104736328	0.1395874328613281	2.7795439453125	1.382310638427734	0.1620834350585937
139	4.6	2.796258056640625	1.084770149230957	0.29859716796875	2.776045654296875	1.265999145507813	0.2926549682617188	2.76108447265625	1.410856140136719	0.3008769226074219	2.774589111328125	1.632470947265625	0.30121728515625	2.738633544921875	1.598203491210938	0.3079664916992187	2.594423828125	1.604765258789063	0.3310469055175781	2.42779345703125	1.377536071777344	0.3094289245605469	2.650132568359375	1.357144500732422	0.2293643341064453	2.72686328125	1.317728576660156	0.2768639221191406	2.821957763671875	1.301520172119141	0.2229622497558594	2.78374853515625	1.309588745117187	0.247094482421875	2.806327880859375	1.593484497070313	0.2964912719726562	2.9344599609375	1.572116027832031	0.2616566772460938	3.097510009765625	1.336554626464844	0.2326381072998047	2.8827734375	1.390598266601562	0.1395702667236328	2.779485107421875	1.382336151123047	0.1620578918457031
140	4.633333	2.801431640625	1.086747871398926	0.2901094970703125	2.781643310546875	1.267944976806641	0.2839140014648437	2.767287109375	1.412593139648437	0.2952954711914063	2.7794169921875	1.634136901855469	0.3006967468261719	2.74385400390625	1.599487854003906	0.3074349365234375	2.5986904296875	1.6033544921875	0.3238229370117188	2.373435546875	1.442303344726563	0.3797499694824219	2.54408837890625	1.377420135498047	0.2284701232910156	2.604597900390625	1.326724365234375	0.2872795104980469	2.69567431640625	1.292009460449219	0.2353021392822266	2.656337158203125	1.312887939453125	0.2810826416015625	2.8112666015625	1.595505859375	0.2943012084960938	2.93829931640625	1.571347045898438	0.2575162963867187	3.084606689453125	1.323846984863281	0.2436889190673828	2.875102783203125	1.358942474365234	0.1317669067382813	2.773138916015625	1.378479705810547	0.1531118011474609
141	4.666667	2.80150244140625	1.086655151367188	0.2899978332519531	2.781741455078125	1.267820770263672	0.2837957763671875	2.767402587890625	1.412448181152344	0.2951143798828125	2.779779296875	1.6339462890625	0.3001089477539062	2.7442001953125	1.599353576660156	0.3069812927246094	2.599180908203125	1.604064025878906	0.3241625061035156	2.3725380859375	1.446323852539062	0.3835449523925781	2.54141845703125	1.378308227539063	0.2317223052978516	2.601487548828125	1.327962463378906	0.2912488708496094	2.69169384765625	1.291751251220703	0.2388204650878906	2.6521005859375	1.31502685546875	0.2874402770996094	2.81156787109375	1.595277282714844	0.2937127380371094	2.938473388671875	1.571140197753906	0.2565684814453125	3.0834150390625	1.322906036376953	0.2426374664306641	2.874457763671875	1.358942718505859	0.1300904388427734	2.772389404296875	1.378745056152344	0.1505754852294922
142	4.700000000000001	2.809723876953125	1.089149841308594	0.2880294799804687	2.7886337890625	1.270791076660156	0.2815079650878906	2.773084228515625	1.41571533203125	0.2938991088867188	2.78778662109375	1.637687622070312	0.30357568359375	2.751455078125	1.603282531738281	0.3084200744628906	2.6051611328125	1.593935180664062	0.3057856140136719	2.367179931640625	1.474313415527344	0.40266064453125	2.471580322265625	1.37306314086914	0.2144161376953125	2.537783935546875	1.315275726318359	0.2594869079589844	2.642617919921875	1.295498138427734	0.2294785614013672	2.572318115234375	1.300469573974609	0.2728919677734375	2.81947607421875	1.59863134765625	0.2976761169433594	2.94990234375	1.577193359375	0.2708017578125	3.102152587890625	1.332856842041016	0.248064453125	2.89694775390625	1.353691955566406	0.1236226806640625	2.7980927734375	1.364181182861328	0.08586878967285157
143	4.733333	2.81069091796875	1.088308776855469	0.2871321105957031	2.789821044921875	1.269758483886719	0.280605224609375	2.774461669921875	1.414514007568359	0.293175048828125	2.7893564453125	1.636184814453125	0.3034299621582031	2.7530458984375	1.601838317871094	0.3082348327636719	2.6069599609375	1.591816223144531	0.3061797790527344	2.375046875	1.464455963134766	0.4068583679199219	2.467118408203125	1.359350341796875	0.214687255859375	2.536462158203125	1.303318359375	0.2569084777832031	2.641789794921875	1.289962127685547	0.2255934295654297	2.57248095703125	1.294928039550781	0.2714796447753906	2.820964599609375	1.59716357421875	0.29737548828125	2.9526513671875	1.580253845214844	0.2745119323730469	3.124762939453125	1.349360473632812	0.2581624755859375	2.92705908203125	1.347795288085937	0.1210378265380859	2.825335205078125	1.356395904541016	0.09172225189208984
144	4.766667	2.811025634765625	1.087471992492676	0.2861716003417969	2.790219482421875	1.268777130126953	0.2796435241699219	2.774911376953125	1.413416625976562	0.2922109680175781	2.7900556640625	1.634892150878906	0.3023418884277344	2.753744140625	1.600616333007812	0.307212890625	2.607838623046875	1.5897001953125	0.3055477600097656	2.381586181640625	1.455559143066406	0.4095872497558594	2.46522509765625	1.348039733886719	0.2151521453857422	2.5371552734375	1.293829193115234	0.2551765441894531	2.642400634765625	1.285341552734375	0.2222496643066406	2.573815185546875	1.290325469970703	0.27062451171875	2.8215849609375	1.595865478515625	0.2962602233886719	2.9520849609375	1.574498718261719	0.2710945434570313	3.111955322265625	1.335399322509766	0.2527320098876953	2.912083984375	1.343924133300781	0.1194068069458008	2.810322021484375	1.357168182373047	0.09235855102539063
145	4.800000000000001	2.807869873046875	1.083178260803223	0.2789637451171875	2.795422119140625	1.26374609375	0.2744450378417969	2.785966064453125	1.407329864501953	0.2900908508300781	2.7973310546875	1.627162414550781	0.299486572265625	2.761853759765625	1.592612976074219	0.304173828125	2.61878173828125	1.577736083984375	0.2853216247558594	2.406481689453125	1.479523895263672	0.4400183410644531	2.455166748046875	1.350816009521485	0.2490556030273438	2.52494189453125	1.293315399169922	0.2861318054199219	2.615585205078125	1.276962890625	0.2266237945556641	2.57477001953125	1.302201934814453	0.2833270874023437	2.829259765625	1.5889638671875	0.2938153076171875	2.960457275390625	1.572064514160156	0.2761048889160156	3.100533935546875	1.324503173828125	0.2488295745849609	2.896812255859375	1.334183807373047	0.1254684066772461	2.800827392578125	1.345609619140625	0.08390656280517578
146	4.833333	2.807764892578125	1.083526817321777	0.2786997985839844	2.795202392578125	1.264194610595703	0.2741425170898438	2.785656494140625	1.407865692138672	0.289735107421875	2.796552490234375	1.627857177734375	0.2990657653808594	2.761135498046875	1.593209838867188	0.3038053283691406	2.6179853515625	1.577973693847656	0.2851674499511719	2.4053701171875	1.479241088867187	0.4394043579101563	2.453091796875	1.349716369628906	0.2485768127441406	2.522304931640625	1.291222900390625	0.2853062133789063	2.610403076171875	1.270031280517578	0.2234282531738281	2.5712763671875	1.292664215087891	0.2802599487304688	2.828578125	1.589704956054688	0.2933647766113281	2.9600087890625	1.575699157714844	0.2743053283691406	3.116335693359375	1.338315948486328	0.2433027191162109	2.915532470703125	1.327545135498047	0.1150665893554687	2.816067138671875	1.335354766845703	0.08145083618164063
147	4.866667	2.808576171875	1.084155113220215	0.2784009704589844	2.795948974609375	1.264822448730469	0.2738241271972656	2.786354248046875	1.408493774414062	0.2894184265136719	2.796946044921875	1.628490478515625	0.2990993347167969	2.761582763671875	1.593783935546875	0.3038195190429688	2.618473388671875	1.577872863769531	0.2854041137695312	2.407687744140625	1.476081634521484	0.44017578125	2.456492919921875	1.348241149902344	0.2484811248779297	2.527733642578125	1.290771057128906	0.2828816528320313	2.615466552734375	1.261143035888672	0.2240181884765625	2.57218603515625	1.281138946533203	0.2772196044921875	2.829021240234375	1.590392578125	0.2933015747070313	2.96008642578125	1.575636962890625	0.2723605041503906	3.1101884765625	1.335178588867187	0.2349019012451172	2.907907470703125	1.332351135253906	0.108570426940918	2.809127685546875	1.3416494140625	0.07334393310546874
148	4.9	2.812461669921875	1.085826133728027	0.2788840026855469	2.800343505859375	1.266904541015625	0.2773922424316406	2.790905029296875	1.410560241699219	0.2954385070800781	2.7942734375	1.631390563964844	0.29639501953125	2.759780029296875	1.595702270507813	0.30116943359375	2.619069091796875	1.570226318359375	0.2747228698730469	2.425292724609375	1.465711822509766	0.4495238647460937	2.49352392578125	1.321390197753906	0.2757822875976563	2.583045654296875	1.285492553710938	0.258669677734375	2.6808876953125	1.254868499755859	0.2190212554931641	2.605424072265625	1.242707458496094	0.2625488891601562	2.827783203125	1.59409130859375	0.2934391479492188	2.960063232421875	1.57827880859375	0.2811908569335937	3.138731689453125	1.354651031494141	0.2918998413085938	3.00960498046875	1.313453552246094	0.09513163757324218	2.9167138671875	1.314096771240234	0.04517814254760742
149	4.933333000000001	2.812541748046875	1.085765068054199	0.2789192810058594	2.800407958984375	1.266822082519531	0.2774429931640625	2.790960693359375	1.410451538085937	0.2955620727539062	2.794138671875	1.631259338378906	0.2966178588867188	2.7596875	1.595542907714844	0.3014275512695312	2.61897314453125	1.56980419921875	0.275345458984375	2.426409423828125	1.464579772949219	0.4510076599121094	2.494552490234375	1.320582000732422	0.2769989318847656	2.5842275390625	1.285237945556641	0.2596025085449219	2.682186279296875	1.255197250366211	0.2198304443359375	2.60702734375	1.242785415649414	0.263051513671875	2.82767236328125	1.593994812011719	0.2935934448242187	2.959862060546875	1.578171630859375	0.2805682678222656	3.137375732421875	1.353534698486328	0.2879903259277344	3.0062314453125	1.315726684570313	0.0919096908569336	2.913376953125	1.318957061767578	0.04201359176635742
150	4.966667000000001	2.809117431640625	1.084869323730469	0.2716585083007813	2.789802734375	1.263156188964844	0.2673122863769531	2.775656494140625	1.404862762451172	0.2841908569335937	2.778021728515625	1.623007629394531	0.2919065856933594	2.744790283203125	1.587321838378906	0.2990498046875	2.60389697265625	1.563914916992188	0.3152043151855469	2.41291552734375	1.424246612548828	0.460884033203125	2.5260908203125	1.309154083251953	0.2925678100585937	2.61489208984375	1.271019317626953	0.2984205932617188	2.6841875	1.246078552246094	0.2185452270507812	2.6491396484375	1.244049407958984	0.2674620361328125	2.81082275390625	1.586527099609375	0.2842965698242187	2.93710107421875	1.565483032226562	0.2511930999755859	3.11699267578125	1.346876922607422	0.2529224395751953	2.92694482421875	1.345778228759765	0.1127386856079102	2.8244404296875	1.329137359619141	0.1035935745239258
151	5	2.80961328125	1.083725524902344	0.2699044799804687	2.79043896484375	1.261947662353516	0.2635293273925781	2.77662255859375	1.403852508544922	0.2788134460449219	2.784065673828125	1.621529968261719	0.2930788269042969	2.75014794921875	1.586394775390625	0.2996719055175781	2.609180419921875	1.565733093261719	0.318558837890625	2.4290126953125	1.404434326171875	0.4553431701660156	2.552179931640625	1.305792083740234	0.2836643371582031	2.6359033203125	1.262244750976563	0.3052560424804687	2.683680419921875	1.2214892578125	0.2166115570068359	2.67147802734375	1.236441452026367	0.2552503051757812	2.815904052734375	1.584581848144531	0.2838451232910156	2.9429775390625	1.567827514648438	0.2513959045410156	3.09579296875	1.330020446777344	0.2361974792480469	2.8886630859375	1.332220397949219	0.1228325424194336	2.785537353515625	1.318679656982422	0.1297006988525391
152	5.033333000000001	2.8098388671875	1.083642356872559	0.2697347717285156	2.7906220703125	1.261840728759766	0.2633238830566406	2.776769775390625	1.403735473632812	0.2785360412597656	2.783918212890625	1.621404174804687	0.29275439453125	2.750062255859375	1.586225158691406	0.2993933715820313	2.609225341796875	1.564937194824219	0.3184500732421875	2.431472412109375	1.401300109863281	0.4555597229003907	2.554421875	1.304748046875	0.2825733947753906	2.63879345703125	1.261723449707031	0.3025902099609375	2.685237060546875	1.222390975952149	0.2126174468994141	2.673577392578125	1.236489944458008	0.250757568359375	2.815795166015625	1.584503723144531	0.2834896850585937	2.942693359375	1.567610412597656	0.2504857177734375	3.09372705078125	1.328729614257812	0.2348394470214844	2.886718017578125	1.332781036376953	0.1213532867431641	2.783447265625	1.320060607910156	0.1274035263061523
153	5.066667000000001	2.80983984375	1.08364266204834	0.2697338562011719	2.79062353515625	1.261841339111328	0.2633228759765625	2.776771484375	1.403736267089844	0.2785352478027344	2.783919189453125	1.6214052734375	0.2927552490234375	2.7500634765625	1.586225952148438	0.2993942260742187	2.60922705078125	1.564934509277344	0.3184522399902344	2.4314892578125	1.401282775878906	0.4555653991699219	2.554434814453125	1.304741607666016	0.2825696105957031	2.638809326171875	1.261718811035156	0.3025769958496094	2.685243408203125	1.222392242431641	0.2125963592529297	2.673587890625	1.236484390258789	0.2507385864257812	2.81579638671875	1.5845048828125	0.283489990234375	2.94269482421875	1.567612670898437	0.250485595703125	3.093724853515625	1.328729339599609	0.2348374176025391	2.886717529296875	1.332787719726563	0.1213476181030273	2.78344580078125	1.320071228027344	0.1273938980102539
154	5.1	2.809840087890625	1.083642570495605	0.2697337341308594	2.790623779296875	1.261841247558594	0.2633227844238281	2.776771728515625	1.403736114501953	0.2785352172851562	2.783919189453125	1.621405029296875	0.2927557678222656	2.7500634765625	1.586225708007813	0.2993946838378906	2.60922705078125	1.564933776855469	0.3184526672363281	2.431490966796875	1.401279937744141	0.4555652465820312	2.5544365234375	1.304740844726562	0.2825683288574219	2.638811767578125	1.261718200683594	0.3025743713378906	2.68524462890625	1.222392913818359	0.2125925903320313	2.673589111328125	1.236484436035156	0.2507344207763672	2.81579638671875	1.584504699707031	0.2834904479980469	2.94269482421875	1.567612609863281	0.2504859008789063	3.093724365234375	1.328728912353516	0.2348369140625	2.886717041015625	1.332788543701172	0.1213468322753906	2.783445068359375	1.320072601318359	0.127392578125
155	5.133333	2.8134873046875	1.077116851806641	0.2720115051269531	2.7946484375	1.254485153198242	0.2647984924316406	2.78122021484375	1.395819976806641	0.2793147583007812	2.78333349609375	1.612981872558594	0.2845108947753906	2.750679443359375	1.577480163574219	0.2933804016113281	2.61046240234375	1.566277893066406	0.3193297424316406	2.444583984375	1.389891937255859	0.4528520812988281	2.56220751953125	1.292132843017578	0.2783058776855469	2.646672119140625	1.248636901855469	0.2943438720703125	2.688302490234375	1.206472503662109	0.2039077301025391	2.680839599609375	1.226552307128906	0.2473479766845703	2.815724609375	1.576666076660156	0.2759814758300781	2.94114013671875	1.559045104980469	0.2402603607177734	3.09171533203125	1.321121368408203	0.2304851379394531	2.885204345703125	1.327132293701172	0.1184683837890625	2.781703369140625	1.320059814453125	0.118523796081543
156	5.166667	2.816306396484375	1.076744491577148	0.2737536315917969	2.795873046875	1.254029266357422	0.2654315185546875	2.780580810546875	1.395392761230469	0.27889111328125	2.778883544921875	1.612563659667969	0.2888433532714844	2.746458740234375	1.576339111328125	0.2955913696289063	2.605418701171875	1.563593383789063	0.3164995422363281	2.438773193359375	1.385092071533203	0.4466647644042969	2.565848388671875	1.288094085693359	0.2781812438964844	2.6508056640625	1.245215957641602	0.2937271728515625	2.687033935546875	1.204346740722656	0.2003179779052734	2.685557861328125	1.226321563720703	0.2465219421386719	2.812220458984375	1.576928894042969	0.2808800354003906	2.939754638671875	1.561917663574219	0.2516813812255859	3.076742431640625	1.317809509277344	0.2178162078857422	2.880294189453125	1.341622924804688	0.09069921112060547	2.777799560546875	1.327932952880859	0.1000191650390625
157	5.200000000000001	2.816453125	1.076566665649414	0.2735067443847656	2.796072998046875	1.253815643310547	0.2651622924804687	2.780813232421875	1.395155731201172	0.2785610961914062	2.77919287109375	1.612273010253906	0.2886169738769531	2.746730712890625	1.576070434570312	0.2952201843261719	2.60558251953125	1.562942626953125	0.3149036560058594	2.437883056640625	1.382681365966797	0.4410958251953125	2.56750390625	1.287595458984375	0.27353662109375	2.652373779296875	1.244695556640625	0.2893620300292969	2.689178466796875	1.205018249511719	0.1956930999755859	2.687402099609375	1.225841827392578	0.2421151885986328	2.812533935546875	1.576632873535156	0.2807650451660156	2.9402236328125	1.561661071777344	0.2523721771240234	3.077089111328125	1.3174365234375	0.2193961791992187	2.881745849609375	1.341802917480469	0.09078832244873047	2.77911669921875	1.32871484375	0.09918090057373047
158	5.233333	2.815076904296875	1.071564521789551	0.2727953796386719	2.795784423828125	1.249554626464844	0.2674515380859375	2.780789306640625	1.39159765625	0.277588623046875	2.78258642578125	1.609316772460938	0.2877856140136719	2.749263427734375	1.573566833496094	0.2935374145507813	2.60718994140625	1.566248046875	0.3124872741699219	2.452808837890625	1.362207244873047	0.4197489624023438	2.595568359375	1.269548400878906	0.260828857421875	2.684634765625	1.232100570678711	0.2641104125976563	2.70947119140625	1.207340530395508	0.1614531555175781	2.721967529296875	1.226920974731445	0.2394386138916016	2.81560400390625	1.573018249511719	0.2807524108886719	2.944781982421875	1.560350769042969	0.256569091796875	3.0818154296875	1.315384735107422	0.2230336303710937	2.87668212890625	1.345031921386719	0.1105864944458008	2.7831845703125	1.302592163085937	0.1276760864257812
159	5.266667	2.81531884765625	1.071193153381348	0.2724070434570313	2.79610986328125	1.249084533691406	0.2669950561523438	2.781171875	1.391068939208984	0.2768477783203125	2.78340185546875	1.608673217773438	0.2866735534667968	2.7500068359375	1.573024841308594	0.2923895263671875	2.607919677734375	1.565717407226562	0.310590576171875	2.454139892578125	1.360765441894531	0.4165503234863281	2.59750146484375	1.269594696044922	0.2575115051269531	2.686429443359375	1.23193830871582	0.260474853515625	2.711340576171875	1.207209442138672	0.1578954315185547	2.722787841796875	1.2222587890625	0.2303401794433594	2.816342529296875	1.572314025878906	0.2797985229492188	2.945352783203125	1.558917114257813	0.2555339965820312	3.078348876953125	1.312032745361328	0.2212169494628906	2.8746572265625	1.346088714599609	0.1076928787231445	2.779868408203125	1.305624633789062	0.1218352355957031
160	5.300000000000001	2.815334716796875	1.071186874389648	0.2723921203613281	2.79613037109375	1.249078750610352	0.2669783020019531	2.7811953125	1.391063934326172	0.2768256225585938	2.783419921875	1.608667785644531	0.2866622009277344	2.75002392578125	1.573018798828125	0.2923670654296875	2.6079287109375	1.565699279785156	0.3105021057128906	2.4540947265625	1.360708129882813	0.4163070678710937	2.597583984375	1.269607788085938	0.2573431396484375	2.686524169921875	1.231984497070312	0.260364013671875	2.711573974609375	1.207274032592773	0.1578139038085938	2.722906494140625	1.222340179443359	0.2302193145751953	2.816362548828125	1.572309448242188	0.2797947998046875	2.94540087890625	1.558974304199219	0.2556462249755859	3.078524658203125	1.312142547607422	0.2214452514648438	2.87495751953125	1.346160980224609	0.1076863708496094	2.780158447265625	1.305670440673828	0.1216839218139648
161	5.333333	2.81767529296875	1.06779679107666	0.2736290588378906	2.798966064453125	1.246376007080078	0.2683280334472656	2.784503662109375	1.388940155029297	0.2778111572265625	2.78762158203125	1.607305786132812	0.2874622802734375	2.753947509765625	1.571677124023438	0.2931506958007812	2.6112314453125	1.567248901367188	0.3113313293457031	2.438902099609375	1.360725372314453	0.3825464172363282	2.60999169921875	1.273901580810547	0.2493988342285156	2.691864013671875	1.223324844360351	0.2612080688476562	2.71643310546875	1.202450805664063	0.1572955322265625	2.72943505859375	1.207962051391602	0.2271620788574219	2.82054296875	1.570675842285156	0.2806807250976562	2.949010498046875	1.557389709472656	0.2514620666503906	3.115275634765625	1.331245422363281	0.2115530090332031	2.909695556640625	1.327614837646484	0.09471328735351563	2.8102421875	1.30580029296875	0.1177656326293945
162	5.366667	2.81767529296875	1.067796684265137	0.2736289672851562	2.798966064453125	1.246375885009766	0.2683279418945312	2.784503662109375	1.388940032958984	0.27781103515625	2.787621337890625	1.6073056640625	0.2874622497558594	2.753947509765625	1.571677001953125	0.2931506042480469	2.6112314453125	1.567248718261719	0.3113310241699219	2.43890234375	1.360724853515625	0.3825455932617188	2.6099921875	1.273901397705078	0.2493980560302734	2.6918642578125	1.22332438659668	0.2612072143554687	2.716433837890625	1.202450775146484	0.1572946929931641	2.729435302734375	1.20796159362793	0.2271610870361328	2.82054296875	1.570675720214844	0.2806806945800781	2.949010498046875	1.557389831542969	0.2514624633789063	3.11527587890625	1.331245666503906	0.2115537109375	2.9096962890625	1.327615173339844	0.09471299743652344	2.81024267578125	1.305800659179688	0.1177646789550781
163	5.4	2.813552734375	1.062912605285645	0.2728695068359375	2.79447216796875	1.241183822631836	0.2674104919433594	2.779927734375	1.383383575439453	0.2788618774414062	2.78185107421875	1.601304565429687	0.2912577819824219	2.748392578125	1.565483703613281	0.2963552551269531	2.605338134765625	1.561436950683594	0.3096402587890625	2.44593408203125	1.343472869873047	0.3750387878417969	2.59563134765625	1.267259826660156	0.2132938232421875	2.684097900390625	1.230869262695312	0.2282084808349609	2.74880126953125	1.210997802734375	0.1432304992675781	2.723956787109375	1.216339050292969	0.2095944213867187	2.814943603515625	1.564989135742187	0.2841567077636719	2.940476318359375	1.547014465332031	0.2467213439941406	3.11164453125	1.328252471923828	0.19205712890625	2.939833740234375	1.313432312011719	0.03073124504089355	2.83901806640625	1.300655364990234	0.05395733642578125
164	5.433333000000001	2.812007080078125	1.063164733886719	0.2742036437988281	2.7952197265625	1.241290832519531	0.2696980895996094	2.782035888671875	1.383552215576172	0.2774213562011719	2.786439453125	1.601100708007813	0.2867906494140625	2.752526611328125	1.565845336914062	0.2917637939453125	2.60993701171875	1.568258850097656	0.3068559875488281	2.44776416015625	1.351728393554688	0.3673976440429688	2.6030419921875	1.269093566894531	0.2150919189453125	2.6899541015625	1.230921417236328	0.2329941101074219	2.750703857421875	1.209136016845703	0.1459029998779297	2.72752197265625	1.217588439941406	0.2285678405761719	2.819126953125	1.564369323730469	0.2808154602050781	2.946837646484375	1.553442810058594	0.2495810394287109	3.1241865234375	1.343139099121094	0.1855039672851563	2.96653466796875	1.310538299560547	0.01346035289764404	2.864386474609375	1.301669219970703	0.03092846298217774
165	5.466667000000001	2.813948486328125	1.064888519287109	0.27412109375	2.7972841796875	1.243549743652344	0.2697542419433594	2.784219970703125	1.386192901611328	0.2782759094238281	2.787600341796875	1.604251281738281	0.2904574279785156	2.7536650390625	1.568701110839844	0.2944984741210938	2.610324951171875	1.569054931640625	0.30624462890625	2.45273291015625	1.347310180664063	0.3636034240722656	2.61258740234375	1.269977722167969	0.2122214660644531	2.6994990234375	1.230884826660156	0.2296414642333984	2.7586123046875	1.208673568725586	0.1411521759033203	2.736100341796875	1.211163513183594	0.2233405303955078	2.820618408203125	1.56762060546875	0.2844929504394531	2.950017822265625	1.558072143554687	0.2586002502441406	3.142240966796875	1.350092315673828	0.2520368041992188	2.976281982421875	1.364208068847656	0.08441854858398437	2.8728056640625	1.360603820800781	0.07175397491455078
166	5.5	2.813208984375	1.064059051513672	0.2739656982421875	2.79637158203125	1.242459030151367	0.2697506713867188	2.783161376953125	1.384900360107422	0.2780914001464844	2.78641259765625	1.602686340332031	0.2897741394042969	2.75253662109375	1.56717724609375	0.2938453063964844	2.6094248046875	1.567436462402344	0.3059484252929687	2.454104736328125	1.344635620117188	0.363553955078125	2.6128818359375	1.269323608398437	0.21052392578125	2.700950439453125	1.232719085693359	0.2267577209472656	2.76265771484375	1.211027145385742	0.1401136779785156	2.73697412109375	1.212541488647461	0.2223853912353516	2.8194111328125	1.566109619140625	0.2839419250488281	2.946883056640625	1.550726318359375	0.2527674102783203	3.134859375	1.342430999755859	0.2166402435302734	2.984166748046875	1.32761474609375	0.03565415573120117	2.882084228515625	1.344184936523438	0.04811526870727539
167	5.533333000000001	2.814103271484375	1.065072006225586	0.2739471435546875	2.797021240234375	1.243917144775391	0.269484130859375	2.783744384765625	1.386753967285156	0.2774393005371094	2.789885498046875	1.605006286621094	0.2899700927734375	2.755480224609375	1.569830627441406	0.2940688781738282	2.61206201171875	1.573417602539062	0.3065054016113281	2.45683154296875	1.349317779541016	0.3628291015625	2.622983154296875	1.263351745605469	0.2228643646240234	2.712535400390625	1.228345520019531	0.2356635589599609	2.76919921875	1.209446701049805	0.1446705780029297	2.749541259765625	1.212881439208984	0.230421630859375	2.822466552734375	1.567930908203125	0.2838342590332031	2.950067138671875	1.552604187011719	0.2516953277587891	3.13537451171875	1.345419281005859	0.1952602996826172	2.991770263671875	1.309193389892578	0.01075309562683105	2.89240576171875	1.337906524658203	0.02525196075439453
168	5.566667000000001	2.813484619140625	1.06514574432373	0.274226806640625	2.796385009765625	1.243919998168945	0.2697874755859375	2.783093505859375	1.386698669433594	0.2777602233886719	2.789021484375	1.604887573242187	0.29001904296875	2.754647216796875	1.569702880859375	0.2940690612792969	2.611236083984375	1.573092712402344	0.305988037109375	2.455687255859375	1.349242858886719	0.361894775390625	2.622884521484375	1.261943237304687	0.2241689758300781	2.7113896484375	1.225204513549805	0.2389596099853516	2.764614501953125	1.205138168334961	0.1462074432373047	2.747216796875	1.208433639526367	0.2375183563232422	2.821636474609375	1.567845153808594	0.2840216369628906	2.9509765625	1.5566240234375	0.2579189758300781	3.14881005859375	1.354251953125	0.2407542419433594	3.0077998046875	1.314824157714844	0.05502388000488281	2.906773681640625	1.338115844726562	0.06729970550537109
169	5.6	2.813752685546875	1.064919364929199	0.2742928161621094	2.79674462890625	1.243754470825195	0.269879150390625	2.78352734375	1.386576995849609	0.2779270324707031	2.78977734375	1.604807739257812	0.2903923950195312	2.755333984375	1.569662414550781	0.2943682556152344	2.611878173828125	1.573228698730469	0.3061950988769531	2.455904296875	1.349477172851562	0.3617044677734375	2.623328125	1.262254608154297	0.2240922698974609	2.71173779296875	1.225293792724609	0.2390785217285156	2.76400244140625	1.205747695922851	0.1456352996826172	2.7475029296875	1.210063995361328	0.2389523468017578	2.82235205078125	1.5677099609375	0.2844016723632812	2.952085205078125	1.556138610839844	0.2602866516113281	3.151301025390625	1.354323974609375	0.2561690673828125	3.01299755859375	1.312736389160156	0.06879596710205078	2.9116064453125	1.3350546875	0.08008751678466797
170	5.633333	2.813722900390625	1.064972450256348	0.2742734985351563	2.7967880859375	1.243789321899414	0.2698715515136719	2.783629638671875	1.386596313476562	0.2779304504394531	2.789970703125	1.604794555664062	0.2903773498535156	2.755521484375	1.569667541503906	0.2943793640136719	2.61209326171875	1.573146545410156	0.3063147277832031	2.456527099609375	1.349170745849609	0.3618670654296875	2.624087890625	1.262448547363281	0.2241612091064453	2.712474853515625	1.225574676513672	0.2394037475585938	2.765431640625	1.206092163085938	0.146355712890625	2.748239990234375	1.21108349609375	0.2398502502441406	2.822522705078125	1.567689270019531	0.2843661804199219	2.95178466796875	1.555202819824219	0.2583548278808594	3.148688720703125	1.351499786376953	0.2463482208251953	3.00806787109375	1.312070953369141	0.06027980041503906	2.90695849609375	1.334712677001953	0.07320059967041016
171	5.666667	2.811361572265625	1.065695182800293	0.2768388977050781	2.795256591796875	1.24438005065918	0.2706842956542969	2.782587158203125	1.3870625	0.2794746704101562	2.789731201171875	1.605067443847656	0.2915303039550781	2.754962646484375	1.57018994140625	0.2942003479003906	2.611827880859375	1.575185302734375	0.3075306396484375	2.466291015625	1.3431904296875	0.3556438598632812	2.65880029296875	1.273439453125	0.2436601257324219	2.739910400390625	1.223846893310547	0.2623612060546875	2.735742431640625	1.205855422973633	0.155215087890625	2.778627197265625	1.214155090332031	0.2507258605957031	2.822249267578125	1.567782043457031	0.2869852905273437	2.950992431640625	1.553340942382813	0.2600158081054688	3.161329833984375	1.364510589599609	0.2793022155761719	3.008414794921875	1.357281494140625	0.09925265502929688	2.90417724609375	1.356673065185547	0.09502342224121094
172	5.700000000000001	2.810783447265625	1.065725845336914	0.2769925231933594	2.79454736328125	1.244366424560547	0.2708973083496094	2.781775390625	1.387007904052734	0.2797564697265625	2.7877451171875	1.605026611328125	0.2914393310546875	2.75317724609375	1.56997119140625	0.2942122192382812	2.610064208984375	1.574039733886719	0.3077939758300781	2.464767822265625	1.342218383789062	0.357147216796875	2.657788818359375	1.270444488525391	0.2474380340576172	2.7387734375	1.221357467651367	0.2678419799804688	2.730763671875	1.204876388549805	0.1606923370361328	2.7775205078125	1.217127075195312	0.2618474426269531	2.820453369140625	1.567918701171875	0.286914306640625	2.94872607421875	1.550835632324219	0.2593774108886719	3.157316162109375	1.361166961669922	0.28687255859375	3.00563525390625	1.345130737304687	0.1064079666137695	2.902164306640625	1.33945263671875	0.118285530090332
173	5.733333	2.809412841796875	1.066499473571777	0.2776870727539062	2.793966552734375	1.24529638671875	0.2730328063964844	2.78188427734375	1.387828521728516	0.2847212524414062	2.791042236328125	1.605941162109375	0.2930907592773437	2.755956787109375	1.571432983398438	0.2963839416503906	2.612599853515625	1.575507385253906	0.3075348205566406	2.462601318359375	1.348376586914062	0.3644279174804688	2.648125732421875	1.265124237060547	0.2498834991455078	2.73078125	1.221400894165039	0.2752837829589844	2.7151396484375	1.210694732666016	0.1682175140380859	2.771585205078125	1.21424919128418	0.2627941589355469	2.823213134765625	1.568285339355469	0.2891424560546875	2.950889404296875	1.548944213867188	0.2602105407714844	3.15528466796875	1.35368359375	0.2795519409179688	3.004591552734375	1.339521209716797	0.09803223419189454	2.900669677734375	1.346821960449219	0.1036624145507812
174	5.766667	2.810534423828125	1.066365760803223	0.2781357116699218	2.7947265625	1.245122619628906	0.273257568359375	2.782207763671875	1.387622589111328	0.2848539428710937	2.789170166015625	1.605806945800781	0.2933893737792969	2.7543642578125	1.570968872070313	0.2961150512695312	2.610947265625	1.573415710449219	0.3069445495605469	2.467006103515625	1.341993347167969	0.3621467590332031	2.6566796875	1.267134643554688	0.2486156921386719	2.737852294921875	1.221741256713867	0.2758002319335938	2.714985595703125	1.212553741455078	0.1698999938964844	2.779721923828125	1.221102096557617	0.2620682983398437	2.82175390625	1.568457946777344	0.2899552917480469	2.951042236328125	1.551138122558594	0.2676736145019531	3.158863037109375	1.361013000488281	0.2983163146972656	3.0102060546875	1.366415496826172	0.1146624069213867	2.908727294921875	1.353781799316406	0.09399911499023438
175	5.800000000000001	2.814060546875	1.069477531433106	0.2805661315917969	2.796434814453125	1.248618286132813	0.274150390625	2.782686279296875	1.391558776855469	0.2848367004394531	2.789207275390625	1.610463562011719	0.2939505004882813	2.754392578125	1.575416320800781	0.2968626098632812	2.610447509765625	1.572442993164063	0.3069089050292969	2.45206005859375	1.35363720703125	0.3767463073730469	2.6331142578125	1.261785980224609	0.2600582885742188	2.714643310546875	1.221481628417969	0.2944091491699219	2.692968505859375	1.211060333251953	0.1880003967285156	2.75954248046875	1.207852142333984	0.2643616943359375	2.82196240234375	1.573079772949219	0.2901449584960937	2.951444091796875	1.554636413574219	0.2672698059082032	3.159052490234375	1.365549987792969	0.3115199584960938	3.01779833984375	1.348712127685547	0.1217985458374023	2.91389599609375	1.339950347900391	0.1125897216796875
176	5.833333	2.8102744140625	1.067493263244629	0.2808164978027344	2.7944072265625	1.245769714355469	0.2745383911132813	2.78193115234375	1.387951965332031	0.2858328247070313	2.788320556640625	1.605778686523438	0.2887201843261719	2.753741943359375	1.571009826660156	0.2927713928222656	2.6107734375	1.57148974609375	0.3051190490722656	2.4495283203125	1.358653198242187	0.3803100280761719	2.622342041015625	1.262491912841797	0.2574397277832031	2.70159130859375	1.226937210083008	0.299856201171875	2.6923271484375	1.211565887451172	0.1928816986083984	2.748816162109375	1.211463439941406	0.2747482604980468	2.820893310546875	1.568532775878906	0.285822265625	2.949357421875	1.5495888671875	0.2620262451171875	3.154723388671875	1.362593231201172	0.3144654846191406	3.017171630859375	1.323099731445313	0.1270897979736328	2.9147392578125	1.335010223388672	0.113010498046875
177	5.866667	2.811080810546875	1.067275657653808	0.2817197265625	2.79454052734375	1.24595686340332	0.2755181884765625	2.7814775390625	1.388464996337891	0.2867198486328125	2.785390869140625	1.606853271484375	0.2925283203125	2.751065673828125	1.5715634765625	0.2956698608398438	2.6075380859375	1.571053771972656	0.3055896301269531	2.44614111328125	1.359509643554687	0.3865209045410156	2.62728515625	1.270091705322266	0.269561767578125	2.708020263671875	1.230585189819336	0.3057967834472656	2.694938720703125	1.210062103271484	0.1998063354492187	2.75105859375	1.210731811523438	0.2827743835449218	2.81850048828125	1.569916076660156	0.289580810546875	2.947709716796875	1.552392150878906	0.2668679809570312	3.15706640625	1.369493011474609	0.3218399658203125	3.01790576171875	1.337377349853516	0.1334803009033203	2.913970458984375	1.334197937011719	0.1247840576171875
178	5.9	2.811447265625	1.066546310424805	0.2821492309570313	2.795052978515625	1.245214141845703	0.2760218505859375	2.782110107421875	1.387694549560547	0.2874138793945312	2.786104736328125	1.606046203613281	0.2932042236328125	2.751782470703125	1.570772888183594	0.2964320373535156	2.608301025390625	1.570155517578125	0.3066698608398438	2.44509033203125	1.359734191894531	0.3867308044433594	2.62868017578125	1.270303680419922	0.2737378845214844	2.70940234375	1.232438095092773	0.3116717224121094	2.69217529296875	1.21513020324707	0.2057183685302734	2.754245849609375	1.218872573852539	0.2889710693359375	2.81918994140625	1.569104675292969	0.2901758728027344	2.947968505859375	1.551457336425781	0.2653367309570313	3.15543310546875	1.360099731445312	0.2902112426757812	3.0199619140625	1.324596405029297	0.09982929992675781	2.9157587890625	1.326165161132812	0.104724479675293
179	5.933333000000001	2.81181201171875	1.067036521911621	0.2821861267089844	2.795567138671875	1.245761764526367	0.2760543212890625	2.782742919921875	1.388292785644531	0.2873878479003906	2.78696630859375	1.606703186035156	0.292797119140625	2.75260693359375	1.571460998535156	0.2961528625488281	2.60911279296875	1.570658569335937	0.3066887817382812	2.44669091796875	1.359647521972656	0.3870362243652344	2.631152587890625	1.271631958007812	0.2742351989746094	2.712383544921875	1.234506591796875	0.3118736572265625	2.6932958984375	1.218422561645508	0.2060191497802734	2.757892333984375	1.222196899414063	0.2857134094238281	2.820017333984375	1.569714660644531	0.2897672729492187	2.948821533203125	1.553218627929688	0.2641116333007812	3.157032470703125	1.361571380615234	0.2794961242675781	3.022661376953125	1.323322875976563	0.08879509735107421	2.918420166015625	1.323839416503906	0.09364395141601563
180	5.966667000000001	2.811709228515625	1.067055976867676	0.2821925659179688	2.795433349609375	1.245790863037109	0.276060302734375	2.782583984375	1.388330871582031	0.2873778686523438	2.786520751953125	1.606763366699219	0.2927182006835938	2.752202392578125	1.571475341796875	0.2960645751953125	2.60868701171875	1.57034716796875	0.3064129943847656	2.446611572265625	1.358890899658203	0.386355712890625	2.631662841796875	1.271365661621094	0.2741061096191406	2.712708740234375	1.234148513793945	0.3120687561035156	2.693873291015625	1.217810592651367	0.2062002258300781	2.75829052734375	1.221449905395508	0.2856404724121094	2.8196240234375	1.569814270019531	0.2897206420898438	2.948737060546875	1.554255981445313	0.2650028076171875	3.15769384765625	1.363602905273438	0.2828027648925781	3.0234873046875	1.326930389404297	0.09165638732910156	2.919396484375	1.332898986816406	0.09623693084716797
181	6	2.81014990234375	1.065630104064941	0.2843533630371094	2.7943984375	1.244485733032227	0.2761588134765625	2.78185791015625	1.387285705566406	0.2860326538085938	2.78885400390625	1.605748291015625	0.2940790405273437	2.754082275390625	1.57085400390625	0.2974982604980469	2.610482177734375	1.570888610839844	0.3084555969238281	2.4492353515625	1.357359649658203	0.3853451232910156	2.64179541015625	1.277545227050781	0.2797544250488281	2.718950439453125	1.231045791625976	0.3157528991699219	2.69035888671875	1.215550415039063	0.2118646392822266	2.763617919921875	1.225179214477539	0.2883810729980469	2.821430908203125	1.568367126464844	0.2901138916015625	2.950037841796875	1.549548034667969	0.2644295349121094	3.156815185546875	1.355785461425781	0.2515152435302734	3.020907958984375	1.304772644042969	0.0646543960571289	2.91891650390625	1.324346801757812	0.07583679962158203
182	6.033333000000001	2.80995166015625	1.065728790283203	0.2844120788574219	2.79410986328125	1.244597732543945	0.2762390747070312	2.781498779296875	1.387403625488281	0.286171875	2.7874541015625	1.605921264648438	0.2942291870117187	2.752846923828125	1.57085693359375	0.297662109375	2.60923291015625	1.569811218261719	0.3085976257324219	2.449783203125	1.3547421875	0.3850549011230469	2.643566650390625	1.277072601318359	0.28004638671875	2.721213134765625	1.231646118164063	0.3163862609863281	2.6931767578125	1.21592041015625	0.2123684844970703	2.766126708984375	1.226335800170898	0.2887463684082031	2.820211181640625	1.5686923828125	0.2902468872070312	2.949010498046875	1.550822998046875	0.2647716674804688	3.156530517578125	1.357902252197266	0.2505357513427734	3.021435302734375	1.306297088623047	0.06321553802490235	2.919263671875	1.325052185058594	0.07426349639892578
183	6.066667000000001	2.81000341796875	1.065761451721191	0.2844459838867188	2.794205078125	1.244650695800781	0.2762813720703125	2.781629150390625	1.387472564697266	0.2862140808105469	2.78768896484375	1.606010681152344	0.2941665954589844	2.75306396484375	1.570960754394531	0.2976299133300781	2.60944287109375	1.569978759765625	0.3086469421386719	2.44984130859375	1.355047943115234	0.3852651062011719	2.643750244140625	1.27725927734375	0.2805305786132812	2.721282958984375	1.231947814941406	0.31727734375	2.69299951171875	1.216322494506836	0.2133012390136719	2.76619384765625	1.226593200683594	0.290853515625	2.82043017578125	1.568761474609375	0.2901886901855469	2.949251220703125	1.550913391113281	0.2647453308105469	3.1566328125	1.357837799072266	0.2500959930419922	3.021593994140625	1.306235992431641	0.06270764923095704	2.919407470703125	1.32497021484375	0.07374058532714843
184	6.1	2.81000341796875	1.065761405944824	0.2844459838867188	2.794205322265625	1.244650665283203	0.2762813720703125	2.78162939453125	1.387472534179687	0.2862140808105469	2.78768896484375	1.606010681152344	0.2941664123535156	2.753064208984375	1.570960754394531	0.2976297912597656	2.60944287109375	1.569978515625	0.3086469116210938	2.449841552734375	1.355047393798828	0.3852653503417969	2.643750732421875	1.277259063720703	0.28053076171875	2.721283447265625	1.231947616577148	0.317277587890625	2.692999755859375	1.216322357177734	0.2133015441894531	2.7661943359375	1.226592346191406	0.2908536376953125	2.82043017578125	1.568761535644531	0.2901885375976562	2.949251220703125	1.550913452148437	0.2647452087402344	3.156632568359375	1.357837677001953	0.250095458984375	3.02159375	1.306235809326172	0.06270702362060547	2.9194072265625	1.324970001220703	0.07373994445800781
185	6.133333	2.810002685546875	1.065761421203613	0.2844464111328125	2.794204833984375	1.244650894165039	0.2762818298339844	2.781629150390625	1.387472991943359	0.286214599609375	2.787691650390625	1.606011291503906	0.2941663818359375	2.753066162109375	1.570961791992187	0.2976299438476562	2.60944482421875	1.569983459472656	0.3086484680175781	2.449833740234375	1.355061828613281	0.3852737731933594	2.64373681640625	1.277255889892578	0.2805409545898437	2.721262451171875	1.231936798095703	0.3172938842773437	2.6929736328125	1.216309478759766	0.2133194732666016	2.7661708984375	1.226566589355469	0.2908865661621094	2.820432373046875	1.56876171875	0.2901884765625	2.949253173828125	1.550909790039062	0.26474560546875	3.156627197265625	1.357825988769531	0.2500918579101563	3.021587646484375	1.306228363037109	0.06270250701904297	2.919401123046875	1.324965423583985	0.07373504638671875
186	6.166667	2.80805224609375	1.063541912078857	0.2834514770507813	2.79201171875	1.24205973815918	0.2758025512695312	2.779406494140625	1.384550750732422	0.2861563720703125	2.785492919921875	1.602671691894531	0.2930735168457032	2.750886962890625	1.567728881835937	0.2963528137207031	2.607468017578125	1.567478271484375	0.3060915832519531	2.4462841796875	1.357312377929687	0.3901682434082031	2.62602197265625	1.258471038818359	0.2791690979003906	2.706740966796875	1.226006057739258	0.3216718139648437	2.681766845703125	1.213659301757813	0.2166474151611328	2.752631591796875	1.210571868896484	0.3032436218261719	2.818184814453125	1.5654638671875	0.2896189270019531	2.9484404296875	1.552177307128906	0.2710353088378906	3.15279443359375	1.356346618652344	0.2786529846191406	3.015568359375	1.307894866943359	0.09263357543945312	2.913124755859375	1.327204864501953	0.09112158966064453
187	6.200000000000001	2.80957373046875	1.0637864112854	0.2845415954589844	2.79422509765625	1.243090301513672	0.2773889770507812	2.782159423828125	1.386109039306641	0.2888363342285156	2.78854931640625	1.604972534179688	0.2984833984375	2.75382373046875	1.56987841796875	0.3017835998535156	2.609913818359375	1.568052917480469	0.3123853149414063	2.450548583984375	1.353378295898438	0.3920184631347656	2.636923828125	1.260766357421875	0.2847359313964844	2.719874267578125	1.224061645507812	0.3196849975585938	2.685897216796875	1.21576155090332	0.2163629760742188	2.7626513671875	1.199967178344727	0.2938266906738281	2.82128857421875	1.567643432617188	0.2941115112304687	2.951126708984375	1.552221618652344	0.2710984191894531	3.153610595703125	1.353487426757813	0.2537342376708984	3.020064208984375	1.296629302978516	0.06624707794189454	2.918479736328125	1.319831512451172	0.07610832214355469
188	6.233333	2.80900244140625	1.062263172149658	0.2849789428710938	2.794181884765625	1.241537750244141	0.2792266235351563	2.782751708984375	1.384506164550781	0.2907119140625	2.7882373046875	1.603415161132812	0.2949496765136719	2.753771728515625	1.568280822753906	0.2997138061523438	2.610142578125	1.567213745117187	0.312625	2.4506025390625	1.352407501220703	0.3908703308105469	2.6314248046875	1.256495452880859	0.2775078125	2.71535107421875	1.222750427246094	0.3129219665527344	2.6855830078125	1.215868606567383	0.2082846984863281	2.76032568359375	1.201477661132813	0.2811346435546875	2.821053466796875	1.5661630859375	0.2908990783691406	2.950172607421875	1.547835144042969	0.2665359191894531	3.14997705078125	1.347145568847656	0.2444566650390625	3.01930859375	1.284602111816406	0.05695770645141601	2.91932666015625	1.315165679931641	0.0600302619934082
189	6.266667	2.808567626953125	1.061874431610107	0.2851369323730469	2.794996826171875	1.241281295776367	0.2774237976074219	2.784607666015625	1.384403656005859	0.2890474243164062	2.790181640625	1.603284851074219	0.2983199462890625	2.755667724609375	1.568046936035156	0.3021896667480469	2.611903076171875	1.5671962890625	0.3145545654296875	2.451250732421875	1.3527431640625	0.39207763671875	2.631663818359375	1.256272857666016	0.2782510070800781	2.715001708984375	1.218522018432617	0.3110732727050781	2.680835205078125	1.213750091552734	0.2076015167236328	2.759103271484375	1.201668670654297	0.280713623046875	2.823011474609375	1.566096984863281	0.2935000305175781	2.95309765625	1.552331726074219	0.2709130859375	3.15296435546875	1.352429290771484	0.2413591003417969	3.0238466796875	1.287479461669922	0.05342718887329102	2.92291943359375	1.314945556640625	0.05692605590820313
190	6.300000000000001	2.806519287109375	1.060503513336182	0.284467529296875	2.79447509765625	1.239610610961914	0.2781846618652344	2.785369384765625	1.3822080078125	0.2924555053710938	2.789975830078125	1.600731140136719	0.2948519287109375	2.755758056640625	1.565567749023438	0.3001413269042969	2.612635009765625	1.566275390625	0.3153104248046875	2.451285400390625	1.353968505859375	0.3946926574707031	2.629089111328125	1.256428466796875	0.2789255676269531	2.7111962890625	1.221952621459961	0.3172527465820312	2.6818037109375	1.215246307373047	0.2127226715087891	2.755561767578125	1.207363952636719	0.3009981689453125	2.822849853515625	1.56365380859375	0.2908794555664063	2.952810546875	1.548794067382812	0.27036328125	3.152837890625	1.350095092773437	0.2408012847900391	3.0258916015625	1.284279479980469	0.05245991134643554	2.9256015625	1.313195587158203	0.05401363754272461
191	6.333333	2.806395751953125	1.057996353149414	0.2847957763671875	2.793354248046875	1.237096939086914	0.2808783264160156	2.783558837890625	1.379638488769531	0.2952174072265625	2.787283935546875	1.598170043945312	0.2979126586914063	2.75329833984375	1.562854736328125	0.3036583862304688	2.6104345703125	1.567119384765625	0.3205617065429687	2.45182373046875	1.351027252197265	0.3950791320800781	2.624340576171875	1.252799865722656	0.2721271362304687	2.70596826171875	1.218023391723633	0.3111947021484375	2.67763427734375	1.213427474975586	0.2062615509033203	2.74992724609375	1.19214714050293	0.2890692138671875	2.82024853515625	1.561239196777344	0.2933821411132813	2.9495087890625	1.547778991699219	0.2680569152832031	3.149155029296875	1.349759063720703	0.2321110534667969	3.0228369140625	1.282565246582031	0.04384060287475586	2.9227978515625	1.312366577148437	0.04436916732788086
192	6.366667	2.80486279296875	1.058857265472412	0.2848673095703125	2.7912392578125	1.237995010375976	0.2801306762695313	2.780993408203125	1.380884918212891	0.2910905151367187	2.7895380859375	1.599245849609375	0.2998019104003906	2.7548212890625	1.564509094238281	0.30490380859375	2.61223681640625	1.567300354003906	0.3248760070800781	2.449955810546875	1.353606750488281	0.3989846496582031	2.62481689453125	1.251486145019531	0.282436279296875	2.709999755859375	1.217372756958008	0.3138902282714844	2.6790908203125	1.215494201660156	0.2095389862060547	2.75356591796875	1.202214736938477	0.293993408203125	2.821660400390625	1.561729431152344	0.2939244384765625	2.950654052734375	1.546160095214844	0.2680692138671875	3.151056640625	1.349712524414062	0.2268471984863281	3.022309326171875	1.283665344238281	0.03965407562255859	2.921987060546875	1.312610443115234	0.04209820938110351
193	6.4	2.8055556640625	1.056722648620605	0.2850680541992188	2.79296240234375	1.235769149780273	0.2812550048828125	2.7835126953125	1.378404571533203	0.2941104431152344	2.7881171875	1.596725280761719	0.3008288269042969	2.75403564453125	1.561459289550781	0.3060803527832031	2.611357177734375	1.564541381835937	0.3241629333496094	2.448324462890625	1.352741485595703	0.4009168395996094	2.623561279296875	1.254345291137695	0.28223876953125	2.708041259765625	1.219127502441406	0.3140569152832031	2.67858154296875	1.215521102905273	0.2094509887695312	2.751905517578125	1.206287338256836	0.2931289367675781	2.82089697265625	1.559774963378906	0.2954599914550781	2.950397216796875	1.5477666015625	0.2709851684570312	3.152026123046875	1.353681884765625	0.2267066650390625	3.0234970703125	1.28821044921875	0.03947442626953125	2.922520751953125	1.314154174804687	0.04349957275390625
194	6.433333000000001	2.805536865234375	1.056735778808594	0.2848822021484375	2.792921630859375	1.235787445068359	0.2810531921386719	2.78345068359375	1.378443237304688	0.2937283935546875	2.787921875	1.596792846679687	0.2998510131835938	2.7538623046875	1.561518798828125	0.3052078552246094	2.611186767578125	1.564502685546875	0.3233734130859375	2.44868994140625	1.352593841552734	0.4009974060058594	2.623723388671875	1.254144943237305	0.2820452575683594	2.708314453125	1.218864807128906	0.3135081176757812	2.67856298828125	1.214915878295898	0.2089928131103516	2.75219580078125	1.205480392456055	0.2910459289550781	2.820724365234375	1.559846801757812	0.2945739440917969	2.9502412109375	1.547866943359375	0.2701453857421875	3.152062255859375	1.353845123291016	0.2263979339599609	3.023529541015625	1.287854095458984	0.0393389892578125	2.92253857421875	1.313763946533203	0.04332160568237305
195	6.466667000000001	2.80542919921875	1.057263210296631	0.2842136840820312	2.792722412109375	1.236305023193359	0.2806158142089843	2.78316796875	1.378913757324219	0.2936780395507813	2.79063720703125	1.597093627929687	0.3021290588378907	2.756050537109375	1.562248657226562	0.3068587036132813	2.613336669921875	1.561358459472656	0.3248938598632812	2.45073291015625	1.350398773193359	0.404801025390625	2.624934326171875	1.253647033691406	0.2832832336425781	2.710179931640625	1.217513259887695	0.3118648071289062	2.67633447265625	1.214912902832031	0.2085650482177734	2.75418408203125	1.207142028808594	0.2798867797851562	2.822959228515625	1.559749755859375	0.2967104187011719	2.9523583984375	1.543365966796875	0.2743335571289062	3.15034033203125	1.344072998046875	0.2373438873291016	3.02276220703125	1.282869110107422	0.04803082275390625	2.92223291015625	1.310388671875	0.04335515213012695
196	6.5	2.803316650390625	1.055964073181152	0.2830476379394531	2.79013916015625	1.234841369628906	0.27774658203125	2.780347900390625	1.377370758056641	0.2907277526855468	2.788860595703125	1.595249877929688	0.3025264892578125	2.754093017578125	1.560530334472656	0.3065482482910156	2.611318115234375	1.559574401855469	0.3235055236816406	2.450456787109375	1.348773223876953	0.4068115844726563	2.625982177734375	1.252205108642578	0.2872886047363281	2.711490478515625	1.219114456176758	0.3184906005859375	2.67606103515625	1.215636428833008	0.2158055267333985	2.754546875	1.213466125488281	0.3038109741210938	2.821007080078125	1.557847106933594	0.2967078552246094	2.950850341796875	1.543684448242188	0.2758196105957031	3.1493173828125	1.344303558349609	0.2432286376953125	3.0235068359375	1.283064422607422	0.05289143371582031	2.92305712890625	1.309503936767578	0.04364413452148438
197	6.533333000000001	2.80594384765625	1.054083419799805	0.2842230529785156	2.796684814453125	1.233830032348633	0.2801863403320313	2.790026611328125	1.376653594970703	0.2966671142578125	2.79304931640625	1.595592590332031	0.3039843444824219	2.75905859375	1.559980529785156	0.3087642822265625	2.615657470703125	1.558862731933594	0.3243875427246094	2.4496328125	1.351981658935547	0.4103999633789063	2.6129326171875	1.248110153198242	0.2787848510742187	2.699135498046875	1.219200927734375	0.313067138671875	2.673924560546875	1.219751831054688	0.2069849395751953	2.74699462890625	1.2139912109375	0.2812608032226562	2.826237060546875	1.558780151367188	0.2988973388671875	2.95707421875	1.547655334472656	0.2796807250976562	3.153785888671875	1.345373809814453	0.2462293243408203	3.02872021484375	1.283469360351563	0.05465510559082031	2.927771728515625	1.308685272216797	0.04370516586303711
198	6.566667000000001	2.801281494140625	1.055404197692871	0.2824564819335937	2.7903427734375	1.234019256591797	0.2767856750488281	2.782464599609375	1.376257568359375	0.2906908264160156	2.789240478515625	1.593650085449219	0.3035264892578125	2.75483349609375	1.558712890625	0.3074142456054688	2.61233251953125	1.555746459960937	0.3237099304199219	2.448878173828125	1.352180114746094	0.4172627563476562	2.606221923828125	1.246044036865234	0.2825199890136719	2.6948935546875	1.219578018188477	0.3103629150390625	2.677468994140625	1.218553283691406	0.2033386688232422	2.739767822265625	1.207441650390625	0.2847392883300781	2.821603759765625	1.556617126464844	0.2974936218261719	2.952073974609375	1.546596557617188	0.2803128051757813	3.14769677734375	1.344073059082031	0.2566026306152344	3.030401611328125	1.282591400146484	0.06161639022827149	2.930478515625	1.306208831787109	0.04477228927612305
199	6.6	2.8013896484375	1.055798427581787	0.2810759887695313	2.79071435546875	1.23452685546875	0.2736926879882812	2.783376708984375	1.376923858642578	0.2875839538574219	2.7907353515625	1.59452880859375	0.2997828063964844	2.756420654296875	1.559594543457031	0.3048795471191406	2.614356201171875	1.55493115234375	0.3252154846191406	2.451522216796875	1.351764038085937	0.4214131164550781	2.608484375	1.242934234619141	0.2880225219726563	2.698003173828125	1.218911483764648	0.3156676940917969	2.677065673828125	1.219154510498047	0.2091717071533203	2.741638916015625	1.211029983520508	0.3004656982421875	2.822883056640625	1.557426452636719	0.2927458801269531	2.9523603515625	1.544263244628906	0.2701279602050781	3.14865478515625	1.342163208007813	0.245373519897461	3.026950439453125	1.277415374755859	0.05392466354370117	2.9273046875	1.306301879882813	0.04488025665283203
200	6.633333	2.8018212890625	1.0543801612854	0.2801288146972656	2.79071875	1.233129501342773	0.273105224609375	2.78303173828125	1.37559033203125	0.2864071044921875	2.788303466796875	1.593315612792969	0.2982369689941406	2.754330078125	1.558053161621094	0.3034454345703125	2.6120654296875	1.550311157226563	0.3214945373535156	2.45398583984375	1.345609375	0.4223993225097656	2.61562158203125	1.242225891113281	0.2901893005371094	2.705181396484375	1.220246704101563	0.3194182434082031	2.6733056640625	1.219249588012695	0.2156539611816406	2.747354248046875	1.212441055297852	0.3114194030761719	2.820803955078125	1.556507751464844	0.29121044921875	2.947106689453125	1.536857421875	0.2577894287109375	3.141613525390625	1.33308511352539	0.2320715637207031	3.0142607421875	1.267697418212891	0.04450112533569336	2.917896484375	1.30675244140625	0.03833146286010742
201	6.666667	2.799084228515625	1.05578731918335	0.2796012878417969	2.78851953125	1.2346875	0.2715502319335937	2.781397705078125	1.377412170410156	0.2836747436523437	2.7895986328125	1.594992004394531	0.2994665832519531	2.75508740234375	1.56008251953125	0.3038727722167969	2.613077392578125	1.548614929199219	0.3229458923339844	2.453318603515625	1.346263061523437	0.4265952453613281	2.61541064453125	1.247582077026367	0.2910236206054688	2.703438720703125	1.221263305664062	0.3215774841308593	2.667995361328125	1.218444183349609	0.2189075927734375	2.746926025390625	1.212700866699219	0.3071259765625	2.821656982421875	1.557837829589844	0.2919337158203125	2.95104931640625	1.542078186035156	0.2696593933105469	3.14176123046875	1.334051605224609	0.2469583435058594	3.01549267578125	1.272548980712891	0.05708792877197266	2.918331787109375	1.305676818847656	0.03888827896118164
202	6.700000000000001	2.799436767578125	1.054435974121094	0.2754472961425781	2.788223876953125	1.232955001831055	0.2695096130371094	2.7812890625	1.375278228759766	0.2824368896484375	2.78916064453125	1.592521057128906	0.2957247314453125	2.7551611328125	1.557584167480469	0.3021361694335937	2.6137099609375	1.544510559082031	0.3217667236328125	2.46128173828125	1.342112152099609	0.4342342224121093	2.60886083984375	1.247027404785156	0.2815437927246094	2.69723974609375	1.222878631591797	0.3121544189453125	2.669893798828125	1.220569702148437	0.2072901916503906	2.741061279296875	1.238290786743164	0.266336669921875	2.82091845703125	1.55552734375	0.2869954528808594	2.945292724609375	1.532702270507813	0.2493850250244141	3.12908935546875	1.318985778808594	0.2312816314697266	2.99623193359375	1.258011840820312	0.04649692916870117	2.904459716796875	1.305522369384766	0.03473843002319336
203	6.733333	2.79639306640625	1.057688823699951	0.2754806518554688	2.78646923828125	1.236291351318359	0.2675665588378906	2.780721435546875	1.378798248291015	0.2797731323242187	2.78916162109375	1.596029907226562	0.2944880676269531	2.7549228515625	1.561164733886719	0.3001489868164062	2.614108154296875	1.545769653320312	0.3229121704101562	2.46081494140625	1.349743438720703	0.4453672790527344	2.5993623046875	1.244868209838867	0.2904754943847656	2.69162548828125	1.221995758056641	0.3079136657714844	2.676156494140625	1.219530685424805	0.200604507446289	2.732720703125	1.228669967651367	0.2682060546875	2.820937255859375	1.558954467773437	0.2860433044433593	2.94984716796875	1.541580993652344	0.2636579895019531	3.1300546875	1.324469329833984	0.2479700622558594	3.003283935546875	1.265121978759766	0.05830404281616211	2.909001220703125	1.303398712158203	0.03654547882080078
204	6.766667	2.795710693359375	1.058452850341797	0.2754669189453125	2.78566943359375	1.237150909423828	0.2675658569335937	2.7798388671875	1.379737060546875	0.27975732421875	2.787624755859375	1.597137756347656	0.2941581726074219	2.753524169921875	1.562141845703125	0.3000835876464844	2.613131591796875	1.545746337890625	0.3251511840820313	2.467729248046875	1.347606536865234	0.4540158386230469	2.60103369140625	1.243360397338867	0.2939857788085937	2.6942568359375	1.219919860839844	0.3044872436523438	2.67383544921875	1.215149826049805	0.1980252990722656	2.733432373046875	1.217121826171875	0.2655210266113281	2.8194921875	1.560140869140625	0.2855519409179688	2.948514404296875	1.544760314941406	0.2619482116699219	3.13011572265625	1.328417419433594	0.2490911712646484	3.003980712890625	1.266593841552734	0.05962672805786133	2.90934716796875	1.303762878417969	0.03719965744018554
205	6.800000000000001	2.795616943359375	1.058477016448975	0.2755369262695312	2.785566650390625	1.237179107666016	0.2676472778320312	2.779734619140625	1.379764770507812	0.2798811645507813	2.787446533203125	1.597167846679687	0.2943595275878906	2.75336376953125	1.562155395507812	0.3002998657226563	2.613012939453125	1.545696411132813	0.3255761413574219	2.468007080078125	1.347486999511719	0.4547931518554688	2.600999755859375	1.243293014526367	0.2944625549316406	2.69427587890625	1.219923690795898	0.3046705017089844	2.673599853515625	1.215153518676758	0.1982552185058594	2.733323486328125	1.217312347412109	0.265544189453125	2.819322021484375	1.560186096191406	0.2857124938964844	2.948324951171875	1.544926452636719	0.2619081115722656	3.12939697265625	1.328174499511719	0.2483542938232422	3.002384033203125	1.267670379638672	0.05904380798339844	2.90818896484375	1.306148834228516	0.03696952056884766
206	6.833333	2.79173681640625	1.062195022583008	0.2747308349609375	2.7810126953125	1.240973281860352	0.2673052368164063	2.7749677734375	1.383461242675781	0.2813336791992188	2.782249755859375	1.600769348144531	0.2988800354003906	2.748577392578125	1.565472473144531	0.3056373596191406	2.61032763671875	1.548327270507813	0.340611083984375	2.47609765625	1.347075286865234	0.4768920593261719	2.59817626953125	1.243588439941406	0.3074981384277344	2.692067626953125	1.220365081787109	0.3051056213378906	2.67182763671875	1.214491241455078	0.1986029510498047	2.72631640625	1.225174270629883	0.2656129150390625	2.81394091796875	1.564073181152344	0.2883853454589844	2.942708251953125	1.557377746582031	0.2595077209472657	3.14389453125	1.358504119873047	0.2562559509277344	2.98306201171875	1.340480529785156	0.08450406646728516	2.88070166015625	1.349256195068359	0.06725791931152343
207	6.866667	2.7939658203125	1.068707740783691	0.2609943237304688	2.779613037109375	1.247638381958008	0.25642529296875	2.77303759765625	1.390249603271484	0.2714605407714843	2.783255126953125	1.607248596191406	0.2950291137695312	2.75	1.571829345703125	0.3035917358398437	2.616869873046875	1.556210693359375	0.3558785705566406	2.478372314453125	1.354304473876953	0.4878320617675782	2.595402099609375	1.242153228759766	0.3198404235839844	2.68817431640625	1.216153396606445	0.3093338317871094	2.663760498046875	1.213202087402344	0.2033950042724609	2.717541748046875	1.225323379516602	0.2629974365234375	2.813735107421875	1.570710632324219	0.2806915283203125	2.940170166015625	1.564277648925781	0.2420518646240234	3.150028564453125	1.374189697265625	0.2538957824707031	2.9839833984375	1.375294250488281	0.08563651275634766	2.889319580078125	1.364614318847656	0.04304137802124024
208	6.9	2.79005224609375	1.069349479675293	0.2556132965087891	2.7738291015625	1.247240600585938	0.2539831390380859	2.76708056640625	1.388884124755859	0.2709142761230469	2.781890380859375	1.604716674804687	0.2922180480957031	2.74917431640625	1.569958374023438	0.3036297607421875	2.620760986328125	1.558370849609375	0.3657914428710938	2.491572509765625	1.354521545410156	0.5011387939453125	2.5960869140625	1.242872833251953	0.3263666076660156	2.688336181640625	1.217514862060547	0.3143910522460938	2.66519677734375	1.214592834472656	0.2087405090332031	2.7103984375	1.230799545288086	0.2549869384765625	2.810469970703125	1.567905883789062	0.2757148132324219	2.930827880859375	1.554720703125	0.2239464569091797	3.126105712890625	1.351370849609375	0.2256095428466797	2.946916259765625	1.366698791503906	0.07406974029541015	2.850416015625	1.359841339111328	0.03641143417358399
209	6.933333000000001	2.784759521484375	1.070221855163574	0.2493195190429688	2.76653515625	1.248333129882812	0.2503096466064453	2.759120361328125	1.390270538330078	0.2672500915527344	2.780723876953125	1.605260620117188	0.2952702026367188	2.74815380859375	1.570685363769531	0.3080548706054688	2.623622314453125	1.558577941894531	0.3782488098144531	2.500004638671875	1.353518005371094	0.5181826782226563	2.5990146484375	1.243509002685547	0.3385298461914062	2.691457275390625	1.222004592895508	0.3203427124023437	2.656357177734375	1.22479768371582	0.2177774810791016	2.699614013671875	1.239599716186524	0.246544921875	2.807063232421875	1.568453857421875	0.27510009765625	2.916949462890625	1.550769775390625	0.2041686248779297	3.09696337890625	1.334306030273438	0.1799082794189453	2.900469482421875	1.357486480712891	0.05179365158081055	2.805475830078125	1.379519592285156	0.01549678707122803
210	6.966667000000001	2.78109423828125	1.064748519897461	0.2453973388671875	2.764352294921875	1.242122268676758	0.2475957946777344	2.7601982421875	1.383118988037109	0.2674103393554688	2.780010009765625	1.597536376953125	0.2928248291015625	2.7491455078125	1.5626708984375	0.3079263916015625	2.630012939453125	1.553721435546875	0.3860932312011719	2.51843994140625	1.347925415039062	0.5322703857421875	2.607332763671875	1.236984161376953	0.3493877258300781	2.697205810546875	1.219399963378906	0.3200267333984375	2.65790771484375	1.223862243652344	0.2196205596923828	2.657506103515625	1.234765365600586	0.2232362976074219	2.805364990234375	1.561235717773438	0.2711234130859375	2.908635498046875	1.541921752929687	0.1923033294677734	3.066154541015625	1.311500457763672	0.1580780334472656	2.861863525390625	1.358335327148438	0.05274673461914062	2.760289306640625	1.359200714111328	0.03265067291259766
211	7	2.76765673828125	1.066341796875	0.2416216888427734	2.75299365234375	1.242498077392578	0.2486730499267578	2.7521826171875	1.382260986328125	0.2702946166992187	2.777021240234375	1.594745422363281	0.2943580322265625	2.74732666015625	1.560492248535156	0.3118851013183594	2.63417041015625	1.547301086425781	0.396235595703125	2.53650390625	1.339648712158203	0.5459966430664063	2.616113525390625	1.234098739624023	0.3578066101074219	2.70597998046875	1.218304214477539	0.3296704406738281	2.6480859375	1.223860748291016	0.2396834259033203	2.6443984375	1.245628036499023	0.2329609069824219	2.799686767578125	1.558451293945312	0.2705661010742187	2.89105322265625	1.533290161132812	0.1809863128662109	3.015462890625	1.287019012451172	0.1382376861572266	2.803994384765625	1.334214660644531	0.05282543563842773	2.70506982421875	1.354108917236328	0.03313221740722656
212	7.033333000000001	2.76345703125	1.068821212768555	0.236675048828125	2.75204248046875	1.244913635253906	0.2474451446533203	2.7535029296875	1.384468963623047	0.2697574157714844	2.780575927734375	1.59680078125	0.2913732299804688	2.752043212890625	1.562725830078125	0.3109674377441407	2.644553466796875	1.542288391113281	0.4009410095214844	2.56193505859375	1.334292297363281	0.5587392578125	2.62591943359375	1.235562057495117	0.3612976379394531	2.71470166015625	1.214337554931641	0.3335057983398437	2.648265869140625	1.214363128662109	0.2495322875976562	2.64275732421875	1.243051818847656	0.2384180145263672	2.80145068359375	1.560380310058594	0.2662393798828125	2.884799560546875	1.529571166992187	0.1709134826660156	2.996305419921875	1.275513610839844	0.1413526763916016	2.786548095703125	1.329857482910156	0.05638619613647461	2.686329345703125	1.343153747558594	0.03807510757446289
213	7.066667000000001	2.762233642578125	1.067825119018555	0.2378765716552734	2.751234619140625	1.243480621337891	0.2486658325195313	2.753693603515625	1.382526245117188	0.2717315063476562	2.783254150390625	1.593980102539063	0.2931257934570313	2.75528466796875	1.56013818359375	0.3136031494140625	2.653342041015625	1.539453918457031	0.4092194519042969	2.58229052734375	1.330490936279297	0.5701062622070312	2.633347900390625	1.235147232055664	0.367985595703125	2.7199619140625	1.212302261352539	0.3358307495117188	2.6468173828125	1.21089111328125	0.2580263061523437	2.639244384765625	1.23338883972168	0.2432841949462891	2.8027978515625	1.557599792480469	0.2671260375976562	2.88228369140625	1.530295837402344	0.1679727172851563	2.977569091796875	1.272291625976562	0.1255203170776367	2.767412353515625	1.336350830078125	0.05055712127685547	2.67022998046875	1.352269592285156	0.02221823883056641
214	7.1	2.75891259765625	1.062332851409912	0.2384148101806641	2.74720654296875	1.237912750244141	0.2473682861328125	2.751646240234375	1.376779846191406	0.2705651245117188	2.783719970703125	1.588043029785156	0.2882900085449219	2.757539306640625	1.554431030273438	0.3112716979980469	2.666412353515625	1.538404968261719	0.4179096069335937	2.612938232421875	1.326427459716797	0.581287353515625	2.63820654296875	1.230262893676758	0.37492626953125	2.724936767578125	1.211206069946289	0.3408834228515625	2.64854638671875	1.21362353515625	0.2664042053222656	2.637548583984375	1.227768264770508	0.2488513031005859	2.80077197265625	1.551497436523438	0.2608759765625	2.865718505859375	1.523348083496094	0.1519767608642578	2.907849609375	1.252927215576172	0.1026939468383789	2.69828955078125	1.334132537841797	0.04526439666748047	2.60176025390625	1.350518737792969	0.01528574180603027
215	7.133333	2.7585703125	1.057603820800781	0.2384947662353516	2.745943359375	1.233111953735352	0.2463382110595703	2.749754150390625	1.372303588867188	0.2672989196777344	2.783940673828125	1.583264038085938	0.2837375183105469	2.759692626953125	1.549570556640625	0.3086074523925781	2.67977587890625	1.535490844726562	0.4240800170898438	2.638111572265625	1.321346649169922	0.58791259765625	2.647989501953125	1.226435546875	0.3797561645507813	2.73024462890625	1.207773574829102	0.3358951721191406	2.64630615234375	1.212130752563477	0.2701993103027344	2.6298369140625	1.221334671020508	0.2543297119140625	2.798475830078125	1.546885375976562	0.2547276306152344	2.861079833984375	1.5261083984375	0.1428934326171875	2.90592529296875	1.2622509765625	0.06775331878662109	2.692608154296875	1.338670593261719	0.0184931526184082	2.59249658203125	1.350020568847656	0.0004159491658210754
216	7.166667	2.75935693359375	1.057159034729004	0.2382660522460938	2.746919677734375	1.232689102172852	0.2460825653076172	2.75106494140625	1.371855743408203	0.2671836547851563	2.785488525390625	1.582782287597656	0.2836767578125	2.761510986328125	1.549041381835937	0.3087478637695312	2.68427001953125	1.53451708984375	0.4259797973632812	2.6511279296875	1.320203674316406	0.591546142578125	2.653571533203125	1.224233474731445	0.3836451110839844	2.73410986328125	1.205726943969727	0.33663671875	2.647873779296875	1.208586273193359	0.2738934326171875	2.63022607421875	1.217373992919922	0.259124755859375	2.799688720703125	1.546459228515625	0.2544291381835938	2.86082421875	1.527818725585937	0.141406005859375	2.908692626953125	1.267714508056641	0.05574063873291016	2.69289013671875	1.341358795166016	0.01353982830047607	2.59210888671875	1.351185729980469	-0.001472594261169434
217	7.200000000000001	2.762034423828125	1.042318260192871	0.2404690704345703	2.75259765625	1.22029475402832	0.2416912994384766	2.75999853515625	1.361794036865234	0.2567136535644531	2.790814453125	1.575420471191406	0.2780769348144531	2.76945751953125	1.539821655273438	0.3040454711914062	2.70759521484375	1.522216003417969	0.4315538940429687	2.6905771484375	1.307233703613281	0.6039149780273437	2.6626650390625	1.211519119262695	0.3947529907226562	2.737350341796875	1.191857925415039	0.3373968505859375	2.64704296875	1.197562042236328	0.278533447265625	2.6321845703125	1.210917098999023	0.269073486328125	2.80370947265625	1.540060668945312	0.2461947631835938	2.868653564453125	1.528247314453125	0.1325997772216797	2.983637451171875	1.296273620605469	0.02262985038757324	2.755681640625	1.350573699951172	0.01060149574279785	2.654255126953125	1.370734008789062	0.004704328060150147
218	7.233333	2.761611328125	1.042218631744385	0.2343586578369141	2.753677734375	1.219444580078125	0.2364562377929688	2.76301171875	1.360137023925781	0.2518112030029297	2.79270556640625	1.572921997070313	0.2731168212890625	2.77331884765625	1.537057495117188	0.2998332824707031	2.719959716796875	1.512777160644531	0.429342041015625	2.715793701171875	1.305618743896484	0.6098636474609375	2.677221435546875	1.216979537963867	0.4004488525390625	2.732585205078125	1.194779205322266	0.3255373840332031	2.641501953125	1.196156860351562	0.2685419006347656	2.63411669921875	1.204913803100586	0.2734099426269531	2.804059814453125	1.538116577148438	0.2403976440429688	2.86504150390625	1.525423645019531	0.1254031066894531	3.065893310546875	1.381173248291016	-0.005954578399658204	2.88159716796875	1.252644805908203	0.05784212875366211	2.79310498046875	1.224518310546875	0.1026605072021484
219	7.266667	2.761096435546875	1.0356416015625	0.2355046539306641	2.756384033203125	1.213125045776367	0.2358560791015625	2.76820703125	1.353869415283203	0.2499312438964844	2.794515625	1.567223205566406	0.27160400390625	2.77748193359375	1.530682434082031	0.2990630493164063	2.732255859375	1.508005798339844	0.4320267944335938	2.741283203125	1.2981181640625	0.6095003662109375	2.68361279296875	1.210432434082031	0.4039208984375	2.73072900390625	1.188710388183594	0.3233515014648438	2.6383310546875	1.190631240844727	0.2683746032714844	2.638978759765625	1.194238754272461	0.2748563842773438	2.804701416015625	1.532936218261719	0.2379130096435547	2.8603037109375	1.531540222167969	0.1194426879882813	3.0383447265625	1.373832061767578	-0.02871081161499024	2.870434326171875	1.230356826782227	0.04781328201293945	2.786001220703125	1.20025276184082	0.09891267395019532
220	7.300000000000001	2.760388427734375	1.032008483886719	0.2364927520751953	2.7564208984375	1.21026513671875	0.2360998229980469	2.76952880859375	1.351610534667969	0.2490692138671875	2.79510791015625	1.566091552734375	0.2696390075683594	2.780131103515625	1.529176391601562	0.2981455078125	2.74366845703125	1.501054290771484	0.4333901062011719	2.764351806640625	1.282709686279297	0.6012398071289062	2.6727119140625	1.20735530090332	0.4021031188964844	2.72921142578125	1.180693481445312	0.3289018859863281	2.6396455078125	1.178785522460938	0.2685990600585937	2.63901513671875	1.190135635375976	0.2717775268554687	2.80354345703125	1.531822326660156	0.2351503448486328	2.8562119140625	1.534164978027344	0.1147538223266602	3.0221533203125	1.363378631591797	-0.03519473266601562	2.855751220703125	1.21829328918457	0.04456200408935547	2.7748896484375	1.188688400268555	0.1021990509033203
221	7.333333	2.759169677734375	1.029059701919556	0.2366336517333984	2.754809814453125	1.206824600219726	0.2362060394287109	2.76772900390625	1.347837524414063	0.2487444458007813	2.796533447265625	1.56125830078125	0.2698865966796875	2.782532470703125	1.524346496582031	0.2986644897460938	2.752114501953125	1.495014343261719	0.434736328125	2.785177978515625	1.282878875732422	0.6072730102539062	2.698865234375	1.207335998535156	0.4065627136230469	2.72930419921875	1.177783569335938	0.3204723510742187	2.635507568359375	1.179674575805664	0.2675792236328125	2.644010009765625	1.183577239990234	0.2808296508789063	2.802954345703125	1.527309448242188	0.234842529296875	2.8457314453125	1.532681823730469	0.111057731628418	3.00388232421875	1.358094940185547	-0.04148361206054688	2.84254150390625	1.208331756591797	0.03815849685668946	2.764850830078125	1.173565811157226	0.09676351165771484
222	7.366667	2.75778955078125	1.029213150024414	0.2356966247558594	2.75520849609375	1.206536773681641	0.2359082946777344	2.769638427734375	1.346975799560547	0.2489195404052734	2.797372802734375	1.559989318847656	0.2696713562011719	2.784436767578125	1.523023254394531	0.2986554870605469	2.757931884765625	1.495763732910156	0.4355750732421875	2.799352783203125	1.282744781494141	0.603993896484375	2.708242431640625	1.205718048095703	0.4067096557617187	2.72428759765625	1.172006088256836	0.318572265625	2.630556640625	1.17381396484375	0.2661484375	2.644651611328125	1.175793319702148	0.2855342712402344	2.80309814453125	1.526242858886719	0.2344963073730469	2.84173486328125	1.531645080566406	0.1097264404296875	2.99780322265625	1.362594421386719	-0.04966094970703125	2.842545166015625	1.207147674560547	0.02933822631835938	2.764379638671875	1.181195953369141	0.09129451751708985
223	7.4	2.757286376953125	1.025327182769775	0.2338936309814453	2.75575732421875	1.202397079467773	0.23310205078125	2.771114990234375	1.342604370117187	0.2452195587158203	2.79657177734375	1.555535766601563	0.2663870544433594	2.78517041015625	1.518269958496094	0.2955094604492188	2.764030517578125	1.485360931396484	0.4319005126953125	2.816791015625	1.274722290039062	0.59947314453125	2.70949072265625	1.206621002197266	0.4075202331542969	2.71681005859375	1.163414657592774	0.32258203125	2.629941650390625	1.17353337097168	0.2605	2.64537841796875	1.171276641845703	0.2870263977050782	2.8015380859375	1.522139831542969	0.2308656921386719	2.83656103515625	1.527150756835937	0.1052198867797852	2.9822978515625	1.355938720703125	-0.06077292633056641	2.834267822265625	1.193536148071289	0.01707138061523437	2.76466162109375	1.16486083984375	0.08723529052734375
224	7.433333000000001	2.756141357421875	1.023737934112549	0.2348599090576172	2.75352099609375	1.200106735229492	0.2340131530761719	2.76793798828125	1.339872314453125	0.2459757843017578	2.79633544921875	1.551705200195312	0.265880126953125	2.7857578125	1.514713928222656	0.29534619140625	2.770005126953125	1.486745910644531	0.4329904479980469	2.82527294921875	1.272090148925781	0.5927335815429687	2.707559814453125	1.206023162841797	0.4073562316894531	2.71363671875	1.156863723754883	0.3260516357421875	2.630786376953125	1.168186508178711	0.2595605163574219	2.640752197265625	1.165445159912109	0.2897961120605469	2.799517822265625	1.518378356933594	0.2303514099121094	2.83058154296875	1.525472595214844	0.1042911224365234	2.969758056640625	1.352918212890625	-0.06410011291503906	2.828087158203125	1.185986450195313	0.0132878942489624	2.761619140625	1.164784698486328	0.08839212036132812
225	7.466667000000001	2.7579111328125	1.018774627685547	0.2354027404785156	2.754997802734375	1.196213439941406	0.2356932525634766	2.76951611328125	1.336765594482422	0.2484320526123047	2.79872705078125	1.549790283203125	0.2685588073730469	2.78865478515625	1.512488342285156	0.2982952575683594	2.775664306640625	1.4818310546875	0.4365391540527344	2.835676025390625	1.262654907226562	0.5912019653320313	2.711933349609375	1.196824005126953	0.4079490966796875	2.68936376953125	1.136893157958984	0.3367205810546875	2.632028564453125	1.167853149414062	0.2512405242919922	2.6408076171875	1.164174118041992	0.2893878173828125	2.801156982421875	1.516374572753906	0.2326470489501953	2.827860107421875	1.523387756347656	0.1047780838012695	2.96634423828125	1.35011083984375	-0.06622916412353516	2.826741455078125	1.180726913452149	0.01379431819915771	2.76047265625	1.159828796386719	0.09000495910644531
226	7.5	2.75674169921875	1.017010976791382	0.23510986328125	2.75678369140625	1.193767517089844	0.2358932037353516	2.773723388671875	1.333447998046875	0.2489630737304687	2.79879541015625	1.546192077636719	0.2684454345703125	2.7901025390625	1.508850982666015	0.2982509765625	2.78039453125	1.478212249755859	0.4361884460449219	2.83933203125	1.255188674926758	0.5836607666015625	2.712284423828125	1.195938415527344	0.4015785522460937	2.679623779296875	1.137115966796875	0.333939208984375	2.6364169921875	1.168013214111328	0.2409896240234375	2.640839599609375	1.164175598144531	0.2834309692382813	2.801220947265625	1.512951354980469	0.2326373443603516	2.824202392578125	1.518993530273438	0.1045263977050781	2.95425146484375	1.345388244628906	-0.0708953857421875	2.814923583984375	1.18727587890625	0.02779198455810547	2.751646728515625	1.148695190429688	0.09892299652099609
227	7.533333000000001	2.7565693359375	1.017179256439209	0.2343907012939453	2.7526533203125	1.193801742553711	0.2369168853759765	2.766702392578125	1.333644622802734	0.2509960784912109	2.79856201171875	1.545393249511719	0.2704074401855469	2.789216796875	1.50828759765625	0.3002764282226563	2.78115234375	1.478422180175781	0.4384281311035156	2.84437109375	1.254481796264648	0.58248486328125	2.71361669921875	1.186228271484375	0.4063997192382813	2.683034423828125	1.134980834960937	0.3320179443359375	2.63771533203125	1.168694595336914	0.2411277160644531	2.644376708984375	1.159557769775391	0.2862611083984375	2.799392822265625	1.512183776855469	0.2345260467529297	2.822154541015625	1.515624389648437	0.1063352508544922	2.955197021484375	1.346158142089844	-0.07069553375244141	2.81601416015625	1.187108901977539	0.02644811630249023	2.75384326171875	1.148451553344727	0.09844517517089844
228	7.566667000000001	2.758146728515625	1.016138345718384	0.2346746063232422	2.755287353515625	1.192668640136719	0.2379644622802734	2.77009033203125	1.332311981201172	0.2524455413818359	2.798806396484375	1.544483520507812	0.2707678527832031	2.790587890625	1.507334533691406	0.3008687438964844	2.78537451171875	1.478437042236328	0.4392810363769531	2.8476669921875	1.254609466552734	0.58362255859375	2.715642822265625	1.185971313476563	0.4088080444335938	2.68201513671875	1.137763442993164	0.3337806091308594	2.63781787109375	1.168490539550781	0.2413631896972656	2.6425849609375	1.161178237915039	0.2903965148925781	2.79956005859375	1.511211761474609	0.2349802398681641	2.82144873046875	1.516688232421875	0.1067830505371094	2.952220947265625	1.347564666748047	-0.07201021575927734	2.81449365234375	1.186759567260742	0.02399624061584473	2.7521748046875	1.150332290649414	0.09693932342529298
229	7.6	2.75776806640625	1.015375000953674	0.2353064727783203	2.75506298828125	1.191520568847656	0.2384604797363281	2.769823486328125	1.330851501464844	0.2529616394042969	2.801578857421875	1.542143493652344	0.270873779296875	2.79295947265625	1.505233825683594	0.3009845275878906	2.7879287109375	1.478457763671875	0.4395115051269531	2.848068359375	1.254640762329102	0.58364013671875	2.717265380859375	1.184631927490234	0.4091160278320313	2.68091552734375	1.135459274291992	0.336282958984375	2.644275146484375	1.168500717163086	0.2416580810546875	2.64352880859375	1.159130783081055	0.2912467956542969	2.8017216796875	1.508895263671875	0.2352039031982422	2.822681884765625	1.513131164550781	0.1070958099365234	2.9513134765625	1.345525207519531	-0.07371078491210938	2.81741845703125	1.184313400268555	0.02573264312744141	2.755543212890625	1.149018310546875	0.09928919219970703
230	7.633333	2.759722900390625	1.014701942443848	0.2360688781738281	2.758208740234375	1.190848754882813	0.2405103302001953	2.773977783203125	1.330011474609375	0.2556643218994141	2.803731201171875	1.541715698242188	0.2723171691894531	2.79569970703125	1.50486767578125	0.3026716003417969	2.79180419921875	1.473923004150391	0.4403762817382812	2.85455078125	1.251532257080078	0.5856401977539063	2.7187880859375	1.186304656982422	0.4130366516113281	2.684867431640625	1.137927291870117	0.338508544921875	2.644392822265625	1.167962921142578	0.2444356994628906	2.647958251953125	1.164479827880859	0.2929677124023438	2.803953369140625	1.508291534423828	0.2368068695068359	2.822824462890625	1.504074096679688	0.1083628082275391	2.9525341796875	1.331968811035156	-0.06741239166259766	2.81424755859375	1.175821197509766	0.03412540435791016	2.752482177734375	1.137623458862305	0.1063234786987305
231	7.666667	2.76087841796875	1.014187876701355	0.2359214019775391	2.7631533203125	1.190203674316406	0.2399045715332031	2.781911376953125	1.328901794433594	0.2549188385009766	2.806087890625	1.541111938476563	0.2720606079101562	2.798589111328125	1.504076171875	0.3022638244628906	2.793425537109375	1.474095703125	0.4400302124023437	2.857995361328125	1.252800338745117	0.5857780151367188	2.71637646484375	1.181506469726562	0.42067236328125	2.6871591796875	1.135846054077148	0.3426136474609375	2.64512939453125	1.163825546264649	0.2486807250976563	2.6503740234375	1.159956756591797	0.2984339599609375	2.807621826171875	1.507759216308594	0.2365663757324219	2.82672119140625	1.504648040771484	0.1082242126464844	2.955282470703125	1.332658172607422	-0.06817273712158203	2.817086181640625	1.177577880859375	0.03471273040771485	2.7524287109375	1.139638198852539	0.1043597793579102
232	7.700000000000001	2.760001220703125	1.013548855781555	0.2415444488525391	2.761341552734375	1.189656967163086	0.2431224212646484	2.7796064453125	1.328676574707031	0.2559473876953125	2.8055	1.540852722167969	0.2716194152832031	2.79830126953125	1.504002807617188	0.3021409912109375	2.7956181640625	1.473873962402344	0.4399823608398438	2.86540625	1.256317565917969	0.5890457763671875	2.722830810546875	1.182929504394531	0.425609130859375	2.687447509765625	1.146874877929688	0.3450834655761719	2.64497802734375	1.159008117675781	0.2479873809814453	2.650084228515625	1.166992630004883	0.3067819519042969	2.806171142578125	1.507313598632813	0.23625732421875	2.828494873046875	1.505525939941406	0.1083776931762695	2.95013720703125	1.333563934326172	-0.07299443817138672	2.8180009765625	1.180427947998047	0.04036437606811524	2.75070068359375	1.144940780639649	0.108828369140625
233	7.733333	2.75958544921875	1.015845777511597	0.2408662261962891	2.761484619140625	1.19134846496582	0.2442460327148437	2.78003173828125	1.329730651855469	0.2584488525390625	2.80805859375	1.541025512695313	0.2727481994628906	2.7998818359375	1.504649749755859	0.3033422546386719	2.794007568359375	1.469926971435547	0.4395231018066406	2.864900146484375	1.255589752197266	0.5910814208984375	2.722819580078125	1.187539093017578	0.4259580993652344	2.686123046875	1.152736511230469	0.3458359375	2.642860107421875	1.158733581542969	0.2488991851806641	2.65104736328125	1.170688934326172	0.3079948425292969	2.808986083984375	1.507283569335938	0.2378062591552734	2.8274677734375	1.496027130126953	0.1102263641357422	2.95379248046875	1.323606262207031	-0.06604959106445313	2.81089453125	1.176699249267578	0.040762939453125	2.745515625	1.142173858642578	0.111057487487793
234	7.766667	2.75878076171875	1.014044598579407	0.2460185546875	2.76159765625	1.189871490478516	0.2467035675048828	2.780837890625	1.328590789794922	0.2589783325195312	2.80988720703125	1.540167663574219	0.2726061706542969	2.801844970703125	1.503822448730469	0.3034037780761719	2.7972529296875	1.471469787597656	0.4404676208496094	2.865889404296875	1.254600433349609	0.5903018188476562	2.72098095703125	1.188453521728516	0.4263171997070312	2.6840615234375	1.153462203979492	0.3461846923828125	2.64226025390625	1.158924499511719	0.2483759460449219	2.64995654296875	1.175607635498047	0.3067410583496094	2.81034814453125	1.506294250488281	0.237664566040039	2.8286513671875	1.497964538574219	0.1096067581176758	2.948768310546875	1.326483123779297	-0.07258404541015626	2.811692138671875	1.177358245849609	0.039524658203125	2.745759521484375	1.143137832641602	0.1097087249755859
235	7.800000000000001	2.7574462890625	1.015466954231262	0.2459828033447266	2.7627626953125	1.191380706787109	0.2482407531738281	2.784253662109375	1.329819580078125	0.2613632507324219	2.810605224609375	1.54195751953125	0.2747666015625	2.80281396484375	1.505540954589844	0.3056124877929687	2.79759033203125	1.472050598144531	0.4425103759765625	2.869775146484375	1.253676498413086	0.5888961181640625	2.72151220703125	1.188874725341797	0.4271014709472656	2.68469384765625	1.151205200195313	0.3480430603027344	2.643954345703125	1.148744583129883	0.2495629272460937	2.649602294921875	1.170137069702148	0.3085558471679687	2.8117099609375	1.507995483398437	0.2398645629882812	2.828061279296875	1.497361572265625	0.1115956573486328	2.952244140625	1.329631591796875	-0.07173728942871094	2.814891357421875	1.180842758178711	0.04090700912475586	2.74890185546875	1.143239166259766	0.1094203643798828
236	7.833333	2.757866455078125	1.015451005935669	0.2461969451904297	2.76319482421875	1.191439239501953	0.2485177917480469	2.78489990234375	1.329888885498047	0.2618211364746094	2.81179345703125	1.542024475097656	0.2756489562988281	2.803913818359375	1.505550262451172	0.3064367370605469	2.7985537109375	1.471642303466797	0.4432890014648437	2.870183349609375	1.25239485168457	0.5888580322265625	2.72165283203125	1.188530212402344	0.4267975158691406	2.68478466796875	1.151190460205078	0.3475569458007812	2.644114013671875	1.148963073730469	0.2489932250976563	2.649913818359375	1.171051528930664	0.3078428955078125	2.812807861328125	1.508114990234375	0.2406639709472656	2.82921826171875	1.497526275634766	0.1123424301147461	2.9541748046875	1.32931787109375	-0.07020552825927734	2.815968505859375	1.180941360473633	0.04214303970336914	2.75053271484375	1.143399688720703	0.1112839126586914
237	7.866667	2.7558642578125	1.0176353931427	0.2464293212890625	2.76096142578125	1.193164581298828	0.2483600921630859	2.78203759765625	1.331344604492188	0.2615038452148438	2.813288330078125	1.542174926757812	0.2771554565429687	2.8048056640625	1.505680084228516	0.3075533752441406	2.799511474609375	1.47140576171875	0.4439280700683594	2.866378173828125	1.249852340698242	0.5868848266601563	2.71628466796875	1.189039321899414	0.4259567260742188	2.679775634765625	1.151801971435547	0.3468057861328125	2.639546630859375	1.149008193969727	0.2483832550048828	2.648889404296875	1.17060676574707	0.3059295349121094	2.813455078125	1.508673065185547	0.2419452514648437	2.8301552734375	1.500088226318359	0.1138619155883789	2.95092138671875	1.324404998779297	-0.06325650024414063	2.810818603515625	1.175035446166992	0.04403766250610352	2.745614013671875	1.142630447387695	0.1155506057739258
238	7.9	2.7574228515625	1.017188566207886	0.2464045257568359	2.76046630859375	1.192941665649414	0.2482849884033203	2.780019287109375	1.331516754150391	0.2611210021972656	2.81269384765625	1.542439331054688	0.2754897155761719	2.80330615234375	1.506259216308594	0.3060738220214844	2.794929931640625	1.469583038330078	0.4418131103515625	2.86826220703125	1.25192707824707	0.5880667114257813	2.717416015625	1.187162673950195	0.4290717468261719	2.68308642578125	1.151921020507813	0.3479430541992187	2.64290478515625	1.149338104248047	0.2493804321289063	2.647156494140625	1.170615386962891	0.3094948425292969	2.813287353515625	1.508579498291016	0.2405605773925781	2.832688720703125	1.498014953613281	0.1128755645751953	2.952884765625	1.322975708007812	-0.06569640350341797	2.813156982421875	1.176396484375	0.04632964706420899	2.74613623046875	1.142232009887695	0.1154505004882812
239	7.933333000000001	2.75473974609375	1.015788484573364	0.2481449584960937	2.758344482421875	1.191845962524414	0.2497901458740234	2.77858642578125	1.330607177734375	0.2622803039550781	2.81230517578125	1.541776062011719	0.2762818908691406	2.8037138671875	1.505469665527344	0.3070852661132812	2.799423095703125	1.469744232177734	0.4435269775390625	2.86675830078125	1.250076049804687	0.5905560913085938	2.71792236328125	1.186657577514648	0.4285675659179687	2.6800439453125	1.152445373535156	0.3483854675292969	2.641815673828125	1.149079818725586	0.248869384765625	2.648771728515625	1.170794692993164	0.3085045166015625	2.811771240234375	1.507954010009766	0.2411949462890625	2.83087158203125	1.500714904785156	0.1129997253417969	2.951096435546875	1.326946624755859	-0.067550048828125	2.81211474609375	1.18076155090332	0.04674632263183594	2.74769091796875	1.142547332763672	0.1164822235107422
240	7.966667000000001	2.757345458984375	1.013150243759155	0.2480407867431641	2.76353466796875	1.189414031982422	0.2493736724853516	2.78551416015625	1.328112426757813	0.2621064147949219	2.81468359375	1.540310607910156	0.2758942565917969	2.80637255859375	1.503874786376953	0.30674072265625	2.80065185546875	1.469778778076172	0.4437739868164062	2.859268310546875	1.246628005981445	0.5900832519531251	2.714804931640625	1.185041442871094	0.4230032043457031	2.675368408203125	1.150976837158203	0.3433347778320313	2.642251953125	1.142996307373047	0.2420855102539063	2.647671875	1.165641738891602	0.3026029968261719	2.815376953125	1.506320465087891	0.2408666687011719	2.83228076171875	1.495317352294922	0.1124252700805664	2.953064453125	1.318350402832031	-0.06529225158691407	2.807316650390625	1.176107894897461	0.04625399398803711	2.74532958984375	1.132148345947266	0.1150419845581055
241	8	2.757292236328125	1.013236468315124	0.2480169677734375	2.763505859375	1.189471755981445	0.2493340911865234	2.785494873046875	1.328147583007812	0.2620504455566406	2.81471240234375	1.540308471679688	0.2757863464355469	2.806396484375	1.503887237548828	0.3066367797851562	2.80068798828125	1.469865600585937	0.4436661376953125	2.8592763671875	1.246871353149414	0.5901451416015625	2.71484130859375	1.185169860839844	0.4231323547363281	2.675402587890625	1.151119705200195	0.343476806640625	2.64224462890625	1.143180679321289	0.2422556762695313	2.647624755859375	1.16605680847168	0.3026999206542969	2.81539453125	1.506315582275391	0.2407718048095703	2.83224560546875	1.495314086914062	0.1123440246582031	2.95276708984375	1.318351440429687	-0.06548704528808594	2.807029296875	1.176266876220703	0.04619718170166016	2.7449580078125	1.132519577026367	0.1150205001831055
242	8.033333000000001	2.755790771484375	1.014773329734802	0.2498185577392578	2.758701171875	1.190727264404297	0.2496563568115234	2.778076416015625	1.329603210449219	0.2610843200683594	2.81450634765625	1.540117614746094	0.2758221740722656	2.8047822265625	1.503962463378906	0.3064125366210937	2.797077392578125	1.467078643798828	0.4422921142578125	2.865985595703125	1.248551254272461	0.5899349365234375	2.7178759765625	1.186591354370117	0.4269471435546875	2.67810791015625	1.161786834716797	0.3443339233398438	2.641119384765625	1.142524871826172	0.2462472381591797	2.649666748046875	1.171628265380859	0.3086146850585937	2.814195068359375	1.506331909179687	0.2407451477050781	2.8310703125	1.494919952392578	0.1126337661743164	2.950727294921875	1.319083129882813	-0.06597925567626953	2.806614501953125	1.17639762878418	0.04603133392333984	2.744322998046875	1.13409814453125	0.1152385559082031
243	8.066667000000001	2.755414306640625	1.014153332710266	0.2487439422607422	2.759637451171875	1.189224472045898	0.248975341796875	2.77993505859375	1.327243804931641	0.2607708435058594	2.8134853515625	1.537135192871094	0.2761217346191406	2.8042412109375	1.500940368652344	0.3064421081542969	2.79686474609375	1.465699249267578	0.4420657043457031	2.8609697265625	1.247446029663086	0.5898361206054688	2.71746923828125	1.1866962890625	0.4238551635742188	2.678892822265625	1.156376098632812	0.3430670471191406	2.64399853515625	1.138711776733399	0.2444754180908203	2.6501796875	1.173867477416992	0.3033166809082031	2.81364013671875	1.503621215820313	0.2411111145019531	2.830015869140625	1.493365447998047	0.1134752502441406	2.952604248046875	1.319664428710937	-0.06313302993774414	2.80871826171875	1.176903259277344	0.04672704696655273	2.74530517578125	1.134007263183594	0.1137817077636719
244	8.1	2.75648291015625	1.013281991004944	0.2488496246337891	2.761693603515625	1.188205612182617	0.2485861053466797	2.78282177734375	1.326043182373047	0.2598934936523438	2.81351904296875	1.536272705078125	0.2745314636230469	2.804662841796875	1.500099426269531	0.3049406127929687	2.797204345703125	1.465464782714844	0.4406158142089844	2.861559326171875	1.249003753662109	0.5905545043945313	2.718369140625	1.18647428894043	0.4251826477050781	2.681182373046875	1.157400466918945	0.34336767578125	2.64413623046875	1.138638671875	0.2458484649658203	2.6470458984375	1.17290803527832	0.3071089172363281	2.81423046875	1.502653656005859	0.2396750946044922	2.831862548828125	1.494322631835937	0.1121565704345703	2.949576904296875	1.317798980712891	-0.06467054748535156	2.805821533203125	1.175314117431641	0.04538565826416015	2.74327001953125	1.137818405151367	0.1162708740234375
245	8.133333	2.756501953125	1.01328898525238	0.2488474884033203	2.761713134765625	1.188220199584961	0.2485888824462891	2.7828447265625	1.326062927246094	0.2599014892578125	2.813529052734375	1.53630224609375	0.2745593566894531	2.8046845703125	1.50012255859375	0.3049675598144531	2.79728857421875	1.465470886230469	0.4406481323242187	2.861797119140625	1.249030120849609	0.5905714111328125	2.71855615234375	1.186411499023438	0.4252637634277344	2.681358642578125	1.157266159057617	0.3434743957519531	2.644298828125	1.138407836914062	0.2459739990234375	2.64727880859375	1.172580154418945	0.3072221984863281	2.814233154296875	1.502686553955078	0.2396967315673828	2.831805419921875	1.494398132324219	0.1121615142822266	2.949359130859375	1.318022155761719	-0.06493827819824219	2.805783935546875	1.175380493164063	0.0451707992553711	2.74332421875	1.137763641357422	0.1160790405273437
246	8.166667	2.7565029296875	1.013289522171021	0.2488475189208984	2.76171435546875	1.188221343994141	0.2485893249511719	2.782847412109375	1.326064300537109	0.25990283203125	2.813534912109375	1.536303894042969	0.2745621948242187	2.8046904296875	1.500123931884766	0.3049703063964844	2.797296630859375	1.465471923828125	0.4406514282226562	2.861808837890625	1.24902946472168	0.5905723266601562	2.7185615234375	1.18641194152832	0.4252687377929688	2.681359619140625	1.157267349243164	0.3434806213378906	2.644294677734375	1.138410263061523	0.2459814605712891	2.647280517578125	1.172581314086914	0.3072291870117188	2.81423828125	1.502688293457031	0.2396991729736328	2.831811279296875	1.494400970458984	0.1121634979248047	2.9493681640625	1.318025024414063	-0.06493572998046875	2.8057890625	1.175382293701172	0.04516851043701172	2.743323486328125	1.137766036987305	0.1160726547241211
247	8.200000000000001	2.754691650390625	1.012898559570313	0.2474234924316406	2.76129052734375	1.188231979370117	0.2479391937255859	2.783564208984375	1.326210113525391	0.2598433227539063	2.81386474609375	1.537150390625	0.2731179504394531	2.805500244140625	1.501001190185547	0.3038914184570313	2.80000927734375	1.465897735595703	0.43991845703125	2.863265380859375	1.249882995605469	0.592230712890625	2.721289794921875	1.186763381958008	0.4252255554199219	2.681458740234375	1.156330322265625	0.3448775634765625	2.642765869140625	1.138379089355469	0.2475443115234375	2.6489384765625	1.171441192626953	0.307859375	2.81422705078125	1.503279693603516	0.2383240203857422	2.83180810546875	1.495399261474609	0.1104291839599609	2.94746484375	1.320270782470703	-0.070229248046875	2.80755322265625	1.176951370239258	0.0448433837890625	2.742691162109375	1.137705947875977	0.1130352172851563
248	8.233333	2.75714404296875	1.014616509437561	0.2459030303955078	2.76228857421875	1.189815216064453	0.2466567840576172	2.78321533203125	1.327809448242188	0.2590881958007812	2.813684814453125	1.538367492675781	0.2743291015625	2.8049697265625	1.502025726318359	0.3046974487304687	2.798104248046875	1.466278839111328	0.4403429565429687	2.8651416015625	1.250241271972656	0.5904859619140626	2.720258544921875	1.186418182373047	0.4265984802246094	2.681589111328125	1.156437393188477	0.3456313171386719	2.64102685546875	1.138555587768555	0.2491707763671875	2.64805712890625	1.168498794555664	0.3103406982421875	2.81433544921875	1.504809692382812	0.2393073272705078	2.83256884765625	1.495571502685547	0.1117310791015625	2.9463037109375	1.321004974365234	-0.07024535369873047	2.80879736328125	1.175660583496094	0.04470480346679687	2.74594580078125	1.137050323486328	0.1149522247314453
249	8.266667	2.754452392578125	1.012613403320312	0.2456959228515625	2.760341796875	1.187655899047852	0.2475521850585937	2.782140625	1.325350402832031	0.2606683044433594	2.811927490234375	1.535986328125	0.2739364318847656	2.8038134765625	1.499856597900391	0.3046678466796875	2.79925146484375	1.466485198974609	0.4409110412597656	2.8578828125	1.247170471191406	0.5894639282226563	2.7176982421875	1.18377082824707	0.4215987243652344	2.681007080078125	1.146709594726562	0.34274853515625	2.637505859375	1.129204605102539	0.2475913391113281	2.64776904296875	1.165110549926758	0.3040278015136719	2.812207763671875	1.502201965332031	0.2391761932373047	2.830640380859375	1.493897766113281	0.1116572341918945	2.949621337890625	1.318998748779297	-0.06630267333984376	2.805656982421875	1.176587890625	0.0439891586303711	2.743961181640625	1.138295181274414	0.115321891784668
250	8.300000000000001	2.75288818359375	1.013832417488098	0.2452429809570313	2.75779736328125	1.189407119750977	0.2477207336425781	2.77860009765625	1.327631866455078	0.2612254943847656	2.814616455078125	1.537933471679688	0.2743213195800781	2.805100830078125	1.502039794921875	0.305146728515625	2.79808740234375	1.466667083740234	0.4412018127441406	2.860400634765625	1.247480606079101	0.5898882446289062	2.71629638671875	1.181893798828125	0.4253152160644531	2.680107666015625	1.148067932128906	0.3444735412597656	2.639509521484375	1.129059097290039	0.2479867858886719	2.647390380859375	1.166594268798828	0.3060422973632813	2.814231689453125	1.503963836669922	0.2395458068847656	2.832860107421875	1.493472229003906	0.1118358535766602	2.95421142578125	1.3186865234375	-0.06588543701171876	2.80886865234375	1.1771240234375	0.04509283447265625	2.744572998046875	1.138034622192383	0.1140820388793945
251	8.333333	2.752877685546875	1.013893069267273	0.2452740173339844	2.75778271484375	1.18945686340332	0.2477448883056641	2.77851611328125	1.327688049316406	0.2611986083984375	2.814352294921875	1.538019226074219	0.2740919799804687	2.804867431640625	1.5021494140625	0.3049498291015625	2.797907470703125	1.466938720703125	0.4410404968261719	2.86031982421875	1.247922103881836	0.589904052734375	2.716155517578125	1.182231842041016	0.4254448547363281	2.67987109375	1.148335906982422	0.3446824340820313	2.639197265625	1.129188888549805	0.2482622833251953	2.647579345703125	1.1667626953125	0.3061174011230469	2.81399658203125	1.504018005371094	0.239351318359375	2.8326044921875	1.493362579345703	0.111660270690918	2.954132568359375	1.318455108642578	-0.06579281616210937	2.809055419921875	1.176735046386719	0.04530138397216797	2.74508251953125	1.137253784179687	0.114358154296875
252	8.366667	2.752892333984375	1.013346808433533	0.2451747894287109	2.7598017578125	1.188581115722656	0.2476149291992187	2.78213134765625	1.326334197998047	0.2612298278808594	2.812816162109375	1.537244079589844	0.2725790100097656	2.804152099609375	1.5014423828125	0.3036438903808594	2.797829345703125	1.470963012695313	0.4406870727539062	2.85818310546875	1.252610198974609	0.5906287231445313	2.716056640625	1.187226837158203	0.4247528076171875	2.681845703125	1.147747665405273	0.3458081970214844	2.63676806640625	1.134134506225586	0.2505887756347656	2.64622802734375	1.166730346679687	0.3070011596679688	2.813346923828125	1.503035247802734	0.2381472625732422	2.832632568359375	1.491244018554688	0.1108531036376953	2.955236572265625	1.317904815673828	-0.0667525405883789	2.80935693359375	1.177257110595703	0.04393467330932617	2.74605810546875	1.139056060791016	0.1140984725952148
253	8.4	2.7534287109375	1.014066390037537	0.2460251617431641	2.758982666015625	1.189493804931641	0.2480158081054687	2.780135498046875	1.327586364746094	0.2612107543945312	2.813253173828125	1.538278930664063	0.2729366149902344	2.80384814453125	1.502549041748047	0.3039281005859375	2.795626220703125	1.470661010742188	0.4406640014648437	2.85680126953125	1.255532943725586	0.5952528686523437	2.71542919921875	1.185817352294922	0.430249755859375	2.6839228515625	1.147237579345703	0.3496617736816406	2.638734619140625	1.139010604858398	0.2537853393554688	2.648631591796875	1.169676727294922	0.31014404296875	2.81371435546875	1.504045715332031	0.2384737701416016	2.834397216796875	1.496407012939453	0.1109780502319336	2.954043701171875	1.321241394042969	-0.0671943588256836	2.810157470703125	1.18016325378418	0.04591053009033203	2.74665478515625	1.139227249145508	0.1144463043212891
254	8.433333000000001	2.752874267578125	1.014833733558655	0.2476145935058594	2.758531982421875	1.1910703125	0.2495676116943359	2.78004443359375	1.329775146484375	0.2626747436523437	2.814343994140625	1.541331298828125	0.2734503784179688	2.8043955078125	1.505685699462891	0.3047156372070313	2.79446875	1.471227478027344	0.44138525390625	2.854436767578125	1.254820846557617	0.5968759765625	2.711400390625	1.188242111206055	0.430554443359375	2.684211669921875	1.146719635009766	0.3493428955078125	2.63837841796875	1.139046096801758	0.2531809234619141	2.64463818359375	1.169368057250977	0.3095760498046875	2.81496142578125	1.50671875	0.2390515747070313	2.835575927734375	1.496240051269531	0.1111386413574219	2.963677001953125	1.320876251220703	-0.06290914154052735	2.8153017578125	1.180537933349609	0.04747153854370117	2.748985595703125	1.139572280883789	0.1139993209838867
255	8.466667000000001	2.7526953125	1.014931673049927	0.247677490234375	2.758286865234375	1.191212875366211	0.2496237945556641	2.779625732421875	1.329986938476563	0.262646484375	2.813338623046875	1.541694152832031	0.2733314819335937	2.80346435546875	1.506029724121094	0.3046170349121094	2.793455810546875	1.471594146728516	0.4413215637207031	2.8536982421875	1.2552822265625	0.5969533081054688	2.710982177734375	1.188399429321289	0.4304031066894531	2.683833740234375	1.147008010864258	0.3490843811035156	2.63773193359375	1.139758026123047	0.2529893798828125	2.644036865234375	1.169582244873047	0.309465087890625	2.814076416015625	1.507056243896484	0.2389440612792969	2.834790771484375	1.496625244140625	0.1110116271972656	2.963373291015625	1.321646881103516	-0.06317593002319336	2.815406982421875	1.18082633972168	0.04725685119628906	2.749137451171875	1.139642028808594	0.1137336654663086
256	8.5	2.752083740234375	1.015463914871216	0.2538580932617188	2.756158447265625	1.191975189208984	0.2515268096923828	2.775888916015625	1.331358489990234	0.26200244140625	2.810430908203125	1.54309716796875	0.274053955078125	2.799498291015625	1.5073876953125	0.3050166931152344	2.78555029296875	1.475136016845703	0.4420682678222656	2.8459521484375	1.260389038085937	0.60030908203125	2.70518115234375	1.186650924682617	0.4346537475585938	2.6842060546875	1.148119033813477	0.3500475158691406	2.63803955078125	1.139216720581055	0.2539923248291016	2.643251953125	1.168974563598633	0.3118798217773437	2.811941162109375	1.508482086181641	0.2395928497314453	2.83737744140625	1.505103637695313	0.1119871444702148	2.9660849609375	1.325511505126953	-0.05784539794921875	2.818943115234375	1.181729385375976	0.05038562393188477	2.750851806640625	1.139215072631836	0.1143087310791016
257	8.533333000000001	2.753809326171875	1.016937543869018	0.2519794769287109	2.75715869140625	1.193795593261719	0.2507281951904297	2.775904296875	1.333471466064453	0.262491943359375	2.80909912109375	1.545632019042969	0.2775048522949219	2.797895263671875	1.509441802978515	0.3079460754394531	2.782330078125	1.474322845458985	0.4443828125	2.83533251953125	1.261487854003906	0.6086038818359375	2.707052001953125	1.197036743164062	0.42894580078125	2.683749267578125	1.152143325805664	0.3479678039550781	2.633864990234375	1.144297348022461	0.2534757843017578	2.64236474609375	1.174732482910156	0.3076328430175782	2.81132421875	1.511363342285156	0.2426130981445312	2.842679931640625	1.510340881347656	0.1160470581054688	2.97582080078125	1.332988830566406	-0.05355229949951172	2.829436279296875	1.189623779296875	0.05713814544677735	2.7578671875	1.145625534057617	0.1163859176635742
258	8.566667000000001	2.74933447265625	1.018455951690674	0.2534329071044922	2.755152587890625	1.195480422973633	0.2514823303222656	2.7756298828125	1.335120300292969	0.2630606384277344	2.807702392578125	1.547806457519531	0.277181640625	2.79505908203125	1.511903656005859	0.3075029602050781	2.772584228515625	1.478041015625	0.4434903564453125	2.827822509765625	1.266397521972656	0.6091204223632812	2.6992880859375	1.197328811645508	0.430971923828125	2.68038427734375	1.152708648681641	0.3485584716796875	2.63369384765625	1.144036224365234	0.2523594207763672	2.642260986328125	1.174240097045898	0.306539794921875	2.811713623046875	1.513086975097656	0.2428070678710937	2.8486181640625	1.512389709472656	0.1175622024536133	2.983989501953125	1.330081695556641	-0.04550589752197266	2.831949462890625	1.193170608520508	0.06638093566894532	2.75604833984375	1.146025512695312	0.1174977416992188
259	8.6	2.75049951171875	1.020400566101074	0.2558884887695312	2.75525830078125	1.198828109741211	0.2548910064697266	2.7747548828125	1.339618621826172	0.267554931640625	2.81040625	1.553566101074219	0.2792472534179687	2.7966162109375	1.518042175292969	0.3101135559082031	2.7715556640625	1.484387176513672	0.4468428039550781	2.81234130859375	1.271546752929688	0.6185286254882812	2.6927958984375	1.196615936279297	0.4342951049804687	2.68284130859375	1.152210388183594	0.3493802490234375	2.6331455078125	1.144551010131836	0.2536778106689453	2.640069580078125	1.173759155273437	0.3072314758300781	2.814380859375	1.51802490234375	0.2451694793701172	2.8564345703125	1.511104400634766	0.1206877975463867	2.992850830078125	1.318000671386719	-0.03248444366455078	2.829521728515625	1.192960540771484	0.08112953186035156	2.746854736328125	1.155535583496094	0.1313872375488281
260	8.633333	2.747829345703125	1.021906621932983	0.257622314453125	2.753136474609375	1.199996017456055	0.2564875183105469	2.77300634765625	1.340480041503906	0.2690795593261719	2.809263671875	1.553853698730469	0.2820570678710937	2.79445849609375	1.518421508789062	0.3124139709472656	2.765296875	1.488915588378906	0.4490189208984375	2.797005126953125	1.276915802001953	0.6228461303710937	2.683129638671875	1.196231063842773	0.4379783325195313	2.686322265625	1.158893997192383	0.3494130249023438	2.62947119140625	1.149633438110352	0.2581583862304688	2.63996875	1.176259475708008	0.308886474609375	2.81402880859375	1.518400817871094	0.2481178741455078	2.85914306640625	1.511630065917969	0.1249570388793945	2.99544482421875	1.318971282958984	-0.0279443416595459	2.832125732421875	1.195201797485351	0.08619897460937501	2.7483896484375	1.159573974609375	0.1356003723144531
261	8.666667	2.744606201171875	1.023145372390747	0.2566784057617187	2.752026123046875	1.201645599365234	0.2589013061523437	2.77315771484375	1.342055480957031	0.2744190673828125	2.807613037109375	1.556475524902344	0.2849231872558594	2.79142529296875	1.521463745117188	0.3152821044921875	2.755166748046875	1.494506042480469	0.4511282348632812	2.779051513671875	1.282010803222656	0.6268132934570313	2.6739140625	1.200572189331055	0.4363748474121094	2.689095947265625	1.169904327392578	0.3462159729003906	2.628269775390625	1.154784118652344	0.2580021057128906	2.63634716796875	1.180534881591797	0.3054190979003906	2.8143251953125	1.520282470703125	0.2519072265625	2.865955322265625	1.511082397460938	0.1310949401855469	3.0170908203125	1.32269287109375	-0.01444804668426514	2.843714599609375	1.201179611206055	0.08803517913818359	2.75360498046875	1.1798388671875	0.1350045318603516
262	8.700000000000001	2.74621630859375	1.024384935379028	0.2569236450195312	2.75260205078125	1.203741302490234	0.2584374084472656	2.772933837890625	1.344958953857422	0.2736516723632813	2.810148681640625	1.559736083984375	0.2873620300292969	2.792182861328125	1.524571228027344	0.3168924560546875	2.749980224609375	1.503998809814453	0.452822998046875	2.75590478515625	1.290772247314453	0.63110302734375	2.664172607421875	1.205550521850586	0.4342155456542969	2.68914599609375	1.173577484130859	0.34624951171875	2.6271220703125	1.161246200561523	0.2578341369628906	2.634238525390625	1.182542388916016	0.3002173156738281	2.81769580078125	1.523542419433594	0.2541917266845703	2.874677734375	1.51661572265625	0.1349931030273437	3.039109619140625	1.333561492919922	-0.005326464653015137	2.8584833984375	1.211416213989258	0.08568959808349609	2.767371826171875	1.188279541015625	0.1308831329345703
263	8.733333	2.744597900390625	1.024616031646729	0.2565483703613281	2.753239501953125	1.204428085327149	0.26067578125	2.775410888671875	1.345565307617187	0.2783301696777344	2.8085	1.561806457519531	0.2910363159179687	2.7897607421875	1.526571411132812	0.3202722778320313	2.74154443359375	1.502434722900391	0.454101806640625	2.74231787109375	1.295298278808594	0.6408843994140625	2.656872802734375	1.204313522338867	0.4428392028808594	2.6829794921875	1.177581176757812	0.3531195373535156	2.63110791015625	1.171260726928711	0.25739306640625	2.63426171875	1.186764846801758	0.3054131774902344	2.818154541015625	1.525240905761719	0.2585828857421875	2.879080810546875	1.515744812011719	0.1410396728515625	3.056648681640625	1.342384552001953	0.002544000625610352	2.87471337890625	1.220017227172852	0.09267173004150391	2.781443603515625	1.194150985717773	0.1324515991210937
264	8.766667	2.745535400390625	1.024855667114258	0.2550113220214844	2.75149609375	1.205314071655273	0.2582877807617188	2.77100634765625	1.347308471679687	0.2755993041992187	2.808616943359375	1.563022766113281	0.2942237243652344	2.7869619140625	1.527751953125	0.3215838623046875	2.72881689453125	1.504369384765625	0.4520081481933594	2.71747607421875	1.296248321533203	0.6385570068359375	2.644626953125	1.204915771484375	0.4349173889160156	2.68146435546875	1.179034057617188	0.3484678039550781	2.629608154296875	1.176937774658203	0.2521896362304688	2.634204345703125	1.186702850341797	0.2949613037109375	2.81961669921875	1.526603393554688	0.2618128662109375	2.882828369140625	1.511028778076172	0.1457002716064453	3.085379638671875	1.358780700683594	0.01521812343597412	2.89421142578125	1.240812057495117	0.09306525421142578	2.794965576171875	1.225303207397461	0.1234591751098633
265	8.800000000000001	2.74612451171875	1.024260747909546	0.2544021301269531	2.7523857421875	1.204940414428711	0.2570946655273437	2.7717939453125	1.347187957763672	0.2739142150878906	2.811515380859375	1.562903503417969	0.2912836303710937	2.787951171875	1.52831396484375	0.3180398254394531	2.722708251953125	1.508347808837891	0.4458450622558593	2.694922607421875	1.3039853515625	0.6353169555664062	2.633722900390625	1.209238739013672	0.4290869750976563	2.679956298828125	1.181877792358399	0.3476154479980469	2.63340625	1.181714508056641	0.2484923400878906	2.6333974609375	1.191872268676758	0.2884299011230469	2.823663818359375	1.525795227050781	0.2599890441894531	2.89873583984375	1.511664581298828	0.150771484375	3.119267822265625	1.362026702880859	0.04876311111450195	2.8914765625	1.295103332519531	0.06589093017578125	2.847921142578125	1.355698516845703	-0.008083887100219726
266	8.833333	2.7464775390625	1.023946329116821	0.2547452697753906	2.75243212890625	1.204722625732422	0.2574949035644531	2.771623779296875	1.347054534912109	0.2744468688964844	2.81084033203125	1.562824340820312	0.2935459289550781	2.786821533203125	1.528072204589844	0.3197254028320313	2.7177744140625	1.507941711425781	0.4455703430175781	2.674998779296875	1.305391265869141	0.63439501953125	2.625095458984375	1.209900024414063	0.425355712890625	2.676477783203125	1.181323211669922	0.34740625	2.6357265625	1.181711578369141	0.2457053680419922	2.63602001953125	1.192474822998047	0.285346923828125	2.82358935546875	1.525856506347656	0.26228564453125	2.90289697265625	1.514460632324219	0.1556953582763672	3.120100341796875	1.358774963378906	0.05522327041625977	2.8848623046875	1.322290008544922	0.06211320114135742	2.859891357421875	1.39270751953125	-0.01184342098236084
267	8.866667	2.747034423828125	1.024834205627441	0.2573850402832031	2.752316162109375	1.205686630249023	0.2604745788574219	2.770711669921875	1.348132904052734	0.2777593078613281	2.809174560546875	1.564062072753906	0.2974332885742187	2.783184814453125	1.529640808105469	0.3221589050292969	2.7047412109375	1.510585723876953	0.442605224609375	2.654652587890625	1.308185577392578	0.6299263305664062	2.616765869140625	1.212011581420898	0.4186003723144531	2.67465966796875	1.182974609375	0.345494384765625	2.637532470703125	1.182421951293945	0.2423770446777344	2.6336767578125	1.1925859375	0.2790863952636718	2.82404833984375	1.526719116210937	0.2675615234375	2.9126591796875	1.508647491455078	0.1695079498291016	3.130042236328125	1.333331817626953	0.10972802734375	2.898251220703125	1.313230133056641	0.0585193862915039	2.875113525390625	1.390995849609375	-0.008385796546936036
268	8.9	2.74841748046875	1.028196712493896	0.2588535766601562	2.751618896484375	1.20925178527832	0.2646923217773438	2.76771923828125	1.351774688720703	0.2848758850097656	2.806449462890625	1.56816015625	0.3018453063964844	2.777640380859375	1.534703735351562	0.32483203125	2.68887451171875	1.515202087402344	0.4380382080078125	2.63316796875	1.312297515869141	0.6237339477539062	2.6110869140625	1.211682800292969	0.4119128112792969	2.677187255859375	1.185135543823242	0.3449151000976562	2.63878662109375	1.187701248168945	0.2421523895263672	2.634195556640625	1.192598175048828	0.2723925170898437	2.823904296875	1.529730895996094	0.2747765502929688	2.91897705078125	1.495101196289063	0.1876068878173828	3.1412490234375	1.317648773193359	0.1581050415039063	2.926647216796875	1.337192565917969	0.05584734725952149	2.83371484375	1.372626647949219	0.02128913307189942
269	8.933333000000001	2.74898486328125	1.029546566009522	0.2594983825683594	2.751721923828125	1.210901611328125	0.2654844665527344	2.767245849609375	1.353735809326172	0.285624267578125	2.80477490234375	1.570640747070313	0.3033437194824219	2.77551708984375	1.537033081054688	0.3257117309570313	2.68288330078125	1.517683776855469	0.4361158447265625	2.612473388671875	1.315851593017578	0.6186561889648438	2.602908935546875	1.216606018066406	0.404833984375	2.674532958984375	1.190639846801758	0.3432724609375	2.64432763671875	1.195853469848633	0.237719970703125	2.64167333984375	1.199278884887695	0.268351318359375	2.82304296875	1.532197326660156	0.2766822509765625	2.9207138671875	1.497692016601563	0.1920367126464844	3.145778076171875	1.321066802978516	0.1785337371826172	2.932861083984375	1.340769714355469	0.07196315765380859	2.83056005859375	1.359930206298828	0.05493360900878906
270	8.966667000000001	2.749980712890625	1.036739250183105	0.2643223571777344	2.742921875	1.215815673828125	0.2697858276367188	2.74571875	1.358289764404297	0.2852726745605469	2.790185302734375	1.570918701171875	0.3057521057128906	2.7600615234375	1.538453552246094	0.3273190307617188	2.66574462890625	1.520470092773437	0.4341900634765625	2.596883544921875	1.317037353515625	0.6102718505859375	2.58999267578125	1.220387069702148	0.398267822265625	2.669114990234375	1.193681274414063	0.3493609313964844	2.64424267578125	1.197333770751953	0.2437154998779297	2.645583984375	1.191269668579102	0.2700173034667969	2.806990966796875	1.532681457519531	0.2789600524902344	2.891431884765625	1.499074584960937	0.1829971160888672	3.039895263671875	1.258631500244141	0.1680541839599609	2.836897705078125	1.338703735351563	0.07805902099609376	2.742871826171875	1.346630249023437	0.03385674285888672
271	9	2.751180419921875	1.036780094146728	0.2656809997558593	2.74357568359375	1.215666198730469	0.2709600219726562	2.745493896484375	1.358089050292969	0.2857554626464844	2.788179443359375	1.570897888183594	0.3059090881347656	2.75789892578125	1.5383818359375	0.3270680847167969	2.65875341796875	1.520642517089844	0.4293229675292969	2.5804970703125	1.319989074707031	0.6042420654296875	2.585970458984375	1.220323974609375	0.3938462219238281	2.66727099609375	1.19358088684082	0.3488758544921875	2.64604296875	1.19668000793457	0.2425276947021484	2.64756689453125	1.188133758544922	0.268802490234375	2.805702392578125	1.532669311523438	0.2796585388183594	2.892138671875	1.499941223144531	0.1853585052490234	3.026191650390625	1.251618148803711	0.168376708984375	2.826357666015625	1.327668548583984	0.06890926361083985	2.7335986328125	1.336135009765625	0.02242646789550781
272	9.033333000000001	2.76398779296875	1.037611934661865	0.2762811279296875	2.74991357421875	1.215358505249023	0.2762199096679688	2.7450537109375	1.357376251220703	0.2874575805664062	2.783202392578125	1.570167785644531	0.3060275573730469	2.75238525390625	1.537702453613281	0.3259269409179688	2.64561181640625	1.521713562011719	0.4194986572265625	2.5607138671875	1.321810363769531	0.5901098022460938	2.57896875	1.222303741455078	0.381548583984375	2.666003662109375	1.194672790527344	0.3511661376953125	2.6472314453125	1.195912811279297	0.2448253326416016	2.6541826171875	1.187797546386719	0.2661432800292969	2.802670166015625	1.531944519042969	0.2816340637207031	2.887392578125	1.500295806884766	0.1862633514404297	3.021889892578125	1.253448303222656	0.1733300323486328	2.8193154296875	1.326517974853516	0.07991719055175782	2.7208115234375	1.343474304199219	0.05259092330932617
273	9.066667000000001	2.776962158203125	1.037690277099609	0.2819752502441406	2.761043212890625	1.215332977294922	0.2761124572753906	2.753707275390625	1.357502197265625	0.2854269714355469	2.78442333984375	1.571420959472656	0.3067301025390625	2.752263671875	1.538277221679687	0.3231896362304688	2.638155517578125	1.521984802246094	0.4078040771484375	2.543102783203125	1.320494384765625	0.5714203491210937	2.589079833984375	1.231507217407227	0.3621617431640625	2.67786767578125	1.198774612426758	0.3442074584960937	2.652183837890625	1.185610565185547	0.2400503692626953	2.657738525390625	1.186561950683594	0.2491791076660156	2.807500732421875	1.533541687011719	0.2850115356445312	2.911883544921875	1.514813903808594	0.2071830749511719	3.0723125	1.284296508789063	0.1860575103759766	2.86798095703125	1.338663726806641	0.08365741729736328	2.769470703125	1.318610626220703	0.05818739700317383
274	9.1	2.78030615234375	1.037086204528809	0.284510986328125	2.76326904296875	1.214148345947266	0.2789084777832031	2.754482177734375	1.355897003173828	0.2874410705566406	2.78180615234375	1.569692077636719	0.3086264343261719	2.74924658203125	1.536423095703125	0.32358447265625	2.629554443359375	1.520542907714844	0.3994588317871094	2.522307861328125	1.317539276123047	0.5520321044921875	2.5856513671875	1.223953277587891	0.350140380859375	2.6759560546875	1.192766723632813	0.3401711120605469	2.6613515625	1.180983551025391	0.2340277709960938	2.66644873046875	1.188165786743164	0.2441530609130859	2.806309814453125	1.532003723144531	0.2884996032714844	2.911758544921875	1.505772644042969	0.2149964904785156	3.07972265625	1.280885589599609	0.2046348876953125	2.881087158203125	1.316725311279297	0.08566309356689453	2.77796435546875	1.320567596435547	0.07873793792724609
275	9.133333	2.79439306640625	1.036825748443603	0.2906125183105469	2.774063232421875	1.213215835571289	0.2794717407226562	2.762489990234375	1.354731323242187	0.2877311096191406	2.781643310546875	1.569458435058594	0.307654541015625	2.748579345703125	1.535525390625	0.319669921875	2.625850830078125	1.526581604003906	0.3916357116699219	2.507198486328125	1.313861755371094	0.5205177612304688	2.598373291015625	1.218547348022461	0.3305267944335937	2.689321044921875	1.188826812744141	0.3224182434082031	2.671723876953125	1.182127151489258	0.2163238830566406	2.679009033203125	1.188192337036133	0.2233714447021484	2.809156494140625	1.532183410644531	0.2909856872558594	2.928674072265625	1.516560546875	0.2393145294189453	3.108578369140625	1.301380035400391	0.2262398834228516	2.917425048828125	1.347009826660156	0.09882154846191406	2.814845947265625	1.348871337890625	0.08602680206298828
276	9.166667	2.801084228515625	1.03032558631897	0.2926487121582032	2.779331298828125	1.205123184204101	0.2797178955078125	2.766538818359375	1.345458160400391	0.2886414489746094	2.778904541015625	1.559516296386719	0.3035418090820313	2.74655810546875	1.525222412109375	0.3150415344238282	2.6210439453125	1.521095703125	0.3802911071777344	2.496858154296875	1.310329864501953	0.5027640991210938	2.594065185546875	1.21008317565918	0.3204884033203125	2.68590087890625	1.184921325683594	0.3159356994628906	2.682177490234375	1.183432174682617	0.2090381011962891	2.6843564453125	1.189132659912109	0.2195007781982422	2.807865966796875	1.522895385742188	0.2890695190429687	2.9295830078125	1.5145224609375	0.2436234283447266	3.107047607421875	1.300789306640625	0.2206630859375	2.907640869140625	1.347436187744141	0.1105388946533203	2.80689599609375	1.352411437988281	0.09153228759765625
277	9.200000000000001	2.80608251953125	1.027741039276123	0.295075927734375	2.78381689453125	1.20198063659668	0.2824537658691406	2.76986572265625	1.341620178222656	0.2937781066894531	2.77382763671875	1.555738098144531	0.301959228515625	2.742299560546875	1.520750061035156	0.313042236328125	2.61288427734375	1.5147470703125	0.36897412109375	2.490431884765625	1.302326507568359	0.4885348205566406	2.601305419921875	1.20945947265625	0.3110484008789062	2.693005615234375	1.188172332763672	0.2978919677734375	2.69659326171875	1.185902908325195	0.1913129272460938	2.694672119140625	1.188824615478516	0.2110687103271484	2.804656494140625	1.519880981445312	0.2901542053222656	2.92784326171875	1.510170471191406	0.250363021850586	3.079326904296875	1.283318481445312	0.1970243988037109	2.86996435546875	1.343136749267578	0.117380012512207	2.770552001953125	1.337934692382813	0.09361431121826172
278	9.233333	2.80955517578125	1.024009254455566	0.296727783203125	2.789278076171875	1.19871257019043	0.2865408325195313	2.7760390625	1.338441802978516	0.2982203674316406	2.776352294921875	1.552825866699219	0.2989983520507812	2.744976318359375	1.517702270507812	0.3101576232910156	2.611322998046875	1.506173858642578	0.3540948791503906	2.492681640625	1.292947235107422	0.4762529602050781	2.615447265625	1.209538848876953	0.3018197937011719	2.705449462890625	1.192328002929687	0.2764257202148437	2.706911376953125	1.189382247924805	0.1697755889892578	2.703993408203125	1.188726257324219	0.1961154327392578	2.8081630859375	1.51709521484375	0.2895869445800781	2.93219677734375	1.509405975341797	0.2518913116455078	3.097354736328125	1.297065460205078	0.1815881500244141	2.90872119140625	1.294845458984375	0.04666513061523438	2.810294921875	1.313117370605469	0.06812278747558594
279	9.266667	2.814219970703125	1.019981384277344	0.2947292175292969	2.79432958984375	1.195060470581055	0.287599853515625	2.78059521484375	1.334648071289062	0.3018421936035156	2.778651123046875	1.549187866210938	0.3066762084960937	2.74703857421875	1.513529663085937	0.3154244995117187	2.6103759765625	1.502595001220703	0.3496415100097656	2.499627685546875	1.284665344238281	0.4715282592773438	2.611111572265625	1.199946228027344	0.2899913024902344	2.70411328125	1.186679656982422	0.2746777038574219	2.708134765625	1.190676498413086	0.168019287109375	2.707929931640625	1.19053776550293	0.1907216033935547	2.81133349609375	1.513906555175781	0.2983637390136719	2.93698974609375	1.507630462646484	0.2656574096679687	3.099765380859375	1.291900268554687	0.1991028137207031	2.9362041015625	1.274941223144531	0.03520957946777344	2.8373154296875	1.296448577880859	0.05138666534423828
280	9.300000000000001	2.818882080078125	1.017682712554932	0.2924711303710937	2.799554443359375	1.193797256469727	0.2824637145996094	2.786384521484375	1.334566223144531	0.2941529541015625	2.78713134765625	1.55029345703125	0.3038760986328125	2.75482177734375	1.514631896972656	0.3117028503417969	2.616423095703125	1.502254180908203	0.3418791809082031	2.492731201171875	1.282489471435547	0.4512254028320313	2.624029052734375	1.188797088623047	0.2862861633300781	2.714599609375	1.182011596679688	0.2558779449462891	2.732482421875	1.190122833251953	0.1502087707519531	2.7181826171875	1.190031814575195	0.1831379547119141	2.81961181640625	1.514571411132812	0.2948829345703125	2.945564208984375	1.508233367919922	0.2601435546875	3.116200927734375	1.297247497558594	0.19081298828125	2.954746826171875	1.265010681152344	0.02506716537475586	2.854367431640625	1.285011962890625	0.03768956756591797
281	9.333333	2.821597900390625	1.01687451171875	0.2879836120605469	2.802827392578125	1.192636810302734	0.2754314880371094	2.789916259765625	1.333408020019531	0.2847413024902344	2.79267919921875	1.548176818847656	0.3039793701171875	2.75966552734375	1.512702331542969	0.3086636657714844	2.620447265625	1.498479431152344	0.3326986999511719	2.48761083984375	1.280520385742188	0.4336474609375	2.628942626953125	1.189849700927734	0.27591943359375	2.720317138671875	1.17877294921875	0.249916015625	2.749933837890625	1.185379898071289	0.1469667205810547	2.726947509765625	1.189777053833008	0.1775574951171875	2.8250966796875	1.512489929199219	0.294992919921875	2.95368603515625	1.510096130371094	0.2721373596191407	3.143915771484375	1.30550439453125	0.258916015625	2.955187744140625	1.366722961425781	0.136196044921875	2.858166748046875	1.358641296386719	0.1026212310791016
282	9.366667	2.82417236328125	1.016183622360229	0.2865689697265625	2.80543603515625	1.191684036254883	0.2737515563964844	2.79246630859375	1.332299102783203	0.2823410034179688	2.7940458984375	1.546861694335937	0.3006604614257812	2.761221923828125	1.511293823242188	0.3052713623046875	2.62210498046875	1.495172058105469	0.3274667663574219	2.493394775390625	1.273077026367188	0.4236026916503906	2.637031982421875	1.186543395996094	0.2660971069335937	2.728245361328125	1.175063491821289	0.2401875457763672	2.762716796875	1.181998199462891	0.1389391632080078	2.7363271484375	1.184770446777344	0.1688025054931641	2.82665185546875	1.511346710205078	0.2920509643554687	2.955355712890625	1.50968212890625	0.270864501953125	3.145384765625	1.307598541259765	0.2383759765625	2.977391845703125	1.323753814697266	0.07777198791503906	2.875767333984375	1.333476593017578	0.06534961700439453
283	9.4	2.827488525390625	1.013802995681763	0.2858825073242188	2.808871826171875	1.189068023681641	0.2727671203613281	2.795946533203125	1.329531433105469	0.2809447631835937	2.797849609375	1.543755920410156	0.29997021484375	2.765	1.508272705078125	0.3043980712890625	2.62602001953125	1.492365142822266	0.3264580078125	2.4930244140625	1.270344268798828	0.4156949462890625	2.6396083984375	1.183993316650391	0.2612594909667968	2.72997216796875	1.170592575073242	0.2337885894775391	2.766029541015625	1.180046920776367	0.1334442443847656	2.739333740234375	1.184500793457031	0.1654071197509766	2.830369873046875	1.508260894775391	0.2913077087402344	2.95783642578125	1.502858093261719	0.2649189453125	3.144802978515625	1.301562377929687	0.2166456756591797	2.988246337890625	1.288020690917969	0.04504916000366211	2.8891953125	1.31418212890625	0.05240263748168945
284	9.433333000000001	2.831387939453125	1.004376699924469	0.2908667602539062	2.81333935546875	1.179394927978516	0.2749580688476562	2.79992626953125	1.319946533203125	0.2784933471679688	2.802461669921875	1.533827209472656	0.3001172485351563	2.7694111328125	1.498455596923828	0.3036226806640625	2.6296982421875	1.488661560058594	0.3241849060058594	2.49225927734375	1.263850494384766	0.3980223083496094	2.65389453125	1.18164697265625	0.2570752563476563	2.741183349609375	1.160715698242188	0.2249084014892578	2.7835986328125	1.178198364257812	0.1282429351806641	2.75298583984375	1.181759552001953	0.1604163665771484	2.8349423828125	1.498308288574219	0.29151953125	2.962090576171875	1.491175048828125	0.2642898864746094	3.1505263671875	1.297975646972656	0.1942358856201172	2.995607421875	1.271162414550781	0.02284584999084473	2.898177490234375	1.302150482177734	0.03222467041015625
285	9.466667000000001	2.83161865234375	1.000041355464607	0.2906029052734375	2.813458740234375	1.174787658691406	0.2740773010253906	2.79988916015625	1.315198455810547	0.2756275329589844	2.80795458984375	1.52852734375	0.2988533935546875	2.7738076171875	1.494173950195313	0.3009166564941406	2.63385400390625	1.480416839599609	0.3156297912597656	2.4952294921875	1.251005294799805	0.3691509399414062	2.67714990234375	1.176772384643555	0.2507290496826172	2.760154052734375	1.155288375854492	0.2092530822753906	2.80815380859375	1.174067306518555	0.1156250534057617	2.76750341796875	1.17580534362793	0.1443828277587891	2.839623291015625	1.492152191162109	0.2911728210449219	2.967351806640625	1.481539123535156	0.268967041015625	3.1720068359375	1.294616333007812	0.241749008178711	2.989321533203125	1.339599578857422	0.1054670639038086	2.88682275390625	1.340019836425781	0.1022088165283203
286	9.5	2.83303076171875	0.9938861165046692	0.2896910705566406	2.815552490234375	1.168730560302734	0.2728898315429688	2.80280712890625	1.309259338378906	0.274685302734375	2.813098876953125	1.522710693359375	0.2964736938476563	2.778632568359375	1.488689971923828	0.2990333251953125	2.638286865234375	1.479476013183594	0.31397265625	2.497986572265625	1.249301239013672	0.3597152099609375	2.687560791015625	1.177841659545898	0.2519337005615234	2.763048583984375	1.144228927612305	0.2045117645263672	2.810777587890625	1.169064971923828	0.1121267013549805	2.77908837890625	1.159526779174805	0.1480128173828125	2.844365478515625	1.485973724365234	0.288772216796875	2.9709443359375	1.471650421142578	0.2622500915527344	3.178037109375	1.286650421142578	0.2398902435302734	2.99790869140625	1.332548187255859	0.1004251708984375	2.895987060546875	1.325923187255859	0.09086360931396484
287	9.533333000000001	2.83709423828125	0.991438328742981	0.2894696655273438	2.81777978515625	1.166992568969726	0.2763481140136719	2.802947998046875	1.307793548583984	0.275412109375	2.8138251953125	1.521653747558594	0.2997622985839844	2.77905908203125	1.487651245117187	0.3013719787597656	2.638307373046875	1.474056274414063	0.3132676086425781	2.4993046875	1.241397827148437	0.3556940612792969	2.69532080078125	1.177783142089844	0.2530240478515625	2.767476806640625	1.145586624145508	0.1992279357910156	2.822001220703125	1.169854705810547	0.1101006393432617	2.7811455078125	1.160710418701172	0.1426169281005859	2.84516259765625	1.484739654541016	0.292171630859375	2.971138427734375	1.464490966796875	0.2645505981445312	3.17651416015625	1.276734405517578	0.2382023315429687	2.9957841796875	1.329686859130859	0.1007485656738281	2.895154541015625	1.328727355957031	0.07917003631591797
288	9.566667000000001	2.83804931640625	0.9896741552352906	0.2890182189941407	2.81904150390625	1.165183135986328	0.2758623657226563	2.804457763671875	1.305950317382812	0.2750863647460938	2.815362548828125	1.519687072753906	0.2996944274902344	2.780611083984375	1.485698577880859	0.3012907409667969	2.640010498046875	1.470747741699219	0.3126151428222656	2.50448095703125	1.235239181518555	0.3494239501953125	2.701567626953125	1.174101943969727	0.2475215454101563	2.773703369140625	1.1426796875	0.1933142395019531	2.829364013671875	1.168331527709961	0.1053394241333008	2.78771728515625	1.155170654296875	0.1376671752929688	2.846677978515625	1.482797088623047	0.2920305786132812	2.97135107421875	1.462057037353516	0.25955322265625	3.165835693359375	1.27177328491211	0.1960931396484375	2.996874755859375	1.276114288330078	0.03563171768188476	2.8991396484375	1.304044555664063	0.05149517822265625
289	9.6	2.8373154296875	0.9835454750061036	0.2856300048828125	2.820048583984375	1.158705413818359	0.2764214782714844	2.806802490234375	1.298971893310547	0.2782978515625	2.81621630859375	1.51264306640625	0.2943713073730469	2.78191943359375	1.478624481201172	0.2977201843261719	2.64147021484375	1.468544952392578	0.3085310363769531	2.504128173828125	1.236353607177734	0.3504220581054687	2.69731494140625	1.167975280761719	0.2479257049560547	2.766362548828125	1.12332006072998	0.2000934600830078	2.836225341796875	1.133040817260742	0.1199688720703125	2.7901181640625	1.138696441650391	0.1474509429931641	2.84759716796875	1.475887451171875	0.2877718811035156	2.973481201171875	1.458591064453125	0.2606878051757813	3.15753369140625	1.266538726806641	0.1793376770019531	2.99528369140625	1.246481048583984	0.014678955078125	2.9004638671875	1.28372216796875	0.02534347152709961
290	9.633333	2.836825927734375	0.980914192199707	0.2877127075195313	2.821609375	1.155960800170899	0.2769328308105469	2.81009423828125	1.296152740478516	0.2813401794433594	2.81915283203125	1.509823791503906	0.2937516784667969	2.78497705078125	1.475844329833985	0.2978115234375	2.644566650390625	1.468430755615235	0.3090508728027344	2.50373583984375	1.237884201049805	0.3460079345703125	2.699436767578125	1.167846542358398	0.2502398529052735	2.76888134765625	1.122143013000488	0.2042357940673828	2.844358642578125	1.110219482421875	0.1298800506591797	2.791580322265625	1.122031837463379	0.1573361511230469	2.8505390625	1.473064514160156	0.2876506042480469	2.976300537109375	1.457535430908203	0.2596913452148438	3.1583564453125	1.268243255615234	0.1690556793212891	2.9970625	1.234775390625	0.006039693832397461	2.90419384765625	1.276593963623047	0.01567221069335938
291	9.666667	2.84043701171875	0.9820556411743164	0.2843705749511719	2.825044189453125	1.157646682739258	0.2739508972167969	2.81355029296875	1.298187805175781	0.2804681396484375	2.82371240234375	1.512324340820312	0.2950657653808594	2.789191650390625	1.478405120849609	0.2984043884277344	2.64852099609375	1.469076507568359	0.3103289794921875	2.506573974609375	1.238161819458008	0.3468378295898438	2.703860595703125	1.166518173217773	0.2538880767822266	2.77102880859375	1.121821365356445	0.2031599731445312	2.850028564453125	1.102684143066406	0.1336631622314453	2.786956787109375	1.110626533508301	0.1577179107666015	2.8550537109375	1.475329864501953	0.2889707336425781	2.98262890625	1.460912475585938	0.2675680847167969	3.183532470703125	1.272029449462891	0.2272993316650391	3.00705078125	1.279391265869141	0.07617995452880859	2.90732861328125	1.298380828857422	0.09116975402832031
292	9.700000000000001	2.83936962890625	0.978957015991211	0.28297216796875	2.823815185546875	1.153748046875	0.2725215454101563	2.812203125	1.293676666259766	0.2785205383300781	2.820651611328125	1.507028564453125	0.2916976928710938	2.78656103515625	1.473008087158203	0.2953088073730469	2.64656884765625	1.463150817871094	0.3073978271484375	2.50701171875	1.232760589599609	0.3472553405761719	2.703572509765625	1.1620078125	0.2545828857421875	2.768321044921875	1.113978729248047	0.2045476531982422	2.844202392578125	1.090850639343262	0.1335310668945313	2.7905146484375	1.107208938598633	0.1639049072265625	2.8521337890625	1.470409698486328	0.2857908935546875	2.978083251953125	1.454143432617188	0.2600172729492187	3.17069921875	1.26625634765625	0.1923857269287109	3.006327392578125	1.243756103515625	0.03102703475952149	2.914305908203125	1.280380523681641	0.05608256912231446
293	9.733333	2.84120654296875	0.9783372364044189	0.282585693359375	2.82497216796875	1.153091583251953	0.2717355041503906	2.81300048828125	1.293011413574219	0.2781404418945312	2.821450439453125	1.506431213378906	0.2911904296875	2.787351806640625	1.472402740478516	0.2948313903808594	2.647336669921875	1.464582824707031	0.3085023498535156	2.51218994140625	1.231567169189453	0.3488143310546875	2.709824951171875	1.163734756469727	0.2560853271484375	2.7693251953125	1.111871101379394	0.2033822479248047	2.850696533203125	1.082902053833008	0.1410759887695313	2.784283447265625	1.09683056640625	0.1637808837890625	2.85294091796875	1.469799041748047	0.2852964172363281	2.97978173828125	1.456236663818359	0.2622959289550781	3.185160888671875	1.273179565429688	0.2258397369384766	3.0015234375	1.302083984375	0.08788027191162109	2.901786376953125	1.299701904296875	0.1100108947753906
294	9.766667	2.84062109375	0.977686954498291	0.2805584411621094	2.824787109375	1.152181243896484	0.2698395385742188	2.8131953125	1.29189892578125	0.2760380859375	2.821229248046875	1.505139892578125	0.2858213500976562	2.787332275390625	1.471142364501953	0.2904078369140625	2.647981689453125	1.464275146484375	0.30824365234375	2.51432958984375	1.231930755615234	0.3538912048339844	2.697640625	1.14618733215332	0.2484178009033203	2.774318115234375	1.117780433654785	0.2005602416992187	2.865600830078125	1.091309387207031	0.1529128875732422	2.780935791015625	1.095863792419434	0.1634493713378906	2.852682861328125	1.468566833496094	0.280056884765625	2.979839599609375	1.456712554931641	0.2592177124023438	3.18628662109375	1.273842468261719	0.2329039611816406	3.009045654296875	1.310874481201172	0.08930508422851563	2.9072568359375	1.306808380126953	0.09473342895507812
295	9.800000000000001	2.838202392578125	0.9759162864685058	0.2810575866699219	2.82418359375	1.150667526245117	0.2704599914550782	2.81387548828125	1.290494964599609	0.278005615234375	2.82123486328125	1.503938659667969	0.2862784423828125	2.787412841796875	1.469852447509766	0.2910272216796875	2.6479375	1.463717987060547	0.3087491760253906	2.51694580078125	1.229761276245117	0.3547388916015625	2.700611572265625	1.145322814941406	0.2485679016113281	2.777185546875	1.11693221282959	0.2004350738525391	2.870725341796875	1.093060768127441	0.1557580871582031	2.784818359375	1.09600422668457	0.1661713256835937	2.852831787109375	1.467402770996094	0.2808532104492187	2.980090087890625	1.456675079345703	0.2595986328125	3.176968505859375	1.267258728027344	0.212728759765625	2.982624267578125	1.311203308105469	0.09541432189941407	2.883603759765625	1.294274871826172	0.1134830017089844
296	9.833333	2.838217041015625	0.9759195556640625	0.2810697021484375	2.824217041015625	1.150649826049805	0.2704674072265625	2.81392236328125	1.290462921142578	0.2779686889648437	2.82126953125	1.503887176513672	0.2860578308105469	2.78745703125	1.469806610107422	0.2908538818359375	2.648017578125	1.463642639160156	0.3087077941894531	2.51725	1.229673904418945	0.3550697631835937	2.7008291015625	1.145317901611328	0.2487448120117187	2.777353515625	1.116981491088867	0.200525634765625	2.870927490234375	1.093380996704101	0.1558078308105469	2.784981689453125	1.095978309631348	0.1663366241455078	2.852862060546875	1.467353698730469	0.2806456298828125	2.98008203125	1.456629241943359	0.2592589416503907	3.17664794921875	1.267007110595703	0.2121163177490234	2.98226123046875	1.311242584228516	0.09503904724121094	2.8832275390625	1.294441192626953	0.1130820922851563
297	9.866667	2.8382216796875	0.975916690826416	0.2810682678222656	2.824222900390625	1.150645584106445	0.2704656677246094	2.8139287109375	1.290457733154297	0.2779638671875	2.82127294921875	1.503880798339844	0.2860412292480469	2.78746142578125	1.46980029296875	0.290840576171875	2.64802490234375	1.463630004882813	0.3087043151855469	2.51728955078125	1.229651245117187	0.3550943603515625	2.700861572265625	1.145318359375	0.2487433013916016	2.777379638671875	1.116998954772949	0.2005053253173828	2.870953369140625	1.093430969238281	0.1557713317871094	2.78499462890625	1.096004341125488	0.1662987670898438	2.852865478515625	1.467347808837891	0.2806296691894531	2.98008203125	1.456622039794922	0.2592292785644531	3.1766298828125	1.266990142822266	0.2120628662109375	2.982234375	1.311236663818359	0.09500765228271485	2.883201904296875	1.294440093994141	0.113055793762207
298	9.9	2.8382216796875	0.975916690826416	0.2810682678222656	2.824222900390625	1.150645584106445	0.2704656677246094	2.8139287109375	1.290457733154297	0.2779638671875	2.82127294921875	1.503880798339844	0.2860412292480469	2.78746142578125	1.46980029296875	0.290840576171875	2.64802490234375	1.463630004882813	0.3087043151855469	2.51728955078125	1.229651245117187	0.3550943603515625	2.700861572265625	1.145318359375	0.2487433013916016	2.777379638671875	1.116998954772949	0.2005053253173828	2.870953369140625	1.093430969238281	0.1557713317871094	2.78499462890625	1.096004341125488	0.1662987670898438	2.852865478515625	1.467347808837891	0.2806296691894531	2.98008203125	1.456622039794922	0.2592292785644531	3.1766298828125	1.266990142822266	0.2120628662109375	2.982234375	1.311236663818359	0.09500765228271485	2.883201904296875	1.294440093994141	0.113055793762207
299	9.933333000000001	2.834772216796875	0.9740435447692871	0.2841695251464844	2.82174560546875	1.148423187255859	0.2742766418457031	2.81259326171875	1.287976654052734	0.2811077880859375	2.816063720703125	1.501070434570313	0.2836646728515625	2.78322216796875	1.466590911865234	0.2905963745117188	2.64466845703125	1.457652099609375	0.3110460815429688	2.51345166015625	1.229584228515625	0.3771255493164062	2.685594482421875	1.139391235351563	0.258473876953125	2.7648720703125	1.117614479064941	0.2118118133544922	2.8571357421875	1.105764190673828	0.1608230438232422	2.785909423828125	1.113646926879883	0.1689570922851563	2.848046630859375	1.465101135253906	0.2779313659667969	2.973522705078125	1.454310424804687	0.2495071563720703	3.17086083984375	1.263071746826172	0.2195762939453125	2.984783447265625	1.292560729980469	0.08663737487792969	2.893354248046875	1.290606811523437	0.1313276519775391
300	9.966667000000001	2.834440673828125	0.9743491153717041	0.2842388305664063	2.821350830078125	1.148803649902344	0.2743317565917969	2.8121474609375	1.288420745849609	0.281107177734375	2.815202880859375	1.501621246337891	0.2834189758300781	2.78243115234375	1.467068725585937	0.2904690856933594	2.64392822265625	1.457607788085937	0.3114635009765625	2.51478271484375	1.228725296020508	0.3792931213378906	2.686294677734375	1.139473297119141	0.2588299865722656	2.7653251953125	1.11806615447998	0.2114949951171875	2.8572294921875	1.108465019226074	0.1592969055175781	2.785280029296875	1.11288597869873	0.1681078643798828	2.847258056640625	1.4656923828125	0.2776485595703125	2.972586669921875	1.454967315673828	0.2482957611083984	3.167401123046875	1.263360412597656	0.2056988830566406	2.985787353515625	1.279070983886719	0.06432919311523437	2.895064697265625	1.283193298339844	0.1103962326049805
301	10	2.833588134765625	0.9749020404815674	0.2845081481933594	2.82030029296875	1.149497665405273	0.2745908203125	2.810937744140625	1.289235168457031	0.281241943359375	2.8130498046875	1.502642272949219	0.2829784545898438	2.780442626953125	1.467931396484375	0.2903024597167969	2.64208544921875	1.457852355957031	0.3127538452148437	2.516233154296875	1.228174240112305	0.3849128112792969	2.685488525390625	1.139422073364258	0.2605675354003906	2.763578125	1.11855126953125	0.2113028259277344	2.854239501953125	1.11120426940918	0.1564414367675781	2.78296923828125	1.113926528930664	0.1677302551269531	2.84526318359375	1.466810272216797	0.2771245422363281	2.97090234375	1.456884094238281	0.2483180541992188	3.165284912109375	1.264587524414063	0.2052594146728516	2.98372412109375	1.283353149414062	0.06385898590087891	2.89259326171875	1.287564453125	0.1093089141845703
302	10.033333	2.825703857421875	0.9752340812683106	0.2876007385253906	2.812388916015625	1.149535507202148	0.2745701904296875	2.803357666015625	1.289289886474609	0.2796843566894531	2.805460205078125	1.502590545654297	0.2815221557617187	2.773025390625	1.467885070800781	0.2894544067382813	2.63536962890625	1.457918395996094	0.3155366821289062	2.5112841796875	1.233218963623047	0.4040671081542969	2.66371142578125	1.134291259765625	0.2665398864746094	2.7513623046875	1.121820449829102	0.2331697540283203	2.81159521484375	1.118466339111328	0.1458038635253906	2.7623486328125	1.127125503540039	0.1719430694580078	2.837544189453125	1.466786956787109	0.2750191345214844	2.96165576171875	1.452680816650391	0.2419388122558594	3.15608154296875	1.25698046875	0.2209461364746094	2.983816650390625	1.269397521972656	0.06788291168212891	2.8907802734375	1.281687805175781	0.1075209808349609
303	10.066667	2.819183837890625	0.9745808048248291	0.2869573669433594	2.805439208984375	1.148375915527344	0.2746854248046875	2.796183349609375	1.287631622314453	0.2812950439453125	2.797027587890625	1.500308502197266	0.2820433044433594	2.7651123046875	1.465554290771484	0.2909367065429688	2.629267822265625	1.458268676757813	0.3241632385253906	2.501246826171875	1.244369491577148	0.4297160034179687	2.64253173828125	1.140680969238281	0.28510888671875	2.7304658203125	1.126204299926758	0.2541876068115234	2.781550048828125	1.119845069885254	0.1616966094970703	2.73861083984375	1.127696601867676	0.1881812591552735	2.82905810546875	1.464772094726563	0.274923828125	2.951600341796875	1.451759796142578	0.2373575897216797	3.152074462890625	1.262558685302734	0.2275725860595703	2.9811865234375	1.262154449462891	0.07350675964355469	2.890287841796875	1.290293670654297	0.1090240783691406
304	10.1	2.81244189453125	0.978367166519165	0.28612255859375	2.800271484375	1.153205413818359	0.2755028991699219	2.7923662109375	1.293125946044922	0.2834686279296875	2.794683349609375	1.506769958496094	0.2858600158691406	2.76245751953125	1.472003875732422	0.2947955627441406	2.626499755859375	1.463198394775391	0.3298916931152344	2.500914794921875	1.251226516723633	0.4450606994628906	2.636138916015625	1.144054000854492	0.2956147155761719	2.723755126953125	1.130841064453125	0.2619991149902344	2.7716083984375	1.124405426025391	0.1672476806640625	2.726037109375	1.12815966796875	0.1911815032958984	2.826556884765625	1.470907379150391	0.2781611938476563	2.951016845703125	1.460076904296875	0.2443315734863281	3.15051953125	1.268227233886719	0.2307260589599609	2.976697265625	1.295688751220703	0.08084344482421875	2.882010986328125	1.303162628173828	0.1181370849609375
305	10.133333	2.805697265625	0.9804316120147705	0.2869488525390625	2.793069091796875	1.155976867675781	0.2783645629882813	2.785048583984375	1.296436370849609	0.285512939453125	2.789525390625	1.510820220947266	0.2858965148925781	2.757339111328125	1.476329162597656	0.2967619018554687	2.623467041015625	1.464872833251953	0.3401451110839844	2.498403564453125	1.259621490478516	0.4694754943847656	2.621849853515625	1.149190521240234	0.3112242126464844	2.705478759765625	1.1326220703125	0.2690695495605469	2.74674169921875	1.122990417480469	0.1711182250976563	2.709363525390625	1.125794006347656	0.2055758361816406	2.8207470703125	1.474450927734375	0.276915771484375	2.94324169921875	1.458426666259766	0.2367927093505859	3.1356220703125	1.258181488037109	0.2215484313964844	2.975753173828125	1.233821502685547	0.05522678756713867	2.879632080078125	1.255635711669922	0.08299925231933594
306	10.166667	2.795626953125	0.9864601993560791	0.2856100463867188	2.782267578125	1.161424346923828	0.273989013671875	2.775013671875	1.301486145019531	0.2837644348144531	2.7821923828125	1.515355224609375	0.286313232421875	2.749966796875	1.481212554931641	0.2977202453613281	2.618899169921875	1.473006500244141	0.3488062133789063	2.498703125	1.273182250976562	0.4895993957519531	2.610875	1.153171173095703	0.3305902404785157	2.689044189453125	1.137014450073242	0.2792297668457031	2.726448974609375	1.127071571350098	0.1799994201660156	2.68698095703125	1.131559661865234	0.2168531951904297	2.81261767578125	1.478779052734375	0.2760552062988281	2.934623779296875	1.462636962890625	0.2353300933837891	3.12420703125	1.261076446533203	0.2137646026611328	2.975303466796875	1.211562530517578	0.04353889846801758	2.8767763671875	1.227975234985351	0.06516887664794922
307	10.2	2.785590576171875	0.9915450572967529	0.2807304382324219	2.77205224609375	1.16688313293457	0.2717029724121094	2.764373779296875	1.307353729248047	0.2769091186523437	2.7765146484375	1.521118103027344	0.2856949768066406	2.744836669921875	1.487160919189453	0.2992574462890625	2.62154443359375	1.483751495361328	0.3677855834960937	2.505899169921875	1.281520660400391	0.5096505737304687	2.601153076171875	1.16343310546875	0.3382153930664062	2.68612158203125	1.144378494262695	0.3001287841796875	2.695468017578125	1.138075088500976	0.1940735015869141	2.68120703125	1.146383346557617	0.2270445251464844	2.804953369140625	1.484311157226562	0.2711510314941406	2.91811083984375	1.462752838134766	0.2113191070556641	3.1202060546875	1.272620544433594	0.1956472473144531	2.97291357421875	1.20259375	0.03089186477661133	2.873515869140625	1.211944580078125	0.05336930465698242
308	10.233333	2.762022216796875	1.006500054359436	0.2600883483886719	2.75143994140625	1.18024641418457	0.2602882995605469	2.7495888671875	1.318675659179688	0.2744026184082031	2.77328564453125	1.528946105957031	0.28417822265625	2.74209375	1.496722869873047	0.3007855224609375	2.62762646484375	1.492849060058594	0.3803847351074219	2.517158935546875	1.297616851806641	0.5299791259765625	2.590578857421875	1.174624771118164	0.3547843322753906	2.679787353515625	1.150174118041992	0.3383231811523438	2.65164697265625	1.146268905639648	0.2367958374023438	2.657155517578125	1.150077880859375	0.2403872680664063	2.79762109375	1.491489471435547	0.2661349792480469	2.896519287109375	1.457728729248047	0.1916793060302734	3.0933056640625	1.266253173828125	0.20095947265625	2.94575732421875	1.172597930908203	0.05272433090209961	2.849126708984375	1.201275100708008	0.0441543083190918
309	10.266667	2.74819775390625	1.01282706451416	0.2586812744140625	2.734843505859375	1.185426239013672	0.2632305908203125	2.733334228515625	1.322705902099609	0.2810909729003906	2.760268798828125	1.531623229980469	0.2873595275878906	2.731637451171875	1.499856475830078	0.3082105712890625	2.629420166015625	1.495584381103516	0.401955078125	2.526773681640625	1.308627655029297	0.5646311645507812	2.583355224609375	1.185224502563476	0.3850303344726563	2.668242431640625	1.153212936401367	0.3625364685058594	2.62958642578125	1.142114837646484	0.2656672058105469	2.639919921875	1.15430158996582	0.2696315612792969	2.7812158203125	1.494144866943359	0.2660621337890625	2.854753662109375	1.447948333740234	0.1725005340576172	3.0296455078125	1.237919525146484	0.1737942352294922	2.833943359375	1.203738189697266	0.06194626617431641	2.760368896484375	1.272244567871094	0.05723596954345703
310	10.3	2.73937109375	1.014252895355225	0.2575334167480469	2.727302978515625	1.18780207824707	0.2627073974609375	2.72800830078125	1.325562652587891	0.2822431030273437	2.761124267578125	1.534657653808594	0.2886747131347656	2.7324111328125	1.503375366210937	0.3106618041992187	2.63775927734375	1.500595520019531	0.4130430908203125	2.551368896484375	1.309668182373047	0.5826343994140625	2.5941181640625	1.191174530029297	0.3946747741699219	2.673150634765625	1.155478332519531	0.35856005859375	2.618830810546875	1.142586685180664	0.2691443481445313	2.62011767578125	1.169795761108398	0.2707344360351562	2.78018017578125	1.496589477539062	0.2661394958496094	2.857687744140625	1.4542216796875	0.1730940856933594	3.015610107421875	1.229740615844727	0.1620295257568359	2.809400390625	1.292267456054688	0.0841240005493164	2.739062255859375	1.354180023193359	0.04604513931274414
311	10.333333	2.728408203125	1.018278703689575	0.2530953826904297	2.716823974609375	1.192590515136719	0.26241455078125	2.72084912109375	1.330595855712891	0.2847547912597656	2.762675048828125	1.539287719726563	0.2894364624023438	2.734382568359375	1.508830474853516	0.3135620422363281	2.646859619140625	1.500861419677734	0.4227702941894531	2.579990234375	1.304891235351562	0.5975703735351563	2.599783203125	1.189883911132813	0.4023546142578125	2.67112158203125	1.153071395874024	0.3526379699707031	2.605312744140625	1.141638763427734	0.2703844604492188	2.61157177734375	1.167480041503906	0.2744814758300781	2.778544921875	1.500466339111328	0.2652447509765625	2.845454345703125	1.452514984130859	0.1659761199951172	3.002992919921875	1.226984115600586	0.1424576416015625	2.786739501953125	1.2726416015625	0.07768563842773438	2.7406904296875	1.360698577880859	0.05619016265869141
312	10.366667	2.71826953125	1.011239413261414	0.2547877655029297	2.708237060546875	1.186793273925781	0.2613156127929688	2.71447265625	1.3259677734375	0.2808183288574219	2.75959521484375	1.535231201171875	0.285795654296875	2.733406005859375	1.504347137451172	0.3122037658691406	2.6602666015625	1.501710418701172	0.4327149658203125	2.613232666015625	1.299229461669922	0.6089993286132812	2.608626220703125	1.189440841674805	0.4083607177734375	2.67140673828125	1.152115905761719	0.3476530151367188	2.597661376953125	1.140696182250977	0.2715660705566406	2.601397216796875	1.167590133666992	0.2789271545410156	2.772423095703125	1.496595489501953	0.2590703125	2.84143408203125	1.462286437988281	0.1547404479980469	3.0283505859375	1.261162109375	0.113081413269043	2.81853857421875	1.324011962890625	0.0376317138671875	2.732756591796875	1.369519683837891	0.005575843334197998
313	10.4	2.707603271484375	1.007940333366394	0.2492655487060547	2.701814208984375	1.184142333984375	0.25392529296875	2.7121083984375	1.323707397460937	0.2710673522949218	2.76431982421875	1.531656616210938	0.2805704956054688	2.740471435546875	1.500073791503906	0.3085244750976562	2.68174951171875	1.495049377441406	0.4369598083496094	2.644267822265625	1.293559326171875	0.6175685424804688	2.618846435546875	1.186860549926758	0.4162323608398438	2.668034423828125	1.151050872802734	0.3430271606445313	2.58737451171875	1.146287628173828	0.27316552734375	2.591025390625	1.166284118652344	0.2864543762207031	2.7726044921875	1.494044647216797	0.2505880584716797	2.8283798828125	1.469619476318359	0.1357276916503906	3.04216015625	1.335629150390625	0.01817998313903809	2.810062255859375	1.337936187744141	0.01256523513793945	2.735765380859375	1.402910034179687	-0.01505338478088379
314	10.433333	2.70143212890625	1.001964054346085	0.2533950500488281	2.7003408203125	1.179848251342773	0.256385498046875	2.71495947265625	1.320499786376953	0.2716670837402343	2.765580078125	1.530799011230469	0.2809551696777344	2.744829345703125	1.497960784912109	0.3106242065429687	2.697968505859375	1.482936706542969	0.4444186096191406	2.684568115234375	1.277267303466797	0.6273507080078125	2.629276611328125	1.185237823486328	0.4224822998046875	2.671364013671875	1.147502075195312	0.3448562622070312	2.584194091796875	1.140008987426758	0.2819549560546875	2.590206787109375	1.150666381835938	0.2946606750488281	2.771416015625	1.493663269042969	0.2491544494628906	2.81571044921875	1.477108551025391	0.1268291015625	2.97232666015625	1.292138824462891	-0.01495204830169678	2.788587646484375	1.165695755004883	0.05655142593383789	2.7104541015625	1.115475166320801	0.1019759292602539
315	10.466667	2.70096337890625	0.9939131627082824	0.2516820983886719	2.70240869140625	1.170996673583984	0.2546777648925782	2.719477294921875	1.310704071044922	0.2701550903320312	2.76237255859375	1.521689331054688	0.2801682434082031	2.7466826171875	1.487344268798828	0.310861328125	2.7176103515625	1.474128784179688	0.4491395568847656	2.726788330078125	1.261228485107422	0.6219203491210937	2.636921142578125	1.181635498046875	0.4254318542480469	2.665758056640625	1.14768879699707	0.3408465576171875	2.582145263671875	1.139129730224609	0.2741907653808594	2.589065673828125	1.144717224121094	0.2993505554199219	2.765807861328125	1.485887847900391	0.2468641510009766	2.78800048828125	1.472001831054687	0.1189568634033203	2.9378916015625	1.310876037597656	-0.05340857696533203	2.776259765625	1.167005599975586	0.03345974349975586	2.721159423828125	1.108297508239746	0.09758436584472656
316	10.5	2.701258056640625	0.9877838687896728	0.251309066772461	2.70436767578125	1.165294006347656	0.2503001098632813	2.722987060546875	1.305494476318359	0.2622428894042969	2.75922998046875	1.518245056152344	0.2723498840332031	2.747004638671875	1.4828896484375	0.3036508178710938	2.728460205078125	1.458910797119141	0.4426426696777344	2.763376220703125	1.244271209716797	0.6109776611328125	2.64644921875	1.174892639160156	0.4244606323242188	2.665182373046875	1.13398991394043	0.3398519897460938	2.582830322265625	1.128866424560547	0.27089794921875	2.592379150390625	1.137078674316406	0.3007114868164062	2.76146337890625	1.482929870605469	0.2382600555419922	2.770677734375	1.469578338623047	0.1083968734741211	2.89609228515625	1.309980621337891	-0.0847724380493164	2.767658935546875	1.154991424560547	0.03403176498413086	2.714858642578125	1.09332893371582	0.09771435546875
317	10.533333	2.700666259765625	0.9851640195846557	0.2492897186279297	2.704419677734375	1.162556076049805	0.2476888427734375	2.723641357421875	1.30268978881836	0.2584398498535156	2.759137939453125	1.515507446289063	0.2670387878417969	2.7495224609375	1.479923400878906	0.2989420776367188	2.74169677734375	1.455763366699219	0.4388334045410156	2.791929931640625	1.237619003295898	0.5982996215820312	2.657353515625	1.157586837768555	0.4288973083496094	2.65813671875	1.106210075378418	0.3480769653320313	2.58662353515625	1.117907180786133	0.2687132263183594	2.59560546875	1.124267799377441	0.3063946228027344	2.759044677734375	1.48040966796875	0.2326927185058594	2.7575283203125	1.467029388427734	0.1025898284912109	2.8644765625	1.308745513916016	-0.1021863632202148	2.75818359375	1.150177429199219	0.03244969177246094	2.71301611328125	1.085826263427734	0.09917530059814453
318	10.566667	2.703540771484375	0.9831450557708741	0.2457549743652344	2.70709326171875	1.160035797119141	0.2444651336669922	2.72630078125	1.299747894287109	0.25537841796875	2.757034912109375	1.512670166015625	0.2642241821289062	2.749643798828125	1.476736175537109	0.2961151428222656	2.74879736328125	1.450212799072266	0.4353802795410156	2.81283837890625	1.229232925415039	0.584291748046875	2.672484130859375	1.136293060302734	0.4275376281738281	2.6531162109375	1.090569763183594	0.3459659118652344	2.587254638671875	1.103004150390625	0.2623527526855469	2.60106396484375	1.108396430969238	0.30952490234375	2.75630859375	1.477933990478516	0.2297191314697266	2.751338623046875	1.464722961425781	0.100061637878418	2.848060791015625	1.310114868164062	-0.1114044952392578	2.753170166015625	1.149299942016602	0.02784815406799316	2.713115966796875	1.084184181213379	0.09661074066162109
319	10.6	2.703073486328125	0.9801943130493164	0.245583251953125	2.7052685546875	1.156423538208008	0.2439934844970703	2.72377392578125	1.295718444824219	0.2543974456787109	2.75799658203125	1.507243682861328	0.2638007507324219	2.750834716796875	1.471356994628906	0.2955121154785156	2.753252685546875	1.444434875488281	0.4341263122558593	2.829939208984375	1.223784255981445	0.57541796875	2.678592041015625	1.134753982543945	0.4282105102539063	2.65560791015625	1.091180923461914	0.3468303833007813	2.591166259765625	1.103315475463867	0.2625965576171875	2.601407958984375	1.109052909851074	0.3132177734375	2.7558818359375	1.472888763427734	0.2292381896972656	2.74630517578125	1.463536254882813	0.1000081481933594	2.834072509765625	1.314789276123047	-0.1180486831665039	2.756749267578125	1.148245056152344	0.0238110580444336	2.714805908203125	1.083437248229981	0.09113229370117187
320	10.633333	2.704051513671875	0.9778553428649902	0.2478371124267578	2.70660302734375	1.154518020629883	0.2436405334472656	2.7254267578125	1.294317291259766	0.2516446075439453	2.758171142578125	1.506447082519531	0.2651597595214844	2.751632568359375	1.469746032714844	0.29627001953125	2.756200439453125	1.440264495849609	0.4347022705078125	2.84189013671875	1.219221054077148	0.5715787353515625	2.683271240234375	1.129781219482422	0.4314720458984375	2.651730712890625	1.084615333557129	0.3535983276367187	2.59206494140625	1.092935745239258	0.2651205749511719	2.60370654296875	1.109836013793945	0.3171016235351563	2.7559326171875	1.472717102050781	0.2298103332519531	2.74495068359375	1.464231018066406	0.1002757415771484	2.83396826171875	1.315017639160156	-0.1179251708984375	2.750580322265625	1.143694961547852	0.01560108375549316	2.72101806640625	1.082965469360352	0.09297541046142578
321	10.666667	2.704129150390625	0.977833511352539	0.2479709930419922	2.706635009765625	1.154453262329102	0.2438393402099609	2.725490478515625	1.294206481933594	0.2519363098144531	2.758260009765625	1.506257171630859	0.2657557373046875	2.75174658203125	1.469516784667969	0.2968055419921875	2.756490234375	1.439779541015625	0.4351402587890625	2.842353271484375	1.218520431518555	0.5714185791015625	2.683579345703125	1.129376220703125	0.4313951110839844	2.652052490234375	1.084397705078125	0.3534375	2.592335205078125	1.09298673248291	0.2650531311035156	2.604040283203125	1.109661361694336	0.3170188293457031	2.7559873046875	1.472592163085938	0.2303638305664062	2.744978271484375	1.46430712890625	0.1008519668579102	2.834204833984375	1.315445098876953	-0.1174124908447266	2.75073583984375	1.143955001831055	0.0157441349029541	2.7209873046875	1.083047637939453	0.09287208557128906
322	10.7	2.704131591796875	0.9778320369720459	0.2479791717529297	2.706636962890625	1.154449935913086	0.2438525543212891	2.7254990234375	1.294200225830078	0.2519578857421875	2.75828125	1.506244964599609	0.2658006591796875	2.751766845703125	1.469501800537109	0.2968460998535156	2.756514892578125	1.439747009277344	0.4351752319335938	2.8423662109375	1.218465835571289	0.5714189453125	2.683581298828125	1.129356536865234	0.4313900146484375	2.65205029296875	1.084397453308106	0.3534241027832031	2.59233154296875	1.093013816833496	0.2650446472167969	2.60405078125	1.109677864074707	0.3170062866210938	2.756005615234375	1.472584533691406	0.2304053497314453	2.744999755859375	1.464314117431641	0.1008937377929687	2.834249755859375	1.315474029541016	-0.1173721542358398	2.750762939453125	1.143967422485352	0.01574753189086914	2.721	1.083029998779297	0.09284455871582031
323	10.733333	2.708479736328125	0.9782070331573486	0.2436989135742187	2.71805029296875	1.155292236328125	0.2346718902587891	2.739755615234375	1.295555419921875	0.2375164184570313	2.760970947265625	1.509654052734375	0.2577039184570312	2.755344970703125	1.471639587402344	0.2877596740722656	2.75694873046875	1.429573638916016	0.4236751098632813	2.840919189453125	1.212362060546875	0.5700383911132813	2.678127197265625	1.129047668457031	0.4291442565917969	2.65220068359375	1.080677360534668	0.3505686645507812	2.592157958984375	1.094845466613769	0.2624710388183594	2.603991455078125	1.113963630676269	0.3102051696777344	2.761645263671875	1.476685485839844	0.2212651824951172	2.748392578125	1.457958404541016	0.09239453124999999	2.84527978515625	1.308344116210937	-0.1238742141723633	2.760409423828125	1.14350065612793	0.01851661491394043	2.718138671875	1.077622039794922	0.08576821899414062
324	10.766667	2.70754541015625	0.9749672870635986	0.2431434173583985	2.71778466796875	1.151947052001953	0.2332653656005859	2.738984619140625	1.292286773681641	0.2350484008789062	2.761954833984375	1.506235717773437	0.2545987091064453	2.7556123046875	1.468408660888672	0.2847380981445313	2.755755859375	1.428744567871094	0.4213643798828125	2.843439697265625	1.214939636230469	0.5704749145507813	2.681143310546875	1.129689102172851	0.4302164306640625	2.65172607421875	1.080873336791992	0.353175537109375	2.591964111328125	1.094539115905762	0.2648247985839844	2.605049072265625	1.115581176757813	0.3124349670410156	2.762759765625	1.473111328125	0.2183126831054688	2.752248779296875	1.45714453125	0.08883598327636719	2.85275634765625	1.305074340820312	-0.1239942016601562	2.761004150390625	1.143098724365234	0.01736737823486328	2.716380859375	1.078958366394043	0.08475910949707031
325	10.8	2.707258056640625	0.9756256904602051	0.2416075134277344	2.718869384765625	1.151156188964844	0.2308276062011719	2.740008544921875	1.290459442138672	0.2312133026123047	2.758708740234375	1.503101593017578	0.2520231323242187	2.752448974609375	1.465307769775391	0.2816380615234375	2.7497626953125	1.423448699951172	0.4164853820800781	2.83262548828125	1.214495101928711	0.5713980102539062	2.6756064453125	1.129191223144531	0.4279853210449219	2.64767041015625	1.081557022094727	0.3505284729003906	2.589527587890625	1.09456169128418	0.2619575805664062	2.604915771484375	1.115366188049316	0.3088343811035156	2.760823974609375	1.470411468505859	0.2158841705322266	2.75308642578125	1.453977874755859	0.0872431411743164	2.85684619140625	1.305126251220703	-0.1235871887207031	2.763245361328125	1.144561584472656	0.01531682872772217	2.720282958984375	1.077492988586426	0.07971234893798829
326	10.833333	2.70223193359375	0.9760553379058838	0.2392277526855469	2.71884765625	1.149890335083008	0.2336191101074219	2.73730029296875	1.288343078613281	0.2330744781494141	2.7563623046875	1.499350738525391	0.2509164581298828	2.750022216796875	1.462295166015625	0.2807635803222656	2.746934814453125	1.422495483398438	0.4149485778808594	2.829135009765625	1.216446334838867	0.569955322265625	2.67527978515625	1.130044570922851	0.4269289245605469	2.646843505859375	1.082919982910156	0.3503551940917969	2.588996337890625	1.094857376098633	0.26255322265625	2.605816650390625	1.115655883789062	0.3088401184082031	2.758419921875	1.466463653564453	0.2155284271240234	2.75810498046875	1.454599304199219	0.08728482055664062	2.859014404296875	1.303915740966797	-0.1204394683837891	2.76622021484375	1.143511856079102	0.01582343864440918	2.7213916015625	1.078188995361328	0.07933002471923828
327	10.866667	2.702232666015625	0.9760555992126465	0.2392276153564453	2.718848388671875	1.149890487670898	0.233619140625	2.73730126953125	1.288343078613281	0.2330748596191406	2.7563642578125	1.499350402832031	0.2509177856445313	2.750024169921875	1.462294830322266	0.2807647399902344	2.7469365234375	1.422494445800781	0.4149494018554687	2.8291357421875	1.216444198608398	0.5699547729492187	2.675280029296875	1.130044036865234	0.4269279174804688	2.64684375	1.082920036315918	0.3503538818359375	2.588996826171875	1.094858100891113	0.2625518493652344	2.605818359375	1.115656295776367	0.3088385620117188	2.75842138671875	1.466463500976563	0.2155296478271484	2.758106201171875	1.454599792480469	0.08728605651855469	2.859014404296875	1.303916809082031	-0.1204389953613281	2.766219482421875	1.143512908935547	0.01582285785675049	2.721388916015625	1.078190010070801	0.07932791137695312
328	10.9	2.708178955078125	0.9748608322143555	0.2322758941650391	2.725430908203125	1.148941299438476	0.2286082916259766	2.74626708984375	1.287237884521484	0.2311991729736328	2.755278564453125	1.499265441894531	0.2485408935546875	2.7501884765625	1.461996185302734	0.2784735412597656	2.74690234375	1.424514465332031	0.41353125	2.81231201171875	1.213587677001953	0.57064599609375	2.665188232421875	1.145458526611328	0.4110946960449219	2.655178955078125	1.087339874267578	0.3373326110839844	2.5930859375	1.095072105407715	0.25180322265625	2.60113671875	1.115471214294434	0.2919620666503907	2.759412109375	1.466349731445312	0.2132650604248047	2.760614990234375	1.455849365234375	0.0847197036743164	2.867801513671875	1.305602966308594	-0.1206975860595703	2.77333203125	1.145560958862305	0.01540532684326172	2.7268955078125	1.077658630371094	0.07517767333984375
329	10.933333	2.708914306640625	0.983204532623291	0.2311905212402344	2.7221220703125	1.156691986083984	0.2281537322998047	2.739235595703125	1.294726196289063	0.2308575134277344	2.75507275390625	1.505022888183594	0.2500451507568359	2.749091552734375	1.467844787597656	0.279501953125	2.746443115234375	1.429058471679687	0.4134076843261719	2.811999755859375	1.214426055908203	0.5627013549804688	2.663847900390625	1.140227600097656	0.4086707153320313	2.6540712890625	1.085950164794922	0.332644287109375	2.593731201171875	1.094630508422852	0.2466678009033203	2.604390869140625	1.115175910949707	0.2876616516113281	2.757829345703125	1.47252099609375	0.2146136322021484	2.7623671875	1.460366607666016	0.08699678039550782	2.866876220703125	1.311184143066406	-0.1185533676147461	2.776613525390625	1.146894805908203	0.01314891910552978	2.732610595703125	1.076541976928711	0.07095375823974609
330	10.966667	2.709098388671875	0.980434419631958	0.2317659912109375	2.724329833984375	1.153907608032227	0.2293062438964844	2.743111572265625	1.291828094482422	0.2325323791503906	2.757096923828125	1.502422821044922	0.2517982482910156	2.75106005859375	1.465182891845703	0.2812289733886719	2.746271484375	1.427967712402344	0.415638671875	2.8159775390625	1.214776565551758	0.565513671875	2.669433837890625	1.140647811889648	0.4096507568359375	2.65195751953125	1.085569396972656	0.3355090026855469	2.596125244140625	1.094396354675293	0.2464514465332031	2.604171875	1.110591743469238	0.2911061706542969	2.76052001953125	1.469899932861328	0.2163906402587891	2.765380126953125	1.461459320068359	0.08838133239746093	2.87191259765625	1.31075	-0.1153072738647461	2.7759921875	1.145241058349609	0.01108697032928467	2.732766845703125	1.076223815917969	0.07118728637695312
331	11	2.710169677734375	0.9803977012634277	0.2289607086181641	2.72781884765625	1.153740264892578	0.2275568695068359	2.74955322265625	1.291251953125	0.2323144073486328	2.758262939453125	1.502326324462891	0.2505702056884765	2.75334228515625	1.465061706542969	0.28021533203125	2.749918212890625	1.428486389160156	0.4149140014648438	2.81258154296875	1.211984954833984	0.5633886108398437	2.665387939453125	1.141129974365234	0.406455810546875	2.653386474609375	1.08492448425293	0.3320130004882813	2.59680126953125	1.094641502380371	0.2434629974365234	2.6047138671875	1.110832679748535	0.2858474426269531	2.762319580078125	1.46972265625	0.2152714080810547	2.76628564453125	1.460730621337891	0.08720493316650391	2.87649169921875	1.309000244140625	-0.1139394760131836	2.775649169921875	1.144840194702148	0.0105752649307251	2.734839111328125	1.076017219543457	0.07263974761962891
332	11.033333	2.71400048828125	0.9807595081329346	0.2274629211425781	2.731434814453125	1.154164260864258	0.2273880157470703	2.75300732421875	1.291686706542969	0.2332510070800781	2.76171044921875	1.502877532958984	0.2506304626464844	2.756645751953125	1.465736450195313	0.2804212951660156	2.752605712890625	1.42902685546875	0.4150950927734375	2.8144951171875	1.212414321899414	0.5638292846679688	2.66698193359375	1.141640426635742	0.4070950622558594	2.65226171875	1.084651184082031	0.33372021484375	2.600740234375	1.094576499938965	0.2421294708251953	2.60457177734375	1.110742866516113	0.2865821228027344	2.76591259765625	1.470112854003906	0.2154850158691406	2.7704072265625	1.461151123046875	0.08740831756591796	2.876541015625	1.307176116943359	-0.1142940979003906	2.77664990234375	1.143381988525391	0.0115463285446167	2.73453515625	1.073114616394043	0.07110257720947266
333	11.066667	2.717319091796875	0.9802191791534424	0.2284762268066406	2.7349365234375	1.15420051574707	0.2288213806152344	2.756472900390625	1.292199432373047	0.2348912048339844	2.76315966796875	1.504198669433594	0.2521313171386719	2.7584423828125	1.466911926269531	0.282058837890625	2.754993408203125	1.429233154296875	0.4169741821289062	2.8166123046875	1.21412419128418	0.5696195068359375	2.6722802734375	1.146899597167969	0.4073438415527344	2.653611083984375	1.088798370361328	0.3353417663574219	2.602291015625	1.095169212341309	0.2429113464355469	2.607432373046875	1.112693641662598	0.2884844360351563	2.7676884765625	1.471332061767578	0.2168963623046875	2.77062109375	1.46151025390625	0.08839936828613282	2.877926025390625	1.309245361328125	-0.1152492294311523	2.777561279296875	1.145208297729492	0.01131987571716309	2.736669189453125	1.073734260559082	0.07087883758544922
334	11.1	2.7158388671875	0.9822304306030274	0.2282073059082031	2.734299560546875	1.155942398071289	0.2296120758056641	2.755574951171875	1.293840240478516	0.2356691741943359	2.7654248046875	1.505543121337891	0.2523919067382813	2.7605576171875	1.468417175292969	0.2824179382324219	2.758128662109375	1.430599884033203	0.417170654296875	2.82664501953125	1.215447372436523	0.5662913818359375	2.675691650390625	1.145054702758789	0.4118945007324219	2.654569091796875	1.089109016418457	0.3389930114746094	2.604279296875	1.094240325927734	0.2460423736572266	2.60772900390625	1.112763969421387	0.2940124816894531	2.769058837890625	1.472586029052734	0.2172045440673828	2.77391845703125	1.462695617675781	0.08890114593505859	2.88187890625	1.309388153076172	-0.1132380523681641	2.77774072265625	1.146179794311524	0.01091082382202148	2.73913427734375	1.073967582702637	0.07092886352539063
335	11.133333	2.71646630859375	0.9808212566375732	0.2282028656005859	2.7353193359375	1.154315765380859	0.2288030548095703	2.758818603515625	1.291656005859375	0.2359196319580078	2.76778857421875	1.503098968505859	0.2536300048828125	2.762545166015625	1.465876586914062	0.2833935546875	2.758159423828125	1.429907806396484	0.4184536743164062	2.827226318359375	1.214135665893555	0.5659133300781251	2.6750400390625	1.146826324462891	0.4116938171386719	2.657547607421875	1.089251106262207	0.3392257995605469	2.603083984375	1.097085792541504	0.2489782867431641	2.610951416015625	1.12202197265625	0.2915995788574219	2.77208203125	1.470328582763672	0.21841064453125	2.7762861328125	1.4622255859375	0.09009106445312499	2.879533203125	1.309523590087891	-0.1145680999755859	2.780291015625	1.145248748779297	0.01172982120513916	2.73877587890625	1.073853965759277	0.07059761047363282
336	11.166667	2.7194853515625	0.9809566268920898	0.2283380126953125	2.738805419921875	1.154959167480469	0.2289913635253906	2.762139892578125	1.292801147460938	0.2356683349609375	2.770389404296875	1.504960662841797	0.2532889862060547	2.76535693359375	1.467617279052734	0.2831836547851562	2.761465087890625	1.430785797119141	0.4184883117675781	2.829288330078125	1.214327651977539	0.5670972900390625	2.6772197265625	1.147253967285156	0.4115986633300781	2.657229248046875	1.088973701477051	0.3399541015625	2.60419189453125	1.095181228637695	0.2483456115722656	2.612570068359375	1.116353965759277	0.2922831115722656	2.7747177734375	1.472081909179688	0.2179635772705078	2.780018310546875	1.463702758789063	0.08929115295410156	2.88340673828125	1.308609497070313	-0.1146807098388672	2.77996337890625	1.145940689086914	0.01165926456451416	2.73867333984375	1.075072532653809	0.07186420440673828
337	11.2	2.715326416015625	0.9809042224884034	0.233074951171875	2.737740234375	1.154661499023438	0.2328840484619141	2.7623623046875	1.292443939208984	0.2380790405273437	2.7733447265625	1.5046845703125	0.2550432739257812	2.767507080078125	1.467496612548828	0.2850399169921875	2.761970703125	1.428605743408203	0.4198130187988282	2.83076904296875	1.210500091552734	0.5658939208984375	2.673835693359375	1.146547256469727	0.4137134094238281	2.65670947265625	1.088647369384766	0.3409391784667969	2.603854736328125	1.095125762939453	0.2491570129394531	2.61168408203125	1.116197105407715	0.2929814147949219	2.777571533203125	1.471597381591797	0.2198533325195313	2.7814697265625	1.462972320556641	0.09105538940429687	2.88196533203125	1.3105166015625	-0.1165829315185547	2.781620361328125	1.147001953125	0.01145021629333496	2.737221923828125	1.083261474609375	0.07727127075195313
338	11.233333	2.7165078125	0.9808445377349854	0.2331573486328125	2.73841552734375	1.154784164428711	0.2326290435791016	2.762895263671875	1.292690307617188	0.2377465362548828	2.774840576171875	1.504997131347656	0.2550269012451172	2.769009521484375	1.467756164550781	0.2850108947753906	2.764451171875	1.429478118896484	0.4200938720703125	2.831859619140625	1.210647018432617	0.566076171875	2.674872802734375	1.1487822265625	0.4128621215820312	2.6576142578125	1.090286193847656	0.3405146484375	2.605716796875	1.096427108764648	0.2480830841064453	2.6104306640625	1.122007751464844	0.2920334777832031	2.778744873046875	1.471932098388672	0.2197342529296875	2.78302880859375	1.463915405273438	0.09082239532470703	2.8880546875	1.3075009765625	-0.1118163909912109	2.777111328125	1.147370330810547	0.01195683288574219	2.7340205078125	1.084293380737305	0.07937237548828124
339	11.266667	2.7161142578125	0.9814651794433594	0.2333026580810547	2.738082763671875	1.155109451293945	0.2343990478515625	2.76209814453125	1.292832244873047	0.2403943786621094	2.77607373046875	1.504655364990234	0.2578432312011719	2.7699404296875	1.467501159667969	0.2877497863769531	2.765129150390625	1.428578216552734	0.4224036254882813	2.82887939453125	1.210769317626953	0.5707252807617188	2.675093994140625	1.148533874511719	0.4149820861816406	2.659560791015625	1.093151268005371	0.3400391845703125	2.60499755859375	1.09582103729248	0.2491873016357422	2.61250830078125	1.122456199645996	0.2942134399414063	2.779605712890625	1.471643920898438	0.2225686340332031	2.78363232421875	1.463665618896484	0.09385501098632812	2.89081103515625	1.308475677490234	-0.1079877014160156	2.78204052734375	1.145568115234375	0.01337347221374512	2.7356142578125	1.084809303283691	0.08045475769042969
340	11.3	2.7174560546875	0.9818133354187012	0.2327300720214844	2.740324951171875	1.155670974731445	0.235071533203125	2.76478857421875	1.293552459716797	0.2418829345703125	2.780302001953125	1.505647552490234	0.2597635192871094	2.77372265625	1.468423919677734	0.2896388854980469	2.7675078125	1.430576110839844	0.4248238830566406	2.82495654296875	1.209583541870117	0.5719667358398437	2.6739853515625	1.15277229309082	0.4108455810546875	2.660247802734375	1.09344189453125	0.3383836059570313	2.605412353515625	1.095600044250488	0.2474424285888672	2.614384765625	1.12116227722168	0.289805419921875	2.78377197265625	1.472599517822266	0.2243882293701172	2.787265869140625	1.463450592041016	0.09548632812500001	2.89189501953125	1.308216033935547	-0.1083825073242188	2.7831015625	1.145107040405273	0.01353433704376221	2.73870556640625	1.083974227905274	0.08193635559082031
341	11.333333	2.7205439453125	0.9813034706115723	0.2344102172851563	2.742077392578125	1.155155838012695	0.2358103332519531	2.76221630859375	1.293707092285156	0.2393922424316406	2.77766552734375	1.505393280029297	0.2593742065429688	2.770422607421875	1.467968048095703	0.2887585144042969	2.7617568359375	1.430015686035156	0.4236253967285156	2.823329833984375	1.211123382568359	0.5717097778320313	2.671177001953125	1.156661590576172	0.4112290954589844	2.66423583984375	1.099499099731445	0.3362291564941406	2.604569091796875	1.096034088134766	0.2485588226318359	2.610647705078125	1.122309875488281	0.2916906433105469	2.78180908203125	1.472675231933594	0.2238349914550781	2.789712646484375	1.465187622070312	0.09515729522705078	2.8915556640625	1.310507049560547	-0.1101436004638672	2.785953369140625	1.147151290893555	0.01377278518676758	2.73927880859375	1.088493377685547	0.08266372680664062
342	11.366667	2.720466064453125	0.981378755569458	0.234637451171875	2.74195849609375	1.15526921081543	0.2360959625244141	2.762076171875	1.293848846435547	0.2397362213134765	2.777417236328125	1.505584838867188	0.2597051696777344	2.7701318359375	1.468156280517578	0.289089599609375	2.7610458984375	1.430227935791016	0.4239632873535156	2.821723876953125	1.211391067504883	0.5725922241210938	2.67026708984375	1.156878479003906	0.4114105224609375	2.66356591796875	1.099592460632324	0.3364604797363281	2.60423291015625	1.096114616394043	0.2485403747558594	2.61077001953125	1.122416442871094	0.2914713134765625	2.781638916015625	1.472854431152344	0.2241739654541016	2.789966552734375	1.465092559814453	0.09551471710205078	2.893341552734375	1.309443084716797	-0.1083537521362305	2.786722412109375	1.146780975341797	0.01568572235107422	2.739283447265625	1.088778442382812	0.08463785552978516
343	11.4	2.7203408203125	0.9871358251571656	0.2352153472900391	2.73845361328125	1.160198257446289	0.2372266082763672	2.75695947265625	1.297985382080078	0.2423860015869141	2.77768017578125	1.507653839111328	0.2637215881347656	2.768881591796875	1.470542785644531	0.2925509948730469	2.75659423828125	1.430002166748047	0.4253981018066406	2.813884765625	1.213592330932617	0.5755338745117188	2.669211181640625	1.157610855102539	0.4108600463867187	2.664779052734375	1.104896530151367	0.3332485961914062	2.603283935546875	1.09609765625	0.2481038513183594	2.61356103515625	1.128729553222656	0.2909027709960937	2.781608642578125	1.475232513427734	0.2283255462646484	2.7933583984375	1.466330749511719	0.1008982086181641	2.898760498046875	1.311133575439453	-0.0996897201538086	2.788609619140625	1.148483413696289	0.01819800567626953	2.74040234375	1.08935466003418	0.08458650207519532
344	11.433333	2.7203408203125	0.9871368713378906	0.2352159118652344	2.73845361328125	1.160199783325195	0.2372272033691406	2.756959228515625	1.2979873046875	0.242386474609375	2.777678466796875	1.507656585693359	0.2637215881347656	2.7688798828125	1.47054541015625	0.2925510864257813	2.756590576171875	1.430005310058594	0.4253985900878906	2.813877197265625	1.213596343994141	0.575538330078125	2.669206787109375	1.157612548828125	0.4108614196777344	2.6647763671875	1.104895561218262	0.3332513427734375	2.603283203125	1.096094535827637	0.2481051330566406	2.61355908203125	1.128720977783203	0.2909038696289062	2.781607421875	1.475235015869141	0.2283255920410156	2.793359375	1.466332824707031	0.1008981475830078	2.89876953125	1.311135955810547	-0.09968682861328125	2.7886181640625	1.148484115600586	0.0181993179321289	2.740412109375	1.089355110168457	0.08458868408203125
345	11.466667	2.71416650390625	0.9899561786651612	0.2438186187744141	2.73382373046875	1.164198272705078	0.2454013519287109	2.75162353515625	1.303219146728516	0.2483831939697266	2.777160400390625	1.514475402832031	0.2643490600585938	2.7682705078125	1.477953186035156	0.2944836120605469	2.75758203125	1.439398864746094	0.4291747131347656	2.802692626953125	1.220608795166016	0.58367822265625	2.665046630859375	1.166981063842774	0.4100467529296875	2.66851220703125	1.126114891052246	0.3247483215332031	2.60195458984375	1.09626749420166	0.2475534210205078	2.610471923828125	1.127330673217773	0.2923935546875	2.779610107421875	1.480909820556641	0.2293842468261719	2.794615478515625	1.466599456787109	0.1017968215942383	2.91066650390625	1.308865447998047	-0.09376757049560547	2.795283935546875	1.151305541992187	0.02934256935119629	2.739927001953125	1.094062156677246	0.09293443298339844
346	11.5	2.71974951171875	0.9942865748405456	0.247387680053711	2.7299296875	1.170874603271484	0.2422988739013672	2.74917138671875	1.310926574707031	0.2475851593017578	2.777984130859375	1.523351623535156	0.2679907836914063	2.768343994140625	1.486042785644531	0.2976329956054687	2.756949951171875	1.447041442871094	0.43347607421875	2.7938603515625	1.223120666503906	0.5871796875	2.656123779296875	1.160962020874023	0.41372119140625	2.6673017578125	1.122755584716797	0.3269029235839844	2.600343994140625	1.095653633117676	0.247727783203125	2.607636962890625	1.124857154846191	0.2909466857910156	2.78011328125	1.490145568847656	0.2320577850341797	2.793222412109375	1.469146697998047	0.1039876022338867	2.91135009765625	1.296041015625	-0.08061346435546875	2.78944921875	1.144699310302734	0.04786664199829101	2.723578369140625	1.089031105041504	0.1038808364868164
347	11.533333	2.719202392578125	0.9949355320930481	0.2484633941650391	2.732411865234375	1.171935119628906	0.2439564361572266	2.75189208984375	1.312468933105469	0.2482288360595703	2.778987060546875	1.525944274902344	0.267651611328125	2.768809326171875	1.488692138671875	0.2974531555175781	2.754044921875	1.451063690185547	0.4338559875488281	2.78708349609375	1.227596603393555	0.5907139282226562	2.65313427734375	1.173618896484375	0.4106494140625	2.67192431640625	1.134418395996094	0.3252459106445312	2.602653564453125	1.107584320068359	0.247493896484375	2.60954443359375	1.139035659790039	0.2858706665039062	2.78221875	1.492349792480469	0.2319378509521484	2.798227294921875	1.474929138183594	0.1032150573730469	2.918149658203125	1.303398193359375	-0.08311282348632812	2.798424072265625	1.148504638671875	0.04459905624389648	2.734079345703125	1.09522908782959	0.105164306640625
348	11.566667	2.718385498046875	0.9955637893676758	0.2514809417724609	2.730958984375	1.172483276367188	0.2453338012695312	2.750342529296875	1.312988311767578	0.2488916168212891	2.778682861328125	1.526270385742188	0.2676086120605469	2.76772216796875	1.489276641845703	0.297419921875	2.749861572265625	1.452364624023438	0.4335838012695313	2.777087890625	1.235301223754883	0.6000477294921875	2.656177001953125	1.180005599975586	0.4114846801757813	2.671542724609375	1.140343902587891	0.3256570434570312	2.602289794921875	1.115139022827148	0.2474098205566406	2.61265087890625	1.146663650512695	0.2865529479980469	2.7822734375	1.492469421386719	0.2321541290283203	2.80384716796875	1.475395446777344	0.1042574615478516	2.933384033203125	1.303869018554688	-0.07533454895019531	2.803160400390625	1.152158432006836	0.045558349609375	2.739817138671875	1.096023071289062	0.1044980239868164
349	11.6	2.721048095703125	1.001891456961632	0.2511947479248047	2.730591064453125	1.179188690185547	0.2467854309082031	2.745661376953125	1.320330200195313	0.2503844757080078	2.77294384765625	1.533926025390625	0.2690113525390625	2.761425537109375	1.496970001220703	0.298720458984375	2.741025390625	1.456649200439453	0.4336695556640625	2.769517822265625	1.243775390625	0.6055914916992188	2.652573974609375	1.182838150024414	0.4160505981445313	2.672654052734375	1.147031585693359	0.3294230651855469	2.603859619140625	1.128150527954102	0.2489093170166016	2.61227099609375	1.153061264038086	0.2879917602539063	2.777431396484375	1.499991516113281	0.2337347869873047	2.80321142578125	1.480550994873047	0.106855842590332	2.940356689453125	1.317384552001953	-0.0751959228515625	2.812632568359375	1.16667008972168	0.04988393020629883	2.7464599609375	1.108229927062988	0.1033604888916016
350	11.633333	2.72010205078125	1.004977318763733	0.2501947631835937	2.727847900390625	1.181847061157226	0.2451333923339844	2.741007080078125	1.322798431396484	0.2479396057128906	2.77244677734375	1.535093139648438	0.2678360595703125	2.759732666015625	1.498376373291016	0.2971271362304688	2.73644384765625	1.460238525390625	0.4318236083984375	2.7552197265625	1.248106140136719	0.6047645263671875	2.6515	1.18727067565918	0.4084019775390625	2.68340087890625	1.152161697387695	0.3254080505371094	2.608476806640625	1.138132232666016	0.2499325256347656	2.6089658203125	1.157205215454101	0.2809656982421875	2.776735107421875	1.501305816650391	0.2325847778320312	2.812149658203125	1.48487973022461	0.1080014953613281	2.960085205078125	1.319829193115234	-0.06231974792480469	2.8225732421875	1.170140274047851	0.05192300796508789	2.753651611328125	1.113624504089356	0.1034016418457031
351	11.666667	2.7227021484375	1.008069266319275	0.2517783660888672	2.729313720703125	1.185459808349609	0.2479950103759766	2.741163330078125	1.326865417480469	0.2515525512695312	2.770473876953125	1.540091491699219	0.2705589904785156	2.7572041015625	1.503426422119141	0.2998704528808594	2.730106201171875	1.465796661376953	0.4343712768554687	2.734937255859375	1.253136093139648	0.6086982421875	2.64585546875	1.192447769165039	0.4045816650390625	2.686355712890625	1.158146209716797	0.3247874450683594	2.60969921875	1.149296478271484	0.2498875274658203	2.61110400390625	1.164440475463867	0.2740718383789063	2.776010986328125	1.505964569091797	0.2356400451660156	2.81428564453125	1.486938018798828	0.1119334869384766	2.973867919921875	1.322626281738281	-0.04950372695922851	2.8303583984375	1.173644424438476	0.05934985733032227	2.756459716796875	1.121480583190918	0.109000358581543
352	11.7	2.723293701171875	1.01051699256897	0.2516090545654297	2.72692138671875	1.187895889282227	0.2465057678222656	2.73800634765625	1.329288238525391	0.2508963317871094	2.770384521484375	1.541734375	0.2725767211914062	2.755889404296875	1.505037414550781	0.3012310791015625	2.725240478515625	1.470575805664063	0.4357638244628906	2.720188720703125	1.256518310546875	0.608206787109375	2.64052001953125	1.197176254272461	0.3999405517578125	2.690203369140625	1.16228564453125	0.325835693359375	2.6130908203125	1.154655380249023	0.251327163696289	2.603612060546875	1.167839340209961	0.2712545471191406	2.77611181640625	1.507858642578125	0.2374695281982422	2.81675341796875	1.494394592285156	0.1138378067016602	2.984209228515625	1.333416046142578	-0.04273174667358398	2.840935302734375	1.182727157592773	0.06387647247314453	2.7669892578125	1.123277503967285	0.1043392944335937
353	11.733333	2.7223681640625	1.014280912399292	0.2492779998779297	2.72510107421875	1.19067204284668	0.2455055389404297	2.73680126953125	1.331049682617187	0.2530309600830078	2.76549267578125	1.542851501464844	0.2736500244140625	2.749864013671875	1.506563079833984	0.3017399291992188	2.71234814453125	1.472553466796875	0.4337486877441406	2.701791748046875	1.26124560546875	0.6067799072265625	2.63506982421875	1.196988021850586	0.3969172668457031	2.690284912109375	1.164320678710937	0.3265285949707031	2.613593994140625	1.159684982299805	0.2522419738769531	2.603054443359375	1.173105865478516	0.2677830505371094	2.77352099609375	1.508812561035156	0.2395666809082031	2.82485107421875	1.490036529541016	0.1215366439819336	2.998530029296875	1.331473480224609	-0.02762411499023438	2.84724658203125	1.187940826416016	0.07472631072998047	2.7667099609375	1.13762858581543	0.1134316101074219
354	11.766667	2.7260126953125	1.015567575454712	0.2493535614013672	2.724850341796875	1.192857376098633	0.2459294281005859	2.73150830078125	1.334354766845703	0.2515152740478516	2.7638857421875	1.546560607910156	0.2735752258300782	2.746243408203125	1.510435119628906	0.3010924377441406	2.702010009765625	1.482201385498047	0.4331347961425781	2.680999755859375	1.272509338378906	0.6092936401367187	2.631800048828125	1.202964279174805	0.3950772399902344	2.69283447265625	1.169640991210938	0.3293135681152344	2.613598388671875	1.165323745727539	0.2569398193359375	2.596787841796875	1.179329986572266	0.2680597839355469	2.772674560546875	1.512184204101563	0.2396712493896484	2.829536865234375	1.492485534667969	0.1236322174072266	3.01086962890625	1.333429382324219	-0.01830207633972168	2.855441162109375	1.192845260620117	0.08454666137695313	2.771953369140625	1.141201034545898	0.1158944931030273
355	11.8	2.73088623046875	1.015232604026794	0.2525762634277344	2.7291103515625	1.192359649658203	0.2490327453613281	2.734521728515625	1.333803527832031	0.2541530456542969	2.76354052734375	1.546506408691406	0.2741568298339844	2.74527490234375	1.510616943359375	0.3015001220703125	2.696307373046875	1.481229766845703	0.4314699401855469	2.6633359375	1.274450134277344	0.6088598022460937	2.62879443359375	1.206977005004883	0.3913580322265625	2.69331396484375	1.174700775146484	0.3285890197753906	2.6129560546875	1.175669281005859	0.2574805603027344	2.58536669921875	1.186449493408203	0.2684139099121094	2.774029052734375	1.511765960693359	0.2411819610595703	2.83363232421875	1.489035552978516	0.1272200927734375	3.029935791015625	1.343885589599609	-0.00910673999786377	2.876591552734375	1.195814208984375	0.08557578277587891	2.7911142578125	1.148260116577148	0.1177273330688477
356	11.833333	2.734912353515625	1.01532580947876	0.2543951873779297	2.731733642578125	1.192968154907227	0.2505543212890625	2.735517578125	1.334920776367188	0.2549915618896484	2.76311962890625	1.548442993164063	0.2753723449707031	2.743366455078125	1.512568664550781	0.3019553833007813	2.68779638671875	1.48454541015625	0.4300315246582031	2.64445068359375	1.278045715332031	0.6068128051757813	2.616894287109375	1.207013885498047	0.3887019958496093	2.688822021484375	1.173860275268555	0.3345942993164063	2.61490625	1.174299438476563	0.2563546447753906	2.588188720703125	1.187014175415039	0.2618536987304688	2.775512939453125	1.513425048828125	0.2431373291015625	2.83963525390625	1.490607818603516	0.1312064361572266	3.047572509765625	1.353539459228516	0.002205878496170044	2.890005615234375	1.202508743286133	0.08646442413330079	2.80451513671875	1.153476760864258	0.1173432159423828
357	11.866667	2.73512744140625	1.016747894287109	0.2533099670410156	2.7323076171875	1.193873962402344	0.2499514770507812	2.736285400390625	1.335384490966797	0.2547304077148437	2.761443115234375	1.548394836425781	0.2767105407714844	2.740793212890625	1.512440307617188	0.3022139587402344	2.678740478515625	1.485442047119141	0.4270185546875	2.6261748046875	1.282028106689453	0.6035951538085937	2.6119775390625	1.210718399047852	0.3850281982421875	2.685373046875	1.178879089355469	0.3326377563476562	2.6081474609375	1.184248947143555	0.258319091796875	2.5893427734375	1.188551422119141	0.2559681243896484	2.775486572265625	1.513636108398438	0.2451019134521484	2.8476337890625	1.493971435546875	0.1380211486816406	3.057493896484375	1.350585388183594	0.02142061996459961	2.851568603515625	1.241032363891602	0.01973911666870117	2.7983046875	1.175545669555664	0.07870474243164062
358	11.9	2.73875439453125	1.019608196258545	0.2540290374755859	2.735924560546875	1.196770874023438	0.2498790740966797	2.7385888671875	1.338407348632813	0.2527118682861328	2.76532470703125	1.551329040527344	0.2743242492675781	2.742744384765625	1.515871643066406	0.2988988342285156	2.673248291015625	1.488096252441406	0.4195910949707031	2.608225341796875	1.289022918701172	0.59709326171875	2.606099853515625	1.210763031005859	0.3803882446289062	2.679970458984375	1.180112609863281	0.3279040222167969	2.608399169921875	1.1879052734375	0.2482818908691406	2.596583740234375	1.189565338134766	0.2470509643554687	2.780702880859375	1.5160908203125	0.2438658294677734	2.8624111328125	1.495136383056641	0.1441000061035156	3.08084130859375	1.34777880859375	0.05019691467285156	2.857812744140625	1.336632110595703	-0.01745500373840332	2.768018798828125	1.349918975830078	0.03122155570983887
359	11.933333	2.744559814453125	1.019059892654419	0.2550340881347656	2.739771240234375	1.19605859375	0.2514932708740235	2.739690185546875	1.337625793457031	0.2535312805175781	2.765448974609375	1.550610046386719	0.2740462341308594	2.741788818359375	1.515437744140625	0.2979313049316406	2.666341064453125	1.489199554443359	0.4152185974121094	2.591620361328125	1.291347503662109	0.5899235229492188	2.5954970703125	1.211772705078125	0.3739092102050781	2.672870361328125	1.179923248291016	0.3276925354003906	2.60272314453125	1.189971054077148	0.2471709289550781	2.602649169921875	1.189469360351562	0.2400799102783203	2.78217041015625	1.515080200195313	0.2447151794433594	2.85890478515625	1.487778381347656	0.1426907196044922	3.072172119140625	1.322556030273438	0.06959317779541016	2.851988525390625	1.351116546630859	-0.001563854455947876	2.758906005859375	1.393245727539063	-0.01395449256896973
360	11.966667	2.748251220703125	1.021302978515625	0.263114990234375	2.739528076171875	1.196591796875	0.2603198547363281	2.73235400390625	1.336710845947266	0.2577522583007812	2.7588095703125	1.548059692382812	0.2738179931640625	2.734556396484375	1.513905639648438	0.2977109375	2.6556455078125	1.490501983642578	0.4117583312988281	2.5746240234375	1.294077697753906	0.5813884887695312	2.59441015625	1.216660171508789	0.3676405639648437	2.6790029296875	1.185591888427734	0.3384102478027344	2.61969873046875	1.190446380615234	0.2503104858398438	2.612904296875	1.18938752746582	0.2389013671875	2.775844482421875	1.512076049804687	0.245982177734375	2.851878173828125	1.482486968994141	0.1455584106445313	3.025161376953125	1.270116790771484	0.1053503265380859	2.821999755859375	1.345523559570313	0.02510703277587891	2.725116455078125	1.373664184570313	0.01002775478363037
361	12	2.7528330078125	1.024700832366943	0.2635431518554687	2.74515185546875	1.201009918212891	0.2615883178710938	2.7371318359375	1.341795562744141	0.2568684387207031	2.76339697265625	1.554256164550781	0.2741026916503906	2.737592529296875	1.520032958984375	0.2967734985351563	2.65056787109375	1.492476470947266	0.4047807312011719	2.562676025390625	1.296727355957031	0.5741583862304688	2.588592041015625	1.214852416992187	0.3613941040039063	2.67622509765625	1.184389953613281	0.3397967529296875	2.626583251953125	1.189212356567383	0.2452536163330078	2.621728759765625	1.189256317138672	0.23435107421875	2.78197412109375	1.517971069335938	0.2471953125	2.8647685546875	1.484051086425781	0.1527520751953125	3.06535302734375	1.292528503417969	0.126850944519043	2.8511630859375	1.341177276611328	0.05108142471313477	2.756692626953125	1.364830963134766	0.01890192222595215
362	12.033333	2.762416015625	1.029790006637573	0.2631824645996094	2.7494560546875	1.2048173828125	0.2649170227050781	2.73532421875	1.344294311523437	0.25900146484375	2.760982177734375	1.555700927734375	0.2753902282714843	2.7348779296875	1.521787780761719	0.297609375	2.642818115234375	1.497160858154297	0.4010361328125	2.547036865234375	1.300767181396485	0.5627952880859375	2.58039794921875	1.212832717895508	0.3549009399414063	2.6693662109375	1.182694931030273	0.342627685546875	2.638319580078125	1.184555114746094	0.2409757843017578	2.638293701171875	1.190642868041992	0.236705078125	2.78002197265625	1.519465393066406	0.2492370758056641	2.861906005859375	1.481656097412109	0.1564764709472656	3.029721923828125	1.261271789550781	0.1550080413818359	2.826885009765625	1.317036254882813	0.05940730285644531	2.73277099609375	1.345596252441406	0.03236946487426758
363	12.066667	2.764264892578125	1.029857799530029	0.2641704711914062	2.753116455078125	1.205001708984375	0.2672308959960937	2.739494873046875	1.344463073730469	0.2597655944824219	2.7640634765625	1.556030517578125	0.2759043579101563	2.73740380859375	1.522142944335938	0.2975007019042969	2.63780078125	1.495969940185547	0.3932868041992187	2.537529296875	1.303793365478516	0.5573988037109375	2.5782607421875	1.213772491455078	0.3517082824707031	2.668252197265625	1.184878646850586	0.3452289428710937	2.647844970703125	1.185536026000977	0.2408984069824219	2.645411376953125	1.191987884521484	0.23806494140625	2.78397412109375	1.519727355957031	0.2504994201660156	2.86761767578125	1.483463348388672	0.1586860961914063	3.0039912109375	1.242544509887695	0.1485538787841797	2.823185791015625	1.354958953857422	0.0587182846069336	2.7285263671875	1.387442687988281	0.03897647094726563
364	12.1	2.773008544921875	1.028958984375	0.2661278076171875	2.76015771484375	1.203889007568359	0.2702427368164063	2.744993408203125	1.343077911376953	0.2618558349609375	2.764803466796875	1.555199035644531	0.2759225158691406	2.73777294921875	1.521131164550781	0.296712890625	2.632529296875	1.496956024169922	0.3867302856445313	2.52565576171875	1.301313354492188	0.542156982421875	2.578656005859375	1.21288346862793	0.3386924743652344	2.66897119140625	1.18456005859375	0.3357747802734375	2.654174072265625	1.185127670288086	0.230547607421875	2.66176513671875	1.191813598632812	0.2347489318847656	2.786586181640625	1.518941772460938	0.2520759735107422	2.870386962890625	1.479462921142578	0.1618237152099609	3.0012802734375	1.235703399658203	0.1506598663330078	2.81758984375	1.338262939453125	0.05531017303466797	2.7248134765625	1.3627197265625	0.02080194664001465
365	12.133333	2.773864501953125	1.025136838912964	0.2660288696289063	2.75894091796875	1.199316757202148	0.2683404235839844	2.742773681640625	1.337901580810547	0.2600504150390625	2.7626923828125	1.549253540039063	0.2741766967773437	2.735267333984375	1.515393371582031	0.2943898315429688	2.624546142578125	1.495723968505859	0.3779308471679688	2.514918212890625	1.294155090332031	0.5217681274414062	2.59258740234375	1.208284225463867	0.3261780700683594	2.68343798828125	1.184612457275391	0.3356929321289063	2.66246923828125	1.184784088134766	0.2318993225097656	2.668794677734375	1.193195922851563	0.2213296661376953	2.784796142578125	1.51304296875	0.2509083404541015	2.8681875	1.473957611083984	0.1607552795410156	3.01273193359375	1.239132507324219	0.1506233978271484	2.81892822265625	1.317672119140625	0.05444870758056641	2.722982177734375	1.341149871826172	0.03064474105834961
366	12.166667	2.77699609375	1.025488748550415	0.2626785583496093	2.76342578125	1.198900985717773	0.2645174560546875	2.7498935546875	1.3372060546875	0.2592254333496094	2.765134033203125	1.5478583984375	0.2735121765136719	2.737820556640625	1.513674621582031	0.2927330322265625	2.623662353515625	1.491264923095703	0.3695025024414063	2.507074462890625	1.293246917724609	0.5102015075683594	2.586787353515625	1.209103439331055	0.3160160217285156	2.6764423828125	1.18180876159668	0.3216853332519531	2.670921875	1.175954498291016	0.2166360931396484	2.67812939453125	1.193569610595703	0.2231812744140625	2.788614013671875	1.512230590820312	0.2512181701660156	2.879201171875	1.480414276123047	0.1662240295410156	3.027368896484375	1.249316299438477	0.16260107421875	2.8455625	1.341711608886719	0.05841452789306641	2.74977197265625	1.351705932617187	0.0276906795501709
367	12.2	2.78390185546875	1.025246879577637	0.2654109802246093	2.7700517578125	1.198905288696289	0.2599632873535156	2.758131591796875	1.337563018798828	0.2530578918457031	2.76891357421875	1.5486259765625	0.2710519104003906	2.739897216796875	1.51385595703125	0.2866123046875	2.620403076171875	1.491028289794922	0.3552019958496094	2.4981865234375	1.293342651367188	0.4925702209472656	2.590287353515625	1.207188659667969	0.3043176574707031	2.680219970703125	1.179653854370117	0.3063068237304687	2.679887451171875	1.17101155090332	0.2010970611572266	2.6886572265625	1.192617401123047	0.2178640747070313	2.795369873046875	1.513444458007812	0.2513256683349609	2.902610595703125	1.488842895507813	0.1849827728271485	3.078867431640625	1.277712768554688	0.1902771148681641	2.899542236328125	1.345485504150391	0.06417572784423828	2.802958740234375	1.34685888671875	0.03368471908569336
368	12.233333	2.79149609375	1.022188955307007	0.2653811950683594	2.773967529296875	1.195004806518555	0.2576040954589844	2.760505615234375	1.333289703369141	0.2532814483642578	2.7654580078125	1.543969482421875	0.2722911987304688	2.736615234375	1.508561492919922	0.286304931640625	2.614078369140625	1.485283111572266	0.3483838195800781	2.490716552734375	1.280457641601563	0.4723406982421875	2.595879150390625	1.201885437011719	0.2883159484863281	2.684603515625	1.177488006591797	0.2698691711425781	2.697731689453125	1.172037338256836	0.1655217132568359	2.69244140625	1.181532241821289	0.1951474914550781	2.793583251953125	1.509569458007813	0.2538173522949219	2.903578857421875	1.483240264892578	0.1935200500488281	3.07611474609375	1.269849884033203	0.1916640625	2.90635009765625	1.343584289550781	0.05696818161010742	2.81096044921875	1.351434661865234	0.02456447982788086
369	12.266667	2.794185791015625	1.021876174926758	0.2675083618164062	2.777243408203125	1.193980361938477	0.2600135498046875	2.763896484375	1.331617950439453	0.2547379455566406	2.77165771484375	1.54139599609375	0.2722024230957031	2.74167822265625	1.506778411865235	0.2850286560058594	2.61614111328125	1.48296923828125	0.3389840087890625	2.491218505859375	1.275916229248047	0.4547969665527344	2.605489990234375	1.20363166809082	0.2749119567871094	2.693074951171875	1.17922981262207	0.2534108734130859	2.708006591796875	1.173052795410156	0.1498236999511719	2.705481689453125	1.171536285400391	0.1868399963378906	2.799894775390625	1.506504608154297	0.2554622344970703	2.911510498046875	1.474172729492187	0.2027563629150391	3.083990478515625	1.26289468383789	0.2184811859130859	2.916924560546875	1.314042663574219	0.07217810821533203	2.81972021484375	1.3306953125	0.05233769226074219
370	12.3	2.802939453125	1.024881885528564	0.2660744934082031	2.78580224609375	1.196366287231445	0.2603407897949219	2.77172265625	1.333355285644531	0.2540875091552734	2.777000732421875	1.54244580078125	0.2709786071777344	2.746684814453125	1.507801422119141	0.2821602783203125	2.61886181640625	1.480881530761719	0.3271807250976563	2.482201904296875	1.276944274902344	0.4324039001464844	2.61017333984375	1.202806655883789	0.26393896484375	2.696264892578125	1.172260803222656	0.2461300506591797	2.730373291015625	1.168630264282227	0.1474860534667969	2.719580810546875	1.151811111450195	0.1985074310302734	2.806284423828125	1.507822387695313	0.2561103210449219	2.92085498046875	1.474110290527344	0.2125944519042969	3.08608935546875	1.258289825439453	0.2260937805175781	2.92773681640625	1.327634613037109	0.07895563507080078	2.82960400390625	1.339478302001953	0.06247173309326172
371	12.333333	2.81018798828125	1.02569960975647	0.2651069030761719	2.789952880859375	1.196432739257812	0.2591181030273437	2.773099609375	1.332672943115234	0.2507829132080078	2.777835205078125	1.54107666015625	0.2700867919921875	2.747483642578125	1.506350219726563	0.2804188842773437	2.618743408203125	1.479416717529297	0.3216734924316406	2.4831435546875	1.275953643798828	0.4276066284179688	2.605880126953125	1.197024551391602	0.2581201782226563	2.690492431640625	1.16559375	0.2363363342285156	2.749150634765625	1.159731979370117	0.1504219207763672	2.717511962890625	1.141400894165039	0.2075721282958984	2.807305419921875	1.506741882324219	0.2552741241455078	2.9224208984375	1.474197052001953	0.2131956024169922	3.085470947265625	1.257172821044922	0.2190037994384766	2.931640869140625	1.343121215820313	0.07672509765625	2.83305126953125	1.346391662597656	0.06045530700683593
372	12.366667	2.814631591796875	1.022297277450561	0.267501220703125	2.794628173828125	1.192885604858398	0.2611084594726563	2.777799072265625	1.328895935058594	0.251182113647461	2.7816474609375	1.537042236328125	0.27137841796875	2.751385498046875	1.502194091796875	0.2813609619140625	2.623074462890625	1.472824035644531	0.3218650817871094	2.46936376953125	1.272315734863281	0.4058109436035156	2.60957568359375	1.193450271606445	0.2507312316894531	2.69377197265625	1.163120178222656	0.2262961578369141	2.752141357421875	1.16066796875	0.1401349639892578	2.72152099609375	1.14848796081543	0.1921407623291016	2.811309326171875	1.502908813476562	0.2566221618652344	2.92692919921875	1.469180419921875	0.2172951354980469	3.089741943359375	1.252792709350586	0.2332038116455078	2.940981201171875	1.330506011962891	0.08144152069091797	2.85206103515625	1.357039916992187	0.04447750091552734
373	12.4	2.818540771484375	1.016936853408813	0.2713881225585937	2.79680322265625	1.187161239624023	0.26495361328125	2.778271484375	1.322489898681641	0.2511470031738281	2.781248779296875	1.53071044921875	0.2686750183105469	2.75051123046875	1.496035522460938	0.2775521240234375	2.619885986328125	1.470560028076172	0.3125113830566406	2.4724873046875	1.262307647705078	0.3877404479980469	2.6234091796875	1.193247192382813	0.2384230651855469	2.70611767578125	1.158574401855469	0.2150085601806641	2.753500732421875	1.16985466003418	0.1231087417602539	2.736421875	1.160141357421875	0.1771061096191406	2.8115751953125	1.496405151367187	0.2559388580322265	2.929209716796875	1.464722106933594	0.2215484008789063	3.10626220703125	1.261373718261719	0.2491017150878906	2.9611513671875	1.335576477050781	0.0924200439453125	2.8781787109375	1.346331634521484	0.03801634216308594
374	12.433333	2.81662353515625	1.014616967201233	0.2729303588867187	2.796607421875	1.18292643737793	0.2668283996582032	2.77966015625	1.316819976806641	0.2537794342041015	2.78188037109375	1.522589782714844	0.2696880493164063	2.75130517578125	1.488371490478516	0.2777840270996094	2.620598876953125	1.466561645507813	0.3079375305175781	2.478078125	1.259586334228516	0.3845282287597656	2.6265830078125	1.193158920288086	0.2356927185058594	2.706598388671875	1.158379577636719	0.207978759765625	2.7518759765625	1.171596221923828	0.1167234954833984	2.73580615234375	1.161473831176758	0.1712847442626953	2.81222998046875	1.488654388427734	0.2582615661621094	2.92929345703125	1.459614379882813	0.2253432006835938	3.10384130859375	1.256672119140625	0.2261493835449219	2.981697265625	1.331374237060547	0.05480945205688476	2.894657958984375	1.359890594482422	0.01839191436767578
375	12.466667	2.825788330078125	1.009939482688904	0.2759901428222656	2.803798828125	1.178743255615234	0.270169677734375	2.7855361328125	1.313008178710938	0.2566900329589843	2.785875244140625	1.519984802246094	0.2678431091308594	2.7548515625	1.485647674560547	0.2747983093261719	2.622044921875	1.461689880371094	0.2951816101074219	2.479500244140625	1.249071273803711	0.3590723876953125	2.649904052734375	1.189811981201172	0.2306772918701172	2.729781494140625	1.15274250793457	0.2042709197998047	2.766356689453125	1.171458023071289	0.1096423645019531	2.757900146484375	1.154187423706055	0.1629024810791016	2.817171630859375	1.485817077636719	0.2591691284179687	2.937357177734375	1.456545593261719	0.2376478576660156	3.11239306640625	1.254978958129883	0.2692652282714844	2.990177978515625	1.334844604492188	0.099063720703125	2.907474853515625	1.354359313964844	0.04829163360595703
376	12.5	2.827831787109375	1.003624616861343	0.276431396484375	2.807095458984375	1.172100921630859	0.2701497497558594	2.790083984375	1.306213623046875	0.2572870178222657	2.7893505859375	1.512729370117188	0.2662269897460938	2.758196044921875	1.478465881347656	0.2720003356933594	2.62470068359375	1.454691528320313	0.2837975158691406	2.487031005859375	1.239018585205078	0.3451144104003906	2.664162109375	1.181098541259766	0.226638916015625	2.743888671875	1.145629867553711	0.1985081787109375	2.7813115234375	1.165458892822266	0.104748908996582	2.76807177734375	1.139387069702148	0.1532210540771484	2.82103466796875	1.478662292480469	0.259478271484375	2.94252001953125	1.451638519287109	0.2457113342285156	3.122139892578125	1.253671997070313	0.2661492614746094	3.01367724609375	1.336405181884766	0.08894851684570312	2.924433349609375	1.349357055664063	0.04879052352905273
377	12.533333	2.8300068359375	0.9995969256162643	0.2764478149414062	2.809629150390625	1.167269714355469	0.2705647888183594	2.792908935546875	1.300709564208984	0.2575209045410156	2.793440185546875	1.506080200195313	0.2686036376953125	2.76206884765625	1.472161834716797	0.2732334594726563	2.629127685546875	1.447108337402344	0.2794299926757812	2.4880361328125	1.23322639465332	0.3330975036621094	2.667380126953125	1.173651718139648	0.2210100555419922	2.749916259765625	1.140129440307617	0.2013811798095703	2.786854248046875	1.158058151245117	0.1076136093139648	2.77470947265625	1.134905853271484	0.15022998046875	2.824873779296875	1.472023956298828	0.2622857360839844	2.94568505859375	1.444315673828125	0.2497173004150391	3.11941650390625	1.242306655883789	0.2623643188476563	3.0073955078125	1.342746551513672	0.09844332885742188	2.91896875	1.349578826904297	0.05624018096923828
378	12.566667	2.8309091796875	0.9944886751174927	0.2723198852539063	2.811505615234375	1.162557220458984	0.2681451721191406	2.795554443359375	1.296292846679687	0.2552831726074219	2.798870361328125	1.501881256103516	0.2669701843261719	2.7670341796875	1.468322509765625	0.2716745910644531	2.63325146484375	1.446780914306641	0.2768628540039063	2.49101123046875	1.233906478881836	0.3331592712402344	2.67075390625	1.17046989440918	0.2232714233398438	2.744667236328125	1.120576942443848	0.2034926300048828	2.804271484375	1.132312957763672	0.1209334106445313	2.774147705078125	1.111003723144531	0.1645173034667969	2.82985791015625	1.467384216308594	0.2603790588378906	2.950290283203125	1.437987335205078	0.2464236145019531	3.12326806640625	1.236037673950195	0.271658203125	3.00986083984375	1.325240020751953	0.1018876724243164	2.9166962890625	1.32540966796875	0.07036858367919922
379	12.6	2.832360107421875	0.9934492883682251	0.2719978332519531	2.813726806640625	1.160879028320313	0.2683193359375	2.79849755859375	1.294190979003906	0.2563661193847656	2.80144189453125	1.498901672363281	0.2678763427734375	2.76978515625	1.465440734863281	0.2725004272460937	2.636733642578125	1.443322479248047	0.27865673828125	2.49195751953125	1.231779296875	0.3277749938964844	2.673369873046875	1.170258407592773	0.2215044708251953	2.74686474609375	1.11973078918457	0.2036983795166016	2.804061279296875	1.124466011047363	0.1193077850341797	2.775328857421875	1.106117164611816	0.1675799560546875	2.832366943359375	1.464599090576172	0.2614161071777344	2.9523115234375	1.434677215576172	0.24931591796875	3.125363037109375	1.232867004394531	0.25646044921875	3.027089599609375	1.338732849121094	0.08809754180908203	2.93946923828125	1.334809906005859	0.04454544067382812
380	12.633333	2.83272216796875	0.9925158505439758	0.27183642578125	2.81415576171875	1.159657608032227	0.2680816650390625	2.798978515625	1.292718902587891	0.2558986206054688	2.801804931640625	1.497112457275391	0.2667328186035156	2.770219970703125	1.463707427978516	0.2714486694335937	2.637478515625	1.441191040039063	0.2777326049804688	2.4941806640625	1.229476776123047	0.3280345458984375	2.67488037109375	1.167758590698242	0.2214457397460937	2.748077880859375	1.116928184509277	0.2040863189697266	2.803119873046875	1.118782051086426	0.1183744583129883	2.775580322265625	1.101064567565918	0.1690733032226563	2.832696533203125	1.462865478515625	0.2604012145996094	2.952603271484375	1.433273895263672	0.2493695373535156	3.127027587890625	1.233783493041992	0.2655021362304688	3.02951904296875	1.332867279052734	0.09312017059326172	2.938567626953125	1.330865478515625	0.05734111022949219
381	12.666667	2.834375	0.9916437911987305	0.2711926879882812	2.8162880859375	1.158453887939453	0.2675039367675781	2.801532470703125	1.291271331787109	0.2555224609375	2.8038896484375	1.495267517089844	0.2650772399902344	2.772386962890625	1.461912567138672	0.2696661987304688	2.64029736328125	1.437835845947266	0.2771980895996094	2.4972490234375	1.225692001342773	0.3231392211914063	2.6784384765625	1.160750244140625	0.2203874816894531	2.75565283203125	1.115608207702637	0.206049560546875	2.8110478515625	1.090806579589844	0.124510612487793	2.779474853515625	1.09002791595459	0.1741159210205078	2.8348330078125	1.461114715576172	0.2592938537597656	2.95548876953125	1.434764617919922	0.2520235443115235	3.13314208984375	1.241536270141602	0.2875440979003906	3.0341162109375	1.309075317382812	0.1019366683959961	2.94159716796875	1.310986450195313	0.07112489318847656
382	12.7	2.834375732421875	0.9916381816864014	0.2711926879882812	2.81629052734375	1.158446578979492	0.2675040893554688	2.801536865234375	1.291262725830078	0.2555231781005859	2.80389599609375	1.495256591796875	0.2650785827636719	2.772393310546875	1.461902313232422	0.2696673278808594	2.640304931640625	1.437826080322266	0.2772001953125	2.49725830078125	1.22568620300293	0.3231473388671875	2.678438720703125	1.16073095703125	0.22039404296875	2.75565283203125	1.115587387084961	0.2060661468505859	2.811083984375	1.09074552154541	0.1245654067993164	2.779470458984375	1.089988830566406	0.1741442413330078	2.8348388671875	1.461103851318359	0.2592951965332031	2.955491455078125	1.434743377685547	0.2520341339111328	3.133127197265625	1.241529876708984	0.2877010192871094	3.034125	1.308976257324219	0.1020503082275391	2.941589111328125	1.310964752197266	0.07129816436767578
383	12.733333	2.836745849609375	0.988949987411499	0.2703479919433594	2.819225830078125	1.155438415527344	0.2665408935546875	2.804853515625	1.287877166748047	0.253338134765625	2.808750244140625	1.491472717285156	0.26093017578125	2.77717138671875	1.458456420898437	0.2663332214355469	2.645467041015625	1.435313385009766	0.277342041015625	2.502258544921875	1.224452026367187	0.3253390808105469	2.680466064453125	1.156833160400391	0.2201688232421875	2.759942626953125	1.116571342468262	0.2049671630859375	2.822219482421875	1.082813026428223	0.1323870086669922	2.78001953125	1.082577095031738	0.1729368286132812	2.839291748046875	1.45713037109375	0.2549738616943359	2.957947509765625	1.425974609375	0.2413206939697266	3.12959521484375	1.234148391723633	0.3011895141601563	3.034087646484375	1.275205780029297	0.1067902755737305	2.94141015625	1.296993377685547	0.08663523864746094
384	12.766667	2.83798974609375	0.988110315322876	0.2681498718261719	2.821227294921875	1.15437744140625	0.2634191284179688	2.80753662109375	1.286972686767578	0.2537583770751953	2.805841064453125	1.490196655273437	0.262993896484375	2.775064697265625	1.456374053955078	0.2672851257324219	2.64399072265625	1.429749420166016	0.2746806640625	2.50301025390625	1.221576095581055	0.3366741943359375	2.672000244140625	1.142405563354492	0.2252717132568359	2.753438232421875	1.10569849395752	0.2125321350097656	2.813865478515625	1.074706283569336	0.1374302062988281	2.77879296875	1.076125335693359	0.187999755859375	2.83737744140625	1.456773803710937	0.2576084289550781	2.95696240234375	1.429243743896484	0.246294677734375	3.11886962890625	1.234444427490234	0.3201543884277344	3.042334228515625	1.229531143188477	0.1138592529296875	2.956675537109375	1.270557464599609	0.0934024429321289
385	12.8	2.8389052734375	0.9872643651962281	0.2680970764160156	2.82240283203125	1.153242553710937	0.2634432373046875	2.80893994140625	1.285644775390625	0.2543137664794922	2.808146240234375	1.488387115478516	0.2655843505859375	2.77731103515625	1.454713806152344	0.2696967163085938	2.6465673828125	1.427796173095703	0.2772984008789062	2.509467529296875	1.217118499755859	0.3374700317382813	2.677306640625	1.142940551757813	0.2217738037109375	2.758152099609375	1.106941841125488	0.2050620269775391	2.817658203125	1.081112503051758	0.127567024230957	2.780469970703125	1.077090522766113	0.1721057281494141	2.83945361328125	1.454953796386719	0.259699462890625	2.95875439453125	1.429040252685547	0.244697265625	3.138500732421875	1.239000793457031	0.2751907348632813	3.041775634765625	1.273804351806641	0.08105198669433594	2.952357177734375	1.305884246826172	0.06159061050415039
386	12.833333	2.83892529296875	0.9855040273666382	0.2664430541992188	2.823200439453125	1.151651519775391	0.2648619384765625	2.8098173828125	1.283832336425781	0.2525446472167969	2.814733642578125	1.486452239990234	0.2656158752441406	2.78320458984375	1.453536499023437	0.2706124877929688	2.652248291015625	1.429372680664063	0.2828840026855469	2.510490966796875	1.221009582519531	0.340507080078125	2.6768740234375	1.14122590637207	0.2263604278564453	2.75843994140625	1.107687355041504	0.2080084533691406	2.81997314453125	1.081430702209473	0.1322307281494141	2.781248046875	1.080317558288574	0.1734948577880859	2.844919677734375	1.452277435302734	0.2582416381835937	2.96224462890625	1.420296691894531	0.2395937194824219	3.1306494140625	1.224011444091797	0.2895478210449219	3.035810302734375	1.259895660400391	0.0946234130859375	2.94393896484375	1.289528747558594	0.08518287658691406
387	12.866667	2.838052734375	0.9857451505661011	0.267581298828125	2.8236728515625	1.153068206787109	0.2667510681152344	2.811174560546875	1.286046325683594	0.2530859985351562	2.818112060546875	1.489925506591797	0.2654528503417969	2.78613916015625	1.457112762451172	0.2709270935058594	2.6546865234375	1.431548828125	0.2841640319824218	2.510243408203125	1.22341633605957	0.3432144165039063	2.68028271484375	1.145759155273437	0.2304081115722656	2.75985302734375	1.106862998962402	0.2111154327392578	2.82258251953125	1.07342992401123	0.1383584747314453	2.78028173828125	1.079632499694824	0.1736155700683594	2.848094482421875	1.455235015869141	0.2578433532714844	2.964906005859375	1.420114349365234	0.2366930541992187	3.127044921875	1.221861114501953	0.3049662170410156	3.033481201171875	1.223904373168945	0.1046528549194336	2.9553408203125	1.280518005371094	0.09000151824951172
388	12.9	2.838032470703125	0.985760931968689	0.2676411743164063	2.823603271484375	1.153128021240234	0.2668477478027343	2.81107080078125	1.286153991699219	0.2533042755126953	2.8178994140625	1.490074645996094	0.2660070190429688	2.7859443359375	1.457223724365234	0.2714659423828125	2.65448388671875	1.431568969726563	0.2848413696289063	2.510079345703125	1.223262756347656	0.3437002258300781	2.68011083984375	1.145789443969726	0.2306354064941406	2.759753662109375	1.107004783630371	0.2112954254150391	2.822007568359375	1.073910263061523	0.1379373474121094	2.780352783203125	1.079992736816406	0.1739138793945313	2.847902587890625	1.455405487060547	0.2583017883300781	2.964783203125	1.420732299804687	0.2365960083007813	3.1291728515625	1.222720779418945	0.3003309020996094	3.0338173828125	1.228188735961914	0.1008588104248047	2.9543837890625	1.283395172119141	0.08768002319335938
389	12.933333	2.8393388671875	0.9864537496566772	0.2668060302734375	2.82393505859375	1.153753433227539	0.2654134216308593	2.810531982421875	1.286556793212891	0.2504120788574219	2.814547119140625	1.490818969726563	0.2584139099121094	2.78327490234375	1.457620727539062	0.26553076171875	2.65258935546875	1.432050018310547	0.2853127746582031	2.511512939453125	1.223080215454102	0.3497826538085937	2.67903857421875	1.146442565917969	0.2324300994873047	2.757117431640625	1.10546411895752	0.2112657165527344	2.817212646484375	1.068960235595703	0.1377053833007812	2.775240966796875	1.072951110839844	0.1773213043212891	2.844855224609375	1.456432739257812	0.250597183227539	2.961834228515625	1.422904510498047	0.2275637359619141	3.13551220703125	1.227983871459961	0.2739973449707031	3.03359765625	1.250164627075195	0.07894164276123047	2.945220703125	1.291372436523437	0.07392452239990234
390	12.966667	2.839337890625	0.9864551191329956	0.2668057556152344	2.823934326171875	1.153754989624023	0.2654134521484375	2.81053173828125	1.286558563232422	0.2504129943847656	2.814547119140625	1.490820861816406	0.2584178771972656	2.78327490234375	1.457622589111328	0.2655342407226562	2.652589111328125	1.432051849365234	0.2853156127929687	2.511514404296875	1.223079406738281	0.3497819519042969	2.67903955078125	1.146447387695313	0.2324247894287109	2.757119140625	1.105472724914551	0.2112543792724609	2.8172060546875	1.068977012634277	0.1376831970214844	2.7752421875	1.072966751098633	0.1773016357421875	2.844855224609375	1.456434600830078	0.2506006011962891	2.9618349609375	1.422906677246094	0.2275691375732422	3.13551416015625	1.227990600585938	0.2740179443359375	3.03360205078125	1.250161163330078	0.07895968627929688	2.945212158203125	1.291342498779297	0.07395067596435546
391	13	2.836014892578125	0.9816411762237549	0.2740589599609375	2.82039892578125	1.1506201171875	0.2605909118652344	2.80858935546875	1.286091857910156	0.2551897125244141	2.81410205078125	1.493060241699219	0.2621662292480469	2.78163134765625	1.459779388427734	0.26720654296875	2.647036865234375	1.444457366943359	0.2831902770996094	2.514023681640625	1.227753936767578	0.3530163269042969	2.68243212890625	1.152098617553711	0.2309775695800781	2.762144287109375	1.111828414916992	0.2093792114257813	2.821348876953125	1.098263732910156	0.1260647735595703	2.783141845703125	1.093750877380371	0.1621323394775391	2.844969482421875	1.457872619628906	0.2568131408691406	2.96568212890625	1.436097564697266	0.2303368682861328	3.153873046875	1.245399719238281	0.2504041137695313	3.008218017578125	1.256358062744141	0.08043049621582031	2.930840576171875	1.316378356933594	0.06637567138671875
392	13.033333	2.828870361328125	0.9827441177368164	0.2811377868652344	2.81524658203125	1.151263916015625	0.2612215270996094	2.80521044921875	1.286970306396484	0.25885693359375	2.80975927734375	1.494046630859375	0.2629453125	2.777330810546875	1.460701629638672	0.2678489990234375	2.64236669921875	1.447480743408203	0.2825831604003906	2.515423828125	1.229889114379883	0.3605113830566406	2.67846826171875	1.153159240722656	0.2320158843994141	2.75673681640625	1.108547203063965	0.2139425201416016	2.81956298828125	1.111031814575195	0.1322239379882812	2.784783447265625	1.101704917907715	0.1672364196777344	2.840864990234375	1.458917083740234	0.2586879577636719	2.9615244140625	1.436026245117187	0.2328995208740234	3.147408447265625	1.242836517333984	0.2506233520507812	3.0063486328125	1.23630029296875	0.07658478546142578	2.9202373046875	1.284929595947266	0.07375121307373046
393	13.066667	2.826515380859375	0.9851377239227295	0.2777354125976563	2.8138203125	1.155464767456055	0.2598806762695313	2.805003173828125	1.29246826171875	0.2589736328125	2.8151533203125	1.501145172119141	0.2638978271484375	2.781677490234375	1.468351196289063	0.2693709716796875	2.645387939453125	1.454674255371094	0.2825174560546875	2.513357177734375	1.238597091674805	0.3639774169921875	2.672363525390625	1.150533584594727	0.2343396301269531	2.75405712890625	1.113222869873047	0.2114166259765625	2.805808349609375	1.112661247253418	0.1211956176757813	2.778000732421875	1.108578910827637	0.1608419952392578	2.845496826171875	1.464920867919922	0.2588079833984375	2.965550048828125	1.437051300048828	0.2299033203125	3.137084228515625	1.227209014892578	0.231328628540039	3.00428564453125	1.19213639831543	0.05174990081787109	2.924435791015625	1.251014236450195	0.04090251159667969
394	13.1	2.825408935546875	0.9866470279693603	0.2786790771484375	2.81254541015625	1.157470306396484	0.2609624633789063	2.80363720703125	1.294862854003906	0.2604415283203125	2.81300390625	1.504159515380859	0.2659490966796875	2.779615478515625	1.471117340087891	0.2716214599609375	2.64318798828125	1.457032287597656	0.2868596801757812	2.513177978515625	1.240083389282227	0.371668212890625	2.670507080078125	1.152678100585937	0.2384875335693359	2.753017822265625	1.116626205444336	0.2154048461914063	2.80279443359375	1.122069343566894	0.1239013748168945	2.778032958984375	1.114487205505371	0.1651476135253906	2.84353759765625	1.467973052978516	0.2604707946777344	2.96563623046875	1.446236511230469	0.2333410186767578	3.147431396484375	1.244373886108398	0.2242855529785156	3.005787109375	1.231723693847656	0.0476976318359375	2.92206689453125	1.286488952636719	0.0506844367980957
395	13.133333	2.82185791015625	0.9904587259292602	0.283276123046875	2.8089521484375	1.161907791137695	0.2643438720703125	2.800524658203125	1.299931823730469	0.2634841918945313	2.80873583984375	1.510266052246094	0.2634774475097656	2.77586572265625	1.477032318115234	0.27204736328125	2.639911376953125	1.465165130615234	0.296242919921875	2.505949462890625	1.254857116699219	0.3942739868164062	2.65065283203125	1.161811477661133	0.24945751953125	2.737354248046875	1.128522583007812	0.2399197387695312	2.78544140625	1.12797582244873	0.146845199584961	2.7586279296875	1.124329574584961	0.1721248931884766	2.83926025390625	1.473977844238281	0.2569144287109375	2.9602314453125	1.451772735595703	0.2232888488769531	3.146887939453125	1.253294235229492	0.2061769714355469	2.975332763671875	1.330270416259766	0.07772373962402344	2.878949462890625	1.332685546875	0.04927421188354492
396	13.166667	2.815499755859375	0.9991571045517922	0.2806820068359375	2.801099365234375	1.169469787597656	0.259187255859375	2.79287451171875	1.306933258056641	0.26080810546875	2.803099365234375	1.516317504882812	0.2614017639160156	2.770413330078125	1.483494903564453	0.271111083984375	2.6364951171875	1.470126647949219	0.301776611328125	2.5081669921875	1.259369781494141	0.4033316345214844	2.647109375	1.162793731689453	0.2566204223632813	2.735529052734375	1.138097702026367	0.2418813781738281	2.784237060546875	1.128535278320312	0.1501093444824219	2.757901123046875	1.122248863220215	0.1863580322265625	2.832853271484375	1.479918792724609	0.2534761962890625	2.950352783203125	1.4525	0.2138866729736328	3.129398681640625	1.248276763916016	0.2014394989013672	2.949564697265625	1.324130065917969	0.08594088745117187	2.854600830078125	1.335304718017578	0.05628313446044922
397	13.2	2.81107080078125	1.002762041330338	0.2819464416503906	2.7960859375	1.172906539916992	0.2563740844726562	2.788162109375	1.310747406005859	0.2555845336914063	2.799433349609375	1.520615112304688	0.2556751708984375	2.767264892578125	1.487850128173828	0.2676362609863281	2.634919189453125	1.473707214355469	0.3055213317871094	2.50473779296875	1.271952819824219	0.4234717407226563	2.63335693359375	1.174363052368164	0.2674396057128906	2.7186083984375	1.150450271606445	0.2382877044677734	2.7825693359375	1.130686233520508	0.1579129333496094	2.73980810546875	1.122074890136719	0.1984406127929688	2.82846240234375	1.483994293212891	0.245633056640625	2.940672607421875	1.452351684570313	0.1944926910400391	3.09690966796875	1.229964324951172	0.1737184448242187	2.91943798828125	1.329686096191406	0.07244450378417969	2.823654296875	1.34864794921875	0.04921126556396484
398	13.233333	2.806837158203125	1.005878796100616	0.2750755615234375	2.789923583984375	1.176044158935547	0.2518267364501953	2.781254638671875	1.313732513427734	0.2505450592041016	2.79127880859375	1.523501708984375	0.2517826843261719	2.760121826171875	1.490458435058594	0.2653998718261719	2.631667236328125	1.479806610107422	0.3154783935546875	2.5113916015625	1.274491485595703	0.4372825927734375	2.631884521484375	1.176746017456055	0.2752202758789062	2.71347705078125	1.151668395996094	0.2379359588623047	2.77218603515625	1.142085098266602	0.1519899291992187	2.728846923828125	1.121259239196777	0.1942556457519531	2.81982666015625	1.487179046630859	0.2396639862060547	2.928376220703125	1.457142700195313	0.1805186920166016	3.09327490234375	1.240561401367188	0.1711891937255859	2.9068330078125	1.323738067626953	0.07148722076416016	2.810271240234375	1.336880157470703	0.04778339004516602
399	13.266667	2.802484619140625	1.010791367530823	0.2721900329589844	2.787413330078125	1.182149200439453	0.2524663238525391	2.780423583984375	1.320394622802734	0.2523122100830078	2.787716796875	1.530893127441406	0.2581282653808594	2.75748046875	1.496991241455078	0.2722464599609375	2.63185888671875	1.483516021728516	0.3295694580078125	2.51002392578125	1.285370513916016	0.46307470703125	2.618221435546875	1.186204544067383	0.2924024963378906	2.701968017578125	1.161860961914063	0.2588223571777344	2.746917724609375	1.144206481933594	0.1657344818115234	2.712613037109375	1.14356217956543	0.2015870666503906	2.816326416015625	1.495153839111328	0.2439703369140625	2.922207275390625	1.465137451171875	0.1793282318115234	3.0826328125	1.243992172241211	0.173424560546875	2.90008056640625	1.335297698974609	0.07194244384765625	2.804811767578125	1.347041931152344	0.04175788116455078
400	13.3	2.795757568359375	1.01549243927002	0.2756662902832031	2.78058056640625	1.186915832519531	0.2570456848144531	2.77260595703125	1.325038909912109	0.2541338195800781	2.78146875	1.535482360839844	0.2567831726074219	2.7517197265625	1.501985137939453	0.2727381591796875	2.630747314453125	1.492733245849609	0.3399521484375	2.510561279296875	1.300972625732422	0.4837309265136719	2.60701708984375	1.195083358764649	0.3101644592285156	2.69377001953125	1.166840454101562	0.2900369567871094	2.70899462890625	1.147964599609375	0.188040283203125	2.6973828125	1.159594039916992	0.2153120880126953	2.809158447265625	1.499375885009766	0.2417970123291016	2.908888671875	1.467167694091797	0.1690104370117188	3.07368896484375	1.249300689697266	0.1721407623291016	2.88693017578125	1.323672180175781	0.0648011703491211	2.79204541015625	1.342053314208984	0.03689801025390625
401	13.333333	2.7879345703125	1.022947757720947	0.2674899597167969	2.77392822265625	1.195117385864258	0.2552023468017578	2.766177978515625	1.333331298828125	0.2532424621582031	2.7789736328125	1.543620300292969	0.2583471374511719	2.74997216796875	1.510348510742187	0.2761109924316406	2.633992431640625	1.501445953369141	0.3517687683105469	2.52191162109375	1.309208801269531	0.5015535888671875	2.60034228515625	1.200481811523437	0.3206851501464844	2.688160400390625	1.172843338012695	0.3045399169921875	2.69257470703125	1.157551086425781	0.2008683624267578	2.6811337890625	1.180116973876953	0.2178249359130859	2.804757568359375	1.507294769287109	0.2406656951904297	2.8994931640625	1.479965209960938	0.1595857391357422	3.07232470703125	1.268997039794922	0.1416229400634766	2.879826171875	1.332640991210937	0.03735674285888672	2.783427490234375	1.347455413818359	0.012529052734375
402	13.366667	2.78190625	1.027916896820068	0.2678134460449219	2.766698486328125	1.201513702392578	0.2550029144287109	2.758826416015625	1.340972473144531	0.2534267272949219	2.776573974609375	1.552696594238281	0.2618759155273437	2.74728955078125	1.519424011230469	0.2803127136230469	2.63417041015625	1.507091522216797	0.3618868408203125	2.532216796875	1.314333923339844	0.52220654296875	2.5977666015625	1.206648712158203	0.3332383422851563	2.687764404296875	1.180337448120117	0.3231133422851563	2.675654296875	1.167542938232422	0.2187606353759766	2.658247802734375	1.192509506225586	0.2196195068359375	2.801078369140625	1.515841613769531	0.2423892822265625	2.893823974609375	1.481892517089844	0.1597106475830078	3.042891845703125	1.250666015625	0.1406482086181641	2.85528369140625	1.334692230224609	0.0374042854309082	2.75779736328125	1.349636444091797	0.01322722625732422
403	13.4	2.76952587890625	1.034373119354248	0.2621132507324219	2.754680419921875	1.20749494934082	0.2551186981201172	2.74800244140625	1.346325561523438	0.2580899353027344	2.76784765625	1.556904418945313	0.2648385620117187	2.73997509765625	1.524024108886719	0.2854437561035156	2.63358056640625	1.514094787597656	0.3748716125488281	2.546194091796875	1.318124755859375	0.5377031860351562	2.6005400390625	1.218148559570313	0.3423531188964844	2.689411865234375	1.190341323852539	0.3305956420898438	2.663544677734375	1.17253564453125	0.2300619812011719	2.6501845703125	1.191081253051758	0.2261711883544922	2.790373291015625	1.520029296875	0.2436478729248047	2.873679443359375	1.482040618896484	0.1539316101074219	2.98532080078125	1.231510314941406	0.1440960235595703	2.798451171875	1.329880340576172	0.05568962478637695	2.704257080078125	1.350327178955078	0.02531453323364258
404	13.433333	2.75951904296875	1.03285595703125	0.2587214050292969	2.745976806640625	1.205880752563476	0.2529070739746094	2.74104736328125	1.344564666748047	0.2567891235351563	2.76494140625	1.554493041992187	0.2606724243164062	2.73781689453125	1.522309265136719	0.2831351318359375	2.6401103515625	1.514307250976562	0.3818777770996094	2.5593779296875	1.322461791992187	0.552250244140625	2.595373779296875	1.218126525878906	0.3553135986328125	2.683220947265625	1.190132461547852	0.3384628295898438	2.653934814453125	1.176652938842774	0.2383510894775391	2.645501953125	1.190480072021484	0.237455322265625	2.78547216796875	1.517126098632812	0.2384947357177734	2.8697626953125	1.485247650146484	0.147586181640625	3.0008466796875	1.244996627807617	0.1331288909912109	2.801830322265625	1.316850830078125	0.0465638427734375	2.70664306640625	1.34121142578125	0.02353542137145996
405	13.466667	2.755205078125	1.033380252838135	0.2561482543945313	2.741580078125	1.207563446044922	0.2490148162841797	2.739022216796875	1.347247009277344	0.2539116516113281	2.7669453125	1.558178894042969	0.25678515625	2.74000341796875	1.52624755859375	0.2805014953613281	2.650280029296875	1.521779174804688	0.3880242309570313	2.57565380859375	1.328963287353516	0.5629913940429687	2.60020849609375	1.224915649414063	0.3623693542480469	2.688499267578125	1.196495223999023	0.3449181213378906	2.64523828125	1.18643115234375	0.2487745361328125	2.642038818359375	1.190975006103516	0.2414418792724609	2.786030517578125	1.520202697753906	0.2336440887451172	2.86876025390625	1.487262237548828	0.1404494323730469	3.047992919921875	1.279494873046875	0.1109363708496094	2.839261474609375	1.341134246826172	0.03592642974853515	2.747544677734375	1.367911865234375	0.001318652153015137
406	13.5	2.756322265625	1.032273448944092	0.2573249816894531	2.739509765625	1.207363311767578	0.2476133422851562	2.73707763671875	1.348095245361328	0.2523859710693359	2.7659306640625	1.560489013671875	0.2560660095214844	2.740482421875	1.528051940917969	0.2814166259765625	2.6591923828125	1.521161560058594	0.3966092224121094	2.595736328125	1.323583984375	0.5737919921875	2.60951220703125	1.225023040771484	0.3675236206054687	2.696840087890625	1.19586604309082	0.3437670593261719	2.64045751953125	1.186361663818359	0.2536851196289063	2.639167724609375	1.191689208984375	0.2429584808349609	2.78333154296875	1.522510864257812	0.2309296875	2.86216552734375	1.490885498046875	0.1327055206298828	3.048333984375	1.293809875488281	0.07103065490722656	2.833692138671875	1.356111724853516	0.009108562469482422	2.737459228515625	1.382738067626953	-0.01350582122802734
407	13.533333	2.757766845703125	1.029156345367432	0.2571029663085938	2.74176123046875	1.204764114379883	0.2464095306396484	2.741728515625	1.345888732910156	0.2518837432861328	2.767287353515625	1.559326110839844	0.2546780395507813	2.743512939453125	1.526345275878906	0.281186767578125	2.667511962890625	1.521475036621094	0.4005077514648437	2.6141376953125	1.326548767089844	0.5849868774414062	2.615276123046875	1.226799499511719	0.3781160583496094	2.698993408203125	1.197708770751953	0.3429474182128906	2.6379208984375	1.191012298583984	0.2553483276367188	2.620343994140625	1.200608703613281	0.2498039245605469	2.784175048828125	1.521569152832031	0.2286092071533203	2.859720458984375	1.494270050048828	0.1261114807128906	3.042229248046875	1.303534332275391	0.0364003791809082	2.81977294921875	1.357809204101562	-0.004318777561187744	2.721556640625	1.385309906005859	-0.01604519844055176
408	13.566667	2.75804345703125	1.027632476806641	0.2577076721191406	2.741650390625	1.204279495239258	0.2465340423583984	2.74272265625	1.346265563964844	0.2523350982666016	2.769455078125	1.560910766601562	0.2547221832275391	2.746852294921875	1.527695922851563	0.2824879760742188	2.67714794921875	1.524072937011719	0.4066465454101563	2.638965576171875	1.322696044921875	0.5904962768554688	2.62183349609375	1.21806559753418	0.3851590270996094	2.701041748046875	1.192055572509766	0.3376759338378906	2.63514697265625	1.191138092041016	0.2525399932861328	2.620410888671875	1.200610961914063	0.2526735076904297	2.784863037109375	1.522974792480469	0.2274525909423828	2.862495849609375	1.502066009521484	0.1239850845336914	3.05519384765625	1.324780517578125	0.02326624870300293	2.823461669921875	1.34746240234375	-0.0002017542719841003	2.722135498046875	1.367516754150391	0.001387424349784851
409	13.6	2.757773193359375	1.029109083175659	0.2571840209960938	2.742685791015625	1.206074203491211	0.2473527984619141	2.7453134765625	1.348108764648438	0.2538110961914062	2.77011083984375	1.563147583007813	0.2542304077148437	2.748946044921875	1.529827697753906	0.28304248046875	2.685	1.52116796875	0.41012841796875	2.657083251953125	1.320825561523437	0.59720703125	2.63699853515625	1.220378814697266	0.3898801879882812	2.708657958984375	1.192195510864258	0.3325366821289062	2.627008056640625	1.189242553710937	0.2623124084472656	2.609096923828125	1.198374389648438	0.262287353515625	2.7847744140625	1.525207336425781	0.2264993133544922	2.85057763671875	1.493455047607422	0.117619758605957	3.060140625	1.346009490966797	0.002913296222686768	2.863455810546875	1.234842254638672	0.06453092956542969	2.790421142578125	1.189160949707031	0.1216750411987305
410	13.633333	2.759950439453125	1.024731267929077	0.25844873046875	2.7419765625	1.200629409790039	0.2480320434570313	2.742798583984375	1.342123870849609	0.2534188079833984	2.766348876953125	1.556373657226563	0.2526799468994141	2.748086181640625	1.52295458984375	0.2829722290039062	2.695617431640625	1.519344848632812	0.4147904968261719	2.6769892578125	1.320404235839844	0.6027920532226563	2.6494228515625	1.218231521606445	0.39828466796875	2.718325927734375	1.18561882019043	0.3405957641601562	2.636967529296875	1.178921524047852	0.2709962158203125	2.6196513671875	1.189419662475586	0.27269091796875	2.77861767578125	1.518798034667969	0.2236899719238281	2.840150634765625	1.500186859130859	0.1100497894287109	3.039240966796875	1.341023773193359	-0.004728138446807861	2.868108154296875	1.198230926513672	0.06380619049072266	2.784887939453125	1.170769256591797	0.1178028945922852
411	13.666667	2.7638603515625	1.021313869476318	0.2586918029785156	2.74604052734375	1.197783096313477	0.2472795257568359	2.747565185546875	1.339797912597656	0.2516178131103516	2.766350341796875	1.555263000488281	0.2501799774169922	2.750375244140625	1.521288696289063	0.281404052734375	2.704852294921875	1.513250122070313	0.4161063842773438	2.70380908203125	1.321059326171875	0.6132162475585937	2.654713134765625	1.211935943603516	0.4155508422851563	2.717290771484375	1.182507461547851	0.3490632629394531	2.640587158203125	1.173558776855469	0.2740675659179688	2.633158203125	1.179414474487305	0.2839046630859375	2.777968994140625	1.517879028320313	0.2203978424072266	2.8380205078125	1.503246185302734	0.1048790435791016	3.01651025390625	1.332508209228516	-0.0280701732635498	2.85303271484375	1.185081344604492	0.05124340057373047	2.777646484375	1.15372590637207	0.1145090789794922
412	13.7	2.76540087890625	1.017220018386841	0.2587513732910156	2.75117822265625	1.193807083129883	0.2468506317138672	2.755701171875	1.335633453369141	0.2506425933837891	2.76922509765625	1.551283508300781	0.2503623046875	2.75556298828125	1.516706481933594	0.2819451293945313	2.71668408203125	1.505781585693359	0.4183664245605469	2.725447509765625	1.307711181640625	0.6089774169921875	2.6653671875	1.204259262084961	0.4115624084472656	2.722174072265625	1.170461624145508	0.3421713562011719	2.644039306640625	1.163448211669922	0.2686127624511719	2.63325927734375	1.172671539306641	0.2824158020019531	2.7803134765625	1.514478332519531	0.2197490386962891	2.83407373046875	1.507126739501953	0.1006404495239258	2.99665234375	1.329216369628906	-0.04235091781616211	2.84669482421875	1.17304899597168	0.04577811813354492	2.775718994140625	1.132870590209961	0.1089910736083984
413	13.733333	2.765874267578125	1.013587552070618	0.2567881469726562	2.749648681640625	1.18943424987793	0.2479422454833984	2.75297216796875	1.330638000488281	0.2535736541748047	2.77140380859375	1.545001953125	0.25106201171875	2.75898779296875	1.511060363769531	0.2835215454101562	2.728709716796875	1.503140380859375	0.4216994323730469	2.749755126953125	1.3000234375	0.6042098999023438	2.671235595703125	1.198129913330078	0.4137052917480469	2.72568994140625	1.167845428466797	0.3414190063476563	2.643090087890625	1.157805953979492	0.274002685546875	2.63223291015625	1.16867790222168	0.287470458984375	2.77966455078125	1.507946655273438	0.2201872863769531	2.825170654296875	1.499276702880859	0.09835954284667969	2.985944091796875	1.329971588134766	-0.0544876594543457	2.84137841796875	1.174822204589844	0.04150868225097656	2.77594091796875	1.134816268920898	0.1098920135498047
414	13.766667	2.77008203125	1.01177158164978	0.2543346862792969	2.750653564453125	1.186749099731445	0.2475768432617187	2.75174462890625	1.327429290771484	0.2543904418945312	2.77171240234375	1.540892272949219	0.2558517761230469	2.760422607421875	1.506443634033203	0.2879266052246094	2.73636376953125	1.488546478271484	0.4258762512207031	2.774540771484375	1.287253784179688	0.606146728515625	2.6787158203125	1.192839126586914	0.42076708984375	2.724396484375	1.161623962402344	0.3434266357421875	2.643946533203125	1.152812393188477	0.2738799133300781	2.640345703125	1.159773498535156	0.2928960571289063	2.778360107421875	1.504611541748047	0.2239613800048828	2.816085205078125	1.491642181396484	0.1003682250976562	2.96770751953125	1.323204162597656	-0.06074508285522461	2.834041015625	1.160602691650391	0.03668610763549805	2.771919921875	1.121291770935058	0.1079535675048828
415	13.8	2.77286962890625	1.009054353713989	0.2530834655761719	2.75280810546875	1.183785858154297	0.2456568450927734	2.75395458984375	1.324390289306641	0.2515441131591797	2.775678466796875	1.537461853027344	0.2559603424072265	2.765575927734375	1.502539520263672	0.287857666015625	2.747791259765625	1.477871154785156	0.4255940856933594	2.793834228515625	1.278107391357422	0.6053841552734375	2.683928955078125	1.189984161376953	0.4250229187011719	2.7263447265625	1.162183135986328	0.3446759338378906	2.646611328125	1.153760833740234	0.2743958740234375	2.64377392578125	1.157763610839844	0.2966331176757813	2.780583740234375	1.501757873535156	0.2231778106689453	2.8104833984375	1.485329345703125	0.0979790267944336	2.9569755859375	1.320965606689453	-0.07147415161132813	2.829445068359375	1.159162384033203	0.03466287231445313	2.7691494140625	1.122168342590332	0.1085673446655273
416	13.833333	2.7749580078125	1.005241696357727	0.2535008544921875	2.759921630859375	1.179271881103516	0.2476861267089844	2.764539306640625	1.318735260009765	0.2548648071289062	2.776504150390625	1.531063110351563	0.2579732360839844	2.7689970703125	1.496107452392578	0.2900268859863281	2.756237548828125	1.474121948242187	0.4277439575195313	2.81006982421875	1.273505401611328	0.6013638916015625	2.695340576171875	1.188564758300781	0.4245878601074219	2.73056591796875	1.159449371337891	0.3420635375976562	2.650000732421875	1.147725326538086	0.2744085083007812	2.64766650390625	1.15303076171875	0.3004935913085938	2.7820478515625	1.495732391357422	0.2254053955078125	2.80786376953125	1.483723205566406	0.09975664520263672	2.942718994140625	1.312360992431641	-0.06917285919189453	2.82321875	1.148275329589844	0.03917127227783203	2.766089111328125	1.108205284118652	0.1129764633178711
417	13.866667	2.77515478515625	1.00504194688797	0.2536076965332031	2.7602275390625	1.178896347045898	0.2477656860351563	2.7650869140625	1.318200286865234	0.2550272979736328	2.777526123046875	1.530272216796875	0.2584542541503906	2.77009130859375	1.495313293457031	0.2904454345703125	2.758494873046875	1.472931518554688	0.4280521240234375	2.816125244140625	1.271828369140625	0.5994326171875	2.698781494140625	1.186861999511719	0.4247033081054687	2.73250732421875	1.156558792114258	0.34209326171875	2.65115283203125	1.144566314697266	0.2756137390136719	2.6492578125	1.149174133300781	0.3018810119628906	2.782841064453125	1.495024322509766	0.2258340301513672	2.80782958984375	1.483137817382812	0.1001449661254883	2.94050341796875	1.311654571533203	-0.0699127197265625	2.821395751953125	1.14792399597168	0.03888697814941406	2.76455419921875	1.107813987731934	0.112746452331543
418	13.9	2.7695380859375	1.003075670480728	0.2532553405761719	2.758750244140625	1.176337036132812	0.2477912292480469	2.76716064453125	1.314757293701172	0.25476953125	2.7811455078125	1.525612243652344	0.2588667297363281	2.775376708984375	1.490658508300781	0.2908340759277344	2.771142578125	1.471837219238281	0.4286585998535156	2.8298388671875	1.267992309570313	0.5941199340820312	2.7111123046875	1.182864181518555	0.4219533081054688	2.730327392578125	1.143701416015625	0.3389776611328125	2.650807861328125	1.141448394775391	0.2701494140625	2.655437744140625	1.142840774536133	0.3015961303710937	2.784298095703125	1.490745574951172	0.2259292907714844	2.80815625	1.482610656738281	0.1004061279296875	2.933207275390625	1.306798706054688	-0.06868647003173828	2.819745849609375	1.140074676513672	0.03907557678222656	2.762635498046875	1.101369354248047	0.1127528610229492
419	13.933333	2.769154296875	1.001797594070435	0.2518765869140625	2.76318994140625	1.1754111328125	0.2464062957763672	2.77557421875	1.31362158203125	0.2535178985595703	2.78513232421875	1.52489599609375	0.2558125915527344	2.780619140625	1.490055206298828	0.2881517944335937	2.7789423828125	1.471574554443359	0.4261735534667969	2.84646240234375	1.26581689453125	0.5861099853515624	2.710130126953125	1.179108978271484	0.4281564331054687	2.714644775390625	1.136116241455078	0.3449025268554687	2.64987353515625	1.132058471679688	0.2620220031738281	2.655345947265625	1.143638931274414	0.3066435852050781	2.788502197265625	1.48982339477539	0.2230677642822265	2.809711181640625	1.481386901855469	0.09700049591064454	2.932978759765625	1.302719299316406	-0.07070771026611328	2.813270263671875	1.140283126831055	0.03717737579345703	2.76044189453125	1.09905396270752	0.1127507934570312
420	13.966667	2.76628076171875	1.001036596059799	0.2514999237060547	2.763779541015625	1.174913558959961	0.2471570739746094	2.779010009765625	1.312906494140625	0.2552040252685547	2.787036376953125	1.5244208984375	0.2577533874511719	2.782640869140625	1.489485137939453	0.2900661010742188	2.78078173828125	1.467262573242188	0.4276520690917969	2.8516279296875	1.259484527587891	0.5838784790039062	2.71644091796875	1.179294387817383	0.4212912292480469	2.705062255859375	1.129138198852539	0.3427434692382813	2.6520673828125	1.131812850952148	0.2517262725830078	2.6568046875	1.139267059326172	0.3022977600097656	2.79079541015625	1.489378051757813	0.2249592590332031	2.81206591796875	1.477919769287109	0.09903063201904297	2.9318447265625	1.297973571777344	-0.07021145629882812	2.811417236328125	1.134780380249024	0.0361309814453125	2.757481201171875	1.093364807128906	0.1109303970336914
421	14	2.764798095703125	1.000802808761597	0.251503173828125	2.765685546875	1.174671493530274	0.2484209594726562	2.7837666015625	1.312241424560547	0.2570832214355468	2.791382568359375	1.523705261230469	0.2599324951171875	2.78737158203125	1.488713653564453	0.2922140808105469	2.7866748046875	1.467789123535156	0.4299729614257812	2.852309814453125	1.254634552001953	0.5810101928710938	2.71384326171875	1.178373275756836	0.4193874206542968	2.70590478515625	1.123509178161621	0.3436469421386719	2.652759033203125	1.131681762695313	0.2530822448730469	2.651509033203125	1.13913053894043	0.3003753967285156	2.794895751953125	1.488738464355469	0.2270506439208984	2.812778564453125	1.478390777587891	0.1005387573242188	2.929190673828125	1.298945068359375	-0.0714316635131836	2.807498046875	1.136114608764649	0.03387725448608398	2.754847412109375	1.094852203369141	0.1096312713623047
422	14.033333	2.76567236328125	0.9975444178581238	0.2514813232421875	2.766087890625	1.171235229492188	0.2475223846435547	2.783822998046875	1.308753723144531	0.2556227111816406	2.792495361328125	1.519963500976563	0.2594895629882812	2.788340087890625	1.484868591308594	0.2915743103027344	2.787797119140625	1.463145721435547	0.4290789794921875	2.850234130859375	1.246467315673828	0.5759537963867187	2.709421142578125	1.170362533569336	0.4165946350097656	2.7012041015625	1.118832862854004	0.3386812438964844	2.649162353515625	1.121615425109863	0.2472673950195312	2.6524287109375	1.133972793579102	0.2955908508300781	2.7958017578125	1.485172393798828	0.2264658355712891	2.813455810546875	1.474717590332031	0.1000515060424805	2.93402099609375	1.297183502197266	-0.07062919616699219	2.8068916015625	1.13771647644043	0.03292620849609375	2.753423095703125	1.095905708312988	0.1076745452880859
423	14.066667	2.76481640625	0.9958817524909973	0.2513091583251953	2.768142578125	1.170169097900391	0.2485150909423828	2.78833544921875	1.307789916992188	0.2573941040039063	2.792672119140625	1.519888122558594	0.2600719299316406	2.789420654296875	1.484771484375	0.2924833679199219	2.7903330078125	1.4609375	0.4301279907226562	2.85294482421875	1.242546188354492	0.5761087036132813	2.71157177734375	1.175422821044922	0.4121586608886719	2.695780029296875	1.119908210754395	0.3378389587402344	2.651794921875	1.122360725402832	0.241874755859375	2.651274658203125	1.143812881469727	0.2903554992675781	2.79651806640625	1.484868408203125	0.2271040191650391	2.813118896484375	1.474252227783203	0.1001091003417969	2.93529833984375	1.296543121337891	-0.07077822113037109	2.8106591796875	1.135453475952148	0.03503064727783203	2.7546826171875	1.095548805236816	0.1094598922729492
424	14.1	2.76490576171875	0.9988211070299149	0.2513976135253906	2.77063818359375	1.171719848632812	0.2453880157470703	2.7882958984375	1.308903991699219	0.2497134246826172	2.791346923828125	1.519236877441406	0.2607880859375	2.788649658203125	1.483087829589844	0.2915713806152344	2.79032275390625	1.455660705566406	0.4275218200683594	2.847499267578125	1.240113357543945	0.5763812255859375	2.708941162109375	1.175083755493164	0.4114140319824219	2.69661328125	1.121376556396484	0.3359661254882813	2.6512841796875	1.122224105834961	0.2414360504150391	2.649500732421875	1.143549835205078	0.2903614807128906	2.795052734375	1.485833343505859	0.2266495971679688	2.812810791015625	1.469846160888672	0.1013087921142578	2.9369482421875	1.298614624023438	-0.0716201400756836	2.809197021484375	1.141986907958984	0.03363634490966797	2.754936279296875	1.101673553466797	0.1081358413696289
425	14.133333	2.765259033203125	0.9988170665502548	0.2514538421630859	2.77106396484375	1.171632888793945	0.2453912353515625	2.788813720703125	1.308741973876953	0.2497110900878906	2.791963623046875	1.518986328125	0.2606203002929687	2.789184814453125	1.482879699707031	0.2914128112792969	2.79056494140625	1.455521118164063	0.4273161010742187	2.847185546875	1.240165573120117	0.5764462890625	2.709228759765625	1.175137802124024	0.4111142272949219	2.6973291015625	1.121419441223145	0.3356580200195313	2.65268115234375	1.122140815734863	0.2408559265136719	2.65126416015625	1.143675323486328	0.2895467834472656	2.79571630859375	1.485568725585938	0.2265312347412109	2.81395703125	1.469368804931641	0.1013461074829102	2.939485595703125	1.297915649414062	-0.07015724182128906	2.811316162109375	1.141422821044922	0.03456654357910156	2.757226318359375	1.101026832580566	0.1090837249755859
426	14.166667	2.7652470703125	0.9988237957954407	0.2514684143066406	2.771036376953125	1.171641906738281	0.2454237365722656	2.788765625	1.308754302978516	0.249751953125	2.791830810546875	1.51900048828125	0.260676025390625	2.789063720703125	1.482890380859375	0.2914659729003906	2.79042333984375	1.455545318603516	0.4273731079101563	2.846962646484375	1.240274215698242	0.5766589965820312	2.70917333984375	1.175126388549805	0.4112323608398438	2.69735693359375	1.121361312866211	0.3357955932617188	2.65279541015625	1.122023300170898	0.2409516906738281	2.65128759765625	1.143573135375977	0.2896409606933594	2.795599609375	1.485586517333984	0.2265847625732422	2.8138798828125	1.469399993896484	0.1014027862548828	2.939568115234375	1.298025421142578	-0.07006526184082031	2.811457275390625	1.141448654174805	0.03460791015625	2.7574189453125	1.100997222900391	0.1091333923339844
427	14.2	2.7652470703125	0.9988237957954407	0.2514684143066406	2.771036376953125	1.171641906738281	0.2454237365722656	2.788765625	1.308754302978516	0.249751953125	2.791830810546875	1.51900048828125	0.260676025390625	2.789063720703125	1.482890380859375	0.2914659729003906	2.79042333984375	1.455545318603516	0.4273731079101563	2.846962646484375	1.240274215698242	0.5766589965820312	2.70917333984375	1.175126388549805	0.4112323608398438	2.69735693359375	1.121361312866211	0.3357955932617188	2.65279541015625	1.122023300170898	0.2409516906738281	2.65128759765625	1.143573135375977	0.2896409606933594	2.795599609375	1.485586517333984	0.2265847625732422	2.8138798828125	1.469399993896484	0.1014027862548828	2.939568115234375	1.298025421142578	-0.07006526184082031	2.811457275390625	1.141448654174805	0.03460791015625	2.7574189453125	1.100997222900391	0.1091333923339844
428	14.233333	2.771430419921875	1.002598310232163	0.2444561004638672	2.77406591796875	1.175579742431641	0.2383668670654297	2.791647705078125	1.312654541015625	0.2456956787109375	2.792092529296875	1.52275244140625	0.2610563659667969	2.788146728515625	1.485965698242187	0.2909408569335937	2.78321630859375	1.454497222900391	0.4259420776367188	2.837199951171875	1.244160202026367	0.5832373046875	2.7053447265625	1.176318283081055	0.4139469909667969	2.702421142578125	1.127467872619629	0.3343544311523438	2.65294287109375	1.122907730102539	0.2420298767089844	2.65233642578125	1.145248092651367	0.2911859436035156	2.797889404296875	1.490075469970703	0.2265041961669922	2.81848388671875	1.470340759277344	0.1021271438598633	2.9455126953125	1.301204193115234	-0.07078992462158203	2.81623388671875	1.144312301635742	0.0322137680053711	2.76008984375	1.102480094909668	0.1044544296264648
429	14.266667	2.771447998046875	1.003148093700409	0.2475837707519531	2.776636962890625	1.177357818603516	0.2370160522460938	2.796386962890625	1.315466094970703	0.2416387786865234	2.79662890625	1.527362243652344	0.2574144592285156	2.791667236328125	1.490224395751953	0.2873712768554688	2.78246435546875	1.457975524902344	0.4232011413574219	2.8368408203125	1.249253677368164	0.5863763427734375	2.704281005859375	1.180401596069336	0.4154510498046875	2.706095458984375	1.132901763916016	0.334074462890625	2.653587890625	1.124862190246582	0.2426295776367187	2.650436279296875	1.149959442138672	0.29203125	2.803512451171875	1.494438537597656	0.2227186431884766	2.821277099609375	1.472948760986328	0.09706450653076172	2.956475341796875	1.305821533203125	-0.07536421966552734	2.823802490234375	1.149486785888672	0.02855104255676269	2.76483203125	1.11275464630127	0.1025105285644531
430	14.3	2.768929443359375	1.006073874950409	0.2476643524169922	2.768744384765625	1.179444030761719	0.2360958404541016	2.783949462890625	1.317478881835938	0.2394095153808594	2.795308837890625	1.527802062988281	0.2579797058105469	2.788811279296875	1.490728302001953	0.2873425903320312	2.7796728515625	1.455459228515625	0.4217174682617187	2.830485595703125	1.248006378173828	0.5854783325195313	2.702884765625	1.180521041870117	0.4117237243652344	2.709697021484375	1.137677886962891	0.3285772094726562	2.652191650390625	1.123028472900391	0.2416658630371094	2.65077001953125	1.14497590637207	0.2901630859375	2.80004541015625	1.495224639892578	0.2229266510009766	2.8239794921875	1.476214080810547	0.09854424285888672	2.957818603515625	1.310100494384766	-0.07378215789794922	2.827974365234375	1.149200073242187	0.02408772659301758	2.768784912109375	1.112311408996582	0.09711155700683594
431	14.333333	2.7684443359375	1.008237530708313	0.2467276458740234	2.768670654296875	1.181721832275391	0.2358850860595703	2.78412255859375	1.31976318359375	0.2399501037597656	2.793060546875	1.530385803222656	0.2573423767089844	2.78668603515625	1.493407562255859	0.2868821105957031	2.7768212890625	1.457970794677734	0.4212173156738281	2.826486572265625	1.250350479125977	0.5852887573242187	2.698330322265625	1.181030776977539	0.4125544738769531	2.706452392578125	1.145916473388672	0.3259340515136719	2.6472734375	1.123832344055176	0.2417094116210937	2.653850830078125	1.150254486083984	0.2893090209960937	2.79847216796875	1.497638031005859	0.2225210876464844	2.823570068359375	1.478058410644531	0.09840570831298828	2.95938671875	1.315448974609375	-0.07587313079833985	2.83164013671875	1.15563916015625	0.02664050483703613	2.770437744140625	1.119091270446777	0.0982154541015625
432	14.366667	2.76796337890625	1.008937932014465	0.2469442596435547	2.7680341796875	1.18284880065918	0.2356339721679687	2.783363525390625	1.321275756835937	0.2395070037841797	2.79368115234375	1.532398681640625	0.2568176879882813	2.786718994140625	1.495403656005859	0.2864063110351562	2.775033935546875	1.460755828857422	0.4211793518066406	2.822898193359375	1.255269500732422	0.589574462890625	2.694725341796875	1.185860488891602	0.416114501953125	2.7042802734375	1.150931930541992	0.3292988586425781	2.647686767578125	1.125498924255371	0.2439051971435547	2.651590087890625	1.155338958740234	0.2925730285644531	2.799223876953125	1.499488067626953	0.2219962158203125	2.826064697265625	1.480177551269531	0.09785636901855468	2.9625908203125	1.316268920898438	-0.07578256988525391	2.833796630859375	1.156571182250977	0.02693454933166504	2.7730185546875	1.11822673034668	0.09830497741699219
433	14.4	2.76849609375	1.009985207557678	0.2486832885742188	2.767604736328125	1.184206039428711	0.2360849914550781	2.78185888671875	1.323084716796875	0.2393570861816406	2.7909521484375	1.534697448730469	0.2573268432617187	2.782941650390625	1.497563110351563	0.28665234375	2.76625390625	1.461002807617187	0.4207239685058594	2.815373291015625	1.256692047119141	0.5911693115234375	2.693564208984375	1.189695999145508	0.4116029052734375	2.70640185546875	1.155276092529297	0.3247734375	2.646204833984375	1.130321426391601	0.2414276123046875	2.650023681640625	1.160337387084961	0.2876762390136719	2.7979326171875	1.501768768310547	0.2226277923583984	2.82741357421875	1.480469604492187	0.09910838317871094	2.974642822265625	1.321050903320312	-0.07092888641357421	2.838852294921875	1.161494018554688	0.02386823272705078	2.77862744140625	1.120002059936523	0.09427050018310547
434	14.433333	2.768021240234375	1.017744649887085	0.2467635803222656	2.764197021484375	1.19305549621582	0.2364722747802734	2.774347900390625	1.333059478759766	0.2404223022460938	2.7931884765625	1.545137023925781	0.2594007873535156	2.783448974609375	1.508074401855469	0.2887338256835937	2.765210205078125	1.47239126586914	0.4236560363769531	2.801434326171875	1.264894470214844	0.59587890625	2.693720458984375	1.201889694213867	0.4046297607421875	2.720817138671875	1.168996368408203	0.3199401245117188	2.647713623046875	1.151522369384766	0.244647705078125	2.640556640625	1.170574478149414	0.2824276123046875	2.79868017578125	1.511889526367188	0.2243623657226562	2.831235107421875	1.490647705078125	0.1008527526855469	2.980522705078125	1.326333648681641	-0.06518791198730468	2.84391748046875	1.165802474975586	0.02991973686218262	2.781881103515625	1.119350463867188	0.09636034393310547
435	14.466667	2.7656669921875	1.016843116760254	0.2462434692382812	2.76349658203125	1.192256607055664	0.2368664398193359	2.770521240234375	1.332525115966797	0.2374603881835937	2.789395263671875	1.5447763671875	0.2547008666992188	2.77859033203125	1.508064819335937	0.28411279296875	2.75608935546875	1.471643737792969	0.4182111206054687	2.792933837890625	1.265103088378906	0.5915050048828125	2.682767822265625	1.201424713134766	0.4018466186523437	2.717708740234375	1.168751312255859	0.3199779663085938	2.645501708984375	1.151701751708984	0.2437100677490234	2.6463486328125	1.170563934326172	0.2739562072753906	2.795921142578125	1.511121154785156	0.2202246398925781	2.83609033203125	1.492489410400391	0.09853089141845703	2.996640869140625	1.333512298583984	-0.06217169952392578	2.857225341796875	1.173900787353516	0.03044720649719238	2.789951171875	1.132073165893555	0.0948521957397461
436	14.5	2.769966796875	1.018268203735352	0.2443375549316406	2.7678662109375	1.194387542724609	0.2333034210205078	2.78044140625	1.334804718017578	0.2387641754150391	2.7887529296875	1.548708129882812	0.25601025390625	2.7784345703125	1.511422393798828	0.2852354431152344	2.75116552734375	1.479686828613281	0.4203103637695312	2.7684521484375	1.27061343383789	0.5955604248046875	2.6747353515625	1.20601969909668	0.3963554382324219	2.721353759765625	1.17187890625	0.3206317443847656	2.6473671875	1.156879791259766	0.2449632263183594	2.6431328125	1.171653930664063	0.26758447265625	2.798272705078125	1.515173217773437	0.2218016967773437	2.8406796875	1.499909606933594	0.09976978302001953	3.00793896484375	1.342614349365234	-0.05789968490600586	2.867160888671875	1.184303817749023	0.03748503494262696	2.793681396484375	1.147318771362305	0.09873358917236329
437	14.533333	2.768339111328125	1.019285633087158	0.2491680908203125	2.7678447265625	1.196357894897461	0.2363523406982422	2.77964501953125	1.337777130126953	0.2387795867919922	2.7861787109375	1.5533203125	0.2520006866455078	2.774501953125	1.516373413085938	0.2816264953613281	2.7408232421875	1.484435333251953	0.41609716796875	2.758768310546875	1.278503173828125	0.5974597778320313	2.66605126953125	1.20566731262207	0.3990411682128907	2.72123779296875	1.174893280029297	0.3270026550292969	2.64598095703125	1.166900390625	0.2506174468994141	2.637927734375	1.180732116699219	0.2678228149414063	2.79761767578125	1.518929504394531	0.2188257141113281	2.849765380859375	1.503608703613281	0.09977644348144531	3.025616943359375	1.343767517089844	-0.04867530059814453	2.8768544921875	1.191267715454102	0.04746075057983398	2.79769580078125	1.151048355102539	0.1000100708007813
438	14.566667	2.767679931640625	1.020477798461914	0.2492195739746094	2.768497802734375	1.197411529541016	0.2358973846435547	2.7810166015625	1.338697540283203	0.2377652282714844	2.785876220703125	1.554143005371094	0.2513145141601563	2.772255126953125	1.517184143066406	0.2800361328125	2.728893310546875	1.485793212890625	0.4117490844726562	2.734575927734375	1.28329248046875	0.5974874877929688	2.651948974609375	1.208789932250977	0.395413818359375	2.7156708984375	1.176042358398437	0.331861083984375	2.645069580078125	1.166167602539062	0.2514422607421875	2.641082763671875	1.181346755981445	0.2628631286621094	2.799749267578125	1.519803161621094	0.2190692291259766	2.857630126953125	1.503884185791016	0.1028624801635742	3.0328076171875	1.34351953125	-0.04552498626708985	2.8824921875	1.191502410888672	0.04862086486816406	2.80484521484375	1.150766098022461	0.1028857116699219
439	14.6	2.770154052734375	1.021875862121582	0.2472972717285156	2.77226953125	1.199354232788086	0.2375692443847656	2.785231201171875	1.340781951904297	0.2425674285888672	2.78872021484375	1.556846618652344	0.2523971862792969	2.77405126953125	1.5202841796875	0.2812596435546875	2.724663330078125	1.494561309814453	0.4123561706542969	2.711814697265625	1.290817962646484	0.5971117553710937	2.651295654296875	1.214960968017578	0.3873798828125	2.72049267578125	1.179576431274414	0.3311235046386719	2.64581396484375	1.167267333984375	0.2545557861328125	2.645244873046875	1.182251647949219	0.2568177795410156	2.80405712890625	1.521931213378906	0.2213187408447266	2.863367431640625	1.501194122314453	0.1063326187133789	3.058445556640625	1.349982849121094	-0.02703287506103516	2.89598388671875	1.204317443847656	0.05754111862182617	2.81166455078125	1.170362976074219	0.1066228866577148
440	14.633333	2.76822314453125	1.027235418319702	0.2450755310058594	2.770734375	1.204328170776367	0.2355330352783203	2.785869140625	1.345103729248047	0.2432436370849609	2.78832470703125	1.560733764648437	0.2524816741943359	2.7724990234375	1.524302612304687	0.280711181640625	2.71755859375	1.498201721191406	0.4091577453613282	2.692380859375	1.294825561523437	0.5921414794921875	2.632999755859375	1.218032791137695	0.3829837341308594	2.708272705078125	1.182296249389649	0.3358503723144531	2.643104736328125	1.17217692565918	0.2510505981445312	2.644993408203125	1.182875518798828	0.2526952056884766	2.805107421875	1.52583935546875	0.2223107299804687	2.86984326171875	1.501606353759766	0.1113318099975586	3.080311279296875	1.362721099853516	-0.01022412586212158	2.91439501953125	1.212843475341797	0.05710629272460938	2.828870361328125	1.185030838012695	0.1074736251831055
441	14.666667	2.7707294921875	1.027981863021851	0.2430873565673828	2.773728759765625	1.204988159179687	0.2329821929931641	2.789233154296875	1.345699859619141	0.2404207611083984	2.792216552734375	1.561148376464844	0.2520697174072266	2.775287109375	1.524495971679688	0.2793332824707031	2.7143037109375	1.497962005615234	0.4048895263671875	2.6689208984375	1.297242279052734	0.5867969970703125	2.62633203125	1.220576156616211	0.3736064453125	2.704203369140625	1.183676483154297	0.3319618835449219	2.646594482421875	1.17705810546875	0.2415656127929688	2.647632568359375	1.190647232055664	0.2439704284667969	2.809888671875	1.526515747070313	0.222127197265625	2.882718505859375	1.509037261962891	0.1150037994384766	3.106845458984375	1.384310974121094	0.0030650794506073	2.9267119140625	1.242412857055664	0.04679658889770508	2.828058837890625	1.240594421386719	0.07652072143554688
442	14.7	2.772552001953125	1.031740579605102	0.2466438598632812	2.777467041015625	1.210683715820313	0.234951904296875	2.79219384765625	1.353286560058594	0.2388854064941406	2.79918505859375	1.5711728515625	0.2504617919921875	2.77779345703125	1.534675903320312	0.2757495422363281	2.70009423828125	1.504893951416016	0.3929580688476563	2.6434228515625	1.310949249267578	0.5837083740234374	2.618328857421875	1.229143737792969	0.3667539978027344	2.701197998046875	1.192069061279297	0.3330900573730469	2.6504912109375	1.183098388671875	0.2374158630371094	2.64692724609375	1.198653060913086	0.2380238494873047	2.819849365234375	1.535541442871094	0.2227439270019531	2.903894775390625	1.511636016845703	0.1234883193969727	3.115220703125	1.336667846679688	0.05357178878784179	2.8890927734375	1.360753112792969	-0.0101682243347168	2.798557373046875	1.408707153320313	-0.02947079277038574
443	14.733333	2.7743212890625	1.03241455078125	0.2468760223388672	2.778162353515625	1.211209533691406	0.2356622467041016	2.791830322265625	1.353747619628906	0.2397995452880859	2.79711083984375	1.571398864746094	0.251994873046875	2.775341796875	1.534750366210937	0.2766233520507813	2.693601806640625	1.505634246826172	0.39101611328125	2.622601318359375	1.3158515625	0.58069287109375	2.6114599609375	1.231313735961914	0.3639066772460938	2.6964580078125	1.192939422607422	0.3382841796875	2.65313671875	1.182314544677734	0.2393465270996094	2.65267138671875	1.197443435668945	0.2394865417480469	2.818680419921875	1.536003784179687	0.2247698516845703	2.906842529296875	1.513360534667969	0.12905322265625	3.118270263671875	1.340322845458984	0.0560152587890625	2.8944921875	1.379349548339844	-0.00762385892868042	2.794712158203125	1.403108428955078	-0.02561090850830078
444	14.766667	2.775415771484375	1.036849239349365	0.2476389465332031	2.770857177734375	1.213957397460937	0.2405646667480469	2.770254150390625	1.355699401855469	0.239279052734375	2.7851357421875	1.57026171875	0.2565412902832031	2.760279052734375	1.534655456542969	0.2786165466308594	2.677276611328125	1.507967956542969	0.3907909545898438	2.603703857421875	1.3146875	0.5715060424804688	2.60773095703125	1.235212829589844	0.3551679382324219	2.69266015625	1.199257934570312	0.3296170959472656	2.658011962890625	1.184396942138672	0.2290627899169922	2.659185546875	1.198249664306641	0.2351849365234375	2.806498779296875	1.534742553710938	0.2302743072509766	2.899266357421875	1.506728576660156	0.1425689697265625	3.12579150390625	1.3425068359375	0.1477359008789063	2.928271240234375	1.342451324462891	0.02334120178222656	2.850465087890625	1.403888061523437	-0.004756596088409424
445	14.8	2.7809423828125	1.041798370361328	0.2455476837158203	2.77241943359375	1.217989166259766	0.2401929321289062	2.76645849609375	1.358918243408203	0.2372576904296875	2.785431884765625	1.572052795410156	0.2555693359375	2.760330322265625	1.536932495117187	0.2776448059082031	2.67246240234375	1.512896118164063	0.3858005065917969	2.586610595703125	1.317055114746094	0.5560929565429688	2.606638427734375	1.236590560913086	0.3421707763671875	2.690365478515625	1.199911407470703	0.3153858337402344	2.6670947265625	1.184087753295898	0.2122700042724609	2.66762939453125	1.200832916259766	0.2262864685058594	2.805695556640625	1.536484741210937	0.2289281005859375	2.89754541015625	1.507055511474609	0.1416307067871094	3.074033935546875	1.292109497070312	0.1265370101928711	2.877808837890625	1.352693023681641	0.01788715362548828	2.779029541015625	1.361349517822266	-0.008310988426208496
446	14.833333	2.7905888671875	1.046074424743652	0.2453382720947266	2.77809814453125	1.222066986083984	0.2437240905761719	2.768803955078125	1.362817749023437	0.2438067626953125	2.788099853515625	1.576147705078125	0.2586773681640625	2.76187890625	1.541598815917969	0.2803274536132813	2.664973388671875	1.522959411621094	0.3815699768066406	2.57010009765625	1.322308258056641	0.5410440673828125	2.61169775390625	1.236479156494141	0.3324289245605469	2.69020263671875	1.204784698486328	0.2888191833496094	2.687374755859375	1.191631683349609	0.1828039855957031	2.67516015625	1.19949267578125	0.2141275939941406	2.80930908203125	1.53996728515625	0.2336641845703125	2.89899072265625	1.507303894042969	0.1453080139160156	3.044959716796875	1.272480682373047	0.1121744384765625	2.85042333984375	1.361423187255859	0.0216063117980957	2.752287353515625	1.372788177490234	-0.005863387107849121
447	14.866667	2.795633544921875	1.04619367980957	0.2442202606201172	2.781568603515625	1.220995239257813	0.2457696075439453	2.77010302734375	1.360726226806641	0.2464910278320313	2.7858544921875	1.5730185546875	0.2616524047851562	2.7591826171875	1.538394653320313	0.281932373046875	2.6549697265625	1.518052612304687	0.373978515625	2.56056982421875	1.316410705566406	0.5296075439453125	2.601932861328125	1.233228408813477	0.3213980102539062	2.68704931640625	1.208027465820313	0.2885365600585937	2.685890380859375	1.207112258911133	0.1823290252685547	2.682900390625	1.206336135864258	0.2118530883789063	2.80860205078125	1.537277709960938	0.2379703216552734	2.901459716796875	1.506483673095703	0.1534641723632812	3.0506533203125	1.274792785644531	0.1275747985839844	2.8564990234375	1.341073852539063	0.02166576766967774	2.7609423828125	1.370877502441406	0.002481628179550171
448	14.9	2.798822509765625	1.045516799926758	0.2435962677001953	2.78527392578125	1.219882995605469	0.2449652252197266	2.774034423828125	1.359252227783203	0.2450746765136719	2.789813232421875	1.570844543457031	0.2617695617675782	2.76200439453125	1.536368957519531	0.2803975524902343	2.65197119140625	1.515450256347656	0.3646272277832031	2.55335498046875	1.316506927490234	0.5198284301757813	2.60354296875	1.228981338500977	0.3160639953613281	2.688170166015625	1.203568145751953	0.282843017578125	2.69217431640625	1.199680389404297	0.1770607757568359	2.68628662109375	1.206330932617187	0.2089895629882813	2.813594970703125	1.53517626953125	0.2392946014404297	2.913201171875	1.507811798095703	0.1621500396728516	3.070661865234375	1.281421752929687	0.1499908447265625	2.885232177734375	1.369147247314453	0.04541175842285156	2.789728759765625	1.372529968261719	0.0107900390625
449	14.933333	2.80368408203125	1.044624610900879	0.242169677734375	2.790175537109375	1.21763671875	0.2439057769775391	2.77910205078125	1.355935455322266	0.2445074920654297	2.792672119140625	1.56612939453125	0.2598981323242188	2.764421142578125	1.531906494140625	0.2773356018066406	2.650554931640625	1.510719848632812	0.354297607421875	2.540106201171875	1.316663391113281	0.5039831848144531	2.60309228515625	1.223339996337891	0.3084631042480468	2.689100341796875	1.198630661010742	0.2807819213867188	2.692726318359375	1.197614776611328	0.1757375946044922	2.6952666015625	1.201385848999023	0.2108142547607422	2.81753662109375	1.530694458007813	0.2390888366699219	2.918033935546875	1.498947174072266	0.1665746002197266	3.0830703125	1.280355621337891	0.1647308502197266	2.905680419921875	1.37533642578125	0.05650431823730469	2.8115478515625	1.375416870117188	0.02029411888122559
450	14.966667	2.81138330078125	1.035829204559326	0.2437217102050781	2.795322509765625	1.207614532470703	0.2405353546142578	2.78274609375	1.344985412597656	0.2387876586914063	2.79426904296875	1.554080078125	0.2544429321289062	2.76593896484375	1.519846069335937	0.2709701843261719	2.648923095703125	1.499508087158203	0.3417703552246094	2.531061279296875	1.305519348144531	0.4829186096191406	2.613510986328125	1.219522079467773	0.2928245544433594	2.70031298828125	1.194480621337891	0.2701673889160156	2.70855029296875	1.190407913208008	0.166055908203125	2.709376708984375	1.199847457885742	0.2008398590087891	2.819834228515625	1.519028503417969	0.2344774780273438	2.923461669921875	1.486845764160156	0.1680957336425781	3.078604248046875	1.263758209228516	0.1497232360839844	2.908924072265625	1.372432861328125	0.04479471588134765	2.812475341796875	1.380623992919922	0.01856936645507812
451	15	2.818968994140625	1.029297561645508	0.2466866760253906	2.804187744140625	1.200854461669922	0.2412460479736328	2.792947021484375	1.338103881835937	0.2389415435791016	2.8014443359375	1.547123474121094	0.2527706604003906	2.772906982421875	1.512788024902344	0.2684859313964844	2.652410400390625	1.492377624511719	0.3326715698242187	2.523690673828125	1.29924755859375	0.4643594665527344	2.619391357421875	1.215036315917969	0.2802053833007813	2.703476318359375	1.194521514892578	0.2462167663574219	2.715228759765625	1.196647323608398	0.1425592346191406	2.716451171875	1.1949052734375	0.1885336608886719	2.828146484375	1.512228698730469	0.2342602386474609	2.9326708984375	1.480311584472656	0.1695811462402344	3.09741650390625	1.264681701660156	0.1524863586425781	2.923339111328125	1.368524749755859	0.05072874450683594	2.825951416015625	1.380227691650391	0.03066286087036133
452	15.033333	2.824382080078125	1.025799020767212	0.2460572204589844	2.8072724609375	1.196820358276367	0.2413634948730469	2.794203857421875	1.333645172119141	0.2397484893798828	2.802916015625	1.542200561523438	0.254186782836914	2.7743056640625	1.507930053710937	0.2696278381347657	2.65469775390625	1.484919982910156	0.3340120849609375	2.50761279296875	1.292570526123047	0.4449048767089844	2.620396240234375	1.209556274414062	0.2706806640625	2.70443505859375	1.189897155761719	0.2365734405517578	2.7243212890625	1.196155563354492	0.1345437622070312	2.72129638671875	1.194955825805664	0.1840682525634766	2.829609130859375	1.507388000488281	0.235750244140625	2.93533154296875	1.472749267578125	0.1750304107666016	3.107599853515625	1.263109802246094	0.1713459320068359	2.93207177734375	1.339166168212891	0.05033463287353516	2.8368193359375	1.369336395263672	0.04919507217407226
[truncated: 5 more rows]
[truncated: 48 more columns]
