# Supplementary material for: Simulation of Human Movement in Zero Gravity
Source: Sensors (Basel). 2024 Mar 9;24(6):1770. doi: 10.3390/s24061770 (PMC10976247; doi:10.3390/s24061770)
Supplement: Supplementary file 1 [file sensors-24-01770-s001.zip › supplementary/motion_data/13 Hips/motion2_raw.trc]

PathFileType	4	(X/Y/Z)	sample.trc
DataRate	CameraRate	NumFrames	NumMarkers	Units	OrigDataRate	OrigDataStartFrame	OrigNumFrames
0.033333333333333333	0.033333333333333333	457	32	m	0.033333333333333333	1	457
Frame#	Time	PELVIS			SPINE_NAVEL			SPINE_CHEST			NECK			CLAVICLE_LEFT			SHOULDER_LEFT			ELBOW_LEFT			WRIST_LEFT			HAND_LEFT			HANDTIP_LEFT			THUMB_LEFT			CLAVICLE_RIGHT			SHOULDER_RIGHT			ELBOW_RIGHT			WRIST_RIGHT			HAND_RIGHT
		X1	Y1	Z1	X2	Y2	Z2	X3	Y3	Z3	X4	Y4	Z4	X5	Y5	Z5	X6	Y6	Z6	X7	Y7	Z7	X8	Y8	Z8	X9	Y9	Z9	X10	Y10	Z10	X11	Y11	Z11	X12	Y12	Z12	X13	Y13	Z13	X14	Y14	Z14	X15	Y15	Z15	X16	Y16	Z16
1	0	3.078510498046875	1.233699401855469	0.46018359375	3.04704443359375	1.413121246337891	0.448086669921875	3.02754638671875	1.5576884765625	0.443482666015625	3.040260498046875	1.77905126953125	0.457373779296875	3.020700927734375	1.7419169921875	0.484835693359375	2.95394873046875	1.69724072265625	0.60709228515625	2.978356689453125	1.421321350097656	0.663985595703125	2.8961875	1.201169799804688	0.63064892578125	2.878165771484375	1.111049667358398	0.666185791015625	2.887568603515625	1.06480158996582	0.5661923828125	2.9011708984375	1.084185073852539	0.557613525390625	3.0573720703125	1.742855102539063	0.42655517578125	3.13160791015625	1.70561767578125	0.320666015625	3.20476806640625	1.427269073486328	0.306953857421875	3.136347412109375	1.206104461669922	0.242379638671875	3.146391845703125	1.100559692382812	0.2463399658203125
2	0.03333399999999997	3.082142333984375	1.232823822021484	0.456252685546875	3.0540263671875	1.414022766113281	0.443411865234375	3.037602294921875	1.559973754882813	0.438563720703125	3.055172607421875	1.78220068359375	0.45709765625	3.0342802734375	1.744735473632812	0.483748291015625	2.9629228515625	1.698704467773438	0.604093505859375	2.981193115234375	1.420255462646484	0.660658203125	2.8988037109375	1.198458801269531	0.6271142578125	2.895029296875	1.113365646362305	0.67798828125	2.9078349609375	1.053052856445313	0.585289306640625	2.9022841796875	1.072308227539063	0.563564697265625	3.072002685546875	1.745984985351563	0.42558349609375	3.14542578125	1.708059326171875	0.318202392578125	3.209426025390625	1.425734375	0.299221923828125	3.138066650390625	1.205353149414063	0.229208251953125	3.150953857421875	1.099326843261719	0.227236083984375
3	0.06666699999999981	3.090848876953125	1.23711962890625	0.4539124755859375	3.06179345703125	1.418454925537109	0.4397432861328125	3.04246923828125	1.564225891113281	0.4319190673828125	3.065392822265625	1.785763977050781	0.4571846923828125	3.043561279296875	1.747945007324219	0.4827581787109375	2.97336669921875	1.7010546875	0.6038243408203126	2.9927724609375	1.4210400390625	0.6549727783203125	2.9199130859375	1.195008361816406	0.6242615966796875	2.90587548828125	1.104177276611328	0.6621619873046874	2.915156494140625	1.040017868041992	0.5713699951171874	2.920062744140625	1.059213745117187	0.5773643798828125	3.0813896484375	1.750049438476562	0.4245169677734375	3.154740966796875	1.716655639648438	0.315246826171875	3.216585205078125	1.433497467041016	0.292734619140625	3.133758056640625	1.218438690185547	0.217287109375	3.150884521484375	1.113090484619141	0.2091033935546875
4	0.09999999999999964	3.098201904296875	1.237563781738281	0.4529580078125	3.07003369140625	1.420066009521484	0.43799365234375	3.04927587890625	1.566350769042969	0.427629150390625	3.0764306640625	1.788403686523437	0.45566259765625	3.053598876953125	1.750509094238281	0.48083349609375	2.980112548828125	1.70204443359375	0.600368896484375	3.003669921875	1.420482940673828	0.6505832519531251	2.934155517578125	1.192219604492188	0.61777392578125	2.93201708984375	1.098185485839844	0.65172119140625	2.92780078125	1.016474235534668	0.5749306640625	2.928691162109375	1.059936965942383	0.5590576171875	3.092026123046875	1.752545471191406	0.422496826171875	3.16395068359375	1.717928405761719	0.3116826171875	3.219235595703125	1.431659271240235	0.289494873046875	3.131783935546875	1.216275817871094	0.21564990234375	3.145797119140625	1.109580047607422	0.21215380859375
5	0.1333339999999996	3.1138818359375	1.236545013427734	0.45130517578125	3.085653076171875	1.419537872314453	0.4347158203125	3.066292724609375	1.566539001464844	0.424570068359375	3.084175048828125	1.790347045898438	0.4522734375	3.06121337890625	1.751710205078125	0.4765322265625	2.98545166015625	1.697375915527344	0.59270458984375	3.004443115234375	1.415000671386719	0.645792236328125	2.936732177734375	1.18593798828125	0.608997802734375	2.942337646484375	1.092016189575195	0.643852783203125	2.935030517578125	1.008807907104492	0.568353759765625	2.9309365234375	1.051330612182617	0.553361572265625	3.102907958984375	1.754719299316406	0.4202314453125	3.1823125	1.72065478515625	0.313869140625	3.2316474609375	1.432254577636719	0.2921197509765625	3.138972900390625	1.224434234619141	0.2020162353515625	3.16515966796875	1.120378204345703	0.2145948486328125
6	0.1666669999999995	3.122755859375	1.236008453369141	0.449543212890625	3.09629833984375	1.418655181884766	0.43245703125	3.078377197265625	1.565372680664062	0.422074951171875	3.09678515625	1.788863891601562	0.446240966796875	3.073426513671875	1.750838989257812	0.47076416015625	2.99448876953125	1.698658447265625	0.5852255859375	3.00670166015625	1.416538391113281	0.63697265625	2.93661083984375	1.189097473144531	0.599330810546875	2.942109619140625	1.095039611816406	0.63294970703125	2.953744873046875	0.9856157722473144	0.610760498046875	2.941048095703125	1.052077438354492	0.54668310546875	3.115717529296875	1.75274609375	0.41512548828125	3.19717724609375	1.719151733398438	0.310713623046875	3.24713232421875	1.431730072021484	0.28926513671875	3.14650341796875	1.230361755371094	0.195122314453125	3.163248046875	1.124259811401367	0.2031103515625
7	0.1999999999999993	3.12836474609375	1.235348205566406	0.445567626953125	3.10280322265625	1.418274078369141	0.4277119140625	3.08575390625	1.565246704101563	0.416943603515625	3.105481689453125	1.788909057617188	0.4410087890625	3.081593505859375	1.751035461425781	0.46538232421875	3.001201904296875	1.699155151367187	0.579197509765625	3.011931640625	1.416536682128906	0.6304609375	2.941519775390625	1.189038818359375	0.591924560546875	2.944031494140625	1.095675964355469	0.6280966796875	2.955326904296875	0.9838679809570312	0.6263896484375	2.950427001953125	1.049584747314453	0.546999267578125	3.124493896484375	1.752573364257813	0.410094482421875	3.206921630859375	1.718418273925781	0.306412841796875	3.256013427734375	1.430478546142578	0.28513818359375	3.155730712890625	1.229106292724609	0.189883544921875	3.174497802734375	1.123084548950195	0.195950439453125
8	0.2333339999999993	3.1405966796875	1.234406951904297	0.452173583984375	3.1143515625	1.418783843994141	0.434679443359375	3.0960458984375	1.566765014648438	0.423312744140625	3.11112353515625	1.793202514648438	0.44105078125	3.08853173828125	1.755162963867188	0.467197998046875	3.00965625	1.706465454101562	0.58497802734375	3.021543701171875	1.420295989990234	0.6287397460937501	2.950186767578125	1.190531280517578	0.593333984375	2.941224365234375	1.091069091796875	0.608171875	2.93752880859375	0.9780613555908203	0.60103564453125	2.96409912109375	1.053620254516602	0.559013427734375	3.13042822265625	1.756190795898438	0.41043310546875	3.20771435546875	1.7162275390625	0.303463623046875	3.254857177734375	1.426333831787109	0.27354638671875	3.1460888671875	1.222873657226562	0.18742236328125	3.16279150390625	1.1155810546875	0.1822662353515625
9	0.266667	3.156012939453125	1.230699310302734	0.449033935546875	3.12792822265625	1.414534393310547	0.42930224609375	3.106824951171875	1.561828979492188	0.414767333984375	3.122455078125	1.788299560546875	0.43085009765625	3.100903076171875	1.75038525390625	0.458013671875	3.025468994140625	1.701961730957031	0.57809423828125	3.035346435546875	1.415143371582031	0.61743896484375	2.95600634765625	1.189191864013672	0.575477294921875	2.94686572265625	1.092062225341797	0.601376220703125	2.93068310546875	0.9933305892944336	0.54827685546875	2.968769775390625	1.052190277099609	0.559438232421875	3.140589111328125	1.751158874511719	0.39969775390625	3.210724365234375	1.712166137695312	0.2876068115234375	3.260968994140625	1.422071746826172	0.2667236328125	3.149222900390625	1.216561981201172	0.18994921875	3.168638671875	1.110719177246094	0.17471435546875
10	0.2999999999999998	3.165662353515625	1.229682830810547	0.450632080078125	3.1381650390625	1.413613616943359	0.429078125	3.11552978515625	1.560489562988281	0.411270263671875	3.1363720703125	1.787071899414062	0.42280517578125	3.114373779296875	1.750121215820313	0.4510263671875	3.039601806640625	1.705287231445312	0.5731062011718751	3.052122314453125	1.4188798828125	0.61682080078125	2.968075439453125	1.195784545898438	0.5677727050781251	2.961357666015625	1.097557830810547	0.590521728515625	2.952883056640625	1.008002815246582	0.521485595703125	2.97566162109375	1.054792053222656	0.55515087890625	3.15324609375	1.748916809082031	0.392078125	3.222322265625	1.708998596191406	0.2794676513671875	3.264580810546875	1.417111846923828	0.261428466796875	3.15534765625	1.211259826660156	0.181156005859375	3.17266650390625	1.104225982666016	0.17210888671875
11	0.3333339999999998	3.17676806640625	1.230191467285156	0.450736572265625	3.148665771484375	1.413465789794922	0.42813818359375	3.127015869140625	1.560190856933594	0.41076123046875	3.1464248046875	1.786650329589844	0.413514404296875	3.126031982421875	1.750644104003906	0.443865966796875	3.056589111328125	1.708243225097656	0.569487548828125	3.069373291015625	1.42216259765625	0.61077099609375	2.9729677734375	1.206140258789063	0.5559177246093751	2.96557080078125	1.116663055419922	0.60177880859375	2.985667236328125	1.016157119750977	0.55388916015625	2.992857666015625	1.062566284179687	0.54100244140625	3.162219482421875	1.747649353027344	0.38348486328125	3.226623046875	1.708133178710938	0.2683798828125	3.279382568359375	1.418297943115234	0.25745849609375	3.16935595703125	1.210837463378906	0.1844840087890625	3.178072509765625	1.103918121337891	0.167875732421875
12	0.3666669999999996	3.1889111328125	1.231681976318359	0.4546575927734375	3.16200732421875	1.414103820800781	0.4282117919921875	3.14148095703125	1.560187438964844	0.40780615234375	3.15630615234375	1.786372131347656	0.4108101806640625	3.137442138671875	1.749973999023438	0.4414466552734375	3.07225048828125	1.711625	0.5701280517578124	3.080728759765625	1.425394256591797	0.6055777587890625	2.97287548828125	1.214938385009766	0.5533743896484375	2.973897216796875	1.114487396240234	0.5575760498046874	3.001403076171875	1.005309722900391	0.5502916259765624	3.009080810546875	1.075770233154297	0.5097562255859375	3.1721142578125	1.747888000488281	0.3803643798828125	3.227290283203125	1.708083129882813	0.2610875244140625	3.27971826171875	1.419669372558594	0.2386051025390625	3.1709375	1.208354675292969	0.178137451171875	3.19439794921875	1.103520843505859	0.1647501220703125
13	0.3999999999999995	3.191553466796875	1.232887603759766	0.4539959716796875	3.16505029296875	1.415250061035156	0.4269283447265625	3.144797607421875	1.561276977539062	0.4060042724609375	3.1595595703125	1.787439147949219	0.4085606689453125	3.14039794921875	1.751123779296875	0.4390985107421875	3.0740615234375	1.713126586914063	0.5672740478515625	3.0825	1.427066711425781	0.6037650146484375	2.97549365234375	1.216258331298828	0.5514002685546875	2.976761962890625	1.11585856628418	0.5563521728515625	3.004746337890625	1.006755187988281	0.5500950927734375	3.01270751953125	1.076919158935547	0.5094129638671875	3.175674072265625	1.748883117675781	0.3783802490234375	3.232218017578125	1.708798583984375	0.2598624267578125	3.2856826171875	1.420494537353516	0.2390194091796875	3.178588134765625	1.208456512451172	0.1782158203125	3.203046875	1.103774642944336	0.1655701904296875
14	0.4333339999999994	3.19546435546875	1.232650817871094	0.4512135009765625	3.168948486328125	1.414066040039063	0.4228240966796875	3.149100830078125	1.559444763183594	0.4011446533203125	3.166579345703125	1.784538818359375	0.4007340087890625	3.147421875	1.748977355957031	0.4318218994140625	3.083262939453125	1.714306030273438	0.5613636474609375	3.085294921875	1.428872619628906	0.5946412353515625	2.9689716796875	1.224779449462891	0.5399591064453125	2.95772998046875	1.127130157470703	0.5208375244140625	3.007544677734375	1.02992790222168	0.5472342529296875	3.003308349609375	1.081492034912109	0.5167449951171875	3.1817978515625	1.745574462890625	0.3709588623046875	3.23605712890625	1.706159973144531	0.2517706298828125	3.28823046875	1.418632965087891	0.2332178955078125	3.18790283203125	1.202773208618164	0.1784791259765625	3.222806884765625	1.101124237060547	0.16986474609375
15	0.4666669999999993	3.200174560546875	1.233489044189453	0.4505426025390625	3.17502490234375	1.415087493896484	0.4227279052734375	3.15705078125	1.5607900390625	0.4021519775390625	3.17203857421875	1.785915283203125	0.3985189208984375	3.153489013671875	1.750599975585938	0.4302066650390625	3.0897255859375	1.714564331054687	0.5594808349609375	3.084786376953125	1.428770050048828	0.5876546630859375	2.966959716796875	1.226158355712891	0.5312706298828125	2.959410400390625	1.127173400878906	0.5185509033203125	3.014511474609375	1.03492301940918	0.5512154541015625	3.00952490234375	1.083530532836914	0.5204471435546875	3.18748046875	1.746730834960938	0.3691978759765625	3.2406884765625	1.707639404296875	0.2495133056640625	3.297724609375	1.421002044677734	0.234234130859375	3.20221044921875	1.201048797607422	0.18849609375	3.235058837890625	1.099395141601563	0.1743441162109375
16	0.5	3.200201416015625	1.232298309326172	0.446739990234375	3.17477587890625	1.414267120361328	0.42031982421875	3.157537353515625	1.560470825195313	0.40162060546875	3.170704833984375	1.785978149414063	0.40104150390625	3.151816162109375	1.750083129882813	0.431955078125	3.088229248046875	1.712339599609375	0.561010009765625	3.087408935546875	1.426131866455078	0.5885068359375	2.96988427734375	1.225847381591797	0.522846923828125	2.958168212890625	1.127475891113281	0.5078852539062499	3.013021728515625	1.035746276855469	0.542767333984375	3.0116708984375	1.082229675292969	0.513138916015625	3.187066650390625	1.747247802734375	0.371521484375	3.2423779296875	1.708911376953125	0.2523818359375	3.299669189453125	1.422025787353516	0.236773193359375	3.208463623046875	1.199450958251953	0.193611572265625	3.238814208984375	1.096779296875	0.1803907470703125
17	0.533334	3.204192626953125	1.233415557861328	0.445922119140625	3.179706787109375	1.414871032714844	0.418827392578125	3.1633974609375	1.560722473144531	0.3999189453125	3.1792177734375	1.785396667480469	0.4024150390625	3.158822021484375	1.749501525878906	0.432105224609375	3.090530517578125	1.713536804199219	0.5587509765624999	3.08921533203125	1.428649078369141	0.59092724609375	2.976070556640625	1.226018249511719	0.527345703125	2.9579697265625	1.130932342529297	0.502615234375	3.020324951171875	1.041853668212891	0.529898681640625	3.013025634765625	1.082897178649902	0.510764404296875	3.1961572265625	1.746906555175781	0.373163818359375	3.25625927734375	1.712790771484375	0.2555205078125	3.31124853515625	1.426473815917969	0.2371756591796875	3.224955810546875	1.204618865966797	0.1850911865234375	3.253728759765625	1.101039138793945	0.1888466796875
18	0.5666669999999998	3.20412841796875	1.233409576416016	0.4458831787109375	3.179658203125	1.414869781494141	0.4187930908203125	3.163360107421875	1.560724365234375	0.3998868408203125	3.179184326171875	1.785400512695313	0.4023831787109375	3.158787841796875	1.749505126953125	0.4320738525390625	3.090501220703125	1.713537109375	0.5587227783203125	3.08922216796875	1.428646392822266	0.5909007568359375	2.97611572265625	1.225984710693359	0.5273406982421875	2.9580576171875	1.13088671875	0.5026212158203125	3.02047314453125	1.04185383605957	0.5299210205078125	3.013119140625	1.082874862670898	0.5106590576171876	3.19612353515625	1.74690966796875	0.3731317138671875	3.256247314453125	1.712790893554688	0.2554990234375	3.311290283203125	1.426478546142578	0.2371990966796875	3.22507666015625	1.204585647583008	0.1851346435546875	3.253905029296875	1.101020553588867	0.1888974609375
19	0.5999999999999996	3.197782470703125	1.231321136474609	0.4426976318359375	3.173772705078125	1.413180511474609	0.4180574951171875	3.160242919921875	1.559787719726562	0.4033148193359375	3.1782255859375	1.784202209472656	0.4100123291015625	3.156501220703125	1.748054382324219	0.4384219970703125	3.082884033203125	1.712414367675781	0.5621334228515625	3.08743017578125	1.426920440673828	0.5878775634765625	2.9838671875	1.21958935546875	0.5231746826171875	2.9771357421875	1.119981094360352	0.5196405029296876	3.028000732421875	1.020808990478516	0.5316405029296875	3.022547607421875	1.077981048583984	0.4929200439453125	3.19573486328125	1.746011535644531	0.3807086181640625	3.25872802734375	1.710654052734375	0.264967529296875	3.3148505859375	1.424327880859375	0.2509295654296875	3.226297607421875	1.204432525634766	0.194560546875	3.257408203125	1.102085739135742	0.1832955322265625
20	0.6333339999999996	3.19595263671875	1.232045928955078	0.44037353515625	3.17311474609375	1.414595520019531	0.4165712890625	3.16226953125	1.561968017578125	0.404019775390625	3.179302734375	1.786925537109375	0.41209326171875	3.157508056640625	1.7504462890625	0.44023095703125	3.08133447265625	1.714307495117187	0.562648193359375	3.08789892578125	1.428233367919922	0.5887841796875	2.98533154296875	1.220132720947266	0.522938232421875	2.9762685546875	1.12051448059082	0.51856298828125	3.026088134765625	1.020240997314453	0.527882568359375	3.023880859375	1.077711959838867	0.496020263671875	3.197193115234375	1.74888623046875	0.382618896484375	3.259540283203125	1.711102661132812	0.266928466796875	3.31687353515625	1.424500122070313	0.249898681640625	3.228998291015625	1.203292114257813	0.19523193359375	3.25782958984375	1.100068664550781	0.1835703125
21	0.6666669999999995	3.195401611328125	1.227767211914063	0.4452265625	3.172593017578125	1.410386169433594	0.422124267578125	3.16181640625	1.557798583984375	0.4102265625	3.178904541015625	1.782679321289062	0.419428955078125	3.15696875	1.746083251953125	0.44729248046875	3.080280029296875	1.70947802734375	0.569225341796875	3.086649658203125	1.423353485107422	0.594431640625	2.98449462890625	1.215401885986328	0.52759521484375	2.975452392578125	1.115795989990234	0.523193359375	3.024743408203125	1.015293678283691	0.53268017578125	3.023140380859375	1.072987213134766	0.500951171875	3.1969111328125	1.744775268554688	0.38986328125	3.25986572265625	1.7075283203125	0.2743487548828125	3.317331787109375	1.421054046630859	0.2562891845703125	3.22966015625	1.200182434082031	0.200096923828125	3.258157958984375	1.097008651733398	0.187353515625
22	0.6999999999999993	3.187801025390625	1.228367004394531	0.4408153076171875	3.166131103515625	1.411100372314453	0.4206839599609375	3.154693603515625	1.558245056152344	0.4098204345703125	3.178582763671875	1.781804870605469	0.4237869873046875	3.154819091796875	1.745494323730469	0.4503065185546875	3.07406494140625	1.707813293457031	0.5688792724609375	3.072859375	1.421710998535156	0.5877955322265624	2.985466552734375	1.205013824462891	0.5301800537109375	2.989506103515625	1.105520233154297	0.5383770751953125	3.02334619140625	0.9986671600341797	0.5410745849609375	3.019302490234375	1.062770301818848	0.5051551513671875	3.196123779296875	1.743972473144531	0.3940279541015625	3.2647255859375	1.705659912109375	0.2824681396484375	3.32024560546875	1.419292907714844	0.2661748046875	3.232075927734375	1.201676879882813	0.2009095458984375	3.258238037109375	1.098816253662109	0.18335400390625
23	0.7333339999999993	3.1877060546875	1.227201416015625	0.4491644287109375	3.167559326171875	1.410776763916016	0.4272144775390625	3.156349365234375	1.558472778320313	0.4143336181640625	3.17753857421875	1.783266845703125	0.4297979736328125	3.15284375	1.746505737304688	0.4552833251953125	3.0679130859375	1.7056611328125	0.5707186279296875	3.064464599609375	1.418456909179687	0.5927764892578125	2.9811982421875	1.198484344482422	0.5367730712890625	2.96052734375	1.100679901123047	0.5458885498046875	3.01661767578125	1.003538925170898	0.5561522216796875	3.009300537109375	1.051157531738281	0.5248206787109375	3.19684912109375	1.7454892578125	0.4006580810546875	3.270681640625	1.706973876953125	0.2917567138671875	3.323389892578125	1.418528686523437	0.2785064697265625	3.240315185546875	1.198962036132813	0.2089649658203125	3.26129052734375	1.094330108642578	0.1918282470703125
24	0.766667	3.18327734375	1.228685760498047	0.4463521728515625	3.163985107421875	1.41342236328125	0.4254053955078125	3.152732421875	1.561874572753906	0.4125479736328125	3.17967529296875	1.787050598144531	0.4301571044921875	3.154686767578125	1.750369812011719	0.4559893798828125	3.069216064453125	1.703258728027344	0.5696002197265625	3.06224267578125	1.414393737792969	0.5879053955078125	2.981266357421875	1.191571807861328	0.5345760498046875	2.9651904296875	1.092970901489258	0.5486380615234375	3.015600341796875	0.9917873306274414	0.5547457275390625	3.012591064453125	1.044737075805664	0.5269595947265625	3.197418212890625	1.749009826660156	0.3999222412109375	3.2657587890625	1.707371032714844	0.2877586669921875	3.32452783203125	1.418525604248047	0.2758016357421875	3.241416015625	1.196605621337891	0.2094747314453125	3.253914794921875	1.089908569335937	0.193365234375
25	0.7999999999999998	3.1795849609375	1.228937042236328	0.4482366943359375	3.159750244140625	1.413527740478516	0.4293651123046875	3.14873876953125	1.56192919921875	0.4187772216796875	3.173670166015625	1.78680810546875	0.4382047119140625	3.14840625	1.749871704101563	0.4632237548828125	3.062336181640625	1.702858215332031	0.5760943603515625	3.060845947265625	1.414609497070312	0.5975557861328125	2.980861328125	1.193051300048828	0.5395003662109376	2.96841162109375	1.093567108154297	0.5491253662109375	3.0132861328125	0.9901334991455079	0.5570045166015625	3.011701904296875	1.046986114501953	0.5301898193359375	3.1923203125	1.749124877929688	0.4082149658203125	3.263961669921875	1.707901428222656	0.298258544921875	3.31482080078125	1.41803271484375	0.2868226318359375	3.2351953125	1.197527465820313	0.2133876953125	3.243013671875	1.090336822509766	0.198892578125
26	0.8333339999999998	3.178054443359375	1.230142120361328	0.4490721435546875	3.157640625	1.415211639404297	0.4313143310546875	3.143978759765625	1.563649230957031	0.4195699462890625	3.173326171875	1.788097961425781	0.4433856201171875	3.147340087890625	1.751086303710938	0.4677862548828125	3.06189599609375	1.701199768066406	0.5803529052734375	3.057136962890625	1.411988616943359	0.5966932373046875	2.98081396484375	1.187895385742187	0.5411724853515625	2.967027099609375	1.088189117431641	0.5489041748046875	3.01675439453125	0.9869975509643555	0.5598717041015625	3.00850830078125	1.040448593139649	0.5266258544921875	3.19123974609375	1.750571899414063	0.4125577392578125	3.263664306640625	1.708748229980469	0.3029476318359375	3.311271484375	1.417782928466797	0.2884097900390625	3.234819580078125	1.195869689941406	0.2139681396484375	3.24908154296875	1.088814468383789	0.201692138671875
27	0.8666669999999996	3.176490966796875	1.22865185546875	0.4521224365234375	3.156552490234375	1.41373974609375	0.4340201416015625	3.14324755859375	1.562189819335937	0.4220291748046875	3.172697509765625	1.786608825683594	0.4459964599609375	3.14639794921875	1.749655334472656	0.4701485595703125	3.059696044921875	1.699982788085938	0.5818443603515625	3.054303466796875	1.410791107177734	0.5983294677734375	2.97820556640625	1.186784271240234	0.5421553955078126	2.964174072265625	1.087105377197266	0.5497991943359375	3.01360888671875	0.9858351554870606	0.5613470458984375	3.0058046875	1.039282974243164	0.5279779052734375	3.19087451171875	1.749032958984375	0.4153846435546875	3.264380126953125	1.707018249511719	0.3065703125	3.311676025390625	1.41596826171875	0.292731201171875	3.2356552734375	1.194125793457031	0.2176402587890625	3.24986962890625	1.087041427612305	0.2055653076171875
28	0.8999999999999995	3.17492041015625	1.232046783447266	0.45218310546875	3.154458740234375	1.417026702880859	0.433686279296875	3.140723876953125	1.565406127929688	0.421424560546875	3.169089111328125	1.789935913085937	0.445527587890625	3.142663330078125	1.752907592773437	0.469419189453125	3.0549228515625	1.7030126953125	0.580188232421875	3.05033154296875	1.413833251953125	0.596813232421875	2.97553955078125	1.189593719482422	0.53988427734375	2.9616669921875	1.089878494262695	0.547255615234375	3.0110625	0.9886462860107422	0.559226806640625	3.003604736328125	1.042177368164062	0.525739990234375	3.18773583984375	1.752405212402344	0.415149169921875	3.262584228515625	1.710557495117187	0.307199951171875	3.3110693359375	1.419682708740234	0.294209716796875	3.2366923828125	1.197496826171875	0.2185404052734375	3.251384765625	1.090453399658203	0.20673828125
29	0.9333339999999994	3.17492041015625	1.233064056396484	0.4497939453125	3.1526044921875	1.417263427734375	0.43317529296875	3.13771337890625	1.565091430664062	0.42293115234375	3.167737548828125	1.787873596191406	0.452236572265625	3.140690185546875	1.750749816894531	0.4748134765625	3.053544921875	1.699761596679688	0.584755126953125	3.05031640625	1.412058502197266	0.60664892578125	2.965695556640625	1.194444519042969	0.54232861328125	2.95296337890625	1.094713424682617	0.543535400390625	3.004201416015625	0.9943678741455078	0.5495183105468751	3.0025341796875	1.050130737304688	0.52139599609375	3.1864248046875	1.750969848632812	0.4214638671875	3.2630458984375	1.706840698242188	0.316397216796875	3.31105810546875	1.417175079345703	0.301173095703125	3.23636474609375	1.197309326171875	0.2222557373046875	3.242876953125	1.090521286010742	0.20568701171875
30	0.9666669999999993	3.174603759765625	1.232788757324219	0.449732177734375	3.152326416015625	1.417002502441406	0.43322314453125	3.13747265625	1.564839904785156	0.423060302734375	3.167643798828125	1.787600524902344	0.4523779296875	3.14062890625	1.750479614257813	0.474998779296875	3.05369287109375	1.699488159179688	0.585104248046875	3.050398681640625	1.411778991699219	0.606907958984375	2.9655595703125	1.194219940185547	0.5426904296875	2.952791748046875	1.094493255615234	0.543886474609375	3.004005615234375	0.9941266784667969	0.549723876953125	3.002295654296875	1.049899536132813	0.52162109375	3.186252685546875	1.750699951171875	0.421553955078125	3.262640869140625	1.706577087402344	0.316315185546875	3.310520263671875	1.416899780273438	0.30089892578125	3.2355927734375	1.197083038330078	0.222067626953125	3.24204638671875	1.090299453735352	0.2054471435546875
31	1	3.17432177734375	1.232504547119141	0.452944580078125	3.152840576171875	1.417680847167969	0.438589599609375	3.137304931640625	1.566030090332031	0.428923828125	3.165443115234375	1.79001220703125	0.4573642578125	3.137139404296875	1.752959045410156	0.478919189453125	3.043099853515625	1.702369262695313	0.58399853515625	3.04225	1.413929046630859	0.60996484375	2.961608642578125	1.195274993896484	0.5408955078125	2.952919189453125	1.094831619262695	0.5453161621093749	3.002690673828125	0.9932121276855469	0.549776123046875	2.999851318359375	1.050939880371094	0.5218366699218751	3.185930908203125	1.752660400390625	0.427993896484375	3.266661376953125	1.70128271484375	0.328805908203125	3.3127548828125	1.410900451660156	0.303710205078125	3.252816650390625	1.187836212158203	0.2186314697265625	3.22179638671875	1.084266708374023	0.2077886962890625
32	1.033334	3.17213623046875	1.229226898193359	0.4512392578125	3.150696044921875	1.414228332519531	0.437711669921875	3.135562255859375	1.562488403320312	0.429052001953125	3.16455078125	1.786345825195312	0.455197509765625	3.1367119140625	1.749537780761719	0.477604248046875	3.045932373046875	1.698638244628906	0.5850996093750001	3.043537109375	1.41058935546875	0.61117626953125	2.958080810546875	1.193446136474609	0.5442587890625	2.953706787109375	1.092819427490234	0.547858154296875	3.003076171875	0.9912408981323242	0.553795166015625	2.998967041015625	1.050261093139648	0.524468994140625	3.18432421875	1.748799987792969	0.425701416015625	3.266055908203125	1.697208190917969	0.327697021484375	3.307548583984375	1.406529113769531	0.302452880859375	3.229668212890625	1.19430078125	0.20587548828125	3.237816162109375	1.086230331420899	0.21140966796875
33	1.066667	3.171361083984375	1.229052337646484	0.4506956787109375	3.15011376953125	1.414085906982422	0.4373057861328125	3.135141357421875	1.562368469238281	0.4287498779296875	3.16449853515625	1.786178833007813	0.4548863525390625	3.1366845703125	1.749397766113281	0.4773680419921875	3.046183349609375	1.698572998046875	0.5851331787109375	3.043503662109375	1.410517486572266	0.6111082763671875	2.957557373046875	1.193508972167969	0.5443812255859375	2.95306640625	1.092886505126953	0.5479556884765625	3.00232470703125	0.9912428359985351	0.5536959228515625	2.99819873046875	1.050279846191406	0.5244046630859375	3.1841298828125	1.748619140625	0.4253135986328125	3.26548291015625	1.696960632324219	0.3270294189453125	3.306525634765625	1.406238830566406	0.3015428466796875	3.228068359375	1.194146209716797	0.2051346435546875	3.2360986328125	1.086063369750977	0.2105982666015625
34	1.1	3.171686279296875	1.229484619140625	0.45118701171875	3.15037890625	1.414477752685547	0.43781787109375	3.13531298828125	1.562721801757812	0.429245361328125	3.16444287109375	1.786504516601563	0.455504638671875	3.13653662109375	1.749720947265625	0.477845703125	3.045480712890625	1.698866882324219	0.5850898437499999	3.042767333984375	1.410865905761719	0.611066650390625	2.957425537109375	1.193759033203125	0.5440498046875	2.9530810546875	1.093153518676758	0.547750244140625	3.00291357421875	0.991836898803711	0.5538896484375	2.9979638671875	1.050495498657227	0.523872802734375	3.184233642578125	1.748957092285156	0.426039306640625	3.266045166015625	1.697271362304687	0.32818701171875	3.3068017578125	1.40655517578125	0.302812255859375	3.22824462890625	1.194845184326172	0.20576318359375	3.234761962890625	1.086600112915039	0.2092816162109375
35	1.133334	3.168587646484375	1.228630065917969	0.450290283203125	3.14713720703125	1.413585266113281	0.43662744140625	3.131962646484375	1.561803894042969	0.42781396484375	3.16104248046875	1.785653015136719	0.45355859375	3.133221923828125	1.748896911621094	0.476051025390625	3.04250634765625	1.698198364257812	0.58365673828125	3.040031005859375	1.410246490478516	0.61019482421875	2.9546171875	1.192963623046875	0.5438427734375	2.95034033203125	1.092363021850586	0.54774951171875	3.000247314453125	0.9910862884521484	0.553938720703125	2.995177978515625	1.049684356689453	0.52382373046875	3.180768798828125	1.748059997558594	0.424108154296875	3.262324951171875	1.696231811523437	0.3261181640625	3.303171630859375	1.405490325927734	0.301183349609375	3.224452392578125	1.193550720214844	0.204769287109375	3.23104052734375	1.085316207885742	0.208475830078125
36	1.166666999999999	3.1697041015625	1.22956005859375	0.4498994140625	3.14870458984375	1.413646820068359	0.436397705078125	3.1335556640625	1.56111279296875	0.427384765625	3.161294189453125	1.78395654296875	0.453435546875	3.132886962890625	1.7474013671875	0.4749228515625	3.0377958984375	1.696660400390625	0.57759130859375	3.03588671875	1.410131500244141	0.6040297851562501	2.95769482421875	1.191688140869141	0.536969482421875	2.954216552734375	1.091675643920898	0.5432333984375	3.005478271484375	0.9923927459716797	0.5564609375	3.000924072265625	1.049129379272461	0.5245556640625	3.181988037109375	1.746502685546875	0.4249345703125	3.267586181640625	1.694380737304688	0.33161279296875	3.307037841796875	1.404432952880859	0.313229248046875	3.225458251953125	1.196901397705078	0.21277978515625	3.22742822265625	1.089192260742188	0.205671142578125
37	1.199999999999999	3.171570556640625	1.225722290039063	0.4536644287109375	3.154086181640625	1.409192565917969	0.4387503662109375	3.1408671875	1.556004760742188	0.4276717529296875	3.164727294921875	1.778661865234375	0.4497022705078125	3.137064208984375	1.742187133789062	0.4717254638671875	3.0404853515625	1.69304296875	0.5727628173828125	3.036433837890625	1.408341674804688	0.6037188720703125	2.962425048828125	1.189619659423828	0.5368748779296875	2.9629677734375	1.08982795715332	0.5356851806640625	3.00375439453125	0.9861445617675781	0.5469991455078125	3.00298388671875	1.048693298339844	0.5193460693359375	3.185957275390625	1.741243286132812	0.4219927978515625	3.272303955078125	1.696107177734375	0.3266785888671875	3.31294873046875	1.407179534912109	0.3210704345703125	3.2194853515625	1.203323272705078	0.2263907470703125	3.22995947265625	1.099932632446289	0.19904736328125
38	1.233333999999999	3.171200439453125	1.225227569580078	0.453965087890625	3.1538310546875	1.408690826416016	0.438771728515625	3.140615478515625	1.555481201171875	0.427354736328125	3.164801025390625	1.778196166992188	0.448490478515625	3.137323974609375	1.741802551269531	0.470881103515625	3.04141064453125	1.69283349609375	0.572640625	3.03702783203125	1.408065155029297	0.602998046875	2.961654052734375	1.189951568603516	0.535670654296875	2.9612685546875	1.09018244934082	0.5331015625	2.999769287109375	0.9854220809936524	0.54234375	3.00037646484375	1.048902313232422	0.514251708984375	3.185751953125	1.74068115234375	0.420696533203125	3.27122802734375	1.695210144042969	0.32475341796875	3.311978515625	1.406280426025391	0.3196424560546875	3.218139404296875	1.201803680419922	0.2266712646484375	3.228872314453125	1.098570663452148	0.19882568359375
39	1.266667	3.174418701171875	1.220384857177734	0.449017333984375	3.157818359375	1.403725219726562	0.432375244140625	3.145123779296875	1.550402954101562	0.419690673828125	3.17002099609375	1.773137817382813	0.438817138671875	3.142525634765625	1.737032409667969	0.46160595703125	3.046620361328125	1.689087829589844	0.563781005859375	3.04115771484375	1.404572143554688	0.5953203124999999	2.9644814453125	1.186821014404297	0.52860693359375	2.963621337890625	1.087114776611328	0.525252197265625	3.000956298828125	0.9818713989257812	0.533201416015625	3.001709228515625	1.045833038330078	0.503901123046875	3.19075927734375	1.735337524414063	0.411285888671875	3.275834716796875	1.688854858398438	0.3155428466796875	3.31618408203125	1.399944061279297	0.31286181640625	3.222031494140625	1.194716827392578	0.2221219482421875	3.232718994140625	1.091448120117188	0.194544677734375
40	1.3	3.17545751953125	1.215767913818359	0.449603271484375	3.160166748046875	1.397800842285156	0.432195556640625	3.15016357421875	1.543708923339844	0.4207144775390625	3.1725869140625	1.765458374023438	0.4345064697265625	3.145998779296875	1.729821594238281	0.458270751953125	3.05155712890625	1.692450561523438	0.5645897216796875	3.05238916015625	1.410152069091797	0.5977069091796875	2.972735107421875	1.193889434814453	0.5360850830078125	2.969873291015625	1.094897705078125	0.5346551513671876	2.987376708984375	0.9864709167480469	0.5176395263671875	2.997188720703125	1.058612930297852	0.4853482666015625	3.193248779296875	1.727568298339844	0.4077376708984375	3.275568115234375	1.686572509765625	0.3085411376953125	3.3167626953125	1.3999267578125	0.3121417236328125	3.22198828125	1.192861206054687	0.2314993896484375	3.23003271484375	1.093608322143555	0.1933331298828125
41	1.333334	3.1781630859375	1.209737579345703	0.4429554443359375	3.1619755859375	1.391528289794922	0.4249473876953125	3.152418212890625	1.537438720703125	0.414214599609375	3.175437744140625	1.759029296875	0.4274923095703125	3.148554443359375	1.723573852539062	0.4511346435546875	3.054364013671875	1.6882138671875	0.5582442626953125	3.049873779296875	1.406263549804688	0.5926107177734375	2.96761474609375	1.192065979003906	0.5278101806640625	2.962027587890625	1.093418853759766	0.5218223876953125	2.977986572265625	0.9869506301879882	0.4944739990234375	2.990735595703125	1.059743789672852	0.4728690185546875	3.196182861328125	1.721010498046875	0.40102783203125	3.281215576171875	1.682483764648437	0.303245849609375	3.322631103515625	1.396142303466797	0.31177392578125	3.230505615234375	1.187763732910156	0.2318626708984375	3.232142333984375	1.092578750610351	0.183939697265625
42	1.366667	3.172890380859375	1.205934295654297	0.44189306640625	3.15975048828125	1.387711944580078	0.42547509765625	3.151937744140625	1.533453674316406	0.415497802734375	3.17184716796875	1.755064636230469	0.424462158203125	3.144311767578125	1.719937377929687	0.4476005859375	3.043654541015625	1.68820361328125	0.5493857421875	3.041457763671875	1.407589538574219	0.58927197265625	2.96228076171875	1.195002960205078	0.5176296386718749	2.97129443359375	1.096684005737305	0.520292724609375	2.9695576171875	1.013204727172851	0.44741162109375	2.98202490234375	1.074116149902344	0.450187255859375	3.194195068359375	1.716766357421875	0.399996337890625	3.283736572265625	1.680322326660156	0.305925048828125	3.32686767578125	1.3948095703125	0.3114822998046875	3.237768798828125	1.188499328613281	0.2246834716796875	3.2276474609375	1.095739440917969	0.17367041015625
43	1.399999999999999	3.17247607421875	1.203060119628906	0.436769287109375	3.159090087890625	1.383793762207031	0.41916064453125	3.151892822265625	1.528841552734375	0.4092236328125	3.17174267578125	1.749424072265625	0.416051025390625	3.14509619140625	1.714605224609375	0.440135986328125	3.0482412109375	1.686920654296875	0.54567724609375	3.048453857421875	1.408131103515625	0.588352294921875	2.961143798828125	1.200077941894531	0.5167609863281249	2.939553466796875	1.104339874267578	0.511613525390625	2.9621640625	1.020738227844238	0.4433388671875	2.975288330078125	1.073231796264648	0.454358642578125	3.193264404296875	1.711170349121094	0.391295166015625	3.2795498046875	1.676544921875	0.294490966796875	3.33512548828125	1.394760955810547	0.3040888671875	3.23781201171875	1.191124481201172	0.22331494140625	3.23772802734375	1.094181640625	0.180896484375
44	1.433333999999999	3.170936279296875	1.200498657226563	0.428815673828125	3.15588720703125	1.382294708251953	0.414168212890625	3.145396484375	1.527898071289063	0.404455078125	3.16928662109375	1.749196044921875	0.411719970703125	3.141654296875	1.714670776367187	0.43564453125	3.044718994140625	1.6895126953125	0.542758056640625	3.051869873046875	1.409718139648438	0.587669921875	2.95484765625	1.207386047363281	0.50859814453125	2.932005859375	1.112044357299805	0.496564697265625	2.945079345703125	1.022703140258789	0.4322783203125	2.962744140625	1.078825836181641	0.450650390625	3.19044775390625	1.710384033203125	0.38700146484375	3.277251220703125	1.675067749023437	0.289964599609375	3.3412470703125	1.393620330810547	0.3006531982421875	3.241828125	1.192639831542969	0.21251220703125	3.242451171875	1.089939727783203	0.1848836669921875
45	1.466666999999999	3.16709326171875	1.1976416015625	0.4241492919921875	3.155922607421875	1.379726959228516	0.4118707275390625	3.1469599609375	1.525290466308594	0.4020113525390625	3.167936767578125	1.746751770019531	0.4067027587890625	3.140644775390625	1.712195007324219	0.4308758544921875	3.042980712890625	1.684576049804687	0.5365306396484375	3.052326416015625	1.404917205810547	0.5802611083984375	2.95572900390625	1.2043486328125	0.4969334716796875	2.92301416015625	1.112188339233398	0.4836956787109375	2.929364501953125	1.024670379638672	0.4161402587890625	2.9490078125	1.077068984985352	0.4345208740234375	3.189712890625	1.707955444335937	0.3825941162109375	3.27796240234375	1.672685424804687	0.2870245361328125	3.342211669921875	1.391419921875	0.292872314453125	3.24219775390625	1.188967559814453	0.2094935302734375	3.244275634765625	1.086024673461914	0.1832413330078125
46	1.5	3.163328125	1.198799957275391	0.41911328125	3.15271435546875	1.381075622558594	0.408448486328125	3.1428798828125	1.526590515136719	0.3980631103515625	3.163771728515625	1.748111633300781	0.4034444580078125	3.13647119140625	1.713459838867188	0.427503662109375	3.040318603515625	1.684028564453125	0.5341123046875	3.052117919921875	1.403914916992187	0.57478515625	2.95758056640625	1.203332977294922	0.488960693359375	2.922601806640625	1.111283142089844	0.482016845703125	2.917216064453125	1.028405639648438	0.40871533203125	2.9352802734375	1.076616180419922	0.4280615234375	3.185583251953125	1.709386169433594	0.3792227783203125	3.27559375	1.676592468261719	0.2843585205078125	3.340742431640625	1.395443542480469	0.290155517578125	3.24548046875	1.190109680175781	0.2080587158203125	3.24404345703125	1.087297012329101	0.18113232421875
47	1.533334	3.1560205078125	1.19375439453125	0.4156309814453125	3.147279052734375	1.37596469116211	0.4032193603515625	3.13870849609375	1.521373474121094	0.390998046875	3.157101318359375	1.743065368652344	0.395705078125	3.129763671875	1.708237426757813	0.4194344482421875	3.03311328125	1.678193908691406	0.5253604736328125	3.050208251953125	1.399997314453125	0.5756019287109375	2.949986328125	1.204181732177734	0.4855198974609375	2.907431884765625	1.115370727539063	0.4791287841796875	2.904308349609375	1.034314483642578	0.40373828125	2.923375	1.079878128051758	0.4197269287109375	3.17974853515625	1.704482299804687	0.3720609130859375	3.272371826171875	1.668768127441406	0.2808951416015625	3.339271484375	1.388326293945312	0.293151123046875	3.23883740234375	1.190472351074219	0.19982763671875	3.23575341796875	1.086457443237305	0.178327880859375
48	1.566667	3.148757568359375	1.188680786132813	0.4062847900390625	3.141412353515625	1.370980072021484	0.3955006103515625	3.13239892578125	1.516203979492188	0.3821748046875	3.152748291015625	1.7376171875	0.3875323486328125	3.1248154296875	1.703012451171875	0.4108472900390625	3.024373291015625	1.675634826660156	0.5138438720703125	3.0381064453125	1.397993774414062	0.5674158935546875	2.940562255859375	1.200803497314453	0.4776544189453125	2.89350146484375	1.114641067504883	0.4680430908203125	2.89286767578125	1.036837020874023	0.3893060302734375	2.9091796875	1.079062789916992	0.4085382080078125	3.175322265625	1.698887390136719	0.3641038818359375	3.269428466796875	1.666552490234375	0.2732791748046875	3.3417099609375	1.387913146972656	0.2917125244140625	3.236135498046875	1.194618225097656	0.1948336181640625	3.232933349609375	1.090834197998047	0.1724708251953125
49	1.6	3.139996337890625	1.1865703125	0.39835986328125	3.1336845703125	1.368960784912109	0.389239501953125	3.126197509765625	1.514408569335937	0.3778916015625	3.144012451171875	1.735952270507813	0.384745361328125	3.116006103515625	1.700934814453125	0.407321533203125	3.01761474609375	1.670896728515625	0.511505615234375	3.026198486328125	1.392219848632813	0.5602412109375	2.92152099609375	1.198226257324219	0.471689208984375	2.87328662109375	1.112869125366211	0.4609833984375	2.879272705078125	1.033577865600586	0.384007080078125	2.898513427734375	1.07407666015625	0.405778564453125	3.167465576171875	1.69759814453125	0.361586669921875	3.265743896484375	1.664691772460937	0.275553955078125	3.341082763671875	1.386810333251953	0.2921497802734375	3.239125732421875	1.196340087890625	0.186338134765625	3.232322265625	1.092332534790039	0.16601806640625
50	1.633334	3.1282685546875	1.183650909423828	0.3865201416015625	3.122873046875	1.365234527587891	0.3768629150390625	3.117218505859375	1.510217376708984	0.3668756103515625	3.131076904296875	1.73094189453125	0.3768114013671875	3.10350439453125	1.695315551757812	0.3984581298828125	3.00335009765625	1.6618544921875	0.4989464111328125	3.01159716796875	1.384792083740234	0.5496600341796875	2.907900390625	1.192721343994141	0.4586065673828125	2.853019775390625	1.112589172363281	0.4441771240234375	2.86941650390625	1.037766014099121	0.3649752197265625	2.885074462890625	1.071272491455078	0.3887242431640625	3.155378173828125	1.693468627929688	0.3535721435546875	3.253229248046875	1.66032861328125	0.268073486328125	3.3355732421875	1.385659545898438	0.2826607666015625	3.227472412109375	1.201859222412109	0.1736116943359375	3.22411376953125	1.098401733398437	0.152103271484375
51	1.666666999999999	3.117015380859375	1.179077178955078	0.3824306640625	3.11074853515625	1.359897552490234	0.3723857421875	3.104530517578125	1.504278594970703	0.36229638671875	3.118693603515625	1.724121948242187	0.372052001953125	3.0909326171875	1.688720825195313	0.393373779296875	2.989494873046875	1.656673950195312	0.4921953125	2.9986591796875	1.381020965576172	0.5442905273437501	2.8966552734375	1.189780944824219	0.451986572265625	2.843297607421875	1.108831939697266	0.439100830078125	2.858642578125	1.033746315002441	0.36053857421875	2.870910888671875	1.068746459960938	0.38190966796875	3.143059814453125	1.686714599609375	0.349204345703125	3.242237060546875	1.653554565429687	0.26609716796875	3.326167724609375	1.380782836914062	0.284614501953125	3.21740869140625	1.200212554931641	0.1729130859375	3.20587744140625	1.101067169189453	0.1393397216796875
52	1.699999999999999	3.102467529296875	1.175445495605469	0.372730712890625	3.095734619140625	1.355699188232422	0.36218701171875	3.08897119140625	1.499577941894531	0.351269287109375	3.102672119140625	1.718665344238281	0.36395654296875	3.07531103515625	1.682997131347656	0.3850146484375	2.9744638671875	1.649523254394531	0.483354736328125	2.984123291015625	1.374785278320312	0.535858154296875	2.87773486328125	1.186976409912109	0.44318310546875	2.8200048828125	1.109426834106445	0.430364501953125	2.848371337890625	1.036946357727051	0.3534345703125	2.860155517578125	1.060384887695313	0.392251220703125	3.12680615234375	1.681754821777344	0.340381591796875	3.228683349609375	1.650251953125	0.2605765380859375	3.313297607421875	1.378490173339844	0.27814697265625	3.203814453125	1.195410034179687	0.1728843994140625	3.1874892578125	1.09858479309082	0.1356727294921875
53	1.733333999999999	3.0806328125	1.169902648925781	0.3677293701171875	3.0765341796875	1.350489501953125	0.3588836669921875	3.07116552734375	1.494564727783203	0.348063232421875	3.08773046875	1.7136015625	0.3616092529296875	3.060050048828125	1.678155395507813	0.3827310791015625	2.957355712890625	1.642037353515625	0.4783785400390625	2.96334716796875	1.367034637451172	0.5313826904296876	2.855614990234375	1.181210739135742	0.4357696533203125	2.79487451171875	1.105720367431641	0.4239405517578125	2.83116796875	1.036446922302246	0.347247802734375	2.836589599609375	1.054027717590332	0.3866822509765625	3.111248046875	1.676461791992188	0.337678955078125	3.213128662109375	1.639130126953125	0.2602271728515625	3.291726318359375	1.364886871337891	0.2692864990234375	3.184404296875	1.182042129516601	0.16095068359375	3.158525634765625	1.084891235351563	0.1303204345703125
54	1.766667	3.05955908203125	1.161481262207031	0.36205322265625	3.056066650390625	1.341281463623047	0.35385693359375	3.0509189453125	1.484665344238281	0.342590087890625	3.068712890625	1.702488220214844	0.357706298828125	3.04045068359375	1.667292236328125	0.377921630859375	2.932333251953125	1.629901062011719	0.46578271484375	2.945421875	1.35778564453125	0.525246337890625	2.84748583984375	1.170487594604492	0.424742919921875	2.7783798828125	1.103656524658203	0.410638916015625	2.814562255859375	1.033467849731445	0.3354559326171875	2.81521533203125	1.04577294921875	0.386205078125	3.092362548828125	1.665481140136719	0.3341826171875	3.19764501953125	1.629555603027344	0.2618323974609375	3.2768203125	1.3567685546875	0.2683377685546875	3.163928466796875	1.183264450073242	0.152924560546875	3.14401123046875	1.085571182250977	0.12123046875
55	1.8	3.0352373046875	1.152198364257812	0.3546741943359375	3.0322119140625	1.333429504394531	0.3487408447265625	3.026498779296875	1.477832214355469	0.337105712890625	3.046302734375	1.697081909179687	0.3526783447265625	3.01762451171875	1.661822265625	0.3730946044921875	2.90630029296875	1.626365112304688	0.4595003662109375	2.918047119140625	1.352216247558594	0.5196156005859375	2.815693603515625	1.170487167358399	0.4096834716796875	2.7473232421875	1.101234909057617	0.3991544189453125	2.79204736328125	1.033805435180664	0.32487255859375	2.78617138671875	1.043289375305176	0.3651627197265625	3.06971875	1.659651550292969	0.328809326171875	3.175622314453125	1.625771789550781	0.25459423828125	3.256524169921875	1.351573852539063	0.2685177001953125	3.14216943359375	1.182724868774414	0.144355712890625	3.123806884765625	1.082862289428711	0.1161053466796875
56	1.833334	2.996121826171875	1.146412124633789	0.342883544921875	2.9978359375	1.326226257324219	0.33822900390625	2.998269775390625	1.469910034179688	0.33228369140625	3.014936279296875	1.687662170410156	0.347267578125	2.985916259765625	1.652511047363281	0.366363037109375	2.868041748046875	1.618265991210937	0.44191455078125	2.88220947265625	1.348697326660156	0.510955322265625	2.79648583984375	1.162305267333984	0.398713134765625	2.72896533203125	1.093258094787598	0.388717041015625	2.756096435546875	1.02806330871582	0.3057509765625	2.74238525390625	1.045218231201172	0.3434033203125	3.03964111328125	1.650643188476562	0.32495947265625	3.1476376953125	1.614581909179687	0.25699755859375	3.23209765625	1.344155548095703	0.275327392578125	3.11705517578125	1.178038024902344	0.15182666015625	3.080860107421875	1.079975158691406	0.1504329833984375
57	1.866667	2.977279296875	1.139343872070313	0.3444825439453125	2.97321484375	1.318929443359375	0.3361373291015625	2.969335205078125	1.462392822265625	0.3277357177734375	2.985857666015625	1.680084106445312	0.3427462158203125	2.956116943359375	1.645046020507813	0.3608753662109375	2.835532470703125	1.610900451660156	0.4319766845703125	2.839685546875	1.339333526611328	0.4937772216796875	2.7668427734375	1.145269241333008	0.3856707763671875	2.69495166015625	1.083891448974609	0.3636497802734375	2.73417822265625	1.01539298248291	0.2886058349609375	2.719111083984375	1.031483627319336	0.3186046142578125	3.011267333984375	1.642974792480469	0.3214373779296875	3.123845703125	1.612920227050781	0.2582381591796875	3.20241064453125	1.340653869628906	0.2739595947265625	3.09779736328125	1.160142181396484	0.1620755615234375	3.04710302734375	1.080056030273437	0.1180562744140625
58	1.899999999999999	2.94095556640625	1.126720809936523	0.3366968994140625	2.9408779296875	1.305383361816406	0.3283511962890625	2.93979833984375	1.448031066894531	0.3185548095703125	2.95686767578125	1.664717102050781	0.3299305419921875	2.92627001953125	1.63039404296875	0.3472606201171875	2.804072265625	1.600276306152344	0.4158150634765625	2.80747900390625	1.332157836914063	0.4854791259765625	2.7323125	1.144840316772461	0.3700260009765625	2.6713681640625	1.07459895324707	0.3441175537109375	2.69227197265625	0.99148091506958	0.2778653564453125	2.7018681640625	1.02723161315918	0.2983646240234375	2.98286328125	1.627255859375	0.3106668701171875	3.09714794921875	1.597234680175781	0.2521822509765625	3.1734287109375	1.325978332519531	0.2690628662109375	3.06127294921875	1.15646940612793	0.1501824951171875	3.0346748046875	1.061882751464844	0.1162701416015625
59	1.933333999999999	2.91064111328125	1.120684997558594	0.3285289306640625	2.905505859375	1.299379913330078	0.3204178466796875	2.900083984375	1.441894561767578	0.3091278076171875	2.922398193359375	1.657844116210938	0.3262169189453125	2.8901494140625	1.623989013671875	0.3414180908203125	2.76440234375	1.599938232421875	0.4059947509765625	2.76700244140625	1.330560882568359	0.4712864990234375	2.694400390625	1.143150268554687	0.3541065673828125	2.6289140625	1.07638932800293	0.3299449462890625	2.64513525390625	0.9871616477966308	0.2705924072265625	2.664091064453125	1.020883895874023	0.2936861572265625	2.9482255859375	1.620089477539063	0.3072332763671875	3.06374951171875	1.5866884765625	0.2530130615234375	3.1389033203125	1.314749481201172	0.2660423583984375	3.03805419921875	1.143790588378906	0.13913134765625	2.991698974609375	1.051433738708496	0.12742431640625
60	1.966666999999999	2.88463623046875	1.116293655395508	0.3204451904296875	2.87786474609375	1.294990051269531	0.3091649169921875	2.87229736328125	1.437804870605469	0.2995577392578125	2.88966015625	1.654655090332031	0.3143658447265625	2.8576953125	1.6202763671875	0.3291888427734375	2.72898193359375	1.594256042480469	0.3872320556640625	2.728565185546875	1.325340515136719	0.4558883056640625	2.66471142578125	1.134625	0.3383602294921875	2.591689453125	1.078078964233399	0.3096661376953125	2.612625	0.9920894622802734	0.2468585205078125	2.6155166015625	1.017100326538086	0.2925950927734375	2.916796142578125	1.617170776367188	0.2965440673828125	3.033735595703125	1.58196240234375	0.2462344970703125	3.112154296875	1.310488708496094	0.2573790283203125	3.0107509765625	1.132907699584961	0.139788818359375	2.96326171875	1.06103246307373	0.0812918701171875
61	2	2.847201171875	1.102596435546875	0.312280517578125	2.8416748046875	1.282276306152344	0.302133056640625	2.83570703125	1.425163696289062	0.285797119140625	2.85643212890625	1.642778015136719	0.300714111328125	2.8231015625	1.608868408203125	0.314359375	2.692131591796875	1.581609008789063	0.368376220703125	2.69006884765625	1.31069873046875	0.434583984375	2.648587890625	1.09401432800293	0.356363037109375	2.58030322265625	1.06722102355957	0.292617431640625	2.57477294921875	0.9811984024047852	0.225822265625	2.5764248046875	1.032445495605469	0.251121826171875	2.8837431640625	1.60456201171875	0.28408056640625	3.003315185546875	1.569632690429688	0.238277099609375	3.06978857421875	1.293574584960937	0.249417236328125	2.978737060546875	1.125516540527344	0.109226806640625	2.927732421875	1.040178672790527	0.07659521484375
62	2.033334	2.8152314453125	1.101680511474609	0.3057978515625	2.8066005859375	1.282162719726562	0.2918203125	2.800963623046875	1.426822326660156	0.28607958984375	2.8321376953125	1.644976623535156	0.294731201171875	2.796029541015625	1.613103515625	0.307356201171875	2.66035693359375	1.590475952148438	0.3539189453125	2.65378125	1.320062133789063	0.42897705078125	2.6102587890625	1.106893814086914	0.33856005859375	2.561114501953125	1.071220672607422	0.261877197265625	2.53837939453125	0.9809930381774903	0.203651611328125	2.583954345703125	1.022252380371094	0.221496826171875	2.85863623046875	1.6045791015625	0.281259765625	2.97491943359375	1.573675048828125	0.22321044921875	3.02957861328125	1.293521118164062	0.2415556640625	2.93232177734375	1.124170257568359	0.1044945068359375	2.9219130859375	1.020207313537598	0.0912333984375
63	2.066667	2.79382421875	1.098077705383301	0.2972537841796875	2.78355859375	1.277612182617188	0.2838704833984375	2.77704541015625	1.421590270996094	0.2806651611328125	2.8107705078125	1.638300903320312	0.2879749755859375	2.774273193359375	1.607154541015625	0.3003150634765625	2.6372470703125	1.598545715332031	0.3453387451171875	2.62185009765625	1.333800842285156	0.4330316162109375	2.5707177734375	1.119621170043945	0.3525904541015625	2.535220703125	1.089019424438477	0.2672886962890625	2.52000830078125	1.001285522460938	0.2040457763671875	2.56457177734375	1.049036590576172	0.2249200439453125	2.836783203125	1.597661682128906	0.2752315673828125	2.9532412109375	1.568323852539062	0.218257568359375	2.99574462890625	1.287480651855469	0.2360740966796875	2.89489990234375	1.12517219543457	0.09520288085937501	2.87873974609375	1.02378173828125	0.116202880859375
64	2.1	2.78533544921875	1.098572509765625	0.294048583984375	2.77732666015625	1.27777685546875	0.280215087890625	2.77275830078125	1.421521148681641	0.277998291015625	2.807873779296875	1.637492431640625	0.28569921875	2.77113623046875	1.60666943359375	0.2976826171875	2.63543359375	1.608720703125	0.34629736328125	2.602024658203125	1.344734497070313	0.429113525390625	2.52842333984375	1.147558929443359	0.327065673828125	2.49086474609375	1.113444412231445	0.2442677001953125	2.5124296875	1.011802185058594	0.211433837890625	2.5694716796875	1.051581962585449	0.22139990234375	2.833647216796875	1.59676904296875	0.27318408203125	2.947946044921875	1.567440673828125	0.21264794921875	2.9856162109375	1.286823272705078	0.234202392578125	2.88217041015625	1.128774017333984	0.091295654296875	2.89859814453125	1.025676864624024	0.0970833740234375
65	2.133334	2.74292529296875	1.122567497253418	0.2676239013671875	2.72813427734375	1.301376312255859	0.2515628662109375	2.71939990234375	1.445094146728516	0.2543907470703125	2.7474931640625	1.662285888671875	0.2640079345703125	2.71150146484375	1.630194519042969	0.2751456298828125	2.57494873046875	1.628713928222656	0.3218914794921875	2.54642822265625	1.361965026855469	0.3986121826171875	2.48352734375	1.162970626831055	0.2923651123046875	2.43089013671875	1.137428070068359	0.21471142578125	2.47664453125	1.039869087219238	0.1976173095703125	2.51792138671875	1.068208145141602	0.186103759765625	2.77481103515625	1.622434631347656	0.2517186279296875	2.891239501953125	1.592462707519531	0.195341552734375	2.928060302734375	1.310601837158203	0.1901689453125	2.834724609375	1.136073028564453	0.0595203857421875	2.8381005859375	1.041025619506836	0.1032684326171875
66	2.166666999999999	2.727845947265625	1.124001899719238	0.262106201171875	2.710003173828125	1.302877319335938	0.2479991455078125	2.698146484375	1.446540771484375	0.2472799072265625	2.73007080078125	1.663007263183594	0.263787353515625	2.69384814453125	1.631061218261719	0.27481298828125	2.55885107421875	1.622976135253906	0.325662353515625	2.527076171875	1.353946533203125	0.393651123046875	2.453286376953125	1.176254241943359	0.2597366943359375	2.404609375	1.123614334106445	0.193922119140625	2.485906005859375	1.063547271728516	0.2352733154296875	2.51852978515625	1.072921524047852	0.179435791015625	2.75640673828125	1.623168518066406	0.2493087158203125	2.87121337890625	1.594538269042969	0.18875244140625	2.91237060546875	1.313213256835938	0.201037109375	2.83111572265625	1.129625686645508	0.074364990234375	2.854902587890625	1.029313674926758	0.0931468505859375
67	2.199999999999999	2.702704833984375	1.08546272277832	0.2691597900390625	2.68625390625	1.263893676757812	0.2456883544921875	2.67579931640625	1.407985961914062	0.2445379638671875	2.70782763671875	1.625278198242188	0.2556258544921875	2.67081103515625	1.593750549316406	0.2656727294921875	2.533035888671875	1.587302978515625	0.3097757568359375	2.49293359375	1.322786773681641	0.3921214599609375	2.42767236328125	1.137084747314453	0.2638482666015625	2.39017529296875	1.088651123046875	0.1879375	2.4710048828125	1.030961860656738	0.2339698486328125	2.5005654296875	1.039330062866211	0.18194580078125	2.73481005859375	1.584813110351563	0.2439637451171875	2.851256591796875	1.548109985351563	0.1906776123046875	2.88599267578125	1.265428314208984	0.2060135498046875	2.79910693359375	1.078542510986328	0.0871470947265625	2.815078125	0.9796088714599609	0.1185673828125
68	2.233333999999999	2.69289892578125	1.077278190612793	0.26134130859375	2.67758056640625	1.255052917480469	0.2360283203125	2.66856884765625	1.398847961425781	0.236093994140625	2.699076171875	1.615418579101563	0.25236474609375	2.6623916015625	1.583495361328125	0.261677490234375	2.525401611328125	1.568050048828125	0.30466943359375	2.475578369140625	1.303088836669922	0.377052734375	2.399007568359375	1.144203094482422	0.22282373046875	2.37948291015625	1.070772491455078	0.1620899658203125	2.462309326171875	1.035114143371582	0.223593505859375	2.490367919921875	1.036180320739746	0.194304443359375	2.726232666015625	1.575542114257813	0.2397119140625	2.843830078125	1.5431826171875	0.187059326171875	2.878611328125	1.261863159179688	0.210558349609375	2.78993310546875	1.086936889648437	0.077030029296875	2.7839248046875	0.9936380996704102	0.124238525390625
69	2.266667	2.67880615234375	1.06566446685791	0.2625137939453125	2.664183837890625	1.243729598999023	0.2370474853515625	2.6558896484375	1.387768249511719	0.2369696044921875	2.681371337890625	1.605500366210938	0.2502127685546875	2.64560791015625	1.572758117675781	0.2605718994140625	2.51018212890625	1.554426330566406	0.3078468017578125	2.4647255859375	1.287558837890625	0.3775479736328125	2.382584228515625	1.140134719848633	0.2145577392578125	2.37362890625	1.055766654968262	0.166703857421875	2.45201611328125	1.038320053100586	0.2408565673828125	2.476328125	1.028323493957519	0.2037864990234375	2.70931005859375	1.566096618652344	0.2375089111328125	2.8305439453125	1.540652587890625	0.1890052490234375	2.873897705078125	1.260006408691406	0.2110416259765625	2.76718701171875	1.097929862976074	0.0739530029296875	2.749582763671875	1.005471580505371	0.120228515625
70	2.3	2.67240869140625	1.06235994720459	0.2595057373046875	2.65598828125	1.239457183837891	0.2352674560546875	2.64583935546875	1.38259814453125	0.2360008544921875	2.66991015625	1.599337341308594	0.2486444091796875	2.6343212890625	1.566643249511719	0.2584727783203125	2.498636474609375	1.54931298828125	0.3029285888671875	2.455978759765625	1.282900146484375	0.3700850830078125	2.377886962890625	1.141923309326172	0.2013123779296875	2.3808017578125	1.048610412597656	0.1754144287109375	2.45434326171875	1.045352485656738	0.2554178466796875	2.47130908203125	1.029493835449219	0.2145814208984375	2.698102783203125	1.560226501464844	0.2366700439453125	2.8196376953125	1.537173034667969	0.1897039794921875	2.8660498046875	1.258979156494141	0.2163924560546875	2.76106201171875	1.099144439697266	0.0775584716796875	2.7433291015625	1.006720634460449	0.1225631103515625
71	2.333334	2.67400830078125	1.056624549865723	0.259607421875	2.655599365234375	1.232487396240234	0.2333876953125	2.644639892578125	1.374947174072266	0.2361591796875	2.66560205078125	1.591125854492188	0.24832275390625	2.6307197265625	1.558070922851563	0.25844873046875	2.49676708984375	1.541665893554688	0.306444091796875	2.460197021484375	1.275978607177734	0.37528515625	2.379584716796875	1.140659362792969	0.20441357421875	2.384820068359375	1.045509315490723	0.1893154296875	2.462287109375	1.042404014587402	0.264886474609375	2.47416357421875	1.029685432434082	0.220421142578125	2.69413330078125	1.552572143554688	0.2361962890625	2.816788330078125	1.534777709960938	0.19144873046875	2.870461181640625	1.259129760742188	0.21850244140625	2.75788330078125	1.104918113708496	0.08092468261718749	2.738853515625	1.012697448730469	0.124802734375
72	2.366667	2.67845849609375	1.051606246948242	0.2611087646484375	2.65920947265625	1.227343231201172	0.2355491943359375	2.64713134765625	1.369634063720703	0.2358956298828125	2.6659228515625	1.585828247070312	0.2484752197265625	2.63147265625	1.552413696289062	0.2587249755859375	2.49825830078125	1.535378295898437	0.3082196044921875	2.469705078125	1.270412628173828	0.3825955810546875	2.3898828125	1.137120819091797	0.2100001220703125	2.36929248046875	1.060350318908691	0.1554324951171875	2.43883154296875	1.049889427185059	0.2376492919921875	2.4742587890625	1.032108184814453	0.2327442626953125	2.6947529296875	1.547630126953125	0.2360811767578125	2.81775244140625	1.532146118164063	0.1917059326171875	2.87750146484375	1.257680694580078	0.2157213134765625	2.76392236328125	1.105404907226563	0.077108642578125	2.740822265625	1.014568496704102	0.1217333984375
73	2.399999999999999	2.68331884765625	1.038132667541504	0.267528564453125	2.665607666015625	1.215164688110351	0.24076220703125	2.65374853515625	1.358507476806641	0.23980322265625	2.661096923828125	1.57697607421875	0.252237060546875	2.62831201171875	1.5415234375	0.262802001953125	2.496242919921875	1.51580810546875	0.31456884765625	2.478676513671875	1.245581939697266	0.380405029296875	2.403746337890625	1.124062561035156	0.195124267578125	2.389510009765625	1.041751136779785	0.145603271484375	2.41994287109375	1.046761764526367	0.25011767578125	2.49577587890625	1.050224143981934	0.257779541015625	2.6920693359375	1.540096923828125	0.23958740234375	2.81584228515625	1.530421997070313	0.192939453125	2.89219287109375	1.258505584716797	0.222327392578125	2.772234130859375	1.112593505859375	0.07941552734375	2.7365703125	1.022458770751953	0.1186134033203125
74	2.433333999999999	2.6949453125	1.0337490234375	0.269742919921875	2.6752626953125	1.210168991088867	0.242091552734375	2.66151806640625	1.353125091552734	0.2403720703125	2.66528857421875	1.5712314453125	0.254955810546875	2.633137451171875	1.535196533203125	0.265155517578125	2.502662353515625	1.506986358642578	0.319035888671875	2.48713818359375	1.235463653564453	0.3779677734375	2.407621337890625	1.119965927124023	0.19118408203125	2.40006689453125	1.037978889465332	0.139962158203125	2.4197236328125	1.04832341003418	0.24648193359375	2.50632666015625	1.057029983520508	0.253683837890625	2.696810791015625	1.53504443359375	0.24195654296875	2.82308935546875	1.530103271484375	0.2023662109375	2.88947216796875	1.254962768554688	0.219318603515625	2.7705234375	1.108300979614258	0.076903564453125	2.733750244140625	1.022082088470459	0.122890625
75	2.466666999999999	2.700979248046875	1.030916030883789	0.26995166015625	2.67989599609375	1.207221710205078	0.241652099609375	2.665582275390625	1.35023095703125	0.23926416015625	2.6697080078125	1.5683251953125	0.256401611328125	2.63764404296875	1.532159912109375	0.266610107421875	2.50743994140625	1.501623016357422	0.320193115234375	2.495548095703125	1.231797210693359	0.38815234375	2.41710546875	1.116041961669922	0.200835205078125	2.410438232421875	1.046116943359375	0.13387109375	2.4261484375	1.044195190429688	0.241615478515625	2.523071044921875	1.051701141357422	0.245061767578125	2.70105322265625	1.532248168945312	0.242541259765625	2.82651708984375	1.524512817382813	0.200517578125	2.89723779296875	1.250263671875	0.218250244140625	2.775769287109375	1.102560760498047	0.0787447509765625	2.7400029296875	1.016946067810059	0.126802734375
76	2.5	2.715089599609375	1.033932312011719	0.2784591064453125	2.69509619140625	1.210218322753906	0.2511368408203125	2.68125048828125	1.353049652099609	0.2497408447265625	2.6794970703125	1.570954895019531	0.2650054931640625	2.648441650390625	1.534091247558594	0.2754395751953125	2.522056640625	1.497978637695312	0.3338465576171875	2.515513427734375	1.223515594482422	0.3778760986328125	2.424029296875	1.126229141235352	0.1864935302734375	2.416332275390625	1.051276901245117	0.125582763671875	2.438751708984375	1.046272575378418	0.2318502197265625	2.53044775390625	1.063721954345703	0.2334454345703125	2.71177490234375	1.535673217773438	0.2515372314453125	2.838045166015625	1.526657775878906	0.2130152587890625	2.909657470703125	1.252610076904297	0.2188289794921875	2.785909912109375	1.104640121459961	0.08230029296874999	2.7494658203125	1.018181018829346	0.127902099609375
77	2.533334	2.72804345703125	1.037307228088379	0.2767021484375	2.70935009765625	1.215353164672851	0.253888916015625	2.6967900390625	1.359069152832031	0.25596923828125	2.686772216796875	1.577976684570312	0.270533447265625	2.65701953125	1.539796752929687	0.28128125	2.529585205078125	1.4970595703125	0.334625244140625	2.5365380859375	1.222079025268555	0.384443603515625	2.4626064453125	1.112572212219238	0.190561279296875	2.426298583984375	1.033901550292969	0.1460521240234375	2.4949033203125	1.014549591064453	0.22891796875	2.562009521484375	1.025815605163574	0.215661865234375	2.72049462890625	1.543711730957031	0.256991943359375	2.84689794921875	1.538992736816406	0.215786376953125	2.91186669921875	1.261670532226562	0.21660302734375	2.784042724609375	1.115038009643555	0.0801829833984375	2.75312939453125	1.022495254516602	0.118658203125
78	2.566667	2.7409853515625	1.038842514038086	0.27760546875	2.7201484375	1.217093444824219	0.254904541015625	2.70534423828125	1.360948669433594	0.255577880859375	2.69317724609375	1.580021423339844	0.273415771484375	2.66384619140625	1.541293640136719	0.28389501953125	2.536616943359375	1.497946350097656	0.338147216796875	2.54877783203125	1.224390380859375	0.39756103515625	2.476478515625	1.114750244140625	0.2024769287109375	2.46711376953125	1.060420951843262	0.121894775390625	2.50975244140625	1.007189430236817	0.207639404296875	2.594815673828125	1.054423889160156	0.215134033203125	2.727208984375	1.54622705078125	0.259057861328125	2.853076904296875	1.543896545410156	0.21509423828125	2.93091015625	1.269273132324219	0.220881591796875	2.7951572265625	1.124992935180664	0.08870947265625	2.7510009765625	1.041001708984375	0.133957275390625
79	2.6	2.74635302734375	1.045581016540527	0.273537109375	2.7263505859375	1.224624786376953	0.25593603515625	2.71185546875	1.368501892089844	0.2615126953125	2.698025390625	1.587792785644531	0.27713134765625	2.668755859375	1.548949890136719	0.2875126953125	2.54178662109375	1.500387390136719	0.338090576171875	2.5624228515625	1.22829638671875	0.402557861328125	2.49341357421875	1.120996032714844	0.204810302734375	2.4832021484375	1.068725173950195	0.1229014892578125	2.5372431640625	1.005808437347412	0.1946015625	2.6122119140625	1.058825073242188	0.211177490234375	2.7325146484375	1.554064453125	0.2636181640625	2.85710693359375	1.546044555664063	0.21653173828125	2.93286669921875	1.270697265625	0.224440185546875	2.7983427734375	1.135734237670898	0.0813353271484375	2.75786669921875	1.04743473815918	0.121724609375
80	2.633334	2.745009765625	1.045510055541992	0.2714132080078125	2.7250595703125	1.224475708007813	0.2576981201171875	2.709662841796875	1.368014678955078	0.2597891845703125	2.69713037109375	1.586609497070313	0.2787176513671875	2.667693359375	1.547873901367188	0.2884559326171875	2.541326171875	1.499298583984375	0.3395633544921875	2.56585205078125	1.228367645263672	0.4047271728515625	2.498185302734375	1.114478881835937	0.21088720703125	2.491636962890625	1.073291351318359	0.12278466796875	2.55816357421875	1.013820495605469	0.186042724609375	2.624896484375	1.071584503173828	0.2042398681640625	2.73135400390625	1.55296923828125	0.2647476806640625	2.857019287109375	1.5527421875	0.2208109130859375	2.9251767578125	1.276098999023437	0.212844482421875	2.791885009765625	1.139101013183594	0.0714493408203125	2.757452392578125	1.045507255554199	0.1041568603515625
81	2.666666999999999	2.757729248046875	1.067663764953613	0.268541748046875	2.73754833984375	1.246268218994141	0.254800048828125	2.72223974609375	1.38941064453125	0.26147705078125	2.70695849609375	1.606594970703125	0.288308837890625	2.67842626953125	1.567154357910156	0.297427734375	2.5550087890625	1.515283508300781	0.351660888671875	2.58434423828125	1.243878662109375	0.4103486328125	2.516155517578125	1.133661483764648	0.215093994140625	2.50838720703125	1.09731623840332	0.1251754150390625	2.58224609375	1.04361205291748	0.185018310546875	2.64228466796875	1.090718376159668	0.2011484375	2.74123974609375	1.574066772460938	0.272319091796875	2.8656689453125	1.5800771484375	0.2260728759765625	2.945340576171875	1.307037170410156	0.21936572265625	2.80537109375	1.177687393188477	0.0779501953125	2.7758779296875	1.080273483276367	0.102761962890625
82	2.699999999999999	2.76045703125	1.072584091186523	0.2725050048828125	2.743427978515625	1.252102478027344	0.2632703857421875	2.73005859375	1.395675476074219	0.2699644775390625	2.715390625	1.613187866210938	0.2974122314453125	2.6865478515625	1.573775146484375	0.3061065673828125	2.5624072265625	1.521419799804687	0.3588323974609375	2.59750634765625	1.249514617919922	0.4141185302734375	2.53400634765625	1.138612991333008	0.2172164306640625	2.528591796875	1.107185600280762	0.1251259765625	2.60424560546875	1.05602986907959	0.1852845458984375	2.66308447265625	1.105600074768066	0.2016956787109375	2.74975830078125	1.580513305664062	0.2816534423828125	2.874123046875	1.587477905273437	0.2347470703125	2.9536767578125	1.313878173828125	0.2299510498046875	2.8206787109375	1.192397399902344	0.074839111328125	2.7750478515625	1.101260841369629	0.09979565429687499
83	2.733333999999999	2.76793701171875	1.076458717346191	0.2715489501953125	2.75245947265625	1.256197235107422	0.2597449951171875	2.74086669921875	1.399833618164062	0.2708726806640625	2.724175048828125	1.617713012695313	0.2964195556640625	2.695541259765625	1.578088500976563	0.3051998291015625	2.56672021484375	1.529366577148437	0.3501048583984375	2.60592041015625	1.261599945068359	0.4221038818359375	2.5728056640625	1.141392211914062	0.222866943359375	2.55300048828125	1.125029556274414	0.1287301025390625	2.61824169921875	1.061553520202637	0.189592529296875	2.69937353515625	1.118641540527344	0.190691162109375	2.7589873046875	1.58515087890625	0.2812127685546875	2.881931640625	1.595816040039062	0.2309007568359375	2.961674072265625	1.321914733886719	0.2250821533203125	2.83200537109375	1.198261566162109	0.06841357421875	2.785681396484375	1.110111877441406	0.1019180908203125
84	2.766667	2.775637939453125	1.078195335388184	0.2786917724609375	2.75869580078125	1.256899353027344	0.2654359130859375	2.74624609375	1.399913360595703	0.2753455810546875	2.73385107421875	1.617153564453125	0.3004620361328125	2.704569091796875	1.578280883789063	0.3092318115234375	2.57567236328125	1.532285583496094	0.3547396240234375	2.61981201171875	1.266606597900391	0.4268319091796875	2.5873466796875	1.150293075561523	0.2263975830078125	2.5623037109375	1.121840057373047	0.1369471435546875	2.641414306640625	1.069698455810547	0.190866943359375	2.71164013671875	1.1267216796875	0.185510986328125	2.767883544921875	1.584041564941406	0.2854002685546875	2.890362548828125	1.591240966796875	0.2348887939453125	2.96794677734375	1.318151580810547	0.2247545166015625	2.83980810546875	1.188304641723633	0.0735191650390625	2.79637353515625	1.102693145751953	0.11506494140625
85	2.8	2.779068359375	1.080004531860352	0.27855908203125	2.76191552734375	1.259282348632813	0.265520263671875	2.749515625	1.402734252929688	0.275827880859375	2.7374765625	1.620417724609375	0.303270263671875	2.70798193359375	1.581397644042969	0.311550537109375	2.579024658203125	1.534015319824219	0.356922607421875	2.62166259765625	1.265563293457031	0.42282275390625	2.59077197265625	1.150578170776367	0.220509765625	2.5700146484375	1.121186767578125	0.12993505859375	2.64883740234375	1.071549240112305	0.1872379150390625	2.71661767578125	1.122286270141602	0.185015380859375	2.77159814453125	1.587283203125	0.287936279296875	2.89605322265625	1.5939697265625	0.241214111328125	2.972318603515625	1.319709289550781	0.22779736328125	2.843855712890625	1.188888000488281	0.07649169921875	2.79935205078125	1.10337712097168	0.117953857421875
86	2.833334	2.79165283203125	1.08436092376709	0.276952392578125	2.7741953125	1.262482849121094	0.26631005859375	2.76151904296875	1.404735168457031	0.278494384765625	2.749924560546875	1.620811950683594	0.30642822265625	2.720595703125	1.582085144042969	0.31457861328125	2.59126318359375	1.536278991699219	0.357166259765625	2.63433984375	1.270309326171875	0.424470703125	2.606033935546875	1.163540405273437	0.21921630859375	2.58673486328125	1.124520965576172	0.132789306640625	2.669760498046875	1.083018218994141	0.189147216796875	2.73169384765625	1.135416473388672	0.18552734375	2.783731689453125	1.58790966796875	0.291045166015625	2.9068525390625	1.595231201171875	0.24356005859375	2.979659912109375	1.322474731445312	0.2242177734375	2.8531787109375	1.183608200073242	0.0812747802734375	2.8149306640625	1.098017486572266	0.1267498779296875
87	2.866667	2.79332080078125	1.083474319458008	0.278402099609375	2.774738525390625	1.262010803222656	0.26684716796875	2.76105126953125	1.404692199707031	0.278376953125	2.7496943359375	1.620900512695313	0.310593505859375	2.720080322265625	1.581977844238281	0.317676513671875	2.59097998046875	1.535833435058594	0.3621357421875	2.636814453125	1.268344909667969	0.42518408203125	2.6058994140625	1.168210983276367	0.21613818359375	2.59021533203125	1.13191716003418	0.12746923828125	2.67359228515625	1.087067031860351	0.1813699951171875	2.73284814453125	1.139143463134766	0.185963134765625	2.783688232421875	1.588108032226562	0.294871826171875	2.90811865234375	1.593128234863281	0.249347900390625	2.972263916015625	1.317801147460937	0.2234384765625	2.85299365234375	1.181110977172852	0.0712340087890625	2.8066474609375	1.097055625915527	0.1126326904296875
88	2.899999999999999	2.803572265625	1.088377769470215	0.2816099853515625	2.784043212890625	1.266693756103516	0.2715784912109375	2.76909033203125	1.408991455078125	0.2841380615234375	2.7612568359375	1.624143432617188	0.3222083740234375	2.73094970703125	1.585613525390625	0.3279830322265625	2.59947119140625	1.54139111328125	0.3664805908203125	2.64342626953125	1.27149624633789	0.4181475830078125	2.61280810546875	1.176705535888672	0.2068839111328125	2.607701171875	1.134151245117188	0.1198985595703125	2.69344921875	1.099426826477051	0.17718994140625	2.743658447265625	1.15854508972168	0.186928466796875	2.7947578125	1.591241455078125	0.3058541259765625	2.915408935546875	1.590399658203125	0.2512452392578125	2.97636865234375	1.31437841796875	0.2289078369140625	2.860332275390625	1.178891479492187	0.0735889892578125	2.80546240234375	1.100934875488281	0.1161766357421875
89	2.933333999999999	2.8025947265625	1.083142486572266	0.28378173828125	2.783638916015625	1.261651611328125	0.2726982421875	2.769252685546875	1.404243591308594	0.284302490234375	2.7604482421875	1.619950561523438	0.3203076171875	2.73014599609375	1.581354858398437	0.32611962890625	2.5988359375	1.537928649902344	0.3666220703125	2.638763671875	1.266604919433594	0.415607666015625	2.605393310546875	1.169513534545898	0.205532958984375	2.60586572265625	1.12708757019043	0.118220947265625	2.702530517578125	1.112401992797852	0.166246337890625	2.73635400390625	1.158839904785156	0.181804931640625	2.794245361328125	1.586950866699219	0.3046103515625	2.919877197265625	1.590478393554688	0.262405029296875	2.987572265625	1.316356384277344	0.233262451171875	2.857833984375	1.195294784545899	0.076492431640625	2.79809716796875	1.120253829956055	0.1180299072265625
90	2.966666999999999	2.80342431640625	1.079676651000977	0.2848251953125	2.785517333984375	1.258797973632813	0.273509521484375	2.77180078125	1.401975830078125	0.283738525390625	2.763985595703125	1.618016540527344	0.321731201171875	2.733246337890625	1.579476867675781	0.32677392578125	2.6013671875	1.535970275878906	0.3668095703125	2.63169482421875	1.260592895507813	0.402907958984375	2.5996962890625	1.162461242675781	0.192357177734375	2.61509619140625	1.127010772705078	0.103005615234375	2.70777197265625	1.124827758789062	0.160803955078125	2.732671875	1.160605697631836	0.1822054443359375	2.79786376953125	1.584826965332031	0.30615673828125	2.92587548828125	1.589026000976562	0.27047607421875	2.9882958984375	1.313414245605469	0.23614404296875	2.852736328125	1.208614669799805	0.07174536132812501	2.78493408203125	1.13816667175293	0.1095283203125
91	3	2.80163427734375	1.077373901367187	0.284281005859375	2.78404638671875	1.256399261474609	0.27284375	2.7705322265625	1.399506103515625	0.282993896484375	2.764052734375	1.615633178710937	0.319893798828125	2.732919921875	1.577413696289062	0.324626953125	2.60005517578125	1.535349975585937	0.362546142578125	2.630668701171875	1.260706268310547	0.40237353515625	2.602318359375	1.158374694824219	0.19347802734375	2.620974609375	1.130148376464844	0.1022626953125	2.710928955078125	1.126272262573242	0.16400146484375	2.73557373046875	1.166015579223633	0.1870281982421875	2.7978486328125	1.582099365234375	0.304998291015625	2.92694482421875	1.58597216796875	0.273794189453125	2.987376220703125	1.309179138183594	0.248033447265625	2.862279296875	1.214644500732422	0.06991613769531251	2.785968994140625	1.149235748291016	0.09943823242187499
92	3.033334	2.8017919921875	1.077289260864258	0.2846435546875	2.7841162109375	1.256271026611328	0.273124267578125	2.770549560546875	1.399351318359375	0.28324462890625	2.764131591796875	1.615435302734375	0.320193603515625	2.73299951171875	1.5772265625	0.324934814453125	2.6001044921875	1.535230834960938	0.362732421875	2.6300888671875	1.260353607177734	0.401077392578125	2.6014033203125	1.159826446533203	0.191396240234375	2.619236328125	1.132780883789062	0.09967651367187499	2.7097919921875	1.127998123168945	0.16043310546875	2.73458251953125	1.167342636108399	0.1838692626953125	2.7979072265625	1.581904418945312	0.305273193359375	2.92697509765625	1.585751220703125	0.274040771484375	2.98772119140625	1.309065277099609	0.248385009765625	2.8625341796875	1.213852386474609	0.070744384765625	2.78656884765625	1.148231872558594	0.1006239013671875
93	3.066667	2.800130126953125	1.0743955078125	0.284546142578125	2.78359326171875	1.253524597167969	0.27247998046875	2.771236083984375	1.396711975097656	0.283442138671875	2.76577001953125	1.61279931640625	0.321054443359375	2.734395263671875	1.57472802734375	0.325505615234375	2.6011826171875	1.533011352539063	0.362716064453125	2.62398388671875	1.256162292480469	0.391453369140625	2.58598681640625	1.159897689819336	0.1811456298828125	2.6051416015625	1.135995819091797	0.088779541015625	2.69550439453125	1.131727264404297	0.14993994140625	2.718974609375	1.170597045898437	0.175095703125	2.7994609375	1.579120483398437	0.306207763671875	2.9285341796875	1.58038525390625	0.27455615234375	2.99615234375	1.304550109863281	0.256873779296875	2.877134521484375	1.208036224365234	0.07560205078125	2.793314453125	1.151250061035156	0.10258447265625
94	3.1	2.81349267578125	1.068276145935059	0.2751324462890625	2.8012646484375	1.247857818603516	0.2647943115234375	2.791937744140625	1.391160522460938	0.2771497802734375	2.790617919921875	1.606888305664063	0.3171195068359375	2.75830517578125	1.569498962402344	0.3205108642578125	2.623460205078125	1.530437133789063	0.3545899658203125	2.6393955078125	1.252839599609375	0.3805892333984375	2.603456787109375	1.159814636230469	0.1684708251953125	2.623927734375	1.136543167114258	0.0762264404296875	2.71291015625	1.129511352539063	0.139130615234375	2.73674658203125	1.167547164916992	0.1652042236328125	2.823828125	1.572612426757813	0.3025592041015625	2.953506103515625	1.571269653320313	0.2734920654296875	3.01519921875	1.294172088623047	0.2539991455078125	2.897693115234375	1.202400833129883	0.0693118896484375	2.8120859375	1.147251159667969	0.0939766845703125
95	3.133334	2.81462646484375	1.067528839111328	0.2747532958984375	2.801966064453125	1.246444396972656	0.2641070556640625	2.792263916015625	1.389261016845703	0.2760638427734375	2.79194873046875	1.603600280761719	0.3192877197265625	2.759544921875	1.566457946777344	0.3219920654296875	2.6240048828125	1.53076123046875	0.3548963623046875	2.63688525390625	1.253562896728516	0.3762003173828125	2.60106201171875	1.179810653686523	0.1574718017578125	2.6259423828125	1.148201629638672	0.0692279052734375	2.70959912109375	1.136925567626953	0.1379105224609375	2.733705078125	1.172346160888672	0.1643289794921875	2.824908447265625	1.569503112792969	0.3043272705078125	2.95405908203125	1.572338623046875	0.2750919189453125	3.0121826171875	1.295563781738281	0.2542440185546875	2.8983759765625	1.201829193115234	0.0692655029296875	2.8131240234375	1.14657341003418	0.093399658203125
96	3.166666999999999	2.81416943359375	1.067189041137695	0.274584228515625	2.801458251953125	1.246058822631836	0.26377587890625	2.79174755859375	1.388866943359375	0.275515869140625	2.79136279296875	1.603281188964844	0.318164306640625	2.75902001953125	1.566115051269531	0.321103271484375	2.6237353515625	1.529983947753906	0.35446728515625	2.639107177734375	1.25301936340332	0.3764931640625	2.60292138671875	1.179788116455078	0.1576943359375	2.628609375	1.153144897460938	0.068072509765625	2.711824951171875	1.141555511474609	0.137206787109375	2.7358251953125	1.177015762329102	0.164207275390625	2.82429296875	1.569188842773438	0.303158447265625	2.9533681640625	1.572115356445313	0.273704345703125	3.01199853515625	1.295433288574219	0.253759033203125	2.89893701171875	1.199140060424805	0.0696951904296875	2.814618408203125	1.142807479858398	0.0945289306640625
97	3.199999999999999	2.81537939453125	1.073354606628418	0.2665589599609375	2.803298828125	1.252351013183594	0.2572239990234375	2.79407958984375	1.395090179443359	0.2701400146484375	2.79441796875	1.609144226074219	0.3145616455078125	2.7619443359375	1.572068359375	0.3171749267578125	2.626515380859375	1.536135192871094	0.3501649169921875	2.640907958984375	1.258945861816406	0.3699063720703125	2.60459326171875	1.187654220581055	0.150489013671875	2.630239501953125	1.161663848876953	0.0606641845703125	2.71337451171875	1.149212219238281	0.1297454833984375	2.737482666015625	1.184363815307617	0.1570518798828125	2.82723828125	1.575062316894531	0.2992918701171875	2.95633935546875	1.577781616210937	0.2699337158203125	3.014015625	1.301070861816406	0.2477315673828125	2.900724609375	1.206699401855469	0.0628150634765625	2.81619580078125	1.150458160400391	0.0871358642578125
98	3.233333999999999	2.816974853515625	1.071164039611816	0.2658172607421875	2.804091796875	1.250047698974609	0.2586114501953125	2.7940888671875	1.392453308105469	0.2731492919921875	2.79401513671875	1.607171508789063	0.3132281494140625	2.7616787109375	1.570102905273437	0.3167032470703125	2.626853515625	1.533043212890625	0.3503734130859375	2.640091796875	1.256117889404297	0.3712215576171875	2.60936572265625	1.190085845947266	0.149530029296875	2.63714404296875	1.172400283813477	0.058419677734375	2.7148662109375	1.166562591552734	0.1342052001953125	2.741330078125	1.194120071411133	0.1572410888671875	2.826842041015625	1.5729052734375	0.2985362548828125	2.9556748046875	1.5760791015625	0.2685655517578125	3.009739501953125	1.298577667236328	0.2506776123046875	2.90416015625	1.200082458496094	0.063620361328125	2.8177841796875	1.145818634033203	0.08542785644531251
99	3.266667	2.817999755859375	1.071558204650879	0.26396435546875	2.80528662109375	1.250322692871094	0.256851806640625	2.79540576171875	1.392619506835937	0.2714765625	2.796009765625	1.607112182617187	0.31186474609375	2.763599609375	1.570157104492187	0.3153369140625	2.628693359375	1.533492797851562	0.348652587890625	2.641228271484375	1.256572296142578	0.36707861328125	2.610203125	1.194899627685547	0.144359619140625	2.641404296875	1.183544738769531	0.053425537109375	2.71541552734375	1.174192947387695	0.1323905029296875	2.74197265625	1.200364654541016	0.15620556640625	2.82868896484375	1.572802612304688	0.297071044921875	2.9572021484375	1.575574645996094	0.26614208984375	3.01013330078125	1.298150695800781	0.247067626953125	2.9027431640625	1.200205154418945	0.0609791259765625	2.8165341796875	1.146064361572266	0.0833704833984375
100	3.3	2.817345458984375	1.06805322265625	0.2627412109375	2.805319580078125	1.246904815673828	0.2525849609375	2.796307861328125	1.389230194091797	0.268857421875	2.79915576171875	1.603963012695313	0.30909765625	2.766302734375	1.567328491210938	0.312529052734375	2.63175146484375	1.531203125	0.34841357421875	2.63914453125	1.25359423828125	0.36326025390625	2.60141357421875	1.199591033935547	0.1393348388671875	2.63733740234375	1.185931991577148	0.050375244140625	2.711523193359375	1.18059782409668	0.129704345703125	2.7330419921875	1.204629928588867	0.1549573974609375	2.83152783203125	1.56925	0.29439697265625	2.960086669921875	1.56967333984375	0.262954345703125	3.023395751953125	1.293488983154297	0.2597783203125	2.89357080078125	1.233786285400391	0.07149182128906249	2.81027685546875	1.174548828125	0.0924725341796875
101	3.333334	2.8151513671875	1.066363159179688	0.2614803466796875	2.80275927734375	1.245588424682617	0.2522059326171875	2.793220458984375	1.388473876953125	0.2654554443359375	2.79651171875	1.603656982421875	0.3055667724609375	2.763439453125	1.567070556640625	0.3087833251953125	2.628271240234375	1.5302880859375	0.3427535400390625	2.637397216796875	1.253003005981445	0.3686907958984375	2.598479248046875	1.200490005493164	0.14414111328125	2.634974365234375	1.188627380371094	0.054951171875	2.71039501953125	1.194380554199219	0.1333719482421875	2.731186279296875	1.21280451965332	0.151928466796875	2.828939453125	1.568746948242187	0.2911312255859375	2.95697216796875	1.5669462890625	0.2566519775390625	3.03856103515625	1.295268432617187	0.2686136474609375	2.909865234375	1.232741226196289	0.079891357421875	2.82621875	1.173658737182617	0.1009163818359375
102	3.366666999999999	2.8138212890625	1.063489112854004	0.2618831787109375	2.802350830078125	1.242430099487305	0.2515264892578125	2.79321826171875	1.385185119628906	0.2639710693359375	2.795900390625	1.600414672851562	0.3019281005859375	2.763002685546875	1.563815490722656	0.3055567626953125	2.628073486328125	1.529428649902344	0.3419327392578125	2.63743994140625	1.252498641967773	0.3668133544921875	2.59587158203125	1.197815139770508	0.1436470947265625	2.63107421875	1.192751235961914	0.0534652099609375	2.707064453125	1.197430480957031	0.131164306640625	2.727487548828125	1.211081298828125	0.15049658203125	2.828359619140625	1.565523742675781	0.2877916259765625	2.95655029296875	1.567312805175781	0.2547359619140625	3.05317529296875	1.300973693847656	0.2637010498046875	2.91202001953125	1.238909866333008	0.08444177246093749	2.83473583984375	1.173643020629883	0.1101771240234375
103	3.399999999999999	2.814594970703125	1.062995384216309	0.265118408203125	2.802763671875	1.242183395385742	0.25467236328125	2.793607421875	1.385158508300781	0.26710693359375	2.795858154296875	1.600428100585938	0.306753173828125	2.76302978515625	1.56365283203125	0.31025390625	2.62813720703125	1.529460815429688	0.347802001953125	2.64155810546875	1.252412460327148	0.374221923828125	2.600307861328125	1.19936604309082	0.1502288818359375	2.624609375	1.205221176147461	0.056412353515625	2.70309228515625	1.199886978149414	0.13178955078125	2.730259765625	1.213575607299805	0.1527808837890625	2.8284013671875	1.56568505859375	0.29218505859375	2.95778125	1.569068786621094	0.263344970703125	3.0417958984375	1.29791552734375	0.259271728515625	2.904881103515625	1.258298461914062	0.0701512451171875	2.844706298828125	1.173011077880859	0.075923828125
104	3.433333999999999	2.81615576171875	1.055129241943359	0.2677421875	2.80336572265625	1.234465774536133	0.256616943359375	2.793224609375	1.377633911132813	0.2684013671875	2.7980341796875	1.59365966796875	0.305322021484375	2.7646865234375	1.557294921875	0.309173828125	2.6282998046875	1.523044921875	0.341720703125	2.63963134765625	1.247219253540039	0.382281982421875	2.603696533203125	1.191012191772461	0.157799560546875	2.618986572265625	1.204237670898437	0.06269775390625	2.701467529296875	1.203131271362305	0.1341048583984375	2.731482421875	1.225046768188477	0.1484825439453125	2.830239013671875	1.558276611328125	0.291312744140625	2.95940380859375	1.560504028320313	0.260594482421875	3.04300634765625	1.288779052734375	0.262385986328125	2.91385693359375	1.270148010253906	0.06436181640624999	2.83539306640625	1.202242706298828	0.05052392578125
105	3.466667	2.8164541015625	1.052481582641602	0.269403564453125	2.8050859375	1.232246154785156	0.26160009765625	2.796151123046875	1.375423583984375	0.27557763671875	2.796932861328125	1.5923603515625	0.30836181640625	2.7641357421875	1.555481323242188	0.3125859375	2.6268330078125	1.521340576171875	0.34178076171875	2.64064501953125	1.246065399169922	0.3867451171875	2.6066982421875	1.190008560180664	0.16170361328125	2.60840576171875	1.212508209228516	0.06704455566406251	2.698986572265625	1.202339172363281	0.12717578125	2.730016845703125	1.239391387939453	0.1477216796875	2.8299033203125	1.557237426757812	0.2953603515625	2.95854345703125	1.559793090820313	0.262075439453125	3.058488037109375	1.293374603271484	0.2617099609375	2.922857421875	1.25942041015625	0.0699034423828125	2.835656494140625	1.207476379394531	0.04390234375
106	3.499999999999999	2.81775341796875	1.053307876586914	0.271726806640625	2.80654345703125	1.233260314941406	0.264550537109375	2.79753466796875	1.376661437988281	0.277388916015625	2.79832080078125	1.593945739746094	0.3090869140625	2.765471923828125	1.557070129394531	0.313424560546875	2.628724365234375	1.523785705566406	0.34654931640625	2.63618896484375	1.246594604492187	0.381611328125	2.594631103515625	1.197786163330078	0.15595361328125	2.6055576171875	1.217974426269531	0.061304443359375	2.693374267578125	1.199508010864258	0.1236846923828125	2.722026611328125	1.239142639160156	0.1534810791015625	2.8313369140625	1.558714721679687	0.296335205078125	2.96079443359375	1.560353942871094	0.265831298828125	3.054875	1.291561309814453	0.264057373046875	2.93237744140625	1.245330627441406	0.06584033203125	2.84293505859375	1.199371276855469	0.036099853515625
107	3.533333999999999	2.816837890625	1.049560104370117	0.2749669189453125	2.804451171875	1.229826217651367	0.2682623291015625	2.794507568359375	1.373767150878906	0.2770806884765625	2.795650390625	1.591461608886719	0.3090885009765625	2.7626123046875	1.55458984375	0.3131846923828125	2.62627587890625	1.520758117675781	0.3486671142578125	2.6345947265625	1.242599166870117	0.3802969970703125	2.5855673828125	1.198840682983398	0.154599853515625	2.59985498046875	1.21869792175293	0.0601219482421875	2.689698486328125	1.207760971069336	0.121781005859375	2.713779296875	1.237103012084961	0.1512032470703125	2.828724609375	1.556087097167969	0.2964825439453125	2.958513671875	1.555608581542969	0.2661529541015625	3.058248046875	1.288230102539063	0.2660863037109375	2.9442431640625	1.260020385742187	0.0590291748046875	2.855075439453125	1.217861343383789	0.0227843017578125
108	3.566667	2.81550439453125	1.049367568969727	0.27212939453125	2.804803955078125	1.229688659667969	0.263815673828125	2.7963662109375	1.373583892822266	0.27485302734375	2.79586181640625	1.591579223632813	0.304885009765625	2.76312158203125	1.554484924316406	0.309388671875	2.62706982421875	1.519754211425781	0.345138916015625	2.6348935546875	1.242033294677734	0.380692138671875	2.5843505859375	1.197215148925781	0.1555191650390625	2.60063671875	1.207181274414062	0.0598035888671875	2.68967138671875	1.207853942871094	0.12358056640625	2.71243115234375	1.233885223388672	0.147999755859375	2.829189453125	1.556350036621094	0.292526123046875	2.95785302734375	1.555543151855469	0.2576953125	3.060794921875	1.29128369140625	0.289642333984375	2.96025244140625	1.2643759765625	0.0755362548828125	2.8668212890625	1.248738555908203	0.0300411376953125
109	3.599999999999999	2.81555126953125	1.049436798095703	0.272278076171875	2.80467724609375	1.229771301269531	0.26395849609375	2.79613330078125	1.373681396484375	0.27497265625	2.79566455078125	1.591719482421875	0.304908447265625	2.76291650390625	1.554626525878906	0.30943798828125	2.6268505859375	1.519939514160156	0.345255615234375	2.63444384765625	1.242088043212891	0.38012548828125	2.583685791015625	1.197905364990234	0.154842529296875	2.5987021484375	1.207372375488281	0.0588560791015625	2.688924072265625	1.208939758300781	0.1209522705078125	2.71151220703125	1.235108337402344	0.14535888671875	2.82898876953125	1.556475708007813	0.29255615234375	2.957739013671875	1.555548034667969	0.257982177734375	3.060461669921875	1.291362121582031	0.2915419921875	2.960680908203125	1.263316467285156	0.07719042968750001	2.86737939453125	1.247413330078125	0.031489501953125
110	3.633333999999999	2.81531787109375	1.049394317626953	0.2723056640625	2.804389892578125	1.229914215087891	0.263679931640625	2.795880859375	1.374003234863281	0.274506103515625	2.795260498046875	1.592346740722656	0.3040234375	2.7624970703125	1.555201049804688	0.308619384765625	2.6262578125	1.519915100097656	0.343844970703125	2.637501953125	1.241948608398437	0.3793271484375	2.5881181640625	1.198293395996094	0.1533623046875	2.604362548828125	1.208882934570312	0.05758203125	2.69373046875	1.212218048095703	0.1210445556640625	2.715322509765625	1.238562194824219	0.1458807373046875	2.828650146484375	1.557058715820312	0.291746337890625	2.9578916015625	1.555323425292969	0.25848388671875	3.05656640625	1.289731658935547	0.2956201171875	2.96065380859375	1.259311096191406	0.07953759765625	2.867873779296875	1.24744873046875	0.031343994140625
111	3.666666999999999	2.81962353515625	1.053310859680176	0.276678955078125	2.80867529296875	1.233772155761719	0.2678271484375	2.79996044921875	1.377824981689453	0.27847412109375	2.79925927734375	1.596105834960937	0.3080322265625	2.76640673828125	1.559008911132812	0.312228759765625	2.629724609375	1.523912719726563	0.34573388671875	2.6402294921875	1.245901397705078	0.38051708984375	2.5935126953125	1.203336639404297	0.153841064453125	2.610904296875	1.215250671386719	0.0584443359375	2.70050048828125	1.217212127685547	0.1215924072265625	2.721123779296875	1.2423349609375	0.1481922607421875	2.832740234375	1.560788818359375	0.29614501953125	2.962283203125	1.558765502929687	0.26423828125	3.05956201171875	1.292798980712891	0.3018125	2.966087646484375	1.262520233154297	0.0847113037109375	2.87387255859375	1.251263275146484	0.03536181640625
112	3.7	2.8196220703125	1.053308334350586	0.2766805419921875	2.8086748046875	1.233769683837891	0.2678287353515625	2.7999609375	1.377822570800781	0.2784759521484375	2.7992607421875	1.596103332519531	0.3080340576171875	2.766407470703125	1.559006591796875	0.3122305908203125	2.62972509765625	1.5239111328125	0.3457349853515625	2.64022900390625	1.245899658203125	0.3805181884765625	2.593512451171875	1.203335327148437	0.1538419189453125	2.610904541015625	1.215249328613281	0.0584453125	2.700500732421875	1.217210357666016	0.1215936279296875	2.7211240234375	1.242333038330078	0.1481934814453125	2.8327412109375	1.560786315917969	0.2961470947265625	2.962284423828125	1.558762329101563	0.2642408447265625	3.05956201171875	1.292795349121094	0.3018153076171875	2.966087890625	1.262517211914063	0.08471350097656249	2.873873046875	1.2512607421875	0.0353638916015625
113	3.733334	2.8211396484375	1.052568893432617	0.2780806884765625	2.809994873046875	1.233397186279297	0.2687376708984375	2.801043701171875	1.377795776367188	0.2788714599609375	2.80002978515625	1.596689147949219	0.3075303955078125	2.7671025390625	1.559507446289063	0.3117034912109375	2.6298974609375	1.524111328125	0.3441356201171875	2.642291748046875	1.245634826660156	0.3796009521484375	2.59761328125	1.204239013671875	0.1517567138671875	2.616184326171875	1.219684020996094	0.056866943359375	2.705232177734375	1.220910736083984	0.121221923828125	2.725003662109375	1.245365142822266	0.1490435791015625	2.83367724609375	1.561263305664062	0.2959720458984375	2.963198486328125	1.5576904296875	0.2628919677734375	3.04784716796875	1.287222686767578	0.3036146240234375	2.955654541015625	1.259406097412109	0.0850584716796875	2.86361376953125	1.25102099609375	0.034331787109375
114	3.766666999999999	2.8211337890625	1.052556274414062	0.2781085205078125	2.81001708984375	1.233387542724609	0.2687701416015625	2.801087158203125	1.377787963867187	0.2789068603515625	2.800104736328125	1.596682006835938	0.3075711669921875	2.767170654296875	1.559505249023438	0.3117396240234375	2.629955322265625	1.524130737304688	0.3441546630859375	2.64230078125	1.245648590087891	0.3796041259765625	2.597640625	1.204283264160156	0.1517490234375	2.61621533203125	1.219743988037109	0.0568621826171875	2.70527099609375	1.220951110839844	0.1212078857421875	2.7250380859375	1.245387908935547	0.1490411376953125	2.833747802734375	1.5612509765625	0.2960155029296875	2.963273681640625	1.557654174804687	0.2629532470703125	3.047845703125	1.287167205810547	0.3037169189453125	2.955693115234375	1.259349670410156	0.08514257812500001	2.86365966796875	1.250972137451172	0.034400634765625
115	3.8	2.824556884765625	1.07010090637207	0.2807882080078125	2.81167578125	1.251287200927734	0.2725306396484375	2.800960693359375	1.396044372558594	0.2803795166015625	2.8003603515625	1.61595458984375	0.3048997802734375	2.76693359375	1.5789931640625	0.3083800048828125	2.628127685546875	1.541778930664063	0.3323734130859375	2.64637353515625	1.267961730957031	0.3957530517578125	2.6201669921875	1.225203216552734	0.1647440185546875	2.63923193359375	1.247623596191406	0.071118896484375	2.728505615234375	1.251784240722656	0.1354718017578125	2.748998779296875	1.265117889404297	0.1485963134765625	2.8342802734375	1.58000927734375	0.2954251708984375	2.964562255859375	1.572472351074219	0.2648414306640625	3.05558251953125	1.305152008056641	0.3159376220703125	2.967625	1.253634735107422	0.0993428955078125	2.879545166015625	1.265601470947266	0.042200927734375
116	3.833334	2.827393310546875	1.070336761474609	0.2825318603515625	2.8151259765625	1.252594116210938	0.2743387451171875	2.804865478515625	1.398242095947266	0.2814564208984375	2.8023994140625	1.6195732421875	0.3042735595703125	2.7689775390625	1.582208435058594	0.3075303955078125	2.629923828125	1.540570678710937	0.3274652099609375	2.645558837890625	1.267442413330078	0.4007906494140625	2.62964453125	1.220712829589844	0.168254150390625	2.64805615234375	1.244605224609375	0.074283203125	2.739432373046875	1.252583282470703	0.1363466796875	2.7579375	1.26524853515625	0.1451781005859375	2.83689892578125	1.583579711914063	0.2956038818359375	2.96674853515625	1.567198120117188	0.2633721923828125	3.0403466796875	1.295151397705078	0.3254847412109375	2.94476171875	1.259825836181641	0.1073897705078125	2.860776123046875	1.255894104003906	0.0424027099609375
117	3.866666999999999	2.823037109375	1.069594551086426	0.2849459228515625	2.810345703125	1.25149479675293	0.2769796142578125	2.799755859375	1.396893676757812	0.2831131591796875	2.79949365234375	1.618226440429688	0.3016483154296875	2.76570849609375	1.581356201171875	0.3053367919921875	2.6267578125	1.538873413085938	0.3219449462890625	2.643429931640625	1.268837829589844	0.4039666748046875	2.635565185546875	1.217095748901367	0.17252978515625	2.65247412109375	1.247129623413086	0.08024450683593751	2.744005126953125	1.259860473632813	0.1409075927734375	2.7600234375	1.271556884765625	0.1478768310546875	2.8336083984375	1.581776306152344	0.2939639892578125	2.963587158203125	1.562981750488281	0.2647484130859375	3.047063232421875	1.292871459960937	0.3199715576171875	2.954962646484375	1.237536544799805	0.1050482177734375	2.872066650390625	1.257687622070312	0.0420172119140625
118	3.899999999999999	2.8226748046875	1.07684489440918	0.2853082275390625	2.808640869140625	1.258999328613281	0.2780406494140625	2.79700048828125	1.404556762695313	0.2846292724609375	2.79572021484375	1.626069641113281	0.3055245361328125	2.76196728515625	1.588980041503906	0.3084281005859375	2.622446044921875	1.545672546386719	0.3194671630859375	2.63734912109375	1.275669799804688	0.4036312255859375	2.639700439453125	1.223210922241211	0.1718045654296875	2.6392451171875	1.255615127563477	0.07859191894531251	2.7338583984375	1.26879638671875	0.1346080322265625	2.7585751953125	1.278498352050781	0.1460009765625	2.83011572265625	1.589757446289062	0.2978499755859375	2.959690185546875	1.568802124023438	0.2672481689453125	3.04589404296875	1.299105224609375	0.3229559326171875	2.951543212890625	1.242892227172852	0.1087626953125	2.866674072265625	1.261097839355469	0.04747412109375
119	3.933333999999999	2.81867138671875	1.083871643066406	0.2867838134765625	2.80537744140625	1.265757690429687	0.2810369873046875	2.7942158203125	1.411111267089844	0.2860992431640625	2.794670654296875	1.632541076660156	0.3025577392578125	2.7606015625	1.595898193359375	0.3056448974609375	2.6218798828125	1.550339721679687	0.3131197509765625	2.6292109375	1.283391662597656	0.4056500244140625	2.6527978515625	1.230789962768555	0.175552001953125	2.640367919921875	1.259247314453125	0.0820938720703125	2.738630859375	1.272132141113281	0.13099169921875	2.76511767578125	1.297066589355469	0.1438587646484375	2.8287724609375	1.595850341796875	0.2961685791015625	2.956720703125	1.570878173828125	0.2630621337890625	3.04920166015625	1.305274475097656	0.3249471435546875	2.95109912109375	1.236267868041992	0.1168223876953125	2.8703837890625	1.258002624511719	0.05157958984375
120	3.966667	2.81930517578125	1.08290486907959	0.288644287109375	2.806986328125	1.264905487060547	0.282462890625	2.7965888671875	1.410402099609375	0.286265625	2.79711865234375	1.631991821289063	0.30150830078125	2.762930419921875	1.595406860351563	0.304208251953125	2.623276611328125	1.55221728515625	0.3087578125	2.62565380859375	1.287512145996094	0.40802978515625	2.655845947265625	1.227437713623047	0.1804666748046875	2.634258056640625	1.252820495605469	0.0877587890625	2.73749169921875	1.265917572021484	0.1250675048828125	2.764707763671875	1.293778167724609	0.137772705078125	2.83127734375	1.5952021484375	0.29591162109375	2.960203125	1.574541870117188	0.26345263671875	3.0337900390625	1.306370849609375	0.33862939453125	2.947157958984375	1.251557525634766	0.1213040771484375	2.866669921875	1.258744750976563	0.0525914306640625
121	3.999999999999999	2.8207783203125	1.086305908203125	0.29420849609375	2.8087490234375	1.268539611816406	0.28624951171875	2.79862890625	1.414327758789062	0.287279541015625	2.80060986328125	1.636428466796875	0.299712646484375	2.766076904296875	1.600069580078125	0.302518798828125	2.625759765625	1.558856201171875	0.310753173828125	2.60821044921875	1.286355560302734	0.385665771484375	2.6311474609375	1.241693603515625	0.153375732421875	2.631669921875	1.272102294921875	0.0595133056640625	2.72882958984375	1.259934356689453	0.1111900634765625	2.75666748046875	1.290216125488281	0.1387861328125	2.8346103515625	1.599269653320313	0.294945068359375	2.963966796875	1.575705810546875	0.2654501953125	3.04803369140625	1.313179382324219	0.350605712890625	2.95685888671875	1.260345977783203	0.1342398681640625	2.8786962890625	1.259948516845703	0.0622913818359375
122	4.033333999999999	2.814624267578125	1.088574722290039	0.2985455322265625	2.802656982421875	1.270331024169922	0.2838150634765625	2.792529296875	1.416027313232422	0.2800921630859375	2.80045361328125	1.63769384765625	0.2961029052734375	2.76499560546875	1.60222998046875	0.2985086669921875	2.62451318359375	1.562584228515625	0.3101004638671875	2.60627001953125	1.290960540771484	0.3876395263671875	2.615030517578125	1.245466369628906	0.15462353515625	2.64235498046875	1.26212973022461	0.0613258056640625	2.73259912109375	1.270282043457031	0.1248878173828125	2.74641455078125	1.287001251220703	0.141618408203125	2.8334228515625	1.599745483398437	0.2905494384765625	2.964001708984375	1.577301879882812	0.2662200927734375	3.052233642578125	1.317221618652344	0.3543016357421875	2.967365478515625	1.259194976806641	0.13679052734375	2.888323974609375	1.258055908203125	0.0658680419921875
123	4.066667	2.808070068359375	1.092389282226562	0.2970986328125	2.79624951171875	1.273887664794922	0.277279296875	2.78648388671875	1.419680419921875	0.2707054443359375	2.79870166015625	1.641140258789062	0.29014599609375	2.7626435546875	1.60621923828125	0.292793212890625	2.62227734375	1.56647119140625	0.30726416015625	2.59364794921875	1.297800964355469	0.392761962890625	2.601024169921875	1.254675567626953	0.1589638671875	2.636859375	1.263937957763672	0.0674119873046875	2.731858642578125	1.271447479248047	0.123964111328125	2.7373046875	1.28317578125	0.131851318359375	2.830898193359375	1.60267919921875	0.28321435546875	2.961298583984375	1.580738403320312	0.2566904296875	3.073849853515625	1.34066748046875	0.371053955078125	2.994220703125	1.261247894287109	0.15805419921875	2.90187109375	1.269146575927734	0.1059525146484375
124	4.099999999999999	2.81048046875	1.111532470703125	0.31274560546875	2.79938427734375	1.293223205566406	0.292396484375	2.789557373046875	1.43915185546875	0.285326171875	2.801779541015625	1.66108447265625	0.302015380859375	2.765463623046875	1.626285278320313	0.30358447265625	2.6248701171875	1.584589721679687	0.309481201171875	2.57318603515625	1.317513977050781	0.390050048828125	2.601209716796875	1.272272064208984	0.157951904296875	2.653749267578125	1.280408203125	0.0746041259765625	2.747309326171875	1.291047027587891	0.13325634765625	2.740293212890625	1.303136199951172	0.127652099609375	2.83413671875	1.622376831054688	0.29708154296875	2.965308349609375	1.59779248046875	0.2766044921875	2.99351025390625	1.31336636352539	0.319882080078125	2.91091552734375	1.288163360595703	0.09473913574218749	2.856455078125	1.19862190246582	0.07611169433593749
125	4.133333999999999	2.806384765625	1.117510360717773	0.3072412109375	2.79443017578125	1.298932434082031	0.28620947265625	2.784380859375	1.444488891601563	0.275144775390625	2.80082177734375	1.665826171875	0.29380517578125	2.76384912109375	1.631759765625	0.294839111328125	2.622017578125	1.595686645507812	0.304353515625	2.5470224609375	1.334764862060547	0.386017333984375	2.5841025390625	1.287266693115234	0.155828125	2.6526220703125	1.289623809814453	0.0847044677734375	2.75137255859375	1.297782592773437	0.1344071044921875	2.725573974609375	1.305150848388672	0.1230855712890625	2.832423828125	1.626563049316406	0.288752685546875	2.962935791015625	1.598685913085938	0.2689462890625	3.0048017578125	1.32195166015625	0.34042041015625	2.934119384765625	1.297224395751953	0.11139404296875	2.83302392578125	1.266910949707031	0.09817724609375
126	4.166666999999999	2.80407763671875	1.119360595703125	0.3065245361328125	2.793703125	1.302533203125	0.2856461181640625	2.78477099609375	1.449572906494141	0.2761109619140625	2.798275634765625	1.673349853515625	0.2913944091796875	2.7613984375	1.638529418945312	0.2924774169921875	2.6168642578125	1.607574829101563	0.2990167236328125	2.5151044921875	1.354129241943359	0.3839569091796875	2.5645947265625	1.292027008056641	0.157416748046875	2.647498779296875	1.307256896972656	0.1042401123046875	2.75318896484375	1.300484405517578	0.1401727294921875	2.70797802734375	1.305498626708984	0.1338861083984375	2.830723876953125	1.634069946289062	0.2874310302734375	2.96464990234375	1.616750732421875	0.2703787841796875	3.01719775390625	1.340949645996094	0.3484918212890625	2.9501220703125	1.297367736816406	0.1189356689453125	2.86583203125	1.270134735107422	0.0583641357421875
127	4.2	2.806357421875	1.118892883300781	0.306656494140625	2.7970693359375	1.301834899902344	0.2863369140625	2.78894482421875	1.448607360839844	0.2762939453125	2.804017822265625	1.672174926757813	0.285869873046875	2.7669248046875	1.63774267578125	0.287418212890625	2.62179248046875	1.610764404296875	0.2915458984375	2.49143310546875	1.375148315429688	0.386345703125	2.543619140625	1.308558532714844	0.1621781005859375	2.63745068359375	1.323970458984375	0.1329644775390625	2.740805908203125	1.310077392578125	0.17277392578125	2.66564794921875	1.296902954101562	0.11769970703125	2.836136474609375	1.632632934570313	0.2833271484375	2.971017333984375	1.62153369140625	0.27145751953125	3.06738330078125	1.36129345703125	0.358617431640625	2.9709453125	1.304919586181641	0.143227294921875	2.8919462890625	1.283965301513672	0.0740037841796875
128	4.233334	2.79802099609375	1.119385070800781	0.3011934814453125	2.787496826171875	1.30005615234375	0.2714053955078125	2.77774951171875	1.446069732666016	0.2621749267578125	2.797642822265625	1.667928100585938	0.2763358154296875	2.760069091796875	1.634394653320312	0.2780450439453125	2.614767578125	1.6195537109375	0.2943450927734375	2.463298095703125	1.403088134765625	0.3988016357421875	2.51404638671875	1.320052062988281	0.1811185302734375	2.604709228515625	1.324167144775391	0.1415794677734375	2.7093876953125	1.299692932128906	0.1695736083984375	2.623220947265625	1.302085662841797	0.1157742919921875	2.82870166015625	1.628002685546875	0.2721024169921875	2.9637373046875	1.629802734375	0.2656573486328125	3.0968818359375	1.389636108398437	0.3572369384765625	3.018835205078125	1.318994354248047	0.1399276123046875	2.932644287109375	1.287839691162109	0.08550341796875
129	4.266666999999999	2.797877197265625	1.112454132080078	0.3044505615234375	2.786833984375	1.293420288085938	0.274357421875	2.776888671875	1.439684783935547	0.264611083984375	2.79632275390625	1.662103149414063	0.2777030029296875	2.75875634765625	1.628421630859375	0.2796500244140625	2.61314794921875	1.615346862792969	0.2973453369140625	2.44765966796875	1.408632690429688	0.4018489990234375	2.49861962890625	1.321561096191406	0.1852664794921875	2.5955458984375	1.318001159667969	0.164473388671875	2.704223876953125	1.297480285644531	0.1770516357421875	2.6213720703125	1.299019226074219	0.1458778076171875	2.82753076171875	1.622150817871094	0.2735908203125	2.96290185546875	1.625291198730469	0.2693277587890625	3.10372509765625	1.391819519042969	0.3682877197265625	3.02908203125	1.312248657226562	0.1523302001953125	2.94504833984375	1.281240905761719	0.0941551513671875
130	4.3	2.7915478515625	1.109207122802734	0.29783642578125	2.780654296875	1.290460083007813	0.2689488525390625	2.7711962890625	1.436800384521484	0.25889453125	2.789507568359375	1.65937060546875	0.2726766357421875	2.752083984375	1.62548583984375	0.274408935546875	2.605772216796875	1.620606567382813	0.29095849609375	2.4189521484375	1.431226226806641	0.3926552734375	2.48977001953125	1.328072906494141	0.1889876708984375	2.5864384765625	1.310412170410156	0.175145751953125	2.69061474609375	1.275367980957031	0.19304150390625	2.62971923828125	1.300815185546875	0.1939761962890625	2.8209375	1.6195654296875	0.268551025390625	2.95619140625	1.61595947265625	0.26063037109375	3.1479658203125	1.417335021972656	0.349949462890625	3.0416220703125	1.305446624755859	0.163498291015625	2.9482392578125	1.277489410400391	0.1197322998046875
131	4.333334	2.790255859375	1.104638717651367	0.2964180908203125	2.77852001953125	1.286452514648438	0.2700743408203125	2.768435791015625	1.432992431640625	0.2609664306640625	2.78565576171875	1.655909912109375	0.2749554443359375	2.7482646484375	1.621862060546875	0.2757161865234375	2.60160107421875	1.619778686523437	0.2913062744140625	2.40232421875	1.439085815429687	0.3858841552734375	2.48383544921875	1.3264970703125	0.1910640869140625	2.57986767578125	1.301044250488281	0.192575439453125	2.683660400390625	1.263474212646484	0.2082843017578125	2.62499755859375	1.307543853759766	0.2174677734375	2.817355224609375	1.61615576171875	0.2717371826171875	2.95288427734375	1.610817626953125	0.2675635986328125	3.15863232421875	1.429752075195313	0.3639720458984375	3.06071337890625	1.297440063476563	0.18609619140625	2.9657138671875	1.277396423339844	0.1411680908203125
132	4.366666999999999	2.770569091796875	1.092579360961914	0.288283447265625	2.75691650390625	1.273923278808594	0.260885986328125	2.7456162109375	1.420264709472656	0.25232470703125	2.7664931640625	1.642469116210937	0.2689677734375	2.72858203125	1.609068603515625	0.269327880859375	2.5820302734375	1.607769348144531	0.284708251953125	2.37433056640625	1.435506286621094	0.3760068359375	2.46589453125	1.310609008789063	0.1938492431640625	2.56040576171875	1.282004974365234	0.203980712890625	2.6667626953125	1.251258850097656	0.1917275390625	2.60524267578125	1.2933603515625	0.22667333984375	2.797502197265625	1.602277587890625	0.2652685546875	2.932578125	1.592158996582031	0.2597327880859375	3.1493515625	1.432546813964844	0.368277587890625	3.059640625	1.287346374511719	0.19655126953125	2.9576806640625	1.290618988037109	0.164668212890625
133	4.399999999999999	2.767113525390625	1.092162353515625	0.2827423095703125	2.75157275390625	1.273113800048828	0.2542230224609375	2.739604736328125	1.419395751953125	0.2465028076171875	2.76093701171875	1.641459899902344	0.263355712890625	2.7231279296875	1.608019958496094	0.265197998046875	2.5777119140625	1.609051391601563	0.2887149658203125	2.367544189453125	1.446051025390625	0.3904560546875	2.453043701171875	1.3143447265625	0.2102705078125	2.547077392578125	1.283799560546875	0.2186849365234375	2.65213623046875	1.249924743652344	0.2040740966796875	2.59224609375	1.293252746582031	0.244894775390625	2.791787841796875	1.601343139648438	0.2581011962890625	2.926322998046875	1.590328308105469	0.2460889892578125	3.149086181640625	1.443325317382812	0.359908935546875	3.07734814453125	1.289636993408203	0.18724560546875	2.97344970703125	1.283883178710937	0.16301953125
134	4.433333999999999	2.76755859375	1.09636213684082	0.290977294921875	2.752890625	1.277199066162109	0.265674072265625	2.741408203125	1.422776550292969	0.2545989990234375	2.76400244140625	1.643481506347656	0.2763626708984375	2.72617138671875	1.610319274902344	0.2777862548828125	2.5813662109375	1.61357568359375	0.30158203125	2.36269775390625	1.459162658691406	0.395675537109375	2.453539306640625	1.323696655273437	0.2221441650390625	2.54532958984375	1.2890146484375	0.23429638671875	2.6492783203125	1.251513732910156	0.224382568359375	2.5853466796875	1.285264953613281	0.26419384765625	2.79447802734375	1.603485900878906	0.2698916015625	2.92894091796875	1.592926452636719	0.263359375	3.12288623046875	1.384915161132813	0.3153648681640625	3.05790771484375	1.298600891113281	0.09975170898437501	2.9545244140625	1.275394989013672	0.089408203125
135	4.466667	2.777505615234375	1.097749252319336	0.29135400390625	2.76354931640625	1.279266265869141	0.2707808837890625	2.752466796875	1.424617401123047	0.25652294921875	2.7784736328125	1.64487060546875	0.2793360595703125	2.74021435546875	1.612214721679687	0.2811998291015625	2.594806396484375	1.612103881835937	0.3013909912109375	2.37008837890625	1.473807830810547	0.4058448486328125	2.454527587890625	1.3302626953125	0.235561279296875	2.5474150390625	1.296911163330078	0.2417476806640625	2.65020556640625	1.255244750976563	0.245099365234375	2.586841064453125	1.289098541259766	0.273396240234375	2.808283203125	1.604502197265625	0.2720740966796875	2.94203857421875	1.587646118164062	0.26402783203125	3.1269814453125	1.369144897460937	0.3048206787109375	3.05724609375	1.298450988769531	0.08501049804687499	2.9544326171875	1.272212432861328	0.07620861816406251
136	4.499999999999999	2.77404736328125	1.098942199707031	0.2893992919921875	2.761455078125	1.280347808837891	0.2678665771484375	2.751783203125	1.426064270019531	0.25771337890625	2.77944287109375	1.646236572265625	0.2780533447265625	2.74103369140625	1.613858276367187	0.28075341796875	2.59631982421875	1.615528869628906	0.304900146484375	2.37227490234375	1.479811889648438	0.4136776123046875	2.44867529296875	1.334748901367187	0.2410791015625	2.54110888671875	1.300585662841797	0.2486280517578125	2.64389404296875	1.258939300537109	0.2477545166015625	2.579615478515625	1.290374145507812	0.271478759765625	2.80888427734375	1.605636657714844	0.270771484375	2.94225732421875	1.586814636230469	0.2619949951171875	3.133654296875	1.375955902099609	0.311252197265625	3.066417236328125	1.301284240722656	0.09212292480468751	2.963072509765625	1.278211151123047	0.08154797363281251
137	4.533333999999999	2.7768505859375	1.098532135009766	0.288535400390625	2.7646474609375	1.280873992919922	0.270330810546875	2.7559111328125	1.427379852294922	0.2662567138671875	2.78465869140625	1.64805029296875	0.2869183349609375	2.7461533203125	1.615641235351562	0.2905103759765625	2.601420654296875	1.618273315429688	0.3169847412109375	2.36914990234375	1.490958648681641	0.4207425537109375	2.435451171875	1.335233154296875	0.252338623046875	2.5312138671875	1.309632354736328	0.2525162353515625	2.6352236328125	1.275468139648438	0.2722027587890625	2.5606884765625	1.285661193847656	0.256832275390625	2.81389404296875	1.6073056640625	0.2786378173828125	2.945650146484375	1.580996948242188	0.2620318603515625	3.14606494140625	1.378167602539063	0.3140838623046875	3.079336669921875	1.295311401367187	0.09696435546875	2.97470263671875	1.282180969238281	0.0805101318359375
138	4.566667	2.78255029296875	1.097222930908203	0.283459228515625	2.7684677734375	1.279641998291016	0.2675738525390625	2.75785595703125	1.425952178955078	0.261517578125	2.7827724609375	1.64689013671875	0.2841478271484375	2.74476708984375	1.613833251953125	0.2870821533203125	2.60082861328125	1.618818359375	0.3172711181640625	2.37065625	1.493367706298828	0.4277412109375	2.427546875	1.334173858642578	0.2591451416015625	2.5234970703125	1.3099931640625	0.253283447265625	2.625269287109375	1.278960815429687	0.285712646484375	2.556671142578125	1.293512298583984	0.25144580078125	2.812755615234375	1.606692138671875	0.275875	2.944694580078125	1.580297485351562	0.260969482421875	3.155994140625	1.392589294433594	0.3252333984375	3.10097412109375	1.303393493652344	0.1073505859375	3.000592041015625	1.283143035888672	0.077278564453125
139	4.599999999999999	2.7789736328125	1.094929046630859	0.2660360107421875	2.76475439453125	1.276784210205078	0.249024169921875	2.754720947265625	1.422861297607422	0.2456153564453125	2.78080419921875	1.643157592773437	0.267802001953125	2.74281396484375	1.610330444335938	0.271336181640625	2.60048876953125	1.616105346679688	0.3068193359375	2.36987158203125	1.494818206787109	0.41920849609375	2.41295751953125	1.328415130615234	0.254346435546875	2.50727197265625	1.300431060791016	0.244385986328125	2.6066630859375	1.268420928955078	0.2819193115234375	2.53473193359375	1.280951354980469	0.2323751220703125	2.810419189453125	1.602941284179688	0.2590673828125	2.942814697265625	1.579463500976563	0.246510498046875	3.17456396484375	1.447411224365234	0.3581185302734375	3.095316162109375	1.318321441650391	0.170431396484375	2.998779052734375	1.274301666259765	0.1792781982421875
140	4.633333999999999	2.75917626953125	1.096213928222656	0.26306005859375	2.745323974609375	1.278303009033203	0.246839599609375	2.73600048828125	1.424562774658203	0.2451163330078125	2.761506103515625	1.644908813476563	0.2690323486328125	2.72368017578125	1.611863403320313	0.272805419921875	2.58249267578125	1.61594287109375	0.313172607421875	2.354685302734375	1.496567901611328	0.4335718994140625	2.403671875	1.326955749511719	0.273447509765625	2.49875830078125	1.300415802001953	0.26666943359375	2.60061279296875	1.269102508544922	0.2978927001953125	2.52332373046875	1.279790466308594	0.2502518310546875	2.7911796875	1.604875244140625	0.2594822998046875	2.924350830078125	1.586198120117188	0.2460518798828125	3.1605419921875	1.469395355224609	0.3656082763671875	3.113891845703125	1.317380950927734	0.1840303955078125	3.014620361328125	1.28483349609375	0.1631114501953125
141	4.666666999999999	2.7628212890625	1.098077026367188	0.26355615234375	2.748949462890625	1.279640686035156	0.2471463623046875	2.7398525390625	1.425517639160156	0.2460638427734375	2.76710205078125	1.644771301269531	0.2722772216796875	2.729259521484375	1.611992614746094	0.2763525390625	2.589689697265625	1.618262512207031	0.3204278564453125	2.361782958984375	1.498718627929688	0.4386143798828125	2.38146630859375	1.334106811523438	0.2682861328125	2.465974609375	1.284841674804687	0.2552769775390625	2.56165234375	1.232850799560547	0.2753978271484375	2.510338134765625	1.295730773925781	0.230423583984375	2.796255615234375	1.604803039550781	0.2616507568359375	2.928618408203125	1.585889465332031	0.2447415771484375	3.162230712890625	1.461963317871094	0.3602025146484375	3.11316455078125	1.310715148925781	0.1795037841796875	3.010423828125	1.293167999267578	0.1588631591796875
142	4.7	2.759514404296875	1.097495025634766	0.259154541015625	2.74594189453125	1.279089477539062	0.242835205078125	2.7371005859375	1.424982604980469	0.241822998046875	2.76476953125	1.644177429199219	0.268090087890625	2.72687451171875	1.611463745117188	0.2721998291015625	2.58737158203125	1.617961669921875	0.3164537353515625	2.35940380859375	1.498771789550781	0.434879638671875	2.37858203125	1.334194427490234	0.2644605712890625	2.4629873046875	1.284785858154297	0.2513248291015625	2.5585986328125	1.232618072509766	0.271302734375	2.50733837890625	1.295606872558594	0.2264197998046875	2.79383935546875	1.604162109375	0.2574107666015625	2.926147216796875	1.585022155761719	0.240326904296875	3.15968603515625	1.460637878417969	0.355443115234375	3.11012548828125	1.309549530029297	0.1747457275390625	3.007328369140625	1.292191802978516	0.1542275390625
143	4.733334	2.764643310546875	1.093850280761719	0.2486810302734375	2.749743408203125	1.276160278320313	0.2394700927734375	2.74012353515625	1.422221496582031	0.242961181640625	2.767580322265625	1.64177734375	0.269720458984375	2.72968701171875	1.608934753417969	0.2738929443359375	2.58983251953125	1.613507751464844	0.3181246337890625	2.36030224609375	1.495241088867187	0.4356368408203125	2.41682080078125	1.337767028808594	0.2662230224609375	2.50234130859375	1.288197448730469	0.2651688232421875	2.6076748046875	1.268153747558594	0.2935941162109375	2.5209306640625	1.270326812744141	0.2138341064453125	2.796726318359375	1.601766479492188	0.2588175048828125	2.92996728515625	1.589036437988281	0.2411602783203125	3.15932373046875	1.454323425292969	0.3543076171875	3.111403076171875	1.291995513916016	0.18257763671875	3.008349365234375	1.282222442626953	0.1578118896484375
144	4.766666999999999	2.764006103515625	1.090268981933594	0.247645263671875	2.748421142578125	1.272781921386719	0.23852197265625	2.73829296875	1.418993011474609	0.24276123046875	2.76434375	1.638755493164063	0.2717210693359375	2.726563720703125	1.605613647460937	0.2753597412109375	2.5858955078125	1.607658447265625	0.3178421630859375	2.36090771484375	1.478179351806641	0.43325439453125	2.422554443359375	1.327001525878906	0.2594840087890625	2.51144873046875	1.284203186035156	0.2514033203125	2.617902587890625	1.265939819335937	0.27734912109375	2.56492236328125	1.29876171875	0.2638355712890625	2.793830322265625	1.5989580078125	0.260626708984375	2.9270302734375	1.584724975585937	0.2423792724609375	3.156169677734375	1.442226226806641	0.347145263671875	3.087632080078125	1.288957885742188	0.173619873046875	2.98248876953125	1.283543243408203	0.157005859375
145	4.8	2.76322607421875	1.086193466186523	0.2517498779296875	2.74847314453125	1.26851123046875	0.241369873046875	2.739555419921875	1.414618408203125	0.2464091796875	2.765553955078125	1.63404248046875	0.276134033203125	2.72812548828125	1.600719604492188	0.280849853515625	2.58976025390625	1.607921203613281	0.32936376953125	2.3709873046875	1.4741416015625	0.45090771484375	2.4505556640625	1.326111022949219	0.282131591796875	2.5271015625	1.275242950439453	0.245643310546875	2.6362744140625	1.256954681396484	0.2533623046875	2.589861328125	1.289149993896484	0.26985595703125	2.7947822265625	1.594523254394531	0.263692138671875	2.927669189453125	1.583983642578125	0.24204443359375	3.15435791015625	1.435005981445312	0.342171630859375	3.066408935546875	1.291507690429687	0.1694051513671875	2.96184130859375	1.300028228759766	0.1512637939453125
146	4.833334	2.76551611328125	1.085843200683594	0.251413818359375	2.75083203125	1.268145385742188	0.2407760009765625	2.741946533203125	1.414254119873047	0.2456846923828125	2.7679326171875	1.633684326171875	0.27531640625	2.7304931640625	1.600371215820312	0.2799951171875	2.592091796875	1.607559814453125	0.328392333984375	2.3735087890625	1.473781524658203	0.450256591796875	2.4531943359375	1.325526550292969	0.281744140625	2.529886474609375	1.274498016357422	0.24580078125	2.639031494140625	1.256274993896484	0.254001953125	2.592716796875	1.288974334716797	0.270937255859375	2.79717333984375	1.594154541015625	0.262943603515625	2.92999658203125	1.583012817382813	0.2412373046875	3.154843017578125	1.428679473876953	0.337295654296875	3.06466259765625	1.289729125976562	0.1619921875	2.9601064453125	1.299847808837891	0.1446414794921875
147	4.866666999999999	2.767318115234375	1.087514984130859	0.24851806640625	2.752074951171875	1.269596099853516	0.2383822021484375	2.7430634765625	1.415445892333984	0.24544970703125	2.769608642578125	1.634725280761719	0.2738212890625	2.73215673828125	1.601555236816406	0.27880859375	2.5935869140625	1.604059875488281	0.326697509765625	2.38872509765625	1.454424438476563	0.45314453125	2.4698681640625	1.318386474609375	0.275634765625	2.55055224609375	1.264501037597656	0.2571319580078125	2.66073681640625	1.252561401367188	0.2583502197265625	2.610281982421875	1.290136322021484	0.27142236328125	2.798683349609375	1.595112548828125	0.261553955078125	2.93041650390625	1.584976135253906	0.23433837890625	3.152906005859375	1.439684387207031	0.3474998779296875	3.03911962890625	1.29794921875	0.1893668212890625	2.963649169921875	1.299652038574219	0.1144556884765625
148	4.899999999999999	2.7887216796875	1.086334609985351	0.2483446044921875	2.7761591796875	1.267806884765625	0.2392877197265625	2.76832373046875	1.413067718505859	0.245521728515625	2.789221435546875	1.632120971679687	0.272038818359375	2.752625	1.598307739257812	0.276650634765625	2.6137421875	1.595393798828125	0.3213828125	2.4160224609375	1.441827850341797	0.451431396484375	2.50923583984375	1.316003295898438	0.273823486328125	2.580969970703125	1.249679016113281	0.2629151611328125	2.688420166015625	1.250942749023437	0.2379866943359375	2.64197216796875	1.270050720214844	0.2438414306640625	2.8192734375	1.593256713867187	0.260759765625	2.951670654296875	1.5897822265625	0.2387626953125	3.17248876953125	1.447728057861328	0.355758544921875	3.0409462890625	1.306274963378906	0.2136986083984375	2.99071337890625	1.340296417236328	0.1269658203125
149	4.933333999999999	2.78526416015625	1.088610046386719	0.252975341796875	2.77124169921875	1.270092803955078	0.241338134765625	2.76257373046875	1.415517639160156	0.247571044921875	2.7858505859375	1.634462280273437	0.2756390380859375	2.74883740234375	1.6009658203125	0.2800126953125	2.60966943359375	1.598720947265625	0.3245867919921875	2.4317626953125	1.425013153076172	0.4587265625	2.527472900390625	1.302441650390625	0.279720458984375	2.61212890625	1.252381317138672	0.2840762939453125	2.66238818359375	1.245304473876953	0.1859554443359375	2.650372314453125	1.268769073486328	0.2248023681640625	2.815530029296875	1.595298461914063	0.2640869140625	2.947214599609375	1.587471313476562	0.238103515625	3.158473876953125	1.444075164794922	0.3710489501953125	3.028909423828125	1.321195037841797	0.210507568359375	2.9950078125	1.341160095214844	0.112080078125
150	4.966667	2.77638818359375	1.085070755004883	0.2615772705078125	2.76234423828125	1.266220855712891	0.248830322265625	2.75391845703125	1.411402221679688	0.256201904296875	2.772775146484375	1.630447021484375	0.284353271484375	2.73660009765625	1.596199523925781	0.289105712890625	2.59687109375	1.585548645019531	0.32987646484375	2.4296494140625	1.403315582275391	0.4656103515625	2.54110693359375	1.291030639648437	0.289429443359375	2.63214111328125	1.253919097900391	0.28970068359375	2.661203125	1.236834411621094	0.18466162109375	2.6517509765625	1.260157318115234	0.2097015380859375	2.8031083984375	1.592006225585938	0.2723868408203125	2.934371826171875	1.585730285644531	0.244870361328125	3.13201171875	1.408179809570313	0.3546439208984375	2.971142822265625	1.344247192382813	0.18871435546875	2.956636962890625	1.341796264648437	0.083890869140625
151	4.999999999999999	2.77373828125	1.078363464355469	0.261355224609375	2.76025634765625	1.259674713134766	0.2494691162109375	2.7520009765625	1.404965759277344	0.2557281494140625	2.7726572265625	1.623983276367188	0.2833970947265625	2.736202880859375	1.590026000976563	0.2882706298828125	2.597305908203125	1.5793466796875	0.3319447021484375	2.43918896484375	1.389131530761719	0.4678311767578125	2.5538935546875	1.278409393310547	0.292644287109375	2.64644873046875	1.245224761962891	0.2944522705078125	2.660188720703125	1.232896057128906	0.1856546630859375	2.6506083984375	1.260833129882812	0.197076904296875	2.802675048828125	1.58526220703125	0.2714698486328125	2.93395947265625	1.578716430664063	0.2439013671875	3.13271240234375	1.405283996582031	0.3583939208984375	2.9796943359375	1.338432830810547	0.1861934814453125	2.961264892578125	1.328751190185547	0.0823746337890625
152	5.033333999999999	2.772751708984375	1.078599090576172	0.2610679931640625	2.75822021484375	1.259420532226562	0.2463472900390625	2.749728271484375	1.404517181396484	0.2530765380859375	2.769037841796875	1.623164306640625	0.282639892578125	2.732921142578125	1.58893115234375	0.2875318603515625	2.59591015625	1.576785522460938	0.3359854736328125	2.450216552734375	1.377826934814453	0.472596435546875	2.56038037109375	1.275138946533203	0.2901041259765625	2.65425341796875	1.246200531005859	0.289594482421875	2.66033837890625	1.239894866943359	0.179711669921875	2.655860595703125	1.268374481201172	0.1933741455078125	2.799185791015625	1.584824829101563	0.27005908203125	2.929421630859375	1.573610473632812	0.239860595703125	3.131408447265625	1.409721832275391	0.361726318359375	2.984840087890625	1.337557495117188	0.186452880859375	2.9607490234375	1.329302307128906	0.083794189453125
153	5.066667	2.77204296875	1.078333038330078	0.2613193359375	2.757790771484375	1.259506011962891	0.2461588134765625	2.7496650390625	1.404906311035156	0.2530697021484375	2.76969873046875	1.624126647949219	0.281185791015625	2.7335390625	1.589901306152344	0.2867852783203125	2.597115234375	1.576809753417969	0.3374737548828125	2.451504150390625	1.374634674072266	0.470567626953125	2.561896728515625	1.275925231933594	0.28542431640625	2.655784912109375	1.246393280029297	0.286529052734375	2.66491064453125	1.240147064208984	0.17663232421875	2.65796728515625	1.261685791015625	0.1871175537109375	2.799679931640625	1.585600463867187	0.268375244140625	2.930646484375	1.573970153808594	0.240384765625	3.13543115234375	1.412909118652344	0.3627025146484375	2.98641259765625	1.338696105957031	0.189710693359375	2.963106201171875	1.330173950195312	0.08667626953125
154	5.099999999999999	2.772043212890625	1.078333114624023	0.26131884765625	2.757790771484375	1.259506072998047	0.2461585693359375	2.7496650390625	1.404906372070313	0.2530697021484375	2.7696982421875	1.624126708984375	0.28118603515625	2.733538818359375	1.5899013671875	0.2867855224609375	2.59711474609375	1.5768095703125	0.3374742431640625	2.45150439453125	1.374634155273438	0.47056787109375	2.561896728515625	1.275925048828125	0.2854244384765625	2.655784912109375	1.246393218994141	0.286529052734375	2.66491064453125	1.240147186279297	0.17663232421875	2.65796728515625	1.261685882568359	0.1871175537109375	2.799679443359375	1.5856005859375	0.268375732421875	2.93064599609375	1.573970458984375	0.2403848876953125	3.135430908203125	1.412909454345703	0.3627021484375	2.986412353515625	1.338696502685547	0.18971044921875	2.96310595703125	1.330174438476563	0.08667614746093751
155	5.133333999999999	2.7760859375	1.072175415039063	0.2581219482421875	2.761004638671875	1.252638046264648	0.2435765380859375	2.752236572265625	1.397424499511719	0.25097607421875	2.768513671875	1.616216979980469	0.278231689453125	2.73287353515625	1.581636535644531	0.283260498046875	2.595874267578125	1.569250366210937	0.33089404296875	2.449204345703125	1.369037780761719	0.463530029296875	2.56284423828125	1.267932922363281	0.2828427734375	2.656901123046875	1.240412307739258	0.28619580078125	2.666738037109375	1.235625930786133	0.17670654296875	2.65802099609375	1.257035522460938	0.184545654296875	2.799177001953125	1.578205200195312	0.2662784423828125	2.929416259765625	1.567596557617188	0.23695458984375	3.141136962890625	1.419855590820313	0.361698974609375	2.98374755859375	1.340156982421875	0.2001993408203125	2.97978076171875	1.332364990234375	0.094981689453125
156	5.166666999999999	2.77508642578125	1.0737431640625	0.2582098388671875	2.75872265625	1.254095642089844	0.24394091796875	2.749100341796875	1.398700103759766	0.2532672119140625	2.76376123046875	1.617662841796875	0.279864501953125	2.728365478515625	1.58284716796875	0.284941650390625	2.591538330078125	1.568005981445312	0.332318603515625	2.442312255859375	1.367599884033203	0.46170458984375	2.56168408203125	1.266124359130859	0.2849991455078125	2.655984375	1.239286773681641	0.285530517578125	2.6636201171875	1.235790802001953	0.175829345703125	2.655829833984375	1.258074279785156	0.185628662109375	2.794712890625	1.579839233398437	0.2680816650390625	2.924596923828125	1.569383911132813	0.237236572265625	3.1352333984375	1.410936553955078	0.350030517578125	2.97181640625	1.346480682373047	0.187756103515625	2.949877685546875	1.339939331054687	0.08469946289062499
157	5.2	2.780326416015625	1.069005157470703	0.255198974609375	2.763059326171875	1.249351470947266	0.24054931640625	2.752379150390625	1.393995788574219	0.2494383544921875	2.766217041015625	1.612948608398437	0.2776015625	2.730843994140625	1.577990112304688	0.28211328125	2.59329248046875	1.565963256835937	0.328444580078125	2.43861865234375	1.365628326416016	0.451763916015625	2.56050244140625	1.259126342773437	0.2796024169921875	2.655075439453125	1.233438537597656	0.284140625	2.666079833984375	1.233622009277344	0.17460498046875	2.658939453125	1.250955963134766	0.182965087890625	2.79739892578125	1.575258728027344	0.26587060546875	2.927657958984375	1.561061401367188	0.23788916015625	3.14362451171875	1.410308715820312	0.35157861328125	2.980322021484375	1.353450012207031	0.186170654296875	2.912374755859375	1.383589172363281	0.1111195068359375
158	5.233334	2.782549072265625	1.062420028686524	0.2555047607421875	2.76691162109375	1.242971755981445	0.2406943359375	2.757267578125	1.387751281738281	0.24947265625	2.768699462890625	1.606971618652344	0.2772979736328125	2.7334619140625	1.571748840332031	0.280946044921875	2.594792724609375	1.558061767578125	0.323505615234375	2.438560791015625	1.355818969726563	0.441893798828125	2.5660068359375	1.251918319702148	0.272062255859375	2.660757568359375	1.228053237915039	0.281261962890625	2.66984521484375	1.231606887817383	0.171565673828125	2.663601806640625	1.248302230834961	0.1753873291015625	2.800485107421875	1.569466613769531	0.26655322265625	2.932813232421875	1.5611435546875	0.2469163818359375	3.1464638671875	1.408481689453125	0.3626922607421875	2.99683154296875	1.346912109375	0.186273193359375	2.930654052734375	1.369363159179688	0.107007568359375
159	5.266666999999999	2.78146240234375	1.059942718505859	0.2531011962890625	2.76565869140625	1.240520294189453	0.2380115966796875	2.755941650390625	1.385361999511719	0.24651318359375	2.767377685546875	1.60470166015625	0.2740030517578125	2.73211572265625	1.569479553222656	0.27765771484375	2.593269287109375	1.555859741210937	0.3198321533203125	2.43496484375	1.354092193603516	0.436497802734375	2.564001953125	1.249358612060547	0.26827294921875	2.65857421875	1.225068206787109	0.27850146484375	2.66810498046875	1.228509796142578	0.168801025390625	2.66350830078125	1.245659149169922	0.1735738525390625	2.799182861328125	1.567160095214844	0.2633643798828125	2.931633544921875	1.559175231933594	0.2440987548828125	3.14780810546875	1.408210327148438	0.357639404296875	2.996441162109375	1.348151977539062	0.18206884765625	2.9302724609375	1.373218627929687	0.10353466796875
160	5.3	2.78151953125	1.059946838378906	0.253018310546875	2.765721435546875	1.240524429321289	0.23792333984375	2.75600634765625	1.385366516113281	0.24642138671875	2.767444580078125	1.60470654296875	0.273907958984375	2.732181640625	1.569485107421875	0.277559814453125	2.59333056640625	1.555869201660156	0.319720703125	2.435010498046875	1.354107360839844	0.436374755859375	2.56406201171875	1.249367721557617	0.2681646728515625	2.658632568359375	1.225075454711914	0.278403076171875	2.66817431640625	1.228514663696289	0.16870361328125	2.6635771484375	1.245664260864258	0.1734754638671875	2.799250244140625	1.567163940429688	0.263273193359375	2.931702392578125	1.559175903320313	0.2440206298828125	3.147862548828125	1.408208618164063	0.3575855712890625	2.996511474609375	1.348150085449219	0.18200146484375	2.930351318359375	1.373216552734375	0.103460205078125
161	5.333334	2.78657373046875	1.055444519042969	0.2541715087890625	2.773309814453125	1.237086669921875	0.238297119140625	2.765316162109375	1.382799713134766	0.2463251953125	2.774577880859375	1.60342578125	0.2733880615234375	2.739177734375	1.567869873046875	0.2756968994140625	2.5977939453125	1.549429565429687	0.3092958984375	2.42623779296875	1.352405334472656	0.418555419921875	2.5692333984375	1.241712951660156	0.2643258056640625	2.66371533203125	1.217760925292969	0.279685546875	2.67136572265625	1.221781677246094	0.169297607421875	2.666701904296875	1.244812438964844	0.170319580078125	2.807151611328125	1.565802490234375	0.26426025390625	2.940241943359375	1.551085693359375	0.2490577392578125	3.173195068359375	1.403685699462891	0.3342442626953125	3.008047607421875	1.344000457763672	0.169652099609375	2.927826416015625	1.366712677001953	0.103800537109375
162	5.366666999999999	2.786554931640625	1.055432022094727	0.254136474609375	2.773255859375	1.237002731323242	0.2382142333984375	2.76524560546875	1.38266162109375	0.246272216796875	2.7746181640625	1.6031767578125	0.2735572509765625	2.73920556640625	1.567653503417969	0.275795166015625	2.5977958984375	1.549307067871094	0.3091114501953125	2.425451904296875	1.352510559082031	0.4172772216796875	2.56891162109375	1.241822494506836	0.2636055908203125	2.6632119140625	1.217699722290039	0.279578857421875	2.671958740234375	1.221788925170898	0.16931396484375	2.6668173828125	1.244843673706055	0.1701380615234375	2.80716552734375	1.565555358886719	0.2644261474609375	2.940222900390625	1.550629211425781	0.2495638427734375	3.172173583984375	1.402132873535156	0.3352364501953125	3.007393310546875	1.343834777832031	0.1699044189453125	2.92798388671875	1.367827026367187	0.1035843505859375
163	5.399999999999999	2.787736328125	1.049459213256836	0.2441781005859375	2.77446923828125	1.230754669189453	0.2282216796875	2.76676904296875	1.376212310791016	0.2362642822265625	2.777225341796875	1.596260009765625	0.2642171630859375	2.741705810546875	1.5609482421875	0.2664212646484375	2.600427734375	1.542929565429688	0.2995126953125	2.425598388671875	1.348512145996094	0.406884521484375	2.56981005859375	1.235804443359375	0.255956787109375	2.664043212890625	1.211653991699219	0.271364501953125	2.671070556640625	1.216077606201172	0.1611552734375	2.668766357421875	1.239607879638672	0.16390625	2.809525634765625	1.558573608398437	0.2548946533203125	2.94271044921875	1.54384423828125	0.2431202392578125	3.16795556640625	1.386398223876953	0.3292540283203125	3.011857666015625	1.345970733642578	0.15117529296875	2.9309208984375	1.384489532470703	0.09450341796875
164	5.433333999999999	2.791663818359375	1.049701858520508	0.2407838134765625	2.778914306640625	1.231403945922852	0.2237301025390625	2.771875732421875	1.377307067871094	0.23104638671875	2.783520263671875	1.597936096191406	0.2584544677734375	2.747764892578125	1.562700744628906	0.260968017578125	2.606400146484375	1.544264221191406	0.295096435546875	2.430873046875	1.350499389648438	0.4043956298828125	2.5734716796875	1.233987045288086	0.253871337890625	2.6674287109375	1.208569412231445	0.2704940185546875	2.675769287109375	1.210444290161133	0.1600201416015625	2.67158984375	1.239147018432617	0.162713623046875	2.81567529296875	1.559984924316406	0.2490068359375	2.948843505859375	1.542436950683594	0.2369801025390625	3.184436279296875	1.398047973632813	0.32074072265625	3.026729736328125	1.348258911132812	0.1456466064453125	2.936179443359375	1.389529907226563	0.10821630859375
165	5.466667	2.794335693359375	1.057601364135742	0.24159765625	2.780681396484375	1.23920344543457	0.225642333984375	2.77248876953125	1.384902465820312	0.2336649169921875	2.783244384765625	1.605328674316406	0.2617440185546875	2.747549560546875	1.570043701171875	0.2635989990234375	2.605847412109375	1.549715942382813	0.2946585693359375	2.4282900390625	1.355843200683594	0.3998763427734375	2.5746484375	1.239786514282227	0.25292431640625	2.6689365234375	1.215074508666992	0.268256591796875	2.6750498046875	1.218561294555664	0.15775732421875	2.67225634765625	1.245948104858398	0.1609273681640625	2.81559912109375	1.567489807128906	0.25273486328125	2.948521728515625	1.549086181640625	0.2403731689453125	3.18359423828125	1.407488586425781	0.3294674072265625	3.031052734375	1.346987243652344	0.153414306640625	2.953532470703125	1.41440087890625	0.1263358154296875
166	5.499999999999999	2.79579931640625	1.055676559448242	0.2375518798828125	2.78185791015625	1.237189178466797	0.221440673828125	2.773782958984375	1.382875335693359	0.22902587890625	2.784565185546875	1.603436889648437	0.2554691162109375	2.748984130859375	1.568110107421875	0.25813720703125	2.60796240234375	1.547650390625	0.2918868408203125	2.43364404296875	1.354056854248047	0.4026650390625	2.57730029296875	1.237557159423828	0.2535260009765625	2.6720419921875	1.213495849609375	0.2667706298828125	2.6755693359375	1.216221923828125	0.156169677734375	2.67249169921875	1.243604644775391	0.159095703125	2.816832763671875	1.565609619140625	0.24618505859375	2.94958642578125	1.54745166015625	0.2321846923828125	3.184323974609375	1.405586395263672	0.321463134765625	3.03201171875	1.343279632568359	0.1459385986328125	2.949052001953125	1.404330230712891	0.1200321044921875
167	5.533333999999999	2.797345947265625	1.055026519775391	0.2365316162109375	2.783729248046875	1.236522094726562	0.2202996826171875	2.776318603515625	1.382236480712891	0.22753857421875	2.787591552734375	1.602854858398437	0.2529697265625	2.752080078125	1.5675419921875	0.2564638671875	2.6118232421875	1.547359008789063	0.2933187255859375	2.441578125	1.353885833740234	0.4103441162109375	2.58119091796875	1.237268341064453	0.257565185546875	2.676251708984375	1.213790649414062	0.26936962890625	2.67974169921875	1.215553436279297	0.158766357421875	2.674131103515625	1.242181396484375	0.1605816650390625	2.819669189453125	1.565002319335937	0.2431893310546875	2.952344970703125	1.54942138671875	0.225941162109375	3.188783447265625	1.415560394287109	0.3226279296875	3.04435302734375	1.340507202148437	0.145490966796875	2.958033935546875	1.393733734130859	0.113982177734375
168	5.566667	2.798026611328125	1.05704328918457	0.240134765625	2.784812255859375	1.238325714111328	0.2241783447265625	2.777262451171875	1.383786590576172	0.232061767578125	2.787658935546875	1.603926147460938	0.259137451171875	2.75222607421875	1.56856884765625	0.26184619140625	2.6120341796875	1.547199340820312	0.29741162109375	2.435056640625	1.355013214111328	0.4052119140625	2.58256884765625	1.236789276123047	0.261922119140625	2.6773603515625	1.213245208740234	0.274535400390625	2.6821875	1.215368530273437	0.1641497802734375	2.67329248046875	1.242297698974609	0.1637880859375	2.8199150390625	1.566262939453125	0.249597900390625	2.952750732421875	1.554504028320312	0.2320765380859375	3.18395361328125	1.419484954833985	0.338111572265625	3.05096044921875	1.330387359619141	0.1590115966796875	2.9782958984375	1.386548065185547	0.1060025634765625
169	5.599999999999999	2.798863525390625	1.056655807495117	0.24184326171875	2.78611572265625	1.237990188598633	0.22609716796875	2.778729736328125	1.383448913574219	0.234176513671875	2.789251220703125	1.603519348144531	0.261763427734375	2.753728759765625	1.568221923828125	0.26404931640625	2.61314990234375	1.547046203613281	0.2981729736328125	2.43479248046875	1.35498974609375	0.4039117431640625	2.58348046875	1.236749038696289	0.26185546875	2.678105712890625	1.21301383972168	0.2753306884765625	2.683974609375	1.215323348999023	0.164999267578125	2.67510498046875	1.242297500610352	0.1645828857421875	2.821533935546875	1.565814636230469	0.25247998046875	2.95451318359375	1.553819152832031	0.236258544921875	3.184345703125	1.417987915039062	0.34422021484375	3.0528779296875	1.329686767578125	0.163605224609375	2.9807744140625	1.386126770019531	0.11012890625
170	5.633333999999999	2.797298583984375	1.055964904785156	0.2400064697265625	2.7842666015625	1.237303436279297	0.224165283203125	2.77692041015625	1.382795104980469	0.232153564453125	2.7879091796875	1.602929870605469	0.259359619140625	2.752380859375	1.567656372070312	0.26207470703125	2.6121650390625	1.546614013671875	0.29784814453125	2.4352861328125	1.354671997070312	0.406375244140625	2.581940185546875	1.23610400390625	0.2624197998046875	2.67671484375	1.212229644775391	0.2746683349609375	2.680339599609375	1.214361541748047	0.16421728515625	2.672853515625	1.241034027099609	0.16424658203125	2.820066162109375	1.565182250976562	0.249770751953125	2.953007080078125	1.553630004882812	0.23273291015625	3.18492333984375	1.42153466796875	0.341009033203125	3.05248583984375	1.331530517578125	0.1618929443359375	2.975276123046875	1.386414916992188	0.114201416015625
171	5.666666999999999	2.799512939453125	1.058241561889648	0.24605859375	2.78608154296875	1.239613098144531	0.2309447021484375	2.778116943359375	1.3850361328125	0.2395672607421875	2.7879609375	1.60506201171875	0.2680631103515625	2.752517578125	1.569656311035156	0.2700836181640625	2.6118759765625	1.547961975097656	0.303732421875	2.43413037109375	1.354876617431641	0.4087596435546875	2.58321337890625	1.237528381347656	0.26630712890625	2.67788525390625	1.213896453857422	0.2797623291015625	2.683001953125	1.216602203369141	0.1693828125	2.67546435546875	1.243232849121094	0.1694306640625	2.82038134765625	1.567472351074219	0.25874462890625	2.95359423828125	1.55645703125	0.2435792236328125	3.184378173828125	1.424595520019531	0.35452685546875	3.054825439453125	1.335126220703125	0.1730482177734375	2.97803564453125	1.390005798339844	0.124677978515625
172	5.7	2.796658447265625	1.054136627197266	0.25080615234375	2.783446044921875	1.23569580078125	0.234412353515625	2.7752001953125	1.381384155273437	0.2420343017578125	2.786808349609375	1.601978149414062	0.2680303955078125	2.750871337890625	1.566938781738281	0.2695784912109375	2.609731689453125	1.544784973144531	0.3017916259765625	2.43222802734375	1.353445983886719	0.4114915771484375	2.57888134765625	1.234818450927734	0.2669830322265625	2.67388134765625	1.21179833984375	0.280295166015625	2.67986279296875	1.214476684570313	0.1697879638671875	2.6676162109375	1.240186340332031	0.1668262939453125	2.81908154296875	1.56385888671875	0.260022216796875	2.95234423828125	1.545303955078125	0.2529891357421875	3.18055859375	1.407768981933594	0.3635152587890625	3.058632568359375	1.34540283203125	0.165663330078125	2.971121337890625	1.396091491699219	0.1331788330078125
173	5.733334	2.79781396484375	1.05474430847168	0.2522308349609375	2.784039794921875	1.236346435546875	0.2354097900390625	2.775586181640625	1.382142883300781	0.242611328125	2.78673974609375	1.602930053710938	0.2684459228515625	2.7508916015625	1.567764038085937	0.2702547607421875	2.608911865234375	1.551490051269531	0.302729736328125	2.435411376953125	1.357046936035156	0.4138582763671875	2.580595947265625	1.235837554931641	0.2697470703125	2.676041259765625	1.212994812011719	0.2804105224609375	2.67843896484375	1.214441528320312	0.1696702880859375	2.66968798828125	1.241596130371094	0.169719970703125	2.81908984375	1.564875	0.26023095703125	2.952982177734375	1.553123962402344	0.2496534423828125	3.179510498046875	1.408193664550781	0.3545621337890625	3.052432373046875	1.347775543212891	0.159166015625	2.96007275390625	1.394212219238281	0.134442626953125
174	5.766666999999999	2.79943408203125	1.056665237426758	0.2516619873046875	2.786822265625	1.238646347045898	0.234662841796875	2.779100830078125	1.384724731445313	0.2419915771484375	2.7908486328125	1.606051086425781	0.2661358642578125	2.754813720703125	1.570958862304688	0.26801806640625	2.61287158203125	1.551915283203125	0.30026904296875	2.436776611328125	1.358878112792969	0.4109881591796875	2.58139697265625	1.237246780395508	0.2660042724609375	2.67661083984375	1.213987655639648	0.2791014404296875	2.680849609375	1.216271408081055	0.1682430419921875	2.67210400390625	1.242574111938477	0.1670693359375	2.82317626953125	1.567760498046875	0.258413330078125	2.955838623046875	1.544875	0.2476630859375	3.189668212890625	1.405350402832031	0.34494677734375	3.044087158203125	1.350136840820312	0.160739013671875	2.949811767578125	1.3969091796875	0.144594970703125
175	5.8	2.798677978515625	1.057293121337891	0.2572120361328125	2.78623681640625	1.239177764892578	0.240519287109375	2.778482666015625	1.385144378662109	0.2478743896484375	2.788908203125	1.606388671875	0.2718533935546875	2.753066650390625	1.57114013671875	0.273502197265625	2.610943359375	1.552114624023437	0.3044439697265625	2.4346591796875	1.358676971435547	0.4136141357421875	2.580974609375	1.238046691894531	0.269788818359375	2.67603857421875	1.215285766601562	0.284229248046875	2.68332275390625	1.217442962646484	0.173609130859375	2.6742177734375	1.243904937744141	0.173161865234375	2.8214638671875	1.568285034179687	0.2644185791015625	2.9542705078125	1.546620971679687	0.254188720703125	3.17962890625	1.396705230712891	0.3552955322265625	3.03844775390625	1.348073272705078	0.16610888671875	2.95127783203125	1.404818084716797	0.1437296142578125
176	5.833334	2.797565673828125	1.055236343383789	0.258439208984375	2.784574462890625	1.237048400878906	0.2406824951171875	2.77637744140625	1.383071197509766	0.2474703369140625	2.789162109375	1.604569091796875	0.268538330078125	2.7529716796875	1.569692260742187	0.2708773193359375	2.61070166015625	1.5530166015625	0.3027381591796875	2.43342626953125	1.359564788818359	0.41053564453125	2.5814609375	1.237459259033203	0.269601318359375	2.67615576171875	1.213873931884766	0.2853299560546875	2.675869140625	1.215816986083984	0.1744263916015625	2.6689794921875	1.241527069091797	0.1691904296875	2.82129931640625	1.566035522460937	0.2613773193359375	2.9544541015625	1.545832275390625	0.25207958984375	3.184596435546875	1.398921783447266	0.346925537109375	3.030862060546875	1.343507049560547	0.1696527099609375	2.94468310546875	1.402940399169922	0.150457763671875
177	5.866666999999999	2.79924609375	1.055934692382813	0.26182177734375	2.785695556640625	1.23787092590332	0.244450439453125	2.776916015625	1.38394091796875	0.251672119140625	2.78705517578125	1.605599914550781	0.27407666015625	2.75122998046875	1.570274536132813	0.276022705078125	2.60884716796875	1.55234033203125	0.30715771484375	2.434192138671875	1.35675537109375	0.415896240234375	2.583818359375	1.237351547241211	0.2740521240234375	2.67871142578125	1.214677932739258	0.29034912109375	2.67867578125	1.216142868041992	0.179361083984375	2.6725673828125	1.241918869018555	0.174536865234375	2.819692626953125	1.567451293945312	0.2668681640625	2.95327734375	1.549663818359375	0.2574443359375	3.17378564453125	1.390624267578125	0.3561473388671875	3.028035400390625	1.343320129394531	0.1697861328125	2.945361328125	1.4073017578125	0.149423583984375
178	5.899999999999999	2.79970703125	1.053739288330078	0.2601185302734375	2.785089111328125	1.235496887207031	0.2423031005859375	2.776150634765625	1.381546264648438	0.2488646240234375	2.786533935546875	1.603187744140625	0.270685302734375	2.7507919921875	1.567847717285156	0.2733797607421875	2.608875732421875	1.551848510742188	0.30736962890625	2.43610595703125	1.357014617919922	0.420179443359375	2.58294677734375	1.237854400634766	0.275365234375	2.677927734375	1.214252746582031	0.2895211181640625	2.676271484375	1.214472137451172	0.1785677490234375	2.67242919921875	1.241064575195312	0.1760780029296875	2.819048828125	1.565063415527344	0.2629183349609375	2.951587646484375	1.543676696777344	0.2482359619140625	3.17462890625	1.391099975585937	0.35111865234375	3.03424853515625	1.341042541503906	0.16147265625	2.9512900390625	1.403825073242188	0.13882421875
179	5.933333999999999	2.8010751953125	1.054638336181641	0.2577623291015625	2.78676513671875	1.236567321777344	0.2397119140625	2.77793359375	1.382765167236328	0.2461217041015625	2.789156494140625	1.60459375	0.267723876953125	2.753248291015625	1.569358764648437	0.27045166015625	2.610974365234375	1.55345654296875	0.303564697265625	2.438302490234375	1.360847747802734	0.4209119873046875	2.581482421875	1.238366821289063	0.2748470458984375	2.67667724609375	1.215143463134766	0.288825439453125	2.677087646484375	1.214889801025391	0.177758544921875	2.66952978515625	1.242255920410156	0.174509033203125	2.82155908203125	1.566303588867187	0.259997802734375	2.95529248046875	1.5491279296875	0.2503253173828125	3.185840576171875	1.396101654052734	0.3351571044921875	3.0268740234375	1.337332550048828	0.16322412109375	2.939664794921875	1.397497406005859	0.151718994140625
180	5.966667	2.8017861328125	1.055274627685547	0.2572161865234375	2.7870048828125	1.237095092773437	0.23958642578125	2.7781630859375	1.383196411132813	0.2461466064453125	2.786898193359375	1.605071472167969	0.26701025390625	2.751542724609375	1.569396606445312	0.27055419921875	2.610083984375	1.55490380859375	0.30721875	2.43964990234375	1.360239929199219	0.4240284423828125	2.580424560546875	1.238539306640625	0.27523486328125	2.67580615234375	1.215601470947266	0.28792626953125	2.678725341796875	1.216210571289063	0.1769656982421875	2.6709638671875	1.243105438232422	0.1761802978515625	2.81961669921875	1.567214294433594	0.25870654296875	2.953197998046875	1.55510400390625	0.242571044921875	3.17630810546875	1.404350036621094	0.348209228515625	3.03490673828125	1.339665374755859	0.163720703125	2.9484169921875	1.400179565429688	0.1495284423828125
181	5.999999999999999	2.79858935546875	1.048175277709961	0.259924560546875	2.78700732421875	1.231450897216797	0.242398193359375	2.781328857421875	1.378651672363281	0.249456787109375	2.791382080078125	1.602322692871094	0.2657919921875	2.755498779296875	1.56673583984375	0.2696260986328125	2.612970947265625	1.546890258789062	0.30341357421875	2.43639697265625	1.357359375	0.424034912109375	2.58080224609375	1.231255981445313	0.2799432373046875	2.676761962890625	1.205824523925781	0.2876212158203125	2.67328857421875	1.203198699951172	0.1759754638671875	2.663529541015625	1.229013641357422	0.17295361328125	2.824162841796875	1.563827026367187	0.2587158203125	2.956931640625	1.535529968261719	0.2507384033203125	3.187772705078125	1.3805087890625	0.33704833984375	3.02847802734375	1.357889709472656	0.155124267578125	2.976134033203125	1.4419990234375	0.114145263671875
182	6.033333999999999	2.8001064453125	1.048325332641602	0.2586912841796875	2.785982421875	1.230507171630859	0.2416046142578125	2.778319580078125	1.376854827880859	0.2487000732421875	2.786833740234375	1.599465942382813	0.264533447265625	2.75140673828125	1.563817993164062	0.268592529296875	2.6099677734375	1.549806884765625	0.306326171875	2.44237841796875	1.356107757568359	0.4296368408203125	2.582985595703125	1.233562164306641	0.28084619140625	2.67875732421875	1.208962738037109	0.286751220703125	2.673855224609375	1.205698608398438	0.175751953125	2.663814453125	1.231585266113281	0.1732308349609375	2.819678466796875	1.561387817382812	0.257386474609375	2.9533583984375	1.542133178710937	0.249579833984375	3.1801142578125	1.395228668212891	0.35397509765625	3.038464111328125	1.348493438720703	0.1639019775390625	2.980724609375	1.423729400634766	0.1151044921875
183	6.066667	2.8003046875	1.052388687133789	0.25624169921875	2.786111328125	1.234225051879883	0.2393194580078125	2.77839013671875	1.380280578613281	0.24654345703125	2.787082275390625	1.602233154296875	0.2652193603515625	2.751906494140625	1.566540649414062	0.2698331298828125	2.611444580078125	1.552800598144531	0.3101287841796875	2.44218408203125	1.358016845703125	0.428072998046875	2.582197998046875	1.235960891723633	0.2790552978515625	2.677444091796875	1.210511367797852	0.286470458984375	2.677478515625	1.208075576782227	0.175555419921875	2.67063818359375	1.234665023803711	0.176998046875	2.819680908203125	1.564387573242187	0.2565634765625	2.953042236328125	1.549927001953125	0.241157958984375	3.185828369140625	1.407162536621094	0.336049072265625	3.038864013671875	1.341333557128906	0.156548095703125	2.962019775390625	1.411055114746094	0.132764404296875
184	6.099999999999999	2.800062744140625	1.052878829956055	0.2554947509765625	2.7860439453125	1.234711761474609	0.238433349609375	2.778470703125	1.380769805908203	0.245698974609375	2.787485595703125	1.602636352539062	0.265169189453125	2.7522529296875	1.566982177734375	0.269629150390625	2.61182275390625	1.5533740234375	0.3100675048828125	2.44329638671875	1.358401947021484	0.428735107421875	2.582707763671875	1.236383392333984	0.2791312255859375	2.67790380859375	1.210607574462891	0.286016845703125	2.6773154296875	1.207899810791016	0.1751123046875	2.666647705078125	1.233218078613281	0.1735361328125	2.82003271484375	1.564773071289062	0.256404052734375	2.95343212890625	1.54988623046875	0.2417799072265625	3.186046142578125	1.406005157470703	0.3353790283203125	3.04005859375	1.344476531982422	0.1535767822265625	2.961046142578125	1.412828094482422	0.1331705322265625
185	6.133333999999999	2.800058349609375	1.052877197265625	0.255497314453125	2.786041259765625	1.234710189819336	0.238435546875	2.77846875	1.380768310546875	0.245700927734375	2.787486083984375	1.602634887695312	0.2651705322265625	2.752253173828125	1.56698095703125	0.2696309814453125	2.611822998046875	1.553374145507812	0.310070556640625	2.44329638671875	1.358403625488281	0.428740234375	2.582705322265625	1.23638362121582	0.2791353759765625	2.677901123046875	1.210607009887695	0.2860201416015625	2.677311767578125	1.207899002075195	0.175115478515625	2.66664404296875	1.233217361450195	0.1735394287109375	2.82003271484375	1.564771240234375	0.2564052734375	2.953431640625	1.549883361816406	0.2417796630859375	3.18604541015625	1.40600048828125	0.3353768310546875	3.0400556640625	1.34447265625	0.1535762939453125	2.961043701171875	1.412824951171875	0.1331707763671875
186	6.166666999999999	2.795738037109375	1.049727172851562	0.2589388427734375	2.7817021484375	1.231597900390625	0.2423033447265625	2.773818115234375	1.377619171142578	0.2499619140625	2.782241943359375	1.599428833007813	0.2703189697265625	2.7470009765625	1.563711181640625	0.274159423828125	2.60603515625	1.549769897460938	0.312569580078125	2.436138671875	1.354156890869141	0.4281881103515625	2.5778125	1.232848297119141	0.2801412353515625	2.67293896484375	1.207181304931641	0.2882750244140625	2.6739111328125	1.204855834960938	0.1773646240234375	2.663231201171875	1.230166076660156	0.17572607421875	2.81496337890625	1.561640869140625	0.2618834228515625	2.9485751953125	1.546983520507812	0.2490838623046875	3.18004541015625	1.403058013916016	0.34540966796875	3.036703369140625	1.342001556396484	0.1613575439453125	2.95789453125	1.410326568603516	0.1400936279296875
187	6.2	2.79843017578125	1.04900569152832	0.25833447265625	2.7846337890625	1.230957275390625	0.242397705078125	2.77719970703125	1.376974060058594	0.2505738525390625	2.786411865234375	1.598702575683594	0.2714666748046875	2.751133544921875	1.563058410644531	0.275635986328125	2.61061572265625	1.549343078613281	0.31573193359375	2.44167431640625	1.353801330566406	0.432860595703125	2.58122705078125	1.232585968017578	0.2827373046875	2.6763837890625	1.206667419433594	0.28962939453125	2.675989990234375	1.204663177490234	0.178709228515625	2.6653525390625	1.230003601074219	0.1772750244140625	2.818935302734375	1.560861145019531	0.2625213623046875	2.952343994140625	1.5459208984375	0.24804150390625	3.184626953125	1.40116064453125	0.341104248046875	3.03889111328125	1.340985107421875	0.15864892578125	2.959994140625	1.409560546875	0.13855078125
188	6.233334	2.797423828125	1.047062377929687	0.2557462158203125	2.783692626953125	1.228963684082031	0.2391907958984375	2.77637451171875	1.375013854980469	0.2468592529296875	2.785788330078125	1.596810913085938	0.2669185791015625	2.750500732421875	1.561204528808594	0.2713243408203125	2.610096923828125	1.547723937988281	0.31189599609375	2.4413896484375	1.352716003417969	0.4302457275390625	2.58041064453125	1.230867980957031	0.280140869140625	2.6755712890625	1.204914154052734	0.2868385009765625	2.674839599609375	1.202507629394531	0.1759278564453125	2.664213623046875	1.227849487304687	0.1744339599609375	2.818260986328125	1.558916564941406	0.25801220703125	2.95161572265625	1.543839172363281	0.24318212890625	3.18408984375	1.399270080566406	0.3360650634765625	3.037763427734375	1.338525329589844	0.154272216796875	2.958848388671875	1.407077453613281	0.1341646728515625
189	6.266666999999999	2.798984375	1.046670364379883	0.2559541015625	2.78506591796875	1.228587387084961	0.2397315673828125	2.777647705078125	1.374618774414063	0.247658447265625	2.786929931640625	1.596390075683594	0.2680606689453125	2.75168212890625	1.560747741699219	0.2724925537109375	2.611386962890625	1.5470859375	0.3133792724609375	2.443123046875	1.351745849609375	0.431812744140625	2.58188134765625	1.230258529663086	0.28117333984375	2.677078857421875	1.204371292114258	0.287599365234375	2.67608251953125	1.202146835327148	0.1766871337890625	2.665432373046875	1.227482406616211	0.175260498046875	2.81941162109375	1.558536804199219	0.2590137939453125	2.95274267578125	1.543592712402344	0.243838134765625	3.185556640625	1.399060424804687	0.335923828125	3.038842529296875	1.338495788574219	0.15438330078125	2.959823974609375	1.4070166015625	0.13457861328125
190	6.3	2.79775537109375	1.046437393188477	0.256705078125	2.78429052734375	1.228374176025391	0.2403221435546875	2.7773134765625	1.374434936523437	0.2481060791015625	2.78729638671875	1.596202514648438	0.2682158203125	2.751964599609375	1.5606650390625	0.2728187255859375	2.611783203125	1.547446899414063	0.3142373046875	2.44340625	1.352719848632812	0.4335162353515625	2.581265380859375	1.230667175292969	0.2825091552734375	2.67641259765625	1.2045185546875	0.288614990234375	2.675001708984375	1.202168823242187	0.177709716796875	2.664417724609375	1.227532775878906	0.1762928466796875	2.8196376953125	1.558247253417969	0.259093505859375	2.952869140625	1.542908935546875	0.243445068359375	3.185612060546875	1.397825866699219	0.334841552734375	3.038060302734375	1.337466552734375	0.1539129638671875	2.959162841796875	1.406187438964844	0.134319091796875
191	6.333334	2.795853759765625	1.044120071411133	0.255478759765625	2.78235888671875	1.226065719604492	0.2392193603515625	2.7754208984375	1.372123718261719	0.2470908203125	2.785488037109375	1.593881042480469	0.2672713623046875	2.75016650390625	1.558345153808594	0.2719647216796875	2.610109375	1.545122863769531	0.3138001708984375	2.442072509765625	1.350359069824219	0.4334981689453125	2.57946240234375	1.228360794067383	0.2820201416015625	2.674624755859375	1.20219938659668	0.2878267822265625	2.67287890625	1.199900436401367	0.17692529296875	2.66229345703125	1.225266067504883	0.1755518798828125	2.817797607421875	1.555926635742187	0.2580343017578125	2.950979736328125	1.540581420898437	0.2419766845703125	3.18398193359375	1.395432373046875	0.332604248046875	3.03587841796875	1.3351708984375	0.15209423828125	2.956929443359375	1.403908996582031	0.13277001953125
192	6.366666999999999	2.79537109375	1.047317337036133	0.2549375	2.782478271484375	1.229385482788086	0.2396484375	2.776041748046875	1.375420043945312	0.2482662353515625	2.788828125	1.596971496582031	0.269087890625	2.753274169921875	1.561771423339844	0.27448974609375	2.61430517578125	1.550205505371094	0.3202459716796875	2.453990234375	1.352860290527344	0.446128173828125	2.58593310546875	1.232863327026367	0.2883507080078125	2.6805537109375	1.204225845336914	0.288877197265625	2.670760498046875	1.198908737182617	0.1785025634765625	2.661698974609375	1.224812118530273	0.1771473388671875	2.8205205078125	1.558737060546875	0.25892138671875	2.952932861328125	1.542013366699219	0.2385015869140625	3.19282080078125	1.403354248046875	0.320929443359375	3.039513671875	1.326452819824219	0.151430908203125	2.94902783203125	1.381641723632812	0.1415775146484375
193	6.399999999999999	2.794774169921875	1.046679016113281	0.2558421630859375	2.78157958984375	1.228720489501953	0.240532958984375	2.77487158203125	1.37473959350586	0.2491593017578125	2.7872490234375	1.596298583984375	0.270105224609375	2.75175146484375	1.561034545898437	0.27545068359375	2.61275634765625	1.549267944335937	0.3210682373046875	2.452542724609375	1.35171044921875	0.446734130859375	2.584673828125	1.231859313964844	0.289009765625	2.679307373046875	1.203271362304688	0.2895322265625	2.669503173828125	1.197972229003906	0.1791595458984375	2.6601640625	1.223613952636719	0.177593505859375	2.819018310546875	1.558125244140625	0.2599542236328125	2.951451904296875	1.541594482421875	0.2395311279296875	3.191368408203125	1.402438751220703	0.3210147705078125	3.038046630859375	1.326342407226563	0.1511732177734375	2.9476044921875	1.381584381103516	0.1412359619140625
194	6.433333999999999	2.794322021484375	1.047014541625977	0.2545345458984375	2.78124267578125	1.229048217773437	0.23915234375	2.77461669921875	1.37505419921875	0.2479302978515625	2.787221435546875	1.596456359863281	0.270227294921875	2.751711669921875	1.561188781738281	0.2754432373046875	2.61283251953125	1.5494833984375	0.3214027099609375	2.452950439453125	1.351424957275391	0.4466676025390625	2.584455078125	1.233040344238281	0.28733984375	2.679044189453125	1.204319030761719	0.28763525390625	2.669893798828125	1.199457977294922	0.1771923828125	2.661560791015625	1.224709533691406	0.1766156005859375	2.818932373046875	1.558324829101562	0.2597568359375	2.95129638671875	1.542444519042969	0.2384324951171875	3.191607666015625	1.402115234375	0.3166165771484375	3.03954052734375	1.326455780029297	0.14547509765625	2.94804345703125	1.380480712890625	0.13926025390625
195	6.466667	2.795144287109375	1.046531494140625	0.2555660400390625	2.782614013671875	1.22867985534668	0.240600830078125	2.776318603515625	1.374709106445313	0.2497728271484375	2.789455322265625	1.596050476074219	0.272852783203125	2.753810302734375	1.560861877441406	0.277779296875	2.61466796875	1.549407409667969	0.3231072998046875	2.45388330078125	1.351341735839844	0.447344970703125	2.585609375	1.23309245300293	0.288019775390625	2.680156494140625	1.204161880493164	0.2885322265625	2.671458251953125	1.199647903442383	0.1780130615234375	2.662833984375	1.224851516723633	0.1773353271484375	2.821114990234375	1.557852111816406	0.262414306640625	2.95356103515625	1.541635314941406	0.241671142578125	3.192997802734375	1.399901977539062	0.320244873046875	3.041378173828125	1.325837951660156	0.14793701171875	2.95027392578125	1.380529296875	0.141379638671875
196	6.499999999999999	2.794263427734375	1.045864486694336	0.25770361328125	2.7814326171875	1.228007247924805	0.2428350830078125	2.774865966796875	1.3740234375	0.2521192626953125	2.787651611328125	1.595366638183594	0.27546240234375	2.752059814453125	1.560114807128906	0.2803424072265625	2.612962890625	1.548389587402344	0.3257591552734375	2.4528701171875	1.349928771972656	0.4502857666015625	2.58440625	1.231971664428711	0.2905732421875	2.67900048828125	1.203180709838867	0.2910291748046875	2.6706435546875	1.19850373840332	0.1804859619140625	2.66120458984375	1.223324081420898	0.179510498046875	2.8193740234375	1.55722900390625	0.2649835205078125	2.951779296875	1.541074462890625	0.2438983154296875	3.190631103515625	1.396811950683594	0.3196414794921875	3.03774853515625	1.326375122070313	0.1469146728515625	2.94728125	1.382201110839844	0.141071533203125
197	6.533333999999999	2.79461865234375	1.045429794311523	0.2575523681640625	2.782469482421875	1.227583862304688	0.2424334716796875	2.7763037109375	1.373616821289062	0.2515406494140625	2.789664306640625	1.594922119140625	0.2747491455078125	2.753927490234375	1.559795776367187	0.2794261474609375	2.614512939453125	1.548580261230469	0.3239510498046875	2.45306005859375	1.350797912597656	0.4477470703125	2.58513671875	1.232222351074219	0.2889697265625	2.67961669921875	1.203099151611328	0.2899488525390625	2.671734619140625	1.198321838378906	0.1793841552734375	2.6623369140625	1.223024475097656	0.1782197265625	2.8213271484375	1.556672668457031	0.2645201416015625	2.953797607421875	1.540031433105469	0.2443106689453125	3.19156005859375	1.39487158203125	0.3216614990234375	3.039598388671875	1.324865936279297	0.147976806640625	2.94931494140625	1.380910766601563	0.141571533203125
198	6.566667	2.79136962890625	1.044820831298828	0.257158203125	2.779106689453125	1.226969940185547	0.243588134765625	2.773133544921875	1.372870208740234	0.253397705078125	2.787928955078125	1.594217529296875	0.2737760009765625	2.752291259765625	1.559284301757812	0.2800382080078125	2.61434619140625	1.549920776367188	0.3290302734375	2.4536162109375	1.350736083984375	0.451085205078125	2.58502685546875	1.23308203125	0.291304443359375	2.67936376953125	1.203697235107422	0.2913763427734375	2.67321142578125	1.199149017333984	0.1807642822265625	2.66196875	1.222766845703125	0.1799229736328125	2.819089111328125	1.5557822265625	0.2628851318359375	2.95047216796875	1.537422973632812	0.2381541748046875	3.183405517578125	1.390477386474609	0.325482666015625	3.03677490234375	1.324198852539062	0.14606494140625	2.942611083984375	1.373686187744141	0.1444290771484375
199	6.599999999999999	2.791008056640625	1.044715179443359	0.257413330078125	2.77958935546875	1.226401565551758	0.242303466796875	2.7746279296875	1.372111694335937	0.250705810546875	2.78877392578125	1.592797119140625	0.2733590087890625	2.753409912109375	1.557734741210937	0.2795819091796875	2.61615576171875	1.5505478515625	0.3299183349609375	2.45682373046875	1.351537231445312	0.4526710205078125	2.5848056640625	1.232431350708008	0.2919481201171875	2.679203125	1.203971298217773	0.2922960205078125	2.670315673828125	1.20125276184082	0.182049560546875	2.6590322265625	1.217257675170898	0.1780521240234375	2.81989697265625	1.554688232421875	0.2617442626953125	2.95143212890625	1.538935485839844	0.2376158447265625	3.183250244140625	1.387552307128906	0.3179993896484375	3.033193115234375	1.322578002929688	0.1416602783203125	2.9445068359375	1.380538879394531	0.13494775390625
200	6.633333999999999	2.793366943359375	1.046955200195312	0.2629974365234375	2.7800166015625	1.228201568603516	0.2444539794921875	2.7728779296875	1.374002410888672	0.248943115234375	2.78613525390625	1.5935078125	0.2815379638671875	2.75088671875	1.558069580078125	0.286085205078125	2.6132490234375	1.550496276855469	0.3353294677734375	2.4511298828125	1.3539189453125	0.45838916015625	2.57920068359375	1.232221008300781	0.299671630859375	2.6738759765625	1.204870208740234	0.296428955078125	2.672088623046875	1.202402923583984	0.1858272705078125	2.6629140625	1.218569641113281	0.189982177734375	2.817431884765625	1.556072326660156	0.2683016357421875	2.948650634765625	1.552287841796875	0.2382823486328125	3.17473828125	1.380135437011719	0.2870177001953125	3.048945556640625	1.316740875244141	0.0920867919921875	2.949161376953125	1.352847717285156	0.0888564453125
201	6.666666999999999	2.7890537109375	1.047510299682617	0.264731689453125	2.777857177734375	1.228168395996094	0.250061767578125	2.77258349609375	1.372996398925781	0.2586634521484375	2.784704345703125	1.592102172851563	0.2847869873046875	2.75003515625	1.556760620117188	0.290970458984375	2.6142802734375	1.553572448730469	0.3432559814453125	2.454376708984375	1.355755889892578	0.463347900390625	2.5774140625	1.235407501220703	0.3017462158203125	2.67128076171875	1.207362701416016	0.298640380859375	2.669758544921875	1.206190612792969	0.188669189453125	2.658291259765625	1.221990570068359	0.19114892578125	2.815838134765625	1.554764587402344	0.2720406494140625	2.946832763671875	1.551072631835937	0.244720458984375	3.17076416015625	1.379015258789063	0.2936654052734375	3.061663330078125	1.305901519775391	0.093894287109375	2.96457080078125	1.344453521728516	0.07890771484375
202	6.7	2.78388427734375	1.050244873046875	0.260986572265625	2.773107421875	1.230693389892578	0.242983642578125	2.768564697265625	1.375734466552734	0.2488741455078125	2.78429296875	1.594022216796875	0.2801044921875	2.7490791015625	1.5590849609375	0.28561767578125	2.6134736328125	1.5530615234375	0.3381871337890625	2.455398193359375	1.356031311035156	0.4621690673828125	2.57804248046875	1.235417816162109	0.3003406982421875	2.67199658203125	1.208128112792969	0.2938565673828125	2.66763916015625	1.206726440429688	0.1839239501953125	2.653701171875	1.221026794433594	0.185822998046875	2.8147841796875	1.556494384765625	0.2663321533203125	2.945380859375	1.55335791015625	0.2368831787109375	3.1650791015625	1.376032806396484	0.2868134765625	3.060920654296875	1.29570849609375	0.08706921386718749	2.965444580078125	1.335918273925781	0.0667366943359375
203	6.733334	2.78902490234375	1.058754653930664	0.254308349609375	2.77799462890625	1.238747207641602	0.238442138671875	2.7736708984375	1.3831728515625	0.246630859375	2.7865498046875	1.601390808105469	0.2739251708984375	2.752112548828125	1.566141906738281	0.2806468505859375	2.617959228515625	1.558810119628906	0.335322509765625	2.463334228515625	1.363857360839844	0.46458984375	2.57965234375	1.242560592651367	0.299835205078125	2.6729453125	1.215838577270508	0.288469482421875	2.6724296875	1.213653060913086	0.1788505859375	2.65801806640625	1.229013626098633	0.1865364990234375	2.81724755859375	1.564239685058594	0.2602330322265625	2.94428662109375	1.557963806152344	0.2198773193359375	3.176455078125	1.405664367675781	0.28719189453125	3.03546630859375	1.258404296875	0.16376318359375	2.951103271484375	1.303327209472656	0.119800537109375
204	6.766666999999999	2.7873408203125	1.062970108032226	0.256970458984375	2.7754677734375	1.242725341796875	0.2430899658203125	2.770622314453125	1.386813049316406	0.2520223388671875	2.78455126953125	1.60444677734375	0.2800595703125	2.75008056640625	1.569379028320312	0.286853515625	2.61668603515625	1.56164697265625	0.34258544921875	2.465463134765625	1.365155853271484	0.4723857421875	2.581296630859375	1.245969573974609	0.3063958740234375	2.67379541015625	1.21914404296875	0.29107568359375	2.6707744140625	1.216350311279297	0.181720458984375	2.65597705078125	1.231391876220703	0.19072705078125	2.814946533203125	1.5672978515625	0.2660413818359375	2.9413828125	1.560227294921875	0.224775634765625	3.179076416015625	1.417749298095703	0.2919971923828125	3.046729736328125	1.259545837402344	0.1735189208984375	2.992941162109375	1.253481048583984	0.0835430908203125
205	6.8	2.79005712890625	1.065476425170898	0.2556895751953125	2.7788173828125	1.245165374755859	0.2417352294921875	2.77463671875	1.389186828613281	0.2507684326171875	2.78900537109375	1.606275329589844	0.281700439453125	2.754656494140625	1.571129760742187	0.2885054931640625	2.62089599609375	1.560214904785156	0.34259375	2.469816162109375	1.365648284912109	0.475095458984375	2.585552978515625	1.246430297851562	0.309246337890625	2.677358154296875	1.220580047607422	0.28916357421875	2.67125	1.218774475097656	0.1799776611328125	2.65995458984375	1.228793853759766	0.1921126708984375	2.819164794921875	1.569355285644531	0.266700927734375	2.945806396484375	1.56738427734375	0.2257471923828125	3.168089111328125	1.396238159179688	0.276003173828125	3.01429296875	1.248851715087891	0.170447509765625	2.9355107421875	1.26974365234375	0.10434033203125
206	6.833334	2.7892578125	1.072688980102539	0.2551810302734375	2.77488232421875	1.252118774414062	0.2434635009765625	2.76862548828125	1.395801910400391	0.254065673828125	2.781572021484375	1.612899047851562	0.28386376953125	2.74771923828125	1.577507385253906	0.2914471435546875	2.6164287109375	1.566053649902344	0.350803466796875	2.472321533203125	1.370482330322266	0.488841064453125	2.582293212890625	1.255189697265625	0.316768310546875	2.672875	1.2295341796875	0.291948486328125	2.665230224609375	1.227075988769531	0.182990478515625	2.6534833984375	1.236474945068359	0.19746142578125	2.81174560546875	1.576235778808594	0.2684483642578125	2.93775634765625	1.574137390136719	0.22604638671875	3.1672685546875	1.411791076660156	0.2709822998046875	3.0063642578125	1.272051147460938	0.1662010498046875	2.9374970703125	1.280002838134766	0.08756494140625
207	6.866666999999999	2.793587890625	1.079125015258789	0.252606201171875	2.77807861328125	1.257695129394531	0.2406278076171875	2.77173681640625	1.400820129394531	0.2506441650390625	2.784134765625	1.617282348632813	0.278585205078125	2.7509736328125	1.581846923828125	0.287560302734375	2.62339208984375	1.572369079589844	0.35353564453125	2.48208349609375	1.378028869628906	0.4938603515625	2.589765625	1.264096069335938	0.3207513427734375	2.6779482421875	1.238677688598633	0.289463134765625	2.670139892578125	1.235605758666992	0.18098388671875	2.65450927734375	1.245395736694336	0.1981094970703125	2.8138701171875	1.58089013671875	0.2623621826171875	2.940191650390625	1.583931823730469	0.222749267578125	3.1606005859375	1.409485595703125	0.259804931640625	2.993829833984375	1.277771301269531	0.1560205078125	2.92666357421875	1.275518798828125	0.0761282958984375
208	6.899999999999999	2.791603759765625	1.079080062866211	0.2504525146484375	2.7762421875	1.258368530273438	0.2384453125	2.770597412109375	1.402085235595703	0.2484847412109375	2.78448828125	1.618962158203125	0.27909033203125	2.7514775390625	1.583314331054688	0.288811767578125	2.62510595703125	1.57309716796875	0.3581514892578125	2.489208984375	1.376513153076172	0.5027943115234375	2.5923857421875	1.26578857421875	0.3237261962890625	2.67703271484375	1.239157775878906	0.2837164306640625	2.6698017578125	1.235957489013672	0.17477392578125	2.651296142578125	1.246484985351562	0.1971199951171875	2.813654296875	1.582615356445312	0.2612178955078125	2.937337158203125	1.582985595703125	0.21247802734375	3.159485107421875	1.407927978515625	0.2444210205078125	2.975726806640625	1.288928161621094	0.1525341796875	2.8939990234375	1.250702423095703	0.09920471191406249
209	6.933333999999999	2.781943359375	1.078880905151367	0.244515625	2.764099609375	1.257208465576172	0.2344361572265625	2.75833837890625	1.400192718505859	0.2451732177734375	2.7743427734375	1.616228637695313	0.2732392578125	2.7426005859375	1.5807255859375	0.2860467529296875	2.6238623046875	1.571336669921875	0.36667041015625	2.50520703125	1.375179962158203	0.52398974609375	2.593500244140625	1.26827001953125	0.3362882080078125	2.65867822265625	1.22108642578125	0.28232421875	2.65713818359375	1.237414184570313	0.174850341796875	2.6400185546875	1.242634582519531	0.2042952880859375	2.80171484375	1.580027465820312	0.253036376953125	2.92251123046875	1.579836181640625	0.19903369140625	3.14946875	1.412096282958984	0.22377734375	2.9700029296875	1.292532043457031	0.127127197265625	2.8726171875	1.255167236328125	0.1285484619140625
210	6.966667	2.77516455078125	1.074781707763672	0.2409134521484375	2.75634228515625	1.254034973144531	0.23243017578125	2.751360107421875	1.397742156982422	0.2439166259765625	2.769363037109375	1.614241760253906	0.27583203125	2.737896728515625	1.578381530761719	0.2893013916015625	2.6215234375	1.558729919433594	0.3728165283203125	2.511410888671875	1.36694140625	0.54371826171875	2.58845703125	1.261567626953125	0.348814208984375	2.6407998046875	1.203774261474609	0.2904622802734375	2.63943359375	1.227552917480469	0.1838040771484375	2.62464013671875	1.233341888427734	0.213186279296875	2.79588037109375	1.578202087402344	0.253657958984375	2.91045263671875	1.570767395019531	0.18650634765625	3.135725341796875	1.396723602294922	0.1942255859375	2.95326953125	1.275176940917969	0.102762451171875	2.8518515625	1.262358123779297	0.126130859375
211	6.999999999999999	2.760810302734375	1.075894744873047	0.2403031005859375	2.7421201171875	1.254764312744141	0.23360546875	2.738759765625	1.398109771728516	0.2454788818359375	2.760086181640625	1.6134599609375	0.279143310546875	2.729978271484375	1.577499206542969	0.29479833984375	2.62274853515625	1.559268859863281	0.3894781494140625	2.52445458984375	1.361665435791016	0.559770751953125	2.59243505859375	1.256250854492188	0.362268310546875	2.633942626953125	1.201270782470703	0.2937864990234375	2.6281533203125	1.222167602539062	0.1869647216796875	2.61133447265625	1.227299194335937	0.222884033203125	2.784307373046875	1.577869567871094	0.2540955810546875	2.894915771484375	1.573252990722656	0.18099462890625	3.11339208984375	1.394412628173828	0.1499993896484375	2.927734619140625	1.262080230712891	0.08554040527343749	2.829180419921875	1.248263458251953	0.11771142578125
212	7.033333999999999	2.757624267578125	1.077524932861328	0.2402615966796875	2.73543798828125	1.254930648803711	0.234556884765625	2.730186767578125	1.397341674804688	0.246467041015625	2.757978271484375	1.610548828125	0.2804556884765625	2.728514404296875	1.575217102050781	0.2977406005859375	2.62865869140625	1.557041076660156	0.398945068359375	2.551494873046875	1.355829711914063	0.573100830078125	2.5980888671875	1.246816665649414	0.3730374755859375	2.62830712890625	1.200957168579102	0.293631591796875	2.6272607421875	1.222693222045898	0.187498779296875	2.611919921875	1.229305557250977	0.23280029296875	2.77952294921875	1.57499853515625	0.2535706787109375	2.884935302734375	1.572680419921875	0.1743897705078125	3.100830078125	1.400677734375	0.1151671142578125	2.91650439453125	1.262310241699219	0.066829833984375	2.828322998046875	1.248806594848633	0.1202003173828125
213	7.066667	2.7561767578125	1.081063461303711	0.2375628662109375	2.734822998046875	1.259093994140625	0.23458251953125	2.73138916015625	1.401780639648438	0.2481004638671875	2.7594423828125	1.615040283203125	0.2849573974609375	2.73145068359375	1.57893994140625	0.303415283203125	2.6388642578125	1.551263366699219	0.4097626953125	2.57238525390625	1.348044219970703	0.587081787109375	2.60722265625	1.245924682617187	0.3804124755859375	2.62765673828125	1.209127685546875	0.2932506103515625	2.62013232421875	1.219282165527344	0.1853731689453125	2.609983154296875	1.231259216308594	0.2404886474609375	2.779541015625	1.580218994140625	0.255858642578125	2.8783671875	1.572568237304687	0.1683955078125	3.090442626953125	1.401754577636719	0.091237060546875	2.907224853515625	1.255252319335938	0.064640869140625	2.8191455078125	1.210557952880859	0.097896240234375
214	7.099999999999999	2.743716064453125	1.077744720458984	0.237564697265625	2.7248603515625	1.255647399902344	0.234111083984375	2.72400634765625	1.398154388427734	0.2465081787109375	2.75417822265625	1.611118713378906	0.280408447265625	2.728384033203125	1.574943603515625	0.3014486083984375	2.6470107421875	1.549181701660156	0.416648193359375	2.600146484375	1.339572113037109	0.5918173828125	2.612779296875	1.240752960205078	0.3816083984375	2.61708203125	1.213790985107422	0.2889708251953125	2.61773583984375	1.219865264892578	0.1807698974609375	2.60591064453125	1.227935699462891	0.242736572265625	2.771521728515625	1.576479736328125	0.2495601806640625	2.8640849609375	1.574703063964844	0.155612548828125	3.0525234375	1.390885284423828	0.0533740234375	2.86345947265625	1.250368713378906	0.0544876708984375	2.78454150390625	1.192264739990234	0.08925952148437501
215	7.133333999999999	2.745264404296875	1.080656341552734	0.23311083984375	2.72544091796875	1.258394378662109	0.2296900634765625	2.7248955078125	1.400920043945312	0.2413165283203125	2.758483154296875	1.612556579589844	0.279574951171875	2.7340029296875	1.575845703125	0.30121044921875	2.660650390625	1.548632568359375	0.4212994384765625	2.624099853515625	1.333495056152344	0.592019775390625	2.629499267578125	1.240895629882812	0.3787762451171875	2.61843017578125	1.212526565551758	0.2871595458984375	2.621743896484375	1.227788391113281	0.179953857421875	2.61046923828125	1.230579467773437	0.240134765625	2.773472900390625	1.578843933105469	0.2465687255859375	2.857314453125	1.575399169921875	0.144861083984375	3.034123046875	1.388664001464844	0.028386962890625	2.845066650390625	1.249957916259766	0.050126708984375	2.772068603515625	1.184517166137695	0.0846932373046875
216	7.166666999999999	2.7482197265625	1.078505897521973	0.235404052734375	2.726398193359375	1.256437866210937	0.23155078125	2.724735107421875	1.3993701171875	0.242318115234375	2.761309814453125	1.611365966796875	0.278814453125	2.737989990234375	1.574616271972656	0.3018890380859375	2.671760986328125	1.546269592285156	0.4261968994140625	2.645529541015625	1.328881225585937	0.597054931640625	2.63426123046875	1.240328903198242	0.38171630859375	2.62162109375	1.214087295532227	0.2894244384765625	2.61852978515625	1.222592315673828	0.181201904296875	2.6117939453125	1.235983139038086	0.2426292724609375	2.774227783203125	1.577565490722656	0.2448555908203125	2.851483154296875	1.576516479492188	0.13761474609375	3.023898681640625	1.389764770507812	0.0131907958984375	2.838522216796875	1.247106704711914	0.044937255859375	2.768169921875	1.181427673339844	0.0848787841796875
217	7.2	2.760522705078125	1.072260627746582	0.2346463623046875	2.7415029296875	1.250059051513672	0.2318631591796875	2.742309326171875	1.392578948974609	0.2431640625	2.777817138671875	1.604429443359375	0.2780941162109375	2.7558251953125	1.567546752929688	0.3019698486328125	2.694922607421875	1.543901306152344	0.4295062255859375	2.678926025390625	1.3205322265625	0.5925489501953125	2.652751220703125	1.232573333740234	0.3789332275390625	2.634570556640625	1.20301496887207	0.288862548828125	2.63088720703125	1.216976928710938	0.1815152587890625	2.629033447265625	1.227521789550781	0.24041455078125	2.789802490234375	1.570830627441406	0.24378564453125	2.862732177734375	1.573328308105469	0.133998291015625	3.029259033203125	1.389697723388672	-0.000953857421875	2.8466787109375	1.247181335449219	0.0412843017578125	2.7819521484375	1.183617248535156	0.091994140625
218	7.233334	2.782794677734375	1.051275009155273	0.24810009765625	2.765994384765625	1.228449691772461	0.24346044921875	2.76817919921875	1.370376892089844	0.2538829345703125	2.794380859375	1.583408081054688	0.283336181640625	2.77416064453125	1.546372985839844	0.308072998046875	2.71498193359375	1.52406396484375	0.435938232421875	2.69990283203125	1.302158447265625	0.5989541015625	2.671265625	1.224046585083008	0.38297607421875	2.653614501953125	1.198501022338867	0.292041259765625	2.656322265625	1.202758499145508	0.1843323974609375	2.6466708984375	1.223854507446289	0.24394384765625	2.80768310546875	1.549676391601563	0.249977294921875	2.8788759765625	1.551898864746094	0.1397554931640625	3.0492099609375	1.373073181152344	0.0057559814453125	2.87161572265625	1.225543655395508	0.046106689453125	2.8043916015625	1.167014190673828	0.09863903808593751
219	7.266666999999999	2.78050634765625	1.040425193786621	0.2437918701171875	2.76749169921875	1.216174621582031	0.2438536376953125	2.773244873046875	1.356287872314453	0.2574384765625	2.78868359375	1.569350402832031	0.2763695068359375	2.77225048828125	1.532760986328125	0.3034876708984375	2.722786376953125	1.508872985839844	0.4335750732421875	2.725479736328125	1.293235961914063	0.6009307861328125	2.66940869140625	1.217250366210938	0.3921890869140625	2.652353271484375	1.192327438354492	0.3019915771484375	2.650861328125	1.193593338012695	0.1952724609375	2.63496142578125	1.218461486816406	0.255888671875	2.801816650390625	1.535310363769531	0.2440029296875	2.864808349609375	1.533759399414063	0.130400634765625	3.03934765625	1.370097839355469	-0.0114144287109375	2.86900634765625	1.218909912109375	0.0327930908203125	2.810194580078125	1.171964569091797	0.1022655029296875
220	7.3	2.777947509765625	1.032218963623047	0.244631591796875	2.7668955078125	1.208553451538086	0.246791259765625	2.775013671875	1.348833435058594	0.2612640380859375	2.785188720703125	1.562838073730469	0.2795089111328125	2.770615966796875	1.525765258789062	0.3072542724609375	2.72590673828125	1.500533813476562	0.4391995849609375	2.744852294921875	1.281697387695313	0.6024730224609375	2.676555908203125	1.220205978393555	0.3919461669921875	2.64713330078125	1.194900833129883	0.3048304443359375	2.64509326171875	1.190346328735352	0.19792919921875	2.63430615234375	1.219863143920898	0.257720458984375	2.79824267578125	1.529021484375	0.2466861572265625	2.85140087890625	1.5243916015625	0.1278692626953125	3.02496240234375	1.367659851074219	-0.024049072265625	2.8598994140625	1.21054460144043	0.0226468505859375	2.810951171875	1.165382080078125	0.1008052978515625
221	7.333334	2.77675537109375	1.027928428649902	0.2475081787109375	2.769892822265625	1.204400512695313	0.250035400390625	2.7816416015625	1.344364990234375	0.2645238037109375	2.787726318359375	1.558612182617187	0.280613037109375	2.7759375	1.521445495605469	0.3094984130859375	2.7411337890625	1.492299682617187	0.4435447998046875	2.766414306640625	1.267605712890625	0.5975599365234375	2.671603515625	1.212822021484375	0.3957313232421875	2.643245361328125	1.190869857788086	0.3074027099609375	2.645908447265625	1.191777526855469	0.20046484375	2.628368408203125	1.215939788818359	0.2622901611328125	2.799409423828125	1.524861633300781	0.2472392578125	2.8453212890625	1.522948486328125	0.1254212646484375	3.00864990234375	1.368094299316406	-0.039047119140625	2.85040234375	1.205991760253906	0.0133836669921875	2.81314306640625	1.155591690063477	0.094670654296875
222	7.366666999999999	2.77838134765625	1.026967208862305	0.2487528076171875	2.77089306640625	1.203233734130859	0.24892626953125	2.782153076171875	1.343262145996094	0.2615196533203125	2.78759765625	1.557029235839844	0.2807083740234375	2.7753720703125	1.51948486328125	0.3088221435546875	2.738314697265625	1.485442199707031	0.4409285888671875	2.77539111328125	1.265465087890625	0.5987728271484375	2.679482666015625	1.212554244995117	0.3972557373046875	2.643757080078125	1.194813827514648	0.3107884521484375	2.6469521484375	1.194462387084961	0.203981689453125	2.62506103515625	1.221077407836914	0.269120849609375	2.799912109375	1.523806213378906	0.2471134033203125	2.84015478515625	1.520966979980469	0.123477783203125	2.9971923828125	1.368253601074219	-0.0484219970703125	2.83893701171875	1.205621444702148	0.001109130859375	2.81340625	1.155657043457031	0.086923583984375
223	7.399999999999999	2.77653076171875	1.024157821655273	0.2371995849609375	2.769003662109375	1.199748687744141	0.23515234375	2.779779296875	1.339426971435547	0.2460286865234375	2.787876953125	1.552349609375	0.2646710205078125	2.77620751953125	1.515097900390625	0.2930960693359375	2.7428515625	1.481088043212891	0.4256307373046875	2.81256982421875	1.274660247802734	0.5888707275390626	2.6339287109375	1.18444514465332	0.4785894775390625	2.628421875	1.177042602539063	0.3841722412109375	2.6445478515625	1.181960296630859	0.2790611572265625	2.6356376953125	1.208259521484375	0.3410941162109375	2.79877587890625	1.519095825195313	0.2308834228515625	2.83956591796875	1.51751953125	0.1079188232421875	2.99792919921875	1.363612762451172	-0.0599656982421875	2.8371279296875	1.204553466796875	-0.0111123046875	2.811091064453125	1.153506622314453	0.0734451904296875
224	7.433333999999999	2.77274267578125	1.016073196411133	0.235159912109375	2.7636533203125	1.190422210693359	0.231971435546875	2.772649169921875	1.329368347167969	0.2419775390625	2.778365966796875	1.5409423828125	0.260862548828125	2.766025634765625	1.503827026367187	0.288640380859375	2.728435546875	1.467961090087891	0.418551025390625	2.83393408203125	1.297914703369141	0.600509033203125	2.672296875	1.18378044128418	0.48924609375	2.66083740234375	1.206523956298828	0.398505126953125	2.642116455078125	1.226949951171875	0.296440673828125	2.644716796875	1.219579437255859	0.36847265625	2.790680908203125	1.508013061523438	0.227705810546875	2.83304931640625	1.509392700195312	0.1061705322265625	2.990212890625	1.361637268066406	-0.065341552734375	2.834183837890625	1.200809326171875	-0.014009765625	2.809872314453125	1.149603698730469	0.070160400390625
225	7.466667	2.77309130859375	1.015322067260742	0.2403343505859375	2.76170947265625	1.189329223632813	0.2367623291015625	2.7695029296875	1.328233337402344	0.2461180419921875	2.7813916015625	1.53904833984375	0.2676947021484375	2.77022802734375	1.501797088623047	0.2956934814453125	2.741293701171875	1.468044952392578	0.4281890869140625	2.83798681640625	1.272383209228516	0.5874195556640625	2.66121533203125	1.188388626098633	0.4729124755859375	2.64743505859375	1.166253173828125	0.3824561767578125	2.66928173828125	1.218188385009766	0.2930985107421875	2.63486865234375	1.177935485839844	0.3398902587890625	2.79054150390625	1.506450958251953	0.2332896728515625	2.82782861328125	1.511041290283203	0.1103316650390625	2.979974609375	1.367030914306641	-0.06823999023437501	2.83386767578125	1.199365127563476	-0.01108984375	2.807375732421875	1.145211547851563	0.07039489746093749
226	7.499999999999999	2.770066162109375	1.012015632629395	0.239552490234375	2.7597421875	1.18572380065918	0.234609375	2.768266357421875	1.324392822265625	0.24280517578125	2.77685888671875	1.534995544433594	0.264062744140625	2.765852294921875	1.497714172363281	0.291927490234375	2.73590380859375	1.459567687988281	0.42271533203125	2.844115234375	1.272328552246094	0.58378271484375	2.659353759765625	1.184462478637695	0.487019287109375	2.653633544921875	1.163522064208984	0.395600341796875	2.67041943359375	1.209289016723633	0.302108642578125	2.633141845703125	1.179178314208984	0.352144775390625	2.78692919921875	1.502527099609375	0.229921630859375	2.8253701171875	1.50581494140625	0.107533447265625	2.97509228515625	1.363477172851562	-0.07360546875	2.827597900390625	1.197078521728516	-0.01808740234375	2.80604541015625	1.143085098266602	0.0647103271484375
227	7.533333999999999	2.766954345703125	1.010443786621094	0.238626220703125	2.75517236328125	1.184548431396484	0.231488525390625	2.76241259765625	1.323850799560547	0.237576904296875	2.778811767578125	1.534143310546875	0.263624755859375	2.766808349609375	1.496509368896484	0.290863037109375	2.737142333984375	1.455989837646484	0.421484130859375	2.85066357421875	1.259295989990235	0.56847802734375	2.6511357421875	1.179901733398438	0.494734130859375	2.6455322265625	1.163027450561523	0.402160888671875	2.668748046875	1.207278442382812	0.308929931640625	2.63286572265625	1.181642150878906	0.358560546875	2.78730810546875	1.502044921875	0.22849951171875	2.82350439453125	1.50751480102539	0.105072509765625	2.9702275390625	1.363475677490234	-0.0785111083984375	2.82338916015625	1.196750671386719	-0.01928759765625	2.80340869140625	1.139620697021484	0.06218994140625
228	7.566667	2.769650390625	1.009131019592285	0.240995849609375	2.756366455078125	1.182797119140625	0.2331534423828125	2.76231982421875	1.321964874267578	0.238140625	2.77897412109375	1.531771850585937	0.264966064453125	2.76777978515625	1.494016571044922	0.292237060546875	2.7408740234375	1.454884307861328	0.423620361328125	2.8415185546875	1.249628356933594	0.56740185546875	2.64154150390625	1.180796112060547	0.485867919921875	2.63903955078125	1.163363342285156	0.3934267578125	2.67102392578125	1.211289962768555	0.304933837890625	2.634100341796875	1.180427352905273	0.349628173828125	2.78659326171875	1.499955017089844	0.229499267578125	2.821703125	1.505973449707031	0.106013671875	2.9665576171875	1.363977508544922	-0.07992285156249999	2.822826171875	1.196254287719727	-0.0175079345703125	2.8050634765625	1.140125671386719	0.064957275390625
229	7.599999999999999	2.7711953125	1.00861759185791	0.23984912109375	2.75543212890625	1.183490310668945	0.230431884765625	2.759720703125	1.323929992675781	0.2347275390625	2.784239990234375	1.534641235351562	0.262749267578125	2.771407958984375	1.496900756835938	0.290038330078125	2.743056640625	1.455862457275391	0.42180517578125	2.85375830078125	1.262746154785156	0.578746826171875	2.656441650390625	1.1690966796875	0.5112868652343751	2.64712841796875	1.155561431884766	0.41781494140625	2.66021484375	1.201434951782226	0.322599853515625	2.63403466796875	1.181348602294922	0.3745751953125	2.790899658203125	1.502434020996094	0.226882080078125	2.82643408203125	1.504263977050781	0.1022467041015625	2.96888671875	1.356054626464844	-0.08417724609375	2.81959765625	1.191781951904297	-0.018499755859375	2.80980224609375	1.135847442626953	0.06645532226562501
230	7.633333999999999	2.7712724609375	1.006627372741699	0.2393623046875	2.757156494140625	1.181326797485352	0.2295908203125	2.763062744140625	1.32149072265625	0.23326611328125	2.7865263671875	1.531983947753906	0.2611083984375	2.77496240234375	1.494109130859375	0.288634765625	2.751528564453125	1.457951416015625	0.42252978515625	2.86031884765625	1.258055297851562	0.571320068359375	2.6553701171875	1.166763717651367	0.529572265625	2.637528076171875	1.14551335144043	0.43897998046875	2.647632080078125	1.192946395874023	0.344365966796875	2.6344140625	1.182624282836914	0.392518310546875	2.7922880859375	1.499999267578125	0.22499755859375	2.8262841796875	1.502580505371094	0.100171142578125	2.96831884765625	1.35155224609375	-0.083602783203125	2.81758837890625	1.189935043334961	-0.01601611328125	2.812263671875	1.134650283813477	0.0695550537109375
231	7.666666999999999	2.77075830078125	1.003543304443359	0.24361279296875	2.759134765625	1.179063537597656	0.233437255859375	2.76696337890625	1.319659149169922	0.23715087890625	2.789249267578125	1.531763305664062	0.259307861328125	2.77747119140625	1.4944990234375	0.287874267578125	2.75232177734375	1.459491577148438	0.4223173828125	2.85926708984375	1.258768615722656	0.5731826171875	2.653642333984375	1.163469848632813	0.539889404296875	2.6332685546875	1.139639190673828	0.4501044921875	2.641427734375	1.189125289916992	0.35590673828125	2.63477392578125	1.183552734375	0.40253271484375	2.795615234375	1.498661743164063	0.2240703125	2.8323759765625	1.503434692382812	0.0995888671875	2.97624853515625	1.351450439453125	-0.0835340576171875	2.8236767578125	1.189859466552734	-0.0170592041015625	2.816635009765625	1.1341748046875	0.0685853271484375
232	7.7	2.771234375	1.005497932434082	0.246870849609375	2.759771728515625	1.181009552001953	0.23638623046875	2.7678251953125	1.321599609375	0.239783203125	2.79073974609375	1.533694091796875	0.26137158203125	2.779037353515625	1.496517150878906	0.290082275390625	2.75457958984375	1.461607208251953	0.424677490234375	2.8612880859375	1.259994293212891	0.574517578125	2.65515234375	1.165279342651367	0.542761474609375	2.634018310546875	1.141560485839844	0.45312353515625	2.64161279296875	1.191160232543945	0.358938720703125	2.63538037109375	1.185545684814453	0.405571044921875	2.79682568359375	1.500505065917969	0.22616748046875	2.832829833984375	1.504887084960937	0.1014515380859375	2.975107421875	1.351893920898438	-0.08207446289062501	2.822332275390625	1.191067291259766	-0.014231689453125	2.8154775390625	1.135672241210937	0.07161474609375
233	7.733334	2.7747177734375	1.007134292602539	0.25055029296875	2.7616806640625	1.182567932128906	0.23674169921875	2.7685361328125	1.323469970703125	0.237357421875	2.792366943359375	1.535698791503906	0.259773193359375	2.779916015625	1.498488159179687	0.288244873046875	2.75288671875	1.460848297119141	0.42182763671875	2.855505859375	1.257950012207031	0.5735144042968749	2.65108740234375	1.158617935180664	0.5423212890625	2.62924853515625	1.136623352050781	0.45226416015625	2.63493798828125	1.191335327148437	0.360631591796875	2.63436572265625	1.185128753662109	0.40617333984375	2.7988876953125	1.502485961914062	0.22456884765625	2.836701171875	1.503995544433594	0.100120361328125	2.978991455078125	1.346398010253906	-0.0800938720703125	2.822465087890625	1.188468933105469	-0.01282275390625	2.81253125	1.133846740722656	0.073398193359375
234	7.766666999999999	2.77672998046875	1.007030967712402	0.2521629638671875	2.7614287109375	1.182528625488281	0.2364857177734375	2.76619189453125	1.323834594726562	0.2353607177734375	2.793595703125	1.535845275878906	0.2602962646484375	2.779605712890625	1.498576110839844	0.2881583251953125	2.747942138671875	1.457274536132813	0.4199703369140625	2.8495185546875	1.248664199829101	0.5656107177734375	2.64386474609375	1.150967483520508	0.5335479736328125	2.621032470703125	1.131369873046875	0.4429559326171875	2.62915673828125	1.19559098815918	0.3576099853515625	2.63444140625	1.185639633178711	0.3992830810546875	2.80045361328125	1.502718383789063	0.224921630859375	2.8386083984375	1.504320922851563	0.1002691650390625	2.980690185546875	1.345219421386719	-0.0797674560546875	2.823381103515625	1.1886943359375	-0.009291381835937499	2.81118310546875	1.134534317016602	0.07720739746093749
235	7.8	2.7715576171875	1.00867106628418	0.255671875	2.7599462890625	1.183405807495117	0.238622314453125	2.76737451171875	1.323857727050781	0.2366572265625	2.79416259765625	1.534850158691406	0.26134912109375	2.7793896484375	1.497909240722656	0.2888056640625	2.7442734375	1.452033386230469	0.417407958984375	2.84561865234375	1.244807113647461	0.56253564453125	2.6407822265625	1.149283981323242	0.5273203125	2.617134765625	1.132456161499023	0.43689794921875	2.62996826171875	1.20134033203125	0.356607666015625	2.63669873046875	1.189227951049805	0.39547509765625	2.801974365234375	1.501734252929688	0.2265140380859375	2.842306640625	1.501001281738281	0.1032479248046875	2.984230712890625	1.343812377929688	-0.0763680419921875	2.82303564453125	1.193041732788086	-0.0060823974609375	2.8101630859375	1.137661590576172	0.07890478515625
236	7.833334	2.774341552734375	1.008756614685059	0.256197021484375	2.761717529296875	1.183373931884766	0.239406005859375	2.76862158203125	1.323799194335938	0.23775244140625	2.795103271484375	1.534630737304687	0.26337353515625	2.78055419921875	1.497535247802734	0.2907060546875	2.74514599609375	1.450552062988281	0.418764404296875	2.8419130859375	1.240715698242187	0.563055419921875	2.63611572265625	1.148672576904297	0.52490576171875	2.61597705078125	1.130316360473633	0.43397314453125	2.63016845703125	1.201023910522461	0.355576171875	2.63859423828125	1.188144348144531	0.393600341796875	2.802796142578125	1.501722686767578	0.228343505859375	2.84228759765625	1.501608734130859	0.1048585205078125	2.983018798828125	1.345344177246094	-0.07632080078125	2.822791748046875	1.193844879150391	-0.0057001953125	2.811563720703125	1.138082595825195	0.07922033691406249
237	7.866666999999999	2.772698486328125	1.009176994323731	0.25663330078125	2.760474853515625	1.183822860717773	0.239820068359375	2.76770068359375	1.324233551025391	0.2381556396484375	2.79467919921875	1.53500634765625	0.263764404296875	2.780035888671875	1.497947540283203	0.291097412109375	2.7444658203125	1.450999908447266	0.41912548828125	2.840828125	1.240831573486328	0.5632114257812501	2.63482421875	1.14938232421875	0.5247294921875	2.614702880859375	1.131224243164062	0.433752197265625	2.62916064453125	1.202013107299805	0.3554755859375	2.637517333984375	1.189048278808594	0.393485107421875	2.8023017578125	1.50207650756836	0.228738525390625	2.8418046875	1.50185189819336	0.105255859375	2.98214599609375	1.345204864501953	-0.07590087890625	2.82153369140625	1.194117797851562	-0.0052630615234375	2.810150390625	1.138398391723633	0.07966650390625001
238	7.899999999999999	2.77305126953125	1.009665702819824	0.257760009765625	2.76173876953125	1.184184860229492	0.2390438232421875	2.76954833984375	1.324542358398437	0.2358543701171875	2.796094970703125	1.535233642578125	0.262614990234375	2.781083984375	1.498068603515625	0.28960498046875	2.74371142578125	1.450133056640625	0.416755859375	2.832057861328125	1.232704147338867	0.555107421875	2.62566015625	1.143755874633789	0.51300341796875	2.6066357421875	1.125174209594727	0.421872314453125	2.62866650390625	1.205043579101563	0.3549130859375	2.641589599609375	1.189783767700195	0.386548828125	2.80421728515625	1.5024345703125	0.2275770263671875	2.840916015625	1.501826538085937	0.1032291259765625	2.979698974609375	1.341349975585937	-0.0757769775390625	2.818604248046875	1.191752731323242	-0.0030731201171875	2.809250732421875	1.137283645629883	0.08291259765625
239	7.933333999999999	2.77480224609375	1.010756301879883	0.2607340087890625	2.76316015625	1.185494812011719	0.2430902099609375	2.7707080078125	1.325984649658203	0.2406607666015625	2.798151123046875	1.536807495117188	0.2667227783203125	2.7830078125	1.499764617919922	0.2938695068359375	2.746203125	1.452390716552734	0.4215091552734375	2.8340478515625	1.228106353759766	0.5492191162109376	2.630419677734375	1.148657928466797	0.4815101318359375	2.59378955078125	1.120880859375	0.3983721923828125	2.623733642578125	1.214588317871094	0.3573009033203125	2.65338037109375	1.194626724243164	0.3639512939453125	2.8061103515625	1.503837493896484	0.2317579345703125	2.841706787109375	1.502126556396485	0.1070018310546875	2.977060546875	1.338686065673828	-0.07226245117187501	2.81286083984375	1.192503692626953	0.0009779052734374999	2.80908642578125	1.137364929199219	0.08705126953125
240	7.966667	2.77533642578125	1.006034290313721	0.261823486328125	2.764052978515625	1.181377639770508	0.244206787109375	2.77201025390625	1.322302947998047	0.241662841796875	2.7975244140625	1.534225830078125	0.26648828125	2.783220703125	1.497005493164063	0.294125	2.74934423828125	1.452794708251953	0.42419677734375	2.836056884765625	1.227763427734375	0.55326220703125	2.63648583984375	1.157252502441406	0.46436328125	2.589060546875	1.113910736083984	0.393960693359375	2.616859375	1.210630554199219	0.35774755859375	2.659016357421875	1.1943662109375	0.351611328125	2.80530419921875	1.501093872070312	0.23141455078125	2.84078515625	1.498091186523437	0.106209716796875	2.980423828125	1.335087951660156	-0.0715673828125	2.81660302734375	1.187574935913086	0.00224853515625	2.81149462890625	1.132637954711914	0.0887784423828125
241	7.999999999999999	2.776736083984375	1.006839324951172	0.2630413818359375	2.76451806640625	1.181712844848633	0.2448663330078125	2.77166357421875	1.322393585205078	0.241823486328125	2.797787109375	1.533800231933594	0.2667611083984375	2.782941162109375	1.496749877929688	0.2941719970703125	2.743650634765625	1.450342315673828	0.4216268310546875	2.83172021484375	1.226872375488281	0.5513455810546875	2.63445751953125	1.152546569824219	0.4615721435546875	2.5868486328125	1.114597564697266	0.3884847412109375	2.618734130859375	1.212019012451172	0.3587135009765625	2.65975439453125	1.195501174926758	0.3516766357421875	2.80589111328125	1.5006611328125	0.231902099609375	2.84039013671875	1.497214965820312	0.1067000732421875	2.9785908203125	1.335671569824219	-0.0726671142578125	2.817470947265625	1.188212341308594	0.0056258544921875	2.8093427734375	1.133583709716797	0.091880126953125
242	8.033334	2.77671826171875	1.007529586791992	0.264556640625	2.764293212890625	1.182381530761719	0.246298583984375	2.77127587890625	1.323069396972656	0.243151123046875	2.79719873046875	1.534526245117187	0.267886962890625	2.782444580078125	1.497478637695312	0.295351806640625	2.74348291015625	1.450943786621094	0.422862548828125	2.8328671875	1.22739030456543	0.551538330078125	2.63563427734375	1.152696166992188	0.462000732421875	2.59060302734375	1.114571228027344	0.38738623046875	2.620718017578125	1.213130569458008	0.359578369140625	2.66228662109375	1.197704452514649	0.353254638671875	2.805279541015625	1.50137060546875	0.233037841796875	2.83951904296875	1.497865234375	0.10776513671875	2.977403564453125	1.336335632324219	-0.0718616943359375	2.816650634765625	1.188706176757812	0.0068699951171875	2.80878759765625	1.133998977661133	0.09310058593749999
243	8.066666999999999	2.7765888671875	1.007303672790527	0.264589599609375	2.76450732421875	1.18175959777832	0.245676025390625	2.7714765625	1.32215771484375	0.2420245361328125	2.79676708984375	1.533279846191406	0.266610595703125	2.78176220703125	1.496338256835938	0.29391357421875	2.744600341796875	1.452804260253906	0.42270703125	2.829239501953125	1.227264801025391	0.5499775390625	2.63111767578125	1.154143859863281	0.46227685546875	2.590289794921875	1.115951217651367	0.385547119140625	2.62104443359375	1.214065734863281	0.357673828125	2.660958984375	1.198181915283203	0.35304296875	2.805294677734375	1.500133544921875	0.231994140625	2.8420390625	1.498303894042969	0.10766455078125	2.977124267578125	1.335491333007812	-0.07208251953125	2.817892333984375	1.1871708984375	0.0070927734375	2.808857666015625	1.131494171142578	0.09234240722656251
244	8.099999999999998	2.7764716796875	1.006838851928711	0.2606925048828125	2.76373974609375	1.181760177612305	0.2418448486328125	2.77040185546875	1.322583648681641	0.2385989990234375	2.7966865234375	1.534107421875	0.2639849853515625	2.7811318359375	1.497089660644531	0.2911197509765625	2.742419677734375	1.449253967285156	0.4183607177734375	2.83242919921875	1.236156188964844	0.5637572021484375	2.6295009765625	1.150997543334961	0.4992879638671875	2.609173828125	1.12600830078125	0.4096959228515625	2.62994189453125	1.213674926757812	0.3522750244140625	2.6511044921875	1.18526171875	0.3729483642578125	2.8054296875	1.500891479492187	0.229294189453125	2.84258837890625	1.496169677734375	0.10477880859375	2.976948974609375	1.334551910400391	-0.07778845214843751	2.8173974609375	1.186664764404297	0.0034559326171875	2.809597412109375	1.13057470703125	0.088905517578125
245	8.133333999999998	2.775462890625	1.006689178466797	0.2612716064453125	2.763990478515625	1.182128845214844	0.2438048095703125	2.771783203125	1.32314111328125	0.2414530029296875	2.7982822265625	1.534930725097656	0.2673406982421875	2.783205078125	1.497717895507813	0.2946187744140625	2.7454462890625	1.450728881835937	0.4227132568359375	2.833752685546875	1.229854995727539	0.5580330810546875	2.633237060546875	1.156956405639648	0.4729564208984375	2.59573828125	1.118250396728516	0.3942830810546875	2.62146826171875	1.214622329711914	0.3555355224609375	2.661654296875	1.189139114379883	0.3567611083984375	2.806494140625	1.501820129394531	0.232309326171875	2.839961669921875	1.495616516113281	0.10659765625	2.97652587890625	1.333703125	-0.0747576904296875	2.8155263671875	1.185169815063477	0.0034725341796875	2.81073876953125	1.129906478881836	0.089877197265625
246	8.166667	2.776076904296875	1.006983779907227	0.2624185791015625	2.7634599609375	1.182153533935547	0.2444674072265625	2.77033349609375	1.323096008300781	0.2418646240234375	2.798248046875	1.534504150390625	0.2679544677734375	2.783356201171875	1.497322631835937	0.2953077392578125	2.74823681640625	1.452784545898437	0.4248951416015625	2.836774658203125	1.229049423217774	0.5548135986328125	2.6362119140625	1.15645246887207	0.4700855712890625	2.594669921875	1.117452972412109	0.3937147216796875	2.62030224609375	1.214621566772461	0.3571922607421875	2.6631015625	1.189767837524414	0.3557098388671875	2.805814453125	1.501476623535156	0.232754638671875	2.839322998046875	1.4964599609375	0.1071087646484375	2.975154541015625	1.334385131835937	-0.074309814453125	2.81577978515625	1.18607991027832	0.0070648193359375	2.8074462890625	1.130115692138672	0.0926474609375
247	8.199999999999999	2.776611328125	1.008215312957764	0.258619873046875	2.76372216796875	1.182664794921875	0.240206787109375	2.77007666015625	1.323103637695312	0.2371041259765625	2.7971171875	1.533896179199219	0.26261572265625	2.78196484375	1.496934631347656	0.28980908203125	2.7450341796875	1.45264453125	0.4184091796875	2.83854248046875	1.23974006652832	0.560380126953125	2.63243603515625	1.159445999145508	0.5023969726562501	2.607060302734375	1.127514785766601	0.4166689453125	2.62885107421875	1.211406600952148	0.354731201171875	2.65270654296875	1.187032409667969	0.37537060546875	2.80521533203125	1.500860229492187	0.2277921142578125	2.84170458984375	1.49700537109375	0.1034351806640625	2.97692138671875	1.335464416503906	-0.07735180664062501	2.81763916015625	1.187292846679687	0.00199267578125	2.80953662109375	1.131804061889648	0.08745703125
248	8.233333999999999	2.7731669921875	1.006769638061523	0.2577645263671875	2.7608212890625	1.182514465332031	0.240863525390625	2.768106201171875	1.323805908203125	0.2389337158203125	2.79978857421875	1.534943176269531	0.2673094482421875	2.78489111328125	1.49751806640625	0.2945457763671875	2.75195263671875	1.451014739990234	0.4244075927734375	2.8450078125	1.232233978271484	0.5609024658203124	2.642462890625	1.155679244995117	0.4830745849609375	2.59463916015625	1.120787521362305	0.4081021728515625	2.620183349609375	1.212277389526367	0.3584244384765625	2.657216796875	1.188304260253906	0.3621700439453125	2.806130859375	1.502209594726562	0.2314273681640625	2.8391865234375	1.497180541992188	0.105320068359375	2.97334033203125	1.333710968017578	-0.07717980957031249	2.8096591796875	1.187346557617188	0.00077490234375	2.805033203125	1.131184112548828	0.086819580078125
249	8.266666999999998	2.7747119140625	1.007338592529297	0.259117431640625	2.762687744140625	1.18327229309082	0.24193603515625	2.770053466796875	1.32471337890625	0.2399892578125	2.7998369140625	1.536339660644531	0.26855615234375	2.7846435546875	1.4988310546875	0.295608154296875	2.749418701171875	1.451175720214844	0.424617919921875	2.844680419921875	1.23067790222168	0.5573754882812501	2.6433056640625	1.15259700012207	0.47731884765625	2.591608642578125	1.117264083862305	0.4050400390625	2.61879443359375	1.210188095092773	0.35876025390625	2.659037109375	1.186922027587891	0.35906689453125	2.80709228515625	1.50354150390625	0.23283349609375	2.84080712890625	1.495764343261719	0.1068939208984375	2.97630615234375	1.331836181640625	-0.0746634521484375	2.81252099609375	1.185026596069336	0.002992431640625	2.805361328125	1.128363815307617	0.0886688232421875
250	8.300000000000001	2.772200927734375	1.006569984436035	0.2562637939453125	2.7635908203125	1.181754211425781	0.2420546875	2.77384228515625	1.32205908203125	0.2425452880859375	2.80036669921875	1.533019653320312	0.2680152587890625	2.786730712890625	1.495778228759766	0.2956641845703125	2.75615283203125	1.453396881103516	0.4266224365234375	2.84941162109375	1.233848327636719	0.5585152587890625	2.646466796875	1.152308776855469	0.4914290771484375	2.60027099609375	1.122288726806641	0.4140621337890625	2.622513427734375	1.210289642333984	0.3582025146484375	2.6558583984375	1.186529266357422	0.3683194580078125	2.80715625	1.500218780517578	0.2326629638671875	2.841307373046875	1.496982818603516	0.1075657958984375	2.97673046875	1.337035766601562	-0.0746695556640625	2.813859619140625	1.188182373046875	-0.0040643310546875	2.803859375	1.131923675537109	0.0807481689453125
251	8.333334000000001	2.77087890625	1.005722053527832	0.253945556640625	2.76296630859375	1.181965484619141	0.24186474609375	2.77381787109375	1.322904815673828	0.243840576171875	2.801608642578125	1.534762817382813	0.269370849609375	2.787207275390625	1.497503631591797	0.297023681640625	2.7540673828125	1.451967010498047	0.427043212890625	2.84937548828125	1.234195678710937	0.563122314453125	2.646592041015625	1.15469499206543	0.489573486328125	2.59968408203125	1.120018966674805	0.414029296875	2.620296875	1.208639404296875	0.35752685546875	2.655127197265625	1.185043991088867	0.36550634765625	2.80874072265625	1.501669342041016	0.23402880859375	2.83931201171875	1.495476776123047	0.1074638671875	2.97442138671875	1.336193267822266	-0.0776451416015625	2.81485546875	1.184558547973633	-0.001862060546875	2.80449951171875	1.128384231567383	0.08356799316406251
252	8.366667	2.77004541015625	1.006003128051758	0.2553603515625	2.76272705078125	1.181863403320313	0.2415059814453125	2.77397802734375	1.322561187744141	0.2422064208984375	2.79980029296875	1.534276489257812	0.2681424560546875	2.78575634765625	1.496889129638672	0.2956717529296875	2.753195556640625	1.450953582763672	0.4254554443359375	2.847473388671875	1.2329033203125	0.5609412841796875	2.647759765625	1.154138916015625	0.4797249755859375	2.59545947265625	1.118020660400391	0.4087227783203125	2.62002490234375	1.209601089477539	0.3592801513671875	2.659171875	1.185238922119141	0.3597916259765625	2.8072255859375	1.501374786376953	0.2327877197265625	2.84075439453125	1.494713409423828	0.1072095947265625	2.975647216796875	1.333794342041016	-0.07597375488281249	2.8142421875	1.184791702270508	1.50146484375e-05	2.802710205078125	1.128943023681641	0.08531445312499999
253	8.399999999999999	2.77288427734375	1.008448348999023	0.2598836669921875	2.76453857421875	1.184343414306641	0.2475416259765625	2.7749345703125	1.325072113037109	0.2492950439453125	2.803003662109375	1.536588256835937	0.27417919921875	2.78784375	1.499617950439453	0.3016649169921875	2.7519375	1.451060668945312	0.4295697021484375	2.8324970703125	1.216429977416992	0.5445567626953125	2.6440302734375	1.17169287109375	0.4214915771484375	2.5818876953125	1.111055450439453	0.3822572021484375	2.6173076171875	1.211590698242188	0.3739517822265625	2.6267197265625	1.170575531005859	0.306230224609375	2.8107802734375	1.503315887451172	0.2392618408203125	2.84289306640625	1.495887664794922	0.11338134765625	2.974488037109375	1.333423065185547	-0.0707572021484375	2.8112109375	1.18655403137207	0.0052574462890625	2.804559326171875	1.130663848876953	0.0910257568359375
254	8.433333999999999	2.77424658203125	1.010687347412109	0.2636009521484375	2.767990966796875	1.186364288330078	0.24980810546875	2.780003662109375	1.326813049316406	0.2509425048828125	2.80531005859375	1.538258972167969	0.2772821044921875	2.78993505859375	1.501060180664063	0.304239501953125	2.74838525390625	1.453444946289062	0.43060693359375	2.825423828125	1.211592651367188	0.531452392578125	2.64482958984375	1.176408889770508	0.394715576171875	2.580873046875	1.109004951477051	0.374125244140625	2.623993408203125	1.206615509033203	0.3698525390625	2.60314697265625	1.165119934082031	0.2865906982421875	2.81419775390625	1.505254455566406	0.2424517822265625	2.843466552734375	1.496454528808594	0.11611669921875	2.97810009765625	1.337193206787109	-0.0681552734375	2.8169697265625	1.189144515991211	0.00934716796875	2.805833251953125	1.132636016845703	0.0941033935546875
255	8.466667000000001	2.77362744140625	1.01083570098877	0.263829833984375	2.767349609375	1.186500137329102	0.2497811279296875	2.77931787109375	1.326960754394531	0.250756591796875	2.80446826171875	1.538464111328125	0.276867431640625	2.78903076171875	1.501295928955078	0.3038359375	2.74714013671875	1.45390219116211	0.430181884765625	2.823836669921875	1.212255523681641	0.531813720703125	2.64364404296875	1.176806869506836	0.39459716796875	2.579736328125	1.109365882873535	0.373955810546875	2.62289013671875	1.206963897705078	0.36960205078125	2.602293701171875	1.16528662109375	0.28636328125	2.8134677734375	1.505412078857422	0.24210791015625	2.8431396484375	1.496440704345703	0.1158726806640625	2.97855322265625	1.336962615966797	-0.0676591796875	2.8172373046875	1.188935363769531	0.00953173828125	2.80590625	1.132583511352539	0.0943720703125
256	8.5	2.77257861328125	1.009589195251465	0.267329345703125	2.7668076171875	1.184594451904297	0.247513671875	2.777827880859375	1.325003936767578	0.244306640625	2.795734375	1.536590087890625	0.274248779296875	2.7813896484375	1.498484771728516	0.30044287109375	2.726082763671875	1.453575164794922	0.42235107421875	2.8168759765625	1.232030059814453	0.55341650390625	2.637030517578125	1.187171569824219	0.41878125	2.58597265625	1.114116653442383	0.38557861328125	2.61733056640625	1.215277679443359	0.372376220703125	2.63283056640625	1.164671173095703	0.3047001953125	2.8060380859375	1.50449575805664	0.23900341796875	2.84615185546875	1.497598663330078	0.115647216796875	2.990767578125	1.340890838623047	-0.0628983154296875	2.83027294921875	1.189541137695312	0.0089024658203125	2.81536328125	1.133705352783203	0.093446533203125
257	8.533334	2.775782470703125	1.014417175292969	0.2686949462890625	2.77069921875	1.189327209472656	0.25019189453125	2.781646484375	1.329561340332031	0.2484869384765625	2.7981396484375	1.541325134277344	0.2755986328125	2.7830087890625	1.503663146972656	0.3018599853515625	2.72357177734375	1.466150939941406	0.4240848388671875	2.798144287109375	1.242893966674805	0.5614908447265625	2.62996044921875	1.196246109008789	0.4136141357421875	2.58456298828125	1.118904190063477	0.3823563232421875	2.6138603515625	1.220903427124024	0.3725804443359375	2.631359130859375	1.168192962646484	0.3008863525390625	2.809664794921875	1.508746826171875	0.241286865234375	2.85374658203125	1.502971374511719	0.1194368896484375	3.000810546875	1.3444375	-0.054809326171875	2.83977392578125	1.193864929199219	0.0163082275390625	2.821005615234375	1.138093597412109	0.09993945312499999
258	8.566666999999999	2.77221240234375	1.010651390075683	0.267314453125	2.76793310546875	1.18633984375	0.250219482421875	2.77962841796875	1.327013549804688	0.250069091796875	2.7943330078125	1.539658935546875	0.2771884765625	2.77930126953125	1.501767761230469	0.303486572265625	2.727805419921875	1.473645874023437	0.43222802734375	2.798229248046875	1.25885205078125	0.58619482421875	2.647216796875	1.210721313476562	0.420146728515625	2.599634765625	1.132107147216797	0.394884033203125	2.609479248046875	1.234182571411133	0.364545654296875	2.62517236328125	1.188269546508789	0.306458740234375	2.80635400390625	1.507033081054687	0.2428519287109375	2.8530712890625	1.501482971191406	0.1214945068359375	3.00763330078125	1.345124084472656	-0.049739990234375	2.84354150390625	1.195434936523438	0.0188369140625	2.8217880859375	1.13846305847168	0.101363037109375
259	8.599999999999998	2.76922216796875	1.012356536865234	0.2704190673828125	2.766604736328125	1.188114547729492	0.253797119140625	2.779056396484375	1.328713684082031	0.254714111328125	2.79380859375	1.541764221191406	0.278318359375	2.778308349609375	1.504370239257812	0.305048583984375	2.7341162109375	1.478123291015625	0.436856201171875	2.7899794921875	1.258670654296875	0.5902001953125	2.64311669921875	1.213967758178711	0.419551025390625	2.5971826171875	1.133984436035156	0.39558544921875	2.60728369140625	1.236210983276367	0.36586474609375	2.62621630859375	1.189010269165039	0.307015625	2.80626708984375	1.50852001953125	0.2447425537109375	2.858759033203125	1.504377624511719	0.1257181396484375	3.0154345703125	1.343186767578125	-0.0389683837890625	2.8472294921875	1.196467849731445	0.0259254150390625	2.8232880859375	1.139785659790039	0.108038330078125
260	8.633333999999998	2.76479833984375	1.013176239013672	0.2704744873046875	2.76286083984375	1.189748153686523	0.2568714599609375	2.77589501953125	1.330683166503906	0.2606689453125	2.79213330078125	1.544003112792969	0.28676904296875	2.77665087890625	1.506257507324219	0.31328564453125	2.73141064453125	1.473406433105469	0.44371875	2.796428466796875	1.278098541259766	0.625057861328125	2.6625625	1.228671325683594	0.444364013671875	2.646208251953125	1.169390289306641	0.3711796875	2.5919814453125	1.212867614746094	0.2894765625	2.60030859375	1.211031768798828	0.319227294921875	2.80409716796875	1.510999206542969	0.252562744140625	2.857390625	1.501810729980469	0.133738037109375	3.025685546875	1.348789764404297	-0.0287183837890625	2.85766064453125	1.1988046875	0.03158251953125	2.825738525390625	1.143222320556641	0.11211328125
261	8.666667	2.7619462890625	1.018985992431641	0.27019677734375	2.759083740234375	1.196201141357422	0.2583629150390625	2.770449462890625	1.337632629394531	0.264234619140625	2.791351318359375	1.551105163574219	0.291064208984375	2.7736796875	1.51371240234375	0.316971923828125	2.72207763671875	1.478906311035156	0.44497412109375	2.7780458984375	1.280461120605469	0.627160888671875	2.659225830078125	1.221738693237305	0.4380498046875	2.6455517578125	1.165402694702149	0.361685791015625	2.6002470703125	1.212834579467774	0.276406982421875	2.61762939453125	1.205954635620117	0.306002197265625	2.803919677734375	1.517648559570313	0.257308349609375	2.86300732421875	1.506072448730469	0.1410322265625	3.03692626953125	1.354370300292969	-0.01813818359375	2.86873095703125	1.203924362182617	0.04321826171875	2.82776611328125	1.147433929443359	0.11929345703125
262	8.699999999999999	2.76269677734375	1.025324920654297	0.2717264404296875	2.75860888671875	1.201765396118164	0.26167822265625	2.769089599609375	1.342486999511719	0.2693897705078125	2.796126220703125	1.554769958496094	0.2913258056640625	2.7760703125	1.518926574707031	0.3172432861328125	2.719019287109375	1.483437316894531	0.4419388427734375	2.748761474609375	1.285938690185547	0.6292459716796875	2.6619619140625	1.215340148925781	0.4285059814453125	2.63749267578125	1.171727081298828	0.3472496337890625	2.61499365234375	1.212568969726562	0.25087109375	2.62917919921875	1.201360656738281	0.2952852783203125	2.808982421875	1.520126831054688	0.2592633056640625	2.871595703125	1.508557922363281	0.1455714111328125	3.056060302734375	1.355601409912109	0.0026904296875	2.879896484375	1.210970245361328	0.0496851806640625	2.833892578125	1.157576293945312	0.124428955078125
263	8.733333999999999	2.7636044921875	1.031357330322266	0.270665283203125	2.759034423828125	1.207110992431641	0.264878173828125	2.768404296875	1.346965484619141	0.276269287109375	2.79685205078125	1.558437927246094	0.293427978515625	2.77585498046875	1.523634826660156	0.319572265625	2.71576171875	1.485125854492187	0.4411171875	2.7337666015625	1.295703155517578	0.636147705078125	2.65203369140625	1.221221008300781	0.435969970703125	2.6392236328125	1.172631973266602	0.355412109375	2.621804443359375	1.208371276855469	0.25656689453125	2.627621826171875	1.203390533447266	0.300788818359375	2.810141357421875	1.523035949707031	0.262765625	2.87579736328125	1.506352478027344	0.1521982421875	3.06724609375	1.356862121582031	0.01774462890625	2.8905	1.212441101074219	0.056922607421875	2.83868212890625	1.160942947387695	0.1284324951171875
264	8.766666999999998	2.7650146484375	1.037395629882812	0.267176025390625	2.760589111328125	1.213648208618164	0.26295751953125	2.76953515625	1.353762084960938	0.2758525390625	2.7997392578125	1.565292785644531	0.295895263671875	2.776523193359375	1.5305986328125	0.320491455078125	2.707026611328125	1.499043762207031	0.43941845703125	2.70531640625	1.308481323242187	0.635136962890625	2.6418935546875	1.214213119506836	0.4359931640625	2.63726513671875	1.168367858886719	0.352701171875	2.6224169921875	1.206309097290039	0.25396240234375	2.62507763671875	1.194572311401367	0.2995185546875	2.81458642578125	1.529734008789063	0.26593896484375	2.886638671875	1.514398376464844	0.158823974609375	3.08166943359375	1.360267578125	0.0336053466796875	2.900966796875	1.217639938354492	0.0637789306640625	2.844203125	1.165789520263672	0.1315565185546875
265	8.800000000000001	2.77513818359375	1.059278396606445	0.25228173828125	2.769665283203125	1.235866195678711	0.250447509765625	2.77730126953125	1.376067504882812	0.26582568359375	2.81056787109375	1.587318603515625	0.288067138671875	2.785953125	1.552842224121094	0.311768798828125	2.7123046875	1.52595263671875	0.4296474609375	2.682396240234375	1.321603088378906	0.6092119140625	2.64482861328125	1.226549880981445	0.403508544921875	2.63942626953125	1.165849563598633	0.330158203125	2.6366533203125	1.197497756958008	0.22797216796875	2.634951416015625	1.199692611694336	0.26654248046875	2.82575732421875	1.551598999023438	0.258328857421875	2.90710205078125	1.539677429199219	0.1573173828125	3.10580517578125	1.378199890136719	0.0468656005859375	2.91957568359375	1.241002700805664	0.0713590087890625	2.84690576171875	1.190682388305664	0.123607421875
266	8.833334000000001	2.7782236328125	1.062471504211426	0.252334716796875	2.77378955078125	1.239162261962891	0.2531455078125	2.781672119140625	1.379068206787109	0.271320068359375	2.8095322265625	1.591347961425781	0.291912841796875	2.785190185546875	1.556548461914062	0.315460205078125	2.709302734375	1.53552880859375	0.433175048828125	2.66045849609375	1.321431945800781	0.59666650390625	2.64334521484375	1.227063323974609	0.387857666015625	2.6338212890625	1.164816497802734	0.3161953125	2.64501904296875	1.201771270751953	0.2163515625	2.63625537109375	1.197440734863281	0.250529541015625	2.82621533203125	1.555662536621094	0.262912841796875	2.912272705078125	1.547230834960938	0.1654542236328125	3.108371826171875	1.376690795898438	0.064079345703125	2.92047998046875	1.241156402587891	0.08580456542968749	2.8379697265625	1.194692092895508	0.125603271484375
267	8.866667	2.78010888671875	1.063137344360352	0.25393603515625	2.7747705078125	1.240558044433594	0.253519287109375	2.78085595703125	1.381211120605469	0.2713056640625	2.811492919921875	1.593536376953125	0.296552978515625	2.78472314453125	1.558846557617187	0.317957763671875	2.69957373046875	1.539290405273438	0.430189453125	2.6429609375	1.328479095458984	0.597361572265625	2.6332900390625	1.234767944335938	0.386706787109375	2.637292236328125	1.168798126220703	0.31734912109375	2.6427353515625	1.202142669677734	0.215288818359375	2.64066064453125	1.204956085205078	0.2500595703125	2.829583984375	1.557678100585937	0.26826708984375	2.920969482421875	1.549697021484375	0.1749658203125	3.11832861328125	1.371489776611328	0.08680871582031249	2.924144287109375	1.242011306762695	0.0984287109375	2.836078125	1.195090469360351	0.1245777587890625
268	8.899999999999999	2.7793837890625	1.057646881103516	0.2612236328125	2.770414794921875	1.236959075927734	0.25872607421875	2.77279052734375	1.379517028808594	0.275357177734375	2.80430810546875	1.594446899414062	0.298915283203125	2.775918212890625	1.559923950195313	0.319788330078125	2.684429931640625	1.54146435546875	0.429279541015625	2.62288916015625	1.330020324707031	0.599147705078125	2.6250087890625	1.253740295410156	0.3785439453125	2.63750048828125	1.179014617919922	0.31811181640625	2.6443681640625	1.203117706298828	0.2122894287109375	2.640271484375	1.219073120117188	0.242296875	2.82366796875	1.55756982421875	0.27181201171875	2.92423681640625	1.545341796875	0.1866376953125	3.13053271484375	1.363817016601562	0.1173824462890625	2.9272236328125	1.243412719726563	0.110635498046875	2.83664013671875	1.196203063964844	0.131949462890625
269	8.933333999999999	2.77917236328125	1.056778602600098	0.26394482421875	2.7711142578125	1.236719924926758	0.259830322265625	2.773429443359375	1.379874633789063	0.2755703125	2.80098974609375	1.595744140625	0.302247314453125	2.7717822265625	1.560627136230469	0.32132373046875	2.673508544921875	1.5477978515625	0.426294921875	2.609265625	1.337515563964844	0.5981552734375	2.60991796875	1.249007904052734	0.38129345703125	2.63642919921875	1.17892643737793	0.3193076171875	2.6411416015625	1.207205093383789	0.2140186767578125	2.63460546875	1.212734725952148	0.24585302734375	2.82239306640625	1.559155700683594	0.275989990234375	2.925943359375	1.553308227539063	0.193033935546875	3.129625	1.364420471191406	0.1322744140625	2.9285703125	1.239125213623047	0.12048388671875	2.834865234375	1.194985717773438	0.1357884521484375
270	8.966667000000001	2.760507080078125	1.050229873657227	0.2635164794921875	2.750513671875	1.230226379394531	0.257946533203125	2.751033203125	1.373669250488281	0.2725855712890625	2.7766220703125	1.590562561035156	0.29438818359375	2.747791748046875	1.555562316894531	0.314367431640625	2.64990576171875	1.547441772460938	0.4203765869140625	2.58519091796875	1.333886688232422	0.5884637451171875	2.584842041015625	1.249259246826172	0.3697916259765625	2.631663818359375	1.177787261962891	0.323143798828125	2.618615234375	1.200802154541016	0.2171580810546875	2.6173564453125	1.211857299804687	0.2382098388671875	2.798310546875	1.553567749023438	0.26884326171875	2.903430908203125	1.55489013671875	0.1874556884765625	3.109784423828125	1.365180084228516	0.1378941650390625	2.910649658203125	1.236409027099609	0.1259149169921875	2.81611572265625	1.192232269287109	0.1358209228515625
271	9	2.7601884765625	1.047734558105469	0.263810302734375	2.74811474609375	1.228386032104492	0.2569847412109375	2.74624560546875	1.372539123535156	0.2710228271484375	2.7717333984375	1.590551391601562	0.291872802734375	2.74167041015625	1.555712768554688	0.310855224609375	2.638142578125	1.547691589355469	0.41231591796875	2.56439453125	1.333932861328125	0.5785380859375	2.58001611328125	1.243397262573242	0.361646484375	2.642177734375	1.180176849365234	0.320386962890625	2.6153447265625	1.19773600769043	0.215440673828125	2.6173681640625	1.210510040283203	0.231037841796875	2.79460986328125	1.55303662109375	0.267713623046875	2.903810546875	1.551321166992187	0.1908372802734375	3.11405322265625	1.361743774414063	0.1504873046875	2.912400390625	1.236506759643555	0.12707568359375	2.81719189453125	1.194215621948242	0.1423653564453125
272	9.033334	2.761546142578125	1.046636154174805	0.2718160400390625	2.7496669921875	1.227698776245117	0.260968994140625	2.74696435546875	1.372564331054688	0.272141845703125	2.7673330078125	1.591787231445313	0.2935596923828125	2.7368837890625	1.556324096679687	0.3111461181640625	2.62792822265625	1.545673950195313	0.40721923828125	2.54266552734375	1.332364868164063	0.57002880859375	2.57603955078125	1.237687637329101	0.356093017578125	2.658228271484375	1.19830403137207	0.3197628173828125	2.619039794921875	1.192048446655273	0.2170682373046875	2.621916015625	1.210643783569336	0.2282227783203125	2.792206298828125	1.55452392578125	0.270677490234375	2.905352783203125	1.559221496582031	0.199050537109375	3.113949951171875	1.364335021972656	0.170554931640625	2.91523388671875	1.233505966186524	0.1447750244140625	2.81732275390625	1.194011138916016	0.148410400390625
273	9.066666999999999	2.7758134765625	1.044085739135742	0.274605712890625	2.7638046875	1.226022689819336	0.2627901611328125	2.75946826171875	1.371619140625	0.273740234375	2.773548828125	1.592600158691406	0.2939522705078125	2.742144775390625	1.556543762207031	0.30923828125	2.624284912109375	1.544753662109375	0.3952884521484375	2.52655810546875	1.327712341308594	0.5483948974609375	2.5814375	1.225916610717773	0.3409083251953125	2.67162890625	1.195855972290039	0.3146865234375	2.6331787109375	1.191563339233398	0.21100537109375	2.639912109375	1.212602828979492	0.217338623046875	2.80129541015625	1.555393676757812	0.273880859375	2.9191435546875	1.562648864746094	0.2090743408203125	3.13190771484375	1.368122009277344	0.2020628662109375	2.9376796875	1.233128799438477	0.1583046875	2.83950390625	1.192790237426758	0.1552113037109375
274	9.099999999999998	2.77940771484375	1.044488739013672	0.2759205322265625	2.766482421875	1.225776489257812	0.264546875	2.76059814453125	1.370808624267578	0.2757467041015625	2.77221875	1.591261474609375	0.2950938720703125	2.74036767578125	1.555228759765625	0.3088858642578125	2.6185498046875	1.543242065429687	0.3883096923828125	2.511638671875	1.329075927734375	0.5375286865234375	2.574239013671875	1.221891479492188	0.335934326171875	2.66594384765625	1.194313995361328	0.3137880859375	2.641203125	1.192881561279297	0.206314208984375	2.6440244140625	1.213535034179688	0.217610595703125	2.801121826171875	1.5542255859375	0.2768480224609375	2.9218046875	1.564830932617188	0.219032958984375	3.1387412109375	1.376428100585938	0.2257623291015625	2.952706298828125	1.2354677734375	0.171018798828125	2.860589111328125	1.184441009521484	0.1605045166015625
275	9.133333999999998	2.78637841796875	1.047735717773437	0.27588134765625	2.7741943359375	1.228501892089844	0.265063232421875	2.76799365234375	1.372971923828125	0.2770574951171875	2.7761884765625	1.592923950195313	0.29542333984375	2.743815673828125	1.556818237304687	0.307037353515625	2.61690576171875	1.54384033203125	0.3768636474609375	2.4998466796875	1.330798370361328	0.5180953369140625	2.58230712890625	1.2220947265625	0.3255855712890625	2.675493408203125	1.196156463623047	0.310086669921875	2.655349609375	1.194765838623047	0.202029296875	2.6554990234375	1.215820281982422	0.2104388427734375	2.806596435546875	1.556149169921875	0.2797359619140625	2.930779296875	1.564316650390625	0.230625	3.151611328125	1.38349462890625	0.2549459228515625	2.974998046875	1.240218536376953	0.1816361083984375	2.8845888671875	1.187936889648437	0.1668563232421875
276	9.166667	2.78494873046875	1.045338592529297	0.275043701171875	2.773637451171875	1.225490341186523	0.2641029052734375	2.7676416015625	1.369467102050781	0.27574365234375	2.7727802734375	1.5886943359375	0.2942249755859375	2.740486328125	1.552382446289063	0.3045673828125	2.61152392578125	1.539121643066406	0.3692911376953125	2.48910693359375	1.324947631835937	0.5019747314453125	2.5829375	1.220048294067383	0.3136580810546875	2.6769296875	1.195360946655273	0.304556396484375	2.665224609375	1.194708724975586	0.195658203125	2.661983154296875	1.210525924682617	0.2018392333984375	2.8040419921875	1.552374084472656	0.2797913818359375	2.929601318359375	1.551235778808594	0.235032470703125	3.15400537109375	1.377136535644531	0.2631468505859375	2.977296630859375	1.235220443725586	0.1902542724609375	2.88466943359375	1.189552597045898	0.1707777099609375
277	9.199999999999999	2.78044140625	1.040900436401367	0.272221923828125	2.76716748046875	1.220380569458008	0.2591793212890625	2.75949755859375	1.364091491699219	0.2690693359375	2.76762646484375	1.582758422851563	0.2873905029296875	2.734238037109375	1.547145080566406	0.2960238037109375	2.60209521484375	1.534469665527344	0.35331396484375	2.47580859375	1.321787780761719	0.483455078125	2.581203125	1.215171859741211	0.3030252685546875	2.67580078125	1.192359024047852	0.2990128173828125	2.66667822265625	1.19088151550293	0.190116455078125	2.66158251953125	1.206682968139648	0.1931343994140625	2.798880126953125	1.545918579101563	0.2747469482421875	2.924931884765625	1.5420693359375	0.2324583740234375	3.147417236328125	1.369626525878906	0.2756552734375	2.976275146484375	1.23193586730957	0.185192626953125	2.881347412109375	1.191494613647461	0.16649267578125
278	9.233333999999999	2.789766357421875	1.03841716003418	0.2622816162109375	2.774570556640625	1.216634552001953	0.2485772705078125	2.765201171875	1.359449768066406	0.2576929931640625	2.7742021484375	1.576436157226563	0.27985791015625	2.7404560546875	1.541158325195312	0.2866181640625	2.607005126953125	1.527204833984375	0.338166015625	2.4765849609375	1.320353424072266	0.4701195068359375	2.5872724609375	1.213279083251953	0.2949849853515625	2.6817421875	1.192288635253906	0.29808642578125	2.677834716796875	1.190979064941406	0.18951513671875	2.670770751953125	1.206822113037109	0.189202880859375	2.805445556640625	1.539778930664062	0.2678206787109375	2.929885498046875	1.532021484375	0.2237689208984375	3.15797607421875	1.372040344238281	0.274152099609375	2.992015869140625	1.230915740966797	0.1829620361328125	2.8983154296875	1.190120971679687	0.1623607177734375
279	9.266666999999998	2.7973017578125	1.028177978515625	0.2650009765625	2.781958740234375	1.20644743347168	0.25008984375	2.772113037109375	1.349433898925781	0.257950439453125	2.781779541015625	1.566596130371094	0.2800347900390625	2.74742919921875	1.531575256347656	0.28522509765625	2.61228173828125	1.514706665039062	0.33157861328125	2.4773798828125	1.311597473144531	0.4653505859375	2.5905224609375	1.205203262329102	0.2910946044921875	2.68435498046875	1.18440153503418	0.3035146484375	2.68481201171875	1.182694473266602	0.1947823486328125	2.6771376953125	1.198782363891602	0.18933203125	2.813305419921875	1.529625793457031	0.2696173095703125	2.9427744140625	1.520889953613281	0.243564208984375	3.166558349609375	1.358774291992187	0.306336181640625	3.003171875	1.235713943481445	0.187865234375	2.904126708984375	1.222148880004883	0.1579677734375
280	9.300000000000001	2.808199951171875	1.028370819091797	0.262002197265625	2.791408935546875	1.205738220214844	0.2454552001953125	2.779965576171875	1.348231994628906	0.2505570068359375	2.792193359375	1.5639296875	0.2776790771484375	2.757375732421875	1.529423828125	0.2813665771484375	2.620525634765625	1.51406982421875	0.3212581787109375	2.4864853515625	1.30765185546875	0.4486824951171875	2.605671875	1.2019033203125	0.279208984375	2.6970869140625	1.183814697265625	0.304561767578125	2.69524755859375	1.184811340332031	0.1962117919921875	2.69000830078125	1.200979583740234	0.180591064453125	2.82329345703125	1.52687744140625	0.2670936279296875	2.95216748046875	1.518437744140625	0.240326416015625	3.14992626953125	1.33497119140625	0.3238580322265625	3.001618896484375	1.246996795654297	0.16337890625	2.8996162109375	1.231366973876953	0.1505830078125
281	9.333334000000001	2.81555419921875	1.030546752929687	0.270124755859375	2.79881005859375	1.207522659301758	0.253991943359375	2.78667041015625	1.349601013183594	0.2594248046875	2.7957490234375	1.56472509765625	0.288095947265625	2.761138671875	1.530023315429688	0.2897763671875	2.62235595703125	1.511821716308594	0.319176513671875	2.48253369140625	1.302835266113281	0.434143798828125	2.617142822265625	1.206352310180664	0.2715986328125	2.704739990234375	1.188909683227539	0.3077138671875	2.707065673828125	1.190217819213867	0.19963720703125	2.70669775390625	1.211038040161133	0.181993408203125	2.827574462890625	1.528051025390625	0.279013427734375	2.9573310546875	1.516377624511719	0.2605850830078125	3.12530078125	1.308167358398437	0.348888916015625	2.99174072265625	1.236671981811523	0.16924560546875	2.8934560546875	1.263193603515625	0.14931298828125
282	9.366667	2.819948486328125	1.026444046020508	0.2649970703125	2.803069091796875	1.202805969238281	0.24779150390625	2.79088623046875	1.344508209228516	0.2525191650390625	2.800852294921875	1.559084289550781	0.2804306640625	2.766177978515625	1.524641052246094	0.2821458740234375	2.6274365234375	1.506844360351562	0.3100194091796875	2.48511865234375	1.299269836425781	0.4226153564453125	2.62313623046875	1.203236846923828	0.263618896484375	2.7105986328125	1.185576904296875	0.2992393798828125	2.71149755859375	1.186447631835938	0.191437255859375	2.7134658203125	1.209996307373047	0.1759658203125	2.8324423828125	1.522339294433594	0.2715599365234375	2.961642333984375	1.508923156738281	0.2530107421875	3.122105224609375	1.294832244873047	0.3386829833984375	2.988751708984375	1.228117889404297	0.1579027099609375	2.894313232421875	1.265527099609375	0.1383353271484375
283	9.399999999999999	2.8274013671875	1.018115493774414	0.2651600341796875	2.810084228515625	1.195183181762695	0.2482076416015625	2.797517333984375	1.337420654296875	0.25313818359375	2.805273681640625	1.552913513183594	0.28146923828125	2.770766845703125	1.518009460449219	0.2828380126953125	2.630853515625	1.495453918457031	0.3033961181640625	2.481249267578125	1.289060485839844	0.411345947265625	2.6305185546875	1.196552047729492	0.2592139892578125	2.717338623046875	1.178630325317383	0.297239990234375	2.720853515625	1.178143692016602	0.1890543212890625	2.7236962890625	1.203415908813477	0.1743570556640625	2.8374111328125	1.516324890136719	0.272816650390625	2.9664609375	1.498409851074219	0.25330029296875	3.11123876953125	1.2632451171875	0.310718505859375	2.96769775390625	1.210376571655273	0.13194677734375	2.91792529296875	1.289902587890625	0.08738562011718751
284	9.433333999999999	2.842079833984375	1.015122055053711	0.260628173828125	2.82572216796875	1.191183471679687	0.2477193603515625	2.8128857421875	1.332248931884766	0.25267578125	2.81689111328125	1.546056396484375	0.281267333984375	2.7831328125	1.510948089599609	0.281777099609375	2.643510009765625	1.487469390869141	0.293394775390625	2.4910908203125	1.282977447509766	0.3952021484375	2.64399267578125	1.196775848388672	0.2458221435546875	2.72643505859375	1.179929016113281	0.2913876953125	2.7380615234375	1.1837138671875	0.1847073974609375	2.743093505859375	1.204312072753906	0.16835888671875	2.849474609375	1.510230377197266	0.2733740234375	2.97690576171875	1.492335662841797	0.25055859375	3.11232470703125	1.250883239746094	0.291251953125	2.95616796875	1.207737670898438	0.1232314453125	2.85563232421875	1.229391357421875	0.116953369140625
285	9.466667000000001	2.846248046875	1.012113815307617	0.26297021484375	2.828080078125	1.187467575073242	0.25351025390625	2.8137216796875	1.327790222167969	0.258397705078125	2.81848583984375	1.5406318359375	0.287259033203125	2.784647705078125	1.50588134765625	0.2870634765625	2.644942138671875	1.484800598144531	0.29410595703125	2.486501953125	1.281697998046875	0.38590673828125	2.647220947265625	1.194000473022461	0.24749609375	2.729726806640625	1.175413436889648	0.29139697265625	2.744323974609375	1.176099166870117	0.185472412109375	2.7479013671875	1.209080215454102	0.177591552734375	2.85085498046875	1.504764343261719	0.2799755859375	2.97601123046875	1.481499816894531	0.252937744140625	3.1057744140625	1.241166122436523	0.30806396484375	2.9591318359375	1.210519546508789	0.1303626708984375	2.859421875	1.232572616577148	0.12044580078125
286	9.5	2.85083837890625	1.002139869689942	0.26125244140625	2.833236328125	1.177433822631836	0.2529755859375	2.819109375	1.317683898925781	0.2563056640625	2.82566162109375	1.530825866699219	0.280650146484375	2.79158837890625	1.496380493164063	0.28134521484375	2.651952392578125	1.475141845703125	0.286068115234375	2.4874072265625	1.278425598144531	0.3801943359375	2.64930078125	1.191930892944336	0.242779052734375	2.729635498046875	1.173693252563476	0.29048291015625	2.750446044921875	1.175718246459961	0.18572802734375	2.75751953125	1.203436965942383	0.179784912109375	2.85768310546875	1.4945966796875	0.273971435546875	2.98088671875	1.4694228515625	0.240960693359375	3.11050341796875	1.230125747680664	0.29943359375	2.9627626953125	1.208239791870117	0.121650390625	2.863361083984375	1.232315994262695	0.1149112548828125
287	9.533334	2.8532158203125	0.9978942794799804	0.25747900390625	2.836638916015625	1.173269409179688	0.252611572265625	2.823315673828125	1.313494995117187	0.2552890625	2.82734521484375	1.526571533203125	0.279186279296875	2.79366748046875	1.491791381835938	0.27964453125	2.6539228515625	1.471832336425781	0.283056884765625	2.486502197265625	1.278088745117187	0.377621826171875	2.6475947265625	1.190041122436523	0.240568359375	2.7323154296875	1.171240966796875	0.279501953125	2.75746484375	1.173521835327148	0.1757991943359375	2.7611015625	1.195304702758789	0.177152099609375	2.859788330078125	1.490704833984375	0.272891845703125	2.984498046875	1.468065979003906	0.2444384765625	3.1161328125	1.228606430053711	0.29626611328125	2.96469580078125	1.210417068481445	0.1214510498046875	2.8655	1.235053817749023	0.11499951171875
288	9.566666999999999	2.85046142578125	0.9941461944580078	0.25201171875	2.8326943359375	1.169184295654297	0.2484237060546875	2.8186064453125	1.309120086669922	0.2517567138671875	2.82055029296875	1.522137634277344	0.2736270751953125	2.787294921875	1.487060119628906	0.274656005859375	2.647803955078125	1.468999694824219	0.2845699462890625	2.4865009765625	1.271379699707031	0.3806180419921875	2.643727783203125	1.183676116943359	0.239458740234375	2.72961376953125	1.167281661987305	0.276555419921875	2.7565947265625	1.173014617919922	0.173605224609375	2.754748046875	1.195748168945312	0.1736011962890625	2.853278076171875	1.486608093261719	0.267429931640625	2.97787548828125	1.462651184082031	0.2404422607421875	3.12807470703125	1.236573638916016	0.2993026123046875	3.01232568359375	1.205966796875	0.1009674072265625	2.91122705078125	1.221382629394531	0.1006962890625
289	9.599999999999998	2.848392822265625	0.9879911575317383	0.2499268798828125	2.8317451171875	1.162642639160156	0.2452978515625	2.81858837890625	1.3023125	0.2475968017578125	2.82311669921875	1.514792602539063	0.2687081298828125	2.7895009765625	1.480238159179688	0.269664306640625	2.65024609375	1.463530822753906	0.2799156494140625	2.48738818359375	1.269503356933594	0.3785665283203125	2.640845458984375	1.175575042724609	0.2382550048828125	2.726254638671875	1.160486572265625	0.2763436279296875	2.7507724609375	1.169446014404297	0.173301513671875	2.7532265625	1.191950622558594	0.1762139892578125	2.85533642578125	1.478923828125	0.26283056640625	2.97959765625	1.453014282226563	0.2378341064453125	3.13662060546875	1.231370056152344	0.2920703125	3.03100146484375	1.195313903808594	0.08975891113281249	2.92962744140625	1.206516326904297	0.090595458984375
290	9.633333999999998	2.85049755859375	0.9848914337158203	0.250503173828125	2.833556640625	1.159620361328125	0.2450093994140625	2.820151611328125	1.299374420166016	0.2470950927734375	2.82564111328125	1.511976745605469	0.2683489990234375	2.791819580078125	1.477568176269531	0.26908984375	2.6522890625	1.462623352050781	0.2797376708984375	2.489964111328125	1.268776885986328	0.380161865234375	2.64319677734375	1.174433776855469	0.239608154296875	2.72953955078125	1.159919372558594	0.275949462890625	2.75338720703125	1.1686630859375	0.1726507568359375	2.75611279296875	1.190985595703125	0.1774930419921875	2.857735595703125	1.475920043945313	0.2626419677734375	2.98114892578125	1.448735229492188	0.2344991455078125	3.140752685546875	1.229814605712891	0.293134521484375	3.04075927734375	1.184449096679687	0.0896458740234375	2.939306396484375	1.195378356933594	0.08717529296875
291	9.666667	2.851421630859375	0.9853631057739258	0.258292724609375	2.834279296875	1.160028610229492	0.2529654541015625	2.8205361328125	1.299709716796875	0.2551180419921875	2.8266123046875	1.512109497070313	0.2776065673828125	2.79260791015625	1.477893615722656	0.2772923583984375	2.6527900390625	1.464854187011719	0.2859718017578125	2.4899189453125	1.269576110839844	0.3824564208984375	2.646111328125	1.17400749206543	0.2461561279296875	2.73062353515625	1.1579267578125	0.2859127197265625	2.7521005859375	1.163233993530273	0.181892822265625	2.756017578125	1.18827229309082	0.1820731201171875	2.858640869140625	1.475916198730469	0.2725467529296875	2.983033203125	1.450338928222656	0.2475479736328125	3.14274365234375	1.23298567199707	0.3111507568359375	3.0531396484375	1.183624099731445	0.1038599853515625	2.951752197265625	1.192589920043945	0.09660485839843749
292	9.699999999999999	2.847897216796875	0.9802718276977539	0.252537353515625	2.831129638671875	1.155436584472656	0.246899169921875	2.81782568359375	1.295508728027344	0.250474853515625	2.82417822265625	1.508652069091797	0.27122802734375	2.790128662109375	1.474306304931641	0.2719818115234375	2.65042919921875	1.461085235595703	0.28646923828125	2.49173193359375	1.262372497558594	0.3849322509765625	2.64703857421875	1.166370910644531	0.2469093017578125	2.731496337890625	1.150495590209961	0.2874622802734375	2.74969140625	1.154395889282227	0.1824674072265625	2.752052001953125	1.180612213134766	0.1773079833984375	2.85621044921875	1.472358367919922	0.2656793212890625	2.98080615234375	1.44730581665039	0.2393994140625	3.1412822265625	1.233015380859375	0.3137906494140625	3.05366845703125	1.175210815429687	0.1071417236328125	2.95256201171875	1.187335266113281	0.0971995849609375
293	9.733333999999999	2.85069287109375	0.9831484832763672	0.260680419921875	2.832838623046875	1.158378479003906	0.2553616943359375	2.81867431640625	1.298509094238281	0.2583958740234375	2.82085546875	1.511835205078125	0.2801407470703125	2.78746142578125	1.476788208007813	0.2807938232421875	2.647518310546875	1.463417541503906	0.294	2.490608642578125	1.2624658203125	0.3914736328125	2.64500341796875	1.166311309814453	0.25219091796875	2.7271494140625	1.148976028442383	0.29688818359375	2.74882373046875	1.149136642456055	0.1923831787109375	2.7513583984375	1.177417343139648	0.1858204345703125	2.853617919921875	1.476174438476562	0.274365234375	2.97749169921875	1.451919250488281	0.24369970703125	3.14119775390625	1.241329635620117	0.322447509765625	3.0545224609375	1.176565017700195	0.11723291015625	2.9534833984375	1.189093002319336	0.1061990966796875
294	9.766666999999998	2.851763671875	0.9831315460205078	0.257367431640625	2.83438720703125	1.15824951171875	0.25159375	2.820508056640625	1.298271942138672	0.2554539794921875	2.82428857421875	1.511816253662109	0.2726138916015625	2.7906640625	1.477069122314453	0.274043212890625	2.651009033203125	1.462977630615234	0.2882674560546875	2.49092578125	1.264917877197266	0.3858717041015625	2.6476884765625	1.167187072753906	0.2507017822265625	2.731473388671875	1.148452514648437	0.2914510498046875	2.74744091796875	1.145513076782227	0.1860528564453125	2.749905517578125	1.178194488525391	0.1805499267578125	2.856753662109375	1.475827362060547	0.2675799560546875	2.98163330078125	1.453012664794922	0.2405570068359375	3.14728076171875	1.243821258544922	0.3181566162109375	3.05919873046875	1.177692077636719	0.1141953125	2.95810009765625	1.189708129882812	0.1039459228515625
295	9.800000000000001	2.848290771484375	0.9822014541625976	0.2593394775390625	2.83109521484375	1.15719450378418	0.249803466796875	2.8175595703125	1.29721337890625	0.255296875	2.8202109375	1.510566528320312	0.2751632080078125	2.786802734375	1.475596374511719	0.2764232177734375	2.64742529296875	1.459236877441406	0.291106689453125	2.491072509765625	1.262817749023438	0.3977484130859375	2.64382763671875	1.16709880065918	0.256633544921875	2.72659521484375	1.147816375732422	0.2991942138671875	2.7406787109375	1.139853546142578	0.193773681640625	2.74228271484375	1.175477554321289	0.184415283203125	2.852850830078125	1.474837829589844	0.2694012451171875	2.97789013671875	1.453030639648437	0.2422098388671875	3.14143603515625	1.242592971801758	0.3210106201171875	3.054296875	1.177331192016602	0.11633349609375	2.95321142578125	1.189239669799805	0.1057132568359375
296	9.833334000000001	2.84804150390625	0.9810306243896484	0.2626221923828125	2.83102978515625	1.1565244140625	0.2506488037109375	2.8177724609375	1.297105621337891	0.2552861328125	2.81972509765625	1.511371276855469	0.27361328125	2.78627685546875	1.476200500488281	0.2748624267578125	2.64662451171875	1.45996435546875	0.29175146484375	2.490444091796875	1.262262542724609	0.3987684326171875	2.64585595703125	1.167336029052734	0.258695556640625	2.72952783203125	1.148670074462891	0.3005133056640625	2.7399892578125	1.141025756835937	0.194265869140625	2.74302978515625	1.172359069824219	0.1824552001953125	2.852619140625	1.475557006835937	0.2683807373046875	2.979827880859375	1.454094055175781	0.25028173828125	3.145038818359375	1.241704040527344	0.3236898193359375	3.0593466796875	1.180053802490234	0.11636083984375	2.95763671875	1.188797943115234	0.1051199951171875
297	9.866667	2.847116455078125	0.980875717163086	0.260631591796875	2.8303759765625	1.156151611328125	0.2497545166015625	2.8173662109375	1.296497467041016	0.254592041015625	2.8168408203125	1.51040478515625	0.2727305908203125	2.78389404296875	1.474891662597656	0.27426025390625	2.64459326171875	1.458935974121094	0.2921824951171875	2.4936513671875	1.261298858642578	0.4054150390625	2.6432880859375	1.166559448242187	0.2597078857421875	2.72800244140625	1.148463714599609	0.2992294921875	2.73888720703125	1.14006721496582	0.1932723388671875	2.73788427734375	1.170820648193359	0.1802733154296875	2.85006982421875	1.47505419921875	0.267275146484375	2.976979736328125	1.456069763183594	0.24621435546875	3.145822509765625	1.252708831787109	0.33370068359375	3.0632158203125	1.182565368652344	0.128290283203125	2.9623642578125	1.185086944580078	0.110041259765625
298	9.899999999999999	2.85101513671875	0.9811752777099609	0.2618048095703125	2.8341474609375	1.156584533691406	0.24946142578125	2.82084619140625	1.297058868408203	0.2552943115234375	2.81891357421875	1.511362426757813	0.2720823974609375	2.7861337890625	1.475608459472656	0.27367626953125	2.646933349609375	1.4579169921875	0.2922646484375	2.49441943359375	1.261260772705078	0.405998291015625	2.64655859375	1.167421722412109	0.2618143310546875	2.731219482421875	1.14945036315918	0.301818115234375	2.738482666015625	1.140914566040039	0.1954156494140625	2.73870556640625	1.161406616210938	0.17701611328125	2.85243212890625	1.476135498046875	0.267013427734375	2.97978515625	1.456008728027344	0.248784423828125	3.14106494140625	1.242828643798828	0.327983154296875	3.05977001953125	1.176727874755859	0.12036181640625	2.95877587890625	1.186086456298828	0.104495849609375
299	9.933333999999999	2.847267578125	0.9797270050048829	0.264084716796875	2.82994775390625	1.154960983276367	0.2518013916015625	2.81633642578125	1.295303833007813	0.2574801025390625	2.813980224609375	1.509521850585938	0.273177978515625	2.78133349609375	1.473719055175781	0.27522314453125	2.6425224609375	1.45595068359375	0.295729736328125	2.4943095703125	1.259747741699219	0.41528271484375	2.642721923828125	1.165779861450195	0.2676190185546875	2.728426025390625	1.148448165893555	0.305451904296875	2.73152001953125	1.139114593505859	0.198995361328125	2.73220947265625	1.15844792175293	0.1801004638671875	2.84752294921875	1.474382995605469	0.2680167236328125	2.9749248046875	1.4560498046875	0.2489595947265625	3.13818017578125	1.247701705932617	0.33584912109375	3.05746044921875	1.176486282348633	0.12989990234375	2.956978515625	1.185357467651367	0.1112501220703125
300	9.966667000000001	2.842916748046875	0.9797360763549805	0.261830078125	2.8293447265625	1.156047927856445	0.2501824951171875	2.81872119140625	1.297264282226563	0.25432666015625	2.81878564453125	1.512443664550781	0.268689453125	2.7856201171875	1.476878723144531	0.271075927734375	2.64671826171875	1.456746032714844	0.292637451171875	2.494899658203125	1.263051940917969	0.41422802734375	2.639365234375	1.158461654663086	0.2683841552734375	2.72541845703125	1.142305648803711	0.3068939208984375	2.726498046875	1.136850448608398	0.1997041015625	2.730114501953125	1.15561393737793	0.1810595703125	2.852052734375	1.476761047363281	0.26363671875	2.981279541015625	1.460939636230469	0.252899658203125	3.13762939453125	1.242131759643555	0.32975341796875	3.06107177734375	1.177764114379883	0.1189737548828125	2.95915478515625	1.182331893920898	0.1048704833984375
301	10	2.845996337890625	0.982559341430664	0.265677734375	2.82951806640625	1.158680862426758	0.2478389892578125	2.81689697265625	1.300174987792969	0.2525147705078125	2.8171689453125	1.515892395019531	0.2690909423828125	2.78390380859375	1.48020068359375	0.2714090576171875	2.645005859375	1.458021728515625	0.2939820556640625	2.495460205078125	1.263464416503906	0.418964599609375	2.63738330078125	1.161948745727539	0.2673896484375	2.7236982421875	1.14507356262207	0.3057720947265625	2.7247666015625	1.13826350402832	0.1983125	2.72786328125	1.156730758666992	0.179266357421875	2.85048486328125	1.480137145996094	0.2633790283203125	2.97958251953125	1.461596313476563	0.250515380859375	3.133143798828125	1.23944172668457	0.3266728515625	3.054600341796875	1.177850387573242	0.1149627685546875	2.9524765625	1.183926864624024	0.1004998779296875
302	10.033334	2.836640380859375	0.9731275405883789	0.26653466796875	2.8218115234375	1.148445846557617	0.24585888671875	2.81039892578125	1.289563781738281	0.2495548095703125	2.810923095703125	1.504713134765625	0.26321630859375	2.77778466796875	1.469200805664062	0.2663187255859375	2.64042578125	1.449912109375	0.296490966796875	2.49359423828125	1.257187866210937	0.4253165283203125	2.6302333984375	1.156480361938476	0.2696544189453125	2.718203125	1.138144027709961	0.3023328857421875	2.71098876953125	1.131806594848633	0.195466552734375	2.7135283203125	1.147332229614258	0.1750684814453125	2.844048095703125	1.468994201660156	0.2576761474609375	2.9725478515625	1.450857238769531	0.2431080322265625	3.14672314453125	1.249558670043945	0.3286422119140625	3.038267578125	1.278444458007812	0.1241983642578125	2.93734326171875	1.290974731445313	0.1081746826171875
303	10.066667	2.836784423828125	0.9737367782592773	0.2732332763671875	2.819087890625	1.149990859985352	0.255722900390625	2.8056044921875	1.291515380859375	0.262031494140625	2.80488330078125	1.507979431152344	0.270111328125	2.77194970703125	1.472166198730469	0.2750546875	2.63454345703125	1.449678039550781	0.305991943359375	2.4942705078125	1.253014236450195	0.438913818359375	2.62485546875	1.152703414916992	0.2763170166015625	2.713416015625	1.13431575012207	0.3087127685546875	2.703353515625	1.127273849487305	0.201603759765625	2.70814794921875	1.142180404663086	0.1809451904296875	2.83827294921875	1.472182067871094	0.264582763671875	2.9665390625	1.452694702148438	0.24495751953125	3.11440087890625	1.230364608764648	0.332314208984375	2.9894794921875	1.273657409667969	0.138827392578125	2.909512451171875	1.306259521484375	0.0818741455078125
304	10.1	2.82765673828125	0.972858383178711	0.27117529296875	2.810447509765625	1.150904113769531	0.256837646484375	2.798242431640625	1.293555603027344	0.26592578125	2.79472265625	1.511892883300781	0.2679522705078125	2.7619765625	1.475521179199219	0.2739068603515625	2.62443115234375	1.455097534179687	0.3105023193359375	2.49052490234375	1.259720458984375	0.4559595947265625	2.61069384765625	1.157116027832031	0.284328125	2.7026630859375	1.137224853515625	0.307287109375	2.68316015625	1.129452056884766	0.2006478271484375	2.6858369140625	1.146263305664063	0.1810452880859375	2.82884912109375	1.476096069335938	0.2634312744140625	2.95980517578125	1.458639343261719	0.2568270263671875	3.143521728515625	1.274507080078125	0.36887890625	3.033252197265625	1.268756225585937	0.1600247802734375	2.96613916015625	1.322545959472656	0.1010482177734375
305	10.133334	2.817972412109375	0.9698652954101562	0.266204345703125	2.803326904296875	1.149338073730469	0.2561468505859375	2.794630615234375	1.292692962646484	0.2688726806640625	2.78698583984375	1.51194482421875	0.262723388671875	2.75519873046875	1.475100463867188	0.27206103515625	2.618970947265625	1.459145263671875	0.3175653076171875	2.490438720703125	1.2640166015625	0.47067626953125	2.597637939453125	1.153854553222656	0.2936279296875	2.691390625	1.132183563232422	0.3083359375	2.671397216796875	1.123423919677734	0.20130712890625	2.670337158203125	1.139896423339844	0.185839111328125	2.821642333984375	1.476405212402344	0.2575137939453125	2.95276171875	1.458792297363281	0.24441650390625	3.144244384765625	1.282416900634766	0.35950537109375	3.0395947265625	1.259488220214844	0.1476165771484375	2.956546875	1.298681945800781	0.09709790039062501
306	10.166667	2.809305908203125	0.9728979797363281	0.2671715087890625	2.795936767578125	1.15337760925293	0.2593250732421875	2.78931787109375	1.297332397460937	0.2736375732421875	2.78185009765625	1.517430358886719	0.2639456787109375	2.750231201171875	1.480676147460938	0.2751781005859375	2.61571728515625	1.463082336425781	0.3267921142578125	2.4890830078125	1.27019873046875	0.4864388427734375	2.584479248046875	1.153196212768555	0.3056942138671875	2.67870947265625	1.128939895629883	0.3152572021484375	2.655640625	1.119975875854492	0.2083720703125	2.65452880859375	1.136145523071289	0.1948433837890625	2.81636181640625	1.481556762695313	0.2580047607421875	2.9473896484375	1.46247119140625	0.24075732421875	3.1604462890625	1.296194152832031	0.3339947509765625	3.01768017578125	1.255785049438477	0.147295654296875	2.9551904296875	1.307604125976563	0.0802728271484375
307	10.2	2.800488037109375	0.9936128158569336	0.2552047119140625	2.783001220703125	1.171049545288086	0.246724365234375	2.775114501953125	1.312946594238281	0.2596240234375	2.777359130859375	1.530128967285156	0.2628184814453125	2.74644775390625	1.494647094726562	0.276619384765625	2.62093017578125	1.493034851074219	0.345170654296875	2.50909912109375	1.297782043457031	0.505838623046875	2.5895185546875	1.17660319519043	0.325011474609375	2.6804130859375	1.149849716186524	0.3075645751953125	2.650384033203125	1.140341018676758	0.2041448974609375	2.6498623046875	1.151631546020508	0.205733154296875	2.80825927734375	1.493803466796875	0.24993359375	2.932098876953125	1.497068420410156	0.2055943603515625	3.152065185546875	1.334930969238281	0.274079345703125	3.002754150390625	1.194289291381836	0.159413330078125	2.90683056640625	1.226949600219727	0.137215576171875
308	10.233334	2.782587646484375	1.00135009765625	0.2488892822265625	2.765531494140625	1.178562118530273	0.2403560791015625	2.75954833984375	1.320323791503906	0.253447265625	2.767090576171875	1.536875854492187	0.2630908203125	2.7367734375	1.501648132324219	0.2785098876953125	2.61826025390625	1.502259338378906	0.358200927734375	2.518095458984375	1.309316040039062	0.528375	2.5766640625	1.185197158813477	0.3416771240234375	2.6645185546875	1.156775466918945	0.314687255859375	2.62676220703125	1.148480224609375	0.2138948974609375	2.62658740234375	1.160461898803711	0.2175728759765625	2.795817626953125	1.50042529296875	0.246377685546875	2.9163046875	1.49845947265625	0.19402294921875	3.13895361328125	1.331853088378906	0.2364532470703125	2.986037841796875	1.179461288452148	0.1445111083984375	2.9035078125	1.242034622192383	0.1460911865234375
309	10.266667	2.761398681640625	1.006558212280273	0.25540380859375	2.74175048828125	1.183947601318359	0.2543956298828125	2.737339599609375	1.325554962158203	0.2713232421875	2.7502734375	1.54208740234375	0.282225830078125	2.72071728515625	1.507258270263672	0.300052001953125	2.60983544921875	1.505008392333985	0.39033984375	2.525177734375	1.311522369384766	0.5687280273437501	2.56303369140625	1.181511962890625	0.380308837890625	2.64369970703125	1.153444564819336	0.335755615234375	2.60661328125	1.144781982421875	0.234589111328125	2.602662109375	1.154656524658203	0.2501314697265625	2.776624755859375	1.505205657958984	0.2626005859375	2.8917373046875	1.491655975341797	0.2003564453125	3.116706787109375	1.325207305908203	0.232433837890625	2.93459423828125	1.217223876953125	0.1305322265625	2.87897607421875	1.294681060791016	0.08972424316406249
310	10.3	2.7605791015625	1.023283714294434	0.2546807861328125	2.73995947265625	1.200006683349609	0.25391357421875	2.73510986328125	1.341065795898438	0.2715594482421875	2.74952978515625	1.55669384765625	0.28485888671875	2.72104052734375	1.521803344726563	0.303845947265625	2.6169404296875	1.5198935546875	0.401234619140625	2.54141259765625	1.323078704833984	0.578751708984375	2.561507568359375	1.199614105224609	0.38418359375	2.6362939453125	1.167023147583008	0.3335169677734375	2.5956484375	1.159766479492188	0.233978271484375	2.59076513671875	1.170804885864258	0.25200830078125	2.774426025390625	1.52014208984375	0.2632056884765625	2.8807607421875	1.501427947998047	0.188744873046875	3.092255859375	1.316716552734375	0.191082763671875	2.902610595703125	1.204977355957031	0.1109803466796875	2.8285078125	1.275544860839844	0.096126220703125
311	10.333334	2.7485673828125	1.039190505981445	0.2413270263671875	2.730875	1.214444091796875	0.2485733642578125	2.7303623046875	1.353707061767578	0.2702318115234375	2.7591962890625	1.565187622070312	0.2919046630859375	2.730248779296875	1.5314951171875	0.3112120361328125	2.633758056640625	1.5164482421875	0.4132781982421875	2.56338134765625	1.323642242431641	0.5933902587890625	2.5864736328125	1.204048156738281	0.3992454833984375	2.620162109375	1.15974787902832	0.3220660400390625	2.60176416015625	1.168198974609375	0.217228271484375	2.602478515625	1.182154846191406	0.2649378662109375	2.779882568359375	1.52865576171875	0.2670457763671875	2.883206787109375	1.510153961181641	0.1904320068359375	3.07206201171875	1.312890075683594	0.1371749267578125	2.87136669921875	1.203198760986328	0.0977332763671875	2.776095703125	1.233208160400391	0.1205262451171875
312	10.366667	2.740334716796875	1.039239929199219	0.2391317138671875	2.7238828125	1.216282867431641	0.2450653076171875	2.72591162109375	1.357145324707031	0.2646077880859375	2.75779296875	1.569872497558594	0.2891241455078125	2.73108984375	1.535253479003906	0.3109749755859375	2.6466982421875	1.523190673828125	0.4252259521484375	2.59066455078125	1.318460876464844	0.6009608154296875	2.60367236328125	1.208347549438477	0.3979862060546875	2.60737841796875	1.171685531616211	0.3093155517578125	2.60177685546875	1.171308380126953	0.201711181640625	2.59733837890625	1.186765548706055	0.2614808349609375	2.77542578125	1.533806579589844	0.2606197509765625	2.8692177734375	1.5173349609375	0.170454345703125	3.05835498046875	1.326901123046875	0.08799755859375	2.87438671875	1.18197737121582	0.0909036865234375	2.7903017578125	1.233280899047852	0.1223204345703125
313	10.4	2.73648779296875	1.039569358825684	0.2337130126953125	2.72564892578125	1.217545715332031	0.2384354248046875	2.73239794921875	1.358800354003906	0.2567518310546875	2.762735107421875	1.572052856445312	0.2835491943359375	2.73933349609375	1.536186767578125	0.3073704833984375	2.66854443359375	1.514794860839844	0.4296739501953125	2.62987890625	1.306780517578125	0.6073489990234375	2.619858154296875	1.210923614501953	0.3964385986328125	2.6043955078125	1.176849334716797	0.3077349853515625	2.60021484375	1.185297149658203	0.200114990234375	2.59742138671875	1.190024841308594	0.2609307861328125	2.77774462890625	1.537055786132812	0.2521363525390625	2.8526435546875	1.527129150390625	0.144528564453125	3.028274658203125	1.34452587890625	0.0218148193359375	2.86218359375	1.182227142333984	0.056673583984375	2.7733466796875	1.210404754638672	0.1020513916015625
314	10.433334	2.73074755859375	0.9977876434326172	0.260609619140625	2.722716064453125	1.176538772583008	0.2580570068359375	2.73233642578125	1.318777984619141	0.2699764404296875	2.764276123046875	1.533296875	0.2895738525390625	2.74350439453125	1.497715850830078	0.3164002685546875	2.685191162109375	1.472010650634766	0.4448487548828125	2.666619140625	1.262859039306641	0.6257967529296875	2.620762939453125	1.184624435424805	0.4115545654296875	2.6019814453125	1.149385650634766	0.3236090087890625	2.5991591796875	1.147670837402344	0.215275390625	2.595220947265625	1.166646484375	0.2743863525390625	2.77625244140625	1.497624542236328	0.25737451171875	2.8317099609375	1.482199432373047	0.1386849365234375	2.974545166015625	1.289118438720703	-0.0099217529296875	2.8210234375	1.125586547851563	0.062123046875	2.74767431640625	1.168123382568359	0.122338134765625
315	10.466667	2.72571826171875	0.9904168510437011	0.2593857421875	2.717020751953125	1.167271133422852	0.2472230224609375	2.7256396484375	1.308851776123047	0.2509166259765625	2.755847900390625	1.520065612792969	0.284469482421875	2.73781494140625	1.482444519042969	0.309712158203125	2.68102197265625	1.443428894042969	0.434120361328125	2.72113623046875	1.255019744873047	0.630263427734375	2.639677734375	1.194353881835938	0.42307958984375	2.60380419921875	1.164789947509766	0.339318115234375	2.590474609375	1.148869338989258	0.233845947265625	2.5967578125	1.188029815673828	0.28834033203125	2.7657265625	1.487479248046875	0.2490673828125	2.807103515625	1.470966857910156	0.1260538330078125	2.925680419921875	1.290939086914062	-0.05281884765625	2.800764892578125	1.11916276550293	0.0445791015625	2.74270068359375	1.162153045654297	0.1181959228515625
316	10.5	2.72536474609375	0.9914775390625	0.2564378662109375	2.714148681640625	1.167176223754883	0.238283447265625	2.719630859375	1.308536529541016	0.235461181640625	2.755345703125	1.517845947265625	0.2715653076171875	2.739111328125	1.479872467041015	0.2972347412109375	2.6886015625	1.438577606201172	0.4231549072265625	2.7606962890625	1.244999298095703	0.6033983154296875	2.6260869140625	1.1788671875	0.4288961181640625	2.57471875	1.127811935424805	0.3666031494140625	2.62365087890625	1.102479614257813	0.2746514892578125	2.58941796875	1.14820832824707	0.2913104248046875	2.7616689453125	1.486197784423828	0.234718017578125	2.7887509765625	1.473941986083984	0.107682861328125	2.88696337890625	1.289332641601562	-0.077525390625	2.78754296875	1.112998153686523	0.0378638916015625	2.7392265625	1.160744369506836	0.1151007080078125
317	10.533334	2.727232421875	0.989504165649414	0.2633861083984375	2.7153154296875	1.164093322753906	0.241021484375	2.72026123046875	1.304871276855469	0.2340284423828125	2.758614501953125	1.512933837890625	0.2704930419921875	2.74339013671875	1.474902038574219	0.296397705078125	2.67613916015625	1.429989044189453	0.4123411865234375	2.769220703125	1.197096069335938	0.5208319091796875	2.58915869140625	1.161214584350586	0.3833797607421875	2.54351220703125	1.086024467468262	0.3469134521484375	2.629816162109375	1.103363739013672	0.286348388671875	2.6108173828125	1.153179077148438	0.2472725830078125	2.763078857421875	1.481739837646484	0.23319873046875	2.776640625	1.473194793701172	0.1041446533203125	2.85479833984375	1.286215240478516	-0.08678942871093751	2.7752919921875	1.107832061767578	0.0389141845703125	2.73667578125	1.156483734130859	0.12048193359375
318	10.566667	2.725164306640625	0.9854922561645508	0.2596827392578125	2.715510009765625	1.158764038085937	0.2359195556640625	2.72153759765625	1.298377960205078	0.22694580078125	2.757267333984375	1.504643707275391	0.26710888671875	2.7426162109375	1.466220611572266	0.2921058349609375	2.671204833984375	1.409522552490234	0.3988033447265625	2.779509765625	1.189415008544922	0.5147103271484375	2.59353076171875	1.156592239379883	0.3874725341796875	2.54322509765625	1.088488723754883	0.3454102783203125	2.6291318359375	1.105789688110351	0.2856148681640625	2.609802734375	1.156065795898437	0.2503463134765625	2.762017578125	1.474447570800781	0.2294844970703125	2.7725615234375	1.471794342041016	0.1008250732421875	2.826892578125	1.28939306640625	-0.0996773681640625	2.765095703125	1.105338043212891	0.0247451171875	2.7348642578125	1.14947770690918	0.1113468017578125
319	10.6	2.729547607421875	0.9810208511352539	0.2600272216796875	2.7210810546875	1.153859909057617	0.2364451904296875	2.72319873046875	1.292881896972656	0.2237025146484375	2.756355712890625	1.499579345703125	0.260385986328125	2.7426845703125	1.461410827636719	0.2860482177734375	2.6759072265625	1.397786193847656	0.3912896728515625	2.77273779296875	1.176216110229492	0.5125770263671875	2.587314453125	1.157729644775391	0.3828570556640625	2.54350341796875	1.085788009643555	0.340541748046875	2.633924560546875	1.104322708129883	0.288876708984375	2.615293212890625	1.156819580078125	0.2487264404296875	2.76098681640625	1.469024108886719	0.2232225341796875	2.769721435546875	1.467826904296875	0.0947860107421875	2.820954345703125	1.284756134033203	-0.104802734375	2.7651591796875	1.100780075073242	0.021308837890625	2.7371494140625	1.144253952026367	0.108640380859375
320	10.633334	2.711960693359375	0.973528823852539	0.244039306640625	2.711456298828125	1.146330871582031	0.2227752685546875	2.72255810546875	1.284712768554688	0.2127308349609375	2.76804638671875	1.487513580322266	0.253875244140625	2.754175537109375	1.449254852294922	0.2790133056640625	2.690943115234375	1.385467529296875	0.3857613525390625	2.776268798828125	1.15532177734375	0.4974805908203125	2.5596171875	1.119975387573242	0.4422933349609375	2.53256005859375	1.082098999023438	0.3606595458984375	2.595974609375	1.129121047973633	0.2907503662109375	2.58731298828125	1.144891448974609	0.3084407958984375	2.768808349609375	1.458225219726562	0.2156209716796875	2.77300390625	1.464328094482422	0.0874937744140625	2.80092529296875	1.285552947998047	-0.1193067626953125	2.745248046875	1.100606506347656	0.004115478515625	2.723043212890625	1.139383422851562	0.09489587402343749
321	10.666667	2.71089306640625	0.9746072540283203	0.24675390625	2.712763427734375	1.146745544433594	0.2238883056640625	2.722211181640625	1.284659301757813	0.2110380859375	2.76326416015625	1.488121215820313	0.2507686767578125	2.7485859375	1.450232482910156	0.275775634765625	2.6885126953125	1.381945495605469	0.381088623046875	2.776060302734375	1.15480696105957	0.495544921875	2.56362548828125	1.091702056884766	0.4524169921875	2.545537353515625	1.061766143798828	0.365455810546875	2.58339599609375	1.119269409179688	0.2859384765625	2.58951513671875	1.135583465576172	0.3259178466796875	2.76627294921875	1.458276245117188	0.2132169189453125	2.77809033203125	1.465999328613281	0.08598535156250001	2.8193984375	1.291102661132812	-0.1209571533203125	2.75546044921875	1.110251647949219	0.0034388427734375	2.72505859375	1.144526290893555	0.093363037109375
322	10.7	2.710861328125	0.974738510131836	0.24693115234375	2.71277587890625	1.146866897583008	0.2239345703125	2.72224072265625	1.284776672363281	0.2109844970703125	2.76315576171875	1.488281677246094	0.2506881103515625	2.74846240234375	1.450394409179687	0.2756927490234375	2.6883701171875	1.382141479492188	0.381025390625	2.776210693359375	1.155308395385742	0.49589111328125	2.56390625	1.091727890014649	0.4527646484375	2.54612109375	1.061451080322266	0.365854248046875	2.583751953125	1.119022964477539	0.2862720947265625	2.589697265625	1.135276123046875	0.3261290283203125	2.766224609375	1.458421997070313	0.2131502685546875	2.7782021484375	1.46613916015625	0.0859273681640625	2.82001611328125	1.291317260742187	-0.12099365234375	2.755881591796875	1.110243942260742	0.00299658203125	2.72502001953125	1.144180694580078	0.0928978271484375
323	10.733334	2.74229736328125	0.979804344177246	0.2575052490234375	2.731395263671875	1.151095825195313	0.2298101806640625	2.7302421875	1.289084991455078	0.213191162109375	2.7524072265625	1.496452606201172	0.248825439453125	2.7401025390625	1.458009002685547	0.2743642578125	2.68408544921875	1.385891784667969	0.379569091796875	2.77538671875	1.165116470336914	0.5038427734374999	2.56513134765625	1.093215538024902	0.462490234375	2.5516494140625	1.053820823669434	0.378395263671875	2.589361572265625	1.109984237670898	0.297700927734375	2.6011103515625	1.127512329101563	0.337840576171875	2.75929931640625	1.466050598144531	0.2121732177734375	2.77634619140625	1.471714416503906	0.085280029296875	2.84628564453125	1.29661181640625	-0.11406689453125	2.79057861328125	1.112257019042969	0.00962109375	2.7513515625	1.144165374755859	0.09709497070312501
324	10.766667	2.745689208984375	0.9785061950683593	0.2552283935546875	2.73442578125	1.150451034545898	0.22621240234375	2.732868408203125	1.288979309082031	0.208259765625	2.7525654296875	1.497529541015625	0.24481201171875	2.73998974609375	1.45874755859375	0.2701600341796875	2.681031494140625	1.384364196777344	0.373092529296875	2.773443603515625	1.159010208129883	0.491135986328125	2.55686865234375	1.095757522583008	0.464670166015625	2.53733740234375	1.048983322143555	0.385134765625	2.58006982421875	1.105362701416016	0.306419921875	2.599686279296875	1.125060104370117	0.34321875	2.76054248046875	1.467089233398438	0.2080909423828125	2.78301123046875	1.473678283691406	0.08142919921875	2.85320947265625	1.296829711914063	-0.1182041015625	2.7898095703125	1.117077476501465	0.010600341796875	2.748253173828125	1.132872665405273	0.101901611328125
325	10.8	2.74401416015625	0.9771171188354493	0.25273046875	2.732798828125	1.148777099609375	0.22442578125	2.72937744140625	1.286878845214844	0.205939453125	2.7490546875	1.494587738037109	0.244412353515625	2.73595458984375	1.455734985351562	0.269171875	2.677037109375	1.380856658935547	0.371330322265625	2.773427734375	1.161179977416992	0.495323486328125	2.558534912109375	1.093147308349609	0.471603515625	2.53800830078125	1.049854187011719	0.390616943359375	2.574249755859375	1.104548866271973	0.307885009765625	2.59478515625	1.123012504577637	0.347659912109375	2.757545166015625	1.464484893798828	0.2076739501953125	2.785031494140625	1.472438262939453	0.0823873291015625	2.858765869140625	1.296432647705078	-0.1158399658203125	2.790712158203125	1.116652366638184	0.009565917968750001	2.747251953125	1.132100891113281	0.0997750244140625
326	10.833334	2.70585693359375	0.97672021484375	0.249037353515625	2.714557373046875	1.14887809753418	0.221937744140625	2.727729248046875	1.286707275390625	0.204911376953125	2.766514892578125	1.490753112792969	0.2490908203125	2.7489287109375	1.452811096191406	0.2725303955078125	2.67308984375	1.383222717285156	0.367162109375	2.73509912109375	1.137667373657226	0.461561279296875	2.52529638671875	1.053919021606445	0.440802978515625	2.49396630859375	1.012715530395508	0.36212060546875	2.471791015625	0.9897291107177735	0.26137646484375	2.5662294921875	1.099914886474609	0.3365126953125	2.773115234375	1.460748596191406	0.211830810546875	2.80269921875	1.465909912109375	0.086758056640625	2.863272216796875	1.286318603515625	-0.1130467529296875	2.7687138671875	1.115184356689453	0.0075548095703125	2.724687255859375	1.130727401733398	0.0975750732421875
327	10.866667	2.70787646484375	0.9768709869384765	0.2509884033203125	2.71631787109375	1.149568115234375	0.2237796630859375	2.72960986328125	1.287831481933594	0.206849365234375	2.7690546875	1.492560760498047	0.25042041015625	2.7513515625	1.454624603271484	0.274082763671875	2.67141748046875	1.386277008056641	0.3668658447265625	2.724562744140625	1.136224273681641	0.4571575927734375	2.5169052734375	1.046298675537109	0.4332755126953125	2.489637939453125	1.016554244995117	0.3478553466796875	2.4662890625	0.9904792175292969	0.24778955078125	2.567862060546875	1.096809234619141	0.3386068115234375	2.77555908203125	1.462321228027344	0.2131409912109375	2.80407958984375	1.466549743652344	0.08738085937499999	2.86373974609375	1.284785522460937	-0.1119013671875	2.767684814453125	1.113552536010742	0.008724609374999999	2.723066650390625	1.127988265991211	0.098989013671875
328	10.9	2.6864765625	0.9718545227050781	0.2393282470703125	2.70359814453125	1.143810302734375	0.2171241455078125	2.725255859375	1.280927734375	0.20570947265625	2.77640625	1.481868621826172	0.2499674072265625	2.755300048828125	1.445535278320313	0.27289404296875	2.66045703125	1.387603973388672	0.357381103515625	2.71736767578125	1.139445510864258	0.446867919921875	2.4950166015625	1.105784759521484	0.41983447265625	2.46229248046875	1.045625091552734	0.35539111328125	2.45533203125	1.001086822509766	0.2599810791015625	2.5605576171875	1.093511047363281	0.3202626953125	2.7823642578125	1.451163391113281	0.213270263671875	2.813260009765625	1.450092742919922	0.08861633300781251	2.86747265625	1.278245880126953	-0.1190875244140625	2.75984375	1.115367599487305	0.0013189697265625	2.719436767578125	1.137010833740234	0.09160107421874999
329	10.933334	2.72056689453125	0.9823742980957031	0.2454498291015625	2.721968505859375	1.155025207519531	0.220875244140625	2.73009375	1.293522094726562	0.2070545654296875	2.7613779296875	1.499411834716797	0.2479306640625	2.743236572265625	1.461693023681641	0.271252197265625	2.65144384765625	1.396722900390625	0.354199462890625	2.7279697265625	1.154835647583008	0.446968017578125	2.50554638671875	1.125690521240234	0.414064453125	2.4771474609375	1.050222305297852	0.365501708984375	2.48976123046875	0.9897931976318359	0.279792236328125	2.580193603515625	1.092605392456055	0.323747802734375	2.77097021484375	1.468640197753906	0.2120054931640625	2.8014345703125	1.469123657226562	0.08711279296875001	2.8769072265625	1.299428741455078	-0.1160283203125	2.78150439453125	1.129413665771484	0.00524365234375	2.7374375	1.14925700378418	0.09432958984375001
330	10.966667	2.6959228515625	0.9742898864746093	0.241585205078125	2.710174072265625	1.146935775756836	0.219669189453125	2.7287880859375	1.284800842285156	0.20810986328125	2.77655126953125	1.487019256591797	0.2525938720703125	2.755681640625	1.450342071533203	0.275412109375	2.66040234375	1.390257995605469	0.35840478515625	2.71625390625	1.138512298583984	0.44000244140625	2.49149609375	1.125009155273438	0.411130859375	2.45888037109375	1.053614318847656	0.358964111328125	2.46530859375	0.9945820922851563	0.2714505615234375	2.5645341796875	1.089183181762695	0.321207763671875	2.783395263671875	1.456261993408203	0.215953857421875	2.812543701171875	1.456621154785156	0.090582763671875	2.87726123046875	1.285705841064453	-0.1156871337890625	2.766682373046875	1.118363220214844	-0.00337548828125	2.722886474609375	1.140221206665039	0.08551635742187499
331	11	2.68670361328125	0.9723539123535156	0.237873779296875	2.7066689453125	1.14468896484375	0.2182037353515625	2.729978515625	1.281951782226562	0.2082454833984375	2.7864248046875	1.481246459960937	0.2555772705078125	2.764565673828125	1.444970977783203	0.2781007080078125	2.668702392578125	1.387962829589844	0.3625577392578125	2.701933349609375	1.126726257324219	0.4241392822265625	2.4766669921875	1.11165185546875	0.4006600341796875	2.44658056640625	1.058748474121094	0.3287091064453125	2.42671875	1.004763732910156	0.2399736328125	2.549358642578125	1.081156372070313	0.3160889892578125	2.791379638671875	1.450969177246094	0.218245361328125	2.820130859375	1.450139831542969	0.0927957763671875	2.866679931640625	1.28770703125	-0.1248822021484375	2.758325927734375	1.12353076171875	-0.0059627685546875	2.72445703125	1.150598663330078	0.0857764892578125
332	11.033334	2.6816318359375	0.9752897338867188	0.2337410888671875	2.704108642578125	1.146842864990234	0.2136837158203125	2.7319013671875	1.282995880126953	0.20476123046875	2.79277978515625	1.479470245361328	0.2559361572265625	2.77075732421875	1.443104095458984	0.2779012451171875	2.67212353515625	1.386561889648438	0.3588499755859375	2.70014453125	1.127042846679688	0.4270655517578125	2.477849609375	1.087622467041016	0.4095621337890625	2.45019970703125	1.045409942626953	0.3302421875	2.42660205078125	0.9996866760253906	0.238147216796875	2.5483681640625	1.08112255859375	0.318968994140625	2.796431640625	1.450164764404297	0.217837158203125	2.81810546875	1.449009674072266	0.09129064941406249	2.86358935546875	1.286540496826172	-0.1257435302734375	2.74881884765625	1.119654602050781	-0.0182333984375	2.71384130859375	1.148265228271484	0.07234375
333	11.066667	2.677568359375	0.97764111328125	0.230935791015625	2.703153564453125	1.148888977050781	0.2124825439453125	2.7312548828125	1.284907348632812	0.2030946044921875	2.79139892578125	1.481134155273438	0.25581787109375	2.7699072265625	1.444369689941406	0.2776158447265625	2.6744208984375	1.385632568359375	0.360680419921875	2.7104716796875	1.126994689941406	0.4281685791015625	2.49545068359375	1.056873413085937	0.4183995361328125	2.466443359375	1.026125457763672	0.33445751953125	2.4420400390625	0.9980130615234375	0.235781982421875	2.54218896484375	1.075578216552734	0.307381591796875	2.794777099609375	1.452312194824219	0.2173436279296875	2.82044482421875	1.453921752929688	0.09158837890625	2.85928955078125	1.293696166992187	-0.1282874755859375	2.7452822265625	1.131688140869141	-0.0129278564453125	2.714044677734375	1.152244506835937	0.081104736328125
334	11.1	2.677373046875	0.9785626220703125	0.229961181640625	2.70348779296875	1.149773315429687	0.212202880859375	2.73233935546875	1.285646942138672	0.203370361328125	2.795451171875	1.480824340820313	0.256371826171875	2.77400732421875	1.4441201171875	0.2782998046875	2.67847216796875	1.386225128173828	0.3618572998046875	2.707869140625	1.125523498535156	0.424251953125	2.49116650390625	1.060765838623047	0.41558642578125	2.461009765625	1.030465637207031	0.3319056396484375	2.434994140625	1.001667419433594	0.233861083984375	2.53993017578125	1.075049346923828	0.306161376953125	2.797806640625	1.452265808105469	0.2176363525390625	2.82115283203125	1.454667694091797	0.0914647216796875	2.85400830078125	1.296273040771484	-0.13064306640625	2.74144140625	1.134320922851562	-0.013878173828125	2.71289990234375	1.154999084472656	0.08096228027343751
335	11.133334	2.676935791015625	0.978822265625	0.2314154052734375	2.703311279296875	1.150080688476562	0.2140047607421875	2.73281103515625	1.28589599609375	0.2057923583984375	2.79914404296875	1.480303588867188	0.2579312744140625	2.77737158203125	1.443928527832031	0.2801129150390625	2.68370263671875	1.386232299804687	0.3659578857421875	2.7128408203125	1.12541943359375	0.428351318359375	2.4947861328125	1.065183410644531	0.4192642822265625	2.46649462890625	1.026786071777344	0.3382674560546875	2.4476396484375	0.9969151611328125	0.2388814697265625	2.53701171875	1.068860961914063	0.301414794921875	2.8007587890625	1.451646484375	0.219212890625	2.819404296875	1.453390869140625	0.09221264648437499	2.8611279296875	1.296445709228516	-0.1295352783203125	2.7378251953125	1.134227081298828	-0.02443408203125	2.707060546875	1.158364654541016	0.0689140625
336	11.166667	2.67802783203125	0.9791452026367188	0.2307801513671875	2.70481689453125	1.150375244140625	0.2137259521484375	2.734666015625	1.286128997802734	0.205765625	2.80173388671875	1.480211181640625	0.258175048828125	2.77994189453125	1.443837921142578	0.2803404541015625	2.6864287109375	1.38617431640625	0.366376953125	2.71506689453125	1.125115783691406	0.42796923828125	2.4968125	1.065512817382813	0.419527099609375	2.46811474609375	1.027411010742187	0.3385335693359375	2.448809326171875	0.9978568725585938	0.2391395263671875	2.538615234375	1.069385589599609	0.3015345458984375	2.8031259765625	1.451653015136719	0.219375	2.82131103515625	1.453683441162109	0.09231250000000001	2.8617890625	1.297212493896484	-0.130000244140625	2.73841943359375	1.135057556152344	-0.0248802490234375	2.70806396484375	1.159030975341797	0.06864404296875
337	11.2	2.683662353515625	0.9758837280273438	0.2336915283203125	2.70974072265625	1.147438415527344	0.2179320068359375	2.74020703125	1.283211334228516	0.2115322265625	2.8099140625	1.476993835449219	0.26201318359375	2.78768115234375	1.441099060058594	0.284570556640625	2.689333984375	1.387494201660156	0.3679161376953125	2.68097705078125	1.119294555664063	0.3968887939453125	2.45574658203125	1.138826568603516	0.3827060546875	2.41088916015625	1.064778137207031	0.3459769287109375	2.431675048828125	1.009122802734375	0.2587572021484375	2.5187998046875	1.073623229980469	0.304902587890625	2.8108671875	1.448039428710937	0.2234637451171875	2.82681005859375	1.449235595703125	0.09602319335937499	2.859705322265625	1.294709442138672	-0.1290589599609375	2.742503662109375	1.128330383300781	-0.023225830078125	2.71171826171875	1.149955261230469	0.0707855224609375
338	11.233334	2.68212548828125	0.9776347045898437	0.2332138671875	2.7095693359375	1.148973266601562	0.2170045166015625	2.7408681640625	1.284568878173828	0.2102076416015625	2.80872509765625	1.479057922363281	0.2606885986328125	2.78633203125	1.443158630371094	0.28310205078125	2.68813525390625	1.388996490478516	0.366316162109375	2.690517578125	1.121385223388672	0.4016832275390625	2.465486572265625	1.135469909667969	0.37939697265625	2.42381689453125	1.061357421875	0.339157470703125	2.43727392578125	0.9991585083007812	0.25494384765625	2.5281923828125	1.057994812011719	0.3209940185546875	2.810443359375	1.449888061523438	0.222315185546875	2.82893603515625	1.451728302001953	0.0951986083984375	2.86616943359375	1.297146759033203	-0.129242919921875	2.7451552734375	1.135382751464844	-0.020476806640625	2.70981982421875	1.151919128417969	0.0729893798828125
339	11.266667	2.6820771484375	0.9768392944335937	0.2342958984375	2.709676025390625	1.14817431640625	0.2183350830078125	2.741099853515625	1.283750732421875	0.21177099609375	2.80900341796875	1.478114624023438	0.262659912109375	2.7865166015625	1.442210815429688	0.284970947265625	2.688027099609375	1.388049865722656	0.3678367919921875	2.6899541015625	1.120386749267578	0.402814453125	2.4650107421875	1.134820770263672	0.3798975830078125	2.423353515625	1.060839538574219	0.3394071044921875	2.43687841796875	0.9987054443359376	0.2551580810546875	2.5277724609375	1.057352783203125	0.3215516357421875	2.810796875	1.448988098144531	0.2242576904296875	2.829656005859375	1.450956176757813	0.0971983642578125	2.86747119140625	1.296587585449219	-0.12728857421875	2.745982666015625	1.134793029785156	-0.019104248046875	2.71035791015625	1.151250366210937	0.07426489257812501
340	11.3	2.681748046875	0.9778300170898437	0.233698974609375	2.70970458984375	1.148984985351563	0.2185743408203125	2.74192578125	1.284262298583984	0.2130933837890625	2.80951953125	1.478085388183594	0.2654493408203125	2.78674951171875	1.442173461914062	0.287341796875	2.6871650390625	1.388050964355469	0.3686461181640625	2.69257373046875	1.120312744140625	0.4001900634765625	2.46861474609375	1.134717681884766	0.370978759765625	2.4280458984375	1.060593322753906	0.3298934326171875	2.4382802734375	0.9940977172851563	0.2487132568359375	2.53087841796875	1.053547302246094	0.3203692626953125	2.81168701171875	1.449140625	0.22699658203125	2.83248876953125	1.450566101074219	0.10037890625	2.8734228515625	1.295520935058594	-0.1227142333984375	2.75091796875	1.133567077636719	-0.0164747314453125	2.71282763671875	1.14872900390625	0.076013427734375
341	11.333334	2.71191162109375	0.9928606567382813	0.2499893798828125	2.72351416015625	1.165058013916016	0.22683544921875	2.74275048828125	1.302507476806641	0.215995849609375	2.78710595703125	1.5045439453125	0.262021728515625	2.766326416015625	1.467624084472656	0.28424658203125	2.6669833984375	1.407639007568359	0.361714599609375	2.692808349609375	1.142607788085938	0.40464990234375	2.471505859375	1.127241409301758	0.359502685546875	2.443033203125	1.044863555908203	0.324333984375	2.4719462890625	0.9764852905273438	0.24942236328125	2.5476025390625	1.0515390625	0.3184464111328125	2.7949716796875	1.474108917236328	0.225492919921875	2.826041015625	1.470897003173828	0.1009896240234375	2.89784814453125	1.309392791748047	-0.10946435546875	2.783382568359375	1.143238128662109	-0.0006280517578124999	2.74087060546875	1.165344787597656	0.08850720214843751
342	11.366667	2.726109619140625	0.9861637878417969	0.2536217041015625	2.73588525390625	1.158538970947266	0.2323060302734375	2.75388671875	1.296101013183594	0.2225855712890625	2.79993115234375	1.497581329345703	0.2684326171875	2.780361083984375	1.460416625976563	0.2912384033203125	2.68517431640625	1.402411071777344	0.37493505859375	2.63519677734375	1.138858001708984	0.3494178466796875	2.415332763671875	1.173697906494141	0.309484375	2.358596923828125	1.10124348449707	0.328130615234375	2.42767138671875	1.046466049194336	0.2704273681640625	2.45910791015625	1.067694946289063	0.3230196533203125	2.8060712890625	1.467571105957031	0.231289306640625	2.8319228515625	1.463733978271484	0.1057451171875	2.895601806640625	1.306103820800781	-0.1098475341796875	2.792083251953125	1.135790756225586	0.00297607421875	2.756456298828125	1.164248840332031	0.09320800781249999
343	11.4	2.7390107421875	0.9884971160888671	0.25850390625	2.744125244140625	1.161139801025391	0.2365601806640625	2.75851025390625	1.299212554931641	0.226420166015625	2.799025146484375	1.502100921630859	0.2720860595703125	2.780398193359375	1.464425231933594	0.2949259033203125	2.69056494140625	1.401775848388672	0.3813404541015625	2.640343505859375	1.139737701416016	0.34205908203125	2.41900146484375	1.170720428466797	0.3062667236328125	2.36401708984375	1.096382965087891	0.3230445556640625	2.432430419921875	1.042690551757812	0.263407470703125	2.46421826171875	1.066013641357422	0.319662353515625	2.806064208984375	1.472185577392578	0.2349737548828125	2.833302490234375	1.468234558105469	0.1096181640625	2.906439697265625	1.310105590820313	-0.1028748779296875	2.803516845703125	1.134297927856445	0.0021832275390625	2.76005517578125	1.156671630859375	0.09077392578125
344	11.433334	2.73797265625	0.9805371398925782	0.26356201171875	2.7439599609375	1.153163757324219	0.2422901611328125	2.759420654296875	1.291123168945312	0.2330103759765625	2.799265625	1.493954772949219	0.279112060546875	2.7813193359375	1.456032409667969	0.3020474853515625	2.69254345703125	1.3992119140625	0.3933529052734375	2.6543134765625	1.136317428588867	0.34758740234375	2.45202294921875	1.220684951782226	0.2914464111328125	2.385295166015625	1.157197235107422	0.2729974365234375	2.40056298828125	1.074717529296875	0.2091639404296875	2.47928466796875	1.110485305786133	0.2737562255859375	2.80586328125	1.4643134765625	0.2417257080078125	2.8310771484375	1.460326721191406	0.1160020751953125	2.90212646484375	1.3017998046875	-0.096757080078125	2.8042978515625	1.128791275024414	0.01723046875	2.7642900390625	1.160278350830078	0.1046224365234375
345	11.466667	2.70724169921875	0.970607177734375	0.2603043212890625	2.7255478515625	1.14306120300293	0.243440185546875	2.75072900390625	1.279970794677734	0.2384029541015625	2.80351513671875	1.480723968505859	0.2816644287109375	2.78252880859375	1.444531707763672	0.30493017578125	2.6897744140625	1.405063507080078	0.401529052734375	2.6655517578125	1.136262069702148	0.402105224609375	2.49601416015625	1.251562866210937	0.3057978515625	2.43980029296875	1.20152783203125	0.249398193359375	2.382160888671875	1.139497207641602	0.186414794921875	2.52755322265625	1.14719563293457	0.269187255859375	2.8088203125	1.449931640625	0.244934814453125	2.83581201171875	1.4437060546875	0.1195169677734375	2.90443701171875	1.28071240234375	-0.0910709228515625	2.7949853515625	1.114428436279297	0.0229010009765625	2.751390380859375	1.148861343383789	0.1075618896484375
346	11.5	2.7565986328125	0.9843088111877442	0.2724990234375	2.746692626953125	1.157027450561523	0.249670166015625	2.752664794921875	1.296234466552734	0.242765625	2.77002392578125	1.504987731933594	0.2776282958984375	2.756025390625	1.466574096679687	0.30266650390625	2.683690185546875	1.424631225585937	0.41473486328125	2.7313681640625	1.169645523071289	0.490689208984375	2.554851318359375	1.195564743041992	0.3505595703125	2.52461669921875	1.155692596435547	0.2707657470703125	2.4671875	1.106227035522461	0.1971077880859375	2.62324169921875	1.124894729614258	0.290568359375	2.78014892578125	1.474124206542969	0.2418892822265625	2.8083017578125	1.466095520019531	0.1166318359375	2.9118798828125	1.316230834960938	-0.089917724609375	2.8133046875	1.134502014160156	0.0102574462890625	2.7649248046875	1.15569612121582	0.096828857421875
347	11.533334	2.75516943359375	0.9863692398071289	0.2724375	2.74626904296875	1.159268203735352	0.25008447265625	2.75299658203125	1.298513916015625	0.2436585693359375	2.77112451171875	1.507183654785156	0.2790902099609375	2.756716552734375	1.468779418945312	0.3039432373046875	2.683044189453125	1.427381774902344	0.415404541015625	2.72670068359375	1.171720886230469	0.49185107421875	2.5518916015625	1.200449691772461	0.350006591796875	2.5218388671875	1.161744338989258	0.2695321044921875	2.464369140625	1.113835403442383	0.1948299560546875	2.6197900390625	1.129177932739258	0.2900758056640625	2.78139697265625	1.476327087402344	0.243364013671875	2.81090576171875	1.468506774902344	0.118358154296875	2.917360595703125	1.319044860839844	-0.08714990234375	2.817177490234375	1.136920532226563	0.0108782958984375	2.76784716796875	1.158180374145508	0.0969383544921875
348	11.566667	2.75839404296875	0.9811063919067383	0.262692138671875	2.748039794921875	1.155389343261719	0.243824462890625	2.750257080078125	1.295643951416016	0.238095458984375	2.7731962890625	1.505388824462891	0.271980224609375	2.75875537109375	1.46715121459961	0.297612060546875	2.715447509765625	1.445876800537109	0.4297904052734375	2.7209921875	1.186497619628906	0.5115184326171875	2.507540283203125	1.177614242553711	0.4310247802734375	2.4886240234375	1.178231811523438	0.338151611328125	2.491775390625	1.188145721435547	0.23230224609375	2.5852548828125	1.217265350341797	0.3320396728515625	2.78194091796875	1.473980255126953	0.2359385986328125	2.818206298828125	1.465281829833984	0.1119798583984375	2.93615234375	1.312740783691406	-0.087102294921875	2.837111083984375	1.131277526855469	0.0163851318359375	2.7846337890625	1.157288848876953	0.09995886230468751
349	11.6	2.758134521484375	0.9892228736877441	0.2616053466796875	2.747476318359375	1.163934722900391	0.2431903076171875	2.74893310546875	1.304525146484375	0.237690185546875	2.76976318359375	1.515244567871094	0.26989111328125	2.75487109375	1.4771123046875	0.295627197265625	2.71152880859375	1.449358093261719	0.4269273681640625	2.719978515625	1.193423690795898	0.5204573974609376	2.50603955078125	1.186198577880859	0.4396292724609375	2.48622119140625	1.183887954711914	0.3467525634765625	2.491509033203125	1.189734619140625	0.240445556640625	2.579172119140625	1.222316818237305	0.3317376708984375	2.7796416015625	1.483428344726562	0.2343555908203125	2.822364013671875	1.473945495605469	0.1122200927734375	2.945034912109375	1.320909606933594	-0.084483642578125	2.851520263671875	1.137321731567383	0.0215328369140625	2.793623779296875	1.165484970092773	0.1010113525390625
350	11.633334	2.742123046875	1.002292427062988	0.2589527587890625	2.735015625	1.178317413330078	0.2423564453125	2.7431865234375	1.319536895751953	0.2436593017578125	2.763069580078125	1.531561279296875	0.27556787109375	2.746807861328125	1.493430206298828	0.3009635009765625	2.69626416015625	1.457160552978516	0.4283714599609375	2.7537412109375	1.235673400878906	0.5792440185546875	2.61462939453125	1.194829940795898	0.4006407470703125	2.60297509765625	1.136746978759766	0.3257274169921875	2.5715849609375	1.058164245605469	0.2599610595703125	2.58750732421875	1.107770858764648	0.3120325927734375	2.774597412109375	1.499312957763672	0.2405626220703125	2.8162080078125	1.484393218994141	0.11784521484375	2.95240185546875	1.336110687255859	-0.0756893310546875	2.86272998046875	1.149514801025391	0.03112158203125	2.80012548828125	1.184137756347656	0.1049908447265625
351	11.666667	2.74291064453125	1.002313194274902	0.2609976806640625	2.732072265625	1.178043838500977	0.243644775390625	2.7354697265625	1.319439880371094	0.243852294921875	2.7558330078125	1.531511840820313	0.274876220703125	2.73749658203125	1.493851684570312	0.2995347900390625	2.681326904296875	1.456801879882812	0.4243072509765625	2.72917529296875	1.264012634277344	0.6130914306640625	2.63022900390625	1.197388229370117	0.4164398193359375	2.617074462890625	1.155524841308594	0.3316300048828125	2.59244580078125	1.087065444946289	0.252962646484375	2.603135498046875	1.166151153564453	0.2827166748046875	2.76920849609375	1.498765747070312	0.241021240234375	2.8197607421875	1.48866064453125	0.1212296142578125	2.963488525390625	1.337836486816406	-0.06467175292968751	2.871689453125	1.151171371459961	0.0401033935546875	2.804717529296875	1.185588714599609	0.1101124267578125
352	11.7	2.744904296875	1.004874446868896	0.2610751953125	2.733479248046875	1.180330780029297	0.2451636962890625	2.73463720703125	1.321466369628906	0.2451859130859375	2.75616650390625	1.533076782226563	0.2754334716796875	2.737088623046875	1.49578173828125	0.299882568359375	2.67957373046875	1.459007720947266	0.423783203125	2.7213974609375	1.266913879394531	0.61386865234375	2.62832373046875	1.201204788208008	0.414623046875	2.61580859375	1.157443374633789	0.330906982421875	2.589580322265625	1.093046325683594	0.2496741943359375	2.59791845703125	1.179663970947266	0.277918212890625	2.76987109375	1.500109497070313	0.24207666015625	2.8237509765625	1.490854858398438	0.1239761962890625	2.9795625	1.342149932861328	-0.0527940673828125	2.8787734375	1.157884780883789	0.0467513427734375	2.808	1.192126052856445	0.1126712646484375
353	11.733334	2.746087890625	1.011404235839844	0.2619356689453125	2.734228515625	1.1869248046875	0.244050537109375	2.73711376953125	1.328251373291016	0.24565087890625	2.75464697265625	1.540744140625	0.274700927734375	2.73571630859375	1.503260192871094	0.29912939453125	2.677099609375	1.463141723632813	0.4217265625	2.69472265625	1.272584899902344	0.6176796875	2.61995947265625	1.197068756103516	0.413829833984375	2.613880859375	1.154111099243164	0.32881982421875	2.5967783203125	1.093761825561523	0.24201220703125	2.5976689453125	1.180303329467773	0.27457861328125	2.769512939453125	1.507710632324219	0.241796630859375	2.829931640625	1.49394140625	0.1271214599609375	2.9930341796875	1.348320709228516	-0.0463076171875	2.891392333984375	1.163612670898438	0.0524111328125	2.8191884765625	1.199155090332031	0.1163145751953125
354	11.766667	2.7499599609375	1.015911956787109	0.26461767578125	2.73673046875	1.190992599487305	0.2461248779296875	2.7376123046875	1.332122802734375	0.247885498046875	2.75203564453125	1.544753723144531	0.2750850830078125	2.73217431640625	1.507478454589844	0.2989359130859375	2.666941650390625	1.472707702636719	0.4195526123046875	2.68358837890625	1.281078002929688	0.6139403076171875	2.627731689453125	1.189301803588867	0.4111126708984375	2.61663134765625	1.151412109375	0.3243851318359375	2.6010244140625	1.099521865844727	0.2321998291015625	2.605718994140625	1.171508239746094	0.2730189208984375	2.76879931640625	1.511493896484375	0.2434593505859375	2.831337890625	1.500280334472656	0.12987890625	3.0076298828125	1.353390014648437	-0.0281917724609375	2.896835205078125	1.169743789672852	0.0613778076171875	2.819096923828125	1.202555648803711	0.119751220703125
355	11.8	2.754452880859375	1.01738444519043	0.2688074951171875	2.74024755859375	1.192923248291016	0.2504376220703125	2.739669189453125	1.334456298828125	0.2529981689453125	2.75794091796875	1.547606262207031	0.2787630615234375	2.73638671875	1.510911865234375	0.3023323974609375	2.666097412109375	1.482749816894531	0.4223175048828125	2.661892578125	1.284043731689453	0.6113214111328125	2.63157080078125	1.196219421386719	0.4007071533203125	2.61837158203125	1.153499359130859	0.3162406005859375	2.61248193359375	1.108154800415039	0.2192330322265625	2.61892724609375	1.174329177856445	0.261178466796875	2.775081298828125	1.51356884765625	0.2479554443359375	2.8432900390625	1.504794555664063	0.1370174560546875	3.02103466796875	1.351007385253906	-0.014157470703125	2.903343994140625	1.167861297607422	0.0691934814453125	2.8261611328125	1.205635406494141	0.125806396484375
356	11.833334	2.7610400390625	1.017568740844726	0.269415771484375	2.74410888671875	1.194215347290039	0.252685546875	2.74102734375	1.336613952636719	0.2569781494140625	2.75529345703125	1.551900329589844	0.2792718505859375	2.733068603515625	1.515130554199219	0.3027691650390625	2.657197265625	1.48963232421875	0.4210548095703125	2.63622900390625	1.288550720214844	0.6090775146484375	2.633362060546875	1.196907424926758	0.3962633056640625	2.618662109375	1.147491500854492	0.3150391845703125	2.62040478515625	1.111283416748047	0.2133511962890625	2.618296142578125	1.170343338012695	0.2564368896484375	2.774384033203125	1.5172802734375	0.24976904296875	2.851068603515625	1.505289428710938	0.143754150390625	3.042550537109375	1.354116149902344	0.0036871337890625	2.915134521484375	1.172219589233398	0.0794722900390625	2.8300595703125	1.201834426879883	0.130612060546875
357	11.866667	2.7600595703125	1.018897079467773	0.266261474609375	2.74170947265625	1.195630508422852	0.2479287109375	2.7370107421875	1.338316772460937	0.2513023681640625	2.75347705078125	1.553573425292969	0.276700439453125	2.730048828125	1.516749206542969	0.2991395263671875	2.649740234375	1.497469299316406	0.4160364990234375	2.616512939453125	1.296660095214844	0.6034561767578125	2.6201943359375	1.211007919311524	0.3876368408203125	2.616470458984375	1.159141342163086	0.3064495849609375	2.619653564453125	1.12819465637207	0.202830810546875	2.6157177734375	1.179024475097656	0.2507216796875	2.77300390625	1.518979309082031	0.2472747802734375	2.853760986328125	1.511495849609375	0.1435435791015625	3.05096923828125	1.361206726074219	0.009376953125	2.92515625	1.17672492980957	0.0831300048828125	2.83550537109375	1.20103092956543	0.1294791259765625
358	11.9	2.7617314453125	1.040019317626953	0.26037890625	2.74057470703125	1.217327545166016	0.2424830322265625	2.7329091796875	1.360528259277344	0.2467720947265625	2.751320556640625	1.576036987304688	0.27694921875	2.726310791015625	1.538995727539063	0.2977677001953125	2.64010498046875	1.518794921875	0.411073486328125	2.60093798828125	1.31277978515625	0.59354150390625	2.60779541015625	1.238619522094726	0.37243994140625	2.621994873046875	1.178602005004883	0.29775048828125	2.62348193359375	1.158418197631836	0.1909578857421875	2.61447216796875	1.202805511474609	0.2371566162109375	2.7717255859375	1.541527770996094	0.2476318359375	2.85335546875	1.535902099609375	0.143684326171875	3.0610576171875	1.389344848632812	0.01877294921875	2.9316279296875	1.20275993347168	0.08399072265625	2.8380751953125	1.224683517456055	0.1245411376953125
359	11.933334	2.762313232421875	1.041620071411133	0.2583050537109375	2.739682861328125	1.220254241943359	0.2407506103515625	2.7309072265625	1.364549499511719	0.2452916259765625	2.74755810546875	1.582354553222656	0.2727496337890625	2.72163232421875	1.545276977539062	0.2933323974609375	2.630759521484375	1.524087585449219	0.4042718505859375	2.57800537109375	1.313441314697266	0.5813990478515625	2.58057568359375	1.239357940673828	0.3581866455078125	2.62942724609375	1.178791748046875	0.2991927490234375	2.61859228515625	1.176579879760742	0.1901776123046875	2.60911328125	1.207358978271484	0.2248690185546875	2.76941259765625	1.547150695800781	0.244642822265625	2.85315771484375	1.547803100585937	0.1408572998046875	3.070517578125	1.401872955322266	0.0268953857421875	2.9415244140625	1.211254333496094	0.08816149902343751	2.843794921875	1.228992309570313	0.122636962890625
360	11.966667	2.75991455078125	1.037477890014648	0.26607177734375	2.737389892578125	1.217322326660156	0.246425048828125	2.72826806640625	1.362747802734375	0.249739013671875	2.739056640625	1.583134460449219	0.272853759765625	2.71306591796875	1.545642211914062	0.29353271484375	2.61797216796875	1.526746643066406	0.40280322265625	2.55695166015625	1.313961944580078	0.5781435546875	2.56992041015625	1.233976409912109	0.3554111328125	2.63688037109375	1.183501602172851	0.3039190673828125	2.62106787109375	1.17791423034668	0.1947803955078125	2.609271484375	1.203556457519531	0.2235943603515625	2.762875	1.547559020996094	0.24615478515625	2.85420556640625	1.548272888183594	0.147571044921875	3.077115234375	1.396478515625	0.047267333984375	2.94061279296875	1.206404724121094	0.100613525390625	2.84119775390625	1.226486724853516	0.1312535400390625
361	12	2.7672099609375	1.040180084228516	0.268487548828125	2.7449765625	1.218995178222656	0.24773388671875	2.734652099609375	1.363606781005859	0.25055224609375	2.745240234375	1.582824829101563	0.2740576171875	2.71788134765625	1.54570361328125	0.2929473876953125	2.6162080078125	1.52819873046875	0.395316162109375	2.54297216796875	1.316651062011719	0.5650791015625	2.568894775390625	1.228364166259766	0.34796484375	2.6491015625	1.19428564453125	0.303356201171875	2.62737548828125	1.178861511230469	0.1967781982421875	2.614869140625	1.209488647460937	0.2197471923828125	2.7703779296875	1.547259033203125	0.249095947265625	2.8673779296875	1.552186767578125	0.1572056884765625	3.0929228515625	1.396303344726562	0.07486328125	2.9512451171875	1.208226318359375	0.1145667724609375	2.8506904296875	1.228017913818359	0.139234619140625
362	12.033334	2.766935302734375	1.039260185241699	0.2729500732421875	2.74391943359375	1.21799089050293	0.2517674560546875	2.73264697265625	1.362594116210937	0.2539515380859375	2.743197509765625	1.582224975585937	0.2741146240234375	2.714730224609375	1.545550964355469	0.2922728271484375	2.60795361328125	1.529900695800781	0.3896993408203125	2.52302294921875	1.318504333496094	0.5542886962890625	2.5631201171875	1.226529190063476	0.3408004150390625	2.64681640625	1.193671646118164	0.301986572265625	2.62592822265625	1.177636672973633	0.1952913818359375	2.6196923828125	1.20301252746582	0.21656494140625	2.769369140625	1.546099975585937	0.2510557861328125	2.872268310546875	1.55164208984375	0.1657864990234375	3.096645751953125	1.387284118652344	0.0975987548828125	2.944962890625	1.204987533569336	0.1262767333984375	2.843884521484375	1.22787907409668	0.1457308349609375
363	12.066667	2.76850341796875	1.043549751281738	0.2743228759765625	2.74426220703125	1.222396270751953	0.250400146484375	2.73191748046875	1.367419708251953	0.250808349609375	2.74254541015625	1.587510559082031	0.2738892822265625	2.713247314453125	1.550618408203125	0.2906973876953125	2.60273486328125	1.533416870117188	0.3843585205078125	2.51247021484375	1.320821655273438	0.5461649169921875	2.55886767578125	1.226473358154297	0.334111328125	2.649069091796875	1.196548248291016	0.3091236572265625	2.62712646484375	1.185631118774414	0.2016138916015625	2.6222587890625	1.206207763671875	0.212783447265625	2.76946337890625	1.551426574707031	0.2512591552734375	2.876615234375	1.560833618164063	0.171003662109375	3.0976962890625	1.385155822753906	0.117864501953125	2.94578466796875	1.200743103027344	0.136921875	2.8454306640625	1.230906585693359	0.1515457763671875
364	12.1	2.7704736328125	1.039207321166992	0.2705426025390625	2.747341552734375	1.218568206787109	0.246812255859375	2.73569287109375	1.36391796875	0.24747119140625	2.745416259765625	1.584771057128906	0.2673822021484375	2.715212890625	1.548109069824219	0.2833443603515625	2.599795654296875	1.532433166503906	0.371622802734375	2.50284228515625	1.319192504882813	0.5295732421875	2.562787109375	1.222786804199219	0.3213887939453125	2.653510986328125	1.193808074951172	0.2964644775390625	2.6376904296875	1.182513549804687	0.187716552734375	2.623904541015625	1.208073577880859	0.1991043701171875	2.77344873046875	1.548234924316406	0.24670751953125	2.8858759765625	1.554466857910156	0.1732313232421875	3.108410888671875	1.375435729980469	0.1372496337890625	2.94413818359375	1.200364654541016	0.1322017822265625	2.842859619140625	1.229747100830078	0.14294189453125
365	12.133334	2.773934814453125	1.033202178955078	0.270564453125	2.749574462890625	1.212777130126953	0.24600830078125	2.73585888671875	1.358329254150391	0.2449949951171875	2.74553173828125	1.579735717773437	0.26529150390625	2.71459033203125	1.543067260742188	0.2802047119140625	2.59545849609375	1.531452758789063	0.36473291015625	2.489000732421875	1.317130157470703	0.516299560546875	2.559383544921875	1.218275939941406	0.3118536376953125	2.652594970703125	1.190973388671875	0.2942750244140625	2.642498046875	1.183293823242187	0.1842421875	2.625962890625	1.202595031738281	0.1911898193359375	2.774253662109375	1.543019897460937	0.2455794677734375	2.890227783203125	1.551113647460937	0.1773365478515625	3.114932861328125	1.373063262939453	0.1440150146484375	2.950453857421875	1.197409912109375	0.1364755859375	2.848106201171875	1.224765045166016	0.144946044921875
366	12.166667	2.77875830078125	1.033329162597656	0.267618896484375	2.755967041015625	1.213598541259766	0.24176025390625	2.74329541015625	1.359776000976562	0.2410335693359375	2.75005859375	1.581912658691406	0.2632515869140625	2.718460693359375	1.544789306640625	0.27613671875	2.59412890625	1.531305358886719	0.353513671875	2.4795234375	1.316142730712891	0.49976708984375	2.562453369140625	1.220699462890625	0.2974169921875	2.65791064453125	1.196486511230469	0.286699951171875	2.647745361328125	1.195793640136719	0.1760068359375	2.6178623046875	1.211098754882812	0.172341552734375	2.780288330078125	1.545404663085937	0.24499267578125	2.900212158203125	1.554989440917969	0.183103759765625	3.1306865234375	1.380776977539063	0.162175048828125	2.96933837890625	1.201348327636719	0.1497239990234375	2.8637431640625	1.21637841796875	0.14905517578125
367	12.2	2.7889208984375	1.034903610229492	0.2672047119140625	2.76844580078125	1.214837646484375	0.2406971435546875	2.7565810546875	1.360672912597656	0.2398543701171875	2.760674072265625	1.58203564453125	0.264123291015625	2.72847412109375	1.544790405273437	0.274342529296875	2.599171142578125	1.530347290039062	0.3420145263671875	2.474829833984375	1.318147430419922	0.4830150146484375	2.570329833984375	1.221675750732422	0.2875943603515625	2.66596923828125	1.197308685302734	0.2833447265625	2.659529296875	1.1962373046875	0.1726849365234375	2.6368662109375	1.211289337158203	0.168205078125	2.792240234375	1.545893798828125	0.2479034423828125	2.91616015625	1.555074340820312	0.1953509521484375	3.14709912109375	1.382075622558594	0.181961181640625	2.99156396484375	1.199933624267578	0.155658203125	2.885775390625	1.209572235107422	0.1502374267578125
368	12.233334	2.789417724609375	1.034632431030273	0.2606494140625	2.769462890625	1.213529708862305	0.2337142333984375	2.75744482421875	1.358536560058594	0.232539306640625	2.76241357421875	1.578471618652344	0.258283447265625	2.729641845703125	1.541668273925781	0.266772705078125	2.597860595703125	1.5298193359375	0.32811572265625	2.46729296875	1.319914245605469	0.463668212890625	2.57099658203125	1.221980545043945	0.274869140625	2.66606689453125	1.197653915405273	0.279421630859375	2.6611962890625	1.196537155151367	0.16929736328125	2.64579052734375	1.215043655395508	0.16294140625	2.794166015625	1.542342041015625	0.2433233642578125	2.91995947265625	1.554301147460937	0.19822265625	3.1440478515625	1.37479638671875	0.2072158203125	2.99644775390625	1.190770431518555	0.16519482421875	2.89181640625	1.192350448608398	0.1497572021484375
369	12.266667	2.79176123046875	1.033144813537598	0.2633548583984375	2.7734384765625	1.211591262817383	0.236849853515625	2.7620859375	1.356110290527344	0.236096435546875	2.7674267578125	1.575095764160156	0.26275244140625	2.7342685546875	1.538602416992187	0.269872802734375	2.6011923828125	1.522525634765625	0.3259403076171875	2.46067138671875	1.31142138671875	0.4466876220703125	2.5801328125	1.220636795043945	0.2648603515625	2.67338720703125	1.194965042114258	0.279814697265625	2.66879052734375	1.19484504699707	0.1700841064453125	2.65367822265625	1.213638259887695	0.155901611328125	2.79936474609375	1.538959777832031	0.2488726806640625	2.9265302734375	1.549266479492188	0.2090010986328125	3.1453251953125	1.366108947753906	0.2310538330078125	2.9982841796875	1.186505416870117	0.1752747802734375	2.897999267578125	1.163566024780273	0.152428466796875
370	12.3	2.798908203125	1.033616554260254	0.2652694091796875	2.78209619140625	1.211316497802734	0.2349820556640625	2.771519287109375	1.355616577148437	0.231202392578125	2.77550146484375	1.573903015136719	0.2607781982421875	2.74198046875	1.537449462890625	0.265419189453125	2.605716796875	1.520824035644531	0.3123265380859375	2.458009033203125	1.313152435302734	0.4293565673828125	2.584988037109375	1.221143035888672	0.253833251953125	2.6759462890625	1.1961953125	0.2793851318359375	2.677986328125	1.196461212158203	0.1697515869140625	2.67013671875	1.217594635009766	0.155079345703125	2.80812548828125	1.537932434082031	0.2484356689453125	2.9382373046875	1.547288146972656	0.2202607421875	3.15557275390625	1.363990417480469	0.2487586669921875	3.00164697265625	1.196509216308594	0.177580810546875	2.90402197265625	1.164861694335938	0.1543905029296875
371	12.333334	2.802204833984375	1.031419403076172	0.2630003662109375	2.782652099609375	1.209480682373047	0.2343057861328125	2.76975634765625	1.353918029785156	0.23184814453125	2.7770634765625	1.572800659179687	0.2596934814453125	2.742767333984375	1.536901611328125	0.264080810546875	2.60496728515625	1.518195434570313	0.3064117431640625	2.453871826171875	1.308936920166016	0.4175164794921875	2.58739892578125	1.218568969726562	0.2453858642578125	2.677396240234375	1.193532928466797	0.2747379150390625	2.68027978515625	1.194905670166016	0.1649071044921875	2.673658203125	1.214771392822266	0.14788330078125	2.80932373046875	1.536089233398438	0.2481898193359375	2.940068115234375	1.537955444335938	0.22015625	3.16112548828125	1.362060455322266	0.2667813720703125	3.005750244140625	1.201758026123047	0.1819066162109375	2.90892529296875	1.169222778320312	0.1557952880859375
372	12.366667	2.807120849609375	1.029604843139649	0.2573487548828125	2.7866884765625	1.207110626220703	0.2272470703125	2.7727265625	1.351249084472656	0.223674560546875	2.78278125	1.568931396484375	0.2573465576171875	2.747866455078125	1.533542785644531	0.2599517822265625	2.6085087890625	1.510835571289062	0.2937652587890625	2.4477490234375	1.307083343505859	0.4005999755859375	2.591248046875	1.216308990478516	0.237326416015625	2.679734375	1.192177886962891	0.271274169921875	2.68817822265625	1.194967468261719	0.16189111328125	2.686435546875	1.217057098388672	0.148385986328125	2.81469580078125	1.532046813964844	0.245697265625	2.94647216796875	1.536655822753906	0.2243917236328125	3.16457177734375	1.359384338378906	0.2771968994140625	3.01099755859375	1.203559906005859	0.1821300048828125	2.91509326171875	1.17138134765625	0.1528817138671875
373	12.4	2.814558349609375	1.023995758056641	0.254505859375	2.79512451171875	1.200555465698242	0.2272509765625	2.78145654296875	1.343562255859375	0.225852294921875	2.787775390625	1.560676635742188	0.25125048828125	2.753412841796875	1.525305358886719	0.2536322021484375	2.6138896484375	1.504570434570312	0.282572021484375	2.451886962890625	1.301860961914062	0.38329541015625	2.5987421875	1.211961166381836	0.225395263671875	2.687689453125	1.186118026733398	0.254177001953125	2.707256103515625	1.184066940307617	0.1471285400390625	2.70461474609375	1.204165145874023	0.1445166015625	2.8202783203125	1.524048400878906	0.2425654296875	2.951239990234375	1.519856384277344	0.2230919189453125	3.16468310546875	1.349065124511719	0.298676513671875	3.015471435546875	1.203589828491211	0.1866756591796875	2.920068603515625	1.174362075805664	0.15584033203125
374	12.433334	2.81749853515625	1.01985041809082	0.248615966796875	2.799394775390625	1.195721313476563	0.2223232421875	2.786955078125	1.33806884765625	0.220853759765625	2.793847412109375	1.553971801757812	0.2463955078125	2.75961083984375	1.51885693359375	0.2489261474609375	2.620421142578125	1.496337951660156	0.2740712890625	2.45059228515625	1.299774688720703	0.369865234375	2.602390625	1.210481414794922	0.2182633056640625	2.688333984375	1.184457702636719	0.253534423828125	2.71376416015625	1.183988342285156	0.1483050537109375	2.71555224609375	1.206391845703125	0.14983837890625	2.8260458984375	1.5174853515625	0.237500732421875	2.95651953125	1.518043090820313	0.219140380859375	3.161089111328125	1.337826416015625	0.29164306640625	3.011899658203125	1.196786407470703	0.1766424560546875	2.912663818359375	1.187243225097656	0.1474581298828125
375	12.466667	2.825133056640625	1.015250144958496	0.25216357421875	2.8076796875	1.191034271240234	0.224923828125	2.795175537109375	1.333360961914063	0.222775634765625	2.8011240234375	1.549302734375	0.248139892578125	2.7668564453125	1.514164672851563	0.249701416015625	2.626994140625	1.491510894775391	0.27059521484375	2.4545087890625	1.294840179443359	0.361247802734375	2.6111083984375	1.205600433349609	0.2145950927734375	2.695904052734375	1.179752166748047	0.2526513671875	2.72495849609375	1.179171936035156	0.1483701171875	2.726502685546875	1.201640899658203	0.14998779296875	2.83360302734375	1.512830322265625	0.240280029296875	2.96456103515625	1.51340234375	0.225828369140625	3.1667578125	1.333169342041016	0.304623779296875	3.0209560546875	1.192198272705078	0.1852969970703125	2.922775146484375	1.182942962646484	0.1526719970703125
376	12.5	2.8404794921875	1.002723556518555	0.263830810546875	2.82555419921875	1.178928558349609	0.23514501953125	2.81363623046875	1.321227355957031	0.224147705078125	2.816321044921875	1.537275268554688	0.25319287109375	2.7822099609375	1.501814178466797	0.251992431640625	2.6403505859375	1.480907806396484	0.25866650390625	2.46178564453125	1.285239379882813	0.34131005859375	2.62825390625	1.192032775878906	0.207729736328125	2.71663525390625	1.167563873291016	0.238383544921875	2.75595556640625	1.166000305175781	0.13726708984375	2.75231005859375	1.183998626708984	0.15166162109375	2.849589111328125	1.501058624267578	0.246886474609375	2.981639892578125	1.502258148193359	0.24638037109375	3.14547900390625	1.278382293701172	0.3009619140625	2.96691943359375	1.227374114990234	0.155567626953125	2.873499755859375	1.197980682373047	0.1202398681640625
377	12.533334	2.841938232421875	0.9980111923217774	0.263935302734375	2.827384521484375	1.174278030395508	0.235989013671875	2.815730712890625	1.316562194824219	0.225431640625	2.818256591796875	1.532422668457031	0.25508544921875	2.784169921875	1.496982177734375	0.253606689453125	2.6423984375	1.475631164550781	0.25915771484375	2.464161376953125	1.2788125	0.339288818359375	2.632052734375	1.186906326293945	0.20678955078125	2.720114501953125	1.162458999633789	0.238222900390625	2.761344482421875	1.160994918823242	0.13792529296875	2.757296142578125	1.177182723999023	0.15251953125	2.8515419921875	1.496241882324219	0.2488544921875	2.983531494140625	1.497219421386719	0.249078857421875	3.1461982421875	1.272678405761719	0.303724853515625	2.968640625	1.222913619995117	0.15686474609375	2.875438232421875	1.194030166625976	0.1207012939453125
378	12.566667	2.8445185546875	0.9889055709838868	0.265298583984375	2.830197021484375	1.165336303710937	0.24322802734375	2.81868212890625	1.306728637695312	0.22864990234375	2.8239267578125	1.521593505859375	0.259106689453125	2.78952294921875	1.486729309082031	0.257472900390625	2.64789111328125	1.468046142578125	0.262088623046875	2.46731982421875	1.271832153320313	0.334466552734375	2.6390322265625	1.177095581054687	0.21069287109375	2.72880224609375	1.152266845703125	0.235078857421875	2.7723017578125	1.149797821044922	0.136213623046875	2.763619140625	1.168021728515625	0.15564453125	2.85662646484375	1.485157043457031	0.252756103515625	2.9880576171875	1.488188781738281	0.255404052734375	3.125193603515625	1.245137908935547	0.29256005859375	2.959840087890625	1.215303497314453	0.1284918212890625	2.8565244140625	1.206914642333984	0.1269869384765625
379	12.6	2.84703564453125	0.9826300888061523	0.2671929931640625	2.83594580078125	1.159411331176758	0.2457371826171875	2.82698095703125	1.301030731201172	0.2312449951171875	2.82819677734375	1.516773193359375	0.2556951904296875	2.79435400390625	1.481351165771484	0.2539881591796875	2.65255224609375	1.463276763916016	0.2562191162109375	2.474913818359375	1.264084350585938	0.3279644775390625	2.65216064453125	1.173160797119141	0.2091292724609375	2.743857177734375	1.148365036010742	0.2249764404296875	2.79179638671875	1.141458282470703	0.1283731689453125	2.7741943359375	1.157908950805664	0.1468536376953125	2.861604736328125	1.480663543701172	0.2514112548828125	2.9928994140625	1.484497100830078	0.2581568603515625	3.120156005859375	1.234215148925781	0.2796585693359375	2.956890625	1.21358056640625	0.1120438232421875	2.85635498046875	1.237891876220703	0.1047349853515625
380	12.633334	2.84930859375	0.9823585586547852	0.27084326171875	2.83642626953125	1.15956396484375	0.24922509765625	2.82610888671875	1.301323150634766	0.23272705078125	2.8271748046875	1.517483764648437	0.259445556640625	2.79324609375	1.481955535888672	0.2572939453125	2.651767333984375	1.458725494384766	0.253819580078125	2.474106689453125	1.259184143066406	0.327849365234375	2.65249072265625	1.167953063964844	0.209529541015625	2.74407080078125	1.143207168579102	0.227782958984375	2.7900966796875	1.135516647338867	0.1299365234375	2.77481591796875	1.146130111694336	0.14616162109375	2.860713623046875	1.481320343017578	0.2548603515625	2.9923828125	1.485790496826172	0.261958251953125	3.11779736328125	1.233968139648437	0.287508544921875	2.955224609375	1.213514587402344	0.1181727294921875	2.85538525390625	1.237122680664063	0.101022216796875
381	12.666667	2.85000439453125	0.9768971405029296	0.2715859375	2.837309326171875	1.154092651367187	0.249111083984375	2.8271044921875	1.295960083007813	0.2329052734375	2.82935302734375	1.51215771484375	0.2600634765625	2.795195556640625	1.476843688964844	0.2575234375	2.653703369140625	1.453313049316406	0.25390625	2.47535205078125	1.254374420166016	0.328373779296875	2.65677197265625	1.162936309814453	0.214710693359375	2.748837890625	1.138624816894531	0.231260498046875	2.7891943359375	1.130946746826172	0.130887939453125	2.77571240234375	1.141912475585938	0.145422607421875	2.86270849609375	1.47576416015625	0.25572119140625	2.99430029296875	1.481737121582031	0.26415869140625	3.12546142578125	1.232285797119141	0.285141845703125	2.959052734375	1.209765991210938	0.1196873779296875	2.859192626953125	1.237234710693359	0.109551513671875
382	12.7	2.848501953125	0.974217529296875	0.2718226318359375	2.8376962890625	1.150960296630859	0.2474500732421875	2.82884814453125	1.292953674316406	0.2340799560546875	2.8299638671875	1.509138427734375	0.2580723876953125	2.796060546875	1.473662292480469	0.2561827392578125	2.6540888671875	1.454892211914062	0.2541280517578125	2.47805712890625	1.254371429443359	0.3280042724609375	2.657259765625	1.159857055664062	0.2142015380859375	2.747249755859375	1.137891632080078	0.2411583251953125	2.78478857421875	1.132803909301758	0.1397445068359375	2.7761083984375	1.142266754150391	0.1462117919921875	2.86344921875	1.472941284179687	0.2541256103515625	2.99464599609375	1.482278137207031	0.2619058837890625	3.127984375	1.234708557128906	0.2845181884765625	2.96043505859375	1.210641693115234	0.12105126953125	2.864146728515625	1.247651000976562	0.1088382568359375
383	12.733334	2.84703173828125	0.9685326766967773	0.272950439453125	2.837982421875	1.145212188720703	0.248115234375	2.830632080078125	1.287096710205078	0.233557861328125	2.83124755859375	1.503267333984375	0.25661279296875	2.79747900390625	1.467671264648438	0.255375244140625	2.65576513671875	1.447508972167969	0.25639599609375	2.47723193359375	1.250137908935547	0.33216796875	2.65675244140625	1.156511657714844	0.2183876953125	2.74690185546875	1.131089172363281	0.241281005859375	2.78080615234375	1.122748504638672	0.138869384765625	2.7740068359375	1.128327850341797	0.14874169921875	2.86479541015625	1.467203796386719	0.25232421875	2.995949951171875	1.47751220703125	0.258142333984375	3.133482177734375	1.234331390380859	0.2961337890625	2.97149072265625	1.205486938476563	0.1280849609375	2.8752294921875	1.244319763183594	0.1301754150390625
384	12.766667	2.8456318359375	0.9641119079589844	0.2777496337890625	2.83718896484375	1.140846893310547	0.2498455810546875	2.830341796875	1.283294250488281	0.2368756103515625	2.83188525390625	1.500019378662109	0.2601663818359375	2.7979052734375	1.464433135986328	0.2592767333984375	2.6559072265625	1.443598907470703	0.2608817138671875	2.478925048828125	1.244697021484375	0.3389583740234375	2.659858642578125	1.1531533203125	0.2244552001953125	2.751115966796875	1.127346649169922	0.2432493896484375	2.77995361328125	1.118441024780273	0.1390430908203125	2.7741455078125	1.124038024902344	0.1496578369140625	2.865361328125	1.463760284423828	0.2554576416015625	2.99717626953125	1.470195770263672	0.2596807861328125	3.13745703125	1.228495971679687	0.3023824462890625	2.975662841796875	1.198738830566406	0.133424072265625	2.87681982421875	1.231293243408203	0.1359886474609375
385	12.8	2.850240478515625	0.9673181304931641	0.266928955078125	2.840634521484375	1.143365051269531	0.242925048828125	2.832764892578125	1.285014709472656	0.2325	2.833184326171875	1.500425903320312	0.254507568359375	2.79966748046875	1.464839416503906	0.254376220703125	2.658096923828125	1.448352783203125	0.25808740234375	2.48377490234375	1.250888977050781	0.339222412109375	2.6510947265625	1.149269927978516	0.215979248046875	2.74215625	1.128152465820313	0.23801123046875	2.779859130859375	1.125836959838867	0.13707861328125	2.771544921875	1.130812286376953	0.14922705078125	2.866605224609375	1.464613708496094	0.24945166015625	2.997334228515625	1.475127075195312	0.251271728515625	3.144587890625	1.2377119140625	0.279817138671875	2.97539453125	1.192383972167969	0.124274169921875	2.879294921875	1.229975280761719	0.13096875
386	12.833334	2.850108154296875	0.9673265838623046	0.270670166015625	2.8387041015625	1.143179992675781	0.24320556640625	2.82943994140625	1.285257293701172	0.235594482421875	2.8330625	1.501281158447266	0.256232177734375	2.798923583984375	1.466131561279297	0.25614892578125	2.6579267578125	1.443395355224609	0.2612060546875	2.482173828125	1.249954132080078	0.35069921875	2.649687255859375	1.149786437988281	0.2255322265625	2.74145556640625	1.127035766601562	0.243630859375	2.776856201171875	1.120568984985352	0.1417803955078125	2.765364990234375	1.130885696411133	0.1521982421875	2.8660322265625	1.464842437744141	0.25158740234375	2.997495849609375	1.463907684326172	0.2507548828125	3.168658935546875	1.247943511962891	0.3081591796875	2.9958994140625	1.182526916503906	0.16322607421875	2.8997421875	1.210927276611328	0.136954345703125
387	12.866667	2.84823486328125	0.9684014511108399	0.2696175537109375	2.839691650390625	1.144120132446289	0.2445662841796875	2.8324765625	1.285903137207031	0.2393255615234375	2.83508642578125	1.501162963867188	0.2598050537109375	2.80122900390625	1.4659892578125	0.2596771240234375	2.66031884765625	1.446403625488281	0.2655863037109375	2.487746337890625	1.251210662841797	0.3543634033203125	2.65153759765625	1.15081120300293	0.2260560302734375	2.743026123046875	1.126435455322266	0.2413807373046875	2.786159912109375	1.117276718139648	0.1432008056640625	2.76482080078125	1.132493927001953	0.1507589111328125	2.868106201171875	1.46500244140625	0.2552498779296875	2.99906787109375	1.465799682617188	0.2525968017578125	3.1702421875	1.250823577880859	0.3086446533203125	3.00450048828125	1.181197601318359	0.1589376220703125	2.90463037109375	1.201718292236328	0.1425145263671875
388	12.9	2.8479130859375	0.9684388580322265	0.2724063720703125	2.839318603515625	1.144709259033203	0.2464586181640625	2.83223681640625	1.286957550048828	0.2393074951171875	2.8350341796875	1.503096099853516	0.2592059326171875	2.80101904296875	1.467816192626953	0.2591856689453125	2.65969140625	1.447466827392578	0.2656173095703125	2.48816552734375	1.251028259277344	0.3568936767578125	2.65061279296875	1.152572860717773	0.2238717041015625	2.741802734375	1.128837478637695	0.2436304931640625	2.786839111328125	1.120333114624023	0.1457969970703125	2.765049560546875	1.133375732421875	0.1493826904296875	2.86814990234375	1.466757110595703	0.2547435302734375	2.99963671875	1.467499603271484	0.2550902099609375	3.17084033203125	1.250659149169922	0.3091832275390625	3.00647119140625	1.1821884765625	0.1560750732421875	2.90457958984375	1.1949169921875	0.141855224609375
389	12.933334	2.84367236328125	0.9755431289672851	0.2638603515625	2.83256396484375	1.1515302734375	0.23836767578125	2.8239736328125	1.293636108398438	0.233790771484375	2.8233359375	1.509822204589844	0.25033544921875	2.79008251953125	1.473949584960937	0.252204345703125	2.65033203125	1.447399597167969	0.264309326171875	2.48348046875	1.252392761230469	0.365783203125	2.6382392578125	1.155114379882813	0.2235172119140625	2.72965087890625	1.131553009033203	0.2418658447265625	2.769484375	1.123574554443359	0.1418927001953125	2.7513212890625	1.138289581298828	0.147723388671875	2.85691259765625	1.474093444824219	0.2450894775390625	2.987865234375	1.475150634765625	0.2351016845703125	3.175527587890625	1.279560211181641	0.309936767578125	3.023794677734375	1.140813354492187	0.1970372314453125	2.935171630859375	1.147759033203125	0.1439423828125
390	12.966667	2.841681640625	0.9765742034912109	0.262026611328125	2.82991650390625	1.152662338256836	0.23513916015625	2.82134326171875	1.295008422851562	0.229490234375	2.8196533203125	1.51131640625	0.2495302734375	2.78662646484375	1.475116821289062	0.2515987548828125	2.647345947265625	1.44621630859375	0.266653564453125	2.48102880859375	1.249879196166992	0.367900390625	2.64008544921875	1.159361068725586	0.225179443359375	2.731335693359375	1.134592880249023	0.2437230224609375	2.77155517578125	1.123287063598633	0.1439989013671875	2.750280029296875	1.136562210083008	0.1458184814453125	2.853400634765625	1.475842041015625	0.2429278564453125	2.984326171875	1.480705993652344	0.230623779296875	3.18129150390625	1.294380432128906	0.307230712890625	3.037306640625	1.139012680053711	0.205430419921875	2.948240234375	1.146586898803711	0.152771728515625
391	13	2.849858154296875	0.98705712890625	0.254852783203125	2.83261572265625	1.162291229248047	0.2299075927734375	2.81950244140625	1.303784851074219	0.225343017578125	2.813228515625	1.518853698730469	0.2486142578125	2.7811494140625	1.482043090820313	0.2503856201171875	2.642912109375	1.454173889160156	0.2708662109375	2.487189697265625	1.253805633544922	0.3780264892578125	2.64506689453125	1.170284912109375	0.2312200927734375	2.738571533203125	1.150633605957031	0.2403955078125	2.762697509765625	1.145314758300781	0.1355562744140625	2.7499609375	1.145898864746094	0.1425257568359375	2.8475634765625	1.484372497558594	0.2412286376953125	2.9776640625	1.491219299316406	0.226662109375	3.17837548828125	1.309360656738281	0.3002891845703125	3.04434765625	1.151396301269531	0.1912081298828125	2.956228515625	1.168137145996094	0.13986376953125
392	13.033334	2.84529296875	0.9860177764892578	0.259484375	2.8265380859375	1.16180029296875	0.232128662109375	2.81241455078125	1.304025421142578	0.227214599609375	2.80851953125	1.520369750976562	0.25104345703125	2.77593212890625	1.483647583007813	0.2532615966796875	2.63829296875	1.454516479492187	0.280684814453125	2.47781005859375	1.252203948974609	0.3811337890625	2.636418701171875	1.16890966796875	0.2328475341796875	2.73017138671875	1.146542144775391	0.2385274658203125	2.754037353515625	1.142825469970703	0.1329100341796875	2.743911865234375	1.142967742919922	0.1454996337890625	2.842607421875	1.485372192382812	0.24303564453125	2.97355712890625	1.487832275390625	0.2277353515625	3.18318115234375	1.310774291992187	0.294186767578125	3.04901953125	1.148370635986328	0.1888919677734375	2.95581591796875	1.167216003417969	0.146875244140625
393	13.066667	2.8513232421875	0.9848201828002929	0.2543326416015625	2.833319091796875	1.160145385742188	0.2252408447265625	2.8199892578125	1.302258392333984	0.2207447509765625	2.81587451171875	1.5182509765625	0.2449244384765625	2.78334814453125	1.481556121826172	0.2469510498046875	2.6447314453125	1.458325469970703	0.2740252685546875	2.4825244140625	1.263776824951172	0.38537451171875	2.634506103515625	1.178321075439453	0.2319794921875	2.7233486328125	1.154590423583984	0.2609578857421875	2.73119189453125	1.149900894165039	0.153153076171875	2.732554443359375	1.154788269042969	0.1429185791015625	2.8499658203125	1.483339080810547	0.236989013671875	2.980987060546875	1.487369293212891	0.2244935302734375	3.1841240234375	1.301670867919922	0.28560595703125	3.0509619140625	1.148688674926758	0.1665704345703125	2.9485166015625	1.157489242553711	0.1522706298828125
394	13.1	2.850940185546875	0.9915534667968749	0.2538778076171875	2.8316845703125	1.166683135986328	0.2260938720703125	2.817736083984375	1.308575866699219	0.2240028076171875	2.81288330078125	1.524606994628906	0.244466064453125	2.78065087890625	1.487840698242187	0.2477242431640625	2.64312353515625	1.464760559082031	0.2790113525390625	2.48808056640625	1.267398742675781	0.39450146484375	2.6338349609375	1.183219009399414	0.23500927734375	2.72327392578125	1.15944970703125	0.2615325927734375	2.73145458984375	1.153359954833984	0.153987060546875	2.730603515625	1.159869262695312	0.144751220703125	2.846963623046875	1.489791687011719	0.2365238037109375	2.97725439453125	1.491779907226563	0.21900244140625	3.187298095703125	1.318278747558594	0.2898707275390625	3.054800537109375	1.170989990234375	0.1638201904296875	2.95180078125	1.16610807800293	0.1532548828125
395	13.133334	2.84374658203125	1.002918334960937	0.253639892578125	2.822254638671875	1.178434020996094	0.226919921875	2.80706396484375	1.320588195800781	0.2256612548828125	2.803299072265625	1.537507446289063	0.24278369140625	2.770984375	1.500798370361328	0.247498779296875	2.634185546875	1.475337738037109	0.2817259521484375	2.48434130859375	1.280257568359375	0.4090941162109375	2.61841748046875	1.193267272949219	0.2402469482421875	2.705154296875	1.169847640991211	0.275533935546875	2.714611328125	1.159221786499024	0.1681580810546875	2.710551025390625	1.175317260742188	0.150866455078125	2.83715771484375	1.502373504638672	0.23448974609375	2.966677001953125	1.500124481201172	0.2100389404296875	3.182752685546875	1.333901092529297	0.28314111328125	3.0492841796875	1.18611767578125	0.1575367431640625	2.94656982421875	1.170290054321289	0.156775634765625
396	13.166667	2.8382734375	1.005654586791992	0.2570555419921875	2.81769580078125	1.181874267578125	0.229280029296875	2.80367529296875	1.324750762939453	0.2298646240234375	2.798171630859375	1.542921508789063	0.2411534423828125	2.7661435546875	1.50592172241211	0.247427001953125	2.63049853515625	1.478996002197266	0.2871798095703125	2.4811875	1.285955718994141	0.42064794921875	2.61169775390625	1.200782653808594	0.24681884765625	2.69994873046875	1.175915985107422	0.2782520751953125	2.69725732421875	1.166390487670898	0.16993896484375	2.69236669921875	1.182496429443359	0.14878173828125	2.8323544921875	1.507724395751953	0.233236083984375	2.96218505859375	1.502941253662109	0.20785400390625	3.177673828125	1.336991271972656	0.28755712890625	3.04062255859375	1.194679626464844	0.15772314453125	2.93854345703125	1.172977645874024	0.1571728515625
397	13.2	2.83096630859375	1.015339424133301	0.2566568603515625	2.809064697265625	1.192527099609375	0.2343109130859375	2.7948857421875	1.335639465332031	0.2373248291015625	2.789728759765625	1.554467651367188	0.2428702392578125	2.7579833984375	1.517598266601563	0.251619873046875	2.62254150390625	1.493152618408203	0.2945594482421875	2.48255419921875	1.294250793457031	0.4306346435546875	2.6025703125	1.201372955322266	0.252626220703125	2.69206005859375	1.176957763671875	0.2813807373046875	2.689573974609375	1.165882568359375	0.1729962158203125	2.6821474609375	1.186392730712891	0.1535101318359375	2.82360986328125	1.518979858398438	0.23436328125	2.950982666015625	1.512119873046875	0.1980218505859375	3.166031494140625	1.338357147216797	0.2628465576171875	3.02042333984375	1.188706115722656	0.1509796142578125	2.917015869140625	1.173266387939453	0.1525572509765625
398	13.233334	2.825696533203125	1.016941101074219	0.2539681396484375	2.802798095703125	1.194483245849609	0.2300487060546875	2.788277587890625	1.338130828857422	0.2311588134765625	2.7823251953125	1.557707275390625	0.238505615234375	2.750984375	1.52048681640625	0.2482215576171875	2.61692822265625	1.503556610107422	0.300032470703125	2.483887939453125	1.302870697021485	0.4424534912109375	2.59575634765625	1.203601745605469	0.2614578857421875	2.68696240234375	1.177294158935547	0.2836298828125	2.67898388671875	1.161160888671875	0.1757352294921875	2.67088916015625	1.183802642822266	0.158560791015625	2.816145263671875	1.522310668945313	0.228427001953125	2.943291748046875	1.521466552734375	0.1889696044921875	3.16452734375	1.350065795898437	0.243042724609375	3.016728515625	1.189272521972656	0.1490548095703125	2.913002685546875	1.173780517578125	0.1449229736328125
399	13.266667	2.816323974609375	1.023749137878418	0.2581793212890625	2.795426025390625	1.202258193969727	0.2365750732421875	2.78314404296875	1.346421691894531	0.239640869140625	2.77685400390625	1.566574951171875	0.2441422119140625	2.746001708984375	1.529337707519531	0.2557598876953125	2.614016357421875	1.511094970703125	0.3130853271484375	2.48688330078125	1.310204040527344	0.46175048828125	2.587965576171875	1.214125930786133	0.272184326171875	2.6800078125	1.185382675170898	0.2879439697265625	2.669385498046875	1.166909805297851	0.1803958740234375	2.6653935546875	1.189503036499024	0.1687984619140625	2.810387451171875	1.531034912109375	0.2330826416015625	2.935188720703125	1.527563781738281	0.185981201171875	3.15797119140625	1.351625610351562	0.2181998291015625	3.0164599609375	1.17604084777832	0.141131591796875	2.911291748046875	1.173710556030273	0.1423385009765625
400	13.3	2.808097412109375	1.027136734008789	0.262075439453125	2.786701416015625	1.205937545776367	0.2390906982421875	2.775174560546875	1.350600769042969	0.2406712646484375	2.768695068359375	1.571352111816406	0.24622265625	2.73853466796875	1.53390771484375	0.2594822998046875	2.610376708984375	1.520055908203125	0.3268824462890625	2.4953173828125	1.316295654296875	0.4828079833984375	2.578352783203125	1.212440963745117	0.2878232421875	2.6722197265625	1.186098495483398	0.2976112060546875	2.658760986328125	1.172334945678711	0.1893583984375	2.6380419921875	1.20052766418457	0.1748055419921875	2.801715576171875	1.535816772460938	0.2331429443359375	2.9227705078125	1.53214453125	0.1762244873046875	3.15865869140625	1.370418762207031	0.1932923583984375	3.002686279296875	1.202360733032227	0.1258533935546875	2.900736083984375	1.179150497436523	0.1399166259765625
401	13.333334	2.8005517578125	1.036064170837402	0.2584610595703125	2.7778837890625	1.214129516601562	0.2360499267578125	2.7667177734375	1.358305328369141	0.2377515869140625	2.764655517578125	1.57832568359375	0.244572998046875	2.73512890625	1.541478515625	0.260079833984375	2.6135107421875	1.531068481445312	0.3382496337890625	2.507123291015625	1.327492523193359	0.4987193603515625	2.57932568359375	1.21884423828125	0.3030428466796875	2.67318603515625	1.193353454589844	0.294472412109375	2.65195458984375	1.185581649780273	0.18726806640625	2.63578955078125	1.205094970703125	0.18261767578125	2.795741943359375	1.542412353515625	0.2287532958984375	2.911608154296875	1.533120239257812	0.16340869140625	3.1526064453125	1.380066436767578	0.1656876220703125	2.983889892578125	1.223951049804687	0.1034090576171875	2.8860263671875	1.196980987548828	0.130744384765625
402	13.366667	2.79060595703125	1.041261779785156	0.2612921142578125	2.7689169921875	1.219719985961914	0.2394285888671875	2.7593251953125	1.36416650390625	0.2413533935546875	2.75998828125	1.584503112792969	0.245628662109375	2.73077587890625	1.548137451171875	0.2629388427734375	2.612587646484375	1.540101440429688	0.3467442626953125	2.511109375	1.33957666015625	0.5146060791015625	2.57045947265625	1.222899978637695	0.318919189453125	2.66204443359375	1.195535232543945	0.29848681640625	2.649660400390625	1.184358749389648	0.1900789794921875	2.632532958984375	1.204555435180664	0.1977998046875	2.78994873046875	1.548015747070313	0.2288067626953125	2.9037119140625	1.541228881835937	0.159291259765625	3.1352451171875	1.373945129394531	0.1493153076171875	2.966342529296875	1.211561782836914	0.10521337890625	2.86562158203125	1.193519760131836	0.1298319091796875
403	13.4	2.7804228515625	1.042301971435547	0.2623642578125	2.758078125	1.222173629760742	0.2411746826171875	2.74891748046875	1.367759033203125	0.2434302978515625	2.7484248046875	1.589783630371094	0.2480865478515625	2.7204677734375	1.552919921875	0.267404296875	2.60731396484375	1.54637451171875	0.3597882080078125	2.51814501953125	1.338945007324219	0.5298538818359375	2.562784912109375	1.22398210144043	0.32718212890625	2.65261083984375	1.195343627929688	0.2986739501953125	2.633560546875	1.183027481079101	0.1904998779296875	2.62576171875	1.204381210327149	0.2047113037109375	2.777646484375	1.553240112304688	0.2290762939453125	2.891021484375	1.550091552734375	0.1567447509765625	3.10782958984375	1.364121154785156	0.1198463134765625	2.93080712890625	1.202846633911133	0.100546875	2.8289326171875	1.191347885131836	0.1276893310546875
404	13.433334	2.770752197265625	1.044027923583984	0.260916748046875	2.746791015625	1.222438125610352	0.2389764404296875	2.737690185546875	1.367125366210937	0.239866455078125	2.747405029296875	1.587502319335937	0.2461754150390625	2.719481689453125	1.551924865722656	0.2670748291015625	2.61422412109375	1.545945495605469	0.3670709228515625	2.532297119140625	1.339759704589844	0.5393406982421876	2.5727314453125	1.226854202270508	0.3363660888671875	2.65773974609375	1.19843701171875	0.29704248046875	2.63644384765625	1.1853408203125	0.1900916748046875	2.62619580078125	1.202424911499024	0.209266357421875	2.773340576171875	1.550149291992188	0.224940185546875	2.883441162109375	1.546149963378906	0.1492347412109375	3.096620361328125	1.360849487304687	0.1030452880859375	2.910337890625	1.211561477661133	0.10000634765625	2.8113046875	1.188007034301758	0.1272884521484375
405	13.466667	2.77815625	1.051189147949219	0.25631640625	2.75310009765625	1.229139022827148	0.2353583984375	2.743841064453125	1.373477233886719	0.2364896240234375	2.75338427734375	1.593349365234375	0.242773193359375	2.726544921875	1.557760803222656	0.2647696533203125	2.6261083984375	1.552093444824219	0.369156005859375	2.552974609375	1.347435180664063	0.546080078125	2.579099609375	1.233736434936523	0.3418408203125	2.66137060546875	1.20649153137207	0.29684033203125	2.639322509765625	1.195697311401367	0.1900465087890625	2.62440625	1.218164108276367	0.211850341796875	2.7783662109375	1.556173828125	0.2203895263671875	2.88503271484375	1.55294921875	0.1403994140625	3.09797607421875	1.373183654785156	0.078153076171875	2.9097041015625	1.227737106323242	0.0896387939453125	2.81535205078125	1.192223419189453	0.11949853515625
406	13.5	2.77392431640625	1.056246047973633	0.252467041015625	2.747838623046875	1.234088165283203	0.2331741943359375	2.739343505859375	1.378354309082031	0.234575927734375	2.75189453125	1.597804504394531	0.243543212890625	2.72631982421875	1.562178344726562	0.26685595703125	2.6337216796875	1.556658386230469	0.37810986328125	2.5671103515625	1.3519765625	0.55721142578125	2.581218505859375	1.233996307373047	0.354440673828125	2.6598046875	1.201898071289063	0.30633251953125	2.6274443359375	1.194058319091797	0.202027587890625	2.61785498046875	1.215761764526367	0.2222452392578125	2.77473388671875	1.5607646484375	0.2188546142578125	2.874841796875	1.554738342285156	0.13110498046875	3.085828125	1.379709075927734	0.05202587890625	2.900681396484375	1.232177734375	0.0764552001953125	2.8100419921875	1.192103637695312	0.111325439453125
407	13.533334	2.769727783203125	1.059958702087402	0.249184326171875	2.74430029296875	1.237363891601563	0.2322652587890625	2.7373642578125	1.381093383789062	0.2344417724609375	2.7522197265625	1.599405944824219	0.244824951171875	2.72797607421875	1.563876098632813	0.2692354736328125	2.64303662109375	1.552965026855469	0.38530419921875	2.5909755859375	1.349921875	0.56918505859375	2.5901826171875	1.235564559936523	0.36500048828125	2.6569970703125	1.194830932617188	0.30740771484375	2.6225029296875	1.194744201660156	0.20397900390625	2.61831689453125	1.211172698974609	0.230362060546875	2.773056884765625	1.562618591308594	0.218470458984375	2.864453125	1.556584045410156	0.1224564208984375	3.06776171875	1.381195983886719	0.02959423828125	2.887017822265625	1.231339233398437	0.0618355712890625	2.801154296875	1.191000579833984	0.1059345703125
408	13.566667	2.77246533203125	1.05933283996582	0.2514124755859375	2.745227783203125	1.236309585571289	0.2352359619140625	2.73779150390625	1.379835693359375	0.2372762451171875	2.7552998046875	1.597476501464844	0.2512333984375	2.7324951171875	1.561653625488281	0.27646337890625	2.655986328125	1.548969177246094	0.397868408203125	2.613935546875	1.344931091308594	0.5826787109375	2.60325146484375	1.236186325073242	0.37605615234375	2.660261474609375	1.193110122680664	0.3103974609375	2.6289716796875	1.193895721435547	0.206100341796875	2.625164306640625	1.212903381347656	0.2401875	2.773916015625	1.561160461425781	0.2227657470703125	2.85983544921875	1.554725769042969	0.1220640869140625	3.0584404296875	1.383536315917969	0.013587890625	2.88204443359375	1.23031266784668	0.051421875	2.801798828125	1.186773712158203	0.10223583984375
409	13.6	2.78066455078125	1.034474487304688	0.2718826904296875	2.75508154296875	1.211522613525391	0.2529244384765625	2.74909130859375	1.355208984375	0.2523519287109375	2.766650390625	1.573302001953125	0.2593309326171875	2.7445634765625	1.538215087890625	0.2862315673828125	2.671150146484375	1.529825012207031	0.4099920654296875	2.634737548828125	1.330184539794922	0.6009312744140625	2.6247138671875	1.219770843505859	0.3950162353515625	2.65628857421875	1.165414886474609	0.3210189208984375	2.647024169921875	1.174493270874023	0.212841064453125	2.64031884765625	1.184060302734375	0.2587410888671875	2.7845693359375	1.536142639160156	0.2314622802734375	2.863319091796875	1.529159362792969	0.1250035400390625	3.064473388671875	1.36329443359375	0.0126146240234375	2.891251708984375	1.208398132324219	0.05830322265625	2.815181884765625	1.163486785888672	0.1142091064453125
410	13.633334	2.778897216796875	1.029318481445312	0.2753109130859375	2.75545263671875	1.205496917724609	0.2556981201171875	2.751557373046875	1.348387969970703	0.2543826904296875	2.764480712890625	1.565554870605469	0.2588880615234375	2.744958984375	1.5304052734375	0.2871153564453125	2.679780517578125	1.523166870117187	0.4145028076171875	2.65493505859375	1.32573291015625	0.6071536865234375	2.6371748046875	1.208888916015625	0.4069766845703125	2.641389404296875	1.15460009765625	0.3272935791015625	2.64376123046875	1.157523880004883	0.2190596923828125	2.6400537109375	1.177341598510742	0.2703743896484375	2.781436767578125	1.528811706542969	0.230403564453125	2.85215771484375	1.519327697753906	0.11957861328125	3.049497314453125	1.363669067382812	-0.0087545166015625	2.88415478515625	1.203279846191406	0.0397503662109375	2.81682373046875	1.159880401611328	0.1059429931640625
411	13.666667	2.77759423828125	1.025736045837402	0.2750523681640625	2.755533203125	1.2015673828125	0.2567305908203125	2.753550537109375	1.343974517822266	0.2555435791015625	2.76497119140625	1.56046337890625	0.2576046142578125	2.747259765625	1.525542846679687	0.2869742431640625	2.689181396484375	1.513629638671875	0.4168314208984375	2.675498291015625	1.319320190429687	0.6122969970703125	2.64762841796875	1.212474456787109	0.4087030029296875	2.64147119140625	1.156124084472656	0.3310306396484375	2.64444921875	1.156853363037109	0.223172119140625	2.635973876953125	1.177505310058594	0.2722137451171875	2.78066943359375	1.523738403320313	0.228693603515625	2.84073876953125	1.507834991455078	0.1129998779296875	3.03102001953125	1.359020843505859	-0.03089697265625	2.870427490234375	1.196595947265625	0.0223765869140625	2.80705517578125	1.155831024169922	0.09338061523437501
412	13.7	2.78034228515625	1.019168304443359	0.2730531005859375	2.7562685546875	1.194643936157227	0.2529373779296875	2.7531103515625	1.33708935546875	0.2501060791015625	2.7656162109375	1.55355029296875	0.2568060302734375	2.749845703125	1.517921936035156	0.2864774169921875	2.70100634765625	1.505485168457031	0.4201248779296875	2.7089150390625	1.305711730957031	0.6105628662109375	2.65722119140625	1.204320785522461	0.4086888427734375	2.6496318359375	1.148901702880859	0.3304066162109375	2.64253271484375	1.138644638061523	0.223164794921875	2.6409052734375	1.16940690612793	0.2735977783203125	2.77909033203125	1.5175087890625	0.225930419921875	2.8334345703125	1.504141235351562	0.10704248046875	3.012406982421875	1.355204956054687	-0.0508736572265625	2.85882763671875	1.189100662231445	0.011548583984375	2.80443212890625	1.148898880004883	0.0900140380859375
413	13.733334	2.78336572265625	1.015491424560547	0.2728070068359375	2.760218994140625	1.190633270263672	0.2554837646484375	2.75825341796875	1.332527557373047	0.2543719482421875	2.76720166015625	1.548327026367188	0.2581427001953125	2.75348828125	1.512928833007813	0.2887591552734375	2.7110673828125	1.503526702880859	0.4241966552734375	2.71780419921875	1.300492492675781	0.6094901123046875	2.660183349609375	1.204635070800781	0.4076285400390625	2.65648388671875	1.14402685546875	0.3335162353515625	2.65046435546875	1.137412734985352	0.2263758544921875	2.64308837890625	1.166413024902344	0.2729136962890625	2.7798330078125	1.512317626953125	0.2272032470703125	2.824385498046875	1.495857330322266	0.1052757568359375	2.997146484375	1.353909637451172	-0.06352612304687499	2.85512939453125	1.181682647705078	0.0056317138671875	2.8014189453125	1.150466171264648	0.087990234375
414	13.766667	2.783107421875	1.016971328735351	0.2779468994140625	2.760775390625	1.189735992431641	0.2567252197265625	2.7595908203125	1.329944946289062	0.2519390869140625	2.7688505859375	1.543190856933594	0.2587960205078125	2.755203369140625	1.507783142089844	0.2885386962890625	2.7140234375	1.483185241699219	0.4207205810546875	2.73803662109375	1.274193969726563	0.5928697509765625	2.6530390625	1.191755416870117	0.3978575439453125	2.65764013671875	1.12252668762207	0.3333756103515625	2.652216796875	1.130596633911133	0.22753271484375	2.6465146484375	1.147966690063477	0.2657376708984375	2.7812900390625	1.508018798828125	0.22769921875	2.82034619140625	1.490798767089844	0.1055831298828125	2.9826142578125	1.347921112060547	-0.0675255126953125	2.84533544921875	1.178283142089844	0.008330322265625001	2.799044921875	1.139755767822266	0.09063427734375
415	13.8	2.783829345703125	1.013479995727539	0.277949462890625	2.760353271484375	1.185706283569336	0.25567822265625	2.758744140625	1.32566015625	0.2495819091796875	2.772988525390625	1.538263977050781	0.258152587890625	2.759870849609375	1.502887634277344	0.28805908203125	2.723823974609375	1.479231506347656	0.421691650390625	2.750830078125	1.275300354003906	0.5987841796875	2.66144482421875	1.188164611816406	0.4082060546875	2.659244140625	1.124585891723633	0.33821240234375	2.6560107421875	1.131604095458984	0.2323572998046875	2.6481572265625	1.152095993041992	0.273935791015625	2.78328369140625	1.503222961425781	0.22624267578125	2.81547802734375	1.487285217285156	0.1021614990234375	2.973395751953125	1.344943359375	-0.074739501953125	2.836163330078125	1.175657775878906	0.0009860839843749999	2.79708056640625	1.136726776123047	0.0865926513671875
416	13.833334	2.7722412109375	0.9938245468139648	0.2574205322265625	2.75910546875	1.168240753173828	0.2453193359375	2.7664052734375	1.308213134765625	0.2463553466796875	2.779135009765625	1.520878967285156	0.2579227294921875	2.76890576171875	1.484773742675781	0.2881234130859375	2.74439990234375	1.45579931640625	0.4233875732421875	2.815212890625	1.254706497192383	0.5916148681640625	2.6704404296875	1.189714859008789	0.4279942626953125	2.650809814453125	1.129635955810547	0.3575645751953125	2.66169873046875	1.123553863525391	0.2521090087890625	2.62892431640625	1.158976928710937	0.2940643310546875	2.78710693359375	1.486552856445313	0.2245660400390625	2.807890625	1.476251159667969	0.09742297363281251	2.94748876953125	1.338892272949219	-0.09806396484375	2.81069580078125	1.173326232910156	-0.0134827880859375	2.77040576171875	1.13274333190918	0.07084814453125
417	13.866667	2.768036376953125	0.9981219635009766	0.261412841796875	2.7558349609375	1.171460342407227	0.246545166015625	2.76295751953125	1.310703674316406	0.246107421875	2.775913330078125	1.522496826171875	0.250444580078125	2.76488720703125	1.487687622070313	0.28147021484375	2.7361748046875	1.4662177734375	0.41653759765625	2.802792236328125	1.269868743896484	0.5897006835937501	2.662138916015625	1.198624893188477	0.426764404296875	2.643240234375	1.112889862060547	0.3928056640625	2.72120458984375	1.061466003417969	0.34346240234375	2.62601806640625	1.150856048583984	0.3011650390625	2.78457958984375	1.487183837890625	0.218702392578125	2.8113828125	1.476887817382813	0.093390625	2.95722705078125	1.334272399902344	-0.0914169921875	2.818440673828125	1.170263519287109	-0.0104451904296875	2.778975830078125	1.133912963867187	0.07554187011718751
418	13.9	2.77766259765625	0.9964175186157227	0.2641832275390625	2.762414794921875	1.169375030517578	0.2478363037109375	2.767293212890625	1.308703979492188	0.2464503173828125	2.7772294921875	1.520674194335938	0.2495714111328125	2.76678125	1.485887268066406	0.2808184814453125	2.73983984375	1.465071166992187	0.4163472900390625	2.813904541015625	1.27208642578125	0.5902506103515625	2.6720224609375	1.195647811889649	0.4307818603515625	2.65335009765625	1.110410095214844	0.3954818115234375	2.72849658203125	1.058624687194824	0.3423016357421875	2.635025390625	1.150222610473633	0.3041795654296875	2.78631884765625	1.485312133789062	0.2180052490234375	2.81237158203125	1.474468139648438	0.0925858154296875	2.9569482421875	1.33229150390625	-0.0935369873046875	2.82128125	1.16694401550293	-0.010062255859375	2.7849716796875	1.129514602661133	0.0768431396484375
419	13.933334	2.77841650390625	0.9953578491210937	0.2634930419921875	2.76290966796875	1.167821319580078	0.24716845703125	2.7681513671875	1.306763671875	0.2459798583984375	2.78016064453125	1.518036499023438	0.2501575927734375	2.770026123046875	1.483252502441406	0.2813140869140625	2.74596630859375	1.463545989990234	0.4171634521484375	2.822861083984375	1.266100006103516	0.5835406494140625	2.6710595703125	1.193475921630859	0.4325118408203125	2.6521806640625	1.11150439453125	0.3908363037109375	2.72539794921875	1.065545677185059	0.3306370849609375	2.63583447265625	1.150331268310547	0.3033912353515625	2.7882587890625	1.482879364013672	0.21829248046875	2.81177880859375	1.472859466552734	0.092657958984375	2.953426513671875	1.332680053710938	-0.0961197509765625	2.820239990234375	1.1667060546875	-0.0115963134765625	2.78623583984375	1.130074584960937	0.0762589111328125
420	13.966667	2.7789931640625	0.9943797760009766	0.26237060546875	2.7629052734375	1.166616775512695	0.246834716796875	2.76797314453125	1.305374328613281	0.246316162109375	2.7809462890625	1.516259216308594	0.25192724609375	2.77105517578125	1.481333374023438	0.2828994140625	2.748669921875	1.460203308105469	0.41862060546875	2.82874658203125	1.256254577636719	0.574723876953125	2.670216552734375	1.190432540893555	0.428027099609375	2.652349609375	1.106949493408203	0.38930712890625	2.7252021484375	1.064257537841797	0.326572509765625	2.6325654296875	1.146921005249024	0.299738525390625	2.788487548828125	1.481359008789062	0.219746337890625	2.81066943359375	1.472255859375	0.093982421875	2.94946533203125	1.33301025390625	-0.09703173828125	2.81640283203125	1.166996734619141	-0.013263671875	2.78198095703125	1.129246170043945	0.0737884521484375
421	14	2.7769736328125	0.9917380599975586	0.2637493896484375	2.76234619140625	1.164499954223633	0.245556640625	2.768080078125	1.303723297119141	0.2427364501953125	2.7829619140625	1.51507177734375	0.2535550537109375	2.772355712890625	1.479382934570312	0.2836849365234375	2.747245361328125	1.448422912597656	0.4175640869140625	2.83410546875	1.236110809326172	0.5600294189453126	2.654642333984375	1.194260009765625	0.4280931396484375	2.646857421875	1.110909629821777	0.3851302490234375	2.72355419921875	1.066217491149902	0.3279561767578125	2.63057763671875	1.146798645019531	0.2977083740234375	2.790585693359375	1.480747314453125	0.2205169677734375	2.81277392578125	1.472844909667969	0.0941866455078125	2.95544384765625	1.330572021484375	-0.0931800537109375	2.816729248046875	1.166945663452148	-0.01157666015625	2.78068115234375	1.12890283203125	0.07512756347656251
422	14.033334	2.77684619140625	0.9873803253173828	0.25107373046875	2.7637958984375	1.160426696777344	0.233199462890625	2.77018994140625	1.299727508544922	0.230751953125	2.7850361328125	1.511193267822266	0.24226318359375	2.77343408203125	1.475463806152344	0.272030029296875	2.744675537109375	1.443155731201172	0.404957275390625	2.86714111328125	1.265354827880859	0.567468994140625	2.6779248046875	1.155019226074219	0.50862939453125	2.657416748046875	1.092732154846191	0.441056640625	2.64825048828125	1.073551872253418	0.33755517578125	2.60085498046875	1.188051254272461	0.39351318359375	2.793646484375	1.476867004394531	0.209420166015625	2.81962548828125	1.470240478515625	0.08364697265625	2.9636474609375	1.327573974609375	-0.102670654296875	2.82160107421875	1.164999847412109	-0.02429931640625	2.7852919921875	1.126060005187988	0.0619808349609375
423	14.066667	2.77499267578125	0.9841425628662109	0.245622314453125	2.7598779296875	1.156804214477539	0.22845166015625	2.764279296875	1.2959658203125	0.226818359375	2.780724609375	1.506924682617187	0.23903662109375	2.769287109375	1.471202209472656	0.268749267578125	2.7417685546875	1.440579833984375	0.402097412109375	2.867463134765625	1.269277770996094	0.568346923828125	2.671602783203125	1.159783279418945	0.538008056640625	2.6532314453125	1.105684852600098	0.463354736328125	2.676022216796875	1.078599700927734	0.36398193359375	2.62266015625	1.193979919433594	0.40801171875	2.78864697265625	1.472742736816406	0.205986328125	2.82059912109375	1.470494201660156	0.08165771484375001	2.96408251953125	1.328713012695312	-0.10508544921875	2.82444921875	1.165235641479492	-0.025368408203125	2.78700830078125	1.125245529174805	0.059744873046875
424	14.1	2.73858642578125	0.9770376586914062	0.24059716796875	2.7362666015625	1.150092712402344	0.22274658203125	2.75073095703125	1.288415191650391	0.220457275390625	2.793659912109375	1.494765655517578	0.24061474609375	2.7764736328125	1.460011657714844	0.268574951171875	2.73892333984375	1.429360900878906	0.39929052734375	2.85955908203125	1.250990142822266	0.5613447265625	2.6554111328125	1.156835784912109	0.5363979492187499	2.631571533203125	1.106866455078125	0.460544921875	2.6451708984375	1.079695190429687	0.359641357421875	2.605749267578125	1.196202789306641	0.407795654296875	2.798505126953125	1.46086962890625	0.2067587890625	2.831612548828125	1.455755493164062	0.08295654296875	2.96417724609375	1.308195983886719	-0.106931884765625	2.8085	1.159032348632812	-0.029587158203125	2.7672255859375	1.12097770690918	0.054509521484375
425	14.133334	2.743752685546875	0.9770077514648438	0.2489229736328125	2.740646484375	1.150118408203125	0.2287762451171875	2.75445849609375	1.288735656738281	0.2251929931640625	2.793671875	1.496438751220703	0.2429532470703125	2.7758818359375	1.461906921386719	0.2709608154296875	2.73552197265625	1.433781341552734	0.4016790771484375	2.844404296875	1.240265350341797	0.5552774658203125	2.63405224609375	1.174954498291016	0.5020091552734375	2.61392236328125	1.113129867553711	0.4340118408203125	2.65260986328125	1.064939987182617	0.3484171142578125	2.590392578125	1.217789642333984	0.3808726806640625	2.80032763671875	1.461915435791016	0.2099234619140625	2.83742822265625	1.455680877685547	0.08706579589843751	2.974712890625	1.305301300048828	-0.0979197998046875	2.81719482421875	1.155893356323242	-0.0235914306640625	2.77365185546875	1.11919352722168	0.0601849365234375
426	14.166667	2.74618994140625	0.9749720611572266	0.2539178466796875	2.74285888671875	1.148076385498047	0.2341224365234375	2.756669677734375	1.286661987304687	0.2306292724609375	2.79634375	1.494259338378906	0.2479822998046875	2.77863525390625	1.45979638671875	0.2761058349609375	2.736587646484375	1.433625183105469	0.4066612548828125	2.83211865234375	1.225920425415039	0.5501654052734375	2.623172119140625	1.183339370727539	0.4736527099609375	2.608389404296875	1.131964874267578	0.3962642822265625	2.64382421875	1.09694172668457	0.3032171630859375	2.57502587890625	1.238321304321289	0.3587227783203125	2.8027685546875	1.459699768066406	0.2149620361328125	2.8384873046875	1.453274353027344	0.0917374267578125	2.97318994140625	1.301464050292969	-0.093876953125	2.81531787109375	1.154023162841797	-0.016602294921875	2.7743466796875	1.117005279541016	0.0682943115234375
427	14.2	2.74042431640625	0.9753583679199219	0.2553187255859375	2.743721923828125	1.148781646728516	0.2327147216796875	2.7624755859375	1.287238189697266	0.2269178466796875	2.796328125	1.495522857666016	0.2548997802734375	2.78104833984375	1.458746246337891	0.2817984619140625	2.7399140625	1.438384429931641	0.4142305908203125	2.832678466796875	1.242628448486328	0.5769747314453125	2.654640625	1.172553527832031	0.4540692138671875	2.63373876953125	1.150253265380859	0.3647413330078125	2.61272900390625	1.120874389648437	0.2651439208984375	2.609172607421875	1.221031311035156	0.3263531494140625	2.80230615234375	1.463064605712891	0.2194837646484375	2.83624462890625	1.452160186767578	0.0955673828125	2.9693974609375	1.302769287109375	-0.09461120605468749	2.81639892578125	1.151343612670898	-0.012800537109375	2.769262451171875	1.114805160522461	0.069521484375
428	14.233334	2.765671875	0.9822022628784179	0.258411376953125	2.75941455078125	1.155297576904297	0.2342080078125	2.77010791015625	1.294537536621094	0.2273759765625	2.791283935546875	1.504785766601562	0.2527373046875	2.77757177734375	1.467590148925781	0.279888916015625	2.7263447265625	1.44519384765625	0.408389404296875	2.83035009765625	1.270959014892578	0.587864013671875	2.666775390625	1.173064407348633	0.46394482421875	2.64689990234375	1.157115661621094	0.3730537109375	2.623446533203125	1.122438819885254	0.27575146484375	2.6231611328125	1.225529678344726	0.3369130859375	2.79988623046875	1.472218383789063	0.21797900390625	2.8328544921875	1.461685363769531	0.0937918701171875	2.98032470703125	1.320395751953125	-0.09189282226562499	2.834214111328125	1.160175216674805	-0.0144708251953125	2.78934912109375	1.121809127807617	0.0682664794921875
429	14.266667	2.7826484375	0.987628719329834	0.2578585205078125	2.77017578125	1.160936264038086	0.2334144287109375	2.776061767578125	1.300918548583984	0.2264859619140625	2.789425537109375	1.512521240234375	0.2517884521484375	2.77701611328125	1.474739898681641	0.2790379638671875	2.72618896484375	1.44862484741211	0.4074991455078125	2.8396650390625	1.284607696533203	0.5921373291015625	2.6820439453125	1.175698089599609	0.4683189697265625	2.65899560546875	1.158511306762695	0.3780819091796875	2.63130615234375	1.125265533447266	0.2810135498046875	2.6305029296875	1.218985534667969	0.3405169677734375	2.7993212890625	1.480162200927734	0.216957763671875	2.8329033203125	1.470475677490234	0.0924254150390625	2.98235205078125	1.331764739990234	-0.094966064453125	2.84437890625	1.165250030517578	-0.0137330322265625	2.79960546875	1.12595263671875	0.0690284423828125
430	14.3	2.775857177734375	0.9873297729492188	0.2541890869140625	2.76646484375	1.161549667358398	0.2321251220703125	2.774814453125	1.301813659667969	0.2273485107421875	2.79204052734375	1.51364697265625	0.2524552001953125	2.77889501953125	1.476047302246094	0.2798031005859375	2.7343154296875	1.45271337890625	0.4114276123046875	2.829298828125	1.284826477050781	0.6037698974609375	2.68095703125	1.184477981567383	0.4616551513671875	2.6518642578125	1.163400573730469	0.3737957763671875	2.61868505859375	1.127413009643555	0.2791954345703125	2.624781005859375	1.218329360961914	0.3331878662109375	2.801395751953125	1.480995971679687	0.2175946044921875	2.837257080078125	1.470300354003906	0.093477783203125	2.980853271484375	1.327333312988281	-0.0962012939453125	2.842472412109375	1.160110427856445	-0.0156363525390625	2.795810791015625	1.122329650878906	0.06707202148437499
431	14.333334	2.777516357421875	0.9880155563354492	0.2537427978515625	2.76822265625	1.162804412841797	0.2314324951171875	2.776255859375	1.303545043945312	0.2262559814453125	2.78984716796875	1.516497131347656	0.2502269287109375	2.77726416015625	1.478711059570313	0.2778673095703125	2.7355009765625	1.456169555664062	0.4110513916015625	2.824928466796875	1.286545227050781	0.6058126220703125	2.67459228515625	1.185613571166992	0.4649771728515625	2.6433662109375	1.174945251464844	0.3756383056640625	2.6023447265625	1.140432662963867	0.2831856689453125	2.630767333984375	1.222800674438477	0.3345616455078125	2.799850341796875	1.483699462890625	0.2154561767578125	2.8369248046875	1.472618408203125	0.091275146484375	2.985436279296875	1.328957824707031	-0.0954354248046875	2.844859375	1.161293380737305	-0.017396240234375	2.798479736328125	1.123840927124024	0.06604089355468749
432	14.366667	2.777599365234375	0.9927033157348633	0.254088134765625	2.767728515625	1.16687272644043	0.23093408203125	2.7749638671875	1.307278869628906	0.225792236328125	2.78972412109375	1.519537841796875	0.2500673828125	2.77602001953125	1.481978393554688	0.2772529296875	2.72553369140625	1.455209716796875	0.40616259765625	2.82481982421875	1.297382629394531	0.6049951171875	2.679015625	1.189397613525391	0.46563525390625	2.635572021484375	1.151269897460937	0.390264892578125	2.6177373046875	1.123975448608398	0.288789794921875	2.62796630859375	1.21994889831543	0.332203125	2.80043017578125	1.486725952148438	0.2157054443359375	2.8381748046875	1.474585632324219	0.09219213867187501	2.9892783203125	1.332265441894531	-0.0923406982421875	2.84755322265625	1.16680973815918	-0.0135194091796875	2.799511962890625	1.127608200073242	0.06781005859375
433	14.4	2.77942529296875	0.9963869400024414	0.25083251953125	2.7678515625	1.171127944946289	0.227557861328125	2.773455078125	1.31217236328125	0.22285400390625	2.78871044921875	1.524811401367188	0.25061474609375	2.774313720703125	1.48677099609375	0.277099609375	2.72430224609375	1.453343200683594	0.40523876953125	2.8202880859375	1.294344055175781	0.60620458984375	2.6763837890625	1.187293701171875	0.462743896484375	2.63313037109375	1.148631759643555	0.387070068359375	2.617215087890625	1.122581909179688	0.284517822265625	2.62489013671875	1.216783157348633	0.3286435546875	2.7999365234375	1.49233349609375	0.215834716796875	2.841572509765625	1.484061096191406	0.09272119140625	2.995274169921875	1.335293762207031	-0.0861234130859375	2.854393310546875	1.166261917114258	-0.0107978515625	2.806848876953125	1.13126969909668	0.073201171875
434	14.433334	2.78280322265625	1.004010704040527	0.25348046875	2.77159521484375	1.179389297485351	0.2300703125	2.7772841796875	1.32093017578125	0.22535009765625	2.792306640625	1.534506530761719	0.251917724609375	2.7768916015625	1.496594665527344	0.278328857421875	2.7156884765625	1.459842224121094	0.401144775390625	2.80863427734375	1.292467529296875	0.598016845703125	2.66501123046875	1.184967880249023	0.453312744140625	2.6289638671875	1.166679916381836	0.3665791015625	2.60029443359375	1.147708419799805	0.264853271484375	2.62709814453125	1.227910018920898	0.319083984375	2.8046044921875	1.501591735839844	0.217671142578125	2.849271484375	1.491530517578125	0.09526733398437499	3.00584912109375	1.339417663574219	-0.079768310546875	2.8601455078125	1.172423858642578	-0.00655615234375	2.812376953125	1.137013031005859	0.077585205078125
435	14.466667	2.7796513671875	1.008924423217773	0.257664306640625	2.767541748046875	1.184859039306641	0.233369873046875	2.77207568359375	1.327026885986328	0.22873974609375	2.788927490234375	1.541536560058594	0.25385693359375	2.772451171875	1.503879760742187	0.280361328125	2.714376220703125	1.474114318847656	0.407198486328125	2.78842919921875	1.280565399169922	0.5890974121093751	2.65579736328125	1.194060333251953	0.420320068359375	2.6586240234375	1.159922454833984	0.330551025390625	2.633603759765625	1.115758148193359	0.235427978515625	2.61647607421875	1.216509887695312	0.29696875	2.80166552734375	1.5080458984375	0.22004345703125	2.849949951171875	1.49755615234375	0.09847802734375	3.009379638671875	1.341166137695313	-0.071993896484375	2.862611083984375	1.173610794067383	0.00086767578125	2.811880126953125	1.142994720458984	0.0856722412109375
436	14.5	2.7876826171875	1.012348876953125	0.25872412109375	2.77135205078125	1.189284255981445	0.236469970703125	2.772416015625	1.332414001464844	0.233611083984375	2.784887939453125	1.548574401855469	0.25827734375	2.76875146484375	1.510470092773438	0.2848896484375	2.716244140625	1.482649169921875	0.415496337890625	2.767644775390625	1.283019226074219	0.601091552734375	2.664177734375	1.214698837280273	0.404047607421875	2.6593349609375	1.165431655883789	0.321033447265625	2.655548828125	1.151719482421875	0.2135101318359375	2.6111767578125	1.202122024536133	0.267103515625	2.7987373046875	1.515023559570313	0.2245322265625	2.84928076171875	1.504811157226563	0.1030159912109375	3.01645068359375	1.350377624511719	-0.0645634765625	2.875412109375	1.178660736083984	0.0141866455078125	2.81479150390625	1.142374465942383	0.09060009765625
437	14.533334	2.7840029296875	1.019891983032227	0.2631036376953125	2.7672138671875	1.197050964355469	0.2386461181640625	2.767215576171875	1.340601654052734	0.2348104248046875	2.78235205078125	1.557314514160156	0.2590574951171875	2.764373046875	1.519517333984375	0.2852022705078125	2.706056396484375	1.484745422363281	0.4121112060546875	2.754087890625	1.286853759765625	0.6017025146484375	2.66714697265625	1.2010068359375	0.4026942138671875	2.655349853515625	1.160742980957031	0.3152916259765625	2.64615234375	1.142877807617187	0.2083701171875	2.631943603515625	1.184464324951172	0.2645411376953125	2.797119140625	1.523247802734375	0.2260010986328125	2.85182470703125	1.511934753417969	0.10595263671875	3.02726318359375	1.353891632080078	-0.0509339599609375	2.88230419921875	1.183188659667969	0.0250230712890625	2.816634765625	1.145585510253906	0.096930419921875
438	14.566667	2.78852685546875	1.01886491394043	0.266544921875	2.770572265625	1.195867858886719	0.244413330078125	2.76945068359375	1.339184967041016	0.2430751953125	2.781888671875	1.55665380859375	0.25539453125	2.762967529296875	1.520321716308594	0.282746337890625	2.7014306640625	1.494577575683594	0.409975341796875	2.72184912109375	1.295637603759766	0.602650146484375	2.6645595703125	1.215737243652344	0.391324462890625	2.64972021484375	1.168660186767578	0.308094482421875	2.6502724609375	1.150674041748047	0.2010101318359375	2.63721728515625	1.19214697265625	0.2521162109375	2.79843310546875	1.520953491210937	0.2251678466796875	2.85857177734375	1.51227099609375	0.107807861328125	3.04280078125	1.350843780517578	-0.033840087890625	2.88966455078125	1.185245147705078	0.035695556640625	2.82045751953125	1.144283401489258	0.10193798828125
439	14.6	2.7929658203125	1.023102424621582	0.2692081298828125	2.775396484375	1.200934921264649	0.2479346923828125	2.77393994140625	1.344796936035156	0.2478897705078125	2.786078857421875	1.563242736816406	0.2575692138671875	2.76531787109375	1.527235290527344	0.2843453369140625	2.69520068359375	1.505111755371094	0.4083902587890625	2.6921396484375	1.302544128417969	0.5998543701171875	2.6495341796875	1.227283065795898	0.3824683837890625	2.65400244140625	1.163237411499023	0.3095797119140625	2.65260986328125	1.151755722045898	0.2011993408203125	2.64190966796875	1.190885360717773	0.2445050048828125	2.80448876953125	1.526911499023437	0.2289049072265625	2.87074755859375	1.515932189941406	0.1145067138671875	3.06037353515625	1.351396789550781	-0.0183070068359375	2.903325927734375	1.187802841186523	0.05027587890625	2.8270859375	1.144960342407227	0.1076324462890625
440	14.633334	2.792480712890625	1.028180213928223	0.2672451171875	2.77591943359375	1.205362274169922	0.247271484375	2.774355224609375	1.348505218505859	0.24875	2.78474365234375	1.566102172851563	0.254312255859375	2.763697265625	1.530661010742187	0.281171142578125	2.6911884765625	1.511983612060547	0.403572021484375	2.66573828125	1.307485626220703	0.589230712890625	2.641212158203125	1.226904724121094	0.372200439453125	2.649595703125	1.167003356933594	0.29681298828125	2.660840087890625	1.154562576293945	0.189659423828125	2.6444208984375	1.199816345214844	0.2320638427734375	2.80397900390625	1.529523803710938	0.226960693359375	2.87876123046875	1.522021728515625	0.1184444580078125	3.074443359375	1.355871276855469	0.000217529296875	2.91313623046875	1.193823883056641	0.0576502685546875	2.8347880859375	1.149647171020508	0.1099957275390625
441	14.666667	2.797569580078125	1.039586807250977	0.2605699462890625	2.78023193359375	1.217302597045898	0.2415948486328125	2.777292236328125	1.360798095703125	0.2444205322265625	2.78769677734375	1.578874877929688	0.2535572509765625	2.765098876953125	1.543017761230469	0.2788038330078125	2.685197021484375	1.52663916015625	0.3973336181640625	2.64537158203125	1.319626831054687	0.5787738037109375	2.63896826171875	1.233066482543945	0.3620662841796875	2.655728759765625	1.18331282043457	0.2805992431640625	2.66989208984375	1.162474472045898	0.1748016357421875	2.6483671875	1.207076766967774	0.22314990234375	2.80840576171875	1.542531616210937	0.2267254638671875	2.8901865234375	1.538702880859375	0.122717041015625	3.089751220703125	1.366452575683594	0.0187010498046875	2.91888623046875	1.208906021118164	0.0619283447265625	2.83880224609375	1.162139633178711	0.1097742919921875
442	14.7	2.79378662109375	1.055498947143555	0.2524625244140625	2.776223876953125	1.23463899230957	0.2313184814453125	2.7726171875	1.3794775390625	0.232674072265625	2.78587646484375	1.599109741210937	0.2477808837890625	2.76168115234375	1.562646728515625	0.2715367431640625	2.676387939453125	1.547621337890625	0.3881060791015625	2.623942138671875	1.331307495117187	0.5591776123046875	2.6296171875	1.250722198486328	0.3378428955078125	2.65161865234375	1.205111892700195	0.2541495361328125	2.68864990234375	1.202775482177734	0.1508421630859375	2.64635107421875	1.237533218383789	0.192525390625	2.8072001953125	1.56279833984375	0.2205301513671875	2.8962255859375	1.564664306640625	0.120934814453125	3.09463037109375	1.383831481933594	0.0221785888671875	2.91813623046875	1.229049591064453	0.0648629150390625	2.832537109375	1.185374084472656	0.1079761962890625
443	14.733334	2.79215234375	1.055901824951172	0.253345947265625	2.77722607421875	1.235134262084961	0.2337484130859375	2.774672119140625	1.37971142578125	0.23692919921875	2.783352783203125	1.599436340332031	0.2477379150390625	2.75864453125	1.563121215820312	0.2710035400390625	2.667865966796875	1.54917724609375	0.3831629638671875	2.614198974609375	1.33351123046875	0.5538629150390625	2.61513232421875	1.245228317260742	0.3358597412109375	2.655373779296875	1.208149642944336	0.254983154296875	2.6873623046875	1.209308013916016	0.15018701171875	2.646848388671875	1.230085250854492	0.19611962890625	2.806625	1.563006469726563	0.22247412109375	2.900389892578125	1.564984497070312	0.127660400390625	3.102478515625	1.382501159667969	0.041695556640625	2.923037353515625	1.228838012695312	0.07199169921875	2.835083251953125	1.185238265991211	0.1096431884765625
444	14.766667	2.799166015625	1.055816162109375	0.2589141845703125	2.7823173828125	1.235260360717773	0.2360955810546875	2.77685693359375	1.380390014648438	0.2373924560546875	2.783744873046875	1.600878112792969	0.2520233154296875	2.756949462890625	1.564038635253906	0.2724219970703125	2.655102294921875	1.551819396972656	0.3757100830078125	2.58963330078125	1.343117065429688	0.5527530517578125	2.6057509765625	1.245781631469727	0.3381639404296875	2.662858642578125	1.207325912475586	0.2683438720703125	2.680666015625	1.209171432495117	0.1597774658203125	2.65086669921875	1.230254196166992	0.2041171875	2.80954541015625	1.564700927734375	0.2284971923828125	2.914394287109375	1.569568176269531	0.1453277587890625	3.12361669921875	1.384834350585938	0.0796690673828125	2.939330322265625	1.233059707641602	0.09404345703125	2.84753857421875	1.187938003540039	0.1202198486328125
445	14.8	2.78944775390625	1.051240493774414	0.256461181640625	2.7732412109375	1.230814529418945	0.232288330078125	2.767761474609375	1.376144592285156	0.2326488037109375	2.774720947265625	1.597081909179688	0.2447557373046875	2.747552001953125	1.560468811035156	0.2652322998046875	2.6439814453125	1.551299682617187	0.3673931884765625	2.57082666015625	1.341406433105469	0.5405804443359375	2.59059033203125	1.238901840209961	0.3283656005859375	2.66697900390625	1.214062637329101	0.27189697265625	2.67094287109375	1.20814826965332	0.1619462890625	2.64444287109375	1.22795915222168	0.198443115234375	2.8008486328125	1.560548828125	0.22200830078125	2.90764697265625	1.565605102539062	0.14106982421875	3.12607568359375	1.388529907226562	0.0830472412109375	2.944905029296875	1.232320083618164	0.09460473632812499	2.85081982421875	1.188924072265625	0.1156214599609375
446	14.833334	2.78730078125	1.055111488342285	0.2538355712890625	2.771908447265625	1.23578630065918	0.22683935546875	2.767181640625	1.382261657714844	0.2251190185546875	2.7740048828125	1.604643127441406	0.2415924072265625	2.745608154296875	1.567459777832031	0.260243896484375	2.63655908203125	1.553223083496094	0.3576307373046875	2.555681640625	1.343255676269531	0.5308631591796875	2.584188232421875	1.240056137084961	0.3179287109375	2.66934521484375	1.217232772827148	0.273002197265625	2.66527587890625	1.215483474731445	0.1620552978515625	2.64538623046875	1.22967073059082	0.1895865478515625	2.801330078125	1.56816796875	0.2192960205078125	2.91272509765625	1.572394226074219	0.1429033203125	3.135029296875	1.393755126953125	0.0940579833984375	2.95122119140625	1.237561447143555	0.1023853759765625	2.85547998046875	1.192327865600586	0.1141522216796875
447	14.866667	2.7884375	1.054116485595703	0.255620849609375	2.77373828125	1.234144775390625	0.22961083984375	2.76837158203125	1.379936614990234	0.22889453125	2.77109423828125	1.601328979492187	0.2460938720703125	2.7425771484375	1.563843383789063	0.263279296875	2.629582763671875	1.551402099609375	0.35525439453125	2.54018505859375	1.340742736816406	0.521184326171875	2.582709716796875	1.237221160888672	0.31199267578125	2.67134912109375	1.214550598144531	0.2755111083984375	2.6656689453125	1.21338525390625	0.165135009765625	2.646267333984375	1.226655883789062	0.1859248046875	2.79981005859375	1.565495849609375	0.225066650390625	2.91316162109375	1.576639709472656	0.15348876953125	3.13701904296875	1.398884002685547	0.118210693359375	2.963208984375	1.233148864746094	0.1117210693359375	2.86646435546875	1.190137634277344	0.11788623046875
448	14.9	2.794300537109375	1.053750137329102	0.251650390625	2.7808525390625	1.232932220458984	0.2266741943359375	2.77559716796875	1.377868225097656	0.2267989501953125	2.77886572265625	1.597913269042969	0.244319091796875	2.749332763671875	1.560833435058594	0.2597158203125	2.631989501953125	1.549277221679688	0.3447293701171875	2.52907958984375	1.343412109375	0.5059466552734375	2.5844306640625	1.238533447265625	0.3020823974609375	2.675599609375	1.215010131835937	0.2752034912109375	2.671744140625	1.215079284667969	0.16539501953125	2.657489990234375	1.224938751220703	0.1821810302734375	2.80830322265625	1.562111083984375	0.22502197265625	2.926451171875	1.574040588378906	0.1635247802734375	3.15251318359375	1.399506469726562	0.143238037109375	2.9797041015625	1.236051696777344	0.121777587890625	2.883240966796875	1.193619262695313	0.118697998046875
449	14.933334	2.79848095703125	1.051060424804688	0.2515400390625	2.78419921875	1.230609771728516	0.2282418212890625	2.77804833984375	1.375664337158203	0.229860107421875	2.779584228515625	1.596088317871094	0.245914306640625	2.74931005859375	1.5589697265625	0.259893310546875	2.627247314453125	1.544973754882812	0.3378837890625	2.51700927734375	1.337894653320312	0.493140869140625	2.5869677734375	1.236466278076172	0.2917293701171875	2.679955322265625	1.213429443359375	0.270949951171875	2.67649755859375	1.213628570556641	0.161005126953125	2.657024658203125	1.222066253662109	0.170517333984375	2.810228271484375	1.560216918945312	0.2285762939453125	2.9305986328125	1.569333618164062	0.170687744140625	3.16389599609375	1.402853942871094	0.1663619384765625	3.008334716796875	1.226995574951172	0.121156982421875	2.908214111328125	1.193789245605469	0.124808837890625
450	14.966667	2.8033544921875	1.045897445678711	0.2472850341796875	2.7864736328125	1.224406112670898	0.2220111083984375	2.77778076171875	1.368907653808594	0.222020263671875	2.78089111328125	1.588155395507812	0.24387939453125	2.75000927734375	1.551092529296875	0.2560291748046875	2.6261220703125	1.537652526855469	0.330348876953125	2.50901904296875	1.329752746582031	0.4777735595703125	2.5873193359375	1.231268783569336	0.2788067626953125	2.681706787109375	1.207630783081055	0.2696185302734375	2.6799462890625	1.209291275024414	0.1599727783203125	2.6627587890625	1.216892654418945	0.1625230712890625	2.811566162109375	1.55255810546875	0.2264639892578125	2.9342021484375	1.562889221191406	0.1747861328125	3.17236669921875	1.404928161621094	0.1742685546875	3.021489990234375	1.22674186706543	0.1261474609375	2.922793212890625	1.190269424438477	0.1277958984375
451	15	2.810025390625	1.041028564453125	0.2435810546875	2.79166162109375	1.219706420898437	0.2215047607421875	2.781447021484375	1.363997436523438	0.2241962890625	2.786716796875	1.583402893066406	0.2424500732421875	2.7546328125	1.547039855957031	0.25342236328125	2.626458740234375	1.536727905273438	0.32044677734375	2.50424755859375	1.325996124267578	0.459130615234375	2.597771240234375	1.231260894775391	0.2651435546875	2.691843017578125	1.205185760498047	0.268528564453125	2.688385498046875	1.199536468505859	0.159120849609375	2.676765625	1.210204498291016	0.1551046142578125	2.817762939453125	1.54707666015625	0.227449951171875	2.941176025390625	1.549328002929688	0.1768536376953125	3.184080322265625	1.401373352050781	0.203025146484375	3.033290771484375	1.228951232910156	0.1374822998046875	2.938261474609375	1.184188262939453	0.1323203125
452	15.033334	2.81434619140625	1.035082611083984	0.245586181640625	2.796302490234375	1.212645156860352	0.220513916015625	2.78558349609375	1.356330444335938	0.2206678466796875	2.791690673828125	1.574495788574219	0.2423438720703125	2.75872802734375	1.53847265625	0.2505672607421875	2.62694775390625	1.525968627929688	0.3082994384765625	2.49236083984375	1.319979370117188	0.4401666259765625	2.60148876953125	1.230221237182617	0.2532591552734375	2.6917919921875	1.201911849975586	0.275769287109375	2.69075390625	1.189431716918945	0.167331298828125	2.6839814453125	1.205582534790039	0.1532197265625	2.823197998046875	1.538205261230469	0.2289932861328125	2.949814697265625	1.535495422363281	0.1888519287109375	3.185954345703125	1.385216979980469	0.2395020751953125	3.0384072265625	1.222535140991211	0.149707763671875	2.941029541015625	1.185147262573242	0.14020263671875
453	15.066667	2.819208740234375	1.027872436523438	0.2438302001953125	2.800854736328125	1.203930389404297	0.2144532470703125	2.78955126953125	1.346895141601562	0.2111884765625	2.80077685546875	1.5628310546875	0.2415997314453125	2.76680859375	1.52759033203125	0.2474688720703125	2.633640625	1.519219970703125	0.3010198974609375	2.488881103515625	1.316737426757812	0.4246834716796875	2.60459033203125	1.221246276855469	0.24605322265625	2.692083984375	1.192239532470703	0.275766845703125	2.696152587890625	1.181187347412109	0.1677303466796875	2.6974736328125	1.193112274169922	0.1555484619140625	2.831533935546875	1.526401000976563	0.2277117919921875	2.95876123046875	1.526102905273437	0.1915467529296875	3.187776611328125	1.371927185058594	0.2546300048828125	3.041491943359375	1.218153198242188	0.1509156494140625	2.943009033203125	1.185421020507813	0.1407381591796875
454	15.1	2.83059423828125	1.017909202575684	0.241293212890625	2.81171240234375	1.193633682250977	0.210195068359375	2.799666259765625	1.336509094238281	0.2054019775390625	2.813330078125	1.55183642578125	0.239108642578125	2.77855126953125	1.5171240234375	0.2431318359375	2.6431708984375	1.50763720703125	0.2906473388671875	2.489886474609375	1.30916064453125	0.4105369873046875	2.614333984375	1.209676223754883	0.240118408203125	2.700546630859375	1.18127473449707	0.273911865234375	2.70695263671875	1.171944412231445	0.16581494140625	2.71276904296875	1.18544465637207	0.1551309814453125	2.84400341796875	1.515044860839844	0.2259923095703125	2.97360693359375	1.519917846679688	0.199963623046875	3.19714892578125	1.358265869140625	0.2640836181640625	3.05117529296875	1.206329940795899	0.15721630859375	2.94903125	1.195650863647461	0.1390897216796875
455	15.133334	2.84008056640625	1.009717529296875	0.23914208984375	2.8202294921875	1.185657913208008	0.2089765625	2.807321044921875	1.328608581542969	0.20497998046875	2.8193193359375	1.5441083984375	0.239447265625	2.784399169921875	1.509332092285156	0.2419273681640625	2.6465966796875	1.497555358886719	0.281721435546875	2.48864697265625	1.29887841796875	0.39563916015625	2.612872314453125	1.196093032836914	0.226744873046875	2.69808544921875	1.167723281860352	0.263236328125	2.7213818359375	1.159948944091797	0.1572623291015625	2.721450927734375	1.176079788208008	0.1512806396484375	2.85059521484375	1.507322265625	0.22764013671875	2.98162158203125	1.505650329589844	0.2087108154296875	3.190478515625	1.330081481933594	0.285576171875	3.03548779296875	1.215916915893555	0.148260986328125	2.93568505859375	1.202679550170898	0.1207069091796875
456	15.166667	2.84877978515625	1.0072294921875	0.2399967041015625	2.83116455078125	1.183271942138672	0.209523193359375	2.8196865234375	1.32627880859375	0.205513916015625	2.829330322265625	1.542205139160156	0.2373209228515625	2.794616943359375	1.507228637695313	0.2394088134765625	2.655153564453125	1.491356323242187	0.2708896484375	2.491701416015625	1.293915222167969	0.3787236328125	2.629141845703125	1.196219482421875	0.2173597412109375	2.716179931640625	1.168584625244141	0.2497613525390625	2.738439453125	1.163346084594727	0.1434598388671875	2.738300537109375	1.174085876464844	0.13984228515625	2.861129150390625	1.505508239746094	0.226796142578125	2.9921103515625	1.497431457519531	0.2097156982421875	3.187415283203125	1.304674102783203	0.28029736328125	3.020216796875	1.216027221679687	0.1387109375	2.923364501953125	1.186842926025391	0.1131563720703125
457	15.2	2.855463623046875	1.003046417236328	0.2369732666015625	2.8403955078125	1.178931259155273	0.2111419677734375	2.83031591796875	1.321180328369141	0.2085428466796875	2.83691015625	1.535929565429687	0.239779541015625	2.802778564453125	1.500784698486328	0.2413406982421875	2.663064453125	1.482183685302734	0.2652183837890625	2.49795703125	1.286922088623047	0.3700052490234375	2.640002197265625	1.190511474609375	0.21404150390625	2.729004150390625	1.164917617797852	0.2404287109375	2.75187158203125	1.163626663208008	0.1348275146484375	2.750110595703125	1.175420639038086	0.1362484130859375	2.869100341796875	1.499799957275391	0.22996142578125	3.00014306640625	1.497624969482422	0.2190638427734375	3.17002587890625	1.276396423339844	0.2575689697265625	2.9968486328125	1.190905670166016	0.12389697265625	2.896029052734375	1.172878768920898	0.1077557373046875
[truncated: 48 more columns]
