# Supplementary material for: Simulation of Human Movement in Zero Gravity
Source: Sensors (Basel). 2024 Mar 9;24(6):1770. doi: 10.3390/s24061770 (PMC10976247; doi:10.3390/s24061770)
Supplement: Supplementary file 1 [file sensors-24-01770-s001.zip › supplementary/motion_data/13 Hips/motion_raw.trc]

PathFileType	4	(X/Y/Z)	sample.trc
DataRate	CameraRate	NumFrames	NumMarkers	Units	OrigDataRate	OrigDataStartFrame	OrigNumFrames
0.033333333333333333	0.033333333333333333	457	32	m	0.033333333333333333	1	457
Frame#	Time	PELVIS			SPINE_NAVEL			SPINE_CHEST			NECK			CLAVICLE_LEFT			SHOULDER_LEFT			ELBOW_LEFT			WRIST_LEFT			HAND_LEFT			HANDTIP_LEFT			THUMB_LEFT			CLAVICLE_RIGHT			SHOULDER_RIGHT			ELBOW_RIGHT			WRIST_RIGHT			HAND_RIGHT
		X1	Y1	Z1	X2	Y2	Z2	X3	Y3	Z3	X4	Y4	Z4	X5	Y5	Z5	X6	Y6	Z6	X7	Y7	Z7	X8	Y8	Z8	X9	Y9	Z9	X10	Y10	Z10	X11	Y11	Z11	X12	Y12	Z12	X13	Y13	Z13	X14	Y14	Z14	X15	Y15	Z15	X16	Y16	Z16
1	0	3.0700673828125	1.236072731018067	0.458161376953125	3.043457763671875	1.414469818115234	0.4471887817382812	3.028181762695312	1.558059875488281	0.4432140960693359	3.042988037109375	1.777010284423828	0.4582274322509766	3.0246123046875	1.740126098632812	0.4859238586425781	2.963131103515625	1.690762786865234	0.607227752685547	2.973616577148437	1.415833114624023	0.6568644714355469	2.891289184570312	1.197286331176758	0.6319928894042969	2.880743774414062	1.104702560424805	0.6582450561523437	2.8999189453125	1.058755376815796	0.5612682800292969	2.907731201171875	1.072834362030029	0.5869207763671875	3.058256958007813	1.741340393066406	0.4267088470458985	3.125933471679688	1.706944305419922	0.3174747009277344	3.203603149414063	1.432771530151367	0.3048170013427735	3.1354951171875	1.211848617553711	0.2489728775024414	3.151595092773437	1.108512050628662	0.2459469223022461
2	0.03333300000000072	3.075997924804688	1.234210266113281	0.4544985961914062	3.051326049804687	1.414380661010742	0.4429523315429688	3.0379541015625	1.559379119873047	0.4389442138671875	3.056751953125	1.779653076171875	0.4566134185791015	3.036906005859375	1.742575225830078	0.4837650146484375	2.9690146484375	1.69393115234375	0.6034844360351563	2.977577270507813	1.416841918945313	0.6557556457519531	2.899671142578125	1.194613754272461	0.6317303466796875	2.89571875	1.104219425201416	0.6663353271484376	2.915369140625	1.050686597824097	0.5723194274902343	2.917505737304687	1.066500164031982	0.5850075073242187	3.072157470703125	1.743691650390625	0.4248086700439453	3.140722900390625	1.707486480712891	0.3152339935302734	3.211576782226563	1.429216094970703	0.3010283660888672	3.135925537109375	1.210089828491211	0.2399174499511719	3.15361474609375	1.106237884521484	0.2321849822998047
3	0.0666670000000007	3.086209716796875	1.235660537719727	0.4511045379638672	3.05944482421875	1.415562408447266	0.4386488494873046	3.043123901367188	1.560251525878906	0.4329433288574219	3.065688720703125	1.779911834716797	0.4542857666015625	3.045080932617187	1.742752960205078	0.4807671356201172	2.976724487304687	1.695560485839844	0.6009408569335938	2.987692016601563	1.417954452514648	0.6509731140136719	2.913360229492187	1.194381118774414	0.6255966186523437	2.912067504882812	1.102747478485107	0.6587890624999999	2.924507690429687	1.044097158432007	0.5662796325683593	2.931032958984375	1.060551208496094	0.587371826171875	3.080602905273437	1.744183441162109	0.4219403381347656	3.1498173828125	1.712369262695312	0.311300537109375	3.220869384765625	1.434267013549805	0.2945403594970703	3.13516259765625	1.220434181213379	0.2276928329467773	3.152638671875	1.116390727996826	0.2179999008178711
4	0.1000000000000005	3.094569946289063	1.234200378417969	0.4493584442138672	3.069067993164063	1.415123657226562	0.4367638244628906	3.052327514648438	1.560346496582031	0.4297896575927734	3.075514038085937	1.780766693115234	0.4527745361328125	3.054394409179688	1.743374816894531	0.4789393463134766	2.983904541015625	1.696626129150391	0.5988519592285155	2.997439453125	1.417339447021484	0.6458954162597657	2.928753784179687	1.190847221374512	0.6206027526855469	2.932248779296875	1.097940746307373	0.6537460632324219	2.937050170898438	1.029196659088135	0.568642822265625	2.941895141601562	1.058666446685791	0.5738814697265625	3.090728759765625	1.745006195068359	0.4202256622314453	3.160100341796875	1.713413299560547	0.3088348236083984	3.223939208984375	1.432102203369141	0.2936827239990234	3.134999267578125	1.21830403137207	0.2266749496459961	3.145210205078125	1.112494548797607	0.2224500427246094
5	0.1333330000000004	3.106051513671875	1.233576309204102	0.4479576721191406	3.080630981445312	1.414501693725586	0.4344857635498047	3.064607788085937	1.559880340576172	0.4275308837890625	3.08261181640625	1.780899444580078	0.4505612945556641	3.061309448242187	1.743142486572266	0.4760658416748047	2.988857666015625	1.693678741455078	0.5936649169921875	3.00053662109375	1.414350158691406	0.6419224853515625	2.932790283203125	1.187896507263184	0.6133736267089844	2.942047241210938	1.095695514678955	0.6477295837402344	2.946791625976562	1.024356279373169	0.5648605041503907	2.946870239257812	1.05553853225708	0.5652608337402344	3.099682373046875	1.745343078613281	0.4187208862304688	3.173604858398438	1.715153076171875	0.3099917907714844	3.23534228515625	1.433494964599609	0.2930039978027343	3.139920532226562	1.226789695739746	0.2139938659667969	3.164901000976562	1.123730602264404	0.2230774765014648
6	0.1666670000000003	3.118347534179688	1.23216658782959	0.4435092468261719	3.092546264648437	1.412421752929688	0.4301502380371094	3.077127685546875	1.557393463134765	0.4242796630859375	3.094054565429688	1.777984985351563	0.4449368591308594	3.072599365234375	1.740582794189453	0.4704989624023438	2.9973623046875	1.695537933349609	0.5873583679199219	3.007703247070313	1.416824676513672	0.6343023986816406	2.937958251953125	1.192397987365723	0.6008717041015625	2.94475830078125	1.098083339691162	0.6279022827148437	2.95595751953125	1.002003831863403	0.5817722473144531	2.951857055664062	1.057825775146484	0.5551838989257812	3.111611450195312	1.742237457275391	0.4138451080322266	3.18654150390625	1.714369201660156	0.3059275054931641	3.248504638671875	1.433704833984375	0.289960708618164	3.147483520507812	1.231038551330566	0.2104820404052734	3.149888793945313	1.12617512512207	0.2109851913452148
7	0.2000000000000002	3.126691528320312	1.231781845092773	0.4410384521484375	3.101556396484375	1.412242080688476	0.427224105834961	3.086968017578125	1.557408081054688	0.4213395080566406	3.10258251953125	1.778365844726562	0.4403821411132812	3.081099853515625	1.741058746337891	0.466086441040039	3.004360961914062	1.696631744384766	0.582336181640625	3.016005249023437	1.418013824462891	0.6310716552734374	2.946346557617187	1.193727516174316	0.5950835266113281	2.944900146484375	1.098832080841064	0.6183598937988282	2.959745361328125	0.9986023902893066	0.5871602172851562	2.957372192382812	1.058329753875732	0.5466375122070313	3.120591918945312	1.74242138671875	0.4096978912353516	3.196144653320312	1.715141479492188	0.3020312652587891	3.256771118164062	1.433931182861328	0.285723373413086	3.155261840820312	1.231298652648926	0.2064418334960937	3.156047729492188	1.126992080688477	0.2040450744628906
8	0.233333	3.138114990234375	1.230733795166016	0.4452349090576172	3.11105224609375	1.411426605224609	0.4308994750976562	3.093372314453125	1.556643127441406	0.4230782165527344	3.107116821289063	1.778654144287109	0.4396676025390625	3.08639404296875	1.741242797851562	0.4662006530761719	3.011688598632812	1.699924102783203	0.585441162109375	3.024626342773438	1.419840942382812	0.6300626220703125	2.951866455078125	1.195673789978027	0.59498583984375	2.94383740234375	1.097652610778808	0.6041677246093751	2.95503466796875	0.9946028699874878	0.5757107849121094	2.966466674804687	1.060649501800537	0.5545038452148437	3.125014892578125	1.742496215820313	0.4089430694580078	3.196771118164063	1.714258819580078	0.2987642211914062	3.256794799804688	1.432470001220703	0.2794892425537109	3.153687744140625	1.227912567138672	0.2044946975708008	3.150901611328125	1.123529739379883	0.1970760650634766
9	0.266667	3.152781494140625	1.227831123352051	0.4440023345947265	3.124342651367187	1.4083505859375	0.4268755035400391	3.104671264648438	1.553319885253906	0.4159385986328125	3.118128051757813	1.775931823730469	0.4278983001708985	3.097972534179688	1.73895947265625	0.45560986328125	3.026175415039063	1.697039001464844	0.5767412109375	3.0359384765625	1.415955963134766	0.6183521423339844	2.956866577148437	1.194333045959473	0.5786435852050782	2.955430541992187	1.097407413482666	0.5953478393554688	2.957241821289062	0.9976877155303956	0.5503174743652344	2.969614624023437	1.05836780166626	0.5475631713867187	3.135582397460937	1.739165222167969	0.3974984283447266	3.204781982421875	1.710336883544922	0.2852845916748047	3.263466796875	1.427234634399414	0.2708117980957031	3.159611572265625	1.221111557006836	0.199722785949707	3.162809326171875	1.116441986083984	0.1877608261108398
10	0.3000000000000007	3.165342163085938	1.226164581298828	0.443560302734375	3.137841186523437	1.407314498901367	0.4251688842773437	3.117548461914062	1.552465881347656	0.4120141448974609	3.131737670898437	1.775895080566406	0.418206787109375	3.111579833984375	1.739607788085938	0.4470778961181641	3.038832885742187	1.700422821044922	0.5692229919433593	3.0492021484375	1.419020477294922	0.6147558288574219	2.969011474609375	1.197487197875977	0.5727055358886719	2.968689697265625	1.100126670837402	0.5912981567382812	2.97097412109375	1.004630557000637	0.5369439392089843	2.977627197265625	1.058501920700073	0.5461269836425782	3.148964477539062	1.738200561523437	0.3885503387451172	3.216257934570312	1.704824951171875	0.2756471252441406	3.270686645507813	1.41990837097168	0.2642966156005859	3.1623525390625	1.21468936920166	0.1947587890625	3.167110595703125	1.108813636779785	0.186616096496582
11	0.3333330000000005	3.17605908203125	1.226829948425293	0.4440504913330078	3.148674072265625	1.408039154052734	0.4245946502685547	3.128198486328125	1.553229675292969	0.4102908630371094	3.142733154296875	1.77698828125	0.409856689453125	3.123466064453125	1.741482513427734	0.4403759613037109	3.053339721679688	1.702568267822266	0.5643488769531251	3.061370239257813	1.419692153930664	0.6016962585449219	2.987353393554687	1.196739265441895	0.5645143432617188	3.00631103515625	1.109667297363281	0.5975973205566406	2.970234252929687	1.04997399520874	0.5450843505859375	2.988763427734375	1.072798919677734	0.5216941223144531	3.158996215820312	1.738435455322266	0.3806906585693359	3.2221181640625	1.704982177734375	0.2652696380615235	3.283074096679687	1.420807418823242	0.2574858551025391	3.173770385742188	1.213342102050781	0.1960845794677734	3.179881225585937	1.107124504089355	0.1853825759887695
12	0.3666670000000005	3.186132934570312	1.22753540802002	0.445303466796875	3.160198486328125	1.408518600463867	0.4228002471923828	3.141381225585937	1.553634674072266	0.4064748992919922	3.152388427734375	1.777528442382813	0.4062451629638671	3.134187255859375	1.741675842285156	0.4369914703369141	3.067167602539063	1.704126953125	0.5630330505371093	3.07368701171875	1.420818572998047	0.5967884216308594	2.987027954101563	1.20295263671875	0.5542226867675781	3.020012084960937	1.118719024658203	0.57071728515625	2.998246337890625	1.029526710510254	0.5428658447265624	3.0009951171875	1.075431564331055	0.5047514190673827	3.168771850585937	1.739304138183594	0.3767542419433594	3.22470361328125	1.705365173339844	0.2578688507080078	3.286681396484375	1.421881973266601	0.2467795867919922	3.176626586914062	1.212442832946777	0.1937852783203125	3.191110107421875	1.107206607818604	0.1846255569458008
13	0.4000000000000004	3.189948852539063	1.227941139221191	0.4446040802001953	3.16347265625	1.408604278564453	0.4210681304931641	3.144580932617187	1.553564727783203	0.4042833557128906	3.155021484375	1.777343658447265	0.4044248962402344	3.136657348632812	1.741430999755859	0.4349498443603516	3.06988916015625	1.704994903564453	0.5613622436523438	3.07800830078125	1.421990478515625	0.5958086547851562	2.985805419921875	1.20710033416748	0.5469825744628907	3.02090966796875	1.125418258666992	0.5647356262207031	3.001948486328125	1.032050159454346	0.5405015869140625	3.00564794921875	1.07930237197876	0.4999678192138672	3.171743774414062	1.739220428466797	0.3750477294921875	3.229219116210937	1.706740356445313	0.256689697265625	3.291576416015625	1.423447067260742	0.246534294128418	3.185079956054687	1.212495887756348	0.1928982696533203	3.20347265625	1.107645568847656	0.1852024307250977
14	0.4333330000000002	3.195274169921875	1.228089500427246	0.4409583435058594	3.169254638671875	1.408850234985352	0.4178267517089844	3.1501435546875	1.553751953125	0.4007335815429688	3.162842041015625	1.777433013916015	0.3989829864501953	3.1446904296875	1.741937774658203	0.4301199951171875	3.080235107421875	1.705930297851562	0.5578648071289063	3.079951538085937	1.422666427612305	0.5913594055175782	2.971665893554687	1.217036964416504	0.5344439697265625	3.003542236328125	1.137540512084961	0.5341775207519531	3.00384033203125	1.041792366027832	0.5320322875976562	2.996454711914063	1.08734634399414	0.495549301147461	3.17862744140625	1.738915069580078	0.369585952758789	3.232603759765625	1.705107360839844	0.2498345718383789	3.29639306640625	1.422120971679687	0.2410276641845703	3.18976318359375	1.209805564880371	0.1938752365112305	3.220728393554688	1.107621292114258	0.1889128036499023
15	0.4666670000000002	3.198761596679688	1.228693244934082	0.4396651153564453	3.17392529296875	1.409520736694336	0.4166849670410157	3.15642236328125	1.5546162109375	0.4003060455322266	3.167784790039063	1.778217346191406	0.3968218994140625	3.149775634765625	1.742876220703125	0.4281688995361328	3.085363037109375	1.706335144042969	0.5556695861816406	3.084748779296875	1.422961517333984	0.5861071166992188	2.9776630859375	1.217347808837891	0.5280622253417968	3.013398803710937	1.138544860839844	0.5246654968261719	3.01224462890625	1.045877498626709	0.5327257995605469	2.995983276367188	1.091016265869141	0.493829605102539	3.18386572265625	1.739591735839844	0.3677926788330078	3.237625244140625	1.70641650390625	0.2478889694213867	3.304725952148437	1.424245834350586	0.2401518936157226	3.204084350585938	1.208162162780762	0.1973968505859375	3.234165161132812	1.10639372253418	0.1961865921020508
16	0.5	3.19907421875	1.228070213317871	0.4378416748046875	3.174027709960938	1.409063873291016	0.4155461578369141	3.1568759765625	1.554403869628906	0.4001315307617188	3.167264282226562	1.778189514160156	0.3982220001220703	3.1491064453125	1.742548126220703	0.4291783752441406	3.0849541015625	1.705122100830078	0.5566418151855468	3.086787353515625	1.421565765380859	0.5867942504882813	2.980039184570312	1.216991844177246	0.5242845153808594	3.013624145507812	1.138362182617187	0.5192217407226563	3.011972778320312	1.046168420791626	0.5285310974121094	2.996876953125	1.089868011474609	0.4909860229492188	3.1838056640625	1.739803771972656	0.3690804290771484	3.23872509765625	1.707096527099609	0.2494842300415039	3.306482788085938	1.424962692260742	0.2415379028320312	3.208709106445313	1.207237983703613	0.2000130004882812	3.238231689453125	1.105159255981445	0.1993006820678711
17	0.5333330000000007	3.20193310546875	1.228825691223145	0.4372387084960938	3.179094482421875	1.410053070068359	0.4156193237304687	3.162751342773437	1.555384796142578	0.3999804077148438	3.17578271484375	1.778921081542969	0.401023193359375	3.156202514648437	1.743173889160156	0.4309264221191406	3.087336547851562	1.706409332275391	0.5560079040527344	3.089701782226562	1.423221939086914	0.5881647033691406	2.9870380859375	1.217229476928711	0.5238057250976562	3.019454833984375	1.142987312316895	0.5091427612304688	3.016805541992188	1.054621036529541	0.520675506591797	3.007983520507812	1.091522975921631	0.4852977294921875	3.192830078125	1.74068862915039	0.3720169677734375	3.250162719726562	1.709550659179687	0.2531598434448242	3.316792602539063	1.427463409423828	0.2408040466308594	3.22149755859375	1.209818115234375	0.1948993988037109	3.251671020507812	1.108107368469238	0.2059813537597656
18	0.5666670000000007	3.201901245117187	1.228822700500488	0.4372193908691406	3.1790703125	1.410052444458008	0.4156023101806641	3.162732788085937	1.555385772705078	0.3999645538330078	3.175765991210938	1.778923065185547	0.4010076141357422	3.156185424804687	1.743175720214844	0.4309110260009765	3.08732177734375	1.706409454345703	0.5559939880371094	3.089704711914062	1.423220504760742	0.5881513671875001	2.987059936523438	1.217212898254395	0.5238026123046875	3.019497924804687	1.14296452331543	0.5091450500488282	3.016878662109375	1.054621292114258	0.5206857452392578	3.008027587890625	1.091512561798096	0.4852440795898438	3.1928134765625	1.740690216064453	0.372001235961914	3.250157470703125	1.709550903320312	0.2531496047973633	3.316815185546875	1.427466232299805	0.2408165130615234	3.221561157226563	1.209801261901855	0.1949216079711914	3.251763671875	1.108098247528076	0.2060074157714844
19	0.6000000000000005	3.1970322265625	1.22747679901123	0.4359657897949219	3.174519897460938	1.408629547119141	0.4157313690185547	3.1606259765625	1.554291961669922	0.4032059478759765	3.176191040039062	1.777256805419922	0.4072965850830078	3.155335083007813	1.741464965820313	0.4361196746826171	3.081848999023437	1.706440002441406	0.5587720336914063	3.084763427734375	1.423158142089844	0.5856143188476562	2.987830688476563	1.214113265991211	0.5231456909179688	3.025189331054688	1.13668123626709	0.5215931396484375	3.02087255859375	1.040881343841553	0.5222239379882812	3.0020869140625	1.086150848388672	0.4826713104248047	3.193634521484375	1.739222381591797	0.3784126434326172	3.255203125	1.706877960205078	0.2622511138916016	3.320210083007813	1.424685073852539	0.2515985946655274	3.226542602539062	1.207885505676269	0.1999264907836914	3.256848022460937	1.106633113861084	0.2033607940673828
20	0.6333330000000004	3.196121459960938	1.227827774047852	0.4348108978271484	3.174194580078125	1.409323150634766	0.4149959259033204	3.161642578125	1.555366180419922	0.4035663909912109	3.176727172851563	1.778599914550781	0.4083437042236328	3.155836181640625	1.742642578125	0.4370300140380859	3.081071899414063	1.707369354248047	0.5590332336425781	3.085012329101563	1.423803161621094	0.586090087890625	2.988605346679687	1.214358268737793	0.5230738525390625	3.024809936523438	1.13694123840332	0.5211390075683594	3.01999951171875	1.040571941375732	0.520445068359375	3.002844116210937	1.085975242614746	0.4842969512939453	3.194363037109375	1.740641845703125	0.3793757019042969	3.255620727539062	1.707084014892578	0.2632479095458984	3.321254028320313	1.42476188659668	0.2511253814697266	3.227956909179688	1.207293983459473	0.2003092575073242	3.257121704101563	1.105610790252685	0.2035801086425781
21	0.6666670000000003	3.194402221679687	1.22390079498291	0.436217788696289	3.1719384765625	1.405360687255859	0.4187806549072265	3.159614013671875	1.551435211181641	0.4097921447753906	3.177402587890625	1.774226257324219	0.4166386566162109	3.155892456054687	1.738304931640625	0.4448383636474609	3.077795043945312	1.703995971679687	0.564815185546875	3.07825048828125	1.420456207275391	0.5890032348632812	2.984853759765625	1.209302726745606	0.5286933288574218	3.021919189453125	1.133512985229492	0.5294163818359374	3.019916748046875	1.03521981048584	0.5296101379394531	3.006319580078125	1.080122383117676	0.4911151275634766	3.194751342773437	1.736345794677734	0.3874832916259766	3.257967163085937	1.704091705322266	0.2722086029052734	3.323372680664062	1.422004150390625	0.259949478149414	3.230224975585938	1.205919609069824	0.2042031402587891	3.25788232421875	1.103659355163574	0.204919677734375
22	0.7000000000000002	3.189114624023437	1.223452941894531	0.4339403076171875	3.167022216796875	1.404786590576172	0.4180990905761719	3.15467822265625	1.550644134521484	0.4101440277099609	3.1761533203125	1.772521240234375	0.4204838409423828	3.153436889648438	1.736688018798828	0.4476408996582031	3.072464111328125	1.701949615478516	0.5652262878417968	3.069242797851563	1.418787658691406	0.5875664062499999	2.984805908203125	1.20259651184082	0.5330527038574219	3.028763916015625	1.12747297668457	0.5384944763183594	3.01874462890625	1.026374526977539	0.534407958984375	3.00512353515625	1.073579277038574	0.4953364715576172	3.193453857421875	1.734806915283203	0.3912487030029297	3.2618837890625	1.702416320800781	0.2793867492675781	3.32417431640625	1.420093338012695	0.268393310546875	3.23132568359375	1.206611373901367	0.2045921325683594	3.258655029296875	1.104860340118408	0.2030620574951172
23	0.733333	3.186856079101562	1.221802230834961	0.4386162872314453	3.165609130859375	1.403369583129883	0.422164291381836	3.153933227539063	1.549400543212891	0.4139048614501953	3.17575439453125	1.771438659667969	0.4259578247070313	3.152240112304687	1.735481658935547	0.4523557434082031	3.068744995117187	1.701746978759766	0.568501953125	3.064417846679688	1.418396148681641	0.5927218322753907	2.9817109375	1.200651924133301	0.5405124816894531	3.011840454101562	1.125201263427734	0.5522149353027344	3.012791259765625	1.029933658599854	0.5474024963378906	2.994661743164063	1.069102115631104	0.5104649963378907	3.193703979492188	1.733782470703125	0.3969580841064453	3.264103271484375	1.701917144775391	0.2860811462402344	3.322852172851563	1.418380416870117	0.2771154479980469	3.237597534179687	1.201881233215332	0.2116996231079102	3.2613486328125	1.099679183959961	0.2136213226318359
24	0.766667	3.184640869140625	1.222544784545899	0.4372108306884765	3.163820922851563	1.404692810058594	0.4212607727050781	3.152123657226563	1.551101928710938	0.4130135040283203	3.176821655273438	1.7733310546875	0.4261400146484375	3.153160522460937	1.737414031982422	0.4527112426757812	3.069395263671875	1.700545593261719	0.5679450073242187	3.063304931640625	1.416364181518555	0.5902872924804687	2.981742797851562	1.197195587158203	0.5394139099121094	3.014169555664062	1.121346527099609	0.5535895080566406	3.012280517578125	1.024057563781738	0.5466983032226562	2.996305908203125	1.06589270401001	0.5115326385498047	3.193987548828125	1.735543395996094	0.3965925598144531	3.261640502929688	1.702116760253906	0.2840841674804687	3.323418212890625	1.418379455566406	0.2757635650634765	3.23814306640625	1.200704643249512	0.2119539947509766	3.257652709960937	1.097468746185303	0.2143873062133789
25	0.8000000000000007	3.181181884765625	1.223169692993164	0.4395897521972656	3.159754516601562	1.405324920654297	0.425070816040039	3.14821044921875	1.551802795410156	0.4185422668457031	3.172022827148437	1.773902252197266	0.4344434204101563	3.147961791992187	1.73765283203125	0.460168441772461	3.062651977539062	1.699959564208984	0.5740285949707031	3.058218505859375	1.415842239379883	0.5966647033691406	2.978970581054687	1.196505317687988	0.5433626098632813	3.013390869140625	1.120782814025879	0.5566290893554688	3.01129443359375	1.020796745300293	0.5511695556640626	2.993902221679687	1.064709243774414	0.5161848449707032	3.18985498046875	1.736480041503906	0.4048541259765625	3.259950439453125	1.703331695556641	0.2938243103027344	3.314806030273437	1.418279830932617	0.2850951385498047	3.230736206054687	1.201757682800293	0.2164765472412109	3.248502075195312	1.098561508178711	0.2205589447021484
26	0.8333330000000005	3.177644165039062	1.224758575439453	0.4404188690185546	3.156953491210937	1.407554809570313	0.4273923645019532	3.144158569335938	1.554240173339844	0.4203871612548828	3.171245361328125	1.776087860107422	0.4413450622558593	3.146639038085937	1.739525665283203	0.4663379058837891	3.062041015625	1.696981231689453	0.5796215515136719	3.0536015625	1.411889389038086	0.5966775512695313	2.977607788085938	1.190118629455566	0.5462476501464844	3.012393798828125	1.114734680175781	0.5547466735839843	3.01357958984375	1.014594345092773	0.5557633056640625	2.9930654296875	1.059570655822754	0.514345489501953	3.188542358398437	1.739006103515625	0.4108109893798828	3.257931640625	1.7032724609375	0.2996529388427734	3.311358154296875	1.417382141113281	0.2880838470458984	3.228132080078125	1.200524635314941	0.217683723449707	3.252212646484375	1.098017517089844	0.2219490661621094
27	0.8666670000000005	3.176187744140625	1.224233055114746	0.4418035430908203	3.1553828125	1.407092330932617	0.4282632293701172	3.142317993164062	1.553827697753906	0.4207550659179687	3.17220458984375	1.775304016113281	0.4434168395996094	3.146863525390625	1.738880950927734	0.467957763671875	3.061171875	1.696086029052734	0.5804638671875	3.051561157226562	1.410810348510742	0.5965706787109375	2.972185546875	1.190633918762207	0.5437980346679687	3.00613818359375	1.114447166442871	0.5542339172363282	3.010899169921875	1.01238835144043	0.5600614929199219	2.989226684570312	1.060557327270508	0.5133105773925781	3.189294555664063	1.738174621582031	0.4127855834960937	3.259213745117187	1.703379791259766	0.3016605529785156	3.309072875976562	1.41656575012207	0.2914305267333984	3.230361328125	1.197611473083496	0.2215105361938477	3.255437866210937	1.096268337249756	0.2293832473754883
28	0.9000000000000004	3.174215942382812	1.226125038146973	0.4422637329101562	3.153189819335938	1.408943603515625	0.4282019500732422	3.140706176757813	1.555738647460938	0.4210818328857422	3.16798388671875	1.777665496826172	0.4427581939697266	3.142765869140625	1.741120941162109	0.467241943359375	3.056582885742188	1.698475830078125	0.5794131774902344	3.047918090820312	1.413307891845703	0.5981454467773437	2.967432250976563	1.193950622558594	0.5438016967773438	3.002262329101562	1.118761466979981	0.5531034240722656	3.011797973632812	1.015098989486694	0.5583694152832031	2.988698120117188	1.066702529907227	0.5097484893798828	3.185801391601562	1.740534210205078	0.4125293884277343	3.25840380859375	1.705111938476563	0.303221435546875	3.308179077148437	1.418200698852539	0.2944615173339844	3.227960815429688	1.200549171447754	0.2223134307861328	3.255273803710938	1.099743618011475	0.2293900375366211
29	0.9333330000000002	3.173838623046875	1.226813201904297	0.4419925079345703	3.151818481445313	1.409230941772461	0.4290258026123047	3.138751586914062	1.555743591308594	0.423096450805664	3.166816040039063	1.776750732421875	0.447796630859375	3.1411689453125	1.740130920410156	0.4714627075195312	3.05439794921875	1.696940246582031	0.5825387573242188	3.046990478515625	1.412499420166016	0.6038684692382812	2.962776000976563	1.196090446472168	0.5454605712890626	2.9981513671875	1.12047339630127	0.5494718933105469	3.00575732421875	1.018183618545532	0.5507416076660157	2.993865600585937	1.069991546630859	0.5075416564941406	3.184779907226562	1.739973358154297	0.4173981323242187	3.258682861328125	1.703322784423828	0.3098297119140625	3.307586181640625	1.416918640136719	0.3000373840332031	3.22751904296875	1.200391860961914	0.2260381774902344	3.24955712890625	1.099233581542969	0.2307158508300781
30	0.9666670000000002	3.173640502929687	1.226621810913086	0.4419906616210938	3.151639038085937	1.409032974243164	0.4290991973876953	3.138607421875	1.555540252685547	0.423242904663086	3.1667763671875	1.776509307861328	0.448010498046875	3.141148315429688	1.739889282226563	0.4716906280517578	3.054527709960937	1.696647094726563	0.5828528747558595	3.04718701171875	1.41221028137207	0.6039799499511719	2.962911743164063	1.195853561401367	0.5455306396484375	2.998286499023437	1.120246437072754	0.5492583618164062	3.00578515625	1.017998346328735	0.5501809997558593	2.993804077148438	1.06988249206543	0.5072193298339844	3.184688110351563	1.739743621826172	0.4175734405517578	3.258408325195313	1.703085723876953	0.3098919677734375	3.307008911132812	1.416658279418945	0.2999723052978516	3.226579956054688	1.200275512695312	0.2260177307128906	3.2481357421875	1.098964694976807	0.2307122650146484
31	1	3.172546142578125	1.226208976745605	0.4441717376708985	3.150882080078125	1.408970764160156	0.4325749969482422	3.137584838867188	1.555635559082031	0.4272625274658203	3.164849975585938	1.776986602783203	0.4521334228515625	3.138589477539063	1.740375732421875	0.4751819152832031	3.048409790039063	1.697279876708985	0.5836693725585937	3.04249609375	1.412624649047852	0.6061424560546875	2.960229248046875	1.196144760131836	0.5444709167480468	2.997368896484375	1.119831932067871	0.549431884765625	3.003012939453125	1.017643032073975	0.546794464111328	2.994713012695312	1.070585872650146	0.5061819000244141	3.183651489257812	1.740091339111328	0.4223399963378907	3.259023315429688	1.700035400390625	0.3174110565185547	3.3060673828125	1.413367614746094	0.3019351501464844	3.233191528320313	1.195445610046387	0.2251329650878906	3.235864013671875	1.09574503326416	0.2326184387207031
32	1.033333000000001	3.171362426757812	1.224503082275391	0.4434049224853516	3.149756225585937	1.407172958374023	0.4322276458740234	3.13671533203125	1.55379019165039	0.4274487915039062	3.1645029296875	1.775045074462891	0.451281478881836	3.138433959960937	1.738562072753906	0.4747181549072266	3.049713500976562	1.695319946289062	0.5842745361328125	3.042716186523437	1.41087516784668	0.6066231079101563	2.957878784179687	1.195293899536133	0.5457684326171874	2.997072509765625	1.118740875244141	0.5503762512207031	3.002135009765625	1.016735845565796	0.5483396606445312	2.993322265625	1.070284122467041	0.5070423431396485	3.182954467773437	1.738057220458984	0.4214280853271484	3.258953857421875	1.697888122558594	0.3171813659667969	3.30353662109375	1.411058959960938	0.3016542358398437	3.221633056640625	1.198642105102539	0.218945426940918	3.243844604492187	1.096684936523438	0.2346381988525391
33	1.066667000000001	3.170803100585938	1.224422821044922	0.4431148071289063	3.149336791992187	1.407098815917969	0.4320136566162109	3.136400146484375	1.553716705322266	0.4272828521728516	3.164379638671875	1.774924438476563	0.4511485900878907	3.13831103515625	1.738457092285156	0.4746053161621094	3.049651977539062	1.695212585449219	0.5842073059082031	3.042560668945312	1.41077571105957	0.6063421630859375	2.957627197265625	1.195255149841309	0.5454667663574219	2.996786499023438	1.118753326416016	0.5500193176269531	3.001910766601562	1.016690776824951	0.5477847900390626	2.99278955078125	1.070305599212646	0.50651123046875	3.182768798828125	1.73793505859375	0.421262451171875	3.258586303710937	1.697727569580078	0.3168956451416016	3.302710205078125	1.410864074707031	0.3011717529296875	3.2202001953125	1.198718864440918	0.2183883056640625	3.24203955078125	1.09652445602417	0.2335779418945312
34	1.100000000000001	3.170955078125	1.224634063720703	0.4433575439453125	3.149460815429688	1.407288925170898	0.432266098022461	3.136476928710938	1.553886627197266	0.4275246887207031	3.164339721679688	1.775079650878906	0.4514505767822266	3.138223754882813	1.738611450195312	0.474835693359375	3.049276123046875	1.695350677490234	0.5841667175292968	3.04216796875	1.410942169189453	0.60629248046875	2.95754638671875	1.195373565673828	0.5452591857910156	2.996778686523437	1.11888151550293	0.549883331298828	3.00219189453125	1.016983043670654	0.5478428344726562	2.992672973632812	1.07040650177002	0.5062091064453125	3.182810791015625	1.738096343994141	0.4216199645996094	3.258863403320313	1.6978720703125	0.3174746704101562	3.302832885742188	1.411011093139648	0.30181787109375	3.220260498046875	1.199065048217773	0.2187106399536133	3.241306518554687	1.096777191162109	0.2329299926757812
35	1.133333	3.16777783203125	1.22440030670166	0.4430702362060547	3.145866821289062	1.406875503540039	0.4319561157226562	3.132289306640625	1.553317932128906	0.4269641265869141	3.160153686523437	1.774450775146484	0.449987777709961	3.133786987304688	1.738153961181641	0.4733150634765625	3.044431518554688	1.694608093261719	0.5821223754882812	3.038596435546875	1.410374969482422	0.604554443359375	2.958961791992187	1.192530540466309	0.5460236206054687	2.999282470703125	1.117940673828125	0.5509117126464844	3.002780029296875	1.016927234649658	0.5489269104003907	2.989341796875	1.07005347442627	0.5048640899658203	3.178860595703125	1.737321929931641	0.4205291442871094	3.257670288085937	1.696821746826172	0.3184310455322266	3.300973999023437	1.410021545410156	0.3033614654541016	3.218584106445312	1.19910115814209	0.217464469909668	3.236771484375	1.095787227630615	0.2312276077270508
36	1.166667	3.168335205078125	1.224862358093262	0.4428724975585938	3.146651000976562	1.406903030395508	0.431838882446289	3.133087768554687	1.552968872070313	0.4267473449707031	3.160281127929688	1.773598083496094	0.4499280395507813	3.133620483398437	1.73740151977539	0.47275146484375	3.042072998046875	1.693830871582031	0.5790848999023437	3.036521728515625	1.410309127807617	0.6014543457031249	2.960502075195313	1.191886642456055	0.5425573120117188	3.00122216796875	1.117591911315918	0.5486253662109375	3.005399169921875	1.017575828552246	0.550149658203125	2.992228759765625	1.069774909973145	0.5051945343017579	3.179472534179688	1.736539306640625	0.420944107055664	3.260307373046875	1.695895324707031	0.3211827392578125	3.302920288085938	1.40949397277832	0.3093821105957031	3.219107788085938	1.200778465270996	0.2214583435058594	3.23498828125	1.097725685119629	0.2298035659790039
37	1.2	3.169224853515625	1.222574729919434	0.4445377807617187	3.14965185546875	1.40425634765625	0.4327751159667969	3.137344360351562	1.549944854736328	0.4266475830078125	3.162932861328125	1.770327819824219	0.4477974090576172	3.136552368164063	1.734239929199219	0.4708424835205078	3.044191650390625	1.691535980224609	0.5762298278808594	3.037927734375	1.40907211303711	0.60104345703125	2.964752807617188	1.190265846252442	0.5427855834960937	3.007309936523438	1.115897636413574	0.5452691345214844	3.005683349609375	1.013993358612061	0.5457788391113281	2.992981567382812	1.06854674911499	0.5032492980957031	3.1823701171875	1.733266571044922	0.4192645263671875	3.264015869140625	1.695933959960938	0.3189591674804687	3.30661962890625	1.410083587646485	0.3141375885009766	3.21634716796875	1.20370394897461	0.2286966171264648	3.235100463867187	1.102230564117431	0.2258757247924805
38	1.233333	3.168904907226563	1.222159759521484	0.4444756164550782	3.1494755859375	1.403862380981445	0.4325273742675781	3.137164672851562	1.549551666259766	0.4261254577636718	3.162870361328125	1.770010864257813	0.4465929107666016	3.136564453125	1.733985565185547	0.4698445129394531	3.044426513671875	1.691466735839844	0.5755538024902344	3.038093383789063	1.408972702026367	0.6005291137695312	2.964561645507812	1.190235275268555	0.5424997863769532	3.006199829101563	1.115155036926269	0.5447750244140626	3.002526977539063	1.013071811676025	0.544615447998047	2.989803466796875	1.067563610076904	0.5019821319580078	3.182200317382812	1.732865600585938	0.4180745239257813	3.263521118164062	1.695261962890625	0.3175494995117187	3.306196533203125	1.409383438110352	0.3132859649658203	3.215653442382813	1.202693893432617	0.2287258453369141	3.233972778320313	1.101121086120605	0.2255675048828125
39	1.266667	3.171766845703125	1.216678413391113	0.4385055236816406	3.153476684570313	1.39767414855957	0.4260218048095703	3.141574951171875	1.542727905273438	0.4189191131591797	3.167185424804687	1.762655487060547	0.4340522155761719	3.140558837890625	1.727437927246094	0.4577189636230469	3.0446572265625	1.687897705078125	0.5603492126464844	3.039762817382813	1.406511459350586	0.5840850830078125	2.9842939453125	1.182531715393067	0.5388462524414063	3.017474975585937	1.09878503036499	0.5461189575195313	3.003753540039062	1.003322468757629	0.5408440551757813	2.992748413085938	1.056099433898926	0.5021646881103515	3.186838256835937	1.724915985107422	0.4069073944091797	3.269205810546875	1.687118835449219	0.3080357208251953	3.32502490234375	1.405370101928711	0.3135366668701172	3.224280639648438	1.204470893859863	0.2295409545898437	3.236230834960938	1.101608726501465	0.2239031372070313
40	1.300000000000001	3.173739135742188	1.212654228210449	0.4378805694580078	3.155490356445313	1.393205627441406	0.4249937133789062	3.145290405273437	1.538128570556641	0.4194068603515625	3.168068725585937	1.758140991210937	0.4306793060302734	3.141819946289063	1.723091552734375	0.45481591796875	3.044434814453125	1.690477386474609	0.5581740417480469	3.04762353515625	1.409997573852539	0.5858997192382813	2.994559326171875	1.185767471313476	0.5443933715820313	3.024909912109375	1.100203582763672	0.5515688781738282	2.998993408203125	1.004928157806396	0.5330411071777343	2.991595458984375	1.062811599731445	0.4945459899902344	3.1882734375	1.720252136230469	0.4043487396240234	3.269789306640625	1.685753570556641	0.303740982055664	3.32934814453125	1.405614456176758	0.3129760437011719	3.229177612304687	1.202583633422852	0.2347944793701172	3.231005615234375	1.100975231170654	0.2223747863769531
41	1.333333000000001	3.176170654296875	1.208046600341797	0.4298030700683594	3.159042358398438	1.389389923095703	0.4176687164306641	3.1491943359375	1.534879852294922	0.4122621154785157	3.1726396484375	1.755497772216797	0.4257456359863281	3.145844970703125	1.720211944580078	0.4493060760498047	3.047655639648437	1.684995971679688	0.5517795715332031	3.046567749023438	1.403482467651367	0.5787060852050782	2.99369970703125	1.179165504455566	0.5361412963867187	3.021040405273437	1.091396827697754	0.5282710571289062	2.98767138671875	1.003436346054077	0.5036923522949219	2.982157836914062	1.063951236724854	0.4769290618896485	3.193152587890625	1.717626434326172	0.3992847290039062	3.276333374023437	1.685449432373047	0.2986770477294922	3.324718139648438	1.401533309936523	0.3084263000488281	3.230538208007812	1.194029159545898	0.2317529525756836	3.245936401367187	1.096016357421875	0.2140408172607422
42	1.366667000000001	3.173461059570313	1.204421165466309	0.4295867156982421	3.158865234375	1.385489303588867	0.4162325134277344	3.1506982421875	1.530713836669922	0.4096875610351562	3.170046997070313	1.751311737060547	0.4200887908935547	3.143391357421875	1.716036651611328	0.4435281982421875	3.046421020507812	1.682413909912109	0.5472311706542969	3.040287475585937	1.402040954589844	0.5764357604980468	2.964686157226563	1.187319580078125	0.5115504302978515	3.007942993164063	1.10833122253418	0.5149459991455079	2.978989379882813	1.019398400306702	0.4792485656738281	2.969799438476563	1.07096895980835	0.4538207244873047	3.191738159179688	1.713487426757812	0.3947994995117188	3.279862670898438	1.683291137695313	0.2983130035400391	3.333521728515625	1.401318664550781	0.3095798492431641	3.240430419921875	1.195993446350098	0.2280053405761719	3.240595825195312	1.097278015136719	0.2058082809448242
43	1.4	3.170883422851563	1.202428894042969	0.4252188873291016	3.156805908203125	1.382937789916992	0.4120218505859375	3.148120361328125	1.527630828857422	0.4045685729980469	3.169015380859375	1.747454376220703	0.4129614715576172	3.142701171875	1.712630401611328	0.4371229248046875	3.048423950195312	1.681654479980469	0.5434532165527344	3.046223999023438	1.40247819519043	0.5761200561523437	2.9650009765625	1.190887062072754	0.5107166137695311	2.993223876953125	1.11368037033081	0.5104994354248047	2.97868359375	1.023508420944214	0.4761441345214844	2.968592651367188	1.071941654205322	0.4547102813720703	3.189881103515625	1.709437042236328	0.3875810546875	3.276136962890625	1.678709991455078	0.2900189514160156	3.337861572265625	1.39938215637207	0.3051988525390625	3.239036865234375	1.196230331420898	0.2270512466430664	3.249549926757813	1.096356315612793	0.209791862487793
44	1.433333	3.17040966796875	1.201325157165527	0.41848046875	3.155924682617187	1.382603759765625	0.4077974090576172	3.145249389648438	1.527676879882813	0.4004317016601562	3.166528198242188	1.748141204833984	0.410294189453125	3.139697998046875	1.713138671875	0.4339620361328125	3.045921142578125	1.679716186523438	0.540392333984375	3.047635009765625	1.399935165405273	0.5759288024902344	2.9558486328125	1.196030548095703	0.4979339447021484	2.984602294921875	1.120871757507324	0.4971622161865235	2.965000732421875	1.027892860412598	0.4662568817138672	2.960677368164062	1.075145057678223	0.4463729400634766	3.18776416015625	1.710079315185547	0.384947998046875	3.275635375976562	1.677765045166016	0.2886928405761718	3.343270263671875	1.398555847167969	0.3009543304443359	3.240471435546875	1.197757209777832	0.2197204971313477	3.255234375	1.095802730560303	0.2089667205810547
45	1.466667	3.164156982421875	1.196323120117187	0.4126040496826172	3.153910034179687	1.378084762573242	0.4048878021240234	3.144809448242188	1.523305938720703	0.3973885650634765	3.16537841796875	1.744010406494141	0.4049909057617187	3.138720703125	1.709138214111328	0.4290852203369141	3.04558203125	1.674420562744141	0.5357578430175781	3.049338134765625	1.394507949829102	0.5710280151367187	2.952688720703125	1.194944091796875	0.4874550933837891	2.974581298828125	1.118180675506592	0.4811120452880859	2.947891235351562	1.028245543479919	0.4454080505371094	2.949976806640625	1.075014366149902	0.4292582092285157	3.186681762695312	1.705759521484375	0.3799631958007813	3.27419482421875	1.672692413330078	0.2835528717041015	3.35145751953125	1.396152542114258	0.2936926879882812	3.243078735351562	1.196558456420898	0.2170389862060547	3.255742431640625	1.093853275299072	0.209174690246582
46	1.5	3.160493286132812	1.197007835388184	0.4084501953125	3.150352172851562	1.378500915527344	0.4007320861816406	3.140688598632813	1.523395294189453	0.3923539123535156	3.159901611328125	1.743779205322266	0.4012895202636719	3.133467895507812	1.7086689453125	0.4250974273681641	3.042912475585938	1.673352722167969	0.5334608154296876	3.050392944335937	1.393692901611328	0.566679656982422	2.95571484375	1.193359336853027	0.4838762359619141	2.9751328125	1.115325290679932	0.4807225646972656	2.93931640625	1.030290243148804	0.4412967681884765	2.938714965820313	1.075256484985351	0.4260073089599609	3.181425537109375	1.705872009277344	0.3761058349609375	3.271373046875	1.674538208007812	0.2816730041503906	3.351816650390625	1.399595306396484	0.2924412841796875	3.248622924804687	1.197807777404785	0.2155017852783203	3.255536499023438	1.094380428314209	0.2004017562866211
47	1.533333000000001	3.153290161132812	1.193001037597656	0.4035504913330078	3.145369873046875	1.373732330322266	0.3958070220947265	3.137430541992187	1.518021118164063	0.3872770385742187	3.153880493164062	1.737706665039063	0.394018081665039	3.127791259765625	1.702695159912109	0.4178628845214843	3.038019287109375	1.666102386474609	0.5254510803222656	3.047094360351562	1.388904861450195	0.5659696044921876	2.946962890625	1.194735130310059	0.4781098480224609	2.960006225585937	1.116953327178955	0.4676610565185547	2.9258583984375	1.033178993225098	0.434449203491211	2.926111938476563	1.079089462280273	0.4169457550048828	3.175954833984375	1.699965942382812	0.3695287780761718	3.266507690429687	1.666819030761719	0.2772345275878906	3.347884643554687	1.393717254638672	0.2929511108398438	3.239360717773438	1.198271583557129	0.21117724609375	3.246796508789063	1.094923164367676	0.1991887969970703
48	1.566667000000001	3.14371728515625	1.188402244567871	0.395050048828125	3.137229736328125	1.36890348815918	0.38711962890625	3.1298173828125	1.512889114379883	0.3774389495849609	3.148600463867187	1.731862518310547	0.3870802917480469	3.122094116210937	1.696886657714844	0.4103180694580078	3.030643676757813	1.661040832519531	0.5160780029296874	3.039146240234375	1.384599761962891	0.5585919494628906	2.934392456054687	1.195079376220703	0.4677062683105468	2.944935424804688	1.118120429992676	0.458284423828125	2.91057080078125	1.037135356903076	0.4169880828857422	2.915355224609375	1.081179664611816	0.4021980438232422	3.170310546875	1.694286499023438	0.3622393341064453	3.26267822265625	1.664851806640625	0.2708209075927734	3.360298828125	1.398674652099609	0.2870958251953125	3.249521728515625	1.205794311523438	0.2034623718261719	3.241434814453125	1.102336540222168	0.1926588973999023
49	1.600000000000001	3.134445190429688	1.185452140808105	0.3876086883544922	3.129535034179687	1.366055572509766	0.3814461517333985	3.1235869140625	1.510202941894531	0.3732283172607422	3.141087890625	1.729207946777344	0.3842767791748047	3.113977661132813	1.694034088134766	0.4065175476074219	3.020569213867187	1.65763525390625	0.5108030242919922	3.027838012695312	1.380816528320313	0.5519970397949219	2.920739624023438	1.192858840942383	0.460311538696289	2.930907592773438	1.116988117218018	0.4476630859375	2.895948852539062	1.039103742599487	0.4035247650146484	2.903439575195312	1.07848295211792	0.3938838043212891	3.163774047851563	1.691818511962891	0.3600127563476563	3.25919970703125	1.662812316894531	0.2717555084228516	3.361113403320313	1.398409271240234	0.2876548461914062	3.2471376953125	1.210148262023926	0.1995048599243164	3.240701416015625	1.106256511688232	0.1897165908813477
50	1.633333	3.121405029296875	1.181529991149902	0.3776807403564453	3.117242065429688	1.362015197753906	0.3715088348388672	3.112311889648438	1.506152328491211	0.3639311828613281	3.126978881835937	1.725151489257813	0.3764910736083984	3.100214721679687	1.689514465332031	0.3983336181640625	3.006073486328125	1.651785400390625	0.5013522949218751	3.01488134765625	1.37528515625	0.5426435852050782	2.90602880859375	1.18891185760498	0.4502851104736328	2.90835400390625	1.114731357574463	0.4258941955566407	2.880911743164063	1.036520076751709	0.390501693725586	2.891806884765625	1.076434707641602	0.3789967803955078	3.15024755859375	1.688233489990234	0.3521310882568359	3.24680322265625	1.658144134521484	0.2655390014648438	3.356098388671875	1.396861907958984	0.2795486602783203	3.234608032226562	1.21742032623291	0.1833280181884765	3.223809448242188	1.114511940002441	0.1685899963378906
51	1.666667	3.110118774414063	1.177247123718262	0.3709467620849609	3.105029907226562	1.356726699829101	0.3650363159179687	3.0996982421875	1.500087371826172	0.3582014770507812	3.114192993164062	1.717899291992187	0.370825698852539	3.08775830078125	1.682405517578125	0.3926652679443359	2.994630004882812	1.645188110351563	0.4954500732421875	3.003405883789062	1.370283386230469	0.5368993530273438	2.893553466796875	1.185492820739746	0.4460097045898437	2.8979189453125	1.108610996246338	0.4347453308105469	2.868934204101563	1.032304751396179	0.3873689422607422	2.877838989257812	1.074734348297119	0.3755804138183594	3.13719140625	1.681231231689453	0.3464286804199219	3.235922729492188	1.652614013671875	0.2630010528564453	3.338586669921875	1.389492416381836	0.2774001159667969	3.218552734375	1.212916664123535	0.1768117370605469	3.210324829101562	1.111734813690186	0.1566536331176758
52	1.7	3.0937490234375	1.17309701538086	0.3626821594238281	3.089678955078125	1.351987762451172	0.3569202880859375	3.084930908203125	1.494856033325195	0.349627685546875	3.099541137695312	1.71175796508789	0.3650853729248047	3.073066162109375	1.676130310058594	0.3863132019042969	2.976946044921875	1.639237182617188	0.4861263580322266	2.985098266601562	1.365434600830078	0.5291242675781249	2.873485595703125	1.184835090637207	0.4339084777832031	2.877408325195312	1.11187451171875	0.4202998962402343	2.854756103515625	1.036525772094727	0.3797796173095703	2.866511596679687	1.068008071899414	0.3762820587158203	3.122532348632812	1.675502471923828	0.3403613739013672	3.223171752929687	1.64931723022461	0.2591954498291016	3.324935546875	1.386641296386719	0.2719348754882812	3.203186279296875	1.209647567749023	0.1761203994750977	3.1935283203125	1.110271457672119	0.1496555557250976
53	1.733333	3.071085815429687	1.168808242797851	0.3584550018310547	3.070530639648438	1.347676940917969	0.3534836273193359	3.068228637695313	1.490509841918945	0.3461279754638672	3.083680419921875	1.707327423095703	0.3604964294433594	3.057089965820313	1.671939727783203	0.3819098663330078	2.959863403320313	1.631247924804688	0.4789442443847656	2.964213134765625	1.358116302490235	0.5262371520996094	2.855664672851562	1.17595191192627	0.4303870086669922	2.86015966796875	1.105770088195801	0.4201601409912109	2.838192260742187	1.036036256790161	0.3756508178710938	2.844109619140625	1.064366218566895	0.3701334533691406	3.106508544921875	1.670862609863281	0.3359472045898437	3.20748095703125	1.642220001220703	0.2564567031860351	3.304605590820312	1.377808135986328	0.2624834289550781	3.188415161132812	1.195730171203613	0.1699238967895508	3.167546752929687	1.097321598052978	0.1443922576904297
54	1.766667	3.047815551757813	1.160433288574219	0.3524758148193359	3.048007202148438	1.338675903320313	0.3473377532958984	3.046646118164062	1.480990097045898	0.3402611541748047	3.06447509765625	1.696742736816406	0.3561740570068359	3.037161254882812	1.661687225341797	0.3768127288818359	2.933580810546875	1.6245146484375	0.4678609161376953	2.946139526367188	1.353628494262695	0.5204291076660157	2.845834228515625	1.168540191650391	0.4232520599365235	2.842535888671875	1.099112556457519	0.4173279571533203	2.8187197265625	1.034836362838745	0.3637092895507812	2.820167358398438	1.057948143005371	0.3686675262451172	3.087204223632813	1.660271911621094	0.3319058685302734	3.189930419921875	1.630029541015625	0.2559302520751953	3.2909072265625	1.36840266418457	0.2590343933105469	3.169680908203125	1.19316487121582	0.162485969543457	3.14845068359375	1.094839786529541	0.1387465057373047
55	1.800000000000001	3.0226533203125	1.152508987426758	0.3457089996337891	3.024467895507812	1.331554946899414	0.3424871215820313	3.023931518554687	1.474459777832031	0.3358650665283203	3.042100463867188	1.691218414306641	0.3507906036376953	3.014543701171875	1.656163787841797	0.3716180114746094	2.906977661132812	1.620396514892578	0.4596369476318359	2.921427734375	1.349494766235352	0.5180752563476563	2.821589965820313	1.169249176025391	0.4094558715820312	2.81707275390625	1.103509201049805	0.3833804473876953	2.798004150390625	1.036358716964722	0.3524239501953125	2.782108642578125	1.059236431121826	0.3576903076171875	3.064960571289062	1.654419891357422	0.3266728057861328	3.167894897460938	1.624961456298828	0.2495618591308594	3.268954223632813	1.362089263916016	0.2602836151123047	3.147447143554687	1.190096076965332	0.1561769256591797	3.119580322265625	1.092515434265137	0.1370293350219727
56	1.833333000000001	2.983735717773437	1.146079208374023	0.3370386352539063	2.990005249023437	1.324495239257812	0.335215316772461	2.994061767578125	1.467123962402344	0.3318552551269531	3.012944946289062	1.683065032958984	0.3477502136230469	2.984787109375	1.648196075439453	0.3677005310058594	2.87255126953125	1.613133178710938	0.4489049377441406	2.889120361328125	1.34383366394043	0.5095405578613281	2.7930849609375	1.165864120483398	0.396181396484375	2.790249389648437	1.101231380462647	0.3704982452392578	2.760963012695313	1.036472526550293	0.3327432250976562	2.744615478515625	1.064200469970703	0.3330939788818359	3.036121704101562	1.646339935302734	0.3242142639160156	3.13791748046875	1.611094848632812	0.2491009826660156	3.246501831054688	1.353021057128906	0.26771484375	3.122029052734375	1.1878603515625	0.1569182205200195	3.087304077148437	1.091224006652832	0.1455889892578125
57	1.866667000000001	2.959967407226562	1.13620059967041	0.3328451232910157	2.962974975585937	1.315179077148438	0.3305013885498047	2.963759643554687	1.458285552978515	0.325822982788086	2.983008056640625	1.674916412353516	0.3424570617675781	2.9544462890625	1.639932800292969	0.3620139465332031	2.84037939453125	1.604066711425781	0.4409285583496094	2.854059204101563	1.333250717163086	0.4998371276855469	2.760562622070312	1.156555320739746	0.3834281311035156	2.757002685546875	1.094411029815674	0.3554678344726562	2.73509716796875	1.025459852218628	0.3185166625976563	2.719058227539063	1.056434745788574	0.3127666778564453	3.006448852539062	1.638071014404297	0.3190896453857422	3.110095581054687	1.604095550537109	0.2458254776000977	3.22073779296875	1.346874618530273	0.2650874633789063	3.100468994140625	1.175887008666992	0.1571904602050781	3.053302368164062	1.089349506378174	0.1275474472045898
58	1.9	2.927876220703125	1.123216701507568	0.3250067138671875	2.930872192382813	1.302848770141602	0.3214648742675781	2.932561767578125	1.446371597290039	0.3167516479492187	2.953808349609375	1.663532043457031	0.3317638854980469	2.924613037109375	1.62886376953125	0.3512279815673828	2.809081420898437	1.595111755371094	0.4294277801513672	2.82338916015625	1.324010971069336	0.4897142181396484	2.728121948242188	1.151901611328125	0.3662911071777344	2.732204345703125	1.084242027282715	0.3421344757080078	2.697794677734375	1.012691766738892	0.2999132232666016	2.688385131835938	1.040452682495117	0.3031876831054687	2.977196411132812	1.626198883056641	0.3090445251464844	3.083267211914062	1.592601593017578	0.2386124038696289	3.195863525390625	1.336741317749023	0.2653792419433594	3.068351318359375	1.169634086608887	0.1583505554199219	3.034223754882813	1.077453147888184	0.1238302001953125
59	1.933333	2.895551147460938	1.114102863311768	0.3180280456542969	2.89630810546875	1.294026641845703	0.3129550323486328	2.897000244140625	1.437666793823242	0.3078354949951172	2.920332763671875	1.654839538574219	0.326116195678711	2.889536743164062	1.620405700683594	0.3436383819580078	2.770481323242187	1.591228881835937	0.4186416320800781	2.78188671875	1.31922216796875	0.4787524871826172	2.689458251953125	1.147541091918945	0.3519285125732422	2.690142211914062	1.078764915466309	0.3350201721191406	2.651509399414063	1.013733160018921	0.2850433044433593	2.647658935546875	1.035090734481812	0.2912515716552734	2.944534790039063	1.617236114501953	0.3043276519775391	3.055075805664063	1.584117492675781	0.2396768264770508	3.17301220703125	1.331360702514648	0.2653934478759765	3.0492841796875	1.162173439025879	0.1588127212524414	3.000136108398437	1.075263103485107	0.131951286315918
60	1.966667	2.863826538085937	1.111017379760742	0.3107817993164063	2.864752075195312	1.290190292358398	0.3039078369140625	2.865329467773438	1.433409530639648	0.2979367980957031	2.887984375	1.650077880859375	0.3134931640625	2.856675048828125	1.616016296386719	0.3304413909912109	2.73459423828125	1.584492340087891	0.3984297485351562	2.740220581054687	1.314793151855469	0.4656568908691406	2.658570922851562	1.140068939208984	0.3368971252441406	2.658572021484375	1.084253086090088	0.3062825317382812	2.627556640625	1.01546524810791	0.2507743453979492	2.609751220703125	1.034746728897095	0.275504379272461	2.912857788085938	1.612295501708984	0.2932160949707031	3.024849243164063	1.576682434082031	0.2333297805786133	3.14415869140625	1.324992935180664	0.2558374862670899	3.022447509765625	1.152161552429199	0.1532948226928711	2.969488525390625	1.077715549468994	0.1041607551574707
61	2	2.833401611328125	1.100609241485596	0.307173095703125	2.83375927734375	1.27934162902832	0.3004090728759766	2.832698974609375	1.421814804077148	0.2891714324951172	2.854311157226562	1.638233215332031	0.3003349914550781	2.8223701171875	1.604703491210937	0.3166082458496093	2.698102172851562	1.571615905761719	0.3789351654052734	2.69333154296875	1.300371658325195	0.4351947174072266	2.635476318359375	1.109302272796631	0.3242845306396485	2.634192138671875	1.066841674804687	0.2728854522705078	2.58835546875	0.9914608347415925	0.2389056930541992	2.59536279296875	1.022535066127777	0.2365586471557617	2.880073852539063	1.600050537109375	0.2822319488525391	2.992142333984375	1.563448760986328	0.2246766891479492	3.099066772460938	1.307743728637695	0.2511423034667969	2.986344116210938	1.140349639892578	0.1335904769897461	2.934455322265625	1.058650310516357	0.09598178482055664
62	2.033333000000001	2.80938720703125	1.098282054901123	0.3055294342041016	2.804673583984375	1.278211853027344	0.2970621643066406	2.80016650390625	1.421945037841797	0.2877615203857422	2.827982177734375	1.639471862792969	0.2943206787109375	2.793484252929687	1.607212829589844	0.3090313720703125	2.661350952148438	1.578920654296875	0.35958544921875	2.657483764648437	1.308816116333008	0.4303970336914062	2.606977416992188	1.119775634765625	0.3078957824707031	2.61206298828125	1.071380805969238	0.2465174102783203	2.547426391601562	1.016287300109863	0.2135966873168945	2.601572875976562	1.012210372567177	0.2175316314697266	2.854098022460938	1.599685150146484	0.2793957366943359	2.96753271484375	1.563170959472656	0.2208531341552734	3.070844970703125	1.305603332519531	0.2515984497070313	2.948195678710937	1.155023330688477	0.1188535232543945	2.917869262695313	1.060440410614014	0.09574400711059571
63	2.066667000000001	2.793767456054688	1.096420402526856	0.3006266937255859	2.787890869140625	1.275936767578125	0.2924292907714844	2.782539672851563	1.41932014465332	0.2838740539550781	2.810150512695312	1.636377227783203	0.2885398406982422	2.775729858398438	1.604335083007812	0.3033959655761719	2.642627685546875	1.583643127441406	0.3529839782714844	2.6253095703125	1.316869552612305	0.4311287384033203	2.56772412109375	1.129702919006348	0.3122881469726563	2.580340942382812	1.082187286376953	0.2499513931274414	2.520003540039062	1.028432336807251	0.2095268936157226	2.534613403320312	1.042951984405518	0.2169355621337891	2.836248413085937	1.596549194335938	0.27409326171875	2.949226684570313	1.560526641845703	0.2151933975219726	3.045007446289063	1.30143603515625	0.2449366760253907	2.918159545898438	1.155670753479004	0.1116508636474609	2.881851806640625	1.063798957824707	0.1070155143737793
64	2.100000000000001	2.788516357421875	1.096927619934082	0.2986457061767578	2.783684814453125	1.276345443725586	0.2902318115234375	2.779279907226563	1.419679992675781	0.2823261260986328	2.807252807617187	1.636466400146484	0.2882719268798828	2.772731323242188	1.604439788818359	0.3027573852539063	2.64003857421875	1.588506927490234	0.3533168182373047	2.612842895507812	1.321268844604492	0.4257124481201172	2.544434326171875	1.145246124267578	0.2931792297363282	2.55510693359375	1.097362686157227	0.2286884765625	2.513129516601563	1.03609278678894	0.2040575408935547	2.532743041992187	1.048894063949585	0.2066962127685547	2.833320190429688	1.596701904296875	0.2737746276855468	2.944939331054687	1.561293273925781	0.2120794067382812	3.037003540039063	1.300562652587891	0.2382542877197266	2.905283081054688	1.162893974304199	0.1023979682922363	2.880135620117187	1.074913921356201	0.08840330505371094
65	2.133333	2.753607543945312	1.107358615875244	0.2825909423828125	2.744707641601563	1.286991439819336	0.2728029022216797	2.7372373046875	1.430376052856445	0.2652129058837891	2.753454467773437	1.648771850585937	0.2681824645996094	2.720080322265625	1.615166839599609	0.2821229705810547	2.585833618164062	1.593706420898438	0.3266863555908203	2.5586806640625	1.324960891723633	0.397513168334961	2.505186401367188	1.150726150512695	0.2566567077636719	2.506932495117187	1.109055370330811	0.1904357604980469	2.4875732421875	1.035951051712036	0.1571341743469238	2.48251904296875	1.06305156326294	0.1699265823364258	2.782198120117187	1.610128692626953	0.2552494812011719	2.899697143554687	1.578142242431641	0.20210205078125	2.972817749023437	1.305943161010742	0.1912997055053711	2.840435424804688	1.221849426269531	0.04374123001098633	2.791994140625	1.189556648254395	0.06307552719116211
66	2.166667	2.742684204101562	1.107441059112549	0.2790345916748047	2.731900268554687	1.287174591064453	0.2702597198486328	2.722562622070313	1.430565872192383	0.2608063049316406	2.738102294921875	1.648715972900391	0.2677049713134766	2.70487744140625	1.614770172119141	0.2812471466064453	2.571271484375	1.588397705078125	0.325909927368164	2.542331909179688	1.318061294555664	0.3908804473876953	2.48683251953125	1.154793350219727	0.2350055694580078	2.488842041015625	1.099110645294189	0.1734501495361328	2.4873896484375	1.046144917488098	0.1677648200988769	2.476457763671875	1.066542261123657	0.1614401245117187	2.766929321289062	1.610459594726563	0.2538679656982422	2.88500732421875	1.579412078857422	0.201853645324707	2.956042846679687	1.305442977905273	0.2109326171875	2.837045166015625	1.217178092956543	0.05822037124633789	2.800617919921875	1.184742439270019	0.0572696361541748
67	2.2	2.718455078125	1.084267284393311	0.277347671508789	2.708356079101563	1.262451690673828	0.2610756378173829	2.701269775390625	1.40552799987793	0.2554397735595703	2.712221801757813	1.622474975585937	0.2592742767333984	2.679399536132812	1.588373413085937	0.2719216918945312	2.5455458984375	1.564352233886719	0.3150546264648437	2.488981201171875	1.300988739013672	0.3791882781982422	2.43315869140625	1.127048282623291	0.2356442337036133	2.441697631835937	1.069445287704468	0.1763881301879883	2.433036376953125	1.029702003479004	0.1797763023376465	2.433844604492188	1.043617139816284	0.1541281433105469	2.742076049804687	1.584823791503906	0.2473638153076172	2.857693115234375	1.549236145019531	0.1938307952880859	2.932244750976563	1.279614654541016	0.208622932434082	2.82223388671875	1.11467414855957	0.08424686431884765	2.787844482421875	1.040642414093017	0.1167617683410644
68	2.233333	2.70349365234375	1.076597839355469	0.269966323852539	2.69247900390625	1.254454299926758	0.2516375579833984	2.685277587890625	1.397473526000977	0.2470695343017578	2.699339233398438	1.614279418945312	0.2580641174316406	2.6660576171875	1.580174133300781	0.2696758728027344	2.534225952148438	1.552053100585937	0.3172939758300781	2.486619018554688	1.284527770996094	0.3720165252685547	2.411770629882812	1.131227947235107	0.2132935333251953	2.427191284179687	1.065007774353027	0.1543981018066406	2.41647265625	1.03593025970459	0.1764701461791992	2.42635986328125	1.046199022293091	0.1524896621704102	2.728633422851563	1.576601257324219	0.244816276550293	2.847291870117187	1.54487255859375	0.1961343002319336	2.9145712890625	1.273489456176758	0.2236131591796875	2.809681762695313	1.124357345581055	0.07731948471069336	2.765638061523437	1.046986175537109	0.0931807518005371
69	2.266667	2.691000366210937	1.06667174911499	0.2675461730957031	2.675340942382813	1.244536026000977	0.2516086120605469	2.663531494140625	1.386896896362305	0.2421982116699219	2.682200317382812	1.604049560546875	0.2553859710693359	2.648584350585938	1.570247863769531	0.2676559295654297	2.51870849609375	1.542330322265625	0.3213251800537109	2.479006591796875	1.273565124511719	0.3790205993652344	2.392162841796875	1.128912403106689	0.2178740081787109	2.415419799804687	1.06327220916748	0.1622812194824219	2.403337524414063	1.041033658981323	0.1887675018310547	2.41140625	1.042812561035156	0.1619164352416992	2.710372436523437	1.565911987304688	0.2407315063476562	2.82953564453125	1.535457244873047	0.1922065963745117	2.906449829101563	1.266626480102539	0.2202451248168945	2.796747192382813	1.109025043487549	0.08257489013671875	2.738521118164063	1.052254764556885	0.09395386886596679
70	2.300000000000001	2.6878759765625	1.063602119445801	0.2664232635498047	2.669770629882812	1.240725914001465	0.2505353088378906	2.655875122070313	1.382428497314453	0.2414357528686523	2.671499877929687	1.599046600341797	0.2550953063964844	2.63839990234375	1.564892761230469	0.2670316467285156	2.508553955078125	1.538021942138672	0.3198095397949219	2.474438720703125	1.268782325744629	0.3739798126220703	2.387176879882813	1.132444499969482	0.2072004547119141	2.409084350585937	1.061302688598633	0.1581890869140625	2.393974853515625	1.046519609451294	0.1908058471679687	2.401682861328125	1.043767847061157	0.1648230590820313	2.700148803710937	1.561446746826172	0.2406155700683594	2.818712280273438	1.5323935546875	0.191123176574707	2.900078247070312	1.266687118530273	0.2246978073120117	2.78901416015625	1.109201457977295	0.08936500549316406	2.730373901367187	1.060235099792481	0.09763423538208008
71	2.333333000000001	2.68940087890625	1.057699953079224	0.2657805938720703	2.669503173828125	1.233992080688477	0.2495721282958984	2.65454052734375	1.375145217895508	0.2414682846069336	2.668761352539063	1.591222106933594	0.2559453735351562	2.636091552734375	1.556857360839844	0.2679798736572265	2.507160400390625	1.529865783691406	0.321994140625	2.4797314453125	1.261681037902832	0.3814953460693359	2.393465942382813	1.130761093139649	0.2106707000732422	2.405225708007813	1.057521469116211	0.1635188827514649	2.391732788085938	1.045116621017456	0.1932931251525879	2.402880859375	1.045908887863159	0.1698692893981933	2.697461059570313	1.554007629394531	0.2410842208862305	2.815552490234375	1.527905883789062	0.1905731887817383	2.906534423828125	1.266083648681641	0.220425537109375	2.787823608398438	1.109863315582275	0.09170906448364258	2.727314086914062	1.061246952056885	0.1051600875854492
72	2.366667000000001	2.6934091796875	1.053052251815796	0.266722183227539	2.670987426757812	1.228887619018555	0.2510294342041016	2.653713134765625	1.369580459594727	0.2415769348144531	2.666274536132812	1.58541162109375	0.257758056640625	2.634199584960938	1.550666625976562	0.2700390930175781	2.507277954101562	1.52282194519043	0.3274588317871094	2.48988623046875	1.254260719299316	0.3859104461669922	2.4010185546875	1.128344051361084	0.2132420349121094	2.400764526367188	1.067385349273682	0.1447989654541016	2.384294311523437	1.048731868743896	0.1761040687561035	2.401341552734375	1.047263494491577	0.1790517959594727	2.694963623046875	1.548648803710937	0.2420674209594726	2.811429321289062	1.524779083251953	0.1879893646240234	2.911263061523437	1.267082794189453	0.2172686309814453	2.793595092773438	1.10895894241333	0.09066997528076172	2.731138061523438	1.064992179870605	0.1041507987976074
73	2.4	2.698405639648437	1.041934020996094	0.2710319976806641	2.675207153320312	1.217421936035156	0.2541163024902344	2.65671435546875	1.357703826904297	0.2432149734497071	2.661034912109375	1.573704559326172	0.26062451171875	2.630420043945312	1.537643371582031	0.2729051055908203	2.506316650390625	1.50275163269043	0.3325389709472656	2.500578247070313	1.232908317565918	0.3880464172363281	2.412707763671875	1.122301189422607	0.2052524795532227	2.413559936523438	1.058182914733887	0.1395488204956055	2.3778662109375	1.047312690734863	0.1826383514404297	2.417511840820312	1.056478900909424	0.1909333610534668	2.691007690429688	1.538218322753906	0.2445207595825195	2.807004638671875	1.518804061889648	0.1882071914672852	2.9204541015625	1.267361999511719	0.222451904296875	2.799989135742187	1.110789772033691	0.09772234344482422	2.733021850585938	1.074345169067383	0.1055011138916016
74	2.433333	2.708755615234375	1.036074081420898	0.2752133941650391	2.684001953125	1.211337852478027	0.2560531158447266	2.664409423828125	1.351697616577149	0.2453283386230469	2.663939453125	1.567902801513672	0.2629686584472656	2.634120483398438	1.531160614013672	0.2752421569824219	2.511410766601562	1.493575942993164	0.3364221496582031	2.508968139648437	1.222258613586426	0.3853961791992188	2.417137084960937	1.115730136871338	0.2017748413085937	2.4245234375	1.05592951965332	0.1337083549499512	2.383459716796875	1.048318809509277	0.1760781173706055	2.428448852539063	1.060594673156738	0.1822967109680176	2.694703979492187	1.533045867919922	0.2467969589233399	2.812937377929687	1.516617095947266	0.1950012283325195	2.920212158203125	1.264181381225586	0.2321016845703125	2.797828369140625	1.106842185974121	0.1103518676757813	2.734627563476563	1.075175580978394	0.110874439239502
75	2.466667	2.715966552734375	1.032082384109497	0.2755292510986328	2.690200317382812	1.2071142578125	0.2555442352294922	2.67027587890625	1.347549072265625	0.2454284591674805	2.668116333007812	1.563583679199219	0.2643532104492188	2.638574340820313	1.526569061279297	0.2764472961425781	2.51566796875	1.488233596801758	0.3370529174804687	2.52014599609375	1.218582656860351	0.3930407409667969	2.430963623046875	1.113934391021729	0.2070632476806641	2.437747436523438	1.060552028656006	0.1307481231689453	2.394812255859375	1.046220346450806	0.1742320251464844	2.448814819335937	1.058211765289307	0.1760592727661133	2.699165405273438	1.529050659179688	0.2479371185302734	2.817395263671875	1.511558547973633	0.1956167907714844	2.926358520507812	1.259631195068359	0.2339168395996094	2.798562255859375	1.103121467590332	0.117119873046875	2.739920532226563	1.072773784637451	0.1124698143005371
76	2.5	2.725843872070312	1.032540027618408	0.2822676086425782	2.699041015625	1.207428382873535	0.2602025756835937	2.679558349609375	1.348622024536133	0.2566436462402344	2.678613037109375	1.565361297607422	0.2712221069335937	2.648178100585938	1.528765075683594	0.2829554290771484	2.524129638671875	1.486076354980469	0.3395034027099609	2.536324951171875	1.215462265014648	0.3910279998779297	2.4456416015625	1.117859378814697	0.2010084991455078	2.454068725585937	1.057802703857422	0.1301253662109375	2.41339404296875	1.050088588714599	0.1701940269470215	2.465618408203125	1.068998519897461	0.1689585075378418	2.710080688476562	1.530203369140625	0.2566410675048828	2.828592041015625	1.51731787109375	0.2035579986572266	2.935338989257812	1.265707168579102	0.244677001953125	2.816544555664063	1.110300643920898	0.1148953857421875	2.75263134765625	1.078740884780884	0.1167974662780762
77	2.533333000000001	2.737088623046875	1.032076890945435	0.2824411010742188	2.712534423828125	1.208408569335937	0.2626149597167969	2.69538720703125	1.350597488403321	0.26295751953125	2.685506591796875	1.568181060791016	0.2747370758056641	2.6565283203125	1.530379547119141	0.2871252136230469	2.532132446289062	1.483702819824219	0.3414698791503906	2.5549814453125	1.213110527038574	0.3967535095214844	2.472882080078125	1.111899291992188	0.2039016647338867	2.46763330078125	1.054239463806152	0.139145637512207	2.450122680664062	1.034741830825806	0.169349910736084	2.48574951171875	1.057199893951416	0.1636472816467285	2.7184853515625	1.534005218505859	0.2604329986572266	2.839547119140625	1.527330444335937	0.2091733474731445	2.95002587890625	1.273841598510742	0.2313017044067383	2.822030883789063	1.11744351196289	0.1108780975341797	2.759270874023438	1.08139086151123	0.1118256340026856
78	2.566667000000001	2.74756689453125	1.032693964004517	0.2839887847900391	2.722526611328125	1.209163513183594	0.2648472137451172	2.704471801757812	1.351353225708008	0.2641566619873047	2.6904169921875	1.568722381591797	0.2766469879150391	2.662232788085937	1.530335357666016	0.2890931396484375	2.538294311523438	1.483087814331055	0.3441726531982422	2.5722880859375	1.216631629943848	0.4108516693115234	2.491838012695313	1.113088279724121	0.2183282089233398	2.492204345703125	1.069673961639404	0.1331716842651367	2.46557568359375	1.025702922821045	0.1587512016296387	2.528082641601562	1.072879035949707	0.1640961380004883	2.72399365234375	1.535211761474609	0.2620461120605469	2.844467651367188	1.532892944335938	0.2087208938598633	2.973681884765625	1.289952056884766	0.2309954299926758	2.834722778320312	1.143888496398926	0.1085102233886719	2.762768920898438	1.094647598266602	0.119767692565918
79	2.600000000000001	2.75141845703125	1.036323405265808	0.2821007995605469	2.726986450195312	1.213252235412598	0.2655629272460938	2.70930712890625	1.35551139831543	0.2676985168457031	2.694802856445312	1.573007141113281	0.2801695251464844	2.66659716796875	1.534533325195313	0.2924134674072266	2.543005859375	1.484060119628906	0.3456042785644531	2.5837177734375	1.218369758605957	0.4130796813964844	2.505578735351563	1.116617111206055	0.218561264038086	2.506246704101563	1.075369480133057	0.1324175567626953	2.485628540039063	1.026105127334595	0.1505348625183106	2.55106787109375	1.081030048370361	0.1595839500427246	2.728536987304687	1.539542022705078	0.2657831726074219	2.848807739257812	1.536030120849609	0.211649169921875	2.981922607421875	1.296171920776367	0.2292733154296875	2.843126586914063	1.155277969360351	0.1011546630859375	2.772387939453125	1.106245239257813	0.1115165481567383
80	2.633333	2.750752075195313	1.036290132522583	0.2810395202636718	2.726347045898438	1.213180061340332	0.266445053100586	2.708217895507812	1.355270355224609	0.2668399963378906	2.694363525390625	1.572417877197266	0.2809725799560547	2.666073852539062	1.533997375488281	0.2928937225341797	2.542784301757813	1.48351448059082	0.3463477325439454	2.585451782226563	1.218405242919922	0.4141662445068359	2.50798974609375	1.113357604980469	0.2215993576049805	2.510498657226563	1.077655460357666	0.1323586959838867	2.496130249023437	1.030108087539673	0.146242618560791	2.55745849609375	1.087418876647949	0.1561120262145996	2.727964599609375	1.5389970703125	0.2663568572998047	2.848774780273438	1.539391967773438	0.2138034362792969	2.97809228515625	1.298886947631836	0.2234723358154297	2.839904663085937	1.157000335693359	0.09618617248535156	2.772188232421875	1.105367687225342	0.1026809043884277
81	2.666667	2.763214111328125	1.049822996139526	0.2792560577392578	2.739082885742187	1.226837310791016	0.2650941162109375	2.721521362304688	1.368964416503906	0.2692789764404297	2.706840209960937	1.585553009033203	0.2898350524902343	2.678862915039063	1.546653015136719	0.3010083770751953	2.556714599609375	1.49362663269043	0.3548337860107422	2.609491088867188	1.230680824279785	0.4218058471679688	2.538162353515625	1.123251491546631	0.2277312545776367	2.544993774414062	1.092884349822998	0.137488021850586	2.538319580078125	1.045977376937866	0.1427005424499512	2.588486328125	1.104965171813965	0.1598388748168945	2.740428955078125	1.552742584228516	0.2738328247070313	2.861718505859375	1.561007354736328	0.2224443130493164	2.989889770507812	1.315191452026367	0.2252736740112305	2.828765869140625	1.241062156677246	0.08127023315429688	2.762303466796875	1.195227684020996	0.09336307525634766
82	2.7	2.766719482421875	1.05356986618042	0.2824114074707031	2.745195434570312	1.231042488098145	0.2701902465820312	2.729495849609375	1.373381820678711	0.2753636932373047	2.714469482421875	1.589869201660156	0.2971207580566406	2.686338989257813	1.55088247680664	0.3076478576660157	2.562921752929688	1.497591323852539	0.3582362060546875	2.619853881835938	1.235597511291504	0.4254579925537109	2.557459106445313	1.125761352539063	0.22958935546875	2.565451904296875	1.098053939819336	0.1382768783569336	2.5606181640625	1.052190698623657	0.1423919525146485	2.606321655273438	1.115150775909424	0.1629239349365234	2.74829736328125	1.557166687011719	0.2813780975341796	2.869003662109375	1.565463012695312	0.228672004699707	2.999322631835938	1.322331039428711	0.2412836685180664	2.8473564453125	1.277459045410156	0.08516765975952148	2.773728271484375	1.222979099273682	0.101355297088623
83	2.733333	2.773081176757812	1.057153377532959	0.2818678436279297	2.752305297851563	1.235059669494629	0.2684042510986328	2.7375068359375	1.377682708740234	0.2760523223876953	2.721917724609375	1.594750610351563	0.2971854553222656	2.69380419921875	1.555628631591797	0.3078167419433594	2.568078491210938	1.50409309387207	0.3552494201660156	2.629109497070313	1.243800964355469	0.4292591552734375	2.579970825195312	1.133394680023193	0.2301850051879883	2.589729125976563	1.115826007843018	0.140112060546875	2.581195922851562	1.061772462844849	0.1434352264404297	2.646771728515625	1.134910575866699	0.1564098205566406	2.7559140625	1.561998443603516	0.2815506286621094	2.875066284179687	1.570638763427734	0.2248199768066406	3.017241088867188	1.338526809692383	0.2406159210205078	2.86480224609375	1.268432312011719	0.08428192901611328	2.790353637695312	1.220934661865234	0.09380251693725586
84	2.766667	2.781797485351563	1.061943361282349	0.2834213104248047	2.760677612304687	1.239792984008789	0.2710346374511718	2.745804809570313	1.382333618164063	0.2788849182128906	2.732845703125	1.599361877441406	0.3007210693359375	2.704401000976563	1.560559600830078	0.3114425048828125	2.5787216796875	1.509989151000977	0.3595520324707031	2.637300903320313	1.248926597595215	0.4340679016113281	2.58754736328125	1.14466520690918	0.2322928619384765	2.600981689453125	1.12169197845459	0.1477224731445312	2.596236328125	1.073874610900879	0.1521355476379395	2.64982666015625	1.137057350158691	0.1493979377746582	2.76631640625	1.566289947509766	0.2847559967041016	2.8857392578125	1.573274749755859	0.2284543151855469	3.028231811523438	1.341391525268555	0.2354786529541016	2.876831787109375	1.242453804016113	0.0882702980041504	2.803997192382813	1.20131526184082	0.1187675628662109
85	2.800000000000001	2.784015991210937	1.062993618011475	0.2834127044677734	2.76293408203125	1.241124885559082	0.2711467895507813	2.748210327148437	1.383875717163086	0.2792618255615235	2.735674682617187	1.601097229003906	0.3023940734863281	2.707080932617187	1.562250366210937	0.3128383026123047	2.581426147460937	1.510862915039063	0.3608187408447265	2.640177734375	1.248713188171387	0.4322022857666016	2.591682373046875	1.144827812194824	0.2295037536621094	2.608130737304688	1.121412296295166	0.1449639511108398	2.60401513671875	1.074611114501953	0.1498607292175293	2.6571259765625	1.135217720031738	0.149494384765625	2.769151123046875	1.567992126464844	0.2862811737060547	2.88985498046875	1.575100616455078	0.2325159683227539	3.03347802734375	1.344808441162109	0.2388630218505859	2.883574829101563	1.243003051757813	0.09084647750854492	2.810088745117188	1.200392463684082	0.120730411529541
86	2.833333000000001	2.79396728515625	1.067829637527466	0.2822066040039062	2.773471923828125	1.245710189819336	0.2714916229248047	2.758843627929688	1.388069107055664	0.2800816192626953	2.747078857421875	1.604557983398438	0.3056083374023438	2.718199829101563	1.565802520751953	0.3151609954833984	2.591831665039062	1.51578988647461	0.3615657196044922	2.653540893554688	1.255622253417969	0.4344657897949219	2.606133056640625	1.155680679321289	0.2301378707885742	2.625313232421875	1.130038238525391	0.1484763641357422	2.622784057617188	1.086908855438232	0.1539640121459961	2.674158203125	1.148806854248047	0.1513445930480957	2.780555419921875	1.571576721191406	0.2896003112792969	2.90113916015625	1.5788076171875	0.2361725311279297	3.039441040039063	1.346990219116211	0.2505015563964844	2.908283203125	1.23323119354248	0.09308884429931641	2.838357666015625	1.186683258056641	0.1270551490783691
87	2.866667000000001	2.794801391601562	1.067386352539063	0.2829314270019531	2.77374365234375	1.245474182128906	0.2717601623535156	2.75860986328125	1.388047622680664	0.28002294921875	2.7469638671875	1.604602264404297	0.3076912231445312	2.717942260742188	1.565748840332031	0.3167101593017578	2.591690063476562	1.515566955566406	0.3640504302978516	2.654778442382812	1.254639793395996	0.4348219909667969	2.60606640625	1.158015960693359	0.2285980453491211	2.627054321289063	1.133736503601074	0.1458156890869141	2.624701049804687	1.088933269500732	0.150074291229248	2.674735595703125	1.15067017364502	0.1515616149902344	2.780533813476563	1.571675903320312	0.2915138702392578	2.9017724609375	1.577756256103516	0.2390667572021484	3.035743408203125	1.344653701782227	0.2501116027832031	2.908191040039062	1.23198316192627	0.08806798171997071	2.834216430664062	1.186202770233154	0.1199960479736328
88	2.9	2.806090576171875	1.071484985351562	0.2839669647216797	2.785638549804688	1.249891006469727	0.2750471649169922	2.770529052734375	1.392437911987305	0.2855153656005859	2.760011352539062	1.608699645996094	0.3160030975341797	2.730156860351562	1.570022094726562	0.3231362915039062	2.599691528320312	1.522501663208008	0.3614131469726563	2.656020263671875	1.259324523925781	0.4296538238525391	2.620260375976563	1.161836250305176	0.2203227310180664	2.646283203125	1.134953140258789	0.1379697799682617	2.640906860351563	1.10050931930542	0.1479201431274414	2.680602294921875	1.1585322265625	0.1471424598693848	2.793950073242187	1.575656646728516	0.3008067321777343	2.916155029296875	1.579322052001953	0.2499922103881836	3.0305908203125	1.332460983276367	0.2744045867919922	2.910820434570312	1.239138107299805	0.09895970916748047	2.832919799804688	1.186481826782227	0.1202258720397949
89	2.933333	2.805697021484375	1.068830186843872	0.2850241088867187	2.785546630859375	1.247330299377441	0.2755782318115234	2.770735717773437	1.390021026611328	0.2855946197509766	2.7598740234375	1.60655111694336	0.3151673889160156	2.729996826171875	1.567856170654297	0.3222969360351562	2.599579467773438	1.520744842529297	0.3614539794921875	2.653817993164062	1.256648178100586	0.4277695159912109	2.616674194335937	1.15859447479248	0.218760124206543	2.645232055664063	1.131886199951172	0.136045036315918	2.645207397460938	1.107626735687256	0.1414965782165527	2.675765380859375	1.158727043151855	0.143686393737793	2.793938720703125	1.5734453125	0.3002828216552734	2.918455200195313	1.578459625244141	0.2550857467651367	3.0332109375	1.330228515625	0.2759575805664062	2.905875122070313	1.245522666931152	0.09989047241210938	2.825399291992188	1.19487149810791	0.1203814277648926
90	2.966667	2.80611181640625	1.067097269058228	0.2855458374023437	2.78648583984375	1.245903480529785	0.2759838714599609	2.772009765625	1.388887145996094	0.2853126373291016	2.761642700195313	1.605584106445312	0.3158791809082031	2.731546997070312	1.566917175292969	0.3226240844726562	2.600845092773437	1.519765655517578	0.3615477294921875	2.650283569335937	1.253642166137695	0.4214196624755859	2.61382568359375	1.155068328857422	0.212172233581543	2.649847290039062	1.131847801208496	0.128437370300293	2.647828125	1.113839618682861	0.1387753868103027	2.67392431640625	1.159609939575195	0.1438866500854492	2.795747924804687	1.572383361816406	0.3010560150146484	2.921454345703125	1.577733428955078	0.2591212692260742	3.03357275390625	1.328757446289063	0.2773983764648437	2.903326293945312	1.252182609558106	0.09751693725585939	2.818817749023438	1.203827919006348	0.1161306343078613
91	3	2.805217041015625	1.065945817947388	0.2852736206054687	2.785750610351562	1.244704025268555	0.2756508331298828	2.771375854492188	1.38765217590332	0.2849401702880859	2.7616767578125	1.604392303466797	0.3149604797363281	2.731384399414063	1.565885467529297	0.3215505523681641	2.600189697265625	1.519455322265625	0.3594156799316406	2.649771362304687	1.25369849395752	0.4211513519287109	2.615137939453125	1.153025421142578	0.2127312088012695	2.652787963867188	1.133417327880859	0.128064582824707	2.649408081054688	1.114562610626221	0.1403723983764648	2.675377075195312	1.162315269470215	0.1462963409423828	2.795740844726562	1.571019378662109	0.300476806640625	2.9219892578125	1.576206085205078	0.2607798461914063	3.033109619140625	1.326636383056641	0.2833405151367188	2.908093383789063	1.255197906494141	0.09659954452514649	2.819330322265625	1.209364532470703	0.1110823669433594
92	3.033333000000001	2.8052958984375	1.065903497695923	0.2854548950195313	2.785785522460937	1.244639907836914	0.2757910919189454	2.771384521484375	1.387574783325195	0.2850655364990234	2.761716186523437	1.604293365478516	0.3151103820800781	2.731424194335937	1.565791900634766	0.3217044830322265	2.60021435546875	1.519395751953125	0.3595088195800781	2.6494814453125	1.253522163391113	0.4205032806396485	2.614680419921875	1.15375129699707	0.211690315246582	2.651918823242188	1.134733581542969	0.1267714920043945	2.648839599609375	1.115425540924072	0.1385882186889648	2.674881469726563	1.162978797912598	0.1447168731689453	2.795770141601563	1.570921905517578	0.3006142578125	2.92200439453125	1.576095611572266	0.2609031372070312	3.033282104492188	1.326579452514649	0.2835162963867187	2.908220825195313	1.254801849365234	0.09701366806030273	2.819630249023438	1.208862594604492	0.1116752014160156
93	3.066667000000001	2.804464965820312	1.064456621170044	0.2854061889648437	2.785524047851562	1.243266693115234	0.2754689483642578	2.771727783203125	1.386255111694336	0.285164291381836	2.762535400390625	1.602975372314453	0.3155408020019531	2.7321220703125	1.564542633056641	0.3219898834228516	2.60075341796875	1.518286010742187	0.3595006408691406	2.646428955078125	1.25142650604248	0.4156912689208985	2.60697216796875	1.153786918640137	0.2065650100708008	2.644871459960938	1.136341049194336	0.1213230056762695	2.64169580078125	1.117290111541748	0.1333416366577148	2.667077514648438	1.164606002807617	0.1403300933837891	2.796546997070313	1.569529937744141	0.30108154296875	2.922783935546875	1.573412628173828	0.2611608276367188	3.037497680664063	1.324321868896484	0.2877606811523438	2.91552099609375	1.251893768310547	0.09944250106811522	2.823003051757812	1.210371688842773	0.1126554870605469
94	3.100000000000001	2.817180297851563	1.058169872283936	0.2775607299804688	2.800559692382812	1.237362197875977	0.2692170104980469	2.788514038085937	1.380426544189453	0.2809580078125	2.788798706054687	1.596860412597656	0.3159853668212891	2.756283569335937	1.559798095703125	0.3204030609130859	2.621440063476562	1.519579483032226	0.3527848205566406	2.647196166992187	1.244208564758301	0.3880786590576172	2.608646118164063	1.161301681518555	0.1726389999389649	2.651797241210938	1.134566017150879	0.09408135604858398	2.644889404296875	1.12037699508667	0.1106889152526856	2.700477416992188	1.16946745300293	0.1155638961791992	2.821690063476562	1.562067749023438	0.3020360870361328	2.9517939453125	1.562538299560547	0.2753505859375	3.044145629882812	1.298186462402344	0.29009130859375	2.938488891601562	1.256941474914551	0.08893559265136719	2.848201904296875	1.211413284301758	0.08849735260009765
95	3.133333	2.81777392578125	1.057718147277832	0.2771811676025391	2.800977783203125	1.236522743225098	0.2686867218017578	2.788782958984375	1.379294876098633	0.2802982635498047	2.789416137695313	1.594897827148438	0.3174164581298828	2.756874145507813	1.557944396972656	0.3213528442382813	2.621657104492188	1.519222915649414	0.3525481109619141	2.6455771484375	1.243813812255859	0.3836298980712891	2.607606201171875	1.172270568847656	0.1643109970092773	2.652720092773437	1.141961334228516	0.08728845977783203	2.643224243164062	1.125803314208984	0.1065498733520508	2.698725952148437	1.17308332824707	0.1118519535064697	2.822211059570312	1.560250122070312	0.3032511596679688	2.952067749023437	1.563477264404297	0.2768958435058594	3.045237548828125	1.30075749206543	0.2912512664794922	2.941961181640625	1.256736190795898	0.08974574661254883	2.852608154296875	1.209502082824707	0.08882580566406251
96	3.166667	2.8175498046875	1.057549224853516	0.2770896453857422	2.800730712890625	1.236331451416016	0.2685138702392578	2.788533569335938	1.379099685668945	0.28001708984375	2.789138916015625	1.594739318847656	0.3168546142578125	2.75662548828125	1.557775146484375	0.3209050598144532	2.621531372070312	1.518841567993164	0.3523156585693359	2.646668579101562	1.243539405822754	0.3837185363769531	2.608523681640625	1.172306770324707	0.1643470764160156	2.65401708984375	1.144505874633789	0.08659996795654297	2.644290649414063	1.12819938659668	0.1061157188415527	2.69967431640625	1.175490577697754	0.1116640949249268	2.82191845703125	1.560093109130859	0.3026675567626953	2.951739135742187	1.563391479492187	0.2762161102294922	3.045213623046875	1.300731460571289	0.2909592132568359	2.94230712890625	1.255490226745605	0.08991344451904297	2.85341552734375	1.207748008728027	0.08931569290161133
97	3.2	2.82041943359375	1.059640998840332	0.2725486755371094	2.80497900390625	1.238538391113281	0.2653063049316406	2.793718383789062	1.381261001586914	0.2775284118652344	2.794158081054688	1.5966396484375	0.3151057281494141	2.761495239257813	1.559751525878906	0.31838525390625	2.626788696289062	1.520316864013672	0.350485855102539	2.647212646484375	1.243593132019043	0.3725509033203125	2.605038818359375	1.179716720581055	0.1519607849121094	2.648165893554688	1.155581817626953	0.0708055534362793	2.637222290039062	1.137433048248291	0.09715730667114258	2.6656171875	1.18019864654541	0.09312562847137451	2.827100830078125	1.561995910644531	0.3014508666992187	2.957209716796875	1.564274780273438	0.2769901275634766	3.042161865234375	1.300342300415039	0.3009037170410156	2.94575146484375	1.265073623657227	0.09756977081298829	2.857512451171875	1.245304779052734	0.08632242965698242
98	3.233333	2.821210205078125	1.058542245864868	0.2721169738769531	2.80537841796875	1.237392105102539	0.2659398040771485	2.79373388671875	1.37995475769043	0.2789748840332031	2.793969848632813	1.595666381835938	0.3144411468505859	2.76137060546875	1.558781188964844	0.3181306610107422	2.626940307617188	1.518757614135742	0.3504539184570312	2.646776123046875	1.242115669250488	0.3726441955566406	2.6074951171875	1.181349159240723	0.1507639923095703	2.6515849609375	1.161573089599609	0.06881163406372071	2.637912719726563	1.146849021911621	0.09845495223999023	2.664693237304688	1.186409477233887	0.09336576461791991	2.82691943359375	1.560930297851562	0.3010763549804688	2.956909912109375	1.563366485595703	0.2763702850341797	3.040862426757813	1.299700973510742	0.3035412750244141	2.94846484375	1.260421264648437	0.09887772369384765	2.858998901367188	1.239213027954102	0.08622138595581055
99	3.266667	2.82183642578125	1.05868479347229	0.2709393005371094	2.806167602539062	1.237481941223145	0.2647942504882813	2.794646240234375	1.379996536254883	0.2778569641113281	2.79552734375	1.595576141357422	0.313596923828125	2.762834594726562	1.558795013427734	0.3172459411621094	2.62825830078125	1.519107879638672	0.3491222839355469	2.647228515625	1.242306495666504	0.3686622467041016	2.607824096679687	1.185549743652344	0.1458224716186524	2.653373046875	1.169692420959473	0.0635342903137207	2.637787353515625	1.153772308349609	0.09436650848388671	2.660552978515625	1.194332206726074	0.09256561183929443	2.828357055664062	1.560775756835938	0.3001809692382813	2.9581884765625	1.563451538085938	0.2750539093017578	3.044899536132812	1.300492080688477	0.2983885955810547	2.9499873046875	1.262979072570801	0.09494212341308593	2.86005615234375	1.240246383666992	0.08332995986938477
100	3.300000000000001	2.821565551757812	1.056884239196777	0.2702346649169922	2.806284790039062	1.23572811126709	0.2625653381347656	2.795233642578125	1.378258895874023	0.2764551544189453	2.797388671875	1.593944427490234	0.3122015991210938	2.764446533203125	1.557346862792969	0.3158077545166016	2.629991088867188	1.518017578125	0.3488364410400391	2.645996337890625	1.240778228759766	0.3657446899414062	2.603195068359375	1.188952865600586	0.1420636291503906	2.650639526367187	1.172312263488769	0.06029063034057617	2.635044677734375	1.158898704528809	0.09126461410522461	2.654188110351563	1.199137481689453	0.09165930652618409	2.830041748046875	1.558922668457031	0.2988280181884765	2.959897338867187	1.560572784423828	0.2734808807373047	3.052874877929687	1.298555648803711	0.3039707336425781	2.946293579101563	1.280451721191406	0.09962712860107423	2.857541870117188	1.254557678222656	0.08778030776977538
101	3.333333	2.820578369140625	1.056035045623779	0.2695444946289063	2.805157592773438	1.235087547302246	0.2623086853027344	2.793878295898438	1.37791520690918	0.2746927490234375	2.796420776367188	1.593834228515625	0.3104566650390625	2.763335815429688	1.557282165527344	0.3139350433349609	2.628513793945312	1.517688720703125	0.3459044342041016	2.6452001953125	1.240523895263672	0.3676944274902344	2.601793334960937	1.190318214416504	0.1434893951416016	2.649442993164063	1.175026550292969	0.06141017532348633	2.6344375	1.167431861877442	0.09170048332214356	2.652119018554687	1.2056533203125	0.09014698028564452	2.829079223632812	1.558688659667969	0.2972091217041016	2.958683715820313	1.559425170898437	0.2703681030273437	3.061493896484375	1.299439743041992	0.3062891387939453	2.954909545898437	1.28153638458252	0.102103458404541	2.866009887695312	1.255959892272949	0.0902364387512207
102	3.366667	2.820052612304687	1.054526275634766	0.2697202911376954	2.805140502929687	1.233444862365723	0.2619441375732422	2.7941064453125	1.376211227416992	0.2739569854736328	2.7965166015625	1.592136688232422	0.3087755126953125	2.763489379882812	1.555601593017578	0.3124382934570312	2.628750366210937	1.51726203918457	0.345538330078125	2.645411254882812	1.240212654113769	0.3660736694335938	2.600611694335938	1.189841033935547	0.1423775939941406	2.647533203125	1.178429969787598	0.05961915969848633	2.632811401367188	1.170553062438965	0.08925274848937989	2.649308837890625	1.207193214416504	0.08961397552490234	2.829163208007812	1.556981292724609	0.2956554412841796	2.958849731445313	1.559500915527344	0.2695288238525391	3.06988330078125	1.302431182861328	0.3035242462158203	2.95691357421875	1.284260887145996	0.104065788269043	2.871468627929687	1.254177268981933	0.0937834815979004
103	3.4	2.820645141601562	1.054239046096802	0.2713653869628906	2.805640625	1.233297966003418	0.2635478210449219	2.794670654296875	1.37618310546875	0.2756081085205078	2.797140014648437	1.592111267089844	0.3114325408935547	2.764101684570313	1.555524993896484	0.3150114135742187	2.629343627929687	1.517355819702149	0.3486620025634766	2.648042602539062	1.240197967529297	0.3692821655273438	2.603294677734375	1.191681228637695	0.1449774856567383	2.6449501953125	1.186516288757324	0.06036347961425781	2.63158056640625	1.173808654785156	0.08804505920410155	2.6507607421875	1.211177185058594	0.09087702274322509	2.829783813476562	1.556996673583984	0.2980631103515625	2.960066040039063	1.560296813964844	0.274010009765625	3.065360595703125	1.300710174560547	0.2998275756835938	2.953893310546875	1.294854354858398	0.09580167007446289	2.876692016601562	1.254632293701172	0.07615326690673828
104	3.433333000000001	2.821628295898438	1.050307775497437	0.2726604309082031	2.8061943359375	1.229465766906738	0.2644772644042969	2.7947685546875	1.372471939086914	0.2761537628173828	2.79879443359375	1.588827880859375	0.3104221954345703	2.765452880859375	1.552485015869141	0.3142340393066406	2.6299169921875	1.514465057373047	0.3455743865966797	2.647298828125	1.237857749938965	0.3731581726074219	2.604808715820313	1.188370544433594	0.1485499877929687	2.641675903320313	1.187491943359375	0.06293654060363769	2.630179809570312	1.177469398498535	0.08866953277587891	2.65092822265625	1.219091911315918	0.08889785289764404	2.83122216796875	1.553340118408203	0.2973388061523438	2.961402709960938	1.555526916503906	0.2722091064453125	3.065944213867188	1.295439437866211	0.3013995819091797	2.958237182617188	1.299469024658203	0.09286516571044921	2.87179052734375	1.267737640380859	0.06357509994506835
105	3.466667000000001	2.82178173828125	1.048983629226685	0.273492904663086	2.80705908203125	1.228356063842774	0.2669709777832031	2.796236938476563	1.371367050170898	0.2797460327148438	2.79825390625	1.588178100585937	0.3119515533447266	2.765186767578125	1.551578674316406	0.3159489135742187	2.62919189453125	1.513615646362305	0.3456134338378906	2.64780712890625	1.237281478881836	0.3753806457519531	2.6063046875	1.187897117614746	0.1504885025024414	2.6363759765625	1.191674560546875	0.06508881568908692	2.628928100585938	1.177135681152344	0.0851774787902832	2.65018798828125	1.226331436157226	0.08851426219940185	2.831063598632813	1.552819885253906	0.2993709411621094	2.960982421875	1.555154632568359	0.2729578552246094	3.07365087890625	1.297715393066406	0.3011481781005859	2.962718017578125	1.294069869995117	0.09571461105346679	2.871888916015625	1.270431121826172	0.06038314437866211
106	3.5	2.822601196289062	1.049372190475464	0.2746695556640625	2.807987548828125	1.228851226806641	0.268461685180664	2.797153686523437	1.371982666015625	0.2806841735839843	2.799348754882812	1.588969512939453	0.3123946533203125	2.76622412109375	1.552396392822266	0.3164395294189453	2.630467651367187	1.514942764282227	0.3480433044433594	2.645791748046875	1.237602767944336	0.3724070434570312	2.60039599609375	1.192640525817871	0.1470642776489258	2.6350791015625	1.19587678527832	0.0615492057800293	2.626276000976563	1.177532371520996	0.08228094673156738	2.64640185546875	1.228176544189453	0.09110245037078857	2.832154541015625	1.553531219482422	0.2999323425292969	2.962500854492188	1.554974029541015	0.2749515228271484	3.0708134765625	1.296150039672852	0.3046700592041016	2.96727880859375	1.28515950012207	0.09555412673950195	2.875169799804687	1.264510589599609	0.05867923736572266
107	3.533333000000001	2.822152465820313	1.047500913619995	0.2762923583984375	2.806953247070313	1.227137535095215	0.2703204498291015	2.795654663085938	1.370539321899414	0.2805345611572265	2.798036376953125	1.587731048583984	0.3124041748046875	2.764815673828125	1.551160919189453	0.31632763671875	2.629263671875	1.513434692382813	0.349108383178711	2.645023071289062	1.23561009979248	0.3717420654296875	2.595893188476563	1.193198547363281	0.1463741455078125	2.632271118164062	1.196300102233887	0.06094976997375488	2.62448779296875	1.181726333618164	0.08128200531005859	2.64232763671875	1.227232086181641	0.08995576286315918	2.830869873046875	1.552219909667969	0.3000140228271484	2.96138232421875	1.552611267089844	0.2751206970214843	3.072487670898438	1.294465347290039	0.3056466674804688	2.973196899414063	1.29257600402832	0.09212104797363281	2.88120458984375	1.273928810119629	0.05204832458496094
108	3.566667000000001	2.821579711914063	1.047428863525391	0.2748881378173829	2.80723779296875	1.227101203918457	0.2681125946044922	2.7967041015625	1.370485977172851	0.2794442901611328	2.798322875976563	1.587832794189453	0.3103438110351562	2.765239624023438	1.5511591796875	0.3144678192138672	2.629820068359375	1.51298307800293	0.3473637084960938	2.645456665039062	1.235371826171875	0.3718430633544922	2.59558642578125	1.192690032958984	0.1466772003173828	2.633163208007812	1.19119149017334	0.06072269248962402	2.625063842773438	1.182467704772949	0.08162222862243652	2.642233520507812	1.226408302307129	0.08823937892913819	2.8312744140625	1.552384735107422	0.2980745697021484	2.961227294921875	1.552684295654297	0.2709223175048828	3.073186645507812	1.29551872253418	0.3166222381591797	2.980669555664062	1.295687377929688	0.0997115707397461	2.886799560546875	1.291989959716797	0.0547117805480957
109	3.6	2.821611083984375	1.04746675491333	0.2749637603759766	2.807185668945313	1.227146575927734	0.2681855621337891	2.796601684570312	1.370539169311523	0.2795083160400391	2.798244750976562	1.587906311035156	0.3103696899414062	2.765156127929687	1.551234283447266	0.314504150390625	2.629727294921875	1.513078323364258	0.3474233551025391	2.645262329101563	1.235400779724121	0.3715296478271484	2.595296752929688	1.193076927185059	0.14629833984375	2.632263793945312	1.191364250183105	0.06022149848937988	2.6247685546875	1.183091499328613	0.08022540855407714	2.641852416992188	1.227110252380371	0.08688091278076171	2.831193969726562	1.552450347900391	0.2981029815673828	2.961190673828125	1.552710510253906	0.2710827484130859	3.072965209960937	1.295514389038086	0.3174615173339844	2.980838623046875	1.295302124023437	0.1004472732543945	2.887046630859375	1.291647216796875	0.05534918975830078
110	3.633333	2.821494384765625	1.047445514678955	0.2749775543212891	2.8070419921875	1.227218032836914	0.2680462799072265	2.796475463867187	1.370700088500977	0.2792750396728516	2.798042724609375	1.588219940185547	0.3099271850585937	2.764946411132812	1.551521545410156	0.3140948486328125	2.629430908203125	1.513066116333008	0.346718032836914	2.646791381835937	1.235331062316894	0.3711304779052734	2.597512939453125	1.193270942687988	0.1455582275390625	2.635093994140625	1.192119529724121	0.05958447456359863	2.627171752929688	1.184730644226074	0.08027155113220215	2.643757568359375	1.228837181091309	0.08714183807373047	2.831024658203125	1.55274185180664	0.2976980743408203	2.961266967773438	1.552598205566406	0.2713336029052734	3.071017578125	1.294699157714844	0.3195005798339844	2.980825073242188	1.293299438476562	0.1016208572387695	2.887293823242187	1.291664916992187	0.05527643585205078
111	3.666667	2.82345458984375	1.049310676574707	0.2815721588134766	2.812273559570313	1.229492149353027	0.2750508270263672	2.803744995117188	1.373157775878906	0.2871035614013672	2.803107788085938	1.591676574707031	0.3104347686767578	2.770126220703125	1.554863525390625	0.3149514923095703	2.634642211914063	1.515562347412109	0.3471066284179687	2.652356201171875	1.237776779174805	0.3737876434326172	2.603270141601563	1.199782966613769	0.1473284378051758	2.646043090820312	1.201419807434082	0.0651632080078125	2.640252197265625	1.192852897644043	0.0785369873046875	2.6559306640625	1.23648802947998	0.08855945491790772	2.836650024414062	1.556055511474609	0.3002947998046875	2.967508544921875	1.554767517089844	0.2773368988037109	3.07181396484375	1.29546987915039	0.3306537780761719	2.987374755859375	1.3008701171875	0.111449348449707	2.89388818359375	1.302271133422852	0.06553870010375977
112	3.700000000000001	2.823453857421875	1.049309522628784	0.2815730133056641	2.8122734375	1.229491050720215	0.2750517272949219	2.803745361328125	1.373156723022461	0.2871047668457031	2.803109130859375	1.591675476074219	0.3104364776611328	2.770127075195313	1.554862548828125	0.314953125	2.634642822265625	1.515561920166016	0.347107681274414	2.652355834960938	1.237776123046875	0.3737872772216797	2.603269897460938	1.199784629821777	0.14732763671875	2.646042602539063	1.201422622680664	0.06516178131103516	2.640251586914062	1.192857040405273	0.07853517532348633	2.655930419921875	1.23649267578125	0.08855999374389648	2.836651000976563	1.556054382324219	0.3002965545654297	2.967509643554687	1.554764801025391	0.2773390808105469	3.071815307617188	1.295468704223633	0.3306611328125	2.987376953125	1.30086213684082	0.1114547958374023	2.893888793945313	1.302256011962891	0.06554542922973633
113	3.733333	2.824212646484375	1.0489398021698	0.2822730865478515	2.812933471679687	1.229304801940918	0.2755061950683594	2.804286743164063	1.373143325805664	0.2873025207519531	2.80349365234375	1.591968383789062	0.3101846466064453	2.770474609375	1.555112976074219	0.3146895751953125	2.63472900390625	1.515662017822266	0.3463079986572266	2.65338720703125	1.237643707275391	0.3733286590576171	2.6053203125	1.200236473083496	0.1462850341796875	2.648682495117187	1.20363996887207	0.06437259674072265	2.642617309570312	1.194707229614258	0.07834932327270508	2.657870239257813	1.238008728027344	0.08898504257202147	2.837119018554688	1.556292877197266	0.3002090301513672	2.967966674804687	1.55422885131836	0.2766646423339844	3.065957885742187	1.292682373046875	0.331560791015625	2.982160278320312	1.299306579589844	0.1116272811889648	2.888759155273437	1.302136138916016	0.06502937698364258
114	3.766667	2.824212524414063	1.048945848464966	0.2822880249023437	2.812952270507813	1.229314674377441	0.2755239868164062	2.804320190429688	1.373155578613281	0.2873257293701172	2.803558471679688	1.591982238769531	0.3102256317138672	2.770532836914063	1.555131103515625	0.3147244262695312	2.634775268554687	1.515696868896484	0.3463205108642578	2.653399047851563	1.237668586730957	0.3732872314453125	2.605352172851562	1.200339164733887	0.146223762512207	2.648722412109375	1.203783821105957	0.06431323623657227	2.642664794921875	1.194873649597168	0.07825475120544434	2.657934326171875	1.238187339782715	0.08895076370239258	2.837179809570313	1.556301818847656	0.3002501983642578	2.9680322265625	1.554193481445312	0.2767226867675781	3.065996826171875	1.292660598754883	0.3317183532714844	2.982234741210938	1.29916716003418	0.1117459716796875	2.888801513671875	1.301870819091797	0.06517491149902344
115	3.800000000000001	2.82583935546875	1.063114505767822	0.2865856475830078	2.815329956054687	1.244637580871582	0.2815829010009765	2.8067939453125	1.389573699951172	0.2900676574707031	2.805984985351563	1.610066101074219	0.3094884185791016	2.772524291992188	1.573165649414062	0.3136053314208984	2.635979614257812	1.528603668212891	0.3373512420654297	2.659508911132813	1.252486923217774	0.3861519165039062	2.621346069335937	1.215023124694824	0.1561178512573242	2.637595703125	1.238679420471192	0.06225494956970215	2.7043173828125	1.254835922241211	0.04591813850402833	2.657103393554688	1.276139358520508	0.1093524589538574	2.839994018554687	1.573916534423828	0.3010700073242187	2.971881469726562	1.567144226074219	0.2796054534912109	3.076979858398437	1.308427612304687	0.3432147369384766	2.993162353515625	1.300707427978516	0.1233468475341797	2.902809692382813	1.312223098754883	0.06981863403320313
116	3.833333	2.82693310546875	1.064045434951782	0.2880569763183594	2.816718017578125	1.246377914428711	0.283124267578125	2.808391967773438	1.391980819702149	0.2912016448974609	2.806564086914062	1.613529968261719	0.3095699920654297	2.773017456054688	1.576380187988281	0.3133634796142578	2.635827758789063	1.52966455078125	0.3334725494384765	2.659309448242188	1.253769905090332	0.3885919494628907	2.629672485351563	1.213618110656738	0.156840950012207	2.631375610351562	1.240057624816894	0.06335866355895996	2.68347412109375	1.263017776489258	0.04284693527221679	2.670529052734375	1.278077301025391	0.1066579093933105	2.840963989257812	1.577291259765625	0.30183740234375	2.972744873046875	1.564356872558594	0.2796304779052735	3.067535522460938	1.3029580078125	0.3516846008300781	2.982816650390625	1.291945861816406	0.1284477081298828	2.894843505859375	1.297310134887695	0.07051265716552735
117	3.866667	2.824788818359375	1.063794353485108	0.2892869873046875	2.81435009765625	1.245979934692383	0.2844545288085937	2.805848999023437	1.391492385864258	0.2918974304199219	2.80494384765625	1.61311001586914	0.3076378173828125	2.771237426757812	1.576184173583985	0.3117193298339844	2.634174194335937	1.52880810546875	0.3302410888671875	2.65945068359375	1.254667411804199	0.3905126647949219	2.634188232421875	1.211334129333496	0.1593033752441406	2.634311157226563	1.240902137756348	0.06680486488342285	2.685532958984375	1.266491683959961	0.04555593109130859	2.676043579101563	1.281060836791992	0.1080427398681641	2.839188354492188	1.576648895263672	0.3004873657226562	2.9709970703125	1.561614593505859	0.2798839569091797	3.070442504882813	1.301928359985352	0.3512506256103516	2.988115600585938	1.276246620178223	0.1291709365844727	2.89905419921875	1.289386047363281	0.0744012451171875
118	3.9	2.824080078125	1.070071973800659	0.2923809051513672	2.81256591796875	1.252606712341309	0.2877676544189453	2.803201049804687	1.398379058837891	0.2954009704589844	2.800586181640625	1.620374481201172	0.31219189453125	2.766954833984375	1.583141448974609	0.3153708038330078	2.628674438476563	1.53585903930664	0.3265641632080078	2.651003173828125	1.261697418212891	0.3917216339111328	2.638484985351562	1.219099021911621	0.1586869354248047	2.626711547851563	1.24687777709961	0.06543736076354981	2.675748046875	1.270003646850586	0.04053300285339356	2.676786743164063	1.286187850952148	0.1044839973449707	2.835275634765625	1.584086486816406	0.3056053466796875	2.967260498046875	1.569061950683594	0.2857876892089843	3.068042602539062	1.305766265869141	0.3462325439453125	2.987049682617188	1.283071388244629	0.1235458526611328	2.896591186523438	1.302626480102539	0.07249110412597656
119	3.933333000000001	2.821858032226563	1.075528232574463	0.2943818054199219	2.810578002929687	1.258309059143066	0.290444580078125	2.801323974609375	1.404303649902344	0.2969662170410156	2.798379150390625	1.626750305175781	0.3106291961669922	2.76465576171875	1.589517303466797	0.3136455383300781	2.626204467773437	1.541322326660156	0.3205758056640625	2.64205224609375	1.268142181396484	0.3918170928955078	2.644212646484375	1.225042556762695	0.1587931823730469	2.62741357421875	1.253453010559082	0.06569077110290528	2.67947705078125	1.27904525756836	0.03791991996765137	2.681808715820313	1.299340316772461	0.1010396957397461	2.833225708007812	1.590342376708984	0.3052470245361328	2.964894653320313	1.574813903808594	0.2868527221679688	3.071406005859375	1.314536087036133	0.3521799926757813	2.990126831054687	1.291516883850098	0.1319853057861328	2.90124462890625	1.298942977905273	0.07723491287231446
120	3.966667000000001	2.822101318359375	1.075170406341553	0.295345687866211	2.811295166015625	1.258028526306152	0.2911817932128906	2.802412109375	1.404113952636719	0.2970140228271484	2.799414428710937	1.626672119140625	0.3098838195800782	2.76564111328125	1.589453460693359	0.3127258758544922	2.626713256835937	1.542418914794922	0.3181560821533203	2.640221435546875	1.270367233276367	0.3929228973388672	2.645824096679688	1.223570625305176	0.1611221618652344	2.624405639648438	1.250539840698242	0.06842160415649413	2.678914672851563	1.276335556030273	0.03487635612487794	2.680843994140625	1.298707000732422	0.09955632019042969	2.834308837890625	1.590220733642578	0.3049401550292969	2.966483276367188	1.576820098876953	0.2869710845947265	3.062265502929687	1.314828964233398	0.3597021179199219	2.987657592773437	1.298278747558594	0.1345628280639649	2.899269775390625	1.300140151977539	0.07704106140136718
121	4	2.82159423828125	1.079663990020752	0.3024913940429688	2.810438232421875	1.262955169677734	0.296851806640625	2.801259643554688	1.409488311767578	0.3003728485107422	2.79935791015625	1.632853332519531	0.3080346374511719	2.765267700195313	1.595795867919922	0.3114575347900391	2.625029174804688	1.551499450683594	0.3166827239990234	2.622056030273438	1.27490608215332	0.3810569000244141	2.627072631835937	1.236533721923828	0.1461266403198242	2.62481494140625	1.264612808227539	0.05111746025085449	2.662161254882812	1.276117813110352	0.02507340812683106	2.680798583984375	1.304945449829102	0.09789524459838866	2.834188110351563	1.596023406982422	0.3042401733398438	2.966903564453125	1.585182891845703	0.2878988494873047	3.079600708007812	1.331539962768555	0.3660506896972656	3.01186767578125	1.288245025634766	0.1395432891845703	2.923263549804688	1.288488677978516	0.08291464614868164
122	4.033333000000001	2.818512817382812	1.080805614471436	0.304659423828125	2.807387573242187	1.26385954284668	0.2956335296630859	2.798205078125	1.410347946166992	0.2967770690917969	2.799278686523437	1.633497772216797	0.3062279357910156	2.764724975585938	1.59688803100586	0.3094505004882813	2.624399291992187	1.55338491821289	0.3163512115478516	2.621048583984375	1.277224853515625	0.3820302276611328	2.618975830078125	1.238451850891113	0.1467330856323242	2.630139282226562	1.259673263549805	0.05200843620300293	2.663917114257813	1.281367706298828	0.03194011497497559	2.675524047851563	1.303367202758789	0.09923526382446288	2.833593017578125	1.596272155761719	0.3020406036376953	2.966919189453125	1.586026702880859	0.2882449340820312	3.081690795898438	1.333530746459961	0.3676227416992187	3.016984375	1.287918716430664	0.1405249862670898	2.927970825195312	1.288073211669922	0.08434334182739259
123	4.066667000000001	2.815175415039063	1.082780994415283	0.3039445953369141	2.804120727539062	1.265720779418945	0.2923650207519531	2.795117065429688	1.412270538330078	0.2920559539794922	2.798331420898438	1.635336090087891	0.3031568145751953	2.763475341796875	1.598995086669922	0.3065071716308594	2.62318603515625	1.555467010498047	0.3148394012451172	2.614551879882812	1.280775268554688	0.3845977172851562	2.61181201171875	1.243147232055664	0.1488935699462891	2.627268432617187	1.260700424194336	0.0550400676727295	2.662352416992188	1.282173431396484	0.03173713493347168	2.67031591796875	1.301509582519531	0.0941136646270752	2.832263549804687	1.597851165771484	0.2982949829101562	2.965504638671875	1.588126251220703	0.2832909851074219	3.09293212890625	1.345528945922851	0.3745213928222656	3.0301962890625	1.290606811523437	0.149596420288086	2.93464990234375	1.296421264648437	0.1025862617492676
124	4.1	2.8103310546875	1.100530200958252	0.316358642578125	2.799492553710937	1.283076141357422	0.3001920318603516	2.789959106445313	1.429462356567383	0.2984151916503907	2.796677368164063	1.652433013916016	0.3053165435791015	2.761087646484375	1.616793914794922	0.307834228515625	2.620106079101562	1.575299468994141	0.3066174774169922	2.58002783203125	1.305774322509766	0.3873176727294922	2.598742553710937	1.258640625	0.1542330856323242	2.642797607421875	1.272947723388672	0.06731351852416992	2.65214453125	1.294367202758789	0.05859134387969971	2.672001831054688	1.316287170410156	0.09221353340148927	2.83008984375	1.614319274902344	0.302677978515625	2.963400024414063	1.606100463867187	0.2915395965576172	3.05571240234375	1.351819580078125	0.362462142944336	2.992736572265625	1.311874954223633	0.1338409118652344	2.919806274414062	1.268064384460449	0.09673916244506836
125	4.133333	2.806603881835938	1.104518970489502	0.314027328491211	2.79532373046875	1.287143051147461	0.2973873138427734	2.785677978515625	1.433525985717774	0.2933537139892578	2.794521484375	1.656461456298828	0.30080322265625	2.758547607421875	1.621151763916016	0.3029877624511719	2.616316650390625	1.584456634521485	0.3020760803222656	2.555357055664063	1.319415863037109	0.3849104156494141	2.580263305664062	1.271388809204101	0.1525161361694336	2.638142211914063	1.284439880371094	0.07474790191650391	2.656536987304687	1.308697998046875	0.05769321727752686	2.669801025390625	1.324333847045899	0.09823342895507813	2.827597900390625	1.618024536132812	0.2983180084228516	2.960646362304687	1.609455963134766	0.2871984252929688	3.067510986328125	1.361106018066406	0.3644825286865234	3.003735229492188	1.329851638793945	0.1333915176391602	2.907160522460938	1.317683471679687	0.09943459701538086
126	4.166667	2.804174926757812	1.10875227355957	0.3157774505615234	2.794387939453125	1.292297592163086	0.2961435546875	2.7859208984375	1.439681732177734	0.2908006439208984	2.794553833007813	1.664158142089844	0.2986701965332031	2.758383666992188	1.628587615966797	0.3006548004150391	2.613355590820313	1.599475402832031	0.2997747955322266	2.52738671875	1.339262130737305	0.3808701629638672	2.565876708984375	1.282600082397461	0.1508681411743164	2.644168701171875	1.290708145141602	0.09056166458129883	2.663406372070312	1.304344116210937	0.06703500938415528	2.674392456054687	1.322529098510742	0.1024893951416016	2.827889038085938	1.625470092773437	0.2962604675292969	2.96291357421875	1.619753540039062	0.2843491821289063	3.0746767578125	1.368445907592773	0.3574341278076172	3.00491455078125	1.339513458251953	0.1265669326782227	2.9149443359375	1.336083435058594	0.07390390014648437
127	4.200000000000001	2.803066040039063	1.109633625030518	0.3165833435058594	2.793998901367187	1.29319644165039	0.2968368682861328	2.786090576171875	1.440587753295898	0.2916397247314453	2.797786010742187	1.665085845947265	0.2948326263427734	2.761100708007812	1.630063446044922	0.2971825561523438	2.615611328125	1.604540893554688	0.291892593383789	2.49706298828125	1.361587280273437	0.3851803894042969	2.545391723632813	1.299105651855469	0.1583100967407227	2.627073974609375	1.309613693237305	0.1078344383239746	2.70911767578125	1.312714950561523	0.08159918260574341	2.649594116210937	1.318466003417969	0.09503353118896485	2.83060107421875	1.625888977050781	0.2936047058105469	2.966223388671875	1.621852478027344	0.2834432983398438	3.10885302734375	1.390830123901367	0.3749952697753906	3.022721923828125	1.337215591430664	0.1541262588500977	2.943391357421875	1.339571014404297	0.08559178161621095
128	4.233333	2.795613891601563	1.110778484344483	0.3119224090576171	2.786997680664062	1.292812881469727	0.2878730926513672	2.779436279296875	1.439492630004883	0.2831739501953125	2.794862182617187	1.662476959228516	0.2876567230224609	2.7578837890625	1.628240570068359	0.2909096832275391	2.612317626953125	1.610610626220703	0.2928231964111329	2.462427856445313	1.391673889160156	0.3965138854980469	2.519869018554687	1.310594512939453	0.1791409378051758	2.605789672851563	1.311154296875	0.1306035995483398	2.687468383789063	1.310135787963867	0.0984185209274292	2.624874755859375	1.315217361450195	0.1018975944519043	2.82680615234375	1.622977325439453	0.2850859832763672	2.961230712890625	1.617701812744141	0.2715616912841797	3.126095825195312	1.397668151855469	0.3564720458984375	3.041210083007813	1.340883560180664	0.1374788970947265	2.955050415039063	1.344129913330078	0.08451496124267578
129	4.266667	2.79531982421875	1.105750232696533	0.3117424468994141	2.785583374023437	1.287541244506836	0.288291030883789	2.777425537109375	1.43398567199707	0.2837854461669922	2.792993774414063	1.656675872802734	0.2864502410888672	2.756044799804688	1.622540405273437	0.2900454559326172	2.60998486328125	1.610788146972656	0.2948968200683594	2.43749609375	1.405579040527344	0.3894234924316406	2.515357299804688	1.30983969116211	0.1874770736694336	2.608788818359375	1.309589599609375	0.1563432312011719	2.718160400390625	1.295710235595703	0.1556269149780273	2.637212768554687	1.307748657226563	0.1370660705566406	2.824865356445312	1.617189788818359	0.2841354827880859	2.958375	1.608627258300781	0.2700543518066406	3.128949829101562	1.392028091430664	0.3508687744140625	3.038100219726562	1.320676681518555	0.1392490997314453	2.9564482421875	1.340146545410156	0.1029854469299316
130	4.300000000000001	2.791801391601562	1.102777240753174	0.3083041229248047	2.782077392578125	1.284527526855469	0.2853477935791016	2.774107421875	1.430872009277344	0.2802498779296875	2.789210083007813	1.653391571044922	0.2823883972167969	2.75236669921875	1.619230224609375	0.2861465606689453	2.60593310546875	1.613368286132812	0.2915581054687501	2.41964111328125	1.419892990112305	0.384294189453125	2.50444091796875	1.314645965576172	0.1882928085327149	2.59859326171875	1.305590240478516	0.1627685546875	2.705513671875	1.282984710693359	0.1648687286376953	2.63793017578125	1.300249404907226	0.1654966888427735	2.8211357421875	1.613992736816406	0.2800819091796874	2.954491333007812	1.602801116943359	0.2637563934326171	3.150705932617187	1.404853897094727	0.3418070220947266	3.0418349609375	1.318682861328125	0.1459514770507813	2.957294799804687	1.341972427368164	0.1203782806396484
131	4.333333	2.789568969726563	1.096536010742188	0.3073141937255859	2.777452880859375	1.277748123168945	0.2858165893554687	2.7677216796875	1.423524230957031	0.2827421264648438	2.77933642578125	1.645532623291016	0.2871037292480468	2.74316845703125	1.610916931152344	0.2904803009033203	2.5982392578125	1.598218597412109	0.3048641052246094	2.40601220703125	1.402039047241211	0.3448919830322266	2.541676879882813	1.326545867919922	0.1797331466674805	2.63873388671875	1.313596618652344	0.1789933090209961	2.745544555664062	1.298325729370117	0.1850153274536133	2.677573120117188	1.31617741394043	0.198461654663086	2.811737182617188	1.606738159179687	0.2844369659423828	2.94357275390625	1.591922393798828	0.2669385986328125	3.1522724609375	1.405727462768555	0.3304063415527344	3.0306826171875	1.311990814208984	0.1504399337768555	2.9459609375	1.338142333984375	0.1378174896240235
132	4.366667	2.778331420898438	1.086921714782715	0.3022300262451172	2.759746337890625	1.267004501342774	0.2796038360595703	2.745272583007813	1.412013824462891	0.2784862365722656	2.758811645507813	1.633340118408203	0.2852216949462891	2.722439331054687	1.599093048095703	0.2883411865234375	2.579446655273437	1.578879058837891	0.3014584503173828	2.413624877929688	1.373370071411133	0.3069594802856445	2.5707236328125	1.329217803955078	0.1819154815673828	2.666574096679688	1.309423278808594	0.1878617630004883	2.774362426757812	1.294133682250977	0.1762320022583008	2.703368774414063	1.304768493652344	0.2081644821166992	2.790787109375	1.594379241943359	0.2820216369628906	2.919644775390625	1.573220489501953	0.2582041473388672	3.118215942382813	1.383084091186523	0.300231460571289	2.965965454101562	1.307247146606445	0.1625098342895508	2.87806298828125	1.339361206054687	0.1685091781616211
133	4.4	2.7770751953125	1.087599460601807	0.2976159973144531	2.757056640625	1.267827713012695	0.276934814453125	2.741782958984375	1.412879119873047	0.2767198791503906	2.759096557617188	1.634139923095703	0.2809027862548828	2.72232080078125	1.600501617431641	0.2859309692382812	2.578398071289063	1.599328094482422	0.3125351104736328	2.409457641601563	1.396025543212891	0.3338644104003906	2.563234619140625	1.327518539428711	0.2037206344604492	2.657839111328125	1.305606704711914	0.1982435150146484	2.764696044921875	1.280084426879883	0.1908684616088867	2.6971513671875	1.304656463623047	0.2173427276611328	2.790323120117188	1.594606597900391	0.2766328582763672	2.920396118164062	1.577504241943359	0.2505729217529297	3.1085380859375	1.384760513305664	0.2867215957641601	2.962921142578125	1.315429412841797	0.1535691146850586	2.8653466796875	1.329592300415039	0.1617838973999023
134	4.433333000000001	2.777310180664062	1.089697792053223	0.3017249298095703	2.7577314453125	1.269867660522461	0.2826498565673828	2.742702514648438	1.414566314697266	0.2807506256103516	2.760661743164063	1.63514453125	0.28737939453125	2.723871459960938	1.601647857666016	0.2921912689208984	2.5802421875	1.601560455322266	0.3188693389892578	2.407148803710938	1.402520217895508	0.3363047943115234	2.56365283203125	1.332170394897461	0.2096470642089844	2.65715673828125	1.308205795288086	0.2061360549926758	2.76345654296875	1.280863479614258	0.2012911148071289	2.693882568359375	1.300658660888672	0.2271119995117187	2.791698974609375	1.595670074462891	0.2825113220214844	2.921743041992188	1.578809020996094	0.259209098815918	3.095486572265625	1.355592407226562	0.2643257904052734	2.918371907552083	1.327065226236979	0.1130000356038411	2.855930053710938	1.325349731445312	0.1248519592285156
135	4.466667000000001	2.784227416992187	1.090825008392334	0.2979981994628906	2.766930908203125	1.272072708129883	0.2840099639892578	2.753609497070312	1.417166580200195	0.2791578674316406	2.775590454101563	1.637845062255859	0.2892923431396485	2.738304565429687	1.604803985595703	0.2944859161376953	2.594215942382812	1.604209930419922	0.3200200805664062	2.406682495117187	1.418673828125	0.3451034088134766	2.5614072265625	1.338150344848633	0.2237893295288086	2.654894897460937	1.307431411743164	0.2300572052001953	2.76005419921875	1.277867889404297	0.2227320938110351	2.69584423828125	1.302754409790039	0.2323943481445312	2.805849487304688	1.597839477539063	0.2828813781738281	2.935241088867188	1.576806243896484	0.2576976699829102	3.0974560546875	1.344045486450195	0.2540806121826172	2.912355631510417	1.317939107259114	0.1143157450358073	2.865315185546875	1.340032745361328	0.116169059753418
136	4.5	2.7842353515625	1.092232490539551	0.2962123718261719	2.767084594726563	1.273655746459961	0.2821102142333984	2.754078491210938	1.419100234985351	0.279680419921875	2.776376953125	1.640097686767578	0.28741064453125	2.73895556640625	1.607100799560547	0.2928348999023437	2.594360717773438	1.607698181152344	0.317097152709961	2.404319580078125	1.422976165771484	0.353828857421875	2.555557495117188	1.344216842651367	0.2313114166259766	2.647479858398437	1.311809341430664	0.2456361923217774	2.752634765625	1.282022384643555	0.2354185333251953	2.690182373046875	1.304397171020508	0.2335574569702148	2.806657836914062	1.599966064453125	0.2815696716308593	2.937428344726563	1.579029724121094	0.2597858734130859	3.098668334960938	1.346644180297852	0.2642091445922852	2.914903401692708	1.319973978678386	0.1181670939127604	2.863171752929688	1.336342025756836	0.1243313140869141
137	4.533333000000001	2.786553100585937	1.091651420593262	0.2935661926269531	2.770346435546875	1.273436767578125	0.2814923553466797	2.758498413085937	1.419118209838867	0.2835651550292969	2.779620971679687	1.640260864257812	0.294066421508789	2.742390869140625	1.606922088623047	0.299235122680664	2.59791650390625	1.611504486083984	0.323996322631836	2.3985	1.434210357666016	0.3650408020019531	2.542823364257813	1.346163269042969	0.2408134231567383	2.629067260742188	1.313622085571289	0.2646290740966797	2.728579345703125	1.288396102905273	0.2474632263183594	2.672236694335937	1.29742707824707	0.2517962188720703	2.81010888671875	1.600395874023437	0.2875649871826172	2.940061889648438	1.576578094482422	0.2618645782470703	3.1218798828125	1.357441345214844	0.2733888702392578	2.948393636067709	1.358845092773437	0.1254047546386719	2.8771767578125	1.332225372314453	0.1213358383178711
138	4.566667000000001	2.789404052734375	1.090996738433838	0.2910278167724609	2.7722568359375	1.272820892333984	0.2801137084960937	2.759470458984375	1.418404647827149	0.2811955261230469	2.778679565429687	1.639681274414063	0.2926793212890625	2.74169921875	1.606018890380859	0.2975205078125	2.597623168945312	1.611785827636719	0.3241466979980469	2.39923779296875	1.43543522644043	0.3685601806640625	2.538855712890625	1.345649139404297	0.2442363739013672	2.625196044921875	1.313838912963867	0.2650458679199219	2.723613525390625	1.290205215454101	0.2542855911254883	2.67022314453125	1.301475997924805	0.2491946258544922	2.809540893554687	1.600089233398438	0.2861809844970703	2.939579956054687	1.576214782714844	0.2613193817138672	3.126783813476562	1.364598815917969	0.2789499282836914	2.955543619791667	1.361531901041667	0.1288418172200521	2.890067993164062	1.332726837158203	0.1196809997558594
139	4.6	2.787615844726562	1.089849597930908	0.2823165893554688	2.770400024414062	1.271391677856445	0.2708395690917969	2.757902709960938	1.41685871887207	0.2732461395263672	2.777696655273438	1.637814270019531	0.2845096435546875	2.740723754882812	1.604266967773438	0.2896513366699219	2.597456298828125	1.610435302734375	0.3189331207275391	2.39883251953125	1.436177139282226	0.3643187103271485	2.531545043945313	1.342779815673828	0.2418553848266602	2.617067626953125	1.309079818725586	0.2606249542236328	2.714310424804688	1.284970550537109	0.2524407806396485	2.659240234375	1.295270050048828	0.2397348022460938	2.80837353515625	1.598212890625	0.2777793273925782	2.938637329101563	1.575789764404297	0.2540835876464844	3.136036987304688	1.391982925415039	0.2953783187866211	2.989044799804688	1.354459854125976	0.1550008316040039	2.889132080078125	1.328318908691406	0.1706680450439453
140	4.633333	2.780303955078125	1.091480899810791	0.2765847778320313	2.763483642578125	1.273123992919922	0.2653768005371094	2.751643798828125	1.41857795715332	0.2702059020996094	2.770461547851562	1.639522857666016	0.2848645477294922	2.73376708984375	1.605675628662109	0.2901201782226562	2.590591552734375	1.609648681640625	0.3184977722167969	2.364060424804688	1.469435623168945	0.4066609344482422	2.473880126953125	1.352187942504883	0.2509588165283203	2.551678100585938	1.313570083618164	0.2769744720458984	2.6481435546875	1.28055598449707	0.2665974197387695	2.589830444335937	1.296339202880859	0.265667236328125	2.80122314453125	1.600190551757812	0.2768917541503906	2.931325073242188	1.578772583007813	0.2517840881347656	3.122574340820313	1.396621170043945	0.3046485977172851	2.994497314453125	1.338161712646484	0.1578986511230469	2.893879638671875	1.331656600952148	0.1581116256713867
141	4.666667	2.782161865234375	1.092366088867188	0.2767769927978516	2.765345458984375	1.273730728149414	0.2654710693359375	2.753627563476563	1.41898291015625	0.270589111328125	2.773440673828125	1.639358795166016	0.2861930847167968	2.736729858398438	1.605673095703125	0.2916669158935547	2.594435302734375	1.611163269042969	0.322295181274414	2.367160522460937	1.472521240234375	0.4110796661376953	2.4614423828125	1.35620751953125	0.2500042190551758	2.533731079101562	1.306402069091797	0.273262924194336	2.626673095703125	1.262301025390625	0.257109146118164	2.581219360351563	1.305378814697266	0.2589319305419922	2.803911743164063	1.600040161132813	0.2776817474365235	2.9335458984375	1.578514831542969	0.250655029296875	3.122822875976563	1.392434677124023	0.3014199905395508	2.993811157226562	1.33482893371582	0.1547971115112305	2.891406616210937	1.335956527709961	0.1547193222045898
142	4.700000000000001	2.784619140625	1.09332243347168	0.2735920104980469	2.767287841796875	1.274940277099609	0.2621715850830078	2.755092407226563	1.420348968505859	0.2678610534667969	2.776278076171875	1.640932525634766	0.2858328857421875	2.739164794921875	1.607373138427735	0.2903099517822265	2.596266357421875	1.605948425292969	0.3111196746826172	2.363291870117187	1.486542602539062	0.4187701416015625	2.425081176757812	1.353628784179687	0.2394383544921875	2.500385620117187	1.300030792236328	0.2554058685302735	2.600608276367188	1.26405810546875	0.2503906478881836	2.539828247070313	1.298038223266601	0.2496558837890625	2.80665771484375	1.601396728515625	0.2775434417724609	2.938024780273437	1.581107757568359	0.2555643310546875	3.130919311523438	1.396747360229492	0.3017537841796875	3.00353662109375	1.331620742797852	0.1491842041015625	2.902710571289062	1.328186492919922	0.1200481643676758
143	4.733333	2.787667114257812	1.091079528808594	0.2679065704345703	2.7697822265625	1.272959381103516	0.2600376586914063	2.757292602539063	1.418367752075195	0.268068115234375	2.778468383789062	1.638981079101562	0.2865752105712891	2.741366455078125	1.605386535644531	0.2910638885498047	2.598396240234375	1.602661987304687	0.3121522064208985	2.367674560546875	1.479848526000977	0.4212476043701172	2.433586669921875	1.344961466471354	0.24904443359375	2.519401733398437	1.295757904052734	0.2610386505126953	2.624732299804688	1.27905793762207	0.2595937728881836	2.546705810546875	1.282627426147461	0.2426568756103515	2.808845458984375	1.599465026855469	0.2780964965820313	2.941309326171875	1.584645141601563	0.2578361053466797	3.142043334960937	1.401841949462891	0.3062350463867187	3.019231079101563	1.319895401000976	0.151807731628418	2.91684228515625	1.319309173583984	0.1247670707702637
144	4.766667	2.787515869140625	1.088870487213135	0.2669084320068359	2.7693203125	1.270779525756836	0.2590827484130859	2.756602172851562	1.416204818725586	0.2674860992431641	2.77719970703125	1.636823822021484	0.2870314788818359	2.740153930664063	1.603114990234375	0.2912863159179687	2.596867065429687	1.598679321289063	0.3116949615478516	2.371246948242188	1.466869247436523	0.4214208221435547	2.436777994791667	1.33401426188151	0.2447067209879557	2.524302001953125	1.289016189575195	0.2532899322509766	2.630151611328125	1.275640686035156	0.2497993927001953	2.569368774414063	1.294543594360352	0.2672300415039063	2.807707641601563	1.597411743164062	0.2784434661865234	2.9395576171875	1.579611846923828	0.2567369079589844	3.1340625	1.388812774658203	0.2999386367797852	2.999858032226562	1.316441009521484	0.1465133399963379	2.896405395507812	1.320355712890625	0.1246822052001953
145	4.800000000000001	2.785547973632813	1.084685863494873	0.2653568115234375	2.771947631835937	1.266128662109375	0.2579074554443359	2.7627607421875	1.410974136352539	0.2682500152587891	2.781442504882813	1.630602447509766	0.287810302734375	2.744989624023438	1.596666290283203	0.2925118408203125	2.60427099609375	1.592828643798828	0.3073426971435547	2.388734497070312	1.476832748413086	0.4454630279541015	2.452861206054687	1.338463516235352	0.2655935974121094	2.526021728515625	1.284279174804687	0.2658875579833985	2.625929809570312	1.266958786010742	0.239993049621582	2.582315673828125	1.295675964355469	0.2765915222167968	2.81202099609375	1.591743560791016	0.2787537231445313	2.944063232421875	1.578024078369141	0.2590746612548828	3.127445922851563	1.379754577636719	0.295500602722168	2.981610595703125	1.312845748901367	0.1474367790222168	2.881334350585937	1.322818923950195	0.1175851783752441
146	4.833333	2.786640502929687	1.084685009002686	0.2650568084716797	2.773017211914063	1.266169998168945	0.2574592590332031	2.763801513671875	1.41105990600586	0.2677098999023437	2.782242553710938	1.630770751953125	0.2871910858154297	2.745814331054688	1.59679052734375	0.2919002227783203	2.60503857421875	1.592766754150391	0.3067798919677734	2.389439453125	1.476511306762695	0.4448304748535156	2.45314306640625	1.337621459960938	0.2651604766845703	2.526095703125	1.282860458374024	0.2655534973144531	2.62471728515625	1.263153137207031	0.2387151031494141	2.58199658203125	1.290819274902344	0.2755986022949219	2.812875732421875	1.591929748535156	0.2781541900634766	2.945002685546875	1.579355987548828	0.2577713165283203	3.13558935546875	1.38349771118164	0.290299186706543	2.965242513020833	1.314939798990885	0.1307084554036458	2.888086791992188	1.317601287841797	0.1130461578369141
147	4.866667	2.787947143554687	1.085835048675537	0.2634595184326172	2.774011962890625	1.267209274291992	0.2561031646728515	2.764708862304687	1.411969833374023	0.267434066772461	2.78327734375	1.631607879638672	0.2864603118896484	2.746869750976562	1.597669586181641	0.2913140563964844	2.606030151367188	1.590966369628906	0.3060508117675781	2.398206420898437	1.465253036499023	0.44666015625	2.463180541992188	1.333313812255859	0.2620579452514649	2.539142944335937	1.277636047363281	0.2700068054199219	2.638101684570312	1.25685221862793	0.2411842041015625	2.591234008789063	1.285637634277344	0.2743209838867188	2.813852294921875	1.592752563476562	0.2774277648925781	2.94525146484375	1.580306549072266	0.2533494415283203	3.131547241210938	1.387431488037109	0.2912008895874024	2.973513549804688	1.315150177001953	0.1489686241149902	2.886388427734375	1.320650726318359	0.09389981079101561
148	4.9	2.800591674804688	1.086080371856689	0.2636143035888672	2.788251342773437	1.267355712890625	0.2583399810791016	2.779614379882813	1.411813980102539	0.2704801177978516	2.791747436523437	1.631755767822266	0.2842169189453125	2.756202514648438	1.597005004882813	0.2889100341796875	2.616405639648438	1.58281005859375	0.2980528411865234	2.420657592773438	1.453769836425781	0.4504776306152344	2.5013798828125	1.318696746826172	0.2748028869628906	2.5820078125	1.267585784912109	0.2607924194335938	2.684653930664062	1.252905624389649	0.2285039749145508	2.623698120117187	1.256379089355469	0.2531951599121094	2.8235283203125	1.593674011230469	0.2770994567871093	2.955866943359375	1.584030517578125	0.2599767761230469	3.161236409505209	1.416702382405599	0.3344723103841146	3.030499186197917	1.308667826334635	0.1741762847900391	2.953713623046875	1.327196594238281	0.08607198143005371
149	4.933333000000001	2.798902954101562	1.087187557220459	0.2659473114013672	2.785824829101562	1.268457443237305	0.2593905639648437	2.776767211914063	1.412984588623047	0.2715665588378906	2.78999462890625	1.632860809326172	0.2861284484863281	2.754262451171875	1.598254364013672	0.2907201232910156	2.6143212890625	1.584262573242187	0.2999661254882813	2.429086059570313	1.444796463012695	0.4548671112060547	2.5110126953125	1.311511825561523	0.2783596954345703	2.59817822265625	1.268809631347656	0.2718394012451172	2.672287231445313	1.250250862121582	0.2028929443359375	2.628699829101563	1.255777244567871	0.2439269409179687	2.821601196289063	1.594646636962891	0.2788401794433594	2.953538330078125	1.582821472167969	0.2593358917236328	3.1479248046875	1.398804931640625	0.3295196380615234	3.017570434570312	1.318460861206055	0.1512086296081543	2.9541923828125	1.330058578491211	0.07704683494567871
150	4.966667000000001	2.792752807617187	1.084970039367676	0.2666178894042969	2.776073486328125	1.264688522338867	0.2580713043212891	2.764787475585937	1.40813249206543	0.2701963806152344	2.7753984375	1.626727325439453	0.2881299285888672	2.740695190429688	1.591760681152344	0.2940777587890625	2.600384033203125	1.574731781005859	0.3225403900146484	2.421282470703125	1.413781097412109	0.4632471923828125	2.533598876953125	1.300092361450195	0.2909986267089844	2.6235166015625	1.262469207763672	0.2940606384277344	2.6726953125	1.241456481933594	0.2016034240722656	2.6504453125	1.252103363037109	0.238581787109375	2.806965576171875	1.589266662597656	0.2783417053222657	2.935736450195312	1.575606658935547	0.2480317306518555	3.124502197265625	1.377528366088867	0.3037831802368164	2.949043823242187	1.345012710571289	0.1507265205383301	2.890538696289062	1.335466812133789	0.0937422218322754
151	5	2.79167578125	1.081044494628906	0.2656298522949219	2.77534765625	1.260811187744141	0.2564992218017578	2.764311767578125	1.404409133911133	0.2672707977294922	2.778361450195312	1.622756622314453	0.2882379608154297	2.743175415039063	1.588210388183594	0.2939712677001953	2.6032431640625	1.572539886474609	0.3252517700195313	2.434100830078125	1.396782928466797	0.461587173461914	2.553036743164062	1.292100738525391	0.2881543121337891	2.641176025390625	1.253734756469727	0.2998541564941406	2.6719345703125	1.227192657470703	0.2011331100463867	2.661043212890625	1.24863729095459	0.2261636047363281	2.80928955078125	1.584922027587891	0.2776574859619141	2.938468505859375	1.57327197265625	0.2476486358642578	3.114252685546875	1.367652221679688	0.2972957000732422	2.9341787109375	1.335326614379883	0.154513011932373	2.873401123046875	1.323715423583984	0.1060376663208008
152	5.033333000000001	2.791295288085938	1.081120723724365	0.2654013824462891	2.774421142578125	1.260630630493164	0.2548355865478515	2.7632490234375	1.404126327514648	0.2658062896728516	2.77647802734375	1.622284240722656	0.2876971435546875	2.74149169921875	1.587578155517578	0.2934626159667969	2.602567749023438	1.570861358642578	0.3272177734375	2.440844482421875	1.389563522338867	0.4640780792236329	2.557401123046875	1.289943496704101	0.2863387603759766	2.6465234375	1.253961990356445	0.2960923461914062	2.672787719726562	1.231142921447754	0.1961645584106445	2.664718994140625	1.25243221282959	0.2220658569335938	2.807490478515625	1.584664276123047	0.2767743835449219	2.936057495117188	1.570610443115234	0.2451731567382812	3.112567749023437	1.369225723266601	0.2982828826904297	2.935779052734375	1.33516926574707	0.1539030838012695	2.87209814453125	1.324681457519531	0.1055988578796387
153	5.066667000000001	2.79094140625	1.080987850189209	0.2655265960693359	2.774207153320313	1.26067367553711	0.2547408447265625	2.76321826171875	1.4043212890625	0.265802474975586	2.776808959960937	1.622765960693359	0.2869705200195313	2.74180126953125	1.588063629150391	0.2930897521972656	2.603171142578125	1.570872131347656	0.3279629974365235	2.441496704101563	1.387958724975586	0.4630665130615235	2.558165771484375	1.290333419799805	0.2839969635009766	2.647297119140625	1.254056045532227	0.2945530242919922	2.675077026367187	1.231269653320313	0.1946143417358399	2.665777587890625	1.249085090637207	0.2189280700683593	2.807738159179688	1.585052673339844	0.2759326171875	2.936670654296875	1.570791412353516	0.2454351806640625	3.114578002929687	1.370819229125976	0.2987699661254883	2.936565063476563	1.335741912841797	0.1555291557312012	2.873276000976563	1.325122589111328	0.107035083770752
154	5.1	2.790941650390625	1.080987842559814	0.2655262908935547	2.774207275390625	1.26067366027832	0.2547406768798828	2.763218383789062	1.404321243286133	0.2658024597167968	2.776808715820312	1.622765869140625	0.2869709014892579	2.741801147460937	1.588063537597656	0.2930901031494141	2.6031708984375	1.570871673583984	0.3279634552001953	2.441497680664062	1.387957046508789	0.4630665588378906	2.558166625976563	1.290332946777344	0.2839963836669922	2.64729833984375	1.254055709838867	0.2945517120361328	2.67507763671875	1.231270050048828	0.1946124572753906	2.665778198242188	1.249085159301758	0.2189259872436524	2.807737915039063	1.585052642822266	0.2759330902099609	2.93667041015625	1.570791534423828	0.2454353942871094	3.11457763671875	1.37081918334961	0.29876953125	2.936564697265625	1.33574252319336	0.1555286407470703	2.873275512695312	1.325123519897461	0.1070343627929687
155	5.133333	2.79478662109375	1.074646133422851	0.2650667266845703	2.777826538085938	1.253561599731445	0.254187515258789	2.766728393554688	1.39662223815918	0.2651454162597656	2.775923583984375	1.614599426269531	0.2813712921142578	2.741776489257813	1.579558349609375	0.2883204498291015	2.603168334960937	1.567764129638672	0.3251118927001954	2.446894165039063	1.379464859008789	0.4581910552978515	2.56252587890625	1.28003288269043	0.2805743255615234	2.65178662109375	1.244524604797363	0.2902698364257812	2.677520263671875	1.221049217224121	0.1903071365356445	2.669430297851562	1.241793914794922	0.2159468154907226	2.807450805664063	1.577435638427734	0.2711299591064453	2.935278198242187	1.563320831298828	0.2386074752807617	3.116426147460937	1.370488479614258	0.296092056274414	2.934475952148437	1.333644638061523	0.1593338623046875	2.880742065429688	1.32621240234375	0.106752742767334
156	5.166667	2.795696411132813	1.075243827819824	0.2659817352294922	2.7772978515625	1.254062454223633	0.2546862182617188	2.764840576171875	1.397046432495117	0.2660791625976562	2.771322387695313	1.615113250732422	0.2843539276123047	2.737412109375	1.579593139648438	0.2902665100097657	2.598478515625	1.565799682617187	0.3244090728759765	2.440542724609375	1.376345977783203	0.4541846771240234	2.563766235351562	1.277109222412109	0.2815901947021484	2.65339501953125	1.242251365661621	0.2896288452148438	2.675327026367188	1.220068771362305	0.1880736618041992	2.67069384765625	1.24219792175293	0.2160753021240234	2.803466674804687	1.578384063720703	0.2744808502197266	2.93217578125	1.565650787353516	0.2444589767456055	3.105987915039062	1.364373031616211	0.2839233627319336	2.926055297851562	1.344051803588867	0.1392276573181152	2.863838623046875	1.333936141967774	0.09235931396484375
157	5.200000000000001	2.798389770507812	1.072785911560059	0.2643528594970703	2.779566162109375	1.251583557128906	0.2528558044433594	2.76659619140625	1.394575759887695	0.2639997253417968	2.772704956054687	1.612610809326172	0.2831092681884766	2.738787353515625	1.5770302734375	0.288666732788086	2.5994375	1.564452941894531	0.3216741180419922	2.438250854492187	1.374154846191406	0.4464298706054687	2.564003173828125	1.273360900878906	0.2765695190429688	2.653724609375	1.239067047119141	0.2867513275146484	2.677629150390625	1.219320129394531	0.185149040222168	2.673170776367187	1.238398895263672	0.2125401382446289	2.804966430664062	1.57594580078125	0.2733178253173828	2.933940795898438	1.561361236572266	0.2451306686401367	3.110356811523437	1.363872619628906	0.2854873962402344	2.931033935546875	1.34762646484375	0.1384794883728027	2.845745727539063	1.35615200805664	0.105150203704834
158	5.233333	2.79881298828125	1.066992275238037	0.2641500701904297	2.781348022460937	1.246263191223145	0.2540729370117187	2.769028442382813	1.389674468994141	0.2635306396484375	2.775642944335938	1.608144195556641	0.2825417938232422	2.741362670898438	1.572657836914062	0.2872417297363281	2.600991333007812	1.562154907226562	0.3179964447021484	2.445684814453125	1.359013107299805	0.4308213806152344	2.58078759765625	1.260733360290527	0.266445556640625	2.672696166992187	1.230076904296875	0.2726861877441407	2.689658203125	1.219473709106445	0.1665094146728516	2.69278466796875	1.237611602783203	0.207412971496582	2.808044555664063	1.571242431640625	0.2736528167724609	2.938797607421875	1.560747161865234	0.2517427368164062	3.1141396484375	1.361933212280273	0.2928629455566406	2.9367568359375	1.345972015380859	0.1484298439025879	2.856919311523438	1.335977661132812	0.1173418273925781
159	5.266667	2.798390625	1.065567935943604	0.2627541198730469	2.78088427734375	1.24480241394043	0.2525033264160156	2.768556762695312	1.388215469360352	0.2616804809570312	2.775389770507813	1.606687438964844	0.2803383026123046	2.741061279296875	1.571252197265625	0.2850236206054688	2.600594482421875	1.56078857421875	0.3152113647460938	2.444552368164063	1.357428817749023	0.4265240631103516	2.580751708984375	1.259476654052734	0.2628922271728515	2.672501831054688	1.228503257751465	0.2694881591796875	2.689722778320313	1.217859619140625	0.1633482284545898	2.693148071289063	1.233958969116211	0.2019570159912109	2.8077626953125	1.569737060546875	0.2715814514160156	2.9384931640625	1.559046173095703	0.2498163757324219	3.113078491210937	1.360121536254883	0.2894281768798828	2.935549194335938	1.347120346069336	0.1448808631896973	2.855070434570313	1.339421630859375	0.1126849517822266
160	5.300000000000001	2.798427124023438	1.065566856384277	0.2627052154541016	2.780925903320313	1.24480158996582	0.2524508209228515	2.768600830078125	1.388215225219727	0.2616235046386719	2.775432250976563	1.606687164306641	0.2802850799560547	2.741102783203125	1.571251953125	0.2849634399414063	2.600629638671875	1.560784240722656	0.3151114044189453	2.444552612304688	1.357407745361328	0.4263409118652344	2.580822998046875	1.259487754821777	0.26275390625	2.672578369140625	1.228529975891113	0.269383544921875	2.689874145507813	1.217894348144531	0.1632587585449219	2.693241821289063	1.234002220153809	0.2018473892211914	2.807806396484375	1.569736694335937	0.2715339965820313	2.938551635742187	1.559075103759766	0.2498334274291992	3.113193603515625	1.360175582885742	0.2895154113769531	2.935734497070312	1.347155532836914	0.1448439178466797	2.8552548828125	1.339443496704102	0.1125720634460449
161	5.333333	2.80212451171875	1.061620655059814	0.2639002838134765	2.786137939453125	1.241731338500977	0.2533125762939453	2.774909912109375	1.385869934082031	0.2620681762695313	2.781099731445313	1.605365783691406	0.2804251708984375	2.746562622070313	1.569773498535156	0.2844237976074219	2.6045126953125	1.558339233398438	0.3103136138916016	2.432569946289063	1.356565353393555	0.4005509185791016	2.589612548828125	1.257807266235352	0.2568623199462891	2.677789672851563	1.22054288482666	0.2704468078613281	2.6938994140625	1.212116241455078	0.1632965698242188	2.698068481445312	1.226387245178223	0.1987408294677734	2.813847290039063	1.568239166259766	0.2724704895019531	2.944626220703125	1.554237701416016	0.2502599029541016	3.1442353515625	1.367465560913086	0.2728986358642578	2.95887158203125	1.335807647705078	0.1321826934814453	2.869034301757813	1.336256484985352	0.1107830848693848
162	5.366667	2.802115112304687	1.061614353179932	0.2638827209472656	2.786110961914062	1.241689308166504	0.2532710876464844	2.774874633789063	1.385800827026367	0.2620416259765625	2.781119750976562	1.6052412109375	0.280509750366211	2.746576538085938	1.569665252685547	0.2844728851318359	2.604513671875	1.558277893066406	0.3102212371826172	2.432177124023438	1.356617706298828	0.3999114074707031	2.589451904296875	1.257861946105957	0.2565018234252929	2.6775380859375	1.220512054443359	0.2703930358886719	2.6941962890625	1.212119850158691	0.163304328918457	2.698126342773437	1.226402633666992	0.1986495742797851	2.813854248046875	1.568115539550781	0.2725534210205078	2.94461669921875	1.554009521484375	0.2505131530761719	3.143724731445313	1.366689270019531	0.2733950805664063	2.958544799804687	1.335724975585938	0.132308708190918	2.86911328125	1.336813842773438	0.1106745147705078
163	5.4	2.80064453125	1.05618590927124	0.2585238037109375	2.784470703125	1.235969245910645	0.2478160858154297	2.773348388671875	1.379797943115234	0.2575630798339844	2.779538208007812	1.598782287597656	0.2777374725341797	2.745049194335937	1.563215972900391	0.2813882598876953	2.602882934570313	1.552183258056641	0.3045764770507813	2.435766235351562	1.34599250793457	0.390961654663086	2.582720703125	1.251532135009766	0.2346253051757812	2.674070556640625	1.221261627197266	0.249786491394043	2.709935913085937	1.213537704467774	0.1521928863525391	2.696361572265625	1.22797346496582	0.1867503356933594	2.812234619140625	1.561781372070312	0.2695256805419922	2.941593383789063	1.545429351806641	0.2449207916259766	3.149185221354167	1.367016306559245	0.283521728515625	2.987849690755208	1.335124593098958	0.1110272769927979	2.884969482421875	1.342572448730469	0.07423037719726563
164	5.433333000000001	2.80183544921875	1.056433296203613	0.2574937286376953	2.787067016601562	1.236347389221192	0.2467140960693359	2.776955810546875	1.380429641723633	0.2542338714599609	2.784979858398438	1.599518402099609	0.27262255859375	2.750145751953125	1.564273040771484	0.2763659057617187	2.608168579101562	1.556261535644531	0.3009762115478516	2.439318603515625	1.351113891601563	0.3858966369628907	2.5882568359375	1.251540306091309	0.2344816284179687	2.67869140625	1.219745414733887	0.2517440643310547	2.713236572265625	1.209790153503418	0.1529615707397461	2.699555908203125	1.228367729187012	0.1956407318115234	2.817401123046875	1.562177124023437	0.2649111480712891	2.947840576171875	1.547939880371094	0.2432805709838867	3.16435302734375	1.37974501546224	0.2756618041992188	3.006664713541667	1.335685373942057	0.101584521929423	2.900282958984375	1.345599563598633	0.06957238578796388
165	5.466667000000001	2.80414208984375	1.061244941711426	0.257859375	2.788982788085938	1.241376594543457	0.2476982879638672	2.778354370117188	1.38554768371582	0.2559704132080078	2.78542236328125	1.604789978027344	0.2761007232666016	2.750607299804687	1.569372406005859	0.2790487365722656	2.608086181640625	1.559385437011719	0.3004515991210938	2.440511474609375	1.351576690673828	0.3817398834228516	2.593617919921875	1.254882118225098	0.2325728912353516	2.6842177734375	1.222979667663574	0.2489490280151367	2.7168310546875	1.213617431640625	0.1494547500610351	2.704178344726563	1.228555809020996	0.1921339492797852	2.818108764648438	1.567555206298828	0.2686139068603516	2.949269775390625	1.553579162597656	0.2494867095947266	3.162917602539062	1.378790451049805	0.2907521057128906	3.003667358398437	1.35559765625	0.1189164276123047	2.913169067382813	1.387502349853516	0.09904489517211915
166	5.5	2.804504150390625	1.059867805480957	0.2557587890625	2.78911474609375	1.239824104309082	0.2455956726074219	2.77847216796875	1.383887847900391	0.2535586395263672	2.785488891601562	1.603061614990234	0.2726216278076172	2.750760375976562	1.567643676757812	0.2759912567138672	2.608693603515625	1.557543426513672	0.2989176330566407	2.443874389648438	1.349346237182617	0.3831094970703125	2.595091064453125	1.253440383911133	0.2320249633789063	2.686496215820313	1.223107467651367	0.2467641754150391	2.719113525390625	1.213624534606934	0.1481416778564453	2.70473291015625	1.228073066711426	0.1907405471801758	2.818121948242188	1.565859619140625	0.2650634918212891	2.948234741210937	1.549088989257812	0.2424760513305664	3.167835774739583	1.384534596761068	0.2865221710205078	3.016063395182292	1.338058003743489	0.1091771176656087	2.915568115234375	1.374257583618164	0.08407368659973144
167	5.533333000000001	2.805724609375	1.060049263000488	0.2552393798828125	2.790375244140625	1.240219619750976	0.2448919067382813	2.780031494140625	1.384495223999024	0.2524889373779297	2.788738525390625	1.603930572509766	0.2714699096679687	2.753780151367188	1.568686309814453	0.2752663726806641	2.611942626953125	1.560388305664063	0.2999120635986328	2.449204833984375	1.351601806640625	0.3865866088867188	2.602087036132812	1.250310043334961	0.2402147750854492	2.6943935546875	1.221068084716797	0.2525165939331054	2.724470458984375	1.212500068664551	0.1517184677124023	2.711836181640625	1.22753141784668	0.1955016479492188	2.82106787109375	1.566466613769531	0.2635117950439453	2.9512060546875	1.551012786865234	0.238818244934082	3.17098046875	1.392180023193359	0.2801720530192057	3.026825439453125	1.330069264729818	0.100578343073527	2.925219848632812	1.365820129394531	0.06961706924438477
168	5.566667000000001	2.805755615234375	1.06109451675415	0.2571807861328125	2.7905986328125	1.241122856140137	0.24698291015625	2.780177978515625	1.385242630004883	0.2549109954833985	2.788340209960937	1.604406860351562	0.2745782470703125	2.753436645507812	1.569135864257813	0.2779576263427734	2.611635131835937	1.560146026611328	0.3016998291015625	2.445371948242188	1.352128036499023	0.3835533447265625	2.602726684570312	1.249366256713867	0.2430455474853516	2.694375	1.219224861145019	0.2567475051879883	2.723401000976563	1.210253349304199	0.1551786117553711	2.710254638671875	1.225365669250488	0.2006532211303711	2.820775756835937	1.567054046630859	0.2668097686767578	2.951863647460938	1.555564025878906	0.2449977569580078	3.1663818359375	1.386868453979492	0.2894329071044922	3.029380126953125	1.322605758666992	0.1070177383422852	2.942534790039063	1.362331954956055	0.0866511344909668
169	5.6	2.80630810546875	1.060787586212158	0.2580680389404297	2.79143017578125	1.240872329711914	0.2479881591796875	2.781128540039062	1.385012954711914	0.2560517730712891	2.789514282226563	1.604163543701172	0.2760779113769531	2.754531372070312	1.568942169189453	0.2792087860107422	2.612514038085938	1.560137451171875	0.3021840362548828	2.445348388671875	1.352233459472656	0.38280810546875	2.603404296875	1.249501823425293	0.2429738693237305	2.694921752929687	1.219153816223145	0.2572046051025391	2.723988525390625	1.210535522460937	0.1553172836303711	2.711303955078125	1.22618074798584	0.2017676162719726	2.821942993164062	1.566762298583984	0.2684408264160156	2.953299194335937	1.554978881835938	0.2482725982666016	3.167823364257813	1.386155944824219	0.3001946411132812	3.032937744140625	1.32121157836914	0.1162005958557129	2.9461904296875	1.360590728759766	0.09510821151733398
170	5.633333	2.8055107421875	1.060468677520752	0.2571399841308594	2.79052734375	1.240546379089356	0.2470184173583984	2.780275024414062	1.384695709228516	0.2550420074462891	2.78893994140625	1.603862213134766	0.2748684844970703	2.753951171875	1.568661956787109	0.278227035522461	2.612129150390625	1.559880279541016	0.3020814361572266	2.445906616210937	1.351921371459961	0.3841211547851562	2.603014038085937	1.249276275634766	0.2432905044555664	2.694594848632812	1.218902160644531	0.2570360412597656	2.722885620117188	1.210226852416992	0.1552864990234375	2.710546752929687	1.22605876159668	0.2020484161376953	2.82129443359375	1.566435760498047	0.2670684661865235	2.952395874023438	1.554416412353516	0.2455438690185547	3.172845133463542	1.398189707438151	0.3094554290771485	3.037679850260417	1.32504399617513	0.1280218963623047	2.941117309570313	1.36056379699707	0.09370100784301758
171	5.666667	2.805437255859375	1.061968372344971	0.2614487457275391	2.790669067382813	1.241996574401856	0.2508144989013672	2.78035205078125	1.38604931640625	0.2595209655761719	2.788846069335937	1.605064727783203	0.2797967071533203	2.753740112304687	1.569923126220703	0.2821419830322266	2.611851928710938	1.561573638916016	0.3056315307617188	2.450210693359375	1.34903352355957	0.3822017517089844	2.6210068359375	1.255483917236328	0.2549836273193359	2.708897827148438	1.218871673583984	0.271061767578125	2.709372192382812	1.211228813171387	0.1622989501953125	2.727045776367187	1.228693969726562	0.2100782623291016	2.821315307617188	1.567627197265625	0.2728649597167969	2.952293334960937	1.554898986816406	0.2517975158691406	3.17285400390625	1.39455305480957	0.316914535522461	3.0316201171875	1.346203857421875	0.1361504364013672	2.9411064453125	1.373339431762695	0.109850700378418
172	5.700000000000001	2.803720947265625	1.05993123626709	0.2638993377685547	2.788996704101563	1.240031112670898	0.2526548309326172	2.77848779296875	1.384196029663086	0.2608953857421875	2.787276733398437	1.603502380371094	0.27973486328125	2.752024291992187	1.568454986572266	0.2818953552246094	2.60989794921875	1.559412353515625	0.3047928009033203	2.448497924804688	1.347832183837891	0.3843193969726563	2.618335083007812	1.252631469726563	0.2572105331420899	2.706327392578125	1.216577903747559	0.2740685729980469	2.705313232421875	1.209676536560059	0.1652401504516602	2.722568359375	1.228656707763672	0.2143368682861328	2.819767456054687	1.565888793945312	0.27346826171875	2.95053515625	1.548069793701172	0.2561832733154297	3.168937377929687	1.384467971801758	0.3251939086914062	3.032133911132813	1.345266784667969	0.1360356483459473	2.936642822265625	1.367772064208984	0.1257321815490723
173	5.733333	2.803613403320313	1.060621891021729	0.2649589538574219	2.789003173828125	1.240821411132813	0.2542212982177735	2.778735229492187	1.384985702514649	0.2636662902832031	2.788890991210938	1.604435607910156	0.2807683410644531	2.753424194335937	1.569598510742187	0.283319351196289	2.610755859375	1.563498718261719	0.3051322784423828	2.44900634765625	1.352711761474609	0.3891430969238281	2.61436083984375	1.250480895996094	0.2598152847290039	2.703411254882813	1.217197853088379	0.277847152709961	2.696789306640625	1.212568130493164	0.1689439010620117	2.720636596679688	1.227922660827637	0.2162570648193359	2.821151489257812	1.566580169677734	0.2746867065429688	2.951935791015625	1.551034088134766	0.2549319915771484	3.167397583007812	1.380938629150391	0.3170570373535156	3.028511962890625	1.343648376464844	0.1285991249084473	2.930371215820313	1.37051708984375	0.1190525207519531
174	5.766667	2.804984252929688	1.06151549911499	0.2648988494873047	2.7907744140625	1.241884483337402	0.253960205078125	2.780654296875	1.38617366027832	0.2634227600097656	2.790009399414063	1.605929016113281	0.2797626190185547	2.754588989257813	1.5709638671875	0.2820665588378906	2.611909423828125	1.562665496826172	0.3036067962646485	2.451891357421875	1.350435729980469	0.3865674591064453	2.619038330078125	1.252190711975098	0.2573099822998047	2.707231567382812	1.217864456176758	0.2774508361816406	2.697917602539063	1.214412574768066	0.1690715179443359	2.725912963867188	1.231838104248047	0.2145688171386719	2.822465087890625	1.568109222412109	0.2741843109130859	2.9534404296875	1.548006561279297	0.2576683502197266	3.174265625	1.383181701660156	0.3216315460205078	3.027146606445313	1.358276168823242	0.1377007102966309	2.92926953125	1.375345489501953	0.1192970428466797
175	5.800000000000001	2.806369262695313	1.063385326385498	0.2688890838623047	2.791335815429687	1.243898025512695	0.2573348388671875	2.78058447265625	1.388351577758789	0.2663555450439453	2.789057739257813	1.608426116943359	0.2829019470214844	2.753729614257812	1.573278228759766	0.2851824035644531	2.610695434570313	1.56227880859375	0.3056764373779297	2.443359619140625	1.356157089233399	0.3951802215576172	2.60704443359375	1.24991633605957	0.2649235534667969	2.695340942382813	1.218383697509766	0.2893191986083984	2.688145629882812	1.214251647949219	0.1808047637939453	2.716880126953125	1.225878540039063	0.2187617797851562	2.821713134765625	1.570682403564453	0.2772817687988282	2.952857299804688	1.550628692626953	0.260729263305664	3.169340698242188	1.38112760925293	0.3334077453613281	3.028123046875	1.348392700195312	0.1439537162780762	2.9325869140625	1.372384216308594	0.12815966796875
176	5.833333	2.803920043945312	1.061364803314209	0.2696278533935547	2.789490844726562	1.241409057617187	0.2576104431152344	2.779154296875	1.385511581420898	0.2666515808105469	2.788741333007812	1.605173889160156	0.2786292572021484	2.753356811523437	1.570351043701172	0.2818243560791016	2.610737548828125	1.562253173828125	0.3039286041259766	2.441477294921875	1.359108993530273	0.3954228363037109	2.601901489257813	1.2499755859375	0.263520523071289	2.68887353515625	1.220405570983887	0.2925930786132812	2.68409814453125	1.213691436767578	0.1836540451049805	2.708897827148437	1.226495254516601	0.2219693450927734	2.821096313476563	1.567284149169922	0.2735997924804687	2.95190576171875	1.547710571289062	0.2570529174804688	3.169659912109375	1.380757507324219	0.3306955108642579	3.024016845703125	1.33330339050293	0.1483712539672852	2.929711181640625	1.368975311279297	0.131734130859375
177	5.866667	2.805163452148437	1.061605175018311	0.271770751953125	2.790118041992188	1.24191389465332	0.2599843139648438	2.77919677734375	1.38620295715332	0.2691959838867187	2.786223022460938	1.606226593017578	0.283302490234375	2.751147827148437	1.570919006347656	0.2858462829589844	2.608192626953125	1.561697052001953	0.3063736724853515	2.440166625976563	1.358132507324219	0.4012085723876953	2.6055517578125	1.253721626281738	0.2718069458007812	2.693365844726562	1.222631561279297	0.2980729522705078	2.686807250976562	1.213102485656738	0.1895837097167969	2.71181298828125	1.226325340270996	0.2286556243896484	2.819096557617187	1.568683685302734	0.2782244873046875	2.950493530273437	1.551027984619141	0.2621561584472656	3.165426025390625	1.380058639526367	0.33899365234375	3.022970581054688	1.340348739624023	0.1516332168579101	2.929665893554688	1.370749847412109	0.1371038208007813
178	5.9	2.8055771484375	1.060142799377441	0.2711338806152344	2.790071044921875	1.240355514526367	0.2591624755859375	2.77913037109375	1.384620407104492	0.2681392517089843	2.7863193359375	1.604616973876953	0.2819447631835937	2.751287231445312	1.569310302734375	0.2849058990478516	2.60858837890625	1.561002014160156	0.3070197448730469	2.44059814453125	1.358374404907227	0.4034551239013672	2.6058134765625	1.254079040527344	0.2745515594482422	2.6936650390625	1.223345420837402	0.300596420288086	2.684223388671875	1.214801170349121	0.1921430587768555	2.713337524414063	1.229968574523926	0.2325245361328125	2.819119384765625	1.567084045410156	0.276547103881836	2.949778076171875	1.547567016601562	0.2567863464355469	3.168230305989583	1.380766560872396	0.3308161824544271	3.029486328125	1.33556049601237	0.1409248708089193	2.9335244140625	1.3649951171875	0.1217743492126465
179	5.933333000000001	2.806443603515625	1.060837429046631	0.2699742279052734	2.791166137695313	1.241164543151855	0.2578831176757813	2.780338256835937	1.38552897644043	0.2667547760009766	2.788061401367187	1.605648468017578	0.280260498046875	2.752927612304688	1.570409881591797	0.2833022613525391	2.610043579101562	1.562057556152344	0.3051267395019531	2.442496704101563	1.360247634887695	0.403974105834961	2.606317504882813	1.254999389648437	0.2745411224365234	2.694530395507813	1.22482502746582	0.3003495483398437	2.685191772460938	1.216656181335449	0.1918888473510742	2.713711059570312	1.232226409912109	0.2301112213134766	2.820788208007812	1.568009124755859	0.2748825378417968	2.952057006835938	1.551173278808594	0.2572184753417969	3.176237874348958	1.384591562906901	0.3166034444173177	3.025469807942708	1.332662658691406	0.1384144465128581	2.92904248046875	1.360668411254883	0.1226814727783203
180	5.966667000000001	2.806747680664063	1.061165302276611	0.2697043762207031	2.791219116210938	1.241442977905273	0.2578233642578125	2.78037353515625	1.385763641357422	0.2667622375488281	2.78670947265625	1.605917419433594	0.2798642272949219	2.75187255859375	1.570435974121094	0.2833093872070312	2.609385498046875	1.56262548828125	0.3068158721923828	2.443130737304688	1.359565414428711	0.4051920776367187	2.606043701171875	1.254952484130859	0.2746704864501953	2.694257446289062	1.224874992370605	0.2999975128173828	2.68629931640625	1.217010581970215	0.1915829620361328	2.714627197265625	1.232277671813965	0.2309103851318359	2.819620361328125	1.568514282226563	0.2742135925292969	2.950967529296875	1.554679992675781	0.2537869262695313	3.1670009765625	1.383976470947266	0.3155059967041016	3.029197021484375	1.333297882080078	0.1276885452270508	2.93390673828125	1.366539276123047	0.1228826866149902
181	6	2.80436962890625	1.056902690887451	0.2721389617919922	2.790702880859375	1.237968315124512	0.2592785034179688	2.781593383789063	1.382968688964844	0.2677447204589844	2.790118041992188	1.604035491943359	0.2799355163574219	2.75479052734375	1.568794921875	0.2835621795654297	2.6117265625	1.558889434814453	0.3059345855712891	2.442816162109375	1.357359512329102	0.4046900177001953	2.611298828125	1.254400604248047	0.2798488311767579	2.697856201171875	1.218435157775879	0.3016870574951172	2.68182373046875	1.209374557495117	0.193920051574707	2.71357373046875	1.227096427917481	0.2306673431396484	2.822796875	1.566097076416016	0.2744148559570312	2.953484741210938	1.542539001464844	0.257583969116211	3.177453531901042	1.37226767985026	0.3085373077392578	3.025954671223958	1.340184020996094	0.124967643737793	2.947525268554688	1.383172912597656	0.09499103164672851
182	6.033333000000001	2.805029052734375	1.057027061462402	0.2715516815185547	2.790046142578125	1.237552452087402	0.2589218444824218	2.7799091796875	1.38212922668457	0.2674359741210938	2.787143920898437	1.602693603515625	0.2793813171386719	2.752126831054688	1.567337463378906	0.2831273193359375	2.609600341796875	1.559809051513672	0.3074618988037109	2.446080810546875	1.35542497253418	0.4073458709716797	2.613276123046875	1.2553173828125	0.2804462890625	2.699985229492188	1.220304428100586	0.3015687408447265	2.683515991210938	1.210809509277344	0.1940602188110352	2.714970581054688	1.22896053314209	0.2309886016845703	2.81994482421875	1.565040100097656	0.2738166809082031	2.951184448242188	1.546478088378906	0.2571757507324219	3.172253011067708	1.382786529541016	0.3194953155517579	3.032787841796875	1.334427988688151	0.1303398310343424	2.949994140625	1.37439079284668	0.09468399429321289
183	6.066667000000001	2.805154052734375	1.05907506942749	0.2703438415527344	2.790158203125	1.239437873840332	0.2578004150390625	2.780009643554687	1.383876571655273	0.2663787689208985	2.787385620117187	1.604121917724609	0.2796929779052735	2.752485229492187	1.568750701904297	0.2837315216064453	2.610443725585938	1.561389678955078	0.3093878631591797	2.4460126953125	1.35653239440918	0.4066690521240234	2.61297412109375	1.256610084533691	0.2797929382324219	2.699363525390625	1.221229591369629	0.3018739013671875	2.685239013671875	1.212199035644531	0.1944283294677734	2.718416015625	1.230629112243652	0.23392578125	2.820055541992188	1.566574523925781	0.2733760833740234	2.951146728515625	1.550420196533203	0.2529516448974609	3.176096516927083	1.390720957438151	0.3073980458577474	3.033107340494792	1.329634368896484	0.125267946879069	2.940713623046875	1.368012664794922	0.1032524948120117
184	6.1	2.805033081054687	1.059320117950439	0.2699703674316406	2.790124633789063	1.239681213378906	0.2573573608398437	2.780050048828125	1.384121170043945	0.2659565277099609	2.787587280273438	1.604323516845703	0.2796678009033203	2.752658569335937	1.568971466064453	0.2836294708251953	2.6106328125	1.56167626953125	0.3093572082519531	2.446568969726562	1.356724670410156	0.407000228881836	2.613229248046875	1.256821228027344	0.2798309936523438	2.699593627929687	1.221277595520019	0.301647216796875	2.685157592773438	1.212111083984375	0.1942069244384766	2.716421020507813	1.229905212402344	0.2321948852539062	2.8202314453125	1.566767303466797	0.2732962951660156	2.951341674804687	1.550399841308594	0.2532625579833985	3.176241617838542	1.389949330647786	0.306951171875	3.033903645833333	1.331729624430338	0.1232868626912435	2.940226684570312	1.368899047851563	0.1034552383422851
185	6.133333	2.805030517578125	1.059319309234619	0.2699718627929688	2.790123046875	1.239680541992187	0.2573586883544922	2.780048950195313	1.384120651245117	0.265957763671875	2.7875888671875	1.604323089599609	0.27966845703125	2.75265966796875	1.568971374511719	0.2836304626464844	2.610633911132813	1.561678802490234	0.3093595123291015	2.446565063476562	1.356732727050781	0.4070070037841796	2.613221069335937	1.256819755554199	0.2798381652832032	2.699581787109375	1.221271903991699	0.3016570129394531	2.685142700195312	1.212104240417481	0.1942174758911133	2.716407470703125	1.229891975402832	0.2322129974365235	2.820232543945313	1.566766479492188	0.273296875	2.951342407226562	1.550396575927734	0.2532626342773437	3.176239339192708	1.389942321777344	0.3069485066731771	3.033899658203125	1.33172455851237	0.123285031636556	2.940222412109375	1.36889518737793	0.1034529113769531
186	6.166667	2.801895141601562	1.05663454246521	0.2711951599121094	2.78685693359375	1.236828819274902	0.2590529479980469	2.7766123046875	1.3810849609375	0.2680591430664063	2.783867431640625	1.601050262451172	0.2816962432861329	2.748943969726563	1.565720031738281	0.285256118774414	2.606751586914062	1.558624084472656	0.3093305816650391	2.44121142578125	1.355734634399414	0.4091781768798828	2.601917236328125	1.24565966796875	0.2796551666259766	2.689839965820313	1.216593681335449	0.3049734191894531	2.677838989257812	1.209257568359375	0.1970060195922851	2.707931396484375	1.22036897277832	0.2394848480224609	2.816574096679688	1.563552368164062	0.2757511749267578	2.9485078125	1.549580413818359	0.2600595855712891	3.166419921875	1.37970231628418	0.3120313262939453	3.026135864257812	1.324948211669922	0.1269955596923828	2.935509643554687	1.368765716552734	0.115607608795166
187	6.200000000000001	2.804001953125	1.05639605140686	0.2714380340576172	2.789429443359375	1.237023788452148	0.2598933410644531	2.779679565429688	1.381541549682617	0.2697050933837891	2.787480590820312	1.601837554931641	0.2849750366210937	2.752478637695313	1.566468414306641	0.2887097930908203	2.610264770507813	1.558697998046875	0.3140586242675781	2.446111450195312	1.353589813232422	0.4124395294189453	2.609075439453125	1.246676162719726	0.2837366180419922	2.698129028320313	1.215364532470703	0.3046571960449219	2.680943603515625	1.210212364196777	0.1975361022949219	2.714001953125	1.214985389709473	0.2355508575439453	2.820111938476562	1.564252288818359	0.2783164367675781	2.9517353515625	1.549071258544922	0.2595699615478516	3.174288167317708	1.385269571940104	0.3119809112548828	3.032615478515625	1.326199839274089	0.1278483098347982	2.939236938476562	1.364696029663086	0.1073295516967774
188	6.233333	2.803213134765625	1.054662775039673	0.2703625793457031	2.788937255859375	1.235250717163086	0.2592087097167969	2.779563110351563	1.379760009765625	0.2687855834960938	2.787012817382813	1.600113037109375	0.2809341278076172	2.75213623046875	1.56474267578125	0.2855190734863281	2.610119750976563	1.557468841552734	0.312260498046875	2.44599609375	1.352561752319336	0.4105580291748047	2.605917724609375	1.243681716918945	0.2788243408203125	2.695461181640625	1.213832290649414	0.2998802337646485	2.680211303710937	1.209188117980957	0.1921062774658203	2.712269653320313	1.21466357421875	0.2277843017578125	2.8196572265625	1.562539825439453	0.2744556427001953	2.950894165039062	1.545837158203125	0.2548590240478515	3.172718912760416	1.381895243326823	0.3055289306640625	3.03161181640625	1.320550923665365	0.121834046681722	2.939087524414062	1.361121566772461	0.09709746742248535
189	6.266667	2.803776000976562	1.054272397994995	0.2705455169677734	2.790031372070312	1.234934341430664	0.2585776824951172	2.781127685546875	1.379511215209961	0.2683529357910156	2.788555786132813	1.599837463378906	0.2831903076171875	2.753674926757812	1.564397338867187	0.2873411102294922	2.61164501953125	1.55714111328125	0.3139669189453125	2.447186889648437	1.352244506835937	0.4119451904296875	2.606772583007813	1.243265693664551	0.279712173461914	2.696040283203125	1.211446655273437	0.2993363189697266	2.678458862304687	1.207948463439942	0.1921443252563477	2.712267822265625	1.214575538635254	0.227987060546875	2.821211547851562	1.56231689453125	0.2762569122314453	2.952920166015625	1.547962219238281	0.2573756103515625	3.174692545572917	1.383516713460286	0.3044022521972656	3.033843912760416	1.321490346272786	0.120731263478597	2.941371704101563	1.360981079101562	0.09575233459472657
190	6.300000000000001	2.802137329101563	1.053470453262329	0.2705863037109375	2.7893828125	1.233992393493652	0.2592534027099609	2.781341430664062	1.378321472167969	0.2702807922363281	2.788636108398437	1.598466827392578	0.2815338745117187	2.753861328125	1.563116394042969	0.2864800262451172	2.612209106445312	1.556861145019531	0.3147738647460938	2.447345825195312	1.353344177246094	0.4141044464111328	2.60517724609375	1.243547821044922	0.2807173614501953	2.693804443359375	1.21323558807373	0.3029338684082031	2.678402709960937	1.208707565307617	0.195216194152832	2.70998974609375	1.217448364257812	0.2386455078125	2.821243774414063	1.560950531005859	0.2749864807128907	2.95283984375	1.545851501464844	0.2569041748046875	3.174687337239583	1.381915608723958	0.3034947967529297	3.034004069010417	1.319737528483073	0.1200952796936035	2.942382202148437	1.359691513061523	0.09416636466979982
191	6.333333	2.801124755859375	1.051058212280273	0.2701372680664063	2.787856567382812	1.231581329345703	0.2600488433837891	2.779489868164062	1.375881103515625	0.2711541137695312	2.786385986328125	1.596025543212891	0.2825920104980469	2.751732421875	1.560599945068359	0.2878115539550781	2.61027197265625	1.556121124267578	0.3171809387207031	2.446948120117187	1.350693161010742	0.4142886505126953	2.601901489257813	1.24058032989502	0.2770736389160157	2.690296508789062	1.210111389160156	0.2995107421875	2.675256591796875	1.206663955688477	0.1915934219360352	2.7061103515625	1.208706604003906	0.232310546875	2.819023071289062	1.558582916259766	0.2757082214355469	2.950244262695312	1.544180206298828	0.2550167999267578	3.172372965494791	1.380207936604818	0.2991065165201823	3.03153125	1.317635681152344	0.1160096931457519	2.939863647460938	1.358137786865234	0.08856959342956544
192	6.366667	2.800116943359375	1.053087301254273	0.2699024047851563	2.786858764648438	1.233690246582031	0.2598895568847656	2.778517578125	1.378152481079101	0.2696783752441406	2.78918310546875	1.598108673095703	0.2844449005126953	2.754047729492187	1.563140258789063	0.28969677734375	2.61327099609375	1.5587529296875	0.3225609893798828	2.451973022460938	1.353233520507813	0.4225564117431641	2.605375	1.242174736022949	0.2853934936523437	2.695276733398438	1.210799301147461	0.3013837127685547	2.674925659179688	1.207201469421387	0.1940207748413086	2.707632446289062	1.213513427734375	0.2355703735351563	2.821090454101562	1.560233245849609	0.2764229125976563	2.95179345703125	1.544086730957031	0.253285400390625	3.1788994140625	1.385473673502604	0.2895686950683594	3.033778889973958	1.31219032796224	0.1141719640096028	2.935507446289063	1.347126083374024	0.09183786201477051
193	6.4	2.800164916992188	1.051700832366943	0.2704551086425782	2.78727099609375	1.232244819641113	0.2608939819335938	2.779192138671875	1.376572082519531	0.2716348724365235	2.78768310546875	1.596511932373047	0.2854670257568359	2.7528935546875	1.561246917724609	0.2907655181884766	2.612056762695313	1.556904663085938	0.3226155853271484	2.45043359375	1.352225967407227	0.4238254852294922	2.604117553710938	1.24310230255127	0.285624267578125	2.69367431640625	1.211199432373047	0.3017945709228516	2.674042358398437	1.20674666595459	0.1943052673339844	2.706034790039062	1.214950645446777	0.2353612213134766	2.819957641601563	1.558950103759766	0.2777071075439453	2.950924560546875	1.544680541992188	0.2552581481933593	3.178254313151041	1.386186462402344	0.2895787353515625	3.03319677734375	1.313631754557292	0.1139402872721354	2.935062622070313	1.347869277954101	0.09236776733398439
194	6.433333000000001	2.799929443359375	1.051875160217285	0.2697083740234375	2.787082153320313	1.232417831420898	0.260102767944336	2.77903369140625	1.376748718261719	0.270829345703125	2.787571655273438	1.596624603271484	0.2850391540527344	2.752786987304687	1.561353790283203	0.2903255462646485	2.612009643554687	1.556993041992187	0.3223880615234375	2.450820190429687	1.352009399414063	0.4238325042724609	2.604089233398438	1.243592643737793	0.2846925506591796	2.693679321289062	1.211591918945313	0.3005716857910156	2.674228393554688	1.20718692779541	0.1930925979614258	2.706878295898438	1.21509496307373	0.2338307647705078	2.819828369140625	1.559085815429687	0.2771653900146485	2.950768798828125	1.545155731201172	0.2542889404296875	3.178425862630208	1.386025197347005	0.286543696085612	3.034203531901042	1.313588551839193	0.1100963948567708	2.935291015625	1.347122329711914	0.09129092979431153
195	6.466667000000001	2.800286743164063	1.051897352218628	0.2698898620605469	2.787668212890625	1.23249243927002	0.2606083221435547	2.779743286132812	1.376811431884766	0.2717254333496094	2.790046264648438	1.596572052001953	0.2874909210205078	2.754930419921875	1.561555267333984	0.2923190002441406	2.614002319335937	1.555382934570313	0.3240005798339843	2.45230810546875	1.350870254516602	0.426072998046875	2.605271850585938	1.243369743347168	0.2856515045166016	2.695168212890625	1.21083757019043	0.3001985168457031	2.673896362304688	1.207280403137207	0.1932890548706055	2.708509033203125	1.215996772766113	0.2286110534667969	2.822037109375	1.558800933837891	0.2795623626708984	2.952959716796875	1.542500640869141	0.2580023498535156	3.178778645833333	1.381292317708333	0.2926112111409505	3.0351728515625	1.311515004475911	0.1146349487304688	2.93625341796875	1.345458984375	0.09236739540100097
196	6.5	2.7987900390625	1.050914279937744	0.2703756256103516	2.785785888671875	1.231424308776855	0.2602908325195313	2.77760693359375	1.37569709777832	0.2714235076904297	2.788256103515625	1.595308258056641	0.2889944458007813	2.753076416015625	1.560322570800781	0.2934453277587891	2.612140502929687	1.553981994628906	0.3246323394775391	2.451663452148438	1.349350997924805	0.4285486755371094	2.605194213867187	1.242088386535644	0.2889309234619141	2.695245483398438	1.211147583007812	0.3047598876953125	2.673352294921875	1.207070083618164	0.1981457443237305	2.707875732421875	1.21839510345459	0.2416607360839844	2.820190551757813	1.557538055419922	0.2808456878662109	2.951314819335938	1.542379455566406	0.2598589630126953	3.17685986328125	1.379309153238932	0.2941705322265625	3.033001302083334	1.311938222249349	0.1155735931396484	2.935169189453125	1.345852523803711	0.09235783386230469
197	6.533333000000001	2.80028125	1.049756607055664	0.2708877105712891	2.7895771484375	1.23070694732666	0.2613099060058594	2.783165161132812	1.375135208129883	0.2741038818359375	2.791356811523437	1.595257354736328	0.2893667449951172	2.756493041992187	1.559888153076172	0.29409521484375	2.615085205078125	1.553721496582031	0.3241692962646484	2.451346435546875	1.351389785766602	0.4290735168457032	2.59903466796875	1.24016625213623	0.2838772888183594	2.689376098632812	1.211150039672852	0.3015079956054688	2.67282958984375	1.209036834716797	0.1931845474243164	2.704665771484375	1.218507843017578	0.2297402648925781	2.823782104492188	1.557726409912109	0.281708740234375	2.955435913085937	1.543843383789063	0.2619956970214844	3.178968668619792	1.378372324625651	0.2965174407958984	3.035972330729166	1.311067077636719	0.1168695729573568	2.938543334960937	1.34479801940918	0.09263834953308105
198	6.566667000000001	2.796325561523438	1.05011251449585	0.2698073425292968	2.784724731445313	1.230494598388672	0.2601869049072266	2.777799072265625	1.374563888549805	0.2720442657470703	2.788584716796875	1.593933807373047	0.2886512451171875	2.753562377929688	1.558998596191406	0.2937262268066406	2.61333935546875	1.552833618164063	0.326370101928711	2.451247192382812	1.351458099365234	0.4341739807128906	2.595624389648437	1.239563034057617	0.2869122161865234	2.687128662109375	1.211637626647949	0.30086962890625	2.675340209960938	1.208851150512695	0.1920514755249023	2.700868286132812	1.215104248046875	0.2323311309814453	2.820346435546875	1.556199676513672	0.2801893768310547	2.951273071289062	1.542009765625	0.2592334899902344	3.171502604166667	1.37500927734375	0.3025226542154948	3.034650472005208	1.310329701741537	0.1179154243469238	2.936544799804687	1.339947509765625	0.09460068321228027
199	6.6	2.796198852539062	1.050256803512573	0.2692446594238281	2.78515185546875	1.230464210510254	0.2579980773925781	2.779002319335937	1.374517776489258	0.2691448822021484	2.789754638671875	1.593662963867188	0.2865709075927734	2.754915283203125	1.558664642333984	0.2922307281494141	2.615255981445312	1.552739501953125	0.3275669097900391	2.454172973632812	1.351650634765625	0.4370420684814453	2.59664501953125	1.237682792663574	0.2899853210449219	2.688603149414063	1.211441390991211	0.3039818572998047	2.673690673828125	1.210203636169433	0.1956106338500976	2.700335571289063	1.214143829345703	0.2392589111328125	2.821390014648438	1.556057342529297	0.2772450714111328	2.951896240234375	1.541599365234375	0.2538719024658203	3.171718424479167	1.372422607421875	0.293790766398112	3.031112223307292	1.307523793538412	0.1124150733947754	2.93590576171875	1.343420379638672	0.08991400527954102
200	6.633333	2.797594116210937	1.050667680740356	0.2715631256103516	2.78536767578125	1.230665534973145	0.2587796020507812	2.777954833984375	1.374796371459961	0.2676751098632812	2.787219360351562	1.593411712646484	0.2898874664306641	2.7526083984375	1.558061370849609	0.2947653198242187	2.6126572265625	1.550403717041016	0.3284120025634766	2.452557861328125	1.34976416015625	0.4403942413330078	2.5974111328125	1.237223449707031	0.2949304656982422	2.689528686523437	1.212558456420898	0.307923599243164	2.672697143554688	1.21082625579834	0.2007406158447266	2.705134155273438	1.215505348205566	0.2507007904052734	2.818555908203125	1.556217468261719	0.2759379069010417	2.948135986328125	1.547144368489583	0.2447847086588542	3.163696695963541	1.364451995849609	0.2687023213704427	3.031603149414063	1.292219146728516	0.06829395866394043	2.933528930664062	1.329800079345703	0.06359395408630371
201	6.666667	2.794068969726562	1.051648809432983	0.272166488647461	2.783188354492188	1.231427947998047	0.2608059997558594	2.776990600585937	1.375204284667969	0.2711690979003906	2.787151489257813	1.593547088623047	0.2921267852783203	2.752561279296875	1.558421569824219	0.2974216156005859	2.613678833007813	1.551093688964844	0.3331009368896484	2.45384765625	1.351009475708008	0.4449715728759766	2.596412353515625	1.241494789123535	0.2963849182128906	2.687359741210938	1.214313003540039	0.3101089324951172	2.668876953125	1.212317398071289	0.2037883911132812	2.702608642578125	1.217345718383789	0.249137451171875	2.81874755859375	1.556301208496094	0.2819871826171875	2.948941040039062	1.546575408935547	0.2571899261474609	3.161096516927083	1.364027374267578	0.2780963846842448	3.038578002929688	1.289225250244141	0.07549110794067383	2.941451293945312	1.325065170288086	0.05889799690246582
202	6.700000000000001	2.791660522460938	1.052340423583984	0.2682169342041015	2.780665649414062	1.231824195861816	0.2562466278076172	2.774926879882813	1.37550634765625	0.265655517578125	2.786726806640625	1.593271636962891	0.2879146118164063	2.7521201171875	1.558334564208985	0.2938769226074219	2.613591796875	1.548786041259766	0.3299769287109375	2.458339965820312	1.349071731567383	0.4482016448974609	2.59345166015625	1.241222610473633	0.2909422454833984	2.6846181640625	1.215503372192383	0.3030054931640625	2.668766479492187	1.213648071289062	0.1956070709228516	2.697381225585938	1.229658790588379	0.226079833984375	2.816828938802084	1.556172037760416	0.2732199198404948	2.945351481119792	1.546472696940104	0.2410504608154297	3.15308251953125	1.357017130533854	0.2683028615315755	3.028576293945313	1.276860168457031	0.06678307151794433	2.9349521484375	1.320720321655274	0.05073756217956543
203	6.733333	2.792708984375	1.058221738815308	0.2648945007324219	2.78223193359375	1.23751927947998	0.2530043487548828	2.777196166992187	1.380985549926758	0.2632019958496093	2.787855712890625	1.598710357666016	0.2842066192626953	2.753517700195313	1.5636533203125	0.2903979187011719	2.61603369140625	1.552289886474609	0.3291173400878906	2.462074584960937	1.356800399780273	0.4549785614013672	2.58950732421875	1.243714401245117	0.2951553497314453	2.682285400390625	1.218917167663574	0.2981915740966797	2.674293090820313	1.216591873168945	0.1897275466918945	2.695369384765625	1.228841796875	0.2273712768554687	2.819092407226562	1.561597076416016	0.273138168334961	2.94706689453125	1.549772399902344	0.2417676544189453	3.16098828125	1.378599355061849	0.2741179504394531	3.024738850911458	1.260643524169922	0.1286101366678874	2.93005224609375	1.30336296081543	0.07817300796508789
204	6.766667	2.791525756835938	1.060711479187012	0.2662186889648437	2.780568603515625	1.239938125610351	0.2553279113769531	2.775230590820312	1.383275054931641	0.2658898315429687	2.786088012695313	1.600792266845703	0.2871088714599609	2.751802368164062	1.565760437011719	0.2934685516357421	2.614908813476562	1.553696655273437	0.3338683166503906	2.46659619140625	1.356381195068359	0.4632007904052735	2.591165161132813	1.244664985656738	0.3001908264160156	2.684026123046875	1.219531951904297	0.2977814636230469	2.672304931640625	1.215750068664551	0.1898728790283203	2.694704711914063	1.224256851196289	0.2281240386962891	2.817219360351563	1.563719360351562	0.2757966613769531	2.944948608398438	1.552493804931641	0.2433619232177734	3.162756184895833	1.387972005208334	0.2776951853434245	3.032480061848959	1.261895172119141	0.1355548566182455	2.951144165039063	1.278621963500977	0.06037137413024903
205	6.800000000000001	2.792837036132813	1.061976720809936	0.2656132507324219	2.782192016601563	1.241172241210938	0.2546912536621094	2.777185668945313	1.384475799560547	0.2653247985839844	2.788225952148437	1.601721588134766	0.2880299835205078	2.754010131835938	1.566642578125	0.2944026794433594	2.616954467773438	1.552955657958984	0.3340849456787109	2.46891162109375	1.356567642211914	0.4649443054199219	2.5932763671875	1.244861656188965	0.3018544464111328	2.685817016601563	1.22025186920166	0.2969170379638671	2.672424926757813	1.216963996887207	0.1891164398193359	2.696639038085937	1.223053100585938	0.2288284301757812	2.819243408203125	1.564770690917969	0.2762067108154297	2.947065673828125	1.556155364990234	0.2438276519775391	3.148743041992188	1.362206329345703	0.2621787338256836	3.008338500976563	1.258261047363281	0.1147456588745117	2.921849853515625	1.287946243286133	0.07065492630004883
206	6.833333	2.790497314453125	1.067442001342773	0.2649559326171875	2.777947509765625	1.246546028137207	0.2553843688964844	2.771796630859375	1.389631576538086	0.2676996765136719	2.781910888671875	1.606834197998047	0.2913719024658203	2.748148315429687	1.571489929199219	0.2985422515869141	2.613378173828125	1.557190460205078	0.345707275390625	2.474209594726562	1.35877880859375	0.4828665618896484	2.590234741210938	1.249389068603516	0.3121332244873047	2.682471313476563	1.224949630737305	0.2985270538330078	2.668528930664062	1.220783615112305	0.1907967147827148	2.68989990234375	1.230824607849121	0.2315371704101563	2.81284326171875	1.570154479980469	0.2784168548583984	2.940232299804688	1.565757568359375	0.2427770538330078	3.15558154296875	1.385147598266601	0.263619125366211	2.994713134765625	1.306265838623047	0.1253525581359863	2.909099365234375	1.314629516601562	0.07741143035888672
207	6.866667	2.79377685546875	1.07391637802124	0.2568002624511719	2.778845825195313	1.25266675567627	0.2485265502929687	2.77238720703125	1.395534866333008	0.2610523529052734	2.783694946289063	1.612265472412109	0.2868071594238281	2.75048681640625	1.576838134765625	0.2955760192871094	2.620130981445313	1.564289886474609	0.3547071075439453	2.480227905273438	1.36616667175293	0.4908462066650391	2.592583862304688	1.253124649047852	0.3202958831787109	2.683061279296875	1.227415542602539	0.2993984832763672	2.6669501953125	1.224403923034668	0.1921894454956055	2.686025512695313	1.235359558105469	0.230553466796875	2.813802612304687	1.575800384521485	0.27152685546875	2.940180908203125	1.574104736328125	0.2324005661010742	3.155314575195312	1.391837646484375	0.2568503570556641	2.988906616210937	1.326532775878906	0.1208285102844238	2.907991577148437	1.320066558837891	0.05958483695983887
208	6.9	2.790828002929687	1.074214771270752	0.2530329055786132	2.77503564453125	1.252804565429688	0.246214225769043	2.768838989257812	1.395484680175781	0.2596995086669922	2.783189331054687	1.611839416503906	0.2856541900634766	2.750325927734375	1.576636352539063	0.2962207641601562	2.622933471679687	1.565734008789062	0.3619714660644531	2.490390747070312	1.365517349243164	0.501966552734375	2.594236328125	1.254330703735352	0.3250464019775391	2.682684448242187	1.228336318969727	0.2990537414550781	2.667499267578125	1.225275161743164	0.1917572174072266	2.680847290039063	1.238642265319824	0.226053466796875	2.812062133789063	1.575260620117187	0.2684663543701172	2.93408251953125	1.568853149414063	0.2182122421264648	3.14279541015625	1.3796494140625	0.2350152816772461	2.961321533203125	1.3278134765625	0.1133019599914551	2.87220751953125	1.305271881103516	0.06780807304382325
209	6.933333000000001	2.783351440429688	1.074551380157471	0.2469175720214844	2.7653173828125	1.252770797729492	0.2423729019165039	2.758729370117187	1.395231628417969	0.2562116546630859	2.777533325195312	1.61074462890625	0.2842547302246094	2.745377197265625	1.575705474853516	0.2970508117675781	2.623742309570313	1.564957305908203	0.3724596099853515	2.502605834960938	1.364348983764649	0.5210862121582032	2.596257446289063	1.255889511108399	0.3374090270996094	2.675067749023437	1.221545509338379	0.3013334655761719	2.656747680664063	1.231105934143066	0.1963139114379883	2.669816284179688	1.241117149353027	0.2254201049804687	2.804389038085938	1.574240661621094	0.2640682373046875	2.919730346679688	1.565302978515625	0.2016011581420898	3.123216064453125	1.373201156616211	0.2018428115844726	2.935236206054688	1.325009262084961	0.08946042442321778	2.839046508789062	1.317343414306641	0.07202262449264527
210	6.966667000000001	2.77812939453125	1.069765113830566	0.2431553955078125	2.760347290039062	1.248078620910645	0.2400129852294922	2.755779174804688	1.390430572509766	0.2556634826660156	2.7746865234375	1.605889068603516	0.2843284301757812	2.743521118164062	1.570526214599609	0.2986138916015625	2.625768188476562	1.556225677490234	0.3794548797607422	2.514925415039063	1.357433410644531	0.5379943237304687	2.597894897460938	1.249275894165039	0.3491009674072265	2.669002807617187	1.211587112426758	0.3052445068359375	2.648670654296875	1.225707580566406	0.2017123184204102	2.641073120117188	1.23405362701416	0.2182112884521484	2.800622680664063	1.569718902587891	0.2623906860351563	2.909544067382813	1.556344573974609	0.1894048385620117	3.10093994140625	1.354112030029297	0.1761518096923828	2.907566528320312	1.316756134033203	0.07775459289550782	2.806070434570312	1.310779418945313	0.07939076614379882
211	7	2.764233520507813	1.071118270874023	0.2409623947143555	2.747556884765625	1.248631195068359	0.2411392593383789	2.74547119140625	1.39018537902832	0.2578867492675781	2.7685537109375	1.604102691650391	0.2867506713867187	2.738652465820312	1.568995727539062	0.3033417205810547	2.62845947265625	1.553284973144531	0.3928568725585938	2.530479248046875	1.350657073974609	0.5528836975097656	2.604274291992188	1.245174797058106	0.3600374603271485	2.669961303710938	1.209787498474121	0.3117284698486328	2.63811962890625	1.223014175415039	0.2133240737915039	2.627866455078125	1.23646361541748	0.2279224700927734	2.7919970703125	1.568160430908203	0.2623308410644531	2.892984497070313	1.553271575927734	0.1809904708862305	3.064427490234375	1.3407158203125	0.144118537902832	2.865864501953125	1.298147445678711	0.06918292045593261	2.767125122070313	1.301186187744141	0.07542182159423828
212	7.033333000000001	2.760540649414063	1.073173072814941	0.2384683227539063	2.743740234375	1.249922142028808	0.2410010147094727	2.741844848632812	1.390905319213867	0.2581122283935547	2.769277099609375	1.6036748046875	0.2859144592285157	2.74027880859375	1.568971466064453	0.3043540191650391	2.636606079101563	1.549664733886719	0.3999430389404297	2.556714965820313	1.345061004638672	0.5659200439453125	2.612004150390625	1.241189361572266	0.3671675567626953	2.67150439453125	1.207647361755371	0.3135686950683594	2.637763305664063	1.218528175354004	0.2185155334472656	2.627338623046875	1.236178688049316	0.2356091537475586	2.79048681640625	1.567689422607422	0.259905029296875	2.884867431640625	1.551125793457031	0.1726516265869141	3.048567749023437	1.338095672607422	0.128259895324707	2.851526245117188	1.296083862304688	0.06160801506042481	2.757326171875	1.295980171203613	0.0791377124786377
213	7.066667000000001	2.759205200195312	1.074444290161133	0.2377197189331055	2.74302880859375	1.251287307739258	0.2416241760253906	2.742541381835938	1.392153442382813	0.2599159851074219	2.771348266601563	1.604510192871094	0.2890415954589844	2.74336767578125	1.5695390625	0.3085092163085937	2.646103149414063	1.545358642578125	0.4094910736083984	2.577337890625	1.339267578125	0.5785940246582031	2.620285278320313	1.240535957336426	0.3741990356445313	2.673809326171875	1.210714973449707	0.3145406799316406	2.633474853515625	1.215086639404297	0.2216997375488281	2.62461376953125	1.232324028015137	0.2418864212036133	2.79116943359375	1.568909393310547	0.2614923400878906	2.880325439453125	1.551432037353516	0.1681841125488281	3.034005859375	1.337023101806641	0.1083786888122559	2.837318603515625	1.295801574707031	0.05759899520874023	2.744687744140625	1.281413772583008	0.0600572395324707
214	7.1	2.751314331054687	1.070038785934448	0.2379897537231445	2.736033447265625	1.246780075073242	0.2407396850585937	2.737826293945313	1.38746711730957	0.2585366516113281	2.768949096679687	1.599580871582031	0.2843492279052734	2.742961669921875	1.564687316894531	0.3063601531982422	2.656711547851563	1.543793334960937	0.4172789001464844	2.606542358398437	1.332999786376953	0.5865523681640625	2.625492919921875	1.235507926940918	0.378267333984375	2.671009399414062	1.212498527526855	0.3149271240234375	2.63314111328125	1.216744400024414	0.2235870513916016	2.621729614257812	1.227851982116699	0.2457939376831055	2.786146850585937	1.563988586425781	0.2552180786132813	2.864901733398438	1.549025573730469	0.1537946548461914	2.9801865234375	1.32190625	0.07803398513793945	2.78087451171875	1.292250625610352	0.04987603378295899	2.69315087890625	1.271391738891602	0.05227263164520264
215	7.133333	2.751917358398437	1.069130081176758	0.2358028030395508	2.735692138671875	1.24575316619873	0.2380141372680664	2.737324829101563	1.38661181640625	0.2543077239990235	2.7712119140625	1.597910308837891	0.2816562347412109	2.746847778320312	1.562708129882813	0.304908950805664	2.670213134765625	1.542061706542969	0.4226897277832031	2.631105712890625	1.327420852661133	0.5899661865234376	2.638744384765625	1.233665588378906	0.3792662048339844	2.67433740234375	1.21015007019043	0.311527359008789	2.634025024414063	1.219959571838379	0.2250765838623047	2.620153076171875	1.225957069396973	0.2472322387695313	2.785974365234375	1.562864654541016	0.2506481781005859	2.859197143554687	1.550753784179688	0.1438772583007812	2.970024169921875	1.325457489013672	0.04807014083862304	2.76883740234375	1.294314254760742	0.0343099308013916	2.682282592773437	1.267268867492676	0.04255459323525429
216	7.166667	2.753788330078125	1.067832466125488	0.2368350524902344	2.736658935546875	1.244563484191894	0.2388166732788086	2.737900024414063	1.385612930297851	0.2547508850097656	2.773399169921875	1.597074127197266	0.28124560546875	2.74975048828125	1.561828826904297	0.3053184509277344	2.678015502929687	1.540393341064453	0.4260883483886719	2.648328735351563	1.324542449951172	0.594300537109375	2.643916381835937	1.232281188964844	0.3826807098388672	2.677865478515625	1.209907119750977	0.3130305786132813	2.633201782226562	1.215589294433594	0.2275476684570313	2.621010009765625	1.226678565979004	0.2508770141601562	2.786958251953125	1.562012359619141	0.2496423645019531	2.856153686523437	1.552167602539062	0.1395103759765625	2.966295654296875	1.328739639282226	0.03446571731567383	2.765706176757813	1.294232749938965	0.02923854207992554	2.680139404296875	1.266306701660156	0.04170309495925904
217	7.200000000000001	2.761278564453125	1.057289443969727	0.2375577163696289	2.74705029296875	1.235176902770996	0.236777229309082	2.751153930664063	1.377186492919922	0.2499388580322266	2.784315795898437	1.589924957275391	0.2780855255126953	2.762641357421875	1.553684204101563	0.3030076599121094	2.701258911132812	1.533058654785156	0.4305300598144531	2.684751586914063	1.31388296508789	0.5982319641113281	2.657708129882812	1.222046226501465	0.3868431091308594	2.68596044921875	1.197436447143555	0.3131296997070313	2.638965087890625	1.207269485473633	0.2300243530273438	2.630609008789063	1.219219444274902	0.2547440185546875	2.796755981445313	1.555445648193359	0.2449902038574219	2.86569287109375	1.550787811279297	0.1332990341186523	3.0064482421875	1.34298567199707	0.01083799648284912	2.80118017578125	1.298877517700195	0.02594289875030518	2.718103637695313	1.277175628662109	0.04834923434257507
218	7.233333	2.772203002929687	1.046746820449829	0.241229377746582	2.759836059570313	1.223947135925293	0.2399583435058594	2.765595458984375	1.365256958007813	0.2528470687866211	2.793543212890625	1.5781650390625	0.2782265014648437	2.77373974609375	1.541715240478516	0.3039531402587891	2.717470825195313	1.518420562744141	0.43264013671875	2.707848266601562	1.303888595581055	0.6044088745117187	2.674243530273437	1.220513061523437	0.3917124633789063	2.693099853515625	1.196640113830566	0.3087893218994141	2.648912109375	1.199457679748535	0.2264371490478516	2.640393798828125	1.214384155273438	0.2586768951416015	2.805871459960938	1.543896484375	0.2451874694824219	2.871958740234375	1.538661254882812	0.1325792999267578	3.057551635742187	1.37712321472168	-9.929847717285185e-05	2.8766064453125	1.239094230651856	0.05197440910339356	2.798748291015625	1.195766250610351	0.100649772644043
219	7.266667	2.770801391601562	1.038033397674561	0.2396482620239258	2.761937866210937	1.214649833679199	0.2398548583984375	2.770725952148437	1.355078643798828	0.2536848602294922	2.791599609375	1.568286804199219	0.2739867553710937	2.7748662109375	1.531721710205078	0.3012753601074218	2.727521118164062	1.508439392089844	0.4328009338378906	2.733381469726563	1.295677062988281	0.6052155761718749	2.6765107421875	1.213841400146484	0.3980549926757813	2.691541137695313	1.190518913269043	0.3126715393066406	2.64459619140625	1.192112289428711	0.2318235321044922	2.636970092773438	1.206350120544434	0.2653725280761718	2.803259033203125	1.534123291015625	0.2409579696655273	2.862556030273438	1.532649810791016	0.1249216613769531	3.03884619140625	1.371964950561523	-0.02006262016296387	2.869720336914063	1.224633369445801	0.04030318641662597	2.798097900390625	1.186108665466309	0.1005890884399414
220	7.300000000000001	2.76916796875	1.032113723754883	0.2405621719360352	2.761658203125	1.209409294128418	0.2414455413818359	2.772271240234375	1.350221984863281	0.2551666259765625	2.790148315429688	1.564464813232422	0.2745739593505859	2.77537353515625	1.527470825195312	0.3026998901367187	2.73478759765625	1.500794052124023	0.4362948455810547	2.75460205078125	1.282203536987305	0.6018564147949219	2.674633911132813	1.213780639648437	0.3970246429443359	2.68817236328125	1.187797157287598	0.3168661651611328	2.642369384765625	1.184565925598144	0.2332641296386719	2.63666064453125	1.204999389648437	0.2647489929199219	2.80089306640625	1.530421905517578	0.2409182510375977	2.853806396484375	1.529278289794922	0.1213115425109863	3.023557861328125	1.365519241333008	-0.02962190246582031	2.857825317382813	1.2144189453125	0.03360442733764649	2.79292041015625	1.17703524017334	0.1015021743774414
221	7.333333	2.767962524414062	1.028494065284729	0.2420709152221679	2.762351318359375	1.20561255645752	0.243120719909668	2.774685302734375	1.346101257324219	0.2566341247558593	2.7921298828125	1.559935241699219	0.2752498168945313	2.779234985351563	1.52289599609375	0.3040814514160156	2.746624145507813	1.493657012939453	0.4391405639648437	2.775796142578125	1.275242294311524	0.6024164733886719	2.685234375	1.210079010009766	0.4011470184326172	2.686274780273437	1.184326713562012	0.3139375305175781	2.6407080078125	1.185726051330566	0.2340220336914063	2.636189208984375	1.199758514404297	0.2715599060058594	2.801181884765625	1.526085540771484	0.2410408935546875	2.8455263671875	1.527815155029297	0.1182394981384277	3.00626611328125	1.363094619750977	-0.04026536560058594	2.846471923828125	1.207161758422852	0.02577108192443848	2.788996948242187	1.164578750610352	0.09571708297729492
222	7.366667	2.76808544921875	1.028090179443359	0.2422247161865234	2.76305078125	1.20488525390625	0.2424172821044922	2.775895751953125	1.34511897277832	0.255219596862793	2.792485229492188	1.55850927734375	0.2751898651123047	2.779904418945312	1.52125405883789	0.3037388153076172	2.748123291015625	1.490602966308594	0.4382518310546875	2.787371948242187	1.274104934692383	0.6013833618164062	2.693862548828125	1.20913614654541	0.4019826965332031	2.684022338867187	1.183409957885742	0.3146803588867187	2.63875439453125	1.184138175964355	0.2350650634765625	2.634856323242188	1.198435363769531	0.2773275604248047	2.801505126953125	1.525024536132813	0.2408048553466797	2.84094482421875	1.526306030273437	0.1166021118164063	2.997497802734375	1.365424011230469	-0.04904147338867187	2.840741088867188	1.206384559631348	0.01522367858886719	2.788892944335937	1.168426498413086	0.08910905075073242
223	7.4	2.766908569335937	1.024742502212524	0.2355466079711914	2.762380493164063	1.201072883605957	0.234127197265625	2.775447143554687	1.341015670776367	0.2456241226196289	2.792224365234375	1.553942687988281	0.2655290374755859	2.78068896484375	1.516683929443359	0.2943027648925781	2.753441040039062	1.483224487304688	0.428765625	2.814680419921875	1.274691268920898	0.5941719360351563	2.684303385416667	1.199229049682617	0.4312099812825521	2.672615966796875	1.170228630065918	0.3533771362304687	2.637244750976563	1.17774683380127	0.2697805786132813	2.640508056640625	1.189768081665039	0.3140602569580078	2.800156982421875	1.520617828369141	0.2308745574951172	2.8380634765625	1.522335144042969	0.1065693550109863	2.990113525390625	1.359775741577149	-0.06036931228637695	2.835697875976563	1.199044807434082	0.002979537963867187	2.787876342773437	1.159183731079102	0.08034024047851562
224	7.433333000000001	2.764442016601563	1.019905565261841	0.2350099105834961	2.758587158203125	1.195264472961426	0.2329922943115234	2.770293579101563	1.334620330810547	0.2439766616821289	2.787350708007812	1.546323791503906	0.263371337890625	2.775891723632812	1.509270477294922	0.2919932861328125	2.749220336914063	1.477353500366211	0.425770736694336	2.829603515625	1.285002426147461	0.5966213073730469	2.689928344726563	1.194901802062988	0.4483011627197265	2.687237060546875	1.181693840026856	0.3622783813476562	2.636451416015625	1.197568229675293	0.2780005950927734	2.642734497070313	1.192512298583984	0.3291343841552734	2.795099365234375	1.513195709228516	0.2290286102294922	2.8318154296875	1.517432647705078	0.105230827331543	2.979985473632813	1.357277740478516	-0.06472083282470703	2.831135498046875	1.193397888183594	-0.0003609356880187988	2.785745727539062	1.157194198608398	0.07927626037597657
225	7.466667000000001	2.765501220703125	1.017048347473144	0.2378685455322266	2.758353637695312	1.192771331787109	0.2362277908325195	2.769509521484375	1.332499465942383	0.2472750473022461	2.790059326171875	1.544419311523437	0.2681267547607422	2.77944140625	1.507142715454102	0.2969943695068359	2.75847900390625	1.474938003540039	0.4323641204833985	2.836831420898438	1.267519058227539	0.5893107604980469	2.686574340820313	1.192606315612793	0.4404307861328125	2.6683994140625	1.151573165893555	0.35958837890625	2.650655151367188	1.193020767211914	0.2721695175170898	2.637838134765625	1.171054801940918	0.3146390380859375	2.795849243164063	1.51141276550293	0.2329683609008789	2.827844360351563	1.51721452331543	0.107554874420166	2.973159423828125	1.358570877075195	-0.06723457717895509	2.830304565429688	1.190046020507812	0.001352237224578857	2.783924194335937	1.152520172119141	0.08019992828369141
226	7.5	2.763403930664063	1.014513304710388	0.2373311767578125	2.758262939453125	1.189745658874512	0.2352512893676758	2.770994873046875	1.32892041015625	0.2458841247558594	2.7878271484375	1.540593811035156	0.2662540893554688	2.777977416992187	1.503282577514648	0.2950892333984375	2.758149169921875	1.46888996887207	0.429451889038086	2.8417236328125	1.263758613586426	0.5837217407226563	2.685819091796875	1.19020044708252	0.4442989196777344	2.666628662109375	1.15031901550293	0.364769775390625	2.653418212890625	1.188651115417481	0.2715491333007812	2.63699072265625	1.171676956176758	0.3177878723144532	2.794075073242188	1.507739227294922	0.2312794876098633	2.824786254882813	1.512404235839844	0.1060299224853516	2.964671875	1.354432708740234	-0.07225042724609375	2.8212607421875	1.192177200317383	0.004852291107177735	2.778846069335938	1.145890144348145	0.08181666183471679
227	7.533333000000001	2.761761840820312	1.013811521530152	0.2365084609985352	2.753912841796875	1.189175086975098	0.2342027053833008	2.764557495117188	1.328747711181641	0.244286491394043	2.788686889648438	1.539768280029297	0.267016098022461	2.778012573242187	1.502398483276367	0.2955697326660156	2.759147338867187	1.467206008911133	0.4299561309814453	2.847517333984375	1.256888893127441	0.5754814453125	2.682376220703125	1.183065002441406	0.4505669250488281	2.664283325195313	1.149004142761231	0.3670894165039063	2.653231689453125	1.187986518859863	0.2750288238525391	2.638621215820312	1.170599960327149	0.3224108276367187	2.793350463867188	1.507114349365234	0.2315127792358398	2.822829467773437	1.511569595336914	0.1057038803100586	2.962712280273437	1.354816909790039	-0.07460332107543946	2.81970166015625	1.191929786682129	0.003580259323120118	2.7786259765625	1.144036125183105	0.08031755828857422
228	7.566667000000001	2.763898559570312	1.012634682655334	0.2378352279663086	2.755826904296875	1.187732879638672	0.2355589523315429	2.766205078125	1.327138427734375	0.245293083190918	2.788890258789062	1.538127685546875	0.2678669586181641	2.779183837890625	1.500675552368164	0.2965529022216797	2.763124267578125	1.466660675048828	0.4314506988525391	2.8445927734375	1.252118911743164	0.5755122070312499	2.678592163085938	1.183383712768555	0.4473379821777344	2.66052734375	1.15056339263916	0.3636036834716797	2.6544208984375	1.189890251159668	0.2731485137939453	2.638342651367187	1.170802795410156	0.3200123443603515	2.79307666015625	1.505583389282227	0.2322397537231445	2.821575927734375	1.511330841064453	0.1063983612060547	2.959389282226563	1.355771087646484	-0.07596653366088867	2.818659912109375	1.191506927490234	0.003244153022766113	2.778619140625	1.145228981018066	0.08094829940795899
229	7.6	2.764481689453125	1.011996296405792	0.2375777969360351	2.75524755859375	1.187505439758301	0.2344461822509766	2.764772094726562	1.327390747070313	0.2438445892333984	2.792909423828125	1.538392364501953	0.2668115234375	2.782183715820312	1.501067291259766	0.2955114288330078	2.76549267578125	1.467160110473633	0.4306583404541016	2.850913330078125	1.258693458557129	0.5811934814453126	2.686853515625	1.176864303588867	0.4602014465332032	2.66402197265625	1.145510353088379	0.3770489501953125	2.652244995117187	1.184967834472656	0.2821289672851562	2.63878173828125	1.170239692687988	0.3329109954833984	2.796310668945313	1.505664642333984	0.2310429916381836	2.824557983398438	1.508697570800781	0.104671257019043	2.96010009765625	1.350789916992188	-0.07894401550292969	2.818508056640625	1.188047676086426	0.003616443634033203	2.782672729492187	1.142432876586914	0.08287225723266602
230	7.633333	2.765497680664063	1.010664657592773	0.2377155914306641	2.7576826171875	1.186087776184082	0.2350505752563476	2.768520263671875	1.325751098632812	0.244465217590332	2.795128784179687	1.536849822998047	0.2667127838134766	2.7853310546875	1.499488403320313	0.2956531829833984	2.771666381835938	1.465937210083008	0.4314530334472656	2.857434814453125	1.25479377746582	0.5784801330566407	2.697648763020833	1.179791010538737	0.4518818562825521	2.66119775390625	1.141720321655273	0.3887442626953125	2.646012451171875	1.180454658508301	0.2944008331298828	2.641186157226563	1.173552055358887	0.3427430114746094	2.798120727539063	1.504145401000977	0.230902214050293	2.824554321289062	1.503327301025391	0.104266975402832	2.960426513671875	1.341760528564453	-0.07550758743286133	2.81591796875	1.182878120422363	0.009054645538330078	2.782372924804688	1.136136871337891	0.08793926620483399
231	7.666667	2.765818359375	1.008865590572357	0.2397670974731445	2.76114404296875	1.184633605957031	0.2366709136962891	2.774437377929687	1.324280471801758	0.2460348587036133	2.797668579101563	1.536437622070312	0.2656842346191406	2.788030151367188	1.49928759765625	0.2950690460205078	2.772873657226563	1.466793640136719	0.4311737976074219	2.858631225585937	1.255784477233887	0.5794803161621094	2.695465087890625	1.175494262695312	0.460411376953125	2.6602138671875	1.137742622375488	0.3963590698242188	2.643278564453125	1.17647541809082	0.3022937316894532	2.642573974609375	1.171754745483399	0.3504833374023437	2.801618530273438	1.503210479736328	0.2303183441162109	2.829548583984375	1.504041366577148	0.1039065399169922	2.965765502929687	1.342054306030273	-0.07585339736938476	2.820381469726563	1.183718673706055	0.008826763153076173	2.784531860351563	1.13690650177002	0.08647255325317382
232	7.700000000000001	2.765617797851562	1.009523394107819	0.244207649230957	2.760556640625	1.185333259582519	0.2397543258666992	2.7737158203125	1.325138092041016	0.2478652954101563	2.798119873046875	1.537273406982422	0.2664954986572265	2.788669311523438	1.500259979248047	0.2961116333007813	2.775098876953125	1.467740585327149	0.4323299255371094	2.86334716796875	1.25815592956543	0.5817816772460938	2.700271321614583	1.17704611714681	0.464659912109375	2.66073291015625	1.144217681884766	0.3991035003662109	2.64329541015625	1.175084175109863	0.3034630508422851	2.642732299804687	1.176269157409668	0.356176498413086	2.801498413085938	1.503909332275391	0.23121240234375	2.830662353515625	1.505206512451172	0.1049146156311035	2.962622314453125	1.342728927612305	-0.07753445053100586	2.820166625976563	1.185747619628906	0.01306634330749512	2.783089111328125	1.140306510925293	0.0902215576171875
233	7.733333	2.767151611328125	1.011490035057068	0.2457082595825195	2.761582641601562	1.186958198547363	0.2404938659667969	2.774283935546875	1.326600311279297	0.2479031372070313	2.800212768554688	1.538362152099609	0.2662606964111328	2.78989892578125	1.501568954467773	0.2957935638427734	2.773447143554687	1.465387634277344	0.4306753692626953	2.860203002929687	1.256769882202148	0.5822979125976562	2.698908854166666	1.17789870707194	0.4647458292643229	2.657685791015625	1.144679931640625	0.399050048828125	2.638899047851563	1.175034454345703	0.3047653884887696	2.64270654296875	1.177908843994141	0.3570840911865234	2.803936889648438	1.504884765625	0.2311875534057617	2.83208447265625	1.500011337280273	0.1051733627319336	2.966391967773438	1.335002136230469	-0.07307173156738281	2.816679809570313	1.182584091186524	0.0139700927734375	2.7790234375	1.138010299682617	0.09222784042358398
234	7.766667	2.76775537109375	1.010537783145904	0.2490907592773438	2.76151318359375	1.186200057983398	0.2415946426391601	2.773514892578125	1.326212692260742	0.2471695251464844	2.801741455078125	1.538006469726563	0.2664512176513672	2.790725341796875	1.501199279785156	0.2957810516357422	2.772597534179687	1.464372161865235	0.4302189788818359	2.857703979492188	1.251632316589355	0.5779562683105468	2.695275553385417	1.17595817565918	0.462060791015625	2.652546997070313	1.142416038513184	0.3945703125	2.63570849609375	1.177257743835449	0.3029929656982422	2.642198974609375	1.180623634338379	0.3530120697021484	2.80540087890625	1.504506317138672	0.231293098449707	2.8336298828125	1.501142730712891	0.1049379615783691	2.964729248046875	1.335851272583008	-0.07617575073242189	2.81753662109375	1.183026290893555	0.01511663818359375	2.778471313476563	1.138836074829102	0.09345806121826172
235	7.800000000000001	2.764501953125	1.012069010257721	0.2508273391723633	2.7613544921875	1.187393257141113	0.2434315338134766	2.775814086914062	1.326838653564453	0.2490102386474609	2.802383911132813	1.538403839111328	0.268057861328125	2.791101806640625	1.50172509765625	0.2972090759277344	2.770931884765625	1.4620419921875	0.4299591674804688	2.857696899414063	1.249241806030273	0.5757158813476563	2.694602213541666	1.175677810668945	0.4605077514648437	2.650914306640625	1.141830680847168	0.3924705047607422	2.636961303710938	1.175042457580566	0.3030852966308594	2.643150512695312	1.179682510375977	0.3520154724121094	2.806842163085937	1.504864868164062	0.2331893005371094	2.835183959960937	1.499181427001953	0.1074217910766602	2.968237426757812	1.336721984863281	-0.07405266571044922	2.818963500976563	1.186942245483398	0.01741230583190918	2.779532470703125	1.140450378417969	0.09416257476806641
236	7.833333	2.76610400390625	1.012103810310364	0.2511969833374024	2.762456176757813	1.187406585693359	0.2439618988037109	2.7767607421875	1.326844039916992	0.2497867889404297	2.803448364257813	1.538327606201172	0.269511245727539	2.792234008789062	1.501542755126953	0.2985713958740234	2.771849853515625	1.461097183227539	0.4310267028808594	2.856048217773438	1.246555274963379	0.5759567260742188	2.693140462239583	1.175244333902995	0.4595002644856771	2.650380859375	1.140753410339356	0.3907650451660156	2.637141235351562	1.174993492126465	0.3022846984863281	2.644254028320312	1.179597938537598	0.3507216186523437	2.807802001953125	1.504918838500977	0.2345037384033203	2.8357529296875	1.499567504882812	0.1086004753112793	2.968596801757812	1.337331024169922	-0.07326316452026367	2.819380126953125	1.187393119812012	0.01822142219543457	2.781048217773438	1.140741142272949	0.09525212478637696
237	7.866667	2.764281372070313	1.013406193733215	0.2515313110351562	2.760718139648437	1.188493721008301	0.2440900802612305	2.774869140625	1.327789077758789	0.2498297424316406	2.803983764648438	1.538590637207031	0.2704599304199219	2.792420776367187	1.501813812255859	0.2993253936767578	2.771988647460938	1.461202835083008	0.4315267791748047	2.853603149414062	1.245341957092285	0.5750481262207032	2.675554443359375	1.169210823059082	0.4753431091308594	2.6472392578125	1.141513107299805	0.3902789916992188	2.634353637695312	1.175510650634766	0.3019294204711914	2.643203369140625	1.179827522277832	0.3497073211669922	2.80787841796875	1.505374786376953	0.2353418884277344	2.83597998046875	1.500970062255859	0.1095588874816895	2.96653369140625	1.334804931640625	-0.06957868957519531	2.816176147460937	1.184576622009277	0.01938730049133301	2.777882202148438	1.140514419555664	0.0976085548400879
238	7.9	2.765237060546875	1.013427134513855	0.2520822677612305	2.7611025390625	1.188563262939453	0.2436644058227539	2.774783813476563	1.328029556274414	0.2484876861572266	2.804394409179688	1.538836486816406	0.2690523529052734	2.792195068359375	1.502163909912109	0.2978394012451172	2.769320678710938	1.459858047485352	0.4292844848632812	2.850160034179687	1.242315612792969	0.5715870666503906	2.686830729166667	1.172693740844726	0.4570489705403646	2.644861083984375	1.138547615051269	0.3849076843261718	2.63578564453125	1.177190841674805	0.3021467590332031	2.644373046875	1.180199577331543	0.3480218353271485	2.808752319335937	1.505507034301758	0.2340688018798828	2.836802368164062	1.499920745849609	0.1080523452758789	2.966291870117187	1.332162841796875	-0.07073669052124024	2.815880615234375	1.184074607849121	0.02162826347351074	2.777693481445313	1.139757827758789	0.09918154907226562
239	7.933333000000001	2.76477099609375	1.013272393226623	0.2544394836425781	2.760752319335937	1.188670387268066	0.2464401779174805	2.774647216796875	1.328295913696289	0.2514705352783203	2.805228149414063	1.539291778564453	0.2715023345947266	2.79336083984375	1.502617141723633	0.3004773864746094	2.772813110351563	1.461067474365234	0.43251806640625	2.850403076171875	1.239091201782227	0.5698876037597657	2.674171020507813	1.167657752990723	0.4550388488769531	2.636916748046875	1.136663116455078	0.3733788299560547	2.632774658203125	1.18183406829834	0.3030851440429688	2.651076049804687	1.182710708618164	0.3362279052734375	2.808940795898438	1.505895751953125	0.2364764404296875	2.836289184570313	1.50142073059082	0.1100007781982422	2.964078491210937	1.332816345214844	-0.06990625	2.81248779296875	1.186632621765137	0.02386211395263672	2.778388671875	1.139956130981445	0.1017667465209961
240	7.966667000000001	2.766340942382812	1.009592267036438	0.2549321365356446	2.763793823242187	1.185395835876465	0.2467902297973633	2.77876220703125	1.32520768737793	0.2518846282958984	2.80610400390625	1.537268218994141	0.2711912689208985	2.794796630859375	1.500440139770508	0.300432861328125	2.774998046875	1.461286743164062	0.4339853820800781	2.84766259765625	1.23719571685791	0.5716727294921875	2.675645385742188	1.17114697265625	0.4436832427978515	2.632214477539062	1.132443786621094	0.3686477355957031	2.6295556640625	1.176813430786133	0.2999165344238282	2.653344116210937	1.180003974914551	0.3271071624755859	2.810340576171875	1.503707168579101	0.2361406097412109	2.836532958984375	1.49670426940918	0.1093174934387207	2.966744140625	1.326719177246094	-0.06842981719970703	2.811959838867188	1.181841415405273	0.02425126457214356	2.778412109375	1.13239315032959	0.101910213470459
241	8	2.76701416015625	1.010037896633148	0.2555291748046875	2.764011962890625	1.185592300415039	0.247100212097168	2.778579223632812	1.325270584106445	0.2519369659423828	2.806249755859375	1.537054351806641	0.2712737274169922	2.794668823242187	1.500318557739258	0.3004043884277344	2.772169311523438	1.460103958129883	0.432646484375	2.845498291015625	1.236871864318848	0.570745361328125	2.6746494140625	1.168858215332031	0.4423522491455078	2.631125610351563	1.132858634948731	0.3659807739257813	2.630489379882812	1.17759984588623	0.3004845886230469	2.653689575195313	1.180778991699219	0.3271882781982421	2.810642822265625	1.503488357543945	0.2363369522094727	2.83631787109375	1.496264526367187	0.1095220489501953	2.965678955078125	1.327011505126953	-0.06907707977294922	2.812250122070313	1.182239608764649	0.02591151809692383	2.777150390625	1.133051643371582	0.1034503135681152
242	8.033333000000001	2.766254516601562	1.011151458263397	0.2571875991821289	2.761497192382812	1.186554397583008	0.2479774703979492	2.774676147460938	1.326336303710938	0.2521177215576172	2.8058525390625	1.537321929931641	0.2718545684814453	2.793613403320313	1.50072055053711	0.3008821716308594	2.770280151367188	1.459011215209961	0.4325773315429687	2.849426391601563	1.237970779418945	0.5707366333007813	2.676755126953125	1.169643760681153	0.4444739379882813	2.63435546875	1.13817903137207	0.3658600769042969	2.630918701171875	1.17782772064209	0.3029128036499024	2.655976684570312	1.184666358947754	0.3309346618652343	2.8097373046875	1.503851257324219	0.2368914947509766	2.835294677734375	1.496392593383789	0.1101994514465332	2.9640654296875	1.327709381103516	-0.06892047500610352	2.811632568359375	1.182551902770996	0.02645066452026367	2.776555297851562	1.134048561096191	0.1041695709228516
243	8.066667000000001	2.766001586914062	1.010728502750397	0.2566667709350586	2.762072387695313	1.185492034912109	0.24732568359375	2.775705810546875	1.324700759887695	0.251397689819336	2.805126220703125	1.53520751953125	0.2713661651611328	2.793001708984375	1.498639312744141	0.3001778411865235	2.770732543945313	1.459251754760742	0.4323863677978516	2.845104614257813	1.237355415344238	0.5699068298339844	2.67429345703125	1.170420074462891	0.4430660095214844	2.63459130859375	1.13616365814209	0.3643070831298828	2.632521484375	1.17638875579834	0.3010746231079102	2.6555693359375	1.186024696350098	0.3281798248291016	2.809467407226562	1.501877380371094	0.2365526275634766	2.836027465820313	1.495834671020508	0.1105699005126953	2.9648642578125	1.327577880859375	-0.06760777473449707	2.813305297851563	1.182037078857422	0.02690991020202637	2.777081420898438	1.132750717163086	0.1030620574951172
244	8.1	2.766477294921875	1.010060421466827	0.2547710647583008	2.762716674804688	1.184982894897461	0.2452154769897461	2.77661181640625	1.324313415527344	0.2492462463378906	2.805102783203125	1.535190063476563	0.2692582244873047	2.792897338867188	1.498594543457031	0.2980301818847656	2.76981201171875	1.457359375	0.4294882659912109	2.846994262695312	1.242579971313476	0.5771558532714844	2.688746419270833	1.17464870707194	0.4498844197591146	2.645178100585937	1.141704383850098	0.3765317993164062	2.6370390625	1.176156799316406	0.2990617446899414	2.6490751953125	1.17908487701416	0.3400286407470703	2.809830078125	1.501772567749023	0.2344846420288086	2.837225463867187	1.495246154785156	0.1084676895141602	2.963262939453125	1.326175445556641	-0.07122949981689453	2.811609497070313	1.180989440917969	0.02442079544067383	2.776433715820312	1.134196556091309	0.1025881958007812
245	8.133333	2.765982421875	1.009989081859588	0.2550595474243164	2.762851806640625	1.185174522399902	0.2461968460083008	2.77731396484375	1.324602020263672	0.25067724609375	2.805905639648437	1.535616485595703	0.2709500274658203	2.79394482421875	1.498920227050781	0.2997931671142578	2.771367431640625	1.458099884033203	0.4316806945800781	2.84777490234375	1.239442558288574	0.57430224609375	2.675896606445312	1.171683952331543	0.4491100921630859	2.638548461914063	1.137758277893066	0.3688787384033203	2.632883544921875	1.176515083312988	0.3007547607421875	2.654466552734375	1.180859634399414	0.3319916534423828	2.810363647460937	1.502253341674805	0.2360030288696289	2.835883544921875	1.49500732421875	0.1093795852661133	2.962942504882813	1.325862640380859	-0.06984798431396484	2.810655151367188	1.18027515411377	0.0243216667175293	2.777031494140625	1.133835060119629	0.1029781188964844
246	8.166667	2.766289916992188	1.010136651039124	0.2556330490112305	2.762587158203125	1.185187438964844	0.2465283660888672	2.776590454101562	1.324580154418945	0.2508837280273437	2.805891479492187	1.535404022216797	0.2712583312988281	2.794023315429688	1.498723281860352	0.3001390228271484	2.772766723632813	1.459128234863281	0.4327732849121094	2.849291748046875	1.239039443969727	0.5726929626464844	2.67738671875	1.171432205200195	0.4476771545410156	2.638014770507812	1.137360160827637	0.3685976715087891	2.632298461914063	1.176515914916992	0.3015868606567383	2.655191040039063	1.181174575805664	0.3314695129394531	2.8100263671875	1.502082458496094	0.2362269058227539	2.835567138671875	1.495430465698242	0.1096361312866211	2.962261352539063	1.326205078125	-0.06962277221679687	2.810784423828125	1.180731101989746	0.02611666488647461	2.775384887695313	1.133940864562988	0.1043600578308105
247	8.200000000000001	2.765651489257813	1.010556936264038	0.2530216827392578	2.76250634765625	1.185448387145996	0.2440729904174805	2.776820434570312	1.324656875610351	0.2484737243652344	2.805490966796875	1.535523284912109	0.2678668365478516	2.793732543945312	1.498967910766602	0.2968502502441406	2.772521728515625	1.459271133422852	0.429163818359375	2.850903930664062	1.244811531066894	0.576305419921875	2.691671875	1.177657587687174	0.4509493611653646	2.644259521484375	1.141922554016113	0.3807732543945312	2.635808471679687	1.174892845153809	0.3011377563476563	2.650822509765625	1.179236801147461	0.341614990234375	2.80972119140625	1.502069961547851	0.2330580673217774	2.83675634765625	1.49620231628418	0.1069321823120117	2.962193115234375	1.327867599487305	-0.07379052734375	2.81259619140625	1.182122108459473	0.02341802978515625	2.776113891601562	1.134755004882813	0.1002461242675781
248	8.233333	2.765155517578125	1.010693073749542	0.2518337783813477	2.761554931640625	1.186164840698242	0.2437601547241211	2.775660766601562	1.325807678222656	0.2490109558105469	2.806736694335937	1.536655334472656	0.2708192749023438	2.794930419921875	1.499771896362305	0.2996216125488281	2.775028442382812	1.458646789550781	0.4323752746582031	2.85507470703125	1.24123762512207	0.5756942138671874	2.681360717773438	1.171048713684082	0.4548365325927735	2.638114135742188	1.138612457275391	0.3768667449951172	2.630605102539063	1.175416488647461	0.303797607421875	2.652636962890625	1.178401527404785	0.33625537109375	2.810233154296875	1.503509643554688	0.2353673477172852	2.835877685546875	1.496376022338867	0.1085255737304688	2.959822021484375	1.327357971191406	-0.07371258163452149	2.809228271484375	1.181503570556641	0.02273985290527344	2.775489501953125	1.134117218017578	0.1008859024047851
249	8.266667	2.764582153320312	1.009975997924805	0.2524066772460938	2.761514770507812	1.185464096069336	0.2447441101074219	2.776097045898437	1.325031890869141	0.2503287811279297	2.805882202148438	1.536162994384766	0.2712462921142578	2.794228515625	1.499343826293945	0.3001380004882812	2.774335083007813	1.458830459594727	0.4327644805908203	2.851281616210938	1.238924186706543	0.5734197082519532	2.680501953125	1.16818391418457	0.4494587860107422	2.636307861328125	1.131986839294433	0.373894287109375	2.628150146484375	1.169696350097656	0.3031757965087891	2.653403076171875	1.176016288757324	0.3315473480224609	2.809650024414062	1.50287173461914	0.2360048446655273	2.835723754882812	1.4948310546875	0.109275577545166	2.962963745117188	1.325417465209961	-0.07048306274414062	2.809088989257813	1.180807243347168	0.02349079513549805	2.774661254882813	1.133329498291016	0.1019953575134277
250	8.300000000000001	2.762544555664062	1.010201200962067	0.2507533874511719	2.760694091796875	1.185580665588379	0.2448877105712891	2.77622119140625	1.324845474243164	0.2518853912353516	2.807491577148437	1.5354765625	0.2711682891845703	2.795915771484375	1.49890901184082	0.3004054565429688	2.7771201171875	1.460031982421875	0.433912124633789	2.854906127929687	1.24066446685791	0.5742017517089844	2.681381591796875	1.167101287841797	0.4583721466064453	2.640189331054687	1.135178329467773	0.3792678375244141	2.631011474609375	1.169674369812012	0.3030946502685547	2.651624389648437	1.176561767578125	0.3371808776855469	2.810693969726563	1.50209130859375	0.2361043853759766	2.837083740234375	1.495227523803711	0.1097008247375488	2.965470947265625	1.327861145019531	-0.07027749633789063	2.811364135742187	1.182653198242188	0.02051425170898438	2.774216186523438	1.134979148864746	0.09741510391235352
251	8.333333	2.761878295898438	1.009807561397552	0.2496097869873047	2.76037451171875	1.18571117401123	0.244804817199707	2.7761669921875	1.325296432495117	0.2525195922851562	2.80798046875	1.536391021728515	0.2717314147949219	2.796037353515625	1.499826522827148	0.3009867553710938	2.775987426757812	1.459452865600586	0.4340418548583984	2.85484765625	1.241058891296387	0.57651318359375	2.681373779296875	1.168463417053223	0.4575091705322266	2.639777587890625	1.134177436828613	0.3793558654785156	2.6297470703125	1.16891414642334	0.3028945693969727	2.651353271484375	1.175903343200684	0.3358118743896484	2.81136865234375	1.502843673706055	0.2366900634765625	2.835958251953125	1.494419677734375	0.109562068939209	2.964276977539062	1.327324188232422	-0.07171897888183593	2.811955444335937	1.180646797180176	0.02171966171264648	2.774791015625	1.132819007873535	0.09896307373046875
252	8.366667	2.761468872070313	1.009674968242645	0.2502675704956054	2.761264404296875	1.185222259521484	0.2445604553222656	2.7780546875	1.324447692871094	0.2517181243896484	2.806308227539063	1.535760284423828	0.2703607330322266	2.794954223632812	1.499165756225586	0.2996578216552734	2.775512451171875	1.460958297729492	0.4330712585449219	2.852828247070312	1.242756759643555	0.5757850036621094	2.681908203125	1.170682876586914	0.4522388916015625	2.638652587890625	1.132884162902832	0.3772654876708984	2.628396484375	1.171867797851562	0.3049344635009765	2.652699951171875	1.175984634399414	0.3333963928222656	2.810286254882812	1.502205017089844	0.2354674911499023	2.836693481445312	1.492978713989258	0.1090313491821289	2.96544189453125	1.325849578857422	-0.0713631477355957	2.811799560546875	1.181024406433105	0.02197484397888183	2.774384155273437	1.133999542236328	0.09970646286010743
253	8.4	2.763156494140625	1.01125736951828	0.2529544143676758	2.761760620117188	1.186918609619141	0.2477787170410156	2.777535034179687	1.326329238891601	0.2552528991699219	2.80812841796875	1.53743359375	0.2735579071044922	2.795845947265625	1.50108349609375	0.3027965087890625	2.773781860351562	1.46086083984375	0.4351168518066406	2.844649169921875	1.235981460571289	0.5699048156738281	2.679729736328125	1.178755111694336	0.4258706665039063	2.6329052734375	1.129146514892578	0.3659594879150391	2.628021118164062	1.175300651550293	0.3138685607910157	2.637675659179687	1.170126129150391	0.3081871337890625	2.812247314453125	1.503680801391602	0.238867805480957	2.838645141601563	1.496147338867188	0.1121796989440918	2.964265869140625	1.327332229614258	-0.06897578048706055	2.810684204101562	1.183358642578125	0.02558398818969727	2.775607055664063	1.13494554901123	0.1027360305786133
254	8.433333000000001	2.763560424804687	1.012760540485382	0.2556077728271484	2.763261474609375	1.188717300415039	0.249687858581543	2.780024047851563	1.328294097900391	0.2568086242675781	2.809827026367187	1.539795135498047	0.2753662414550782	2.797165283203125	1.503372940063477	0.3044775695800781	2.771427001953125	1.462336212158203	0.43599609375	2.839930297851562	1.233206748962402	0.5641641845703125	2.678114990234375	1.182325500488281	0.412635009765625	2.632542358398438	1.127862293243408	0.3617340698242187	2.631185913085938	1.17283080291748	0.311516731262207	2.623892578125	1.167243995666504	0.2980833740234375	2.81457958984375	1.505986602783203	0.2407516784667969	2.839521240234375	1.496347290039063	0.1136276702880859	2.970888549804688	1.329034729003906	-0.06553220748901367	2.8161357421875	1.18484122467041	0.02840935325622559	2.777409423828125	1.136104148864746	0.1040513572692871
255	8.466667000000001	2.763161376953125	1.012883687019348	0.255753662109375	2.762818237304687	1.188856506347656	0.2497024612426758	2.779471801757812	1.328473846435547	0.2567015380859375	2.808903442382813	1.540079132080078	0.2750994567871093	2.79624755859375	1.503662826538086	0.3042264862060547	2.770297973632813	1.462748168945313	0.4357517242431641	2.838767456054687	1.23376887512207	0.5643835144042969	2.677313110351562	1.182603149414063	0.4125001373291016	2.631785034179687	1.128186946868897	0.3615200958251953	2.63031103515625	1.173360961914062	0.3112957153320313	2.623165283203125	1.167434432983399	0.2979141845703125	2.813772094726563	1.506234161376953	0.2405259857177734	2.838965209960937	1.496532974243164	0.1134421539306641	2.970963256835938	1.329304748535156	-0.06541755485534667	2.816322143554688	1.184880851745605	0.02839429473876953	2.777521850585938	1.136112770080566	0.1040528678894043
256	8.5	2.762331176757812	1.01252655506134	0.2605937194824219	2.761483032226562	1.188284820556641	0.2495202407836914	2.7768583984375	1.328181213378906	0.253154541015625	2.803082641601562	1.539843627929687	0.2741513671875	2.790443969726563	1.502936233520508	0.3027297821044922	2.755816528320312	1.464355590820313	0.4322096710205078	2.8314140625	1.246209548950195	0.57686279296875	2.671105834960938	1.186911247253418	0.4267174987792969	2.63508935546875	1.13111784362793	0.3678130645751953	2.62768505859375	1.177247200012207	0.3131842727661133	2.638041259765625	1.166822868347168	0.3082900085449218	2.808989624023437	1.506488922119141	0.2392981338500977	2.8417646484375	1.501351150512695	0.1138171806335449	2.97842626953125	1.333201171875	-0.06037185668945313	2.824608032226562	1.185635261535644	0.02964404487609863	2.783107543945312	1.13646021270752	0.1038776321411133
257	8.533333000000001	2.7647958984375	1.015677359580994	0.2603372116088867	2.763928955078125	1.191561401367188	0.2504600448608398	2.778775390625	1.331516403198242	0.2554894409179688	2.803619384765625	1.543478576660156	0.276551742553711	2.790452026367188	1.506552474975586	0.3049030303955078	2.752950927734375	1.470236892700195	0.4342338256835938	2.816738403320313	1.252190910339356	0.5850473632812501	2.668506225585937	1.196641426086426	0.4212799682617188	2.634156127929688	1.13552375793457	0.3651620635986328	2.623862670898437	1.182600387573242	0.3130281143188477	2.636861938476563	1.17146272277832	0.3042595977783203	2.810494506835937	1.510055084228516	0.2419499816894531	2.848213256835938	1.506656127929688	0.1177419738769531	2.988315673828125	1.338713165283203	-0.05418081283569336	2.834605102539062	1.191744354248047	0.03672318649291993	2.789436401367188	1.141859565734863	0.1081626853942871
258	8.566667000000001	2.7607734375	1.014553670883179	0.2603736801147461	2.761542846679688	1.190910133361816	0.2508509063720703	2.777629150390625	1.331066925048828	0.2565648651123047	2.801017700195312	1.543732696533203	0.27718505859375	2.78718017578125	1.506835708618164	0.3054947662353515	2.75019482421875	1.475843444824219	0.4378591918945313	2.81302587890625	1.262624786376953	0.5976576232910156	2.67325244140625	1.204025062561035	0.425559326171875	2.640009521484375	1.142407897949219	0.3717212524414062	2.621586547851563	1.189109397888183	0.3084525375366211	2.633716674804687	1.181254821777344	0.306499267578125	2.809033813476562	1.510060028076172	0.2428294982910156	2.8508447265625	1.506936340332031	0.1195283546447754	2.995811401367187	1.337602890014648	-0.04762294387817383	2.837745483398438	1.194302772521973	0.04260892486572266	2.788918212890625	1.142244285583496	0.1094303894042969
259	8.6	2.75986083984375	1.016378551483154	0.2631537780761719	2.760931518554687	1.193471328735352	0.2543440628051758	2.776905639648438	1.334166152954102	0.261134521484375	2.802107421875	1.547665161132812	0.2787828063964843	2.787462280273437	1.511206207275391	0.3075810699462891	2.7528359375	1.481255233764649	0.4418495025634765	2.801160400390625	1.265108703613281	0.6043644104003907	2.667956298828125	1.205291847229004	0.4269230651855469	2.640011962890625	1.143097412109375	0.3724828491210938	2.620214599609375	1.190380996704102	0.3097712783813477	2.633142944335938	1.181384712219238	0.3071235504150391	2.810323974609375	1.5132724609375	0.2449560165405273	2.857596801757813	1.507741012573242	0.1232029685974121	3.004142700195312	1.330593719482422	-0.03572641372680664	2.838375610351562	1.194714195251465	0.05352747344970703	2.785071411132813	1.147660621643066	0.1197127838134766
260	8.633333	2.756313842773437	1.017541430473328	0.2640484008789062	2.757998657226563	1.194872085571289	0.2566794891357422	2.77445068359375	1.335581604003906	0.2648742523193359	2.800698486328125	1.548928405761719	0.2844130554199219	2.7855546875	1.512339508056641	0.3128498077392579	2.748353759765625	1.481161010742188	0.4463688354492187	2.796716796875	1.277507171630859	0.6239519958496094	2.672846069335938	1.212451194763184	0.4411711730957031	2.666265258789062	1.164142143249512	0.3602963562011719	2.610726318359375	1.181250526428223	0.2738174743652344	2.620138671875	1.193645622253418	0.314056884765625	2.80906298828125	1.514700012207031	0.2503403091430664	2.858266845703125	1.506720397949219	0.1293475379943848	3.010565185546875	1.33388052368164	-0.0283313627243042	2.844893188476562	1.197003242492676	0.0588907470703125	2.787064086914063	1.151398147583008	0.1238568267822266
261	8.666667	2.753276245117187	1.021065682411194	0.2634375915527344	2.755554931640625	1.198923370361328	0.2586321105957031	2.771803588867187	1.339844055175781	0.2693268432617187	2.799482177734375	1.553790344238281	0.2879936981201172	2.782552490234375	1.517588073730469	0.3161270141601563	2.738622192382812	1.486706176757812	0.4480511779785156	2.778548706054687	1.281235961914063	0.6269870910644532	2.666569946289063	1.21115544128418	0.4372123260498046	2.667323852539063	1.167653511047363	0.3539508819580078	2.614258422851562	1.183809349060059	0.2672045440673828	2.62698828125	1.193244758605957	0.3057106475830078	2.809122436523437	1.518965515136719	0.2546077880859375	2.864481323242187	1.508577423095703	0.1360635833740234	3.027008544921875	1.338531585693359	-0.01629311513900757	2.856222778320312	1.202551986694336	0.06562672042846679	2.790685546875	1.16363639831543	0.1271489944458008
262	8.700000000000001	2.75445654296875	1.024854928016663	0.2643250427246094	2.75560546875	1.202753349304199	0.2600578155517578	2.77101171875	1.34372297668457	0.2715207214355468	2.803137451171875	1.557253021240234	0.2893439178466797	2.784126586914063	1.521748901367188	0.31706787109375	2.734499755859375	1.493718063354492	0.4473809204101562	2.752333129882812	1.28835546875	0.6301744995117188	2.663067260742188	1.210445335388184	0.4313607635498047	2.6633193359375	1.172652282714844	0.3467495727539063	2.621057861328125	1.186907585144043	0.2543526153564453	2.631708862304688	1.191951522827148	0.2977512969970703	2.813339111328125	1.521834625244141	0.2567275161743164	2.87313671875	1.512586822509766	0.1402822570800781	3.0475849609375	1.344581451416015	-0.001318017482757569	2.86918994140625	1.211193229675293	0.0676873893737793	2.800632202148438	1.172927917480469	0.1276560440063477
263	8.733333	2.754101196289063	1.027986680984497	0.2636068267822266	2.756136962890625	1.205769538879395	0.2627769775390625	2.771907592773438	1.346265396118164	0.2772997283935547	2.802676025390625	1.560122192382813	0.2922321472167969	2.782807861328125	1.525103118896484	0.3199222717285156	2.728653076171875	1.493780288696289	0.4476094970703125	2.738042236328125	1.295500717163086	0.6385160522460938	2.654453247070312	1.212767265319824	0.4394045867919922	2.6611015625	1.175106575012207	0.3542658233642578	2.626456176757813	1.18981600189209	0.25697998046875	2.630941772460937	1.195077690124512	0.3031009979248047	2.81414794921875	1.524138427734375	0.2606742553710938	2.877439086914062	1.511048645019531	0.1466189575195312	3.061947387695312	1.349623336791992	0.01014431476593018	2.882606689453125	1.216229164123535	0.07479716873168946	2.810062866210937	1.177546966552734	0.1304420471191406
264	8.766667	2.755275024414062	1.031125648498535	0.2610936737060547	2.756042602539063	1.209481140136719	0.2606226501464844	2.770270751953125	1.350535278320312	0.2757259216308594	2.804178100585937	1.564157775878906	0.2950594940185547	2.781742553710937	1.52917529296875	0.3210376586914062	2.717921752929688	1.501706573486328	0.4457133026123047	2.711396240234375	1.302364822387695	0.6368469848632813	2.64326025390625	1.209564445495606	0.4354552764892578	2.65936474609375	1.173700958251953	0.350584487915039	2.626012573242187	1.191623435974121	0.2530760192871094	2.629640991210938	1.190637580871582	0.2972399291992187	2.8171015625	1.528168701171875	0.2638759155273438	2.884733520507813	1.512713577270508	0.1522621231079102	3.083524536132813	1.359524139404297	0.02441173505783081	2.897589111328125	1.229225997924805	0.07842209243774415	2.819584350585937	1.195546363830566	0.1275078468322754
265	8.800000000000001	2.76063134765625	1.041769572257996	0.2533419342041016	2.761025512695313	1.220403305053711	0.2537710876464844	2.774547607421875	1.361627731323242	0.2698699493408203	2.811041625976562	1.575111053466797	0.2896753845214843	2.7869521484375	1.540578094482422	0.3149043121337891	2.717506469726563	1.51715022277832	0.4377462615966797	2.688659423828125	1.312794219970703	0.622264434814453	2.639275756835938	1.217894309997559	0.4162977600097656	2.659691284179687	1.173863677978516	0.3388868255615234	2.63502978515625	1.189606132507324	0.2382322540283203	2.634174438476562	1.195782440185547	0.2774861907958984	2.824710571289063	1.538697113037109	0.2591589508056641	2.9029189453125	1.525671005249023	0.15404443359375	3.112536499023438	1.370113296508789	0.04781435585021973	2.905526123046875	1.268053016662598	0.06862496948242187	2.847413452148437	1.273190452575684	0.05776176738739014
266	8.833333	2.7623505859375	1.043208916664124	0.2535399932861329	2.76311083984375	1.221942443847656	0.2553202056884766	2.77664794921875	1.363061370849609	0.2728834686279297	2.810186279296875	1.577086151123047	0.2927293853759766	2.786005859375	1.542310333251953	0.3175928039550782	2.71353857421875	1.521735260009766	0.4393726959228516	2.667728637695312	1.313411605834961	0.61553076171875	2.634220336914062	1.218481674194336	0.406606689453125	2.655149536132813	1.173069854736328	0.33180078125	2.640372802734375	1.191741424560547	0.2310284652709961	2.6361376953125	1.194957778930664	0.267938232421875	2.82490234375	1.540759521484375	0.2625992431640625	2.907584838867187	1.530845733642578	0.1605747909545898	3.114236083984375	1.367732879638672	0.05965130805969238	2.902671142578125	1.281723205566406	0.07395888328552246	2.848930541992187	1.293699806213379	0.05687992525100708
267	8.866667	2.763571655273437	1.043985774993896	0.2556605377197266	2.763543334960938	1.223122337341309	0.2569969329833984	2.775783813476562	1.364672012329101	0.274532485961914	2.810333740234375	1.578799224853516	0.2969931335449219	2.783953979492187	1.544243682861328	0.3200583343505859	2.702157470703125	1.524938064575195	0.4363973388671875	2.648806762695313	1.318332336425781	0.6136439514160157	2.625027954101562	1.223389762878418	0.4026535797119141	2.655975952148438	1.175886367797851	0.3314217529296875	2.640133911132812	1.19228231048584	0.2288329315185547	2.637168701171875	1.198771011352539	0.2645729827880859	2.826816162109375	1.542198608398437	0.267914306640625	2.916814331054687	1.529172256469727	0.1722368850708008	3.124185424804688	1.352410797119141	0.09826837158203125	2.91119775390625	1.277620719909668	0.07847404861450195	2.855595825195312	1.293043159484863	0.05809598112106323
268	8.9	2.763900634765625	1.042921796798706	0.2600386047363281	2.761016845703125	1.223105430603027	0.2617091979980469	2.7702548828125	1.365645858764649	0.2801165313720703	2.805378784179688	1.581303527832031	0.3003802947998047	2.776779296875	1.547313842773438	0.3223101806640625	2.686652221679688	1.528333221435547	0.4336588745117188	2.628028564453125	1.321158920288086	0.6114408264160156	2.6180478515625	1.232711547851562	0.3952283782958984	2.657343872070312	1.182075080871582	0.3315134582519531	2.641577392578125	1.195409477233887	0.2272209091186523	2.637233520507813	1.205835647583008	0.2573446960449219	2.8237861328125	1.543650360107422	0.2732942810058594	2.92160693359375	1.520221496582031	0.1871222915649414	3.135890869140625	1.340732894897461	0.1377437438964844	2.926935424804688	1.290302642822266	0.08324142265319824	2.835177490234375	1.284414855957031	0.07661929798126221
269	8.933333000000001	2.76407861328125	1.04316258430481	0.2617216033935547	2.761418090820313	1.223810768127441	0.2626573944091797	2.770337646484375	1.366805221557617	0.2805972900390625	2.80288232421875	1.583192443847656	0.3027955169677735	2.773649658203125	1.548830108642578	0.3235177307128906	2.678195922851563	1.532740814208984	0.4312053833007813	2.610869506835938	1.326683578491211	0.6084057312011719	2.606413452148438	1.23280696105957	0.393063720703125	2.655481079101563	1.184783142089844	0.3312900390625	2.642734619140625	1.201529281616211	0.2258693237304688	2.638139404296875	1.206006805419922	0.2571021728515625	2.822718017578125	1.545676513671875	0.2763361206054687	2.92332861328125	1.525500122070313	0.1925353240966797	3.137701538085937	1.342743637084961	0.1554040756225586	2.930715698242188	1.289947463989258	0.0962235221862793	2.832712646484375	1.277457962036133	0.09536103057861328
270	8.966667000000001	2.755243896484375	1.043484561920166	0.2639194183349609	2.7467177734375	1.223021026611328	0.2638661804199219	2.7483759765625	1.365979507446289	0.2789291229248047	2.783403686523438	1.580740631103516	0.3000701446533203	2.753926635742188	1.547007934570312	0.3208432312011719	2.6578251953125	1.533955932617187	0.4272833251953125	2.591037231445312	1.325462020874023	0.5993677978515625	2.587417358398437	1.23482315826416	0.3840297241210938	2.650389404296875	1.185734268188477	0.3362523651123047	2.631428955078125	1.199067962646484	0.2304367904663086	2.63147021484375	1.201563484191895	0.2541135711669922	2.802650756835937	1.543124603271484	0.2739016571044922	2.897431396484375	1.526982360839844	0.1852264022827148	3.07483984375	1.311905792236328	0.1529741744995117	2.873773681640625	1.287556381225586	0.1019869689941406	2.779493774414062	1.269431259155273	0.08483883285522462
271	9	2.755684448242187	1.042257326126099	0.2647456512451172	2.74584521484375	1.222026115417481	0.2639723815917969	2.745869750976563	1.365314086914063	0.2783891448974609	2.779956420898437	1.580724639892578	0.2988909454345703	2.74978466796875	1.547047302246094	0.3189616546630859	2.648447998046875	1.534167053222656	0.4208194427490234	2.57244580078125	1.326960968017578	0.5913900756835937	2.582993286132813	1.231860618591309	0.3777463531494141	2.654724365234375	1.186878868103027	0.3346314086914063	2.63069384765625	1.1972080078125	0.2289841842651367	2.632467529296875	1.199321899414063	0.249920166015625	2.800156127929688	1.542852966308594	0.2736860809326172	2.897974609375	1.525631195068359	0.1880978927612305	3.070122436523437	1.306680961608887	0.1594320068359375	2.869379028320313	1.28208765411377	0.09799247360229492	2.775395263671875	1.265175315856934	0.08239591217041016
272	9.033333000000001	2.762766967773437	1.042124044418335	0.274048583984375	2.749790283203125	1.22152864074707	0.2685944519042969	2.746009033203125	1.364970291137695	0.2797997131347656	2.775267700195312	1.580977508544922	0.2997936248779297	2.744634521484375	1.547013275146484	0.3185365295410156	2.63677001953125	1.533693756103516	0.4133589477539062	2.551689697265625	1.327087615966797	0.580069305419922	2.577504150390625	1.22999568939209	0.36882080078125	2.662115966796875	1.196488410949707	0.3354644775390625	2.633135620117187	1.193980628967285	0.2309467849731445	2.63804931640625	1.199220664978027	0.2471830291748047	2.797438232421875	1.543234222412109	0.276155776977539	2.896372680664062	1.529758651733399	0.1926569442749023	3.067919921875	1.308891662597656	0.1719424819946289	2.867274658203125	1.280011970520019	0.1123461074829102	2.769067138671875	1.268742721557617	0.1005006618499756
273	9.066667000000001	2.776387817382813	1.040888008117676	0.2782904815673828	2.762423950195313	1.220677833557129	0.2694513092041015	2.756587768554687	1.364560668945312	0.2795836029052734	2.778986083984375	1.582010559082031	0.3003411865234375	2.747204223632813	1.547410491943359	0.3162139587402344	2.63122021484375	1.533369232177734	0.4015462646484375	2.534830444335937	1.324103363037109	0.5599076232910156	2.585258666992187	1.2287119140625	0.3515350341796875	2.674748291015625	1.197315292358399	0.3294469909667969	2.642681274414063	1.188586952209473	0.2255278701782227	2.648825317382812	1.199582389831543	0.2332588653564453	2.804398071289063	1.544467681884766	0.2794461975097656	2.915513549804688	1.538731384277344	0.2081287078857422	3.102110107421875	1.326209259033203	0.194060188293457	2.902830322265625	1.285896263122559	0.1209810523986816	2.8044873046875	1.255700431823731	0.1066993503570557
274	9.1	2.77985693359375	1.04078747177124	0.2802157592773438	2.764875732421875	1.219962417602539	0.2717276763916016	2.757540161132813	1.363352813720703	0.2815938873291016	2.777012451171875	1.580476776123047	0.3018601531982422	2.74480712890625	1.545825927734375	0.3162351684570313	2.624052124023438	1.531892486572266	0.393884262084961	2.516973266601562	1.323307601928711	0.5447803955078125	2.579945190429688	1.222922378540039	0.343037353515625	2.670949951171875	1.19354035949707	0.3269795989990235	2.65127734375	1.186932556152344	0.2201709899902344	2.655236572265625	1.200850410461426	0.2308818283081055	2.8037158203125	1.543114654541016	0.282673812866211	2.916781616210938	1.535301788330078	0.2170147247314453	3.10923193359375	1.328656845092774	0.2151986083984375	2.916896728515625	1.276096542358399	0.1283409461975098	2.819276733398437	1.252504302978516	0.1196212272644043
275	9.133333	2.7903857421875	1.04228073310852	0.2832469329833984	2.774128784179688	1.220858863830566	0.2722674865722656	2.765241821289062	1.363851623535156	0.2823943023681641	2.778915893554688	1.581191192626953	0.3015389404296875	2.746197509765625	1.546171813964844	0.3133536376953125	2.621378295898437	1.535210968017578	0.3842496795654297	2.503522583007812	1.322330062866211	0.5193065490722657	2.590340209960937	1.22032103729248	0.3280561828613281	2.6824072265625	1.192491638183594	0.3162524566650391	2.663536743164062	1.188446495056152	0.2091765899658203	2.667254028320313	1.202006309509277	0.216905143737793	2.80787646484375	1.544166290283203	0.2853608245849609	2.929726684570312	1.540438598632813	0.2349697647094727	3.130094848632813	1.34243733215332	0.240592903137207	2.946211547851562	1.293614181518555	0.1402288284301758	2.849717407226563	1.268404113769531	0.1264415626525879
276	9.166667	2.793016479492187	1.037832089424133	0.2838462066650391	2.776484375	1.215306762695312	0.271910400390625	2.767090209960938	1.357462631225586	0.2821925506591797	2.775842407226563	1.574105316162109	0.2988833923339844	2.743522216796875	1.538802429199219	0.3098044586181641	2.616283935546875	1.530108673095703	0.3747911224365235	2.492982543945312	1.317638748168945	0.5023694152832031	2.588501342773437	1.215065734863281	0.3170732421875	2.681415283203125	1.190141136169434	0.3102460479736328	2.673701049804688	1.189070449829102	0.2023481521606446	2.673169799804687	1.199829292297363	0.2106700057983398	2.805953979492188	1.537634735107422	0.2844304504394531	2.929592163085938	1.532879119873047	0.2393279495239258	3.130526489257813	1.338962921142578	0.2419049682617188	2.94246875	1.291328315734863	0.1503965835571289	2.84578271484375	1.27098201751709	0.1311549987792969
277	9.200000000000001	2.793261962890625	1.034320737838745	0.28364892578125	2.7754921875	1.211180603027344	0.2708165435791016	2.764681640625	1.352855834960938	0.2814237213134766	2.77072705078125	1.569248260498047	0.2946748657226562	2.738268798828125	1.533947570800781	0.3045330200195313	2.60748974609375	1.524608367919922	0.36114404296875	2.483120239257812	1.312057144165039	0.4859949493408203	2.591254272460938	1.21231566619873	0.3070368347167969	2.684403198242188	1.190265678405762	0.298452392578125	2.6816357421875	1.188392211914063	0.1907146911621094	2.678127319335938	1.197753791809082	0.2021015548706055	2.801768310546875	1.532899780273437	0.2824505767822265	2.926387573242188	1.526119903564453	0.2414106979370117	3.1133720703125	1.326472503662109	0.2363398361206055	2.923119750976563	1.287536308288574	0.151286319732666	2.82594970703125	1.264714653015137	0.1300534934997559
278	9.233333	2.799660766601562	1.031213207244873	0.2795046997070312	2.78192431640625	1.207673561096192	0.2675590515136719	2.7706201171875	1.348945785522461	0.2779566802978516	2.775277221679687	1.564631011962891	0.2894281311035156	2.742716186523437	1.529430297851563	0.2983878936767578	2.6091640625	1.516689346313477	0.3461304473876953	2.48463330078125	1.306650329589844	0.4731862335205078	2.60135986328125	1.211408966064453	0.2984023895263672	2.693595825195312	1.192308319091797	0.2872560729980469	2.692373046875	1.190180656433105	0.1796453628540039	2.687382080078125	1.197774185180664	0.1926591567993164	2.806804321289063	1.528437072753906	0.2787038116455078	2.931041137695312	1.520713729858398	0.2378301162719726	3.137768961588542	1.347048716227214	0.2432974497477214	2.9642509765625	1.252225646972656	0.1375297342936198	2.85430517578125	1.251619171142578	0.1152417526245117
279	9.266667	2.805760864257812	1.024079681396485	0.2798650970458985	2.788144165039062	1.200753952026367	0.2688448486328125	2.776354125976563	1.342040985107422	0.2798963165283203	2.78021533203125	1.557891998291016	0.2933554992675781	2.74723388671875	1.522552459716797	0.3003247985839844	2.611328857421875	1.508650833129883	0.3406100616455078	2.488503784179688	1.298131408691406	0.4684394226074219	2.600817016601563	1.202574745178223	0.290542953491211	2.694234130859375	1.185540596008301	0.2890961761474609	2.696473388671875	1.186685485839844	0.1814008178710937	2.692533813476563	1.194660064697266	0.1900268173217773	2.812319458007813	1.521766174316406	0.2839905242919922	2.939882080078125	1.514260208129883	0.2546108093261719	3.144294026692708	1.336482950846354	0.2705917256673177	2.980849283854166	1.24878970336914	0.1369800160725911	2.870721069335938	1.259298728942871	0.1046772193908691
280	9.300000000000001	2.813541015625	1.023026765823364	0.2772366638183594	2.795481689453125	1.199767738342285	0.263959457397461	2.783175048828125	1.341399108886719	0.27235498046875	2.789662353515625	1.557111572265625	0.290777587890625	2.756098754882812	1.522027862548828	0.2965347137451172	2.618474365234375	1.508162002563477	0.3315686798095703	2.489608276367187	1.295070663452148	0.4499539489746094	2.614850463867187	1.195350204467773	0.2827475738525391	2.70584326171875	1.182913146972656	0.280219856262207	2.713864990234375	1.187467086791992	0.1732102813720703	2.704095458984375	1.195505699157715	0.1818645095825195	2.82145263671875	1.520724426269531	0.28098828125	2.948865844726563	1.513335556030273	0.2502349853515625	3.138684488932292	1.322396626790365	0.2795096842447917	2.985994873046875	1.253001424153646	0.1172749926249186	2.876991821289062	1.258189468383789	0.09413628768920898
281	9.333333	2.818576049804688	1.023710632324219	0.279054183959961	2.800818725585938	1.200079734802246	0.2647117156982422	2.788293334960938	1.341504516601562	0.2720830535888672	2.794214111328125	1.556450958251953	0.2960376586914062	2.760402099609375	1.521362823486328	0.2992200164794921	2.621401611328125	1.505150573730469	0.3259376068115234	2.485072265625	1.291677825927734	0.4338956298828125	2.623042724609375	1.198101005554199	0.273759033203125	2.712528564453125	1.183841316223144	0.27881494140625	2.728499755859375	1.187798858642578	0.1733019638061524	2.716822631835937	1.20040754699707	0.1797754516601562	2.826335571289063	1.520270477294922	0.287003173828125	2.955508544921875	1.513236877441406	0.2663612213134766	3.134608276367187	1.306835876464844	0.3039024658203125	2.973464233398437	1.301697471618652	0.1527208251953125	2.875811401367187	1.310917449951172	0.1259671096801758
282	9.366667	2.822060424804687	1.021313834190368	0.2757830200195313	2.804252563476562	1.197245002746582	0.2607715301513672	2.79167626953125	1.338403656005859	0.2674300842285157	2.797449096679688	1.552972991943359	0.2905455627441406	2.763699951171875	1.517967437744141	0.2937086181640625	2.624770751953125	1.501008209228516	0.3187430877685547	2.489256713867188	1.286173431396485	0.4231090240478516	2.630084106445312	1.194890121459961	0.2648580017089843	2.719421997070312	1.180320198059082	0.2697134628295899	2.737107177734375	1.184222915649414	0.1651882095336914	2.724896484375	1.197383377075195	0.172384162902832	2.829547119140625	1.516843002319336	0.2818054504394532	2.9584990234375	1.509302642822266	0.2619376220703125	3.129865071614583	1.299087677001953	0.305247314453125	2.984965087890625	1.25999653116862	0.1311924692789714	2.885040283203125	1.299501846313477	0.101842472076416
283	9.4	2.827444946289063	1.015959244728089	0.2755212707519531	2.80947802734375	1.192125602722168	0.2604873809814453	2.79673193359375	1.333476043701172	0.2670414733886719	2.801561645507813	1.548334716796875	0.2907197265625	2.767883422851563	1.513141082763672	0.2936180419921875	2.628436767578125	1.493909530639648	0.3149270629882812	2.487136840820312	1.279702377319336	0.4135204467773438	2.6350634765625	1.190272682189941	0.2602367401123047	2.723655395507812	1.174611450195313	0.265514289855957	2.743441528320313	1.179095306396484	0.1612492828369141	2.731515014648437	1.193958351135254	0.1698820877075195	2.833890502929687	1.512292892456055	0.2820621795654297	2.962148681640625	1.500633972167969	0.259109619140625	3.122426839192709	1.276017537434896	0.2793608957926432	2.974547281901042	1.236257944742839	0.102980904897054	2.903560302734375	1.302042358398438	0.06989412879943849
284	9.433333000000001	2.83673388671875	1.00974937748909	0.2757474670410156	2.81953076171875	1.185289199829102	0.2613387145996093	2.806406005859375	1.326097732543945	0.2655845642089844	2.809676391601562	1.539941802978515	0.2906922912597656	2.77627197265625	1.504701843261719	0.2926998901367188	2.636604125976563	1.488065475463867	0.3087898406982422	2.491675048828125	1.273413970947266	0.3966122283935547	2.648943603515625	1.189211410522461	0.2514486999511719	2.733809204101562	1.170322357177734	0.2581480484008789	2.760830078125	1.180956115722656	0.1564751663208008	2.748039672851562	1.19303581237793	0.1643876266479492	2.84220849609375	1.504269332885742	0.28244677734375	2.969498168945313	1.491755355834961	0.2574242401123047	3.12505859375	1.266580708821614	0.2589132639567057	2.969314453125	1.228879252115885	0.08976958020528157	2.876904907226562	1.265770919799805	0.07458901977539062
285	9.466667000000001	2.838933349609375	1.006077585386112	0.2767865600585938	2.820769409179688	1.181127616882324	0.2637937774658203	2.806805419921875	1.321494338989258	0.2670126190185547	2.81322021484375	1.53457958984375	0.2930562133789062	2.779227661132812	1.500027648925781	0.2939900665283203	2.639398071289063	1.48260871887207	0.3048678741455078	2.49086572265625	1.26635164642334	0.3775288391113281	2.662185424804687	1.185386428833008	0.2491125717163086	2.7449404296875	1.16535090637207	0.2503250274658203	2.776238891601563	1.175083236694336	0.1505487327575684	2.757702392578125	1.192442779541016	0.160987190246582	2.845239135742188	1.498458267211914	0.2855742034912109	2.971681518554687	1.481519470214844	0.260952392578125	3.138890625	1.267891227722168	0.2749064865112305	2.974226684570312	1.275059562683105	0.1179148674011231	2.873122314453125	1.286296226501465	0.1113273086547852
286	9.5	2.8419345703125	0.9980129930973054	0.2754717559814453	2.824394409179687	1.173082191467285	0.2629327087402344	2.810958251953125	1.313471618652344	0.2654954833984375	2.819380249023437	1.526768280029297	0.2885619201660156	2.785110473632812	1.492535232543945	0.2901892700195313	2.64511962890625	1.477308929443359	0.3000203857421875	2.492696899414063	1.263863418579102	0.3699547729492187	2.668430786132812	1.184886276245117	0.2473563766479492	2.746342041015625	1.158961090087891	0.2474973373413086	2.78061181640625	1.172391609191894	0.1489273643493652	2.768303955078125	1.181481872558594	0.1638988647460937	2.851024291992188	1.490285202026367	0.281371826171875	2.97591552734375	1.470536636352539	0.2516053924560547	3.144270263671875	1.258388084411621	0.2696619186401367	2.980335693359375	1.270393989562988	0.1110377807617187	2.879674072265625	1.279119590759277	0.1028874320983887
287	9.533333000000001	2.845155029296875	0.9946663041114807	0.2734743347167969	2.827209350585937	1.170130989074707	0.2644798431396485	2.8131318359375	1.310644271850586	0.2653505859375	2.820585205078125	1.524112640380859	0.2894742889404297	2.78636328125	1.489721313476563	0.2905082550048828	2.646115112304687	1.472944305419922	0.2981622467041016	2.492903442382812	1.259743286132812	0.3666579437255859	2.671457763671875	1.183912132263184	0.2467962036132813	2.749896118164062	1.158413795471191	0.2393649444580078	2.789733032226562	1.171688270568848	0.1429499168395996	2.77112353515625	1.17800756072998	0.1598845138549805	2.852475463867187	1.487722244262695	0.28253173828125	2.977818237304688	1.466278472900391	0.2544945373535156	3.146323486328125	1.252670417785644	0.2672342224121094	2.980239990234375	1.270051963806152	0.1110998077392578	2.880327270507812	1.281890586853027	0.09708477401733398
288	9.566667000000001	2.84425537109375	0.9919101748466492	0.2705149688720703	2.825867919921875	1.167183715820312	0.2621430358886719	2.811532104492187	1.307535202026367	0.2634215393066406	2.817956420898438	1.520912353515625	0.2866607513427735	2.783953002929688	1.486379348754883	0.2879733734130859	2.6439072265625	1.469873718261719	0.2985925445556641	2.495490966796875	1.253309440612793	0.36502099609375	2.672647705078125	1.178889030456543	0.2434901428222656	2.751658569335937	1.154980674743652	0.234934829711914	2.792979370117187	1.170673072814941	0.1394723243713379	2.771232666015625	1.175459411621094	0.1556341857910156	2.84997802734375	1.484702590942383	0.2797302551269532	2.97461328125	1.462354110717774	0.2499977416992188	3.140661702473958	1.248306854248047	0.2648994547526042	3.004600219726563	1.241040542602539	0.06829956245422364	2.905183349609375	1.262713592529297	0.07609573364257813
289	9.6	2.842854125976563	0.9857683162689209	0.2677784423828125	2.825896850585937	1.160674026489258	0.2608596649169922	2.812695434570313	1.300642196655273	0.2629473266601562	2.81966650390625	1.513717834472656	0.2815397186279297	2.785710205078125	1.47943132019043	0.2836922454833984	2.645858154296875	1.466037887573242	0.2942233428955078	2.495758178710938	1.252928482055664	0.3644942932128906	2.669080200195312	1.171775161743164	0.2430903549194336	2.74630859375	1.141903316497803	0.2382185440063476	2.793498901367188	1.15124341583252	0.1466351928710938	2.77167236328125	1.165323532104492	0.1618324661254883	2.851466796875	1.477405639648437	0.2753012237548829	2.976539428710938	1.455802673339844	0.2492609558105469	3.143591634114583	1.243092946370443	0.2544927673339843	3.013142578125	1.220897476196289	0.05221893310546875	2.915045654296875	1.245119247436524	0.0579694652557373
290	9.633333	2.843661743164063	0.9829028129577637	0.2691079406738281	2.8275830078125	1.157790580749512	0.2609711151123047	2.815122924804688	1.297763580322266	0.2642176361083984	2.82239697265625	1.510900268554688	0.2810503387451172	2.788398315429688	1.476706253051758	0.28345068359375	2.648427856445313	1.465527053833008	0.2943942718505859	2.496849975585937	1.253330543518066	0.3630848999023437	2.671316772460937	1.171140159606934	0.2449240036010742	2.74921044921875	1.141031192779541	0.2400926284790039	2.798872924804687	1.139441284179687	0.1512654037475586	2.773846557617188	1.156508716583252	0.1674145965576172	2.854137329101563	1.474492279052734	0.2751462860107422	2.978724731445312	1.453135330200195	0.2470952453613282	3.14662060546875	1.242624155680339	0.251774907430013	3.018910888671875	1.209612243652344	0.04784278392791748	2.921750122070312	1.23598616027832	0.05142375183105469
291	9.666667	2.845929321289063	0.9837093734741211	0.2713316497802735	2.829661743164062	1.158837646484375	0.2634581756591797	2.817043212890625	1.298948760986328	0.2677930908203125	2.825162353515625	1.512216918945313	0.2863361663818359	2.790899780273437	1.478149368286133	0.2878483734130859	2.650655517578125	1.466965347290039	0.298150390625	2.498246459960938	1.253868965148926	0.3646471252441407	2.674985961914063	1.170262832641602	0.250022102355957	2.750826171875	1.139874061584473	0.2445363464355469	2.801064575195312	1.13295906829834	0.1577779922485352	2.771487182617188	1.149449413299561	0.1698955154418945	2.856847290039062	1.475623031616211	0.2807587432861328	2.9828310546875	1.455625701904297	0.2575580291748047	3.163138061523437	1.25250756072998	0.2692250442504883	3.022413736979166	1.247468877156576	0.08540663146972656	2.929540405273437	1.245485374450684	0.0938873062133789
292	9.700000000000001	2.843633422851562	0.9796144218444824	0.2677547607421875	2.827472412109375	1.154592315673828	0.2597103576660156	2.815014404296875	1.294592697143555	0.2644976959228516	2.822414916992187	1.507840316772461	0.2814628601074219	2.788344848632812	1.473657196044922	0.2836453094482422	2.6484990234375	1.462118026733398	0.2969335327148437	2.499371826171875	1.247566543579102	0.3660937957763671	2.675305541992188	1.164189361572266	0.25074609375	2.74990869140625	1.132237159729004	0.2460049667358399	2.796946899414062	1.122623264312744	0.1579992370605469	2.771283325195313	1.143910575866699	0.1706064453125	2.854172119140625	1.471384033203125	0.275735107421875	2.979444702148437	1.450724624633789	0.2497083435058594	3.151087890625	1.244095703125	0.2733223419189453	3.029997924804687	1.209483459472656	0.069084379196167	2.933433959960937	1.233857894897461	0.07664107704162598
293	9.733333	2.84594970703125	0.9807428598403931	0.271633056640625	2.828905395507813	1.15573503112793	0.263548599243164	2.81583740234375	1.29576025390625	0.2682681579589844	2.821152954101563	1.509133209228516	0.2856655883789062	2.787406616210937	1.474595474243164	0.2878126068115234	2.647427490234375	1.464000183105469	0.3012511749267578	2.501399291992187	1.247016494750977	0.3701439819335938	2.677414184570313	1.16502303314209	0.2541381225585937	2.7482373046875	1.130423564910889	0.2501352157592773	2.799760131835938	1.116019348144531	0.1667295837402344	2.767820922851563	1.137123954772949	0.1748006591796875	2.853279418945313	1.472986740112305	0.2798308258056641	2.97863671875	1.45407795715332	0.2529978179931641	3.163179321289062	1.257254600524902	0.2741436233520508	3.019189778645833	1.260244328816732	0.09766448465983073	2.927634887695313	1.244397453308105	0.1081049957275391
294	9.766667	2.8461923828125	0.9804092502593994	0.2689629364013671	2.829587158203125	1.155215377807617	0.2607166442871094	2.816851684570312	1.295085433959961	0.2657460327148438	2.822758911132812	1.508478073120117	0.2792176208496094	2.788998168945312	1.474105743408203	0.2822255249023438	2.649495361328125	1.463626388549805	0.2982555541992188	2.502627685546875	1.24842431640625	0.3698814544677734	2.67266455078125	1.156687202453613	0.2495597915649414	2.752895751953125	1.133116474151611	0.2460056457519531	2.806520874023438	1.118411231994629	0.1694828720092774	2.765420654296875	1.137029140472412	0.1719996490478516	2.85471826171875	1.47219709777832	0.2738184204101562	2.980736450195312	1.454862609863281	0.2498873596191406	3.16678369140625	1.25883186340332	0.275530288696289	3.025763346354167	1.266480346679687	0.0976018269856771	2.932678466796875	1.248258255004883	0.09933967590332031
295	9.800000000000001	2.84324658203125	0.9790588703155517	0.2701985321044922	2.827639404296875	1.153931015014648	0.2601317291259766	2.815717529296875	1.29385417175293	0.2666512451171875	2.820722900390625	1.507252593994141	0.2807208251953125	2.787107788085938	1.472724411010742	0.2837252197265625	2.647681396484375	1.461477432250977	0.2999279327392578	2.504009155273438	1.246289512634277	0.37624365234375	2.672219604492188	1.156210807800293	0.2526007232666015	2.751890380859375	1.132374294281006	0.2498146438598633	2.805702026367188	1.11645715713501	0.1747658843994141	2.763550537109375	1.13574089050293	0.1752933044433594	2.85284130859375	1.471120300292969	0.2751272277832031	2.978990112304688	1.45485285949707	0.2509042358398438	3.159202270507812	1.254925849914551	0.2668696899414063	3.00651513671875	1.26657926940918	0.1023873799641927	2.918407592773438	1.241757270812988	0.1095981292724609
296	9.833333	2.843129272460938	0.9784750900268555	0.271845947265625	2.827623413085937	1.153587120056152	0.26055810546875	2.815847412109375	1.293784271240234	0.2666274108886719	2.820497314453125	1.50762922668457	0.2798355560302734	2.786866943359375	1.473003555297852	0.282858154296875	2.647321044921875	1.461803497314453	0.3002296295166015	2.503847045898437	1.245968223571778	0.3769190979003906	2.673342529296875	1.156326965332031	0.2537201843261719	2.753440673828125	1.132825782775879	0.2505194702148437	2.805458374023437	1.11720337677002	0.1750368499755859	2.764005737304688	1.134168689727783	0.1743959121704102	2.852740600585937	1.471455352783203	0.27451318359375	2.979954956054687	1.45536164855957	0.2547703399658203	3.160843383789063	1.254355575561524	0.2679030685424805	3.007956380208334	1.267512990315755	0.1021463114420573	2.92043212890625	1.241619567871094	0.1091010437011719
297	9.866667	2.842669067382813	0.9783962039947509	0.2708499298095703	2.827299438476563	1.153398597717285	0.2601100921630859	2.8156474609375	1.293477600097656	0.2662779541015625	2.819056884765625	1.507142791748047	0.2793859100341797	2.785677734375	1.472345977783203	0.2825504150390625	2.64630908203125	1.461282989501953	0.3004434051513672	2.505470458984375	1.245475051879883	0.3802546997070312	2.672074829101562	1.155938903808594	0.2542255935668946	2.752691040039062	1.132731334686279	0.2498674087524414	2.804920288085937	1.116749092102051	0.1745218353271484	2.761439453125	1.133412494659424	0.1732860412597656	2.851467651367187	1.47120100402832	0.2739524078369141	2.978530883789062	1.456345901489258	0.2527218170166016	3.161226196289062	1.259849487304687	0.2728817749023438	3.009228190104167	1.268346232096354	0.1061018625895182	2.922783081054687	1.239763519287109	0.111548526763916
298	9.9	2.844618408203125	0.9785459842681885	0.271436538696289	2.829185180664062	1.153615058898926	0.2599635467529297	2.817387451171875	1.29375830078125	0.2666290893554688	2.82009326171875	1.507621612548828	0.2790618133544922	2.786797607421875	1.472704376220703	0.2822584228515625	2.647479125976562	1.460773498535156	0.3004844818115234	2.5058544921875	1.245456008911133	0.3805463256835938	2.673710083007812	1.156370040893555	0.2552788162231445	2.754299560546875	1.133224658966065	0.2511617202758789	2.804718017578125	1.11717276763916	0.1755934906005859	2.76185009765625	1.128705478668213	0.1716574401855469	2.852648803710937	1.471741653442383	0.2738215484619141	2.97993359375	1.456315383911133	0.2540068511962891	3.158847412109375	1.254909393310547	0.2700230102539063	3.00807958984375	1.266400400797526	0.1034590403238932	2.920988891601563	1.240263275146484	0.108775821685791
299	9.933333000000001	2.841019897460938	0.976885274887085	0.2741271209716797	2.8258466796875	1.151692085266113	0.2630390167236328	2.81446484375	1.291640243530273	0.2692939453125	2.81502197265625	1.505296142578125	0.2784213256835937	2.78227783203125	1.470154983520508	0.2829097595214844	2.643595458984375	1.456801391601563	0.3033879089355469	2.503880615234375	1.244665985107422	0.3962041320800781	2.664158203125	1.152585548400879	0.2630464477539063	2.746649047851562	1.133031322479248	0.2586318588256836	2.794327880859375	1.122439392089844	0.1799092025756836	2.759059448242187	1.136047424316406	0.1745287780761719	2.847784790039062	1.469742065429688	0.2729740447998047	2.974223754882813	1.455180114746094	0.2492333755493164	3.1545205078125	1.255386726379395	0.2777127075195313	3.009009114583333	1.253869247436523	0.1010582173665365	2.925166381835937	1.237982139587402	0.1212888870239258
300	9.966667000000001	2.8386787109375	0.9770425958633423	0.2730344543457031	2.825347778320312	1.152425788879395	0.2622571258544922	2.815434326171875	1.292842514038086	0.2677169189453125	2.816994262695312	1.507032455444336	0.2760542144775391	2.784025634765625	1.471973724365234	0.2807725067138672	2.6453232421875	1.457176910400391	0.3020504760742188	2.504841186523437	1.245888618469238	0.3967605743408203	2.662829956054687	1.148967475891113	0.2636070709228516	2.745371826171875	1.130185901641846	0.2591944580078125	2.79186376953125	1.122657733917236	0.1795005035400391	2.757697265625	1.13424995803833	0.1745837173461914	2.849655395507813	1.471226715087891	0.2706426391601562	2.97693310546875	1.457953475952148	0.2505977096557617	3.147553304036458	1.249207977294922	0.2884019063313802	3.023429565429687	1.228417549133301	0.09165147399902343	2.927109741210938	1.232762596130371	0.107633358001709
301	10	2.839792236328125	0.9787306909561158	0.2750929412841797	2.8249091796875	1.154089263916016	0.2612149047851562	2.813917358398438	1.294705078125	0.2668783569335937	2.815109375	1.509267333984375	0.2760346984863281	2.782173217773438	1.474066040039062	0.2808557586669922	2.643545654296875	1.457937042236328	0.3033679504394531	2.5058466796875	1.245819328308106	0.401938705444336	2.661435913085938	1.150685409545898	0.2639785919189453	2.74363818359375	1.13181241607666	0.2585374603271484	2.789503051757813	1.12473388671875	0.1773769683837891	2.755416259765625	1.135328643798828	0.1734983062744141	2.8478740234375	1.473473709106445	0.2702517852783203	2.975242431640625	1.459240203857422	0.2494167175292969	3.14921435546875	1.252014625549316	0.2659661331176758	3.007349527994792	1.248185562133789	0.0808935801188151	2.922534912109375	1.235745658874512	0.1049043960571289
302	10.033333	2.831172119140625	0.9741808109283447	0.2770677032470703	2.817100219726562	1.148990676879883	0.2602145385742187	2.806878295898438	1.289426834106445	0.2646195831298828	2.808191650390625	1.503651840209961	0.2723692321777343	2.775405029296875	1.468542938232422	0.2778865661621094	2.637897705078125	1.453915252685547	0.3060138244628906	2.502439208984375	1.245203414916992	0.4146918182373047	2.646972412109375	1.145385810852051	0.2680971527099609	2.73478271484375	1.129982238769531	0.2677513198852539	2.7612919921875	1.12513646697998	0.1706352081298828	2.7379384765625	1.137228866577149	0.1735057754516602	2.840796142578125	1.467890579223633	0.2663476409912109	2.967101806640625	1.451769027709961	0.2425234222412109	3.15140234375	1.253269569396973	0.2747941741943359	3.011042114257813	1.273920989990234	0.0960406379699707	2.914061767578125	1.286331268310547	0.1078478317260742
303	10.066667	2.827984130859375	0.9741587915420532	0.2800953216552735	2.812263549804688	1.149183387756348	0.2652041625976562	2.800893920898437	1.289573501586914	0.2716632690429688	2.800955444335937	1.504143966674805	0.2760773162841797	2.768531005859375	1.468860244750976	0.2829956970214844	2.631905639648437	1.453973358154297	0.3150775909423829	2.497758666992187	1.248691864013672	0.4343149108886719	2.633693603515625	1.146692192077637	0.2807129516601563	2.72194091796875	1.130260025024414	0.2814501876831055	2.742451782226563	1.123559459686279	0.1816501846313477	2.72337939453125	1.134938503265381	0.1845632247924805	2.83366552734375	1.468477081298828	0.2697532958984375	2.959069702148438	1.452227249145508	0.2411575546264648	3.133237670898438	1.246461647033692	0.2799433975219727	2.9853330078125	1.26790592956543	0.1061670761108398	2.899900146484375	1.298276596069336	0.09544911193847656
304	10.1	2.82004931640625	0.975612774848938	0.27864892578125	2.805359497070313	1.152054763793945	0.2661702728271484	2.795304321289063	1.293340774536133	0.2746972045898438	2.794703002929687	1.509331420898437	0.2769061431884766	2.762217041015625	1.47376252746582	0.2843512115478516	2.625465454101563	1.459147964477539	0.3201970062255859	2.495719848632812	1.255473487854004	0.4505101470947266	2.623416381835938	1.150585014343262	0.2899714202880859	2.713209106445313	1.134032958984375	0.2846431121826172	2.72738427734375	1.126928741455078	0.18394775390625	2.70593701171875	1.137211486816406	0.186113395690918	2.827703002929687	1.473501724243164	0.2707962341308594	2.955411010742187	1.459358123779297	0.2505792999267578	3.147020629882813	1.271367156982422	0.2998024826049805	3.004974731445312	1.28222248840332	0.1204341125488281	2.924075073242188	1.312854293823242	0.1095926513671875
305	10.133333	2.811834838867187	0.9751484537124633	0.2765765991210938	2.798197998046875	1.152657470703125	0.2672557067871094	2.789839599609375	1.294564666748047	0.2771928100585938	2.788255615234375	1.511382522583008	0.2743099517822266	2.756268920898437	1.475714813232422	0.2844114685058594	2.621218994140625	1.462009048461914	0.3288552093505859	2.494421142578125	1.261819046020508	0.4700758819580078	2.609743896484375	1.151522537231445	0.3024260711669922	2.698434692382812	1.132402816772461	0.2887027435302734	2.709069458007813	1.123207168579102	0.1862126770019531	2.689850341796875	1.13284521484375	0.1957074737548828	2.821194702148437	1.47542807006836	0.2672147827148438	2.948001708984375	1.458609481811523	0.240604606628418	3.139933227539062	1.270299194335938	0.2905269012451172	3.018314208984375	1.250932647705078	0.1168199806213379	2.918089477539063	1.277158828735351	0.09004857635498048
306	10.166667	2.802466430664063	0.9796790895462035	0.2763907775878907	2.789102172851562	1.157400978088379	0.2666570434570312	2.782165771484375	1.299409271240234	0.2787010040283203	2.782021240234375	1.516392791748047	0.2751294555664062	2.750098999023438	1.480944351196289	0.2864491729736328	2.617308227539063	1.468044418334961	0.3377991638183594	2.49389306640625	1.271690490722656	0.4880191192626953	2.597677124023438	1.153183692932129	0.3181422271728516	2.683876831054688	1.132977172851563	0.2972434844970703	2.691044799804688	1.123523723602295	0.1941857452392578	2.6707548828125	1.133852592468262	0.2058482894897461	2.81448974609375	1.480167907714844	0.2670299835205078	2.941006713867187	1.462554077148438	0.2380437088012695	3.14232666015625	1.278635299682617	0.2738796768188477	3.003554606119792	1.241044209798177	0.1127100690205892	2.9159833984375	1.267789680480957	0.07272085189819336
307	10.2	2.793039306640625	0.9925789365768433	0.2679675750732422	2.777526733398437	1.168966339111328	0.2592136688232422	2.769744140625	1.310150161743164	0.2682665710449219	2.776936889648438	1.52562353515625	0.2742567291259765	2.745642211914062	1.490904006958008	0.2879384155273437	2.6212373046875	1.488393173217774	0.3564781188964844	2.507499145507813	1.289651351928711	0.5077445983886719	2.595335815429688	1.17001815032959	0.3316134338378907	2.683267333984375	1.147114105224609	0.3038466796875	2.672926025390625	1.139208053588867	0.1991091995239258	2.66553466796875	1.149007446289062	0.2163888397216797	2.806606323242187	1.489057312011719	0.2605423126220703	2.925104858398438	1.479910629272461	0.2084567337036133	3.136135620117187	1.303775756835937	0.2348632965087891	2.992807291666667	1.197057444254557	0.1165728416442871	2.890173217773437	1.219447090148926	0.09529244041442871
308	10.233333	2.772304931640625	1.003925076007843	0.2544888153076172	2.758485717773437	1.179404266357422	0.2503221893310547	2.754568603515625	1.319499725341797	0.2639249420166015	2.770188110351563	1.532910980224609	0.2736345214843749	2.73943359375	1.499185501098633	0.289647705078125	2.622943359375	1.49755419921875	0.3692928314208984	2.517627197265625	1.303466445922852	0.5291770629882813	2.583621459960938	1.17991096496582	0.348230728149414	2.672152954101563	1.153474792480469	0.3265052185058594	2.63920458984375	1.147374565124512	0.2253453674316406	2.641871459960938	1.155269889831543	0.2289800720214844	2.796719360351562	1.495957382202148	0.2562563323974609	2.906411987304687	1.478094100952148	0.1928511276245117	3.116129638671875	1.299053131103516	0.2187063598632812	2.972611002604167	1.177173502604167	0.1139155158996582	2.876317260742187	1.221654861450195	0.09512274742126464
309	10.266667	2.754798217773438	1.009692638397217	0.2570425415039063	2.738296997070313	1.184686920166016	0.2588131103515625	2.7353369140625	1.324130432128906	0.2762071075439453	2.755271118164063	1.536855316162109	0.2847926788330079	2.726177368164063	1.503557373046875	0.3041312866210937	2.619627807617188	1.50029638671875	0.3961474609375	2.525975708007813	1.310075012207031	0.5666795959472657	2.573194458007813	1.183368232727051	0.3826695861816406	2.655971069335937	1.153328750610352	0.3491460418701172	2.618099853515625	1.14344841003418	0.2501281585693359	2.621291015625	1.154479057312012	0.2598815155029297	2.778920288085938	1.499675262451172	0.2643313598632813	2.873245483398438	1.469802154541016	0.1864284896850586	3.073176147460938	1.281563415527344	0.2031140365600586	2.884268798828125	1.210481033325195	0.09623924636840819	2.819672485351562	1.283462814331055	0.07348010635375976
310	10.3	2.74997509765625	1.018768304824829	0.2561071014404297	2.733631225585937	1.19390438079834	0.2583104858398437	2.73155908203125	1.333314224243164	0.2769012756347656	2.755327026367188	1.545675750732422	0.2867667999267578	2.726725830078125	1.51258935546875	0.3072538757324219	2.627349853515625	1.510244537353516	0.4071388549804688	2.546390747070312	1.316373443603516	0.5806930541992188	2.577812866210937	1.195394317626953	0.389429183959961	2.654722290039063	1.161250740051269	0.3460385131835937	2.607239624023437	1.151176582336426	0.2515613098144531	2.60544140625	1.170300323486328	0.2613713684082031	2.777303100585938	1.508365783691406	0.2646725921630859	2.869224243164062	1.477824813842773	0.1809194793701172	3.053932983398437	1.273228584289551	0.1765561447143555	2.856005493164063	1.248622406005859	0.09755217361450194	2.783785034179687	1.314862442016602	0.07108568000793457
311	10.333333	2.73848779296875	1.02873460483551	0.2472112045288086	2.723849487304688	1.203517303466797	0.2554939575195312	2.725605712890625	1.342151458740234	0.2774933013916016	2.760935668945312	1.552237670898438	0.2906705627441406	2.732315673828125	1.520162796020508	0.3123870391845703	2.640308837890625	1.508654830932617	0.4180242462158203	2.571685791015625	1.314266738891602	0.5954803161621094	2.59312841796875	1.196966033935547	0.400800048828125	2.645641845703125	1.156409637451172	0.3373520050048828	2.603538452148437	1.154918869018555	0.2438063659667969	2.607025146484375	1.174817443847656	0.2697096710205078	2.779213745117187	1.514561050415039	0.266145263671875	2.86433056640625	1.48133447265625	0.1782040634155274	3.037527465820312	1.26993709564209	0.1398162841796875	2.829053100585938	1.237920181274414	0.08770945739746094	2.75839306640625	1.296953369140625	0.08835820388793945
312	10.366667	2.729302124023437	1.025239671230316	0.2469597396850586	2.716059936523437	1.201538070678711	0.2531904602050781	2.720192138671875	1.341556549072266	0.2727130584716797	2.758694091796875	1.552551849365234	0.2874598999023438	2.732247924804688	1.519800308227539	0.3115893707275391	2.653482421875	1.512450546264648	0.428970458984375	2.601948608398438	1.308845169067383	0.6049800720214844	2.606149291992188	1.198894195556641	0.4031734619140625	2.639392578125	1.161900718688965	0.3284842834472657	2.599719116210938	1.156002281188965	0.2366386260986328	2.599367797851563	1.177177841186523	0.2702039947509766	2.773924438476563	1.515201034545898	0.2598450317382812	2.855325927734375	1.489810699462891	0.1625973968505859	3.043352783203125	1.294031616210938	0.1005394859313965	2.846462646484375	1.252994667053223	0.0642677001953125	2.761529174804688	1.301400291442871	0.06394813895225525
313	10.4	2.722045532226563	1.023754846096039	0.2414892807006836	2.713731567382812	1.200844024658203	0.2461803588867187	2.722253173828125	1.341253875732422	0.2639095916748047	2.763527465820313	1.551854736328125	0.2820598449707031	2.739902465820312	1.518130279541016	0.3079474792480469	2.67514697265625	1.504922119140625	0.433316879272461	2.637073364257812	1.300169921875	0.6124587707519531	2.619352294921875	1.198892082214355	0.4063354797363281	2.636214965820312	1.163950103759765	0.3253810729980469	2.593794677734375	1.165792388916016	0.2366402587890625	2.594223388671875	1.178154479980469	0.2736925811767578	2.775174560546875	1.515550216674804	0.2513622055053711	2.84051171875	1.498374313354492	0.1401281280517578	3.035217407226563	1.340077514648438	0.01999740123748779	2.836122924804688	1.260081665039062	0.03461940956115722	2.754556030273438	1.306657394409179	0.04349900341033935
314	10.433333	2.71608984375	0.9998758488893509	0.2570023345947265	2.711528442382813	1.178193511962891	0.2572212524414063	2.72364794921875	1.319638885498047	0.2708217620849609	2.764928100585938	1.532047943115234	0.2852645111083985	2.744166870117188	1.497838317871094	0.3135122375488281	2.691579833984375	1.477473678588867	0.4446336822509765	2.675593627929687	1.270063171386719	0.62657373046875	2.625019775390625	1.184931129455566	0.4170184326171875	2.636672729492187	1.148443862915039	0.3342326354980469	2.591676635742187	1.143839912414551	0.2486151733398438	2.5927138671875	1.158656433105469	0.2845235137939454	2.773834228515625	1.495643905639648	0.2532644805908203	2.823710205078125	1.479653991699219	0.1327570190429687	2.973435913085937	1.290628631591797	-0.01243690061569214	2.804805541992188	1.145641151428223	0.05933723640441894	2.729064208984375	1.14179927444458	0.1121570320129394
315	10.466667	2.7133408203125	0.9921650068759917	0.255533920288086	2.709714721679688	1.169133903503418	0.2509503936767578	2.722558471679688	1.309777923583984	0.2605358581542969	2.759110229492188	1.520877471923828	0.282318862915039	2.742248779296875	1.484894393920898	0.3102867431640625	2.699316162109375	1.458778839111328	0.4416299591064453	2.723962280273438	1.258124114990234	0.6260918884277344	2.638299438476563	1.187994689941406	0.4242557220458985	2.634781127929688	1.156239372253418	0.3400823364257812	2.586309936523437	1.143999534606934	0.2540183563232422	2.592911743164063	1.166373519897461	0.293845443725586	2.765767211914063	1.486683547973633	0.2479657669067383	2.797552001953125	1.471484344482422	0.1225053482055664	2.931786010742187	1.300907562255859	-0.05311371231079101	2.788512329101563	1.143084182739258	0.03901942253112793	2.731930053710938	1.135225276947021	0.1078901443481445
316	10.5	2.713311401367188	0.9896307039260864	0.2538734664916992	2.709258178710938	1.16623511505127	0.2442917785644531	2.721308959960937	1.307015502929687	0.2488520355224609	2.757287841796875	1.518045501708984	0.2719575958251953	2.743057983398438	1.481381057739258	0.3004427795410156	2.708530883789062	1.448744201660156	0.4328987884521485	2.762036254882813	1.24463525390625	0.60718798828125	2.63626806640625	1.176879913330078	0.4266783752441407	2.619950561523438	1.130900924682617	0.3532275695800782	2.603240600585937	1.11567301940918	0.2727747192382812	2.590898559570312	1.142643501281738	0.2960109558105469	2.761566162109375	1.484563827514648	0.2364890365600586	2.77971435546875	1.471760162353516	0.108039867401123	2.89152783203125	1.299656631469726	-0.08114891433715821	2.777600952148437	1.133994789123535	0.03594782829284668	2.727042602539062	1.127036651611328	0.1064075317382812
317	10.533333	2.713949340820313	0.9873340926170349	0.2563379135131836	2.709867553710938	1.163324699401855	0.2443551635742188	2.721951293945312	1.303780532836914	0.2462341461181641	2.758876220703125	1.514220642089844	0.2687659149169922	2.746456298828125	1.477412719726563	0.2976698913574219	2.70891796875	1.442876205444336	0.4255872955322265	2.780575317382812	1.217357536315918	0.5595657653808593	2.623256103515625	1.15940071105957	0.4061385345458984	2.600824462890625	1.09611727142334	0.3474952087402344	2.608219848632813	1.110635459899902	0.2775308074951172	2.60321142578125	1.138723438262939	0.2768336029052734	2.761061767578125	1.481074752807617	0.2329457244873047	2.76708447265625	1.470112091064453	0.1033672409057617	2.859637451171875	1.297480377197266	-0.09448789596557618	2.76673779296875	1.129004745483398	0.03568193817138672	2.724845947265625	1.121154998779297	0.1098286170959473
318	10.566667	2.7143525390625	0.9843186559677124	0.2527188568115235	2.711301635742188	1.159399917602539	0.2401923446655274	2.723919189453125	1.299062927246094	0.241162109375	2.757151123046875	1.508656936645508	0.2656665344238281	2.746130004882812	1.471478393554687	0.2941104888916016	2.710001098632812	1.42986767578125	0.417091812133789	2.796174072265625	1.20932396697998	0.5495010375976562	2.633007446289063	1.146442649841309	0.4075050811767578	2.598170654296875	1.089529243469238	0.3456880950927734	2.608193237304688	1.104396919250488	0.2739838104248047	2.605433349609375	1.132231113433838	0.2799356079101563	2.7591630859375	1.476190780639648	0.2296018142700195	2.761950073242188	1.468258651733398	0.1004433555603027	2.837476684570312	1.299753967285156	-0.1055409317016602	2.759132934570313	1.127318992614746	0.02629663562774658	2.723990112304688	1.116830944061279	0.1039787712097168
319	10.6	2.716310546875	0.9806075820922852	0.2528052368164063	2.7131748046875	1.155141723632812	0.2402193374633789	2.723486328125	1.294300170898437	0.2390499801635742	2.757176147460938	1.503411514282227	0.2620933685302734	2.746759643554688	1.466383911132813	0.2907801666259766	2.714579956054687	1.421110534667969	0.4127079925537109	2.801338500976563	1.200000183105469	0.5439974975585937	2.632953247070312	1.146241813659668	0.4055337829589843	2.5995556640625	1.088484466552734	0.3436860656738281	2.61254541015625	1.103819091796875	0.2757366333007812	2.6083505859375	1.1329362449646	0.2809721069335938	2.758434326171875	1.470956436157226	0.2262303619384766	2.758013305664063	1.465681579589844	0.09739707946777343	2.827513427734375	1.299772705078125	-0.1114257087707519	2.760954223632813	1.124512565612793	0.0225599479675293	2.725977661132812	1.113845600128174	0.09988633728027344
320	10.633333	2.708006103515625	0.9756920833587646	0.2459382095336914	2.709029663085937	1.150424446105957	0.2332079010009765	2.723992431640625	1.289515029907227	0.2321877212524414	2.763108764648437	1.496980331420898	0.2595175018310547	2.752904052734375	1.459500442504883	0.2876416625976562	2.72357177734375	1.412866012573242	0.4102318115234375	2.809079467773437	1.187271415710449	0.5345296630859375	2.64205322265625	1.126512608846029	0.4350791422526042	2.592145385742187	1.083357166290283	0.3571289367675781	2.594019775390625	1.111028396606445	0.2779354705810547	2.595509765625	1.127363731384277	0.3127712097167968	2.762370483398437	1.465471160888672	0.2227156524658203	2.758977294921875	1.464279556274414	0.09388475799560547	2.81744677734375	1.300285293579102	-0.118615966796875	2.747914184570313	1.122150733947754	0.009858281135559081	2.722030639648438	1.111174446105957	0.09393564224243164
321	10.666667	2.707511108398437	0.9762203826904297	0.2473624496459961	2.70969921875	1.150599403381348	0.2338638229370117	2.723850830078125	1.289432891845703	0.2314871978759766	2.760762084960938	1.497189193725586	0.25826220703125	2.750166259765625	1.459874633789063	0.2862905883789063	2.72250146484375	1.410862518310547	0.4081144409179688	2.809206787109375	1.186663696289063	0.5334817504882812	2.623602416992187	1.110539138793945	0.4419060516357421	2.598794921875	1.073081924438477	0.3594466552734375	2.587865600585937	1.106128070831299	0.2754958038330078	2.596777709960937	1.122622413635254	0.3214683380126953	2.761130126953125	1.465434204101562	0.2217903747558594	2.761534301757813	1.465153228759766	0.09341865921020509	2.826801635742187	1.303273880004883	-0.1191848220825195	2.75309814453125	1.127103324890137	0.0095914888381958	2.72302294921875	1.113786964416504	0.09311756134033203
322	10.7	2.707496459960938	0.9762852735519409	0.2474551620483398	2.709706420898438	1.150658416748047	0.2338935623168945	2.723869873046875	1.28948844909668	0.23147119140625	2.760718505859375	1.497263320922851	0.258244384765625	2.750114624023437	1.459948104858398	0.2862694244384766	2.722442504882812	1.410944244384766	0.4081003112792969	2.809288452148437	1.186887115478516	0.533655029296875	2.623743774414063	1.110542213439941	0.4420773315429687	2.599085693359375	1.072924266815185	0.3596391754150391	2.588041748046875	1.106018390655518	0.2756583709716797	2.5968740234375	1.122476993560791	0.3215676574707031	2.761115112304688	1.46550326538086	0.2217778091430664	2.761600952148437	1.465226638793945	0.09341055297851562	2.827132934570312	1.303395645141602	-0.1191829032897949	2.753322265625	1.127105682373047	0.009372056961059571	2.723010009765625	1.113605346679687	0.09287119293212891
323	10.733333	2.725388549804688	0.9790056886672973	0.2506020812988281	2.724722778320313	1.153194030761719	0.2322410354614258	2.734998901367188	1.292320205688477	0.2253537902832031	2.756689086914062	1.503053329467773	0.2532646789550781	2.747723754882812	1.464824295043945	0.2810619659423828	2.72051708984375	1.407732711791992	0.4016221008300781	2.808152954101563	1.188739265441895	0.5369405822753905	2.6404619140625	1.117103624979655	0.4402595825195312	2.601925048828125	1.067249092102051	0.3644819641113281	2.590759765625	1.102414852142334	0.2800859832763672	2.602550903320313	1.120737979888916	0.3240228729248047	2.760472290039063	1.471368041992188	0.2167192001342773	2.762369384765625	1.464836410522461	0.0888372802734375	2.84578271484375	1.302477966308594	-0.1189705543518066	2.775494018554688	1.127878837585449	0.01406885433197022	2.7347451171875	1.110893707275391	0.09143159484863281
324	10.766667	2.726617309570313	0.976736741065979	0.249185905456543	2.726105224609375	1.151199043273926	0.229738883972168	2.735926513671875	1.290633041381836	0.2216540832519531	2.757260131835937	1.501882629394531	0.2497053604125977	2.747801025390625	1.463578109741211	0.2774490661621094	2.718393676757812	1.406554382324219	0.3972284545898437	2.808441650390625	1.186974922180176	0.5308054504394532	2.639718424479167	1.118378575642904	0.4417010091145834	2.59453173828125	1.064928329467774	0.3691551513671875	2.586016967773437	1.099950908660889	0.2856223602294922	2.60236767578125	1.120320640563965	0.3278268585205079	2.761651123046875	1.470100280761719	0.2132018127441406	2.767630004882812	1.465411407470703	0.08513259124755859	2.85298291015625	1.300952026367188	-0.1210991516113281	2.775406860351563	1.13008810043335	0.01398386001586914	2.732317016601562	1.105915515899658	0.09333036041259765
325	10.8	2.725636108398438	0.9763714046478271	0.2471689910888672	2.725834106445312	1.149966644287109	0.2276266937255859	2.734692993164063	1.288669143676758	0.2185763778686524	2.753881713867187	1.498844665527344	0.2482177429199219	2.744201782226563	1.460521377563476	0.2754049682617188	2.71339990234375	1.402152679443359	0.3939078521728516	2.803026611328125	1.187837539672852	0.5333607482910157	2.636582600911458	1.117176584879557	0.4425247192382812	2.59283935546875	1.065705604553223	0.3705727081298829	2.581888671875	1.099555278778076	0.2849212951660156	2.599850463867187	1.119189346313477	0.3282471466064453	2.7591845703125	1.467448181152344	0.2117790603637695	2.769058959960938	1.463208068847656	0.08481523513793945	2.857806030273437	1.300779449462891	-0.1197135772705078	2.776978759765625	1.13060697555542	0.01244137334823608	2.733767456054688	1.104796939849853	0.08974368667602539
326	10.833333	2.70404443359375	0.976387776374817	0.244132553100586	2.716702514648437	1.149384216308594	0.2277784271240234	2.732514770507812	1.287525177001953	0.2189929275512695	2.761438598632813	1.49505192565918	0.2500036392211914	2.749475463867188	1.457553131103515	0.2766469879150391	2.710012329101563	1.402859100341797	0.3910553436279297	2.782117065429688	1.177056854248047	0.51575830078125	2.6002880859375	1.091981796264649	0.4338659515380859	2.570404907226562	1.047817756652832	0.3562378997802734	2.530393676757813	1.042293243408203	0.26196484375	2.586023071289063	1.107785385131836	0.3226764068603516	2.765767578125	1.46360612487793	0.2136796188354492	2.780402099609375	1.460254608154297	0.08702143859863282	2.861143310546875	1.295117172241211	-0.1167431106567383	2.767467041015625	1.129348106384277	0.01168912410736084	2.723039428710937	1.104458198547363	0.08845254898071289
327	10.866667	2.705054565429688	0.9764632930755615	0.2451080093383789	2.717583129882812	1.149729301452637	0.2286994018554687	2.73345556640625	1.288087280273437	0.2199621124267578	2.76270947265625	1.495955581665039	0.2506690979003906	2.750687866210938	1.458459716796875	0.2774237518310547	2.709177001953125	1.404385726928711	0.3909076232910156	2.776849243164063	1.17633423614502	0.5135561828613281	2.596092651367187	1.088171356201172	0.4301017150878906	2.568240844726563	1.049737140655518	0.3491046142578125	2.527642944335938	1.042668659210205	0.2551707000732422	2.586840209960938	1.106232765197754	0.3237226867675781	2.766990234375	1.464392364501953	0.2143353195190429	2.781092895507812	1.460574768066406	0.08733345794677734	2.861377075195312	1.294351165771484	-0.1161701812744141	2.7669521484375	1.128532722473145	0.01227373361587525	2.722227783203125	1.103089138031006	0.08915846252441406
328	10.9	2.697327758789062	0.9733576774597168	0.2358020706176758	2.714514526367187	1.146375801086426	0.2228662185668945	2.735761474609375	1.284082809448242	0.2184543228149414	2.765842407226562	1.490567031860352	0.249254150390625	2.752744262695312	1.453765731811524	0.2756837921142578	2.7036796875	1.406059219360352	0.3854561767578125	2.76483984375	1.176516593933105	0.5087569580078125	2.60846435546875	1.13223393758138	0.4140079549153646	2.558735717773438	1.066482482910156	0.3463618621826172	2.524208984375	1.04807946395874	0.2558921508789063	2.58084716796875	1.104491130828857	0.3061123809814453	2.77088818359375	1.458756561279297	0.2132676620483399	2.7869375	1.452971054077148	0.08666801834106445	2.867637084960937	1.291924423217774	-0.1198925552368164	2.766587890625	1.130464279174805	0.008362148284912109	2.723166137695312	1.107334732055664	0.08338937377929687
329	10.933333	2.714740600585937	0.982789415359497	0.2383201751708984	2.722045288085938	1.155858596801758	0.2245144882202149	2.734664672851562	1.294124145507813	0.2189560394287109	2.758225341796875	1.502217361450195	0.248987907409668	2.7461640625	1.464768905639648	0.2753770751953125	2.698943481445313	1.412890686035156	0.3838035736083985	2.769984741210937	1.184630851745605	0.504834686279297	2.611080729166666	1.135381907145183	0.4104686279296875	2.565609375	1.068086235046387	0.349072998046875	2.541746215820313	1.042211853027344	0.2632300186157226	2.592292236328125	1.103890651702881	0.3057047271728516	2.764399780273437	1.470580596923828	0.2133095626831055	2.78190087890625	1.464745132446289	0.0870547866821289	2.871891723632813	1.305306442260742	-0.117290843963623	2.779058959960937	1.138154235839844	0.009196285724639892	2.735024047851562	1.112899490356445	0.08264167404174805
330	10.966667	2.702510620117188	0.9773621530532837	0.2366755981445313	2.717251953125	1.150421691894531	0.2244877166748047	2.735949829101562	1.288314468383789	0.2203211212158203	2.766824096679688	1.494721038818359	0.252196060180664	2.753370849609375	1.457762481689453	0.2783205413818359	2.7033369140625	1.409112854003906	0.387021728515625	2.76611572265625	1.176644432067871	0.502758056640625	2.580464965820313	1.132828483581543	0.4103908081054687	2.5554189453125	1.069591857910156	0.347236557006836	2.530716918945313	1.044489223480225	0.2589510040283203	2.58435302734375	1.099887462615967	0.3061569671630859	2.771957641601563	1.463080963134765	0.216172248840332	2.7889619140625	1.459040237426758	0.08948204803466797	2.8745869140625	1.298227920532227	-0.1154972038269043	2.771337280273437	1.131802139282227	0.003855741024017334	2.72782666015625	1.108222511291504	0.07835182189941406
331	11	2.698436645507813	0.9763758068084717	0.2334172439575195	2.717243896484375	1.149214614868164	0.2228803024291992	2.739765869140625	1.286601867675781	0.2202799453735352	2.772343872070312	1.491786392211914	0.2530737380981445	2.758953979492188	1.455016342163086	0.2791580200195313	2.709310302734375	1.408224609375	0.3887358703613281	2.757257446289063	1.169355606079101	0.4937639465332031	2.571027465820312	1.126390914916992	0.4035579223632813	2.549983520507813	1.071836479187012	0.3303610534667969	2.511760009765625	1.049702617645264	0.2417183151245117	2.577036254882812	1.095994525909424	0.3009682159423828	2.776849609375	1.460345916748047	0.2167583847045899	2.793208251953125	1.45543522644043	0.0900003547668457	2.871585815429688	1.298353637695313	-0.1194108390808105	2.766987548828125	1.134185478210449	0.002306248188018798	2.729648071289063	1.113307941436767	0.07920811843872071
332	11.033333	2.697816162109375	0.9780246210098267	0.2306020050048828	2.717771728515625	1.150503562927246	0.2205358657836914	2.742454345703125	1.287341293334961	0.2190061187744141	2.7772451171875	1.491173889160156	0.2532833099365234	2.763701538085938	1.454420272827148	0.2791612701416015	2.712364624023437	1.407794372558594	0.3869725341796875	2.75731982421875	1.169728584289551	0.4954474182128906	2.572415771484375	1.114631446838379	0.4083285980224609	2.551230712890625	1.065030563354492	0.331981201171875	2.513671142578125	1.047131587982178	0.2401383438110352	2.576469970703125	1.095932712554932	0.3027755584716797	2.781172119140625	1.460138809204101	0.2166610870361328	2.79425634765625	1.45508039855957	0.08934948348999022	2.870065185546875	1.296858306884765	-0.1200188140869141	2.762734375	1.131518295288086	-0.00334353494644165	2.724188232421875	1.110689922332764	0.07172316360473632
333	11.066667	2.697443725585937	0.9789301462173462	0.2297060089111328	2.719045043945313	1.151544746398926	0.2206519622802735	2.743863891601563	1.28855339050293	0.2189929046630859	2.777279296875	1.492666412353516	0.2539745941162109	2.7641748046875	1.455640808105469	0.2798373413085937	2.714707153320313	1.407432861328125	0.3888273010253906	2.7635419921875	1.170559440612793	0.49889404296875	2.583865478515625	1.101886505126953	0.4128716888427735	2.560027221679688	1.0574619140625	0.3348996429443359	2.52216552734375	1.046591136932373	0.2393466644287109	2.574810668945313	1.094135929107666	0.2979330139160157	2.781232788085937	1.461822128295899	0.2171199951171875	2.795532958984375	1.457716003417969	0.0899938735961914	2.868607788085938	1.301470764160156	-0.1217683525085449	2.761421752929687	1.138448219299316	-0.0008039903640747071	2.72535693359375	1.11298938369751	0.0759917869567871
334	11.1	2.69660595703125	0.98039652633667	0.2290842437744141	2.718893676757813	1.152857856750488	0.2209074783325195	2.743957153320312	1.289743591308594	0.2195197677612305	2.78043798828125	1.493183731079102	0.2543818664550781	2.767282470703125	1.456268646240234	0.280358871459961	2.718300415039063	1.408412506103516	0.3895139770507813	2.767257080078125	1.17048543548584	0.4952716674804688	2.583429077148438	1.102910270690918	0.4137404632568359	2.557789428710938	1.059787326812744	0.3354493255615234	2.51963671875	1.047953872680664	0.2399517288208008	2.57382958984375	1.093906658172607	0.3000869293212891	2.783432739257813	1.462425918579102	0.2174204483032227	2.79753564453125	1.458681655883789	0.09018293380737305	2.867943603515625	1.302830596923828	-0.121940559387207	2.759591064453125	1.140250358581543	-0.001483675003051758	2.72601708984375	1.114483333587647	0.07594557189941406
335	11.133333	2.696701049804688	0.9798217611312866	0.2298091354370117	2.719315307617188	1.152198226928711	0.2214039077758789	2.745814819335937	1.288776000976562	0.2208559951782227	2.78346630859375	1.491701278686524	0.2557806396484375	2.769958374023437	1.454902557373047	0.2817532348632812	2.720931030273437	1.408070053100586	0.3922057800292968	2.770033569335937	1.169777549743652	0.49713232421875	2.5849130859375	1.106004867553711	0.4154790496826172	2.562021118164063	1.058018589019775	0.3387466278076172	2.52536181640625	1.047000476837158	0.2439298782348633	2.573981567382813	1.095441467285156	0.2965071868896484	2.78642041015625	1.460987533569336	0.218811767578125	2.79784521484375	1.457808227539062	0.09115185546874999	2.87033056640625	1.302984649658203	-0.1220516891479492	2.75905810546875	1.139737915039063	-0.006352130413055419	2.722918212890625	1.116109310150146	0.06975583648681641
336	11.166667	2.698756591796875	0.9800509147644043	0.22955908203125	2.721811157226563	1.152667205810547	0.2213586578369141	2.748402954101563	1.289465072631836	0.2207169799804687	2.786061645507813	1.492585922241211	0.2557320175170898	2.7726494140625	1.455727600097656	0.2817620544433593	2.723946899414062	1.408480056762695	0.3924326324462891	2.772177612304688	1.169721717834473	0.4975332641601563	2.58701611328125	1.106383392333985	0.4155628814697265	2.562671997070312	1.058192356109619	0.3392438354492188	2.526500610351563	1.046519050598145	0.2437425689697266	2.575592651367187	1.092869777679443	0.2969088287353515	2.788921875	1.461867462158203	0.2186692886352539	2.800664672851562	1.458693099975586	0.09080182647705079	2.872597900390625	1.302910995483399	-0.1223404769897461	2.75919140625	1.140499122619629	-0.006610492229461669	2.72336865234375	1.117051753997803	0.07025412368774414
337	11.2	2.699494384765625	0.9783939752578736	0.2333832397460938	2.723740478515625	1.151049957275391	0.2254080276489258	2.75128466796875	1.28782763671875	0.2248056335449219	2.79162939453125	1.490839202880859	0.2585282287597656	2.777594116210937	1.454297836303711	0.2848052368164062	2.72565234375	1.40804997253418	0.3938645782470703	2.755873046875	1.164897323608399	0.481391357421875	2.601139322916667	1.143973693847656	0.4033776245117187	2.53379931640625	1.076712753295898	0.3434580535888672	2.517764892578125	1.052124282836914	0.2539571075439453	2.565241943359375	1.094910167694092	0.2989420013427735	2.794219360351563	1.459818405151367	0.2216585388183594	2.804139892578125	1.456103958129883	0.09353929138183593	2.870835327148438	1.302613021850586	-0.1228209457397461	2.76206201171875	1.137666168212891	-0.005887806892395019	2.724470092773438	1.116608367919922	0.07402839660644531
338	11.233333	2.699316650390625	0.9792396211624146	0.2331856079101562	2.723992431640625	1.151878715515137	0.224816780090332	2.751881713867188	1.288629592895508	0.2239770889282227	2.791782836914062	1.492027526855469	0.2578577499389648	2.777670776367188	1.455457397460937	0.2840564727783203	2.726293212890625	1.4092373046875	0.3932050170898438	2.761188598632812	1.166016120910645	0.4838796997070313	2.5701796875	1.142126068115235	0.3961295471191406	2.540715576171875	1.075821807861328	0.3398360595703125	2.521495361328125	1.047792808532715	0.2515134658813477	2.5693115234375	1.090001281738281	0.3065137481689453	2.794594116210937	1.460910079956055	0.2210247192382813	2.805982421875	1.457821853637695	0.09301050186157225	2.877112060546875	1.302323867797851	-0.120529655456543	2.76113330078125	1.141376541137695	-0.004259986877441407	2.721920166015625	1.118106254577637	0.07618087768554688
339	11.266667	2.699095703125	0.9791522369384766	0.2337992782592773	2.72387939453125	1.151641883850098	0.2263670654296875	2.751598999023438	1.288291488647461	0.2260826873779297	2.79253857421875	1.491384994506836	0.2602515716552735	2.778228515625	1.454855987548828	0.2863603668212891	2.726578125	1.408314041137695	0.3951202087402343	2.759416748046875	1.165578033447266	0.4867698669433594	2.570052368164062	1.141677322387695	0.3974398345947265	2.541457153320312	1.076995403289795	0.33972314453125	2.52093798828125	1.047263240814209	0.2521726913452149	2.570140380859375	1.089904491424561	0.3078825378417969	2.795201293945312	1.460316009521484	0.2234131622314453	2.806644165039063	1.457310897827149	0.09552668762207031	2.87914111328125	1.302531631469727	-0.1176381378173828	2.764011596679687	1.140180572509766	-0.002865387916564942	2.722986083984375	1.118029834747314	0.07735982513427735
340	11.3	2.69960205078125	0.9798216762542724	0.2332145233154297	2.725014770507812	1.152327980041504	0.2268229370117187	2.753357177734375	1.288907379150391	0.2274881591796875	2.794910766601562	1.491866470336914	0.262606430053711	2.780236083984375	1.455298690795898	0.2884903411865234	2.72733642578125	1.409313537597656	0.3967350006103516	2.75876513671875	1.164948143005371	0.4860783996582031	2.571300048828125	1.143744987487793	0.3909121704101562	2.544146850585937	1.077017608642578	0.3341385192871094	2.521846313476563	1.044848880767822	0.2480778427124024	2.572631591796875	1.087354789733887	0.3050873413085937	2.7977294921875	1.460870071411133	0.2256924057006836	2.809877319335937	1.457008346557617	0.0979326171875	2.882658935546875	1.30186848449707	-0.1155483703613281	2.767009765625	1.139337059020996	-0.001470197200775147	2.7257666015625	1.116351615905762	0.07897489166259766
341	11.333333	2.716227783203125	0.9870820636749268	0.2421997985839844	2.732795776367188	1.160106925964355	0.2313228912353516	2.7524833984375	1.298107284545899	0.2276940460205078	2.7823857421875	1.504968612670898	0.2606979675292969	2.76837451171875	1.46779606628418	0.2865025482177734	2.7143701171875	1.418827346801758	0.3926699981689453	2.758069091796875	1.176865585327148	0.4881798400878906	2.571341430664063	1.141951499938965	0.3853658905029297	2.553634521484375	1.072181327819824	0.3302815704345703	2.538257690429687	1.036259689331055	0.248990592956543	2.579125122070312	1.086924468994141	0.3050685272216797	2.788390380859375	1.473392074584961	0.2246639556884766	2.807876831054688	1.46804231262207	0.09807345962524414	2.894701904296875	1.309949920654297	-0.1098039779663086	2.78466796875	1.145194709777832	0.006572366714477539	2.74007470703125	1.126919082641602	0.08558546447753906
342	11.366667	2.723287841796875	0.9837712717056275	0.2441295776367187	2.738921875	1.156904090881348	0.2342009963989258	2.7579814453125	1.29497492980957	0.2311608963012695	2.788674194335937	1.501583084106445	0.2640688934326172	2.775246459960937	1.46428645324707	0.2901640014648438	2.723110107421875	1.41631950378418	0.3994491729736328	2.728460327148437	1.175124534606934	0.4610050354003906	2.585288981119792	1.162484954833984	0.3774351399739583	2.511081420898438	1.100417972564697	0.3322955474853516	2.5159521484375	1.071290332794189	0.2594838714599609	2.53493896484375	1.095055694580078	0.3072454833984375	2.793855102539062	1.470212768554688	0.2277316360473633	2.810944702148437	1.464413269042969	0.1006299171447754	2.8944716796875	1.307773452758789	-0.109100643157959	2.78940283203125	1.141285865783691	0.009330898284912108	2.747869873046875	1.126513641357422	0.08892293167114257
343	11.4	2.72967578125	0.9878164706230164	0.2468596267700195	2.741289428710938	1.16066902923584	0.2368933944702148	2.75773486328125	1.298598968505859	0.2344030838012695	2.788352661132813	1.504877380371094	0.2679038238525391	2.774639892578125	1.467484008789063	0.2937384490966797	2.72357958984375	1.415889007568359	0.4033692779541015	2.727114135742188	1.176665016174316	0.4587964782714844	2.544106323242187	1.164165641784668	0.3585633850097656	2.514398071289063	1.100639747619629	0.3281465759277343	2.517857177734375	1.069394104003906	0.2557556610107422	2.5388896484375	1.097371597290039	0.3052825622558594	2.79383642578125	1.473709045410156	0.2316496505737305	2.813330444335937	1.467282653808594	0.105258186340332	2.90260009765625	1.310619583129883	-0.101282299041748	2.796063232421875	1.141390670776367	0.01019061660766601	2.750228759765625	1.123013145446777	0.08768021392822266
344	11.433333	2.72915673828125	0.9838370056152344	0.2493889617919922	2.741206787109375	1.156681770324707	0.2397586822509766	2.75818994140625	1.294555236816406	0.2376984252929688	2.788472045898438	1.500805679321289	0.2714168243408203	2.775099609375	1.46328890991211	0.2972992858886719	2.724567016601562	1.414608612060547	0.4093757476806641	2.734095336914062	1.174956886291504	0.4615628662109376	2.560614868164063	1.189148750305176	0.3511539154052734	2.525035766601563	1.131046398162842	0.3031243896484375	2.501923095703125	1.085406032562256	0.2286345367431641	2.546421875	1.119603141784668	0.2823300476074219	2.7937353515625	1.46977424621582	0.2350256500244141	2.81221826171875	1.463329772949219	0.1084501113891602	2.900447998046875	1.306467880249023	-0.09822195434570313	2.7964580078125	1.1386376953125	0.01771489334106445	2.75235107421875	1.124816730499268	0.09460556030273437
345	11.466667	2.7107041015625	0.9802816781997681	0.2520614700317383	2.729685791015625	1.153629737854004	0.2444207687377929	2.75117626953125	1.291594970703125	0.2433930740356445	2.790337768554688	1.497599685668945	0.2730067443847656	2.775399658203125	1.461242446899414	0.2997068939208984	2.72367822265625	1.422231185913086	0.4153518829345703	2.734122192382813	1.178435432434082	0.4928917236328125	2.580530395507813	1.209271965026856	0.3579223022460938	2.55415625	1.163821361541748	0.287073257446289	2.492057739257812	1.117882350921631	0.2169841079711914	2.569012573242188	1.137263153076172	0.2807904052734375	2.794215209960937	1.46542073059082	0.2371595306396485	2.815213745117187	1.455152755737305	0.1106568946838379	2.9075517578125	1.294788925170898	-0.09241924667358398	2.795134643554688	1.132866989135742	0.02612178516387939	2.74565869140625	1.121461750030518	0.100248161315918
346	11.5	2.738174072265625	0.9892976930141448	0.2599433517456055	2.738311157226562	1.163951026916504	0.2459845199584961	2.750918090820313	1.303580520629883	0.2451753921508789	2.774004028320312	1.514169677734375	0.2728095397949219	2.762184692382813	1.476308441162109	0.3001497497558594	2.720320068359375	1.435836334228516	0.42410546875	2.7626142578125	1.196383094787598	0.5389344482421875	2.605487548828125	1.178263381958008	0.382140380859375	2.595959228515625	1.139224090576172	0.2988343353271484	2.533765747070313	1.100940334320069	0.2224177856445312	2.615439331054688	1.124875942230225	0.2907575225830078	2.780131103515625	1.482134887695312	0.2369735336303711	2.800762084960938	1.467621109008789	0.1103097190856934	2.911614990234375	1.306135925292969	-0.08526559448242188	2.801376953125	1.139600662231445	0.02906204414367676	2.744251586914062	1.122363613128662	0.1003548469543457
347	11.533333	2.737185913085938	0.9906523859500884	0.2604504470825195	2.739340454101563	1.165601661682129	0.2470204544067383	2.7524443359375	1.305491424560547	0.2459437026977539	2.775055786132812	1.51656396484375	0.2733709106445312	2.762762939453125	1.478735778808594	0.3006981964111328	2.718544555664062	1.439222732543945	0.4246302642822266	2.75689208984375	1.199658744812012	0.5412825012207031	2.602512939453125	1.187034294128418	0.3803280029296875	2.596881591796875	1.148081367492676	0.2973890075683594	2.533511352539063	1.110709861755371	0.2211619262695312	2.614667236328125	1.134106796264648	0.2879732360839844	2.781807861328125	1.484338439941406	0.2376509323120117	2.804566528320312	1.471717956542969	0.1107866058349609	2.917755126953125	1.311221527099609	-0.08513136291503906	2.80780078125	1.142712585449219	0.02773867607116699	2.750963256835938	1.126704730987549	0.1010513305664062
348	11.566667	2.738389770507812	0.988335090637207	0.257086540222168	2.739499389648437	1.163936309814453	0.2445791320800781	2.7502998046875	1.304316131591797	0.243493537902832	2.775939575195313	1.515829605102539	0.2697944183349609	2.76323876953125	1.478213928222656	0.2975159912109375	2.732654541015625	1.449120712280274	0.4316871032714844	2.7490400390625	1.210899421691895	0.5557830810546875	2.606631429036458	1.179208480834961	0.417998046875	2.580083374023437	1.159287857055664	0.3319043273925781	2.547032592773437	1.151642372131348	0.2398560333251953	2.598952880859375	1.181964500427246	0.3092963104248047	2.782107177734375	1.483224838256836	0.2340463638305664	2.811026733398438	1.470338638305664	0.1081186599731445	2.934768188476562	1.308304901123047	-0.08121842193603515	2.8201357421875	1.141717979431152	0.03097174072265625	2.762225463867187	1.126655960083008	0.102228443145752
349	11.6	2.73959130859375	0.995557165324688	0.2564000473022461	2.73903369140625	1.171561706542969	0.2449878692626953	2.747297241210937	1.312427673339844	0.2440373306274414	2.771353515625	1.524585296630859	0.2694512329101563	2.758148315429688	1.487041152954102	0.297173828125	2.726277099609375	1.453003646850586	0.4302984619140625	2.744748168945312	1.218599540710449	0.5630244445800782	2.603729166666666	1.183958292643229	0.42391015625	2.579437622070313	1.165459770202637	0.3380878143310547	2.547684326171875	1.158942573547363	0.2446774368286133	2.595721557617187	1.187689041137695	0.3098647155761719	2.778536499023438	1.491709930419922	0.2340451889038086	2.812787719726562	1.477248245239258	0.1095379676818848	2.94269580078125	1.319147079467773	-0.07983978271484375	2.832076416015625	1.151995910644531	0.03570838356018066	2.770041870117188	1.136857448577881	0.102185920715332
350	11.633333	2.731112548828125	1.003634872913361	0.2545737609863281	2.731431762695312	1.180082237243652	0.2437449188232422	2.742096801757813	1.321167663574219	0.2457994537353516	2.767758178710937	1.533327209472656	0.2717019653320313	2.753270263671875	1.495903289794922	0.2990453186035156	2.71635400390625	1.45869953918457	0.4300975341796875	2.75448046875	1.241889770507813	0.5920042724609376	2.633064697265625	1.191050308227539	0.4045213623046875	2.64318798828125	1.14445433807373	0.3255677337646484	2.590030883789062	1.098148239135742	0.2549467926025391	2.598236572265625	1.132488037109375	0.2964991455078125	2.775666259765625	1.500309387207031	0.2365736999511719	2.814178833007813	1.484636474609375	0.1129233551025391	2.956243530273437	1.327969940185547	-0.06900453948974609	2.842651611328125	1.159827537536621	0.04152229499816894	2.776888549804688	1.148881130218506	0.1041962432861328
351	11.666667	2.732806396484375	1.005191230297089	0.2563880233764648	2.730692993164062	1.181751823425293	0.2458198928833008	2.738316528320313	1.323152648925781	0.2477024230957031	2.763153442382813	1.535801666259766	0.2727176055908203	2.747350341796875	1.498639053344727	0.299702621459961	2.705716552734375	1.461299270629883	0.4293392639160156	2.732056274414062	1.258574363708496	0.6108948364257812	2.638042236328125	1.194917999267578	0.4105107421875	2.651715087890625	1.156835525512695	0.328208724975586	2.601072509765625	1.118180961608887	0.2514250869750977	2.607119750976563	1.16529581451416	0.2783942565917968	2.772609741210937	1.502365158081055	0.2383306427001953	2.817023193359375	1.487799331665039	0.1165815505981445	2.96867822265625	1.330231384277344	-0.05708773994445801	2.85102392578125	1.162407897949219	0.04972662544250488	2.780588623046875	1.153534648895264	0.1095563926696777
352	11.7	2.734098999023438	1.007695719718933	0.2563421249389649	2.730200317382812	1.184113334655762	0.2458347320556641	2.73632177734375	1.325377304077148	0.2480411224365234	2.763275512695313	1.537405578613281	0.2740050964355469	2.746489013671875	1.500409576416016	0.3005568237304688	2.702407104492187	1.464791763305664	0.4297735137939453	2.720793090820313	1.261716094970703	0.6110377197265625	2.634421875	1.199190521240234	0.4072817993164063	2.653005981445313	1.15986450958252	0.328371337890625	2.601335571289062	1.123850852966309	0.2505006790161133	2.600765258789063	1.173751655578613	0.2745863800048828	2.772991455078125	1.503984069824219	0.2397730941772461	2.820252197265625	1.492624725341797	0.1189070014953613	2.981885864257813	1.337782989501953	-0.04776290702819824	2.859854370117187	1.170305969238281	0.05531390762329101	2.78749462890625	1.157701778411865	0.1085052795410156
353	11.733333	2.73422802734375	1.012842574119568	0.2556068344116211	2.729664794921875	1.18879842376709	0.2447780380249023	2.73695751953125	1.329650527954102	0.2493409194946289	2.76006982421875	1.541797821044922	0.2741754760742188	2.742790161132812	1.504911636352539	0.3004346618652344	2.694723876953125	1.467847595214844	0.4277376251220703	2.698257202148437	1.266915252685547	0.6122297973632813	2.6275146484375	1.197028388977051	0.4053735504150391	2.652082885742187	1.159215888977051	0.3276742095947266	2.605186157226563	1.126723403930664	0.2471270904541016	2.600361694335938	1.176704597473144	0.2711808319091797	2.771516967773437	1.508261596679688	0.2406816558837891	2.827391357421875	1.491988967895508	0.1243290519714355	2.995782104492188	1.339897094726562	-0.03696586608886718	2.869319458007813	1.175776748657227	0.06356872177124023	2.79294921875	1.168391838073731	0.1148730926513672
354	11.766667	2.737986328125	1.015739766120911	0.2569856185913086	2.730790405273437	1.191924987792969	0.2460271530151367	2.734560302734375	1.333238784790039	0.2497003860473633	2.757960693359375	1.545657165527344	0.2743301544189453	2.739208862304688	1.508956787109375	0.3000141754150391	2.684475830078125	1.477454544067383	0.4263437042236328	2.682294067382812	1.276793670654297	0.6116169738769531	2.629765869140625	1.196133041381836	0.4030949554443359	2.65473291015625	1.160526550292969	0.3268493499755859	2.607311401367188	1.132422805786133	0.24456982421875	2.60125341796875	1.17541911315918	0.2705393524169922	2.770736938476563	1.511839050292969	0.241565299987793	2.830437377929687	1.496382934570313	0.1267555618286133	3.009249755859375	1.343409698486328	-0.02324692440032959	2.87613818359375	1.181294525146484	0.07296223449707032	2.795525146484375	1.171878341674805	0.1178228569030762
355	11.8	2.742669555664063	1.016308524608612	0.260691879272461	2.734678955078125	1.19264144897461	0.2497351837158203	2.737095458984375	1.334129913330078	0.2535756072998047	2.76074072265625	1.547056335449219	0.2764599456787109	2.740830810546875	1.510764404296875	0.301916259765625	2.681202392578125	1.481989791870117	0.4268937225341797	2.6626142578125	1.279246932983398	0.6100906066894531	2.6301826171875	1.201598213195801	0.3960325927734375	2.6558427734375	1.164100067138672	0.3224148101806641	2.612718994140625	1.141912040710449	0.2383567962646485	2.60214697265625	1.180389335632324	0.2647961883544922	2.77455517578125	1.512667404174805	0.2445687026977539	2.838461181640625	1.496915054321289	0.1321187744140625	3.025485229492188	1.347446487426758	-0.01163210535049438	2.8899677734375	1.181837753295898	0.07738463211059571	2.8086376953125	1.176947761535645	0.1217668647766113
356	11.833333	2.747976196289062	1.016447275161743	0.2619054794311524	2.737921264648437	1.193591751098633	0.2516199340820313	2.7382724609375	1.335767364501953	0.2559848556518555	2.75920654296875	1.550171661376953	0.2773220977783203	2.738217529296875	1.513849609375	0.3023622741699219	2.672496826171875	1.4870888671875	0.4255431671142578	2.64033984375	1.283298217773437	0.6079451599121094	2.625128173828125	1.201960655212402	0.3924826507568359	2.653742065429688	1.160675888061523	0.3248167419433594	2.617655517578125	1.142791427612305	0.2348529205322266	2.603242431640625	1.178678756713867	0.2591452941894531	2.774948486328125	1.515352661132813	0.2464531860351563	2.845351928710937	1.497948623657227	0.1374802932739258	3.0450615234375	1.35382780456543	0.002946506142616272	2.902570068359375	1.187364166259766	0.08296835708618164	2.817287353515625	1.17765559387207	0.1239776382446289
357	11.866667	2.747593505859375	1.017822486877441	0.2597857208251953	2.737008544921875	1.194752235412598	0.2489400939941406	2.736648071289062	1.336850631713867	0.2530163879394531	2.757460083007812	1.550984130859375	0.2767054901123047	2.735421020507813	1.514594757080078	0.3006767425537109	2.664240356445312	1.491455673217773	0.4215275268554687	2.621343872070312	1.289344100952148	0.6035256652832031	2.6160859375	1.210863159179687	0.38633251953125	2.650921752929688	1.169010215759277	0.3195436706542969	2.613900512695313	1.156221801757813	0.230574951171875	2.6025302734375	1.183787948608398	0.2533449020385742	2.774245239257812	1.516307708740234	0.246188346862793	2.850697387695313	1.502733642578125	0.1407823638916016	3.054231567382812	1.355896057128906	0.01539878654479981	2.900627034505208	1.198160741170248	0.06199970881144206	2.816905029296875	1.188288299560547	0.1040919342041016
358	11.9	2.750242919921875	1.029813756942749	0.257203971862793	2.738249633789063	1.207049209594727	0.2461810531616211	2.7357490234375	1.349467803955078	0.2497419815063476	2.758322631835938	1.563683013916016	0.2756367340087891	2.734527587890625	1.527433685302734	0.2983332672119141	2.656676635742188	1.503445587158203	0.4153322906494141	2.604581665039063	1.300901351928711	0.5953173828125	2.606947631835937	1.224691276550293	0.3764140930175781	2.650982666015625	1.179357307434082	0.3128272552490234	2.615940551757812	1.173161735534668	0.2196198883056641	2.605527954101563	1.196185424804687	0.2421037902832031	2.776214233398437	1.528809295654297	0.2457488327026367	2.85788330078125	1.515519241333008	0.1438921661376953	3.070949462890625	1.368561828613281	0.03448493194580078	2.894720336914062	1.269696022033691	0.03326785945892334	2.803046997070313	1.287301246643066	0.07788134670257568
359	11.933333	2.7534365234375	1.030339982032776	0.2566695709228516	2.73972705078125	1.20815641784668	0.246121940612793	2.735298706054688	1.351087646484375	0.2494114532470703	2.756503540039063	1.566482299804687	0.2733979339599609	2.731710571289063	1.530357360839844	0.295631851196289	2.64855029296875	1.506643569946289	0.4097452239990235	2.584812866210938	1.302394409179688	0.5856612854003906	2.588036376953125	1.225565322875977	0.3660479278564453	2.651148803710937	1.179357498168945	0.3134426422119141	2.61065771484375	1.183275466918945	0.2186742706298828	2.605881225585938	1.198414169311524	0.2324744644165039	2.77579150390625	1.531115447998047	0.2446790008544922	2.85603125	1.517790740966797	0.1417740097045899	3.071344848632813	1.362214492797852	0.04824428176879883	2.896756469726562	1.281185440063477	0.04329882228374481	2.801350463867188	1.311119018554688	0.05434123516082764
360	11.966667	2.754082885742188	1.029390434265137	0.2645933837890625	2.738458984375	1.206957061767578	0.2533724517822266	2.73031103515625	1.34972932434082	0.2537456359863282	2.74893310546875	1.565597076416016	0.2733358764648438	2.723811157226563	1.52977392578125	0.295621826171875	2.636808837890625	1.508624313354492	0.4072807769775391	2.565787841796875	1.304019821166992	0.5797660217285157	2.582165283203125	1.225318290710449	0.3615258483886719	2.657941650390625	1.184546745300293	0.3211646575927735	2.62038330078125	1.184180305480957	0.2225454406738281	2.611087890625	1.196471992492676	0.2312478637695312	2.769359741210938	1.529817535400391	0.2460684814453125	2.853041870117187	1.515379928588867	0.1465647277832031	3.051138305664062	1.333297653198242	0.07630883026123046	2.881306274414063	1.275964141845703	0.06286027908325195	2.783157104492187	1.300075454711914	0.07064064741134644
361	12	2.760021484375	1.032440458297729	0.2660153503417969	2.745064208984375	1.210002548217773	0.2546611022949219	2.735891967773437	1.352701171875	0.2537103424072266	2.754318603515625	1.568540496826172	0.2740801544189453	2.727736938476562	1.532868286132813	0.2948604431152344	2.633387939453125	1.510337600708008	0.4000484466552734	2.552824096679688	1.306689208984375	0.5696187438964844	2.578743408203125	1.221608291625977	0.3546794738769531	2.662663330078125	1.189337799072266	0.3215764770507812	2.626979370117188	1.184036933898926	0.2210159072875977	2.618298950195313	1.199372482299805	0.2270491333007812	2.776176025390625	1.532615051269531	0.2481456298828125	2.8660732421875	1.518118927001953	0.1549788818359375	3.079137939453125	1.344415924072266	0.1008571128845215	2.9012041015625	1.274701797485352	0.08282409858703613	2.803691528320313	1.296424438476563	0.07906827068328856
362	12.033333	2.764675659179687	1.034525095939636	0.2680662689208985	2.746687744140625	1.211404136657715	0.2583422393798828	2.733985595703125	1.353444213867187	0.2564765014648437	2.75208984375	1.568962951660156	0.2747524261474609	2.724804077148438	1.533669372558594	0.2949411010742188	2.625385864257813	1.513530776977539	0.3953677368164062	2.535029907226563	1.309635757446289	0.5585419921875	2.571759033203125	1.219680953979492	0.3478506774902344	2.65809130859375	1.188183288574219	0.32230712890625	2.632123901367188	1.181095893859863	0.2181335830688477	2.628993041992187	1.196827697753906	0.226635009765625	2.774695556640625	1.532782684326172	0.2501464309692383	2.867087158203125	1.51664909362793	0.1611314849853516	3.063183837890625	1.324277954101563	0.1263033981323242	2.885923950195313	1.261011894226074	0.09284201812744142	2.788327758789062	1.286737663269043	0.08905014991760254
363	12.066667	2.766384155273438	1.036703775405884	0.2692466735839844	2.748689331054687	1.213698989868164	0.2588155212402343	2.735706176757812	1.355941390991211	0.2552869720458985	2.753304443359375	1.571770538330078	0.2748968200683594	2.725325561523437	1.536380676269531	0.2940990447998047	2.620267822265625	1.514693405151367	0.3888226623535156	2.524999755859375	1.312307510375977	0.5517818603515625	2.568564208984375	1.220122924804687	0.3429098052978515	2.65866064453125	1.190713447570801	0.3271763000488281	2.637485717773437	1.185583572387695	0.2212561492919922	2.633835083007813	1.19909782409668	0.2254241943359375	2.77671875	1.535576965332031	0.2508792877197266	2.872116455078125	1.522148483276367	0.1648448791503906	3.05084375	1.313850166320801	0.1332091903686524	2.884485229492188	1.277851028442383	0.0978200798034668	2.786978515625	1.30917463684082	0.09526112365722655
364	12.1	2.771741088867188	1.034083152770996	0.268335205078125	2.753749633789063	1.211228607177735	0.2585274963378906	2.740343139648437	1.353497940063477	0.2546635131835938	2.75510986328125	1.569985046386719	0.271652359008789	2.726492919921875	1.5346201171875	0.2900286254882812	2.616162475585938	1.514694595336914	0.3791765441894531	2.5142490234375	1.3102529296875	0.5358651123046876	2.570721557617187	1.217835136413574	0.3300406341552734	2.661241088867188	1.189184066772461	0.31611962890625	2.645932250976562	1.183820610046387	0.209132080078125	2.642834838867188	1.199943588256836	0.2169266510009766	2.780017456054687	1.533588348388672	0.2493917465209961	2.878131469726562	1.516964889526367	0.1675275192260742	3.054845581054687	1.305569564819336	0.1439547500610351	2.880864013671875	1.26931379699707	0.09375597763061524	2.783836547851562	1.296233413696289	0.08187192058563232
365	12.133333	2.773899658203125	1.029169508934021	0.2682966613769531	2.754257690429688	1.206046943664551	0.2571743621826172	2.739316284179687	1.348115417480469	0.252522705078125	2.754112060546875	1.56449462890625	0.2697341003417969	2.724928833007812	1.529230316162109	0.2872972717285156	2.610002319335937	1.513588363647461	0.3713318786621094	2.50195947265625	1.305642623901367	0.5190338439941407	2.575985473632812	1.213280082702637	0.319015853881836	2.668016479492187	1.187792922973633	0.3149839782714844	2.652483642578125	1.184038955688477	0.2080707550048828	2.647378784179687	1.197895477294922	0.2062597427368164	2.77952490234375	1.528031433105469	0.2482439041137695	2.879207641601562	1.512535629272461	0.1690459136962891	3.063832397460938	1.306097885131836	0.147319206237793	2.884691040039062	1.257541015625	0.09546214675903321	2.785544189453125	1.282957458496094	0.0877953929901123
366	12.166667	2.777877197265625	1.029408955574036	0.2651487274169921	2.759696411132813	1.20624976348877	0.2531388549804687	2.746594482421875	1.348491027832031	0.2501295013427735	2.757596313476562	1.564885528564453	0.2683818817138672	2.728140625	1.529231964111328	0.2844348754882813	2.608895629882813	1.511285140991211	0.3615080871582032	2.493298950195313	1.30469482421875	0.5049842987060547	2.574620361328125	1.21490145111084	0.3067165069580078	2.667176513671875	1.189147636413574	0.3041926422119141	2.659333618164062	1.185874069213867	0.1963214645385742	2.647995849609375	1.202334182739258	0.1977614135742187	2.784451171875	1.528817626953125	0.2481054229736328	2.889706665039062	1.517701858520508	0.1746638946533203	3.079027709960937	1.31504663848877	0.1623880615234375	2.907450439453125	1.271529968261719	0.104069263458252	2.806757568359375	1.284042175292969	0.08837292766571045
367	12.2	2.786411376953125	1.030075244903565	0.2663078460693359	2.769248779296875	1.206871467590332	0.2503302154541016	2.757356323242187	1.349117965698242	0.2464561309814453	2.764793823242187	1.565330810546875	0.2675876007080078	2.734185668945313	1.529323181152344	0.2804774169921875	2.609787109375	1.510687789916992	0.3486082611083984	2.486508178710937	1.305745040893555	0.4877926177978515	2.58030859375	1.214432205200195	0.2959560089111328	2.673094604492188	1.188481269836426	0.2948257751464843	2.669708374023438	1.18362442779541	0.186890998840332	2.66276171875	1.201953369140625	0.1930345764160156	2.793805053710937	1.529669128417969	0.2496145553588867	2.909385375976563	1.521958618164063	0.190166862487793	3.112983276367188	1.329894195556641	0.1861191482543945	2.945553100585937	1.272709564208984	0.1099169654846191	2.844367065429688	1.278215560913086	0.09196107292175293
368	12.233333	2.790456909179688	1.02841069316864	0.2630153045654297	2.771715209960937	1.20426725769043	0.2456591644287109	2.758975219726563	1.345913131713867	0.2429103775024414	2.763935791015625	1.561220550537109	0.2652873229980469	2.733128540039062	1.525114883422852	0.276538818359375	2.605969482421875	1.507551223754883	0.3382497711181641	2.479004760742187	1.300185943603516	0.4680044555664062	2.583437866210938	1.211932991027832	0.2815925445556641	2.675335205078125	1.187570960998535	0.2746454010009766	2.679463989257813	1.184287246704101	0.167409538269043	2.669115966796875	1.198287948608398	0.1790444488525391	2.793874633789063	1.525955749511719	0.2485703582763672	2.911769165039062	1.518770706176758	0.1958713531494141	3.110081298828125	1.322323135375977	0.19943994140625	2.95139892578125	1.267177360534668	0.1110815029144287	2.851388427734375	1.271892555236816	0.08716084098815917
369	12.266667	2.792973510742188	1.027510494232178	0.2654316101074219	2.775340942382813	1.20278581237793	0.2484317016601562	2.7629912109375	1.343864120483398	0.2454171905517578	2.769542236328125	1.558245880126953	0.2674774322509765	2.737973388671875	1.522690414428711	0.2774507293701172	2.608666748046875	1.502747436523437	0.332462158203125	2.475944946289062	1.293668807983398	0.4507422943115235	2.592811401367188	1.212134231567383	0.2698861541748047	2.683231079101562	1.187097427368164	0.2666127853393555	2.688398559570313	1.183948921203613	0.1599539031982422	2.679579956054687	1.192587272644043	0.1713708038330078	2.799629760742188	1.522732192993164	0.2521674575805664	2.919020385742187	1.511719604492187	0.2058787307739258	3.114657836914063	1.314501815795898	0.2247675094604492	2.957604370117187	1.250274040222168	0.1237264442443848	2.858859741210938	1.247130668640137	0.1023830795288086
370	12.3	2.800923828125	1.029249219894409	0.2656719512939453	2.78394921875	1.20384139251709	0.2476614227294922	2.771620971679687	1.344485931396484	0.2426449508666992	2.776251098632812	1.558174407958984	0.2658784027099609	2.744332641601563	1.522625442504883	0.2737897338867187	2.612289306640625	1.500852783203125	0.3197536315917969	2.47010546875	1.295048355102539	0.4308802337646485	2.597580688476563	1.211974845886231	0.2588861083984375	2.686105590820312	1.184228057861328	0.2627575912475586	2.704179809570312	1.182545738220215	0.1586188201904297	2.694858764648437	1.18470287322998	0.1767933883666992	2.807204956054687	1.522877410888672	0.2522729949951172	2.929546142578125	1.51069921875	0.2164275970458984	3.1208310546875	1.311140121459961	0.2374262237548828	2.96469189453125	1.262071914672851	0.1282682228088379	2.86681298828125	1.252169998168945	0.1084311180114746
371	12.333333	2.806196411132813	1.028559506416321	0.2640536346435547	2.786302490234375	1.20295671081543	0.2467119445800781	2.771427978515625	1.343295486450195	0.2413155288696289	2.777449340820313	1.556938659667969	0.26489013671875	2.74512548828125	1.521625915527344	0.2722498474121093	2.611855346679687	1.498806076049805	0.3140426177978516	2.468507690429687	1.292445281982422	0.4225615539550781	2.596639526367188	1.207796760559082	0.2517530212402344	2.6839443359375	1.179563339233398	0.2555371246337891	2.714715209960938	1.177318824768066	0.1576645126342773	2.695585083007813	1.178086143493652	0.1777277145385742	2.808314575195312	1.521415557861328	0.2517319717407226	2.931244506835938	1.506076248168945	0.2166759262084961	3.123298217773438	1.309616638183594	0.2428925857543945	2.968695556640625	1.27243962097168	0.1293158569335938	2.87098828125	1.257807220458984	0.1081252975463867
372	12.366667	2.810876220703125	1.025951060295105	0.2624249877929687	2.790658325195313	1.199998115539551	0.2441777648925781	2.775262817382813	1.340072509765625	0.237428337097168	2.78221435546875	1.55298681640625	0.2643624877929688	2.7496259765625	1.517868438720703	0.2706563720703125	2.615791625976562	1.491829803466797	0.3078151702880859	2.458556396484375	1.28969953918457	0.4032054595947265	2.600411865234375	1.204879631042481	0.244028823852539	2.686753173828125	1.177649032592774	0.2487851638793945	2.720159790039062	1.177817718505859	0.1510130386352539	2.703978271484375	1.182772529602051	0.1702633743286133	2.813002563476562	1.517477813720703	0.2511597137451172	2.93670068359375	1.502918121337891	0.2208434295654297	3.127156860351563	1.306088523864746	0.2552003555297852	2.975989379882813	1.267032958984375	0.1317857627868652	2.8835771484375	1.264210632324219	0.09867960739135742
373	12.4	2.816549560546875	1.020466305732727	0.2629469909667969	2.7959638671875	1.193858352661133	0.246102294921875	2.779864013671875	1.333026077270508	0.2384996490478515	2.784512084960937	1.545693542480469	0.2599627532958985	2.751962036132812	1.510670440673828	0.2655921630859375	2.616887817382812	1.487565231323242	0.2975417022705078	2.462187133789063	1.28208430480957	0.3855179290771484	2.61107568359375	1.202604179382324	0.231909164428711	2.696903564453125	1.172346214294433	0.2345927810668945	2.73037841796875	1.176960800170898	0.1351186408996582	2.720518310546875	1.182153251647949	0.1608113555908203	2.8159267578125	1.510226776123047	0.2492521438598633	2.940224853515625	1.492289245605469	0.2223201599121094	3.13547265625	1.305219421386719	0.2738891143798828	2.988311401367187	1.269583152770996	0.1395478515625	2.899123657226562	1.260346855163574	0.09692833709716797
374	12.433333	2.81706103515625	1.017233692646027	0.2607731628417969	2.798001098632812	1.189323875427246	0.2445758209228516	2.7833076171875	1.327444412231445	0.2373165969848633	2.787863891601563	1.538280792236328	0.2580417785644532	2.7554580078125	1.503614212036133	0.2633550872802735	2.620510009765625	1.481449798583984	0.2910044097900391	2.464335205078125	1.279680511474609	0.3771967315673828	2.61448681640625	1.201820167541504	0.2269780120849609	2.697466186523438	1.171418640136719	0.230756591796875	2.732820068359375	1.177792282104492	0.132514274597168	2.72567919921875	1.183932838439941	0.1605615615844727	2.819137939453125	1.503069869995117	0.2478811492919922	2.942906494140625	1.488828735351563	0.2222417907714844	3.132465209960937	1.297249267578125	0.258896224975586	2.996798461914063	1.264080322265625	0.1157259540557861	2.903660888671875	1.273566909790039	0.08292502212524415
375	12.466667	2.825460693359375	1.0125948138237	0.2640768585205078	2.8057392578125	1.184888763427734	0.2475467529296875	2.790355834960938	1.3231845703125	0.2397328338623047	2.793499633789063	1.534643768310547	0.2579915008544922	2.76085400390625	1.499906173706055	0.2622498626708984	2.62451953125	1.476600387573242	0.2828884124755859	2.467004516601563	1.271955726623535	0.3601600952148438	2.630506225585937	1.197706207275391	0.2226361923217773	2.7128427734375	1.166247337341308	0.2284611434936523	2.745657592773437	1.175314979553223	0.1290062408447266	2.742201416015625	1.177914161682129	0.1564451370239258	2.825387329101563	1.499323699951172	0.2497245788574219	2.950959106445313	1.484973968505859	0.2317381134033203	3.139575439453125	1.294074150085449	0.2869445037841797	3.005567016601562	1.263521438598633	0.1421803588867188	2.915125	1.268651138305664	0.1004818153381348
376	12.5	2.834155639648437	1.003174086689949	0.270131103515625	2.816324829101562	1.175514739990234	0.2526473846435547	2.801860107421875	1.313720489501953	0.2407173614501953	2.802835815429687	1.525002319335937	0.2597099304199219	2.770203002929688	1.490140029907227	0.2619963836669922	2.632525634765625	1.467799667358399	0.2712320098876954	2.474408325195313	1.262128982543945	0.3432122344970703	2.6462080078125	1.186565658569336	0.217184326171875	2.730261962890625	1.156596870422363	0.2184458618164062	2.768633544921875	1.165729598999024	0.121007999420166	2.76019091796875	1.161692848205566	0.1524413375854492	2.835311889648438	1.489860458374023	0.253182373046875	2.962079956054688	1.476948333740234	0.2460458526611328	3.133809448242188	1.266027145385742	0.2835555877685547	2.99029833984375	1.2818896484375	0.1222580718994141	2.898966552734375	1.273668869018555	0.08451519584655762
377	12.533333	2.835972534179688	0.9988040589690208	0.2701915588378906	2.8185068359375	1.170773872375488	0.2532769012451172	2.80431982421875	1.308635879516602	0.2414762725830078	2.805848388671875	1.519251434326172	0.2618445434570312	2.773119384765625	1.484572006225586	0.2634200744628906	2.635763061523437	1.461369750976563	0.2692938537597656	2.476098754882813	1.25601944732666	0.3361931610107422	2.649716430664062	1.180279022216797	0.2138998031616211	2.735015380859375	1.151294219970703	0.2198020401000977	2.774099365234375	1.15952653503418	0.1227694511413574	2.766002807617188	1.156044288635254	0.151374755859375	2.838207885742188	1.484132919311524	0.2555701141357422	2.964608276367187	1.470767547607422	0.249398078918457	3.132807373046875	1.257492530822754	0.2830445861816406	2.98801806640625	1.282830085754394	0.127654037475586	2.897203491210937	1.271804496765137	0.08847073745727539
378	12.566667	2.8377138671875	0.9916971230506897	0.2688092346191406	2.820851318359375	1.163946762084961	0.2556865997314453	2.807118286132813	1.3015107421875	0.2419665374755859	2.811398559570312	1.511737380981445	0.2630384368896485	2.778278564453125	1.477525909423828	0.2645737457275391	2.6405712890625	1.457413528442383	0.2694757385253906	2.47916552734375	1.252869316101074	0.3338129119873047	2.65489306640625	1.173782737731934	0.2169821472167969	2.736734741210937	1.136421894073486	0.2192857437133789	2.78828662109375	1.141055389404297	0.1285735168457031	2.768883422851562	1.139512725830078	0.1600809173583984	2.8432421875	1.476270629882813	0.2565675811767578	2.969173950195312	1.46308805847168	0.2509138336181641	3.124230834960938	1.240587791442871	0.282109130859375	2.984850463867187	1.270271759033203	0.1151897468566895	2.8866103515625	1.266162155151367	0.09867776107788087
379	12.6	2.839697875976563	0.9880396885871887	0.2695954132080078	2.824836303710938	1.160145179748535	0.2570282592773437	2.8127392578125	1.297610855102539	0.2438055572509766	2.8148193359375	1.507837432861328	0.2617857666015625	2.782069580078125	1.473395950317383	0.2632442932128906	2.644642944335938	1.453299621582031	0.2674379272460937	2.483435668945313	1.247931823730469	0.3278697357177734	2.662765258789062	1.171709602355957	0.2153168716430664	2.745360961914062	1.134047912597656	0.2143374099731445	2.797928833007813	1.132962146759033	0.1238404769897461	2.774761596679688	1.13201305770874	0.157216796875	2.84698583984375	1.472631317138672	0.2564136810302735	2.97260546875	1.459587158203125	0.2537363891601562	3.122759521484375	1.233541076660156	0.2680595092773438	2.991990112304688	1.276156707763672	0.1000706825256348	2.897912109375	1.286350891113281	0.07464021301269531
380	12.633333	2.841015380859375	0.9874372045993804	0.27133984375	2.825291015625	1.159610786437988	0.2586533813476563	2.812543701171875	1.297021026611328	0.2443128356933594	2.814489868164062	1.507298110961914	0.2630891876220703	2.781733032226563	1.472831481933594	0.2643713073730469	2.644622924804687	1.449958267211914	0.2657760925292969	2.484143676757813	1.244330459594726	0.3279419555664063	2.663685546875	1.167855827331543	0.2154876403808594	2.746074340820313	1.130067676544189	0.2159346389770508	2.796608276367188	1.127149349212647	0.1241554908752441	2.775198120117188	1.123597339630127	0.1576174621582031	2.846705078125	1.472092910766602	0.2576307830810547	2.972493041992188	1.459532196044922	0.2556638946533203	3.122412475585937	1.233875816345215	0.2765053405761719	2.992371826171875	1.273190933227539	0.1056464500427246	2.896976440429687	1.283994079589844	0.07918166351318359
381	12.666667	2.842189697265625	0.9842704658508301	0.2713893127441406	2.826798706054688	1.15627326965332	0.2583075103759765	2.814318481445312	1.293615707397461	0.2442138671875	2.816621337890625	1.503712615966797	0.2625703582763672	2.783791259765625	1.469378128051758	0.2635948181152344	2.647000366210937	1.445574447631836	0.2655521697998047	2.486300537109375	1.240033210754395	0.3257565002441406	2.667605224609375	1.161843276977539	0.2175490875244141	2.752245361328125	1.127116512298584	0.218655029296875	2.80012109375	1.110876663208008	0.127699275970459	2.777593627929687	1.115970195770264	0.1597692642211914	2.848770751953125	1.468439437866211	0.2575075225830078	2.97489453125	1.458250869750977	0.2580911178588867	3.1293017578125	1.236911033630371	0.2863429718017578	2.99658447265625	1.259420654296875	0.1108120231628418	2.900394897460937	1.274110580444336	0.09033820343017579
382	12.7	2.841438842773437	0.9829278554916382	0.2715076599121093	2.826993408203125	1.154703437805176	0.2574770812988281	2.815192504882813	1.292108200073242	0.2448015670776367	2.816929931640625	1.502197509765625	0.2615754852294921	2.784226928710938	1.467782302856445	0.2629250335693359	2.647196899414062	1.446359146118164	0.2656641235351562	2.48765771484375	1.240028816223145	0.3255758056640625	2.667849243164063	1.160294006347656	0.2172977905273438	2.751451293945313	1.126739509582519	0.2236122360229492	2.797936279296875	1.111774715423584	0.132154956817627	2.777789428710937	1.116127792358399	0.1601780166625977	2.84914404296875	1.467022567749023	0.2567104034423828	2.975068725585937	1.458510757446289	0.2569700088500977	3.130555786132812	1.238119216918945	0.2861096038818359	2.997280029296875	1.259808975219727	0.1115507888793945	2.902867919921875	1.279307876586914	0.09006821060180664
383	12.733333	2.841888793945312	0.9787413320541382	0.2716492156982422	2.828604125976563	1.150325302124024	0.2573280639648438	2.817742797851563	1.287486938476563	0.243447998046875	2.819998901367188	1.497370025634766	0.258771484375	2.7873251953125	1.463063842773437	0.2608542327880859	2.650616088867188	1.441411178588867	0.2668690185546875	2.489745239257813	1.237294967651367	0.3287535247802734	2.668609252929688	1.156672409057617	0.2192782592773437	2.753422241210937	1.123830257415771	0.2231240844726562	2.801512817382813	1.102780765533447	0.1356281967163086	2.77701318359375	1.105452472686768	0.1608392639160156	2.852043579101562	1.462167083740234	0.2536490402221679	2.97694873046875	1.451743408203125	0.2497315139770508	3.131538696289063	1.234239891052246	0.2986616516113281	3.002789184570313	1.24034635925293	0.1174376182556152	2.90831982421875	1.27065657043457	0.1084053268432617
384	12.766667	2.841810791015625	0.9761111116409302	0.2729497528076172	2.829208129882812	1.147612167358398	0.2566323547363281	2.818939208984375	1.28513346862793	0.2453169937133789	2.818863159179688	1.495108016967773	0.2615801391601562	2.786484985351563	1.460403594970703	0.2632809295654297	2.649948974609375	1.436674163818359	0.2677811889648438	2.490967651367187	1.233136558532715	0.3378162841796875	2.665929443359375	1.147779441833496	0.2248634567260742	2.752277099609375	1.116522571563721	0.2278907623291015	2.796909545898438	1.096573654174805	0.1382366485595703	2.77646923828125	1.100081680297852	0.1688287963867188	2.851369384765625	1.460267044067383	0.2565330352783203	2.9770693359375	1.449719757080078	0.2529877319335938	3.128163330078125	1.231470199584961	0.3112684173583984	3.00899853515625	1.214134986877441	0.1236416625976562	2.916747680664062	1.250925354003906	0.1146955451965332
385	12.8	2.844572875976563	0.977291247844696	0.2675130157470703	2.831518676757812	1.148303802490234	0.2531841430664062	2.820852416992187	1.285329742431641	0.2434068832397461	2.820665283203125	1.494406509399414	0.2600459594726562	2.7884892578125	1.459776611328125	0.2620364685058594	2.652332153320312	1.438074478149414	0.2676929016113281	2.496621215820312	1.23400373840332	0.3383462219238281	2.66420068359375	1.146105239868164	0.2188765258789062	2.750154174804687	1.1175471534729	0.2215366287231445	2.798758666992188	1.103474731445313	0.1323228187561035	2.776007446289062	1.103951404571533	0.160666389465332	2.853029418945312	1.459783752441406	0.2545755615234375	2.978044311523438	1.45208366394043	0.2479844970703125	3.141544311523438	1.238356353759765	0.2775039367675781	3.008585083007812	1.233094161987305	0.1026630783081055	2.915826049804688	1.267929763793945	0.0962796802520752
386	12.833333	2.844516723632812	0.9764153056144714	0.2685566101074219	2.830952270507813	1.147415756225586	0.2540337524414062	2.819628662109375	1.284544815063477	0.2440695648193359	2.823898071289062	1.49386669921875	0.2609240264892578	2.791064086914062	1.459834030151367	0.2633807067871093	2.655087524414062	1.436384017944336	0.2720450286865235	2.496332397460938	1.235481857299805	0.3456031494140625	2.663280639648438	1.145506172180176	0.2259463272094727	2.74994775390625	1.117361560821533	0.2258196563720703	2.798414672851563	1.100999843597412	0.1370055618286133	2.773306518554687	1.105601627349853	0.162846549987793	2.855475952148438	1.458559936523438	0.2549145202636719	2.979870239257813	1.442102188110352	0.2451743011474609	3.149654174804687	1.235977478027344	0.2988535003662109	3.015854858398438	1.221211288452148	0.1289247436523437	2.921840576171875	1.250228012084961	0.1110686111450195
387	12.866667	2.843143798828125	0.9770733008384704	0.2685994262695313	2.831682250976562	1.148594169616699	0.255658676147461	2.821825561523438	1.285974731445312	0.2462057800292969	2.826599243164062	1.495544235229492	0.2626289520263672	2.79368408203125	1.461551010131836	0.2653021087646484	2.657502685546875	1.438976226806641	0.2748751678466796	2.498994873046875	1.237313499450684	0.3487889099121094	2.66591015625	1.148285179138183	0.2282320709228516	2.751439575195312	1.116649227142334	0.2262480850219727	2.804371215820312	1.095353321075439	0.1407796401977539	2.77255126953125	1.106063213348389	0.1621872406005859	2.858100341796875	1.460118728637695	0.2565466156005859	2.981986938476562	1.442957015991211	0.2446449279785156	3.1486435546875	1.236342346191406	0.3068054351806641	3.018990844726562	1.202550987243652	0.131795238494873	2.929985595703125	1.241118148803711	0.1162580223083496
388	12.9	2.842972778320313	0.9770998950004577	0.2700237731933594	2.8314609375	1.148918640136719	0.2566531829833985	2.82165380859375	1.286555770874024	0.2463058853149414	2.826466796875	1.496585372924805	0.2626064758300781	2.793481689453125	1.462519958496094	0.2653258056640625	2.657087646484375	1.43951789855957	0.2752293395996094	2.499122436523438	1.2371455078125	0.3502969512939453	2.66536181640625	1.14918115234375	0.2272535552978516	2.750778198242188	1.117921131134033	0.2274629592895508	2.80442333984375	1.097121688842774	0.1418671722412109	2.772701171875	1.106684234619141	0.1616482849121094	2.858026245117188	1.461081298828125	0.2565226593017578	2.9822099609375	1.444115951538086	0.2458431091308594	3.150006591796875	1.236689964294434	0.304757064819336	3.020144287109375	1.205188606262207	0.1284669418334961	2.929481689453125	1.23915608215332	0.1147676239013672
389	12.933333	2.841505615234375	0.9809984393119812	0.2653331909179688	2.82824951171875	1.152641853332519	0.2518905487060547	2.817252807617187	1.290096450805664	0.2421014251708984	2.818941528320313	1.500320587158203	0.2543746795654297	2.7866787109375	1.46578515625	0.2588675537109375	2.651460693359375	1.439724807739258	0.2748110504150391	2.497496704101562	1.237736488342285	0.3577829284667969	2.658638916015625	1.150778472900391	0.2279736557006836	2.743384155273437	1.118508563995361	0.2265657806396484	2.793348510742188	1.096267395019531	0.1397990417480469	2.763281127929687	1.105620346069336	0.162522346496582	2.850883911132812	1.465263092041015	0.2478433303833008	2.974849731445313	1.449027572631836	0.2313327102661133	3.155519897460938	1.253772041320801	0.291967056274414	3.028696166992187	1.195488990783691	0.1379894371032715	2.940196166992187	1.219565734863281	0.1089334526062012
390	12.966667	2.840509765625	0.9815146613121033	0.2644161834716797	2.826925415039062	1.15320866394043	0.2502763061523438	2.8159375	1.290783493041992	0.2399516143798828	2.817100219726562	1.501068634033203	0.2539740753173828	2.78495068359375	1.466369705200195	0.2585664978027344	2.649967529296875	1.439134078979492	0.2759845886230469	2.496271606445313	1.236479301452637	0.3588411712646484	2.6595625	1.152904228210449	0.228802116394043	2.744227416992187	1.120032802581787	0.2274887008666992	2.794380615234375	1.096132038116455	0.1408410491943359	2.762761108398438	1.10476448059082	0.16156005859375	2.8491279296875	1.466138320922852	0.2467642288208008	2.97308056640625	1.451806335449219	0.2290964584350586	3.15840283203125	1.261185516357422	0.2906243286132812	3.035454345703125	1.194586921691895	0.1421950531005859	2.946726196289062	1.218964698791504	0.1133612022399902
391	13	2.8429365234375	0.9843491525650024	0.2644558715820312	2.82650732421875	1.156455673217774	0.2452492523193359	2.8140458984375	1.294938354492187	0.2402663650512695	2.813665283203125	1.505956970214844	0.2553902435302735	2.781390380859375	1.470911239624023	0.2587960815429687	2.644974487304688	1.449315628051758	0.2770282440185547	2.500606689453125	1.24077978515625	0.3655214080810547	2.66374951171875	1.161191764831543	0.2310988311767578	2.75035791015625	1.131231010437012	0.2248873596191406	2.792023193359375	1.121789245605469	0.1308105239868164	2.766551391601562	1.119824871063232	0.1523290481567383	2.846266479492188	1.47112255859375	0.2490208892822266	2.971673095703125	1.463658432006836	0.2284994888305664	3.166124267578125	1.277380187988281	0.2753466491699219	3.026282836914063	1.203877182006836	0.1358193130493164	2.943534545898437	1.242257751464844	0.1031197204589844
392	13.033333	2.837081665039062	0.9843809471130371	0.2703110809326172	2.820892333984375	1.156532104492188	0.2466750946044922	2.8088125	1.295497863769531	0.2430357666015625	2.809139404296875	1.507208190917969	0.256994384765625	2.776631469726563	1.472174606323242	0.2605552978515625	2.640329833984375	1.450998611450195	0.2816339874267578	2.496616943359375	1.241046531677246	0.3708225860595703	2.657443481445313	1.161034454345703	0.2324317092895508	2.7434541015625	1.127544673919678	0.226234992980957	2.786800170898438	1.126928642272949	0.1325669860839844	2.76434765625	1.122336330413818	0.1563680267333984	2.841736206054688	1.472144638061523	0.2508618011474609	2.967540771484375	1.461929260253906	0.2303174362182617	3.165294799804688	1.276805404663086	0.2724050598144531	3.02768408203125	1.192335464477539	0.1327383766174317	2.938026611328125	1.226072799682617	0.1103132286071777
393	13.066667	2.838919311523437	0.9849789533615112	0.2660340270996094	2.823569702148437	1.157805076599121	0.2425607604980469	2.812496215820312	1.297363327026367	0.2398591918945313	2.815513916015625	1.50969807434082	0.2544111328125	2.782512817382813	1.474953659057617	0.2581610107421875	2.645059692382812	1.456499862670898	0.2782713623046875	2.497940795898438	1.251186958312988	0.3746759643554687	2.653434814453125	1.16442733001709	0.2331595611572266	2.738702880859375	1.133906646728516	0.236187255859375	2.768500122070312	1.131281070709228	0.1371743469238281	2.755277587890625	1.131683589935303	0.1518802871704102	2.847731323242187	1.474129974365234	0.2478984985351563	2.9732685546875	1.462210296630859	0.2271984252929687	3.160604125976563	1.26443994140625	0.2584672927856445	3.035403157552083	1.163171249389648	0.1282969233194987	2.936476196289062	1.204251739501953	0.09658657073974609
394	13.1	2.838174560546875	0.9891002473831176	0.2662784423828125	2.822114990234375	1.162076721191406	0.2435281677246094	2.810686645507813	1.301719360351563	0.24222216796875	2.812943603515625	1.514383255004883	0.2552075805664062	2.780133178710938	1.479479019165039	0.2596728515625	2.64315576171875	1.460896423339844	0.2829355163574219	2.500629272460937	1.253741065979004	0.3830848388671875	2.652171020507812	1.167948554992676	0.236748405456543	2.738145874023438	1.138037956237793	0.2384687194824219	2.76712451171875	1.13771464920044	0.1389442176818848	2.754318237304688	1.137178234100342	0.1549494171142578	2.845250610351562	1.478882369995117	0.2484972991943359	2.9714453125	1.469008209228515	0.2261717300415039	3.16736474609375	1.281326316833496	0.2570781402587891	3.030293823242188	1.201356842041016	0.1057589111328125	2.936933837890625	1.226298515319824	0.1019696598052978
395	13.133333	2.83280224609375	0.9966885304450988	0.2684580078125	2.815603393554688	1.170170906066895	0.2456318969726562	2.803794311523438	1.310260009765625	0.2445727233886719	2.806017456054688	1.523886749267578	0.2531305694580078	2.773425048828125	1.488915344238281	0.2597730712890625	2.637048461914063	1.470251434326172	0.2889844360351562	2.495145385742187	1.267557342529297	0.4016840515136719	2.63453515625	1.177539375305176	0.2448522338867188	2.721254272460937	1.149185111999512	0.2577268371582031	2.7500263671875	1.143598804473877	0.1575016403198242	2.734589477539062	1.149823417663574	0.1614956741333008	2.838208984375	1.488175674438477	0.2457020874023438	2.963454223632812	1.475948608398437	0.2166638946533203	3.1648203125	1.293597663879395	0.2446590423583984	3.012308471679687	1.258194046020508	0.117630241394043	2.912759643554687	1.251487800598145	0.103024923324585
396	13.166667	2.826886596679687	1.002405845671892	0.2688687744140625	2.809397583007812	1.175672027587891	0.244233642578125	2.79827490234375	1.315842010498047	0.2453363647460937	2.800635498046875	1.529619506835938	0.2512776031494141	2.768278442382813	1.494708312988281	0.25926904296875	2.633496826171875	1.474561325073242	0.2944782104492187	2.49467724609375	1.272662750244141	0.4119897918701172	2.629403564453125	1.181788192749023	0.2517196350097656	2.717738891601563	1.157006843566895	0.2600667266845703	2.740747192382813	1.147462882995606	0.1600241546630859	2.725133911132812	1.152372646331787	0.1675698852539063	2.832603881835937	1.493821594238281	0.2433561401367187	2.956268920898438	1.477720626831055	0.2108703384399414	3.153536254882813	1.292634017944336	0.2444983139038086	2.995093627929688	1.259404846191406	0.1218320159912109	2.896572143554687	1.254141181945801	0.1067279930114746
397	13.2	2.8210185546875	1.009050732731819	0.2693016510009766	2.802575317382813	1.182716819763184	0.2453424987792969	2.79152392578125	1.323193435668945	0.2464546813964844	2.7945810546875	1.537541381835938	0.249272705078125	2.762624145507813	1.502724197387695	0.2596280670166016	2.628730346679688	1.483429916381836	0.3000403900146484	2.49364599609375	1.283101806640625	0.4270531921386719	2.617963623046875	1.187868003845215	0.2600329132080078	2.705334228515625	1.16370401763916	0.2598342208862305	2.736071655273438	1.148284400939942	0.1654545745849609	2.710977783203125	1.154233810424805	0.1759753723144531	2.8260361328125	1.501487075805664	0.2399981689453125	2.94582763671875	1.482235778808594	0.1962572708129883	3.131470581054687	1.284160736083984	0.2182825012207031	2.9699306640625	1.259196105957031	0.1117120590209961	2.870335083007812	1.260957168579102	0.1008842582702637
398	13.233333	2.816266845703125	1.011409948587418	0.2645218505859375	2.79636083984375	1.185263702392578	0.2409377212524414	2.78476611328125	1.325931671142578	0.240851936340332	2.786802001953125	1.5406044921875	0.2451441497802734	2.755553100585938	1.505472625732422	0.2568107147216797	2.624297729492187	1.491681610107422	0.3077554321289062	2.497639770507813	1.288681091308594	0.4398680419921875	2.613820434570313	1.190173881530762	0.2683390808105469	2.7002197265625	1.16448127746582	0.2607829208374023	2.7255849609375	1.151622993469238	0.1638625793457031	2.699868041992187	1.152530941009521	0.1764082183837891	2.817985961914062	1.504744857788086	0.2340454940795899	2.935833984375	1.489304626464844	0.1847441482543945	3.128901123046875	1.295313598632812	0.2071159591674805	2.96178076171875	1.256505294799805	0.1102710151672363	2.861636962890625	1.255330337524414	0.09635318183898926
399	13.266667	2.809404296875	1.01727025270462	0.2651846771240234	2.791419677734375	1.19220369720459	0.2445206985473633	2.781783813476562	1.333408157348633	0.2459765396118164	2.782285400390625	1.548734039306641	0.2511352386474609	2.751741088867187	1.513164474487305	0.264003173828125	2.622937622070312	1.49730549621582	0.321327392578125	2.49845361328125	1.29778727722168	0.46241259765625	2.603093505859375	1.200165237426758	0.2822934112548828	2.690987915039063	1.17362181854248	0.2733831634521484	2.708151611328125	1.155558143615723	0.1730651779174805	2.689003295898437	1.166532608032226	0.1851927642822266	2.81335693359375	1.513094375610352	0.2385264892578125	2.928697998046875	1.496350616455078	0.1826547164916992	3.120302001953125	1.297808891296387	0.1958121948242187	2.958270263671875	1.255669273376465	0.1065370178222656	2.8580517578125	1.260376243591309	0.09204819107055665
400	13.3	2.801927490234375	1.021314586639404	0.268870864868164	2.783640991210937	1.196426689147949	0.2480681915283203	2.773890258789062	1.337819839477539	0.2474025421142578	2.775081909179688	1.553417236328125	0.251502914428711	2.745127197265625	1.517946426391602	0.2661102294921875	2.62056201171875	1.506394577026367	0.3334172973632812	2.502939331054687	1.308634140014648	0.4832694549560547	2.592684936523438	1.203762161254883	0.2989938507080078	2.682994873046875	1.17646947479248	0.2938240814208984	2.683877807617187	1.160149772644043	0.1886993408203125	2.66771240234375	1.180060852050781	0.1950588150024414	2.80543701171875	1.517596328735352	0.2374699783325195	2.91582958984375	1.499656112670898	0.1726174621582031	3.116173828125	1.309859725952149	0.1827165603637695	2.944808227539062	1.263016456604004	0.09532728195190429	2.846390747070313	1.260601905822754	0.08840731811523436
401	13.333333	2.7942431640625	1.029505964279175	0.2629755096435547	2.775906005859375	1.20462345123291	0.2456261367797851	2.766447875976563	1.345818313598633	0.2454970245361328	2.771814575195313	1.560972991943359	0.2514600677490234	2.742550537109375	1.525913513183594	0.2680954132080078	2.623751586914063	1.516257217407226	0.3450092010498047	2.514517456054687	1.318350662231445	0.500136474609375	2.589833984375	1.209663024902344	0.3118639984130859	2.680673217773438	1.183098396301269	0.2995061645507813	2.6722646484375	1.171566368103027	0.1940682144165039	2.658461669921875	1.192605972290039	0.200221305847168	2.800249755859375	1.524853561401367	0.2347094955444336	2.905550659179688	1.506542724609375	0.1614972152709961	3.112465576171875	1.32453173828125	0.1536552810668945	2.931858032226563	1.278296020507812	0.0703829002380371	2.834726928710937	1.272218200683594	0.07163671874999999
402	13.366667	2.786256103515625	1.034589338302612	0.2645527801513672	2.767807739257813	1.210616844177246	0.2472157516479492	2.759075805664063	1.352569488525391	0.2473900604248047	2.768281127929687	1.568599853515625	0.2537522888183594	2.73903271484375	1.533780731201172	0.2716257781982422	2.623379028320312	1.523596481323242	0.3543155517578125	2.5216630859375	1.326955291748047	0.5184063110351562	2.584113037109375	1.214774345397949	0.3260787658691406	2.674904418945313	1.187936340332031	0.3108000793457031	2.662657348632813	1.175950843811035	0.204419807434082	2.645390380859375	1.198532470703125	0.2087096557617187	2.795513549804688	1.531928680419922	0.2355980224609375	2.898767944335937	1.511560699462891	0.1595009536743164	3.089068481445312	1.312305572509766	0.1449817581176758	2.910813110351563	1.273127006530762	0.0713088321685791	2.81170947265625	1.271578102111816	0.07152956771850587
403	13.4	2.774974365234375	1.038337545394898	0.2622387542724609	2.756379272460937	1.214834289550781	0.2481466903686523	2.7484599609375	1.357042297363281	0.2507601165771485	2.75813623046875	1.573344024658203	0.2564625549316406	2.730221435546875	1.538472015380859	0.2764240264892578	2.620447265625	1.530234649658203	0.3673299102783203	2.532169555664062	1.328534881591797	0.5337785339355469	2.581662475585937	1.221065330505371	0.3347676239013672	2.671011352539062	1.192842475891113	0.3146347961425782	2.648552612304687	1.177781562805176	0.2102809295654297	2.63797314453125	1.197731231689453	0.2154412460327148	2.784009887695313	1.536634704589844	0.2363620834350586	2.882350463867188	1.51606608581543	0.1553381805419922	3.0465751953125	1.297815734863281	0.1319711685180664	2.864629150390625	1.266363487243652	0.07811824989318847	2.766594848632812	1.270837532043457	0.07650193214416504
404	13.433333	2.765135620117188	1.038441940307617	0.2598190765380859	2.746383911132813	1.214159439086914	0.2459417572021484	2.739368774414062	1.355845016479492	0.2483277893066406	2.756173217773437	1.570997680664062	0.2534239196777344	2.728649291992188	1.537117065429688	0.27510498046875	2.627167236328125	1.530126373291016	0.3744743499755859	2.545837524414063	1.331110748291016	0.5457954711914063	2.584052612304688	1.222490364074707	0.34583984375	2.670480346679688	1.194284736633301	0.3177526550292968	2.645189331054687	1.180996879577637	0.2142213821411133	2.635848876953125	1.196452491760254	0.22336083984375	2.779406372070312	1.5336376953125	0.2317174606323242	2.876601928710937	1.515698806762695	0.1484104614257812	3.048733520507812	1.302923057556152	0.1180870895385742	2.856084106445313	1.264206153869629	0.07328509521484375	2.758973876953125	1.264609230041504	0.07541193675994873
405	13.466667	2.7666806640625	1.042284700393677	0.2562323303222657	2.747340087890625	1.218351234436035	0.2421866073608399	2.741431640625	1.360362121582031	0.2452006378173828	2.760164794921875	1.575764129638672	0.2497791748046875	2.733274169921875	1.542004180908203	0.2726355743408203	2.638194213867187	1.536936309814453	0.3785901184082031	2.564314208984375	1.338199234008789	0.5545357360839844	2.589654052734375	1.229326042175293	0.3521050872802735	2.674934936523438	1.201493377685547	0.3208792266845703	2.642280395507813	1.191064231872559	0.2194105224609375	2.633222534179687	1.204569557189942	0.226646110534668	2.782198364257813	1.538188262939453	0.2270168075561523	2.876896484375	1.520105728149414	0.1404244232177734	3.072984497070312	1.326339263916016	0.0945447235107422	2.874482788085937	1.284435676574707	0.06278261184692382	2.781448364257812	1.280067642211914	0.06040859365463257
406	13.5	2.765123291015625	1.044259748458862	0.254896011352539	2.743674194335938	1.220725738525391	0.2403937683105469	2.738210571289063	1.36322477722168	0.2434809494018554	2.75891259765625	1.579146759033203	0.2498046112060547	2.733401123046875	1.545115142822266	0.2741362915039062	2.64645703125	1.538909973144531	0.3873595428466797	2.58142333984375	1.3377802734375	0.565501708984375	2.595365356445313	1.229509674072266	0.3609821472167969	2.678322387695312	1.198882057189941	0.3250497894287109	2.633950927734375	1.190209991455078	0.2278563537597657	2.628511352539062	1.203725486755371	0.2326018600463867	2.77903271484375	1.541637756347656	0.2248921508789062	2.868503662109375	1.522811920166016	0.1319052505493164	3.0670810546875	1.336759475708008	0.06152826690673828	2.867186767578125	1.294144729614258	0.04278188133239746	2.773750610351563	1.287420852661133	0.04890980911254882
407	13.533333	2.763747314453125	1.044557523727417	0.2531436462402344	2.74303076171875	1.221064002990723	0.2393373947143555	2.73954638671875	1.363491058349609	0.2431627578735352	2.759753540039062	1.579366027832031	0.2497514953613281	2.735744506835938	1.54511068725586	0.2752111206054688	2.655274291992188	1.537220031738281	0.3929059753417968	2.602556640625	1.338235321044922	0.5770859680175782	2.602729370117188	1.231182029724121	0.3715582733154297	2.677995239257812	1.19626985168457	0.3251775665283203	2.6302119140625	1.19287825012207	0.2296636657714844	2.619330444335938	1.205890701293945	0.2400829925537109	2.778615966796875	1.542093872070312	0.2235398330688477	2.862086791992188	1.525427047729492	0.1242839508056641	3.054995483398438	1.342365158081055	0.0329973087310791	2.853395385742187	1.29457421875	0.02875839686393738	2.76135546875	1.288155242919922	0.04494468593597412
408	13.566667	2.76525439453125	1.04348265838623	0.2545600738525391	2.743439086914062	1.220294540405273	0.2408850021362305	2.740257080078125	1.363050628662109	0.2448056716918945	2.76237744140625	1.579193634033203	0.2529777908325195	2.739673706054687	1.544674774169922	0.2794756774902344	2.666567138671875	1.536521057128906	0.4022574768066406	2.626450561523438	1.333813568115234	0.5865874938964843	2.61254248046875	1.227125961303711	0.3806075897216797	2.680651611328125	1.192582847595215	0.3240366973876953	2.632059326171875	1.192516906738281	0.2293201675415039	2.62278759765625	1.206757171630859	0.2464305038452148	2.779389526367187	1.542067626953125	0.2251091690063476	2.861165649414063	1.528395889282227	0.123024585723877	3.056817138671875	1.354158416748047	0.01842706966400147	2.852753051757812	1.288887535095215	0.02561006036400795	2.761967163085937	1.277145233154297	0.05181163209676742
409	13.6	2.769218872070312	1.031791785240173	0.2645333557128906	2.748883666992187	1.208798408508301	0.2501386184692383	2.747202392578125	1.351658874511719	0.2530815124511718	2.768380615234375	1.568224792480469	0.2567806701660156	2.746754760742188	1.534021392822266	0.2846370239257813	2.678075073242188	1.525496490478516	0.4100602416992187	2.645910400390625	1.32550505065918	0.5990691528320312	2.630856201171875	1.220074829101562	0.3924482116699218	2.682473266601562	1.178805198669434	0.3267778015136719	2.63701611328125	1.18186791229248	0.2375767364501953	2.624707885742187	1.191217346191406	0.2605142211914062	2.784671875	1.530674987792969	0.2289807968139648	2.856948364257812	1.511307205200195	0.1213116493225098	3.062307006835938	1.354651962280274	0.007763960123062134	2.877353759765625	1.221620193481445	0.06141707611083985	2.802801513671875	1.176323867797852	0.1179420738220215
410	13.633333	2.769423828125	1.027024874687195	0.2668798217773438	2.748714599609375	1.203063163757324	0.2518650817871094	2.747177978515625	1.345255920410156	0.2539007492065429	2.765414794921875	1.560964263916016	0.2557840042114258	2.746522583007812	1.526679931640625	0.2850437927246093	2.687698974609375	1.521255859375	0.4146466522216797	2.665962158203125	1.323068572998047	0.6049728698730469	2.643298828125	1.213560218811035	0.4026306762695313	2.679857666015625	1.17010945892334	0.3339446716308594	2.640364379882812	1.168222702026367	0.2450279541015625	2.6298525390625	1.183380630493164	0.2715326538085938	2.780027221679688	1.523804870605469	0.2270467681884765	2.846154174804687	1.509757278442383	0.1148142013549805	3.044369140625	1.352346420288086	-0.006741327524185181	2.876131469726563	1.200755386352539	0.05177827835083008	2.800855834960937	1.165324829101563	0.1118729438781738
411	13.666667	2.770727294921875	1.02352495765686	0.2668720855712891	2.750786865234375	1.199675239562988	0.2520050582885742	2.750557861328125	1.341886215209961	0.253580696105957	2.765660766601562	1.557863189697266	0.2538922958374024	2.748817504882813	1.523415771484375	0.2841891479492188	2.697016845703125	1.513439880371094	0.4164689025878906	2.689653686523438	1.320189758300781	0.6127566223144532	2.651170776367187	1.212205200195312	0.4121269226074219	2.679380981445313	1.169315773010254	0.3400469512939453	2.642518188476562	1.165206069946289	0.2486198425292969	2.634566040039062	1.178459892272949	0.2780592041015625	2.779319213867187	1.520808715820313	0.2245457229614258	2.839379638671875	1.505540588378906	0.1089394607543945	3.02376513671875	1.345764526367188	-0.0294835729598999	2.861730102539063	1.190838645935059	0.03680999374389649	2.792350830078125	1.154778465270996	0.1039448471069336
412	13.7	2.77287158203125	1.0181941614151	0.2659022369384766	2.753723388671875	1.194225509643555	0.2498940048217773	2.75440576171875	1.336361404418945	0.2503743362426758	2.767420654296875	1.552416900634766	0.2535841674804687	2.752704345703125	1.517314208984375	0.2842112731933594	2.70884521484375	1.505633377075195	0.4192456512451172	2.717181274414063	1.306711456298828	0.6097701416015625	2.661294189453125	1.204290023803711	0.4101256256103515	2.685902954101563	1.159681663513183	0.3362889862060547	2.643286010742187	1.151046424865723	0.2458887786865234	2.637082275390625	1.171039222717285	0.2780067901611328	2.779701904296875	1.515993560791016	0.222839729309082	2.833754150390625	1.505633987426758	0.1038414649963379	3.004529663085937	1.342210662841797	-0.0466122875213623	2.85276123046875	1.181074829101562	0.02866335105895996	2.790075561523437	1.140884735107422	0.09950255584716797
413	13.733333	2.774619995117187	1.014539488315582	0.2647975769042968	2.754933837890625	1.190033760070801	0.251713005065918	2.75561279296875	1.331582778930664	0.2539728012084961	2.769302734375	1.546664489746094	0.2546023559570312	2.756238037109375	1.511994598388672	0.2861403503417969	2.719888549804687	1.503333541870117	0.4229480438232421	2.733779663085937	1.300257965087891	0.6068500061035156	2.66570947265625	1.20138249206543	0.4106669158935547	2.6910869140625	1.155936141967774	0.3374676208496094	2.646777221679687	1.147609344482422	0.2501892700195313	2.63766064453125	1.167545463562012	0.2801920776367187	2.779748779296875	1.510132141113281	0.2236952667236328	2.824778076171875	1.497567016601562	0.1018176498413086	2.991545288085938	1.341940612792969	-0.05900689125061034	2.84825390625	1.178252426147461	0.02357019805908203	2.788679931640625	1.142641220092774	0.09894112396240234
414	13.766667	2.7765947265625	1.014371455192566	0.2661407928466797	2.755714477539063	1.188242546081543	0.2521510314941406	2.755667724609375	1.328687118530274	0.2531647644042969	2.770281494140625	1.542041564941406	0.2573238983154297	2.75781298828125	1.507113388061524	0.2882326507568359	2.725193603515625	1.485865859985351	0.4232984161376953	2.756288696289062	1.280723876953125	0.5995082397460938	2.66587744140625	1.192297271728516	0.4093123168945312	2.691018310546875	1.142075325012207	0.338401123046875	2.648081665039062	1.141704513549805	0.2507063140869141	2.64343017578125	1.153870094299316	0.2793168640136718	2.779825073242188	1.506315170288086	0.2258302993774414	2.818215698242188	1.491220474243164	0.1029756774902344	2.975160888671875	1.335562637329102	-0.06413529777526855	2.839688232421875	1.169442916870117	0.02250821495056152	2.785482421875	1.130523769378662	0.09929392242431641
415	13.8	2.778349487304688	1.011267174720764	0.2655164642333985	2.756580688476562	1.184746070861816	0.2506675338745117	2.756349365234375	1.32502522277832	0.2505630111694336	2.77433349609375	1.537862915039063	0.2570564651489258	2.762723388671875	1.502713577270508	0.2879583740234375	2.7358076171875	1.478551330566406	0.4236428680419922	2.772332153320312	1.276703872680664	0.6020841674804687	2.672686889648437	1.18907438659668	0.4166144866943359	2.69279443359375	1.143384513854981	0.3414441680908203	2.65131103515625	1.142682464599609	0.2533765869140625	2.645965576171875	1.154929801940918	0.2852844543457032	2.781933715820313	1.502490417480469	0.2247102432250977	2.812980712890625	1.48630728149414	0.1000702629089356	2.965185668945312	1.332954483032227	-0.07310682678222656	2.83280419921875	1.167410079956055	0.01782447814941406	2.783114990234375	1.129447559356689	0.09757999801635742
416	13.833333	2.773599609375	0.999533121585846	0.255460693359375	2.759513549804687	1.173756317138672	0.2465027313232422	2.765472290039062	1.313474197387695	0.2506100769042969	2.777819580078125	1.525971038818359	0.2579479827880859	2.768951416015625	1.49044059753418	0.2890751495361328	2.750318725585938	1.464960632324219	0.4255657653808594	2.812641357421875	1.264105949401856	0.5964893798828125	2.682890502929688	1.189139808654785	0.4262910614013672	2.690687866210937	1.144542663574219	0.3498140563964843	2.655849731445312	1.135639595031738	0.2632587585449219	2.63829541015625	1.156003845214844	0.2972789611816407	2.784577392578125	1.491142623901367	0.2249857177734375	2.807877197265625	1.479987182617188	0.09858980941772461	2.945103881835938	1.32562663269043	-0.08361841201782227	2.816957275390625	1.16080078125	0.01284424209594726	2.768247436523438	1.120474308013916	0.09191230392456054
417	13.866667	2.771595581054688	1.001581955194473	0.2575102691650391	2.75803125	1.175178344726562	0.2471554260253906	2.764022216796875	1.31445198059082	0.2505673599243164	2.7767197265625	1.526384521484375	0.2544494171142578	2.7674892578125	1.491500457763672	0.2859578247070312	2.747334838867188	1.469574645996094	0.4222948608398437	2.809458740234375	1.270848556518555	0.5945666503906251	2.680460205078125	1.192743446350098	0.4257338562011719	2.687873779296875	1.134724327087402	0.367449462890625	2.6861787109375	1.103016159057617	0.3095380706787109	2.637637939453125	1.150015090942383	0.3015230255126953	2.783710327148437	1.491104080200195	0.2222682113647461	2.809606201171875	1.480012817382812	0.09676779556274415	2.948865234375	1.322963485717773	-0.08066485595703125	2.819918212890625	1.159093757629394	0.01422089385986328	2.771765014648437	1.120863475799561	0.09414416122436524
418	13.9	2.773600341796875	0.9997465945482255	0.2587192840576172	2.76058251953125	1.172856033325195	0.2478137664794922	2.767226928710937	1.31173063659668	0.2506099243164063	2.7791875	1.523143218994141	0.2542190704345703	2.771078979492188	1.488272888183594	0.2858262786865234	2.7554912109375	1.468454193115234	0.422502944946289	2.821871704101563	1.270039367675781	0.5921852722167968	2.6915673828125	1.189255996704102	0.4263675842285156	2.691838745117187	1.127055755615234	0.367229736328125	2.689652221679688	1.100036540985107	0.3062255249023438	2.645231567382813	1.146531692504883	0.3028878479003906	2.785308471679688	1.488028854370117	0.2219672698974609	2.810263916015625	1.478539398193359	0.0964959716796875	2.945077758789062	1.319545104980469	-0.0811117286682129	2.820513549804688	1.153509346008301	0.01450666046142578	2.773803588867187	1.11544197845459	0.09479800033569336
419	13.933333	2.773785400390625	0.9985777215957642	0.257684814453125	2.7630498046875	1.171616226196289	0.2467873764038086	2.77186279296875	1.310192626953125	0.2497488784790039	2.782646484375	1.521466247558594	0.252985092163086	2.775322631835937	1.486653854370117	0.2847329406738281	2.762454345703125	1.467560272216797	0.4216685028076171	2.834661743164062	1.265958450317383	0.5848253173828124	2.690594848632812	1.186292449951172	0.4303341369628906	2.683412719726562	1.123810317993164	0.3678694152832032	2.6876357421875	1.098802074432373	0.2963295440673828	2.645590209960938	1.14698509979248	0.3050174102783203	2.788380493164063	1.486351379394531	0.2206801223754883	2.810744995117187	1.477123184204101	0.09482922744750977	2.94320263671875	1.317699676513672	-0.08341373062133789	2.816755126953125	1.153494590759277	0.01279053115844726	2.7733388671875	1.114564273834229	0.09450485229492187
420	13.966667	2.772636962890625	0.9977081860303878	0.2569352645874023	2.763342407226562	1.170765167236328	0.2469958953857422	2.773491577148437	1.309140411376953	0.2507600936889648	2.783991333007812	1.520340057373047	0.2548403167724609	2.776848022460937	1.485409255981445	0.2864827575683594	2.764725830078125	1.463732940673828	0.4231363372802734	2.840187255859375	1.257869552612305	0.5793011779785155	2.693328735351562	1.184863464355469	0.4246591644287109	2.678705932617187	1.118043846130371	0.3660252990722657	2.688634765625	1.098035194396973	0.2891493911743164	2.64468505859375	1.143094032287598	0.3010181427001953	2.789641479492188	1.485368530273437	0.2223527984619141	2.81136767578125	1.475087814331055	0.09650652694702148	2.940655029296875	1.315491912841797	-0.08362159729003907	2.813910034179687	1.150888557434082	0.01143365478515625	2.769731079101563	1.111305488586426	0.09235942459106446
421	14	2.770885864257813	0.9962704343795776	0.2576262817382813	2.764015869140625	1.169585723876953	0.2469888000488281	2.77592333984375	1.307982360839844	0.2499098358154297	2.787172241210937	1.519388519287109	0.2567437744140625	2.779863647460938	1.484048294067383	0.2879495086669922	2.766960083007812	1.458106018066406	0.4237685241699218	2.843207641601563	1.245372680664063	0.5705198059082032	2.684242797851563	1.186316642761231	0.4237402801513672	2.676381103515625	1.117209403991699	0.3643885955810547	2.688156616210938	1.098949626922607	0.2905192108154297	2.641043334960937	1.14296459197998	0.2990418853759765	2.79274072265625	1.484742889404297	0.2237838058471679	2.812776245117187	1.47561784362793	0.09736270141601563	2.942317260742187	1.314758544921875	-0.08230585861206055	2.812113647460937	1.151530136108398	0.01115029716491699	2.767764282226563	1.111877517700195	0.09237941741943359
422	14.033333	2.77125927734375	0.9924623715877533	0.2512775268554688	2.76494189453125	1.165830963134766	0.2403609237670898	2.777006469726563	1.304240615844726	0.2431873321533203	2.788765747070312	1.515578384399414	0.2508763732910156	2.780887084960938	1.480166198730469	0.2818021697998047	2.766236328125	1.453150726318359	0.4170181274414062	2.858687622070312	1.255911071777344	0.5717113952636719	2.69892236328125	1.16524809773763	0.4472728881835937	2.679310424804688	1.105782508850098	0.3898689422607422	2.648706420898438	1.097583648681641	0.2924112854003906	2.626641845703125	1.161012023925781	0.3445520172119141	2.79472412109375	1.48101969909668	0.217943000793457	2.816540649414063	1.472479034423828	0.09184923934936523	2.948834228515625	1.31237873840332	-0.0866499252319336	2.814246337890625	1.151358161926269	0.004313446044921874	2.769357543945313	1.110982856750488	0.08482769012451172
423	14.066667	2.769904541015625	0.9900121576786041	0.2484657363891601	2.76401025390625	1.163486656188965	0.2384833755493164	2.776307373046875	1.301877868652344	0.2421062316894531	2.786698364257813	1.513406402587891	0.2495542755126953	2.779353881835938	1.477986846923828	0.2806163177490234	2.76605078125	1.450758666992187	0.4161127014160156	2.860203979492188	1.255911979675293	0.5722278137207031	2.698248779296875	1.17020964050293	0.4541084594726563	2.674505737304687	1.112796531677246	0.4005968475341797	2.663908569335938	1.100480213165283	0.3029283447265625	2.636967407226562	1.16889640045166	0.3491836090087891	2.79258251953125	1.478805572509766	0.2165451736450195	2.816859008789063	1.47237321472168	0.09088340759277344	2.9496904296875	1.312628067016602	-0.08793183517456055	2.81755419921875	1.15034455871582	0.004831119537353516	2.770845458984375	1.11039716720581	0.08460238265991211
424	14.1	2.75174609375	0.9879293828606606	0.2459973907470703	2.753452392578125	1.160906280517578	0.2340672988891602	2.769513427734375	1.298659591674805	0.2350853500366211	2.79250341796875	1.507001266479492	0.250701416015625	2.782561645507812	1.471549743652344	0.2800731658935547	2.764623046875	1.442510803222656	0.4134061737060547	2.853529174804688	1.245551750183105	0.5688629760742188	2.691097819010416	1.169001098632813	0.4530753377278646	2.664092407226562	1.114121505737305	0.3982555236816406	2.6482275390625	1.100959648132324	0.3005387039184571	2.627625	1.169876312255859	0.3490785675048828	2.796778930664062	1.473351486206055	0.2167041931152344	2.822211669921875	1.462800827026367	0.0921326675415039	2.950562744140625	1.303405303955078	-0.0892760124206543	2.808848510742187	1.150509628295898	0.002024593353271487	2.761080932617188	1.111325630187988	0.08132268142700196
425	14.133333	2.754505859375	0.9879124090075493	0.2501884078979492	2.755855224609375	1.160875648498535	0.237083740234375	2.771636108398438	1.298738815307617	0.2374520416259766	2.792817749023437	1.507712539672851	0.2517867736816406	2.782533325195312	1.472393310546875	0.2811868133544921	2.76304345703125	1.444651229858398	0.4144975891113281	2.845794921875	1.240215461730957	0.5658618774414061	2.671640502929687	1.17504615020752	0.4565616912841797	2.655625732421875	1.117274654388428	0.3848349304199219	2.6526455078125	1.09354040145874	0.2946365203857422	2.620828369140625	1.180732482910156	0.3352097320556641	2.79802197265625	1.473742080688476	0.2182273483276367	2.825692626953125	1.462524841308594	0.09420595169067383	2.957099243164063	1.301608474731445	-0.08403852081298828	2.814255493164063	1.148658088684082	0.005487556457519532	2.765439086914062	1.110110179901123	0.08463433074951172
426	14.166667	2.755718505859375	0.9868979284763336	0.2526931304931641	2.756947631835938	1.159859146118164	0.2397730865478516	2.772717651367187	1.297708145141601	0.2401906127929688	2.794087280273438	1.506629913330078	0.2543291625976563	2.783849487304687	1.471343383789062	0.2837859039306641	2.763505493164063	1.444585250854492	0.4170171813964844	2.839540649414062	1.233097320556641	0.5634122009277344	2.666172729492188	1.179232879638672	0.4424425354003906	2.652873168945312	1.126663093566894	0.3660299377441406	2.648309814453125	1.109482513427734	0.2720844268798828	2.61315673828125	1.190947219848633	0.3241818695068359	2.79918408203125	1.472643142700195	0.2207733993530274	2.82618359375	1.461337173461914	0.09657010650634766	2.956379028320312	1.299744735717773	-0.08197110748291014	2.813387573242188	1.147735908508301	0.009002807617187499	2.7658828125	1.109001251220703	0.08871385192871094
427	14.2	2.752835693359375	0.9870910818576812	0.253393569946289	2.757379150390625	1.160211776733398	0.2390692291259766	2.77562060546875	1.29799624633789	0.2383348999023437	2.794079467773438	1.507261672973633	0.2577879028320312	2.785056030273438	1.470818313598633	0.2866322174072266	2.765168701171875	1.446964874267578	0.4208018493652343	2.839820556640625	1.241451332092285	0.5768168640136719	2.681906982421875	1.173839958190918	0.4326507873535156	2.6655478515625	1.135807289123535	0.3502684631347656	2.63276220703125	1.121448844909668	0.2530478057861328	2.630230102539063	1.182302223205566	0.3079970550537109	2.798952880859375	1.474325561523437	0.2230342636108398	2.825062255859375	1.460780090332031	0.09848508453369141	2.954482788085937	1.300397354125977	-0.0823382339477539	2.813928100585938	1.146396133422852	0.0109036865234375	2.763340698242188	1.107901191711426	0.08932743835449219
428	14.233333	2.768551147460937	0.9924002865552902	0.2514337387084961	2.766740234375	1.165438659667969	0.2362874374389649	2.780877807617188	1.303596038818359	0.2365358276367188	2.791688232421875	1.513769104003906	0.2568968353271485	2.782859252929687	1.476777923583984	0.2854148864746093	2.754780517578125	1.44984553527832	0.4171657409667969	2.833775024414062	1.257559608459473	0.5855506591796875	2.68606005859375	1.174691345214844	0.4389459075927734	2.674660522460937	1.142291767120361	0.3537040710449219	2.638194702148438	1.122673274993896	0.2588906707763672	2.637748779296875	1.185388885498047	0.3140495147705078	2.798887817382813	1.481146926879883	0.2222416000366211	2.825669189453125	1.466013061523438	0.09795950698852539	2.962918701171875	1.31079997253418	-0.08134137344360351	2.825223999023438	1.152243759155273	0.008871471405029297	2.774719482421875	1.112144611358643	0.08636045455932617
429	14.266667	2.777048217773437	0.9953884065151215	0.2527211456298828	2.773406372070312	1.169147041320801	0.2352152404785156	2.786224365234375	1.308192321777344	0.234062370300293	2.793027221679687	1.519941741943359	0.2546014556884766	2.784341674804687	1.482482147216797	0.2832046203613281	2.75432666015625	1.453300186157227	0.4153501434326172	2.8382529296875	1.266930686950684	0.5892568359375	2.693162475585938	1.178049842834473	0.441885009765625	2.682545532226563	1.145706535339356	0.3560781860351562	2.642447021484375	1.125063861846924	0.2618215637207031	2.640469604492187	1.18447248840332	0.3162741088867188	2.801416870117188	1.487300369262695	0.2198382034301758	2.827090209960938	1.471712219238281	0.09474496078491211	2.969413696289062	1.31879313659668	-0.08516514205932617	2.834090698242187	1.157368408203125	0.007409005165100097	2.78221875	1.11935364151001	0.08576948547363281
430	14.3	2.772393310546875	0.9967018239498139	0.2509267196655274	2.767604614257813	1.170496849060059	0.234110481262207	2.779381958007813	1.309646270751953	0.2333790130615234	2.793674682617187	1.520724517822265	0.2552174530029296	2.783853149414062	1.483387802124023	0.2835728454589844	2.756994140625	1.454086303710938	0.4165725402832031	2.829892211914062	1.266416427612305	0.5946241149902344	2.6919208984375	1.18249951171875	0.4366894378662109	2.680780639648438	1.15053923034668	0.3511864929199219	2.635438354492187	1.125220741271973	0.2604306488037109	2.637775512695312	1.181652633666992	0.3116754760742187	2.800720581054688	1.488110305786133	0.220260627746582	2.830618286132813	1.473257217407226	0.09601101303100586	2.9693359375	1.318716903686524	-0.08499172592163086	2.835223388671875	1.154655250549316	0.004225687026977541	2.7822978515625	1.117320529937744	0.08209178924560546
431	14.333333	2.772980346679688	0.9981265435218811	0.250235221862793	2.768446655273437	1.172263122558594	0.2336587905883789	2.780189208984375	1.311654113769531	0.2331030426025391	2.791453857421875	1.523441467285156	0.2537846527099609	2.78197509765625	1.486059310913086	0.2823747100830079	2.7561611328125	1.457070175170898	0.4161343536376954	2.82570751953125	1.268447853088379	0.5955506896972655	2.686461303710938	1.183322174072265	0.4387658233642578	2.674909301757812	1.160430862426758	0.3507861785888672	2.62480908203125	1.132132503509522	0.2624475402832031	2.64230908203125	1.186527580261231	0.3119353332519531	2.799161254882812	1.490668746948242	0.2189886322021484	2.830247436523438	1.475338409423828	0.09484042739868165	2.972411499023437	1.322203399658203	-0.08565427780151368	2.838249755859375	1.158466270446777	0.004622132301330567	2.784458740234375	1.1214660987854	0.082128173828125
432	14.366667	2.772781372070312	1.000820623874664	0.2505161972045898	2.76788134765625	1.174860763549805	0.2332840270996094	2.779163696289062	1.314277313232422	0.2326496200561524	2.79170263671875	1.52596826171875	0.2534425354003906	2.781369506835937	1.488691024780274	0.2818296203613281	2.750283813476563	1.457982772827148	0.4136709747314453	2.823859008789062	1.276326065063476	0.5972847900390625	2.686870483398438	1.187629051208496	0.4408748779296875	2.669926147460937	1.151100914001465	0.3597818756103516	2.632712036132812	1.124737186431885	0.2663474960327148	2.639778198242188	1.187643928527832	0.3123880767822266	2.799827026367187	1.493107009887695	0.218850830078125	2.832119750976562	1.477381591796875	0.09502425384521485	2.9759345703125	1.324267181396484	-0.08406163406372071	2.840674926757813	1.161690460205078	0.006707570075988769	2.786265258789062	1.122917465209961	0.08305751800537109
433	14.4	2.773960693359375	1.00318607378006	0.2497579040527344	2.767728149414062	1.1776669921875	0.2318214263916016	2.777656982421875	1.317628540039062	0.2311055450439453	2.789831298828125	1.529754425048828	0.2539707946777344	2.778627685546875	1.492167053222656	0.2818759765625	2.745278076171875	1.457173004150391	0.4129813690185546	2.817830688476563	1.275518051147461	0.5986869506835938	2.684973999023438	1.188494850158691	0.4371734008789062	2.66976611328125	1.151953926086426	0.3559217529296875	2.6317099609375	1.126451667785644	0.2629727172851563	2.637456909179687	1.188560272216797	0.308159896850586	2.7989345703125	1.497051132202148	0.2192312545776367	2.834493041992188	1.482265350341797	0.09591478729248047	2.98495849609375	1.328172332763672	-0.07852614974975586	2.846622802734375	1.163877967834473	0.00653519058227539	2.792738159179687	1.125635879516602	0.08373583602905274
434	14.433333	2.775412231445312	1.010877676963806	0.2501220245361328	2.767896118164062	1.186222396850586	0.2332712936401367	2.775816040039063	1.326994827270508	0.2328861999511719	2.79274755859375	1.53982177734375	0.2556592559814453	2.780170288085937	1.502334533691406	0.2835313415527344	2.740449340820312	1.466116744995117	0.4124004058837891	2.805034301757813	1.278680999755859	0.5969478759765625	2.679365844726562	1.193428787231445	0.4289712524414062	2.674890502929688	1.167838142395019	0.3432596130371094	2.624004028320313	1.149615394592285	0.25475048828125	2.633827392578125	1.199242248535156	0.3007557983398438	2.801642333984375	1.506740631103516	0.2210167541503906	2.840253295898437	1.491089111328125	0.09806004333496093	2.993185913085938	1.33287565612793	-0.07247811126708983	2.852031494140625	1.169113166809082	0.01168179225921631	2.797129028320312	1.128181747436523	0.08697277450561523
435	14.466667	2.7726591796875	1.012883769989014	0.2519538879394531	2.765519165039063	1.188557823181152	0.2351181564331055	2.771298461914062	1.329776000976563	0.2331000671386719	2.789161376953125	1.543156463623047	0.2542789001464844	2.775520751953125	1.505972290039062	0.282237060546875	2.735232788085937	1.472879028320313	0.4127048034667968	2.790681518554687	1.272834243774414	0.5903012084960938	2.669282592773437	1.197742523193359	0.4110833435058594	2.688166381835938	1.164336883544922	0.3252644958496094	2.639552734375	1.133729949951172	0.2395690231323242	2.631412353515625	1.193536911010742	0.2854624786376953	2.798793334960938	1.509583526611328	0.2201340484619141	2.843020141601563	1.49502278137207	0.09850445938110351	3.00301025390625	1.337339218139649	-0.06708279800415039	2.859918212890625	1.173755790710449	0.01565744113922119	2.800915649414062	1.137533943176269	0.0902622184753418
436	14.5	2.77882470703125	1.015308540344238	0.2515308380126953	2.769609130859375	1.191835899353027	0.2348866958618164	2.7764287109375	1.333609359741211	0.236187629699707	2.786820434570313	1.548641265869141	0.257143798828125	2.773593017578125	1.510946243286133	0.2850625457763671	2.733704833984375	1.481167999267578	0.4179033508300781	2.768048461914062	1.276816329956055	0.5983259887695312	2.66945654296875	1.210359268188477	0.4002015228271484	2.690344360351562	1.168655281066894	0.3208325958251953	2.6514580078125	1.15429963684082	0.2292366790771485	2.62715478515625	1.186887977600098	0.267343994140625	2.798505004882813	1.515098388671875	0.2231669616699219	2.844980224609375	1.502360382080078	0.1013928871154785	3.01219482421875	1.346495986938476	-0.06123158073425293	2.871286499023437	1.181482276916504	0.02583584022521973	2.804236450195313	1.144846618652344	0.09466684341430665
437	14.533333	2.776171020507813	1.019588808059692	0.2561358642578125	2.767529296875	1.196704429626465	0.2374992294311523	2.773430297851562	1.339189392089844	0.2367950057983398	2.784265380859375	1.555317413330078	0.2555290908813477	2.7694375	1.517945373535156	0.2834143829345703	2.723439819335938	1.484590377807617	0.4141041870117187	2.756428100585937	1.282678466796875	0.5995811462402344	2.66659912109375	1.203337074279785	0.4008676910400391	2.688293823242188	1.167818130493164	0.3211471405029297	2.646066650390625	1.154889099121094	0.2294937820434571	2.634935668945313	1.182598220825195	0.2661819763183594	2.797368408203125	1.521088653564453	0.2224134063720703	2.850795043945312	1.507771728515625	0.1028645401000977	3.026440063476563	1.348829574584961	-0.04980463027954102	2.879579345703125	1.187228187561035	0.03624191093444824	2.807165283203125	1.148316932678223	0.09847024536132812
438	14.566667	2.778103393554687	1.019671356201172	0.2578822479248047	2.769535034179687	1.196639694213867	0.2401553573608398	2.775233642578125	1.338941253662109	0.2404202117919922	2.783882446289063	1.555398406982422	0.2533545227050781	2.767611328125	1.5187529296875	0.2813912353515625	2.715161987304687	1.490185394287109	0.4108622131347656	2.728212524414062	1.289465042114258	0.6000688171386719	2.658254272460938	1.21226358795166	0.393369140625	2.682695556640625	1.172351272583008	0.319977783203125	2.647671020507812	1.158420822143555	0.2262261962890625	2.639150024414063	1.186746864318847	0.2574896697998047	2.799091186523437	1.520378326416016	0.222118537902832	2.858100952148437	1.508077590942383	0.1053351707458496	3.03780419921875	1.347181655883789	-0.03968253707885742	2.886078369140625	1.188373779296875	0.04215821075439453	2.8126513671875	1.147524749755859	0.1024118499755859
439	14.6	2.781559936523437	1.022489143371582	0.2582527008056641	2.7738330078125	1.200144577026367	0.242751968383789	2.779585571289063	1.342789443969727	0.2452285995483398	2.787399536132813	1.560044677734375	0.2549832000732422	2.7696845703125	1.523759735107422	0.282802490234375	2.709932006835937	1.499836532592774	0.4103732147216796	2.701977172851563	1.296681045532227	0.5984830627441406	2.650414916992188	1.221122016906738	0.3849241333007812	2.68724755859375	1.171406921386719	0.3203516082763672	2.6492119140625	1.159511528015137	0.2278775634765625	2.643577270507813	1.186568504333496	0.2506613922119141	2.80427294921875	1.524421356201172	0.2251118240356445	2.867057495117187	1.50856315612793	0.1104196662902832	3.059409545898438	1.350689819335937	-0.02266994094848633	2.899654907226562	1.19606014251709	0.05390849876403808	2.819375244140625	1.157661659240723	0.1071276664733887
440	14.633333	2.780351928710938	1.027707816123962	0.2561603240966797	2.773326904296875	1.204845222473145	0.2414022598266601	2.780112182617188	1.346804473876953	0.2459968185424805	2.7865341796875	1.56341796875	0.2533969650268555	2.76809814453125	1.527481811523437	0.280941162109375	2.70437353515625	1.505092666625977	0.4063648834228516	2.6790595703125	1.30115559387207	0.5906860961914062	2.63710595703125	1.222468757629394	0.3775920867919922	2.678934204101562	1.174649803161621	0.3163316802978516	2.651972412109375	1.163369750976563	0.2203550109863281	2.644707153320312	1.191345932006836	0.242379524230957	2.804543212890625	1.527681579589844	0.2246357116699219	2.87430224609375	1.511814041137695	0.1148881340026855	3.077377319335938	1.359296188354492	-0.005003298282623291	2.913765625	1.203333679199219	0.05737828063964844	2.831829223632813	1.167339004516601	0.108734676361084
441	14.666667	2.784149536132812	1.033784335136414	0.2518286514282226	2.776980346679688	1.211145378112793	0.2372885208129883	2.7832626953125	1.353248977661133	0.2424206466674805	2.789956665039063	1.570011627197266	0.2528134841918945	2.770192993164062	1.533756866455078	0.2790685577392578	2.699750366210937	1.512300582885742	0.401111572265625	2.657146240234375	1.308434555053711	0.582785400390625	2.632650146484375	1.226821319580078	0.3678363647460937	2.679966064453125	1.183494651794434	0.3062805633544922	2.658243286132812	1.169766288757324	0.2081836242675781	2.647999877929688	1.198861999511719	0.2335601654052734	2.809147216796875	1.534523681640625	0.2244263305664063	2.886452514648437	1.523870071411133	0.1188604202270508	3.09829833984375	1.375381774902344	0.0108830646276474	2.922799072265625	1.225659439086914	0.05436246681213379	2.833430541992187	1.201367027282715	0.09314750671386718
442	14.7	2.783169311523437	1.043619763374329	0.2495531921386719	2.776845458984375	1.222661354064941	0.2331351928710937	2.782405517578125	1.366382049560547	0.2357797393798828	2.79253076171875	1.585141296386719	0.249121337890625	2.7697373046875	1.548661315917969	0.2736431427001953	2.688241088867187	1.52625764465332	0.3905320739746094	2.633682495117188	1.321128372192383	0.5714429931640626	2.623973022460937	1.239932968139648	0.3522984466552734	2.676408325195313	1.198590476989746	0.2936197967529297	2.669570556640625	1.192936935424805	0.1941290130615234	2.64663916015625	1.218093139648437	0.2152746200561523	2.813524780273437	1.549169891357422	0.2216370391845703	2.900060180664062	1.538150161743164	0.1222115669250488	3.104925537109375	1.360249664306641	0.03787518882751464	2.903614501953125	1.294901351928711	0.02734734535217285	2.815547241210937	1.297040618896484	0.03925270175933838
443	14.733333	2.78323681640625	1.044158187866211	0.2501109848022461	2.777694213867187	1.223171897888184	0.2347053298950195	2.783251220703125	1.366729522705078	0.238364372253418	2.790231811523437	1.585417602539062	0.2498663940429688	2.7669931640625	1.548935791015625	0.2738134460449219	2.68073388671875	1.527405746459961	0.3870895385742188	2.618400146484375	1.324681396484375	0.5672778930664062	2.613296142578125	1.238271026611328	0.3498832092285156	2.675915893554687	1.200544532775879	0.2966336669921875	2.67024951171875	1.195811279296875	0.1947667694091797	2.649759887695312	1.213764343261719	0.2178030853271484	2.812652709960938	1.549505126953125	0.2236219863891601	2.9036162109375	1.539172515869141	0.1283568115234375	3.110374389648437	1.361412002563477	0.04885540771484375	2.908764770507813	1.304093780517578	0.03218392014503479	2.814897705078125	1.294173347473144	0.04201613998413086
444	14.766667	2.787290893554688	1.04633270072937	0.2532765655517578	2.776587280273437	1.224608879089355	0.2383301239013672	2.773555541992187	1.368044708251953	0.2383357543945313	2.784440307617187	1.585569915771484	0.2542823028564453	2.7586142578125	1.549347045898438	0.2755192718505859	2.666189453125	1.529893676757812	0.3832505187988281	2.596668579101562	1.328902282714844	0.5621295471191406	2.606740966796875	1.240497230529785	0.3466659393310547	2.677759399414063	1.203291923522949	0.2989804840087891	2.669338989257812	1.196784187316895	0.1944201278686523	2.655026123046875	1.214251930236816	0.2196510620117187	2.808022094726562	1.549721740722656	0.2293857498168945	2.906830322265625	1.538148376464844	0.1439483642578125	3.1247041015625	1.363670593261719	0.1137024841308594	2.93380078125	1.287755516052246	0.05869232940673828	2.849001831054688	1.295913032531738	0.05773162627220154
445	14.8	2.785195068359375	1.046519432067871	0.2510044326782226	2.772830322265625	1.224401847839355	0.2362406311035156	2.767109985351563	1.36753141784668	0.2349532470703125	2.780076416015625	1.584567352294922	0.2501625366210937	2.753941162109375	1.548700653076172	0.2714385528564453	2.658221923828125	1.532097900390625	0.3765968475341797	2.578718627929687	1.329230773925781	0.5483367004394532	2.598614379882813	1.237746200561523	0.3352681884765625	2.678672241210937	1.206987022399902	0.2936414031982422	2.669018798828125	1.196118011474609	0.1871081466674805	2.6560361328125	1.214396034240723	0.2123647918701172	2.803272094726562	1.548516784667969	0.2254682006835937	2.90259619140625	1.536330307006836	0.1413502655029297	3.100054809570313	1.340319702148437	0.1047921257019043	2.91135693359375	1.292506553649902	0.05624594497680664	2.814924682617188	1.275136795043945	0.05365523576736451
446	14.833333	2.78894482421875	1.050592956542969	0.2495869216918945	2.775003295898437	1.228926643371582	0.2352817230224609	2.767992797851563	1.37253970336914	0.234462890625	2.781052368164063	1.590395416259766	0.2501348876953125	2.753743530273438	1.554529296875	0.2702856750488282	2.650766235351562	1.538091247558594	0.3696003570556641	2.562890869140625	1.332781967163086	0.53595361328125	2.597942993164062	1.238267646789551	0.3251788177490235	2.67977392578125	1.211008735656738	0.2809106903076172	2.676325317382812	1.203557579040528	0.1724296417236328	2.660273193359375	1.214581703186035	0.2018570709228516	2.805319580078125	1.554067626953125	0.2264801025390625	2.90585791015625	1.539849060058594	0.1441056671142578	3.089994506835938	1.333117904663086	0.1031162109375	2.900822265625	1.299492317199707	0.0619958438873291	2.803883666992188	1.28255802154541	0.05414441728591919
[truncated: 11 more rows]
[truncated: 48 more columns]
