# Supplementary material for: Simulation of Human Movement in Zero Gravity
Source: Sensors (Basel). 2024 Mar 9;24(6):1770. doi: 10.3390/s24061770 (PMC10976247; doi:10.3390/s24061770)
Supplement: Supplementary file 1 [file sensors-24-01770-s001.zip › supplementary/motion_data/13 Hips/output.sto]

UNKNOWN
version=1
nRows=456
nColumns=30
inDegrees=no
endheader
time	/jointset/global/yaw/value	/jointset/global/roll/value	/jointset/global/pitch/value	/jointset/global/longitudinal/value	/jointset/global/vertical/value	/jointset/global/lateral/value	/jointset/SpineL/SpineL_LL/value	/jointset/SpineL/SpineL_RR/value	/jointset/SpineL/SpineL_FE/value	/jointset/SpineU/SpineU_FE/value	/jointset/Hip_r/Hip_EF_r/value	/jointset/Hip_r/Hip_RR_r/value	/jointset/Hip_r/Hip_DB_r/value	/jointset/Knee_r/Knee_FE_r/value	/jointset/Hip_l/Hip_EF_l/value	/jointset/Hip_l/Hip_RR_l/value	/jointset/Hip_l/Hip_BD_l/value	/jointset/Knee_l/Knee_FE_l/value	/jointset/Shoulder_r/Shoulder_BD_r/value	/jointset/Shoulder_r/Shoulder_EF_r/value	/jointset/Shoulder_r/Shoulder_RR_r/value	/jointset/Elbow_r/Elbow_EF_r/value	/jointset/Shoulder_l/Shoulder_DB_l/value	/jointset/Shoulder_l/Shoulder_EF_l/value	/jointset/Shoulder_l/Shoulder_RR_l/value	/jointset/Elbow_l/Elbow_EF_l/value	/jointset/Neck/Neck_LL/value	/jointset/Neck/Neck_RR/value	/jointset/Neck/Neck_FE/value
      0.03292367	      2.59501968	     -0.02416194	     -0.28188517	      3.09313062	      1.21446788	      0.45328101	      0.02135232	     -0.08369123	      0.42082469	     -0.09202530	      0.14848169	     -0.01234539	      0.01832692	     -0.19947905	      0.36859271	     -0.02488307	     -0.05645239	     -0.20131920	      0.01542893	     -0.20836042	      0.03237856	      0.70451711	     -0.06432664	     -0.24672378	     -0.01191919	      0.50607795	     -0.00998291	     -0.03465379	      0.03959694
      0.06625667	      2.48629745	     -0.06185260	     -0.25466648	      3.09492465	      1.21375656	      0.45375131	      0.01172959	      0.08702179	      0.38901646	     -0.11528402	      0.19044704	      0.04428419	      0.00121787	     -0.31692208	      0.30128922	      0.03460328	     -0.09640699	     -0.13199197	     -0.00730999	     -0.21349916	      0.01662645	      0.72082933	     -0.07313530	     -0.15212601	     -0.02366803	      0.52808601	     -0.00149447	      0.04337564	      0.04713256
      0.09958967	      2.55701064	     -0.01994565	     -0.26359964	      3.09958241	      1.21375542	      0.45657216	     -0.02249884	     -0.00785946	      0.38044634	     -0.10956084	      0.18648953	      0.01686596	      0.02785064	     -0.25004382	      0.36804008	      0.00882097	     -0.05316245	     -0.20613395	     -0.05029449	     -0.18367373	      0.01275744	      0.64376291	     -0.10532882	     -0.14504934	      0.02676351	      0.60873215	      0.02076586	     -0.03921052	     -0.00936057
      0.13292267	      2.55377306	     -0.01455591	     -0.27634341	      3.10446307	      1.21412158	      0.46034362	     -0.03608268	      0.02265100	      0.37614787	     -0.10759076	      0.19246054	      0.01494751	      0.03238359	     -0.12608648	      0.40191439	      0.01788575	     -0.04713932	     -0.20076920	     -0.06352220	     -0.25271853	     -0.01819557	      0.83116582	     -0.09960471	     -0.06403367	      0.00769192	      0.46504361	     -0.02994181	      0.02838981	     -0.00853954
      0.16625567	      2.52212376	     -0.04185001	     -0.28795664	      3.11223625	      1.21477108	      0.46238537	     -0.01596087	      0.04620159	      0.36451953	     -0.10717606	      0.24860401	      0.02321495	     -0.00050339	     -0.14403438	      0.41448110	      0.02518701	     -0.08600281	     -0.13773684	     -0.05217988	     -0.15972187	     -0.00870262	      0.55314637	     -0.07002398	     -0.14123402	     -0.02459699	      0.71825246	     -0.00382331	     -0.01864725	      0.04173504
      0.19958867	      2.55280814	     -0.06038931	     -0.29467533	      3.11827069	      1.21469086	      0.46443605	      0.01899782	      0.02345469	      0.34811572	     -0.10470977	      0.27949902	      0.02168771	     -0.02723327	     -0.15915913	      0.46002122	      0.02022686	     -0.10832188	     -0.16906028	     -0.00455446	     -0.24142059	     -0.02717830	      0.88578062	     -0.03377023	     -0.06332532	     -0.00955684	      0.37776929	      0.01766812	      0.01245986	      0.04406741
      0.23292167	      2.50382175	     -0.04401965	     -0.27289592	      3.11633979	      1.21410866	      0.46667988	     -0.01760392	      0.05104937	      0.32938063	     -0.12765318	      0.26414881	      0.03169893	     -0.00169925	     -0.11329700	      0.42902571	      0.02909634	     -0.09295937	     -0.16122916	      0.01268983	     -0.13836790	     -0.00444704	      0.60795838	     -0.02983927	     -0.18253905	      0.02748327	      0.72880910	      0.01857319	     -0.02009588	      0.00928484
      0.26625467	      2.52408663	     -0.01570801	     -0.24335393	      3.11330937	      1.21305809	      0.46839836	     -0.03923319	      0.02930561	      0.29338364	     -0.14263044	      0.23400147	      0.02868640	      0.03353273	     -0.12146270	      0.42267011	      0.01816364	     -0.05814488	     -0.22102292	      0.03383628	     -0.18900762	     -0.00341724	      0.81738298	     -0.01452004	     -0.09633211	     -0.01167556	      0.39887845	     -0.03882272	      0.02481931	     -0.01869689
      0.29958767	      2.51784266	     -0.03068982	     -0.22954933	      3.11379103	      1.21247293	      0.46519466	     -0.03220588	      0.03417326	      0.28362465	     -0.16519006	      0.22781111	      0.03030485	      0.01161975	     -0.15453705	      0.41053092	      0.01281071	     -0.08562182	     -0.22997830	      0.04328392	     -0.17700728	      0.00444874	      0.75010604	     -0.01410497	     -0.18016458	      0.00629993	      0.68047116	      0.02709041	     -0.02716220	      0.00775738
      0.33292067	      2.52772679	     -0.06566059	     -0.22026612	      3.11440066	      1.21288428	      0.45970861	      0.01141351	      0.04891060	      0.28562469	     -0.18323996	      0.18812347	      0.02970141	     -0.03651694	     -0.08762648	      0.38840559	      0.01757084	     -0.13609331	     -0.18400841	      0.04640198	     -0.18696783	     -0.00635215	      0.66001266	     -0.01039962	     -0.11164690	      0.01716256	      0.48442298	     -0.00307627	      0.02276476	      0.01781720
      0.36625367	      2.56460694	     -0.04359127	     -0.24329605	      3.11676015	      1.21249213	      0.46082468	     -0.01076684	      0.01203998	      0.28439285	     -0.13388402	      0.22653050	      0.02513264	     -0.01572049	     -0.16398553	      0.43370522	      0.00261156	     -0.11414948	     -0.19480198	      0.01031053	     -0.29623747	     -0.01368011	      0.82388316	     -0.02737409	     -0.16182259	     -0.01574498	      0.60144715	     -0.01560533	     -0.01601717	     -0.00460838
      0.39958667	      2.54266769	     -0.03136800	     -0.23476417	      3.11459408	      1.21299417	      0.45991312	     -0.04442939	      0.05811058	      0.29104401	     -0.15137231	      0.18343252	      0.03348387	      0.00150862	     -0.06912282	      0.40889394	      0.03206773	     -0.10529828	     -0.18043720	     -0.03042637	     -0.22434044	     -0.02554630	      0.55922333	     -0.05144280	     -0.08806972	      0.00663352	      0.56090901	      0.00712929	      0.00303032	      0.02040862
      0.43291967	      2.58889725	     -0.05610809	     -0.23417401	      3.11687365	      1.21219336	      0.45797136	      0.00779650	      0.01261338	      0.26994610	     -0.12349767	      0.18593137	      0.02324722	     -0.02888621	     -0.14647636	      0.44077198	     -0.01431070	     -0.13627162	     -0.22990829	     -0.01921281	     -0.27407598	     -0.02524940	      0.84184404	     -0.02877769	     -0.06609374	      0.00180955	      0.56647869	     -0.01701353	     -0.00295442	      0.03085876
      0.46625267	      2.55705411	     -0.05414508	     -0.22744310	      3.11222540	      1.21277910	      0.45749114	     -0.00259769	      0.03991330	      0.29018304	     -0.13757150	      0.14728552	      0.02135050	     -0.01386035	     -0.08071769	      0.38474120	     -0.00102843	     -0.13417582	     -0.14125809	     -0.01295999	     -0.15174050	     -0.02148736	      0.59428619	     -0.01955332	     -0.05321666	      0.01489899	      0.63103396	      0.00624882	     -0.00808021	      0.00972572
      0.49958567	      2.55877373	     -0.03065815	     -0.24525730	      3.10908171	      1.21285535	      0.46105523	     -0.02569173	      0.02842774	      0.30421928	     -0.09470075	      0.15701955	      0.02007680	      0.02665169	     -0.09948548	      0.40068261	     -0.00365882	     -0.10002472	     -0.16696261	      0.00837957	     -0.18947290	     -0.02445062	      0.77727897	     -0.00378347	     -0.04531225	     -0.01148472	      0.52365853	      0.01803669	      0.01996225	     -0.02122105
      0.53291867	      2.54485972	     -0.02831583	     -0.26249027	      3.10535466	      1.21341609	      0.46121053	     -0.02558391	      0.02882366	      0.34790235	     -0.10375186	      0.16021219	      0.02188176	      0.03986268	     -0.10378308	      0.40835547	     -0.00068938	     -0.09528152	     -0.20896118	      0.03571058	     -0.13935673	     -0.02231681	      0.69947759	      0.00468139	     -0.09129890	      0.00799105	      0.63553227	      0.00019920	     -0.02126542	      0.02911227
      0.56625167	      2.52969539	     -0.04829872	     -0.23750165	      3.09890197	      1.21297571	      0.45544117	     -0.00033103	      0.04471348	      0.32844562	     -0.08313630	      0.10436542	      0.02746318	      0.02039188	     -0.09260912	      0.32970012	      0.00957276	     -0.12137154	     -0.15301021	      0.05834015	     -0.13150725	     -0.02167503	      0.64055569	      0.01570142	     -0.07216322	     -0.01129034	      0.48726668	     -0.02072137	      0.02779602	      0.04834852
      0.59958467	      2.55240783	     -0.05069738	     -0.24495194	      3.09399307	      1.21309143	      0.44907885	      0.00445794	      0.01278497	      0.37059520	     -0.09045811	      0.08027946	      0.02870884	      0.00652459	     -0.09949678	      0.31081892	     -0.01741036	     -0.13247996	     -0.14392508	      0.05368933	     -0.20353958	     -0.02278846	      0.78189361	     -0.00405032	     -0.13363849	      0.02046301	      0.62056433	      0.01193215	     -0.02711375	      0.02416894
      0.63291767	      2.52554536	     -0.05086668	     -0.22125158	      3.08863199	      1.21298349	      0.44342054	     -0.01486004	      0.05111928	      0.36562431	     -0.08824012	      0.03966737	      0.04021020	      0.00484312	     -0.10094151	      0.25378702	      0.00874463	     -0.13706198	     -0.17555149	      0.02268411	     -0.17934954	     -0.02249647	      0.52576709	     -0.02594610	     -0.07736016	     -0.01146785	      0.45866658	      0.02009061	      0.02748436	     -0.00023950
      0.66625067	      2.54954449	     -0.03920978	     -0.22393985	      3.08640780	      1.21257110	      0.44003440	     -0.02647566	      0.02582331	      0.37693634	     -0.08948826	      0.02734140	      0.02974881	      0.00278401	     -0.09999248	      0.25658473	     -0.02692424	     -0.13166576	     -0.21501800	     -0.00795987	     -0.28317613	     -0.02390593	      0.76499762	     -0.04848673	     -0.11583776	     -0.00518753	      0.61796197	     -0.02118930	     -0.02248673	      0.02597721
      0.69958367	      2.53589823	     -0.04492403	     -0.20950779	      3.08563961	      1.21289733	      0.43706829	     -0.02635806	      0.03281419	      0.36679250	     -0.09536441	      0.01863635	      0.02658884	     -0.00980259	     -0.10227419	      0.19627669	      0.00858299	     -0.13874274	     -0.13605705	     -0.02780454	     -0.21001038	     -0.02352157	      0.50508809	     -0.05388920	     -0.05641251	     -0.01039295	      0.45602355	     -0.01543962	      0.01341684	      0.04809388
      0.73291667	      2.52935420	     -0.06213531	     -0.23847144	      3.09048414	      1.21363697	      0.43826065	     -0.00702008	      0.03063962	      0.38493064	     -0.07142727	      0.06954496	      0.02968008	     -0.03441684	     -0.09066876	      0.23069777	     -0.02252665	     -0.15895398	     -0.13546137	     -0.01927859	     -0.27239399	     -0.02234541	      0.70709181	     -0.03696378	     -0.11744124	     -0.01141632	      0.58599984	      0.01545224	      0.00344411	      0.02663745
      0.76624967	      2.51804322	     -0.05564966	     -0.23290477	      3.09264595	      1.21376022	      0.44226851	     -0.00935775	      0.02224722	      0.36932663	     -0.08047519	      0.09625233	      0.02795211	     -0.02464383	     -0.10100751	      0.23115697	     -0.01471074	     -0.14170006	     -0.15587930	     -0.00494174	     -0.17942594	     -0.01996595	      0.56227362	     -0.02123114	     -0.07378528	      0.00778285	      0.44848182	      0.01680106	     -0.01626847	      0.03030248
      0.79958267	      2.48204430	     -0.04212889	     -0.22702764	      3.09278305	      1.21339973	      0.44749120	     -0.02317650	      0.03848551	      0.35199632	     -0.08589025	      0.12200556	      0.03206197	      0.00091835	     -0.09063903	      0.21278980	     -0.01432716	     -0.10994614	     -0.13257695	      0.01057950	     -0.16284448	     -0.01817953	      0.64528059	     -0.00561182	     -0.11112068	     -0.00510357	      0.54827196	     -0.01769242	      0.01938465	      0.02830241
      0.83291567	      2.47979606	     -0.03936093	     -0.23199106	      3.09496305	      1.21365087	      0.45068605	     -0.02048820	      0.02606296	      0.35259272	     -0.09525827	      0.15385068	      0.03029650	      0.00307317	     -0.08949947	      0.22725660	     -0.02859332	     -0.09958033	     -0.14216755	      0.02293970	     -0.15369213	     -0.01494440	      0.65475852	     -0.00102158	     -0.10890281	      0.01448329	      0.46074006	     -0.01401239	     -0.01199689	      0.00430666
      0.86624867	      2.46624633	     -0.05686600	     -0.22486080	      3.09753848	      1.21357445	      0.44987542	     -0.00409022	      0.03386581	      0.33239380	     -0.09076992	      0.17004426	      0.03199234	     -0.02281475	     -0.09576415	      0.21830790	     -0.01446317	     -0.11818869	     -0.14388354	      0.02261963	     -0.14882595	     -0.00998802	      0.54307499	     -0.00532640	     -0.14385918	      0.00366656	      0.47437374	      0.02073491	     -0.00806525	     -0.00654441
      0.89958167	      2.47884385	     -0.06991477	     -0.22569080	      3.09916243	      1.21347190	      0.44764686	      0.01433185	      0.02624936	      0.33845881	     -0.11536020	      0.17934360	      0.03132882	     -0.04685938	     -0.09620786	      0.22661016	     -0.02060996	     -0.13701150	     -0.16120373	      0.00858808	     -0.23714063	     -0.00970781	      0.69445288	     -0.02443197	     -0.16369689	      0.00724012	      0.48954251	      0.01105039	      0.01885669	      0.02398211
      0.93291467	      2.48821903	     -0.06028577	     -0.19846156	      3.09780056	      1.21280467	      0.44565135	      0.00335351	      0.01599165	      0.29424605	     -0.10659033	      0.15304526	      0.03116614	     -0.04070488	     -0.09684519	      0.19861697	     -0.02366038	     -0.12782230	     -0.17169669	     -0.02445802	     -0.22426462	     -0.01202648	      0.45843281	     -0.05448366	     -0.15484639	     -0.00956130	      0.40614303	     -0.00754471	     -0.01557751	      0.02704952
      0.96624767	      2.48367091	     -0.05125090	     -0.21081199	      3.09730316	      1.21268552	      0.44620997	     -0.01198350	      0.03397407	      0.32732099	     -0.13605508	      0.17123326	      0.03319245	     -0.02823415	     -0.09771050	      0.22050941	     -0.01881519	     -0.11591216	     -0.21255489	     -0.05389740	     -0.33094580	     -0.01748067	      0.69511444	     -0.07737542	     -0.18423407	     -0.02021429	      0.52726864	     -0.01923135	      0.00949097	      0.02218137
      0.99958067	      2.49257340	     -0.04889471	     -0.19457530	      3.09710175	      1.21264788	      0.44569534	     -0.01276909	      0.01848937	      0.30671126	     -0.13763191	      0.15720760	      0.03245659	     -0.02425601	     -0.11034962	      0.21517956	     -0.02595962	     -0.11654747	     -0.24234357	     -0.06545417	     -0.25163875	     -0.00771186	      0.44988631	     -0.08030410	     -0.13851889	     -0.01679231	      0.37270294	      0.00228721	     -0.00150359	     -0.00246398
      1.03291367	      2.48272373	     -0.07040107	     -0.19737032	      3.09910152	      1.21219403	      0.44625047	      0.01543007	      0.03131207	      0.29682555	     -0.12430753	      0.17344973	      0.03446279	     -0.04265616	     -0.14109613	      0.22700438	     -0.02450222	     -0.14328170	     -0.26061784	     -0.04631743	     -0.29576835	     -0.00289696	      0.70693623	     -0.05160339	     -0.19045469	     -0.01433154	      0.54654551	      0.00844715	     -0.00418774	      0.00234091
      1.06624667	      2.47935573	     -0.07471735	     -0.20580008	      3.10050836	      1.21298541	      0.44885632	      0.02595805	      0.02541482	      0.31265387	     -0.13820507	      0.18418489	      0.03347287	     -0.03843076	     -0.13706040	      0.24961575	     -0.02678389	     -0.14862116	     -0.28068800	     -0.02351424	     -0.17746917	      0.00668178	      0.53182461	     -0.02415741	     -0.12860321	      0.00890049	      0.37437366	      0.00985227	      0.00860222	      0.01997458
      1.09957967	      2.46885983	     -0.05884461	     -0.22478369	      3.10156042	      1.21269325	      0.45403605	      0.00601204	      0.03448242	      0.30701133	     -0.09192008	      0.21478905	      0.03440872	     -0.00717460	     -0.15902815	      0.28966250	     -0.02320252	     -0.12767209	     -0.32481961	     -0.01014293	     -0.20329498	     -0.00234568	      0.70119685	     -0.00806615	     -0.19198427	      0.00601691	      0.55373026	      0.00703322	     -0.01443766	      0.01276980
      1.13291267	      2.47752981	     -0.04990387	     -0.23570201	      3.10137780	      1.21316343	      0.45535512	     -0.00230650	      0.02748347	      0.33258212	     -0.10446911	      0.21916082	      0.03307284	      0.00939604	     -0.17425704	      0.31721111	     -0.02713878	     -0.12189219	     -0.36065080	     -0.00647990	     -0.15554101	      0.00430059	      0.65551816	     -0.00328367	     -0.12676865	      0.01375770	      0.40549435	     -0.00529745	      0.01941843	      0.01941179
      1.16624567	      2.48424495	     -0.06240558	     -0.22547401	      3.10110593	      1.21250427	      0.45154230	      0.00767631	      0.03685403	      0.31593181	     -0.08675010	      0.19933190	      0.03539161	     -0.00679472	     -0.21967937	      0.31416700	     -0.02369856	     -0.14907961	     -0.39298178	     -0.00972023	     -0.16723124	      0.00209001	      0.66037981	     -0.01027034	     -0.15587736	      0.01660937	      0.56512031	     -0.00842521	     -0.02467927	      0.01794638
      1.19957867	      2.51349676	     -0.07572012	     -0.22807666	      3.10092048	      1.21236560	      0.44620025	      0.02136334	      0.02725726	      0.34103843	     -0.10601544	      0.18870714	      0.03435835	     -0.03099109	     -0.28491105	      0.33532430	     -0.02904839	     -0.18240927	     -0.44335563	     -0.01983513	     -0.22255499	     -0.01339516	      0.76925943	     -0.02339007	     -0.10846838	      0.00174553	      0.48233431	     -0.00225507	      0.02581412	      0.01922632
      1.23291167	      2.52668961	     -0.06583845	     -0.22165160	      3.09874299	      1.21189587	      0.44247781	     -0.00135220	      0.02624169	      0.33814046	     -0.09347723	      0.16893189	      0.03435171	     -0.02530791	     -0.33952120	      0.33611691	     -0.02823961	     -0.18290756	     -0.47760074	     -0.04556582	     -0.23141618	     -0.01611528	      0.61667686	     -0.04892777	     -0.13204544	     -0.00997510	      0.56186397	      0.01992199	     -0.02805133	      0.00685589
      1.26624467	      2.53845558	     -0.05802176	     -0.22882461	      3.09658335	      1.21143499	      0.44115817	     -0.01393621	      0.03467464	      0.35955537	     -0.10256576	      0.15815483	      0.03456816	     -0.01719201	     -0.35797681	      0.35876839	     -0.02468270	     -0.17908066	     -0.52497810	     -0.05255740	     -0.32996319	     -0.02242414	      0.83467569	     -0.05765245	     -0.13420857	     -0.01800644	      0.57128439	     -0.00623208	      0.02759186	      0.02454954
      1.29957767	      2.55274764	     -0.05110862	     -0.22272472	      3.09605628	      1.21108542	      0.44119369	     -0.01863033	      0.01934571	      0.34915041	     -0.10172944	      0.14629861	      0.03224169	     -0.01021543	     -0.39141801	      0.37664363	     -0.03041296	     -0.17611969	     -0.56645269	     -0.04061752	     -0.27378345	     -0.02066685	      0.65829425	     -0.04971615	     -0.13951120	     -0.01586910	      0.55138405	     -0.01919598	     -0.01734828	      0.04326028
      1.33291067	      2.53952973	     -0.06312378	     -0.24008207	      3.09913982	      1.21076109	      0.44424963	     -0.00717051	      0.04275259	      0.36163651	     -0.09780127	      0.19121889	      0.03738640	     -0.01451155	     -0.46850831	      0.41812256	     -0.02423804	     -0.18954533	     -0.58983199	     -0.00171876	     -0.31015277	     -0.02448942	      0.87182622	     -0.01836691	     -0.18182162	     -0.01217885	      0.65441891	     -0.01047708	      0.00856168	      0.03725735
      1.36624367	      2.55482470	     -0.06425267	     -0.23420873	      3.10162099	      1.21063287	      0.44671778	      0.00157509	      0.02063538	      0.34505181	     -0.10499399	      0.18864198	      0.03489849	     -0.01407127	     -0.47418437	      0.43807296	     -0.03436342	     -0.19281483	     -0.57380892	      0.03677244	     -0.23170683	     -0.02564456	      0.81887331	      0.00897247	     -0.15137270	      0.00767725	      0.55631514	      0.01813272	     -0.00379443	      0.02345207
      1.39957667	      2.54128889	     -0.06320325	     -0.25017434	      3.10648542	      1.21049863	      0.45223168	     -0.00429176	      0.04662249	      0.34553221	     -0.10130265	      0.23040729	      0.03930539	     -0.00131963	     -0.49489427	      0.48551224	     -0.02824448	     -0.18989010	     -0.57789513	      0.05913437	     -0.22240156	     -0.02586139	      0.88071641	      0.02648785	     -0.19066667	      0.00925550	      0.73172292	      0.00962553	     -0.00418154	      0.00862357
      1.43290967	      2.57398483	     -0.05031947	     -0.26260046	      3.11195382	      1.21022821	      0.45686202	     -0.01013373	      0.02702296	      0.33803885	     -0.10441265	      0.25718264	      0.03281707	      0.01346775	     -0.50989974	      0.55349563	     -0.03739274	     -0.17660391	     -0.60331738	      0.06244112	     -0.24516483	     -0.03002383	      0.98219355	      0.02607147	     -0.13832559	      0.01582582	      0.62115388	     -0.01956300	      0.00925364	      0.01328869
      1.46624267	      2.57959640	     -0.04247144	     -0.25929184	      3.11666855	      1.20967972	      0.45905759	     -0.02817624	      0.03911831	      0.31007979	     -0.10425503	      0.27601156	      0.03338623	      0.02559119	     -0.54712846	      0.58210536	     -0.03182473	     -0.17425086	     -0.59153714	      0.04191937	     -0.24095447	     -0.03159370	      0.86738527	      0.00513213	     -0.15531997	      0.01523491	      0.76527090	     -0.00343665	     -0.01695790	      0.02957683
      1.49957567	      2.61207884	     -0.06103724	     -0.25870501	      3.12128401	      1.20897575	      0.45734039	     -0.00117723	      0.03484126	      0.30113580	     -0.12402718	      0.27794381	      0.03137316	      0.00048437	     -0.56164288	      0.61912263	     -0.03285640	     -0.20564460	     -0.56968905	      0.03506345	     -0.33207495	     -0.03457639	      1.04891763	     -0.00422892	     -0.13506031	     -0.00619487	      0.74158594	     -0.00157586	      0.02379650	      0.03348277
      1.53290867	      2.63390184	     -0.06509642	     -0.25045954	      3.12360899	      1.20846133	      0.45633481	      0.00597267	      0.02225714	      0.28878068	     -0.14341027	      0.27662168	      0.02862701	     -0.00072559	     -0.59920084	      0.63588610	     -0.03398405	     -0.21994060	     -0.53488945	      0.02992267	     -0.33930209	     -0.03663752	      0.94822930	     -0.02230737	     -0.14905307	     -0.00765512	      0.75222587	      0.01399784	     -0.02406606	      0.01028440
      1.56624167	      2.61706420	     -0.06148527	     -0.25082324	      3.12433979	      1.20763687	      0.45889391	     -0.00159142	      0.04524750	      0.29931403	     -0.17769982	      0.29588634	      0.03537309	      0.02699349	     -0.64626008	      0.65630932	     -0.02887282	     -0.22746790	     -0.53407488	      0.04515998	     -0.37041226	     -0.03859542	      1.01641858	     -0.03013245	     -0.19613894	     -0.01264556	      0.84024534	      0.00547919	      0.01806820	     -0.00013714
      1.59957467	      2.63254519	     -0.04752016	     -0.23189107	      3.12277041	      1.20653251	      0.46140050	     -0.00502997	      0.02017016	      0.27716509	     -0.20397211	      0.26083711	      0.02678322	      0.06380725	     -0.62197140	      0.66922134	     -0.03662092	     -0.21757736	     -0.54937701	      0.08440557	     -0.37122079	     -0.03910721	      1.11019643	     -0.02364214	     -0.19968290	     -0.00273992	      0.73911498	     -0.01509855	     -0.00497686	      0.01040799
      1.63290767	      2.59972433	     -0.04068467	     -0.23857117	      3.12406212	      1.20621128	      0.46570889	     -0.02184453	      0.04428260	      0.28042601	     -0.21001512	      0.27909599	      0.03155186	      0.10401931	     -0.61931665	      0.69081449	     -0.03236290	     -0.22889419	     -0.53448874	      0.12154997	     -0.32501745	     -0.03993322	      1.01109067	     -0.00595237	     -0.27850483	     -0.00751654	      0.87664592	     -0.00120316	     -0.01125229	      0.00735550
      1.66624067	      2.61071762	     -0.05032393	     -0.25841681	      3.12828441	      1.20588771	      0.46821599	     -0.00296945	      0.03098671	      0.28994152	     -0.20224479	      0.29636377	      0.02320798	      0.11121172	     -0.61789590	      0.74435288	     -0.03671861	     -0.25345574	     -0.49716798	      0.16101541	     -0.34693051	     -0.04015589	      1.16608458	      0.02203508	     -0.27513146	     -0.00565641	      0.77768129	     -0.00169830	      0.02030166	      0.00205414
      1.69957367	      2.62124776	     -0.05293505	     -0.26478652	      3.13183143	      1.20550252	      0.46908030	     -0.00151378	      0.02750829	      0.28617553	     -0.20183438	      0.29477930	      0.02273244	      0.12381739	     -0.62489840	      0.77546820	     -0.03603532	     -0.27225228	     -0.44617339	      0.16429117	     -0.31371927	     -0.04152820	      1.12793513	      0.02663382	     -0.26853985	      0.00999804	      0.86116543	      0.01558765	     -0.02546149	      0.01946159
      1.73290667	      2.63042412	     -0.05310002	     -0.26551311	      3.13416180	      1.20476129	      0.46902695	     -0.00499050	      0.04273585	      0.28097682	     -0.20160891	      0.27683777	      0.03017418	      0.13939582	     -0.62199488	      0.81239507	     -0.03304784	     -0.28950614	     -0.45294391	      0.14209130	     -0.30465878	     -0.04374205	      1.11228475	      0.01486574	     -0.21639444	      0.02112183	      0.90682202	      0.00707352	      0.01536330	      0.02457854
      1.76623967	      2.67465083	     -0.04190470	     -0.27417117	      3.13472636	      1.20366044	      0.46801927	     -0.00878429	      0.01993301	      0.29272202	     -0.19720066	      0.23494864	      0.01257984	      0.15430910	     -0.59952960	      0.87133626	     -0.03698425	     -0.28033013	     -0.48785916	      0.11368741	     -0.34420061	     -0.04541754	      1.22932109	      0.00187151	     -0.15418916	     -0.00186402	      0.85538735	     -0.01594206	     -0.00085739	     -0.00245329
      1.79957267	      2.67358186	     -0.03393683	     -0.28598091	      3.13405510	      1.20315580	      0.46696732	     -0.02900647	      0.03446153	      0.31780642	     -0.19634732	      0.21773161	      0.01841144	      0.17879331	     -0.60362244	      0.89702709	     -0.03386073	     -0.29127964	     -0.47710400	      0.09125146	     -0.32018975	     -0.04664476	      1.11848400	     -0.02359758	     -0.16930262	     -0.01178613	      0.98979116	     -0.00543743	     -0.01378204	     -0.01052529
      1.83290567	      2.68695956	     -0.05317445	     -0.28697033	      3.13219502	      1.20210719	      0.46349338	     -0.00037941	      0.03336261	      0.32520693	     -0.18784547	      0.17103470	      0.02065014	      0.16668254	     -0.58688572	      0.91964819	     -0.03588178	     -0.32586589	     -0.46823971	      0.11657334	     -0.32639168	     -0.04713682	      1.18864695	     -0.02993949	     -0.16015355	     -0.01722871	      0.88625076	     -0.01364367	      0.02536571	      0.01349531
      1.86623867	      2.69239189	     -0.05688875	     -0.29585004	      3.12858280	      1.20091135	      0.46216198	      0.00995807	      0.01824301	      0.35120208	     -0.18598510	      0.13676629	      0.01452535	      0.17882490	     -0.58746035	      0.94566150	     -0.03635499	     -0.34206978	     -0.49093597	      0.15752560	     -0.30469239	     -0.04695245	      1.23229015	     -0.03741914	     -0.22956249	     -0.00513131	      0.95434841	      0.00148881	     -0.01879557	      0.03609739
      1.89957167	      2.66162752	     -0.04858772	     -0.28899819	      3.12281468	      1.19960268	      0.46394872	     -0.00551490	      0.04543562	      0.35470864	     -0.17271936	      0.10726071	      0.02864989	      0.22974253	     -0.59219491	      0.94144855	     -0.03215240	     -0.35456206	     -0.55137710	      0.18709188	     -0.25595032	     -0.04755928	      1.14375728	     -0.04187291	     -0.26442131	     -0.00099006	      0.94049441	      0.01431044	      0.00321847	      0.02949990
      1.93290467	      2.67514544	     -0.03554387	     -0.28277973	      3.11662694	      1.19795902	      0.46493892	     -0.00504973	      0.03000728	      0.36502228	     -0.17372459	      0.03935950	      0.01414450	      0.26141335	     -0.54556519	      0.95373560	     -0.03714081	     -0.34035050	     -0.61417384	      0.20480753	     -0.25793952	     -0.04745109	      1.25738132	     -0.03461723	     -0.26030194	     -0.01026049	      0.90324031	     -0.00519057	      0.00687431	      0.01740303
      1.96623767	      2.67724703	     -0.04184779	     -0.28292852	      3.11481473	      1.19680243	      0.46494620	      0.00789572	      0.03938552	      0.36997861	     -0.16567158	      0.01673911	      0.02678994	      0.27437147	     -0.54086850	      0.97375465	     -0.03529377	     -0.35312387	     -0.65754185	      0.19381565	     -0.24214385	     -0.04818288	      1.22442883	     -0.03394657	     -0.25796319	      0.00226400	      1.02090092	     -0.01515745	     -0.01534358	      0.01380527
      1.99957067	      2.69058009	     -0.06049695	     -0.28870124	      3.11703173	      1.19639017	      0.46404789	      0.03744480	      0.03824083	      0.36553079	     -0.14456492	      0.01390223	      0.02557617	      0.26101721	     -0.55979322	      1.00996164	     -0.03447525	     -0.37507614	     -0.68093655	      0.16328636	     -0.22974631	     -0.04898776	      1.15833698	     -0.03720784	     -0.18714730	      0.01897930	      0.95298971	     -0.00669022	      0.02186418	      0.01896492
      2.03290367	      2.70128289	     -0.05038203	     -0.31063905	      3.11971039	      1.19591343	      0.46612676	      0.02567088	      0.03234648	      0.37325777	     -0.11532523	      0.02623974	      0.02122781	      0.28081934	     -0.54493500	      1.05505115	     -0.03317944	     -0.36365019	     -0.71193667	      0.11385283	     -0.28012719	     -0.05068865	      1.27345874	     -0.05197960	     -0.16310952	      0.00023982	      1.04138636	      0.02530963	     -0.02151141	      0.02869468
      2.06623667	      2.68290505	     -0.05554053	     -0.31483562	      3.12174213	      1.19563105	      0.46745251	      0.03156554	      0.04088442	      0.37146355	     -0.11248946	      0.02939115	      0.02851822	      0.29745573	     -0.47338732	      1.08892711	     -0.03288923	     -0.38698278	     -0.79455535	      0.08398950	     -0.23582256	     -0.05117481	      1.18129546	     -0.06755009	     -0.12547108	     -0.01908847	      1.06714278	     -0.00045488	      0.02095979	      0.04474728
      2.09956967	      2.66393457	     -0.05424947	     -0.31692666	      3.12336823	      1.19507884	      0.46984620	      0.03377678	      0.03614400	      0.36675568	     -0.10936574	      0.04469856	      0.02600104	      0.32028803	     -0.44069268	      1.11544786	     -0.03482060	     -0.40330825	     -0.87428869	      0.08737984	     -0.20939857	     -0.05157583	      1.20126105	     -0.09094630	     -0.11133171	     -0.00809924	      1.04370377	     -0.02213659	     -0.00546024	      0.02959723
      2.13290267	      2.62951904	     -0.05247880	     -0.32252065	      3.12526534	      1.19459091	      0.47306256	      0.02609934	      0.03520219	      0.36662549	     -0.11033030	      0.10014468	      0.02518854	      0.34890684	     -0.48069334	      1.12559588	     -0.02878365	     -0.42312262	     -0.92235324	      0.11910959	     -0.20411442	     -0.05113390	      1.29944458	     -0.10021955	     -0.15932622	     -0.01963670	      1.13356280	      0.00744922	     -0.00995679	      0.01056843
      2.16623567	      2.60340682	     -0.06731305	     -0.30312339	      3.12540630	      1.19435686	      0.47276205	      0.04025504	      0.03885539	      0.34722455	     -0.13217628	      0.10542580	      0.02913227	      0.34472025	     -0.45906246	      1.11273271	     -0.03109854	     -0.46111317	     -0.95374596	      0.16590827	     -0.15705591	     -0.05043763	      1.19128587	     -0.09234293	     -0.16014237	     -0.00578605	      1.07113619	      0.02065540	      0.01571873	      0.01211247
      2.19956867	      2.59753219	     -0.05842670	     -0.30290009	      3.12497307	      1.19398367	      0.47390571	      0.02606367	      0.04064924	      0.34867962	     -0.14632209	      0.11000266	      0.02969616	      0.35478813	     -0.42110031	      1.11613023	     -0.02932838	     -0.45618157	     -0.98684407	      0.19226505	     -0.21794459	     -0.05089921	      1.26558881	     -0.07855734	     -0.19636179	      0.00279429	      1.14663295	      0.00545945	     -0.02117332	      0.01604760
      2.23290167	      2.59791135	     -0.05952087	     -0.30825064	      3.12701696	      1.19362120	      0.47385656	      0.02386540	      0.03876680	      0.35284523	     -0.15836923	      0.13774841	      0.03082119	      0.34547927	     -0.44224482	      1.14939954	     -0.03073319	     -0.46280536	     -1.05155244	      0.18831052	     -0.27379945	     -0.05103601	      1.27572436	     -0.05690186	     -0.21653358	     -0.00047601	      1.18688518	     -0.01780088	      0.01289623	      0.02265521
      2.26623467	      2.60123204	     -0.06828403	     -0.29864638	      3.13018540	      1.19321469	      0.47188247	      0.02593962	      0.04029471	      0.33978245	     -0.17952535	      0.15354395	      0.03406754	      0.32118080	     -0.47941390	      1.17448765	     -0.02739935	     -0.47851432	     -1.11852570	      0.15288878	     -0.27199109	     -0.05224246	      1.18007579	     -0.04917753	     -0.18207584	      0.01874203	      1.14175437	     -0.00801760	      0.00045185	      0.03396544
      2.29956767	      2.60189847	     -0.06840647	     -0.29610162	      3.13383386	      1.19249409	      0.47111015	      0.01655786	      0.03784719	      0.32947832	     -0.19064446	      0.17005923	      0.03497011	      0.30862551	     -0.48671684	      1.19780375	     -0.03040522	     -0.48427160	     -1.14885129	      0.10599637	     -0.30287777	     -0.05344733	      1.32388518	     -0.04710948	     -0.19516053	      0.00690757	      1.27604174	      0.01529905	     -0.01318696	      0.02415537
      2.33290067	      2.58752375	     -0.06790885	     -0.29413996	      3.13776746	      1.19302634	      0.47238239	      0.00808897	      0.04323573	      0.31778482	     -0.19489600	      0.19306575	      0.03663980	      0.30635333	     -0.46977679	      1.20193799	     -0.02584206	     -0.48868435	     -1.14064357	      0.07476040	     -0.26138605	     -0.05437482	      1.30897919	     -0.05139357	     -0.17816017	     -0.00099746	      1.25514661	      0.00831225	      0.02037893	     -0.00442885
      2.36623367	      2.56833678	     -0.06424055	     -0.30615719	      3.14235384	      1.19364503	      0.47664643	      0.00092027	      0.04461698	      0.31095780	     -0.18157270	      0.24702504	      0.03734548	      0.31752141	     -0.48444512	      1.22015917	     -0.02584490	     -0.48846964	     -1.12803442	      0.08221100	     -0.21395142	     -0.05467694	      1.28274481	     -0.05477092	     -0.19298921	     -0.00738439	      1.25608167	     -0.01818064	     -0.00901025	     -0.00991213
      2.39956667	      2.55053029	     -0.06258686	     -0.33065948	      3.14603868	      1.19342786	      0.48198129	     -0.00224398	      0.04373319	      0.32092624	     -0.16976192	      0.31395852	      0.03735822	      0.33277915	     -0.51021518	      1.25837516	     -0.02444563	     -0.48965565	     -1.14553936	      0.13007862	     -0.22357810	     -0.05414111	      1.43376015	     -0.04818313	     -0.24613960	     -0.01700666	      1.36404954	     -0.01358086	     -0.00678607	      0.02109328
      2.43289967	      2.53748458	     -0.05750948	     -0.33093045	      3.14560266	      1.19329424	      0.48527937	     -0.00971681	      0.04629098	      0.31793871	     -0.17233601	      0.32960204	      0.03816571	      0.35287857	     -0.50048573	      1.26201026	     -0.02523937	     -0.48968301	     -1.17464178	      0.18411318	     -0.20248546	     -0.05392162	      1.37390566	     -0.04405498	     -0.23231100	     -0.00136593	      1.29531369	      0.01686841	      0.01407205	      0.03891215
      2.46623267	      2.53156365	     -0.04821618	     -0.33079177	      3.14334898	      1.19267565	      0.48686623	     -0.01897900	      0.04778431	      0.32154383	     -0.17026131	      0.33923087	      0.03890026	      0.37773977	     -0.52004954	      1.25164491	     -0.02621494	     -0.48659446	     -1.18540178	      0.21284528	     -0.23858423	     -0.05395587	      1.38682687	     -0.03489727	     -0.24672344	      0.00788171	      1.35257505	      0.01338568	     -0.00956791	      0.01410216
      2.49956567	      2.52622632	     -0.04688919	     -0.33689877	      3.14107296	      1.19239946	      0.48575907	     -0.01749143	      0.04556512	      0.35389164	     -0.19464129	      0.35895171	      0.03933318	      0.38996140	     -0.57887464	      1.23673301	     -0.02778598	     -0.50035194	     -1.16348381	      0.20538952	     -0.29636314	     -0.05448276	      1.50616939	     -0.01467629	     -0.26170532	     -0.00436857	      1.44319432	     -0.02034592	     -0.00078293	     -0.00529064
      2.53289867	      2.51020666	     -0.05229185	     -0.31343889	      3.13839087	      1.19226434	      0.48156425	     -0.01719502	      0.04642671	      0.33709570	     -0.20045623	      0.34482587	      0.04165828	      0.39095434	     -0.62253364	      1.18029766	     -0.02989140	     -0.53667634	     -1.12580196	      0.16078102	     -0.28946557	     -0.05547241	      1.43084087	      0.00140003	     -0.24149246	     -0.01718354	      1.36225825	     -0.00752360	      0.01504525	      0.00094715
      2.56623167	      2.48828979	     -0.05623369	     -0.32380618	      3.13765789	      1.19253233	      0.47916398	     -0.02286957	      0.04479752	      0.36008380	     -0.19731548	      0.36955195	      0.04246175	      0.39423004	     -0.64566814	      1.15758120	     -0.02620679	     -0.56964401	     -1.09944538	      0.11674696	     -0.31006011	     -0.05652575	      1.49057224	      0.00205539	     -0.28793287	      0.00564862	      1.43153648	      0.02240806	     -0.01067342	      0.01192868
      2.59956467	      2.46430421	     -0.05669492	     -0.33687747	      3.13701478	      1.19253136	      0.47973001	     -0.02352480	      0.04185665	      0.37099258	     -0.17445129	      0.39891238	      0.04242168	      0.40591157	     -0.64647663	      1.14909466	     -0.02916097	     -0.59242754	     -1.10288219	      0.10566940	     -0.32139242	     -0.05665609	      1.60230826	      0.01252119	     -0.33260257	      0.01549194	      1.46747492	      0.00318855	     -0.00201544	      0.02430697
      2.63289767	      2.43933332	     -0.04803611	     -0.33948203	      3.13540505	      1.19314457	      0.48289168	     -0.03321221	      0.04529065	      0.37323285	     -0.16666257	      0.42405759	      0.04272351	      0.43146524	     -0.64764171	      1.12117162	     -0.02701998	     -0.58933029	     -1.10815674	      0.13095846	     -0.25858059	     -0.05631275	      1.52225248	      0.02700812	     -0.30818993	      0.00846705	      1.38226731	     -0.02044322	      0.00788424	      0.04016157
      2.66623067	      2.43188399	     -0.04628436	     -0.35366463	      3.13579943	      1.19325089	      0.48665904	     -0.03152623	      0.04562434	      0.37532685	     -0.13795378	      0.46112579	      0.04231075	      0.44337459	     -0.67580063	      1.12157245	     -0.02673073	     -0.57829723	     -1.09153494	      0.18564678	     -0.25281313	     -0.05512954	      1.59163671	      0.03472555	     -0.32174629	      0.01743443	      1.48263841	     -0.01123198	     -0.01360711	      0.02196201
      2.69956367	      2.44049603	     -0.04909690	     -0.36521349	      3.13653344	      1.19394621	      0.48881537	     -0.02145369	      0.04323271	      0.38233805	     -0.12526602	      0.47894434	      0.04180405	      0.44002228	     -0.69838374	      1.12352782	     -0.03293441	     -0.56266933	     -1.03752718	      0.23423633	     -0.26515327	     -0.05412253	      1.68675511	      0.03981517	     -0.29940775	      0.01373660	      1.50191057	      0.01131856	     -0.00317224	      0.00743532
      2.73289667	      2.44455282	     -0.04252349	     -0.36017399	      3.13590275	      1.19506329	      0.48930898	     -0.02937583	      0.04716275	      0.37872515	     -0.13083756	      0.47570493	      0.04268162	      0.44220787	     -0.71140588	      1.09129430	     -0.03260218	     -0.53696483	     -0.97946361	      0.22850901	     -0.24961312	     -0.05418380	      1.59436015	      0.02993811	     -0.25407745	      0.00871084	      1.42434787	      0.02183619	      0.01331885	      0.01728757
      2.76622967	      2.44796972	     -0.04559879	     -0.36611961	      3.13658412	      1.19536855	      0.48797503	     -0.02428600	      0.04715957	      0.38292387	     -0.12518506	      0.48346256	      0.04312858	      0.42648735	     -0.72919504	      1.09267103	     -0.03207965	     -0.53162944	     -0.97456332	      0.18530771	     -0.28536190	     -0.05447939	      1.64322375	      0.02457545	     -0.30252201	     -0.01301151	      1.52663147	     -0.01100926	     -0.00218202	      0.02617066
      2.79956267	      2.44901167	     -0.04500392	     -0.36396495	      3.13635571	      1.19539349	      0.48578345	     -0.02621126	      0.04315515	      0.38747497	     -0.13658161	      0.48275641	      0.04294110	      0.41342958	     -0.74640127	      1.09021298	     -0.03474708	     -0.52876651	     -0.99850312	      0.12507395	     -0.31257194	     -0.05494913	      1.72039631	      0.01617478	     -0.33715338	     -0.01386477	      1.49773932	     -0.01736033	     -0.00964514	      0.03574137
      2.83289567	      2.43484625	     -0.04514212	     -0.34671664	      3.13524039	      1.19568744	      0.48345520	     -0.03592669	      0.04540757	      0.38401040	     -0.16503125	      0.47675036	      0.04438576	      0.40268776	     -0.75924351	      1.05372168	     -0.03318380	     -0.53231638	     -1.00092350	      0.08979751	     -0.27854214	     -0.05490501	      1.64159389	      0.02043864	     -0.34359985	     -0.01730291	      1.40275286	      0.01752863	      0.01418255	      0.03346823
      2.86622867	      2.42631981	     -0.05291125	     -0.33912624	      3.13536379	      1.19552704	      0.48252112	     -0.02791477	      0.04515911	      0.38275427	     -0.18173125	      0.48385751	      0.04484380	      0.38606342	     -0.77436332	      1.03105736	     -0.03455475	     -0.54053836	     -0.96715607	      0.11203862	     -0.27893791	     -0.05349962	      1.69629709	      0.03912668	     -0.38918066	     -0.00451495	      1.51038084	      0.01130821	     -0.00295356	      0.01276329
      2.89956167	      2.42550359	     -0.04330198	     -0.33511763	      3.13488110	      1.19572416	      0.48530708	     -0.03335797	      0.04211172	      0.37726565	     -0.19367304	      0.49886238	      0.04291360	      0.39805314	     -0.78746385	      1.00685100	     -0.03546947	     -0.51792538	     -0.91311747	      0.16689932	     -0.29507801	     -0.05229532	      1.76550821	      0.05260741	     -0.37029615	      0.02161971	      1.48595197	     -0.02062266	     -0.01214694	      0.00110481
      2.93289467	      2.41790473	     -0.04246246	     -0.33655587	      3.13650789	      1.19624198	      0.48859874	     -0.03588872	      0.04537514	      0.36966205	     -0.19521206	      0.52551668	      0.04324648	      0.40130779	     -0.78392122	      1.00781297	     -0.03433130	     -0.51354844	     -0.90228996	      0.21190969	     -0.28933348	     -0.05051645	      1.67762923	      0.07095914	     -0.32239293	     -0.00126513	      1.41210908	     -0.00912023	      0.01998269	      0.00513323
      2.96622767	      2.42046136	     -0.04705208	     -0.35234799	      3.14050475	      1.19607630	      0.49095547	     -0.03168347	      0.04064875	      0.36988903	     -0.18176453	      0.55845104	      0.04193188	      0.39543991	     -0.77295067	      1.05047841	     -0.03433381	     -0.52114905	     -0.93376636	      0.21268383	     -0.31943255	     -0.04962251	      1.70953203	      0.05172174	     -0.32122344	      0.02537265	      1.52572182	      0.01720509	     -0.01423342	      0.01655482
      2.99956067	      2.41966722	     -0.04431469	     -0.35350778	      3.14244016	      1.19609553	      0.49203804	     -0.03302115	      0.03756356	      0.36437606	     -0.18448566	      0.57061798	      0.04061460	      0.40133353	     -0.76089055	      1.05805887	     -0.03383301	     -0.52286358	     -0.94105633	      0.15942227	     -0.33079210	     -0.04975462	      1.78709031	      0.03063143	     -0.27475210	     -0.00411425	      1.48420259	      0.00828592	     -0.00022608	      0.03195875
      3.03289367	      2.40848775	     -0.04316665	     -0.34276496	      3.14245343	      1.19641873	      0.49119340	     -0.03460014	      0.03925003	      0.35580419	     -0.19110691	      0.57134176	      0.04064102	      0.40809626	     -0.76601342	      1.02593229	     -0.03161939	     -0.53077520	     -0.90821875	      0.08860412	     -0.29515779	     -0.05002535	      1.72263076	      0.00449562	     -0.24359847	     -0.01956416	      1.42294178	     -0.01466969	      0.01498025	      0.01810836
      3.06622667	      2.40196796	     -0.05132303	     -0.34284349	      3.14170704	      1.19598660	      0.48953488	     -0.02257452	      0.03781771	      0.36214899	     -0.18688861	      0.57656280	      0.04095408	      0.40763330	     -0.79167684	      1.01126017	     -0.03203515	     -0.54844579	     -0.88440709	      0.05914916	     -0.29253637	     -0.04949727	      1.74883271	     -0.00627115	     -0.29171016	     -0.01248585	      1.53787515	     -0.01663660	     -0.02114260	     -0.01317362
      3.09955967	      2.40438197	     -0.04834397	     -0.33231973	      3.13716774	      1.19512346	      0.48892368	     -0.01879497	      0.03811130	      0.36158633	     -0.19490606	      0.55440411	      0.04048471	      0.42839660	     -0.80883110	      0.98957941	     -0.03349975	     -0.54403494	     -0.89772407	      0.08493550	     -0.30551750	     -0.04828637	      1.83528090	      0.00976956	     -0.28458876	     -0.01602663	      1.46220171	      0.00690310	      0.00665942	      0.00350594
      3.13289267	      2.41088177	     -0.03541617	     -0.32274448	      3.13118652	      1.19443141	      0.48920049	     -0.02715845	      0.03850282	      0.36133068	     -0.19706117	      0.52151901	      0.03921147	      0.46193839	     -0.81040905	      0.97097459	     -0.03411814	     -0.52288646	     -0.93443343	      0.13966885	     -0.30919348	     -0.04664162	      1.77865197	      0.02821846	     -0.27454871	     -0.00316027	      1.41259947	      0.02347595	      0.00848290	      0.02677269
      3.16622567	      2.42232573	     -0.03837139	     -0.32927069	      3.12821086	      1.19380135	      0.48833686	     -0.01544743	      0.04222004	      0.37375273	     -0.18185117	      0.50007644	      0.04062387	      0.46750604	     -0.81202547	      0.98205063	     -0.03404474	     -0.52272565	     -0.96202812	      0.18572401	     -0.33588006	     -0.04486338	      1.76880804	      0.04236706	     -0.30195820	      0.02153320	      1.53763720	     -0.00838012	     -0.01677497	      0.02448479
      3.19955867	      2.44028667	     -0.03628012	     -0.32787002	      3.12665945	      1.19377051	      0.48642146	     -0.01250476	      0.03797510	      0.37731677	     -0.17330511	      0.47010936	      0.03944091	      0.46874545	     -0.83074181	      0.97596346	     -0.03643689	     -0.51715103	     -0.93932085	      0.17967810	     -0.34563858	     -0.04419460	      1.84947253	      0.04756464	     -0.25149524	      0.00987294	      1.46498229	     -0.01931405	      0.00808346	      0.02048861
      3.23289167	      2.44376471	     -0.03287212	     -0.32600002	      3.12761328	      1.19407346	      0.48380689	     -0.02816764	      0.03920340	      0.37590029	     -0.16250836	      0.46056757	      0.04024600	      0.46511208	     -0.86475057	      0.95989846	     -0.03370418	     -0.51972154	     -0.90423716	      0.12022878	     -0.30987959	     -0.04477060	      1.84005272	      0.02635116	     -0.20281095	      0.00585933	      1.43916958	      0.02488811	      0.01116598	      0.01820819
      3.26622467	      2.44284304	     -0.05227168	     -0.33792867	      3.13166223	      1.19415979	      0.48066360	     -0.01161084	      0.04142775	      0.37695152	     -0.13017810	      0.46738514	      0.04283928	      0.42856316	     -0.87348902	      0.98776138	     -0.03105575	     -0.55675300	     -0.91924441	      0.07071374	     -0.28327926	     -0.04465943	      1.83666434	      0.01071795	     -0.21771818	     -0.00595887	      1.56190655	      0.00324920	     -0.01032925	      0.00931937
      3.29955767	      2.44990651	     -0.04415562	     -0.34984430	      3.13236677	      1.19462543	      0.48110584	     -0.01963817	      0.03433413	      0.38513302	     -0.11404425	      0.46578836	      0.04053930	      0.43111843	     -0.85281156	      1.00952717	     -0.03369406	     -0.54848401	     -0.94670708	      0.05664994	     -0.28139510	     -0.04412224	      1.89611683	      0.00268187	     -0.18500655	     -0.01976432	      1.47505515	     -0.02711952	     -0.00632883	      0.01950607
      3.33289067	      2.44447863	     -0.03251933	     -0.34928619	      3.13071390	      1.19467266	      0.48247856	     -0.04002912	      0.03859892	      0.38332205	     -0.11120306	      0.46333331	      0.04022957	      0.44709243	     -0.83415037	      0.99599951	     -0.02766460	     -0.53162672	     -0.96494196	      0.09440035	     -0.28584498	     -0.04346209	      1.89898446	      0.00874344	     -0.16841899	     -0.01819873	      1.45558920	      0.00756888	      0.01465692	      0.04441661
      3.36622367	      2.44076525	     -0.04846576	     -0.34504289	      3.12977588	      1.19429407	      0.48168176	     -0.01747283	      0.03933736	      0.38331226	     -0.11694886	      0.46345403	      0.04262788	      0.43043858	     -0.84195983	      0.99116382	     -0.03554817	     -0.55130803	     -0.96160623	      0.16487394	     -0.29431577	     -0.04051373	      1.87549728	      0.03785727	     -0.20391620	     -0.00694975	      1.57645447	      0.01717042	     -0.00031184	      0.03878613
      3.39955667	      2.44083168	     -0.03211437	     -0.33333419	      3.12629455	      1.19397745	      0.48370851	     -0.02837655	      0.03728245	      0.37919544	     -0.13405941	      0.47011351	      0.04029496	      0.46036993	     -0.88797010	      0.95051114	     -0.03538101	     -0.51957609	     -0.92934129	      0.19197783	     -0.32545026	     -0.04032089	      1.91301822	      0.05178460	     -0.18454145	      0.02333375	      1.48541238	     -0.00535639	     -0.01338864	      0.01552043
      3.43288967	      2.42882153	     -0.03239715	     -0.32267275	      3.12513144	      1.19364281	      0.48415418	     -0.02444745	      0.03887830	      0.37633165	     -0.15811816	      0.48360423	      0.03987068	      0.46659832	     -0.90804567	      0.92719574	     -0.03493778	     -0.51953036	     -0.93294992	      0.16546504	     -0.33698186	     -0.03936731	      1.93203895	      0.07508746	     -0.18960687	     -0.01568668	      1.47595824	     -0.01925869	      0.02280967	      0.00826691
      3.46622267	      2.41790041	     -0.04557671	     -0.31616944	      3.12701195	      1.19338262	      0.48311584	     -0.01149640	      0.03831625	      0.37242338	     -0.18159555	      0.49126329	      0.04153036	      0.44818193	     -0.87778853	      0.93407693	     -0.03529437	     -0.54375888	     -0.97227656	      0.10469363	     -0.32962993	     -0.04024113	      1.90076567	      0.06426539	     -0.22346399	      0.00275672	      1.59055771	      0.00478481	     -0.02283170	      0.02193646
      3.49955567	      2.41035411	     -0.04348852	     -0.31483252	      3.12914454	      1.19365281	      0.48527291	     -0.01362355	      0.03486448	      0.36311784	     -0.19114302	      0.50912407	      0.04099666	      0.45084716	     -0.83918829	      0.94379091	     -0.03721962	     -0.54245499	     -0.98842248	      0.05188047	     -0.33403691	     -0.04083953	      1.92938296	      0.04412177	     -0.20848910	      0.01422855	      1.49664949	      0.01813286	      0.01141226	      0.02624551
      3.53288867	      2.39683298	     -0.03275225	     -0.32702407	      3.13199812	      1.19413874	      0.49068839	     -0.02734404	      0.03656992	      0.35959145	     -0.18442703	      0.56456842	      0.03954371	      0.46901978	     -0.83753575	      0.95334378	     -0.03529288	     -0.52457024	     -0.96006422	      0.04850686	     -0.34229819	     -0.04022914	      1.93788725	      0.04431304	     -0.21075272	     -0.02730317	      1.48796386	      0.00708371	      0.00424100	      0.01340724
      3.56622167	      2.38945384	     -0.04294258	     -0.33208320	      3.13574537	      1.19423787	      0.49406490	     -0.01310169	      0.03839329	      0.35157504	     -0.18867078	      0.60286221	      0.04015453	      0.45784516	     -0.84347885	      0.96638109	     -0.03422086	     -0.53366760	     -0.91781473	      0.10809362	     -0.32464254	     -0.03863582	      1.90733026	      0.04264536	     -0.22286393	      0.00753057	      1.60778859	     -0.01539559	     -0.01630456	      0.01470024
      3.59955467	      2.39497365	     -0.05029867	     -0.31981642	      3.13725909	      1.19393297	      0.49614639	      0.00173786	      0.03565323	      0.32753573	     -0.19888982	      0.60007636	      0.03998654	      0.45054642	     -0.83779642	      0.96888420	     -0.03647340	     -0.53646665	     -0.89337884	      0.17788317	     -0.31409685	     -0.03679419	      1.94739906	      0.06478387	     -0.17830954	      0.01420209	      1.53126533	     -0.01275617	      0.01217309	      0.01867183
      3.63288767	      2.39417554	     -0.03108578	     -0.31381963	      3.13667894	      1.19352495	      0.49887521	     -0.02666163	      0.03612182	      0.31193749	     -0.19600579	      0.60712636	      0.03962704	      0.47796983	     -0.83551270	      0.96484886	     -0.03742889	     -0.51069620	     -0.89856037	      0.18694423	     -0.32506466	     -0.03627054	      1.92213072	      0.07890401	     -0.17258238	      0.00308977	      1.53022058	      0.02878304	     -0.00055193	      0.00174182
      3.66622067	      2.39063253	     -0.03520198	     -0.32069215	      3.13767671	      1.19342567	      0.49804709	     -0.02427927	      0.04168275	      0.32508202	     -0.20425907	      0.61088314	      0.04192971	      0.46866405	     -0.81388503	      0.98458608	     -0.03561352	     -0.52223756	     -0.92557601	      0.14916408	     -0.34137284	     -0.03749639	      1.92242432	      0.08212855	     -0.21573868	      0.00768702	      1.63279405	     -0.00668492	     -0.00752862	     -0.00310405
      3.69955367	      2.39615710	     -0.03875700	     -0.31146437	      3.13797686	      1.19355837	      0.49494089	     -0.01959798	      0.03259765	      0.31356702	     -0.20380406	      0.58293887	      0.04146126	      0.45622037	     -0.79588225	      0.97643592	     -0.03863576	     -0.53325869	     -0.91268559	      0.09031032	     -0.34064519	     -0.03858491	      1.93246831	      0.06909665	     -0.23181502	      0.02071173	      1.55826444	     -0.02157155	      0.01017583	      0.01067954
      3.73288667	      2.38467256	     -0.03627991	     -0.30553029	      3.13768181	      1.19389544	      0.49282136	     -0.03586293	      0.04028067	      0.30922306	     -0.20330469	      0.58143292	      0.04476648	      0.45536509	     -0.80688817	      0.94147393	     -0.03579535	     -0.53828013	     -0.86391628	      0.05761565	     -0.32701541	     -0.04024481	      1.91609442	      0.05505822	     -0.24801850	     -0.00202417	      1.54216049	      0.02840058	     -0.00141952	      0.02547764
      3.76621967	      2.38144281	     -0.05028154	     -0.31321916	      3.13825396	      1.19407150	      0.49147002	     -0.01598767	      0.03634753	      0.32304432	     -0.20102376	      0.58498690	      0.04529423	      0.43703826	     -0.81000861	      0.94273762	     -0.03891393	     -0.55847082	     -0.83623378	      0.09951668	     -0.31210850	     -0.03892773	      1.93132087	      0.04590258	     -0.28048826	     -0.01528925	      1.64790976	     -0.00362222	     -0.00159349	      0.02196605
      3.79955267	      2.38191735	     -0.03572527	     -0.31606904	      3.13553966	      1.19442543	      0.49391493	     -0.02748708	      0.03829584	      0.32769630	     -0.19278914	      0.58241734	      0.04514309	      0.46342814	     -0.78715305	      0.93001835	     -0.03988567	     -0.53245507	     -0.83407590	      0.17227796	     -0.30766658	     -0.03930695	      1.91432481	      0.01095839	     -0.24108570	      0.02404403	      1.60457267	     -0.02411560	     -0.00905669	      0.00692371
      3.83288567	      2.37970971	     -0.03080869	     -0.31677291	      3.13361437	      1.19456135	      0.49582176	     -0.03122730	      0.03917484	      0.32388012	     -0.17796808	      0.57176883	      0.04481279	      0.47613877	     -0.73711091	      0.92327698	     -0.04024357	     -0.51988715	     -0.85219414	      0.23861491	     -0.30329617	     -0.03883970	      1.89711348	      0.00555296	     -0.20408101	     -0.01580906	      1.59950544	      0.00906323	      0.01056797	      0.00520123
      3.86621867	      2.37712854	     -0.04108194	     -0.32465083	      3.13416038	      1.19476477	      0.49603498	     -0.01558293	      0.03816007	      0.32444004	     -0.15947400	      0.57321364	      0.04521087	      0.46500113	     -0.70226252	      0.92393407	     -0.04087769	     -0.52910393	     -0.84463421	      0.25778875	     -0.30621699	     -0.03945978	      1.92470201	     -0.02273164	     -0.20751017	     -0.00024638	      1.71177934	      0.01950873	      0.00379424	      0.02029175
      3.89955167	      2.36860503	     -0.03458536	     -0.32740512	      3.13382607	      1.19563639	      0.49666038	     -0.02007911	      0.03535794	      0.31873321	     -0.14051534	      0.58814247	      0.04493303	      0.47413380	     -0.70265181	      0.89009097	     -0.04184286	     -0.51662853	     -0.78594594	      0.21452086	     -0.29813784	     -0.04196552	      1.90859481	     -0.07020395	     -0.19830087	      0.01480949	      1.68061445	     -0.00284884	     -0.01197138	      0.03150247
      3.93288467	      2.35107914	     -0.04496114	     -0.32654152	      3.13420934	      1.19634222	      0.49564656	     -0.00704511	      0.03743368	      0.31249541	     -0.12514188	      0.59631345	      0.04625172	      0.45806077	     -0.68510990	      0.86194033	     -0.04211012	     -0.53053641	     -0.75688818	      0.17513713	     -0.28123451	     -0.04419690	      1.89017955	     -0.09590244	     -0.21018146	     -0.02588697	      1.64788606	     -0.02102176	      0.01293841	      0.02908708
      3.96621767	      2.34469602	     -0.05653356	     -0.32642935	      3.13404539	      1.19632190	      0.49433945	      0.00746946	      0.03472727	      0.31776248	     -0.12921653	      0.58453265	      0.04670488	      0.43974912	     -0.63297924	      0.85895048	     -0.04246771	     -0.54343086	     -0.78274783	      0.18698913	     -0.27617952	     -0.04581428	      1.92923865	     -0.14668949	     -0.23789780	      0.02005796	      1.75756903	      0.00337876	     -0.00487870	      0.02643088
      3.99955067	      2.34615450	     -0.05415063	     -0.30566584	      3.13126760	      1.19577649	      0.49437572	      0.01067334	      0.03272117	      0.29320529	     -0.13310980	      0.54903004	      0.04668956	      0.44422626	     -0.58690477	      0.83198217	     -0.04425101	     -0.52989336	     -0.80172049	      0.25753443	     -0.27302245	     -0.04687291	      1.92185625	     -0.18115621	     -0.21271992	      0.00186265	      1.75199967	      0.02046591	     -0.01221479	      0.02328059
      4.03288367	      2.34767872	     -0.04422459	     -0.29411492	      3.12884044	      1.19554613	      0.49652341	      0.00698928	      0.03656366	      0.27943014	     -0.13941751	      0.54318523	      0.04673144	      0.46020836	     -0.58833742	      0.80438537	     -0.04467739	     -0.50018342	     -0.77487128	      0.35111447	     -0.28129070	     -0.04778667	      1.89677334	     -0.22630040	     -0.17450341	     -0.01382691	      1.72198460	      0.00000348	      0.01789001	      0.01600620
      4.06621667	      2.35602871	     -0.04971168	     -0.29936126	      3.13038552	      1.19540241	      0.49778960	      0.01983058	      0.03447566	      0.27629174	     -0.13355400	      0.54871359	      0.04629956	      0.44898944	     -0.58448715	      0.81118945	     -0.04462399	     -0.49281828	     -0.73488618	      0.42456884	     -0.30206102	     -0.04866769	      1.93108006	     -0.29298299	     -0.18614086	     -0.00516037	      1.83879453	     -0.01777012	     -0.00686729	      0.00936706
      4.09954967	      2.36412476	     -0.06135499	     -0.29730659	      3.13351667	      1.19580714	      0.49684581	      0.03234157	      0.03177883	      0.26722146	     -0.13657129	      0.52587794	      0.04625873	      0.42038939	     -0.52425742	      0.82141287	     -0.04470663	     -0.49976552	     -0.71191988	      0.43677362	     -0.28787602	     -0.05067602	      1.92816056	     -0.37162660	     -0.17864501	     -0.00135793	      1.85253945	      0.00025300	     -0.00799892	      0.01904011
      4.13288267	      2.36368540	     -0.05665758	     -0.29290949	      3.13608523	      1.19614700	      0.49679179	      0.01788639	      0.03590223	      0.25592158	     -0.14035070	      0.51183959	      0.04681643	      0.41123365	     -0.47578952	      0.82840772	     -0.04262365	     -0.49057393	     -0.71851572	      0.39787837	     -0.26105838	     -0.05401987	      1.92776958	     -0.44570596	     -0.15522179	     -0.00955987	      1.79596653	      0.02455933	      0.01608127	      0.02720212
      4.16621567	      2.37147882	     -0.06403821	     -0.29684499	      3.13949818	      1.19597339	      0.49643063	      0.02615191	      0.03224422	      0.24995913	     -0.13185583	      0.51020094	      0.04640121	      0.38911778	     -0.47350437	      0.85998710	     -0.04231693	     -0.49486936	     -0.73873594	      0.38523336	     -0.24427734	     -0.05599964	      1.95303861	     -0.48784582	     -0.17468395	     -0.01812191	      1.89363135	     -0.00351734	     -0.00536386	      0.01475978
      4.19954867	      2.38676416	     -0.06576728	     -0.29158289	      3.13995236	      1.19592027	      0.49540867	      0.02990619	      0.03697697	      0.24516654	     -0.13569092	      0.48621806	      0.04701115	      0.37734162	     -0.47143052	      0.86026142	     -0.04108868	     -0.48454098	     -0.71109434	      0.42382657	     -0.24613225	     -0.05792567	      1.93680811	     -0.52653832	     -0.14919754	      0.01942922	      1.93675795	     -0.02445353	     -0.01375895	      0.00067574
      4.23288167	      2.41271667	     -0.05804199	     -0.27626574	      3.13745419	      1.19560361	      0.49342104	      0.02433652	      0.02936138	      0.23831633	     -0.15119336	      0.42895324	      0.04577377	      0.37817994	     -0.44536627	      0.83826623	     -0.04277071	     -0.45885999	     -0.66596189	      0.50597008	     -0.25798967	     -0.05910954	      1.95627345	     -0.55673351	     -0.10293926	      0.00521224	      1.88862123	      0.00456722	      0.02278028	      0.00569726
      4.26621467	      2.42044298	     -0.06809892	     -0.27127574	      3.13659262	      1.19459522	      0.49031805	      0.03252459	      0.03758416	      0.23618222	     -0.14605063	      0.39763821	      0.04704839	      0.35669003	     -0.44029520	      0.84205527	     -0.04121270	     -0.46809399	     -0.68773601	      0.59584006	     -0.27659111	     -0.05995178	      1.95236393	     -0.61217037	     -0.11529327	      0.00283380	      1.97010398	      0.02397582	     -0.01492526	      0.00821121
      4.29954767	      2.42494832	     -0.06164636	     -0.26898155	      3.13508641	      1.19370825	      0.48732632	      0.02312687	      0.02876447	      0.23756978	     -0.13288356	      0.37508932	      0.04587192	      0.35509914	     -0.45274735	      0.84104719	     -0.04179160	     -0.46326142	     -0.72194765	      0.63012548	     -0.26886576	     -0.06108987	      1.95301856	     -0.70562124	     -0.14435765	      0.01883153	      1.91552318	     -0.00407342	      0.00545480	      0.00498288
      4.33288067	      2.41696941	     -0.06658150	     -0.26215204	      3.13378599	      1.19324859	      0.48202724	      0.01872975	      0.03905223	      0.23908872	     -0.12631904	      0.34223313	      0.04749246	      0.33810219	     -0.43529275	      0.81668898	     -0.03919413	     -0.47919935	     -0.72418317	      0.60724632	     -0.25769098	     -0.06328282	      1.97003356	     -0.78238271	     -0.16163174	     -0.00437354	      1.97363186	     -0.02102552	      0.00593548	      0.01726435
      4.36621367	      2.43714645	     -0.07847819	     -0.25482004	      3.13248354	      1.19340415	      0.47551069	      0.03178608	      0.03180110	      0.24216517	     -0.11924466	      0.28695680	      0.04675945	      0.31041610	     -0.41006368	      0.79904134	     -0.04071678	     -0.49437812	     -0.69693159	      0.57172791	     -0.25584946	     -0.06569226	      1.96087598	     -0.82262158	     -0.12974371	     -0.01450562	      1.93496265	     -0.00954250	     -0.01730493	      0.01885075
      4.39954667	      2.45049098	     -0.07791884	     -0.26200797	      3.13066311	      1.19322919	      0.47322039	      0.03066314	      0.02946446	      0.25629001	     -0.10121045	      0.28065019	      0.04650566	      0.30940466	     -0.45914652	      0.79650200	     -0.03960254	     -0.48998655	     -0.69243144	      0.56278221	     -0.27272227	     -0.06664551	      1.97041243	     -0.84359673	     -0.10285371	      0.01473927	      1.98094045	      0.01356247	      0.01255153	      0.01225485
      4.43287967	      2.45862242	     -0.07570178	     -0.25559252	      3.12641606	      1.19244880	      0.47216006	      0.03612310	      0.02711798	      0.25708024	     -0.09533029	      0.25450106	      0.04582702	      0.31869807	     -0.47917454	      0.78531710	     -0.04080270	     -0.48241213	     -0.72450166	      0.60637306	     -0.27123533	     -0.06754284	      1.97039457	     -0.83425019	     -0.08504453	      0.00046561	      1.97038013	      0.00673925	      0.01131527	      0.02723248
      4.46621267	      2.45184955	     -0.06705046	     -0.24638992	      3.12069299	      1.19151198	      0.47153256	      0.03154126	      0.03032814	      0.25944515	     -0.09590982	      0.21906796	      0.04540292	      0.34021157	     -0.44535259	      0.75669235	     -0.04089265	     -0.47007723	     -0.74998319	      0.66633378	     -0.26623984	     -0.06809954	      1.97163196	     -0.85941699	     -0.10852562	      0.00567545	      1.95763046	     -0.00691043	     -0.01596817	      0.03724991
      4.49954567	      2.43549387	     -0.07009911	     -0.24613137	      3.11777337	      1.19073554	      0.46988660	      0.03497539	      0.03455652	      0.26791973	     -0.09057392	      0.21230606	      0.04555098	      0.34625005	     -0.43908402	      0.73603951	     -0.04007340	     -0.47867693	     -0.75257932	      0.70435500	     -0.27072332	     -0.06759589	      1.98024799	     -0.92276654	     -0.17975561	      0.01659173	      1.98365168	     -0.00862149	      0.01078958	      0.02680352
      4.53287867	      2.43663193	     -0.07472290	     -0.24139740	      3.11722057	      1.19003480	      0.46694610	      0.03715644	      0.03222182	      0.26665278	     -0.09108281	      0.20697221	      0.04547345	      0.34176143	     -0.47675265	      0.72394446	     -0.03922411	     -0.48980509	     -0.73855254	      0.69051065	     -0.30238971	     -0.06846122	      1.97256364	     -0.98696704	     -0.21626181	     -0.01502221	      1.96811762	      0.00837663	     -0.00112019	      0.02363576
      4.56621167	      2.45539142	     -0.07969986	     -0.23400291	      3.11784883	      1.18947449	      0.46389196	      0.04149273	      0.02848206	      0.26041644	     -0.10017512	      0.18787355	      0.04539460	      0.32938582	     -0.50105660	      0.73125212	     -0.03920280	     -0.49900777	     -0.73816582	      0.64373333	     -0.35613721	     -0.07035014	      1.98018499	     -1.02815483	     -0.20557331	     -0.01499447	      1.96681355	      0.01394551	     -0.01208979	      0.02940846
      4.59954467	      2.46777175	     -0.07629197	     -0.23193048	      3.11864944	      1.18933347	      0.46378991	      0.03929272	      0.02035464	      0.25585590	     -0.10666126	      0.17856780	      0.04438645	      0.32987467	     -0.50115523	      0.75050602	     -0.03948438	     -0.49537077	     -0.75490712	      0.60476875	     -0.37689002	     -0.07110601	      1.98262669	     -1.01562377	     -0.21134294	     -0.02118622	      1.98197980	     -0.00235626	      0.01958230	      0.02562346
      4.63287767	      2.45683708	     -0.07447844	     -0.23682307	      3.12018249	      1.18964131	      0.46640623	      0.03629657	      0.02873463	      0.25335085	     -0.10439084	      0.19836941	      0.04444000	      0.33648083	     -0.49931264	      0.76888593	     -0.03761995	     -0.49510446	     -0.76765111	      0.60775129	     -0.36372285	     -0.07180922	      1.97261863	     -0.97019980	     -0.24465570	     -0.01307900	      1.97323481	     -0.01640742	     -0.01374760	      0.01108546
      4.66621067	      2.44126240	     -0.07455138	     -0.24118419	      3.12204668	      1.18982153	      0.46901656	      0.03345360	      0.02971755	      0.24947346	     -0.10441322	      0.22166544	      0.04403919	      0.33969260	     -0.49820387	      0.77996174	     -0.03710411	     -0.49833221	     -0.75643082	      0.64354779	     -0.32808438	     -0.07086994	      1.99172312	     -0.93995110	     -0.30451767	      0.01556923	      1.96721526	     -0.00344714	     -0.00005233	      0.00907113
      4.69954367	      2.43926374	     -0.07630169	     -0.24022221	      3.12399833	      1.18965838	      0.46960352	      0.02923364	      0.03511804	      0.24184655	     -0.10999349	      0.22764725	      0.04462360	      0.33332984	     -0.50030316	      0.78817351	     -0.03506568	     -0.50205619	     -0.73751701	      0.67298272	     -0.33363348	     -0.07062294	      1.98181130	     -0.93932748	     -0.32321612	      0.00864338	      1.97583203	      0.01945014	      0.00135977	      0.02002374
      4.73287667	      2.46393800	     -0.07698448	     -0.24153498	      3.12606819	      1.18917623	      0.46819377	      0.03024457	      0.02435830	      0.23814239	     -0.11235612	      0.21882310	      0.04381674	      0.31891746	     -0.51840692	      0.81678723	     -0.03678568	     -0.49996795	     -0.73873988	      0.66983350	     -0.38521069	     -0.07091131	      1.98209937	     -0.97111437	     -0.32121382	      0.00725855	      1.97153945	      0.00930958	     -0.00621470	      0.01956224
      4.76620967	      2.47303747	     -0.07711589	     -0.24033844	      3.12711950	      1.18875399	      0.46627851	      0.02809551	      0.02225011	      0.23719466	     -0.11666212	      0.21911905	      0.04415490	      0.30949614	     -0.55566768	      0.83129977	     -0.03600464	     -0.50207307	     -0.75833391	      0.62809019	     -0.42632230	     -0.07197268	      1.98777278	     -0.99784854	     -0.33916266	     -0.00317313	      1.96830068	     -0.01550950	      0.00809488	      0.01078845
      4.79954267	      2.45754510	     -0.08033075	     -0.23097094	      3.12611171	      1.18885507	      0.46436327	      0.02684813	      0.02828917	      0.23333281	     -0.12518446	      0.21524174	      0.04515131	      0.30536472	     -0.56997846	      0.81345415	     -0.03526691	     -0.51330319	     -0.77145401	      0.57817317	     -0.41593429	     -0.07274714	      1.98065091	     -0.98197323	     -0.39400411	     -0.01489787	      1.97067551	     -0.01707132	      0.00726985	      0.00529583
      4.83287567	      2.43974545	     -0.08108156	     -0.22611582	      3.12356815	      1.18941640	      0.46411469	      0.02768125	      0.03029913	      0.23662326	     -0.13035937	      0.21129368	      0.04542244	      0.31097630	     -0.56273359	      0.78887956	     -0.03608042	     -0.51550014	     -0.77200265	      0.55536597	     -0.38661117	     -0.07298529	      1.99079675	     -0.92456306	     -0.45096139	     -0.00325439	      1.96630015	      0.00164898	     -0.01195103	      0.00168813
      4.86620867	      2.43095526	     -0.07651607	     -0.23279393	      3.12110783	      1.18990904	      0.46653651	      0.02789163	      0.03537477	      0.24298908	     -0.11692796	      0.22488595	      0.04585894	      0.32825660	     -0.57645212	      0.78180074	     -0.03584501	     -0.50247265	     -0.77859750	      0.56533326	     -0.38672326	     -0.07280753	      1.99001799	     -0.85513487	     -0.46260365	      0.00632576	      1.96228496	      0.01115150	     -0.00551916	      0.00084643
      4.89954167	      2.44314569	     -0.06889227	     -0.24419814	      3.11933558	      1.19005600	      0.46897317	      0.02959854	      0.02744252	      0.25355509	     -0.10405528	      0.23423454	      0.04454683	      0.34529060	     -0.60096077	      0.79475588	     -0.03847660	     -0.48206870	     -0.79234393	      0.58685523	     -0.40256053	     -0.07221142	      1.98778035	     -0.81720997	     -0.43191310	      0.01516224	      1.96679188	      0.00580267	      0.01019914	      0.01712607
      4.93287467	      2.44893550	     -0.06782453	     -0.24657122	      3.11824685	      1.18992643	      0.46895215	      0.03245011	      0.02786221	      0.25671414	     -0.09688953	      0.23250991	      0.04486753	      0.35156133	     -0.61432490	      0.79364064	     -0.03890390	     -0.47957175	     -0.80208152	      0.58883808	     -0.40883993	     -0.07263649	      1.99045351	     -0.82275926	     -0.39275703	      0.01625218	      1.96634058	      0.00026188	     -0.00085888	      0.03815538
      4.96620767	      2.43533443	     -0.07175343	     -0.24601621	      3.11783318	      1.18991254	      0.46704473	      0.03321788	      0.02584684	      0.26160912	     -0.09241069	      0.23688567	      0.04520721	      0.35190736	     -0.62133958	      0.77694295	     -0.03896519	     -0.49694081	     -0.80192525	      0.56255121	     -0.37748780	     -0.07276876	      1.99231750	     -0.84672955	     -0.41218860	      0.00045887	      1.95984298	      0.00502566	      0.00505104	      0.03285216
      4.99954067	      2.40871465	     -0.07812778	     -0.24484118	      3.11760092	      1.18994941	      0.46510884	      0.03290032	      0.03373360	      0.26651568	     -0.08858075	      0.25153703	      0.04682092	      0.35233141	     -0.63088729	      0.75509451	     -0.03728345	     -0.52325818	     -0.80702023	      0.52690501	     -0.35242989	     -0.07295840	      1.99853091	     -0.84841827	     -0.45697207	     -0.02034010	      1.96160995	      0.00703537	      0.00003437	      0.01351519
      5.03287367	      2.40324554	     -0.07656297	     -0.24181506	      3.11669748	      1.18989165	      0.46440834	      0.03131863	      0.02883879	      0.26781468	     -0.09293020	      0.25241051	      0.04645135	      0.35978403	     -0.63888347	      0.74871711	     -0.03834953	     -0.53284183	     -0.82277151	      0.50997419	     -0.35586809	     -0.07307142	      1.99708793	     -0.80695653	     -0.47157627	     -0.02194541	      1.95468879	     -0.00296514	     -0.01154006	      0.01276048
      5.06620667	      2.41103987	     -0.07166591	     -0.24226725	      3.11634422	      1.18974069	      0.46581060	      0.02880346	      0.02830472	      0.26587089	     -0.09661899	      0.25749536	      0.04633038	      0.37140901	     -0.65667445	      0.76147181	     -0.03821086	     -0.53135410	     -0.84173444	      0.52441159	     -0.39487465	     -0.07315980	      1.99881393	     -0.74039264	     -0.43784834	      0.00089037	      1.95570990	     -0.01270066	     -0.00222194	      0.02755319
      5.09953967	      2.41967180	     -0.06766432	     -0.24724744	      3.11759669	      1.18969152	      0.46826049	      0.02580651	      0.02312499	      0.26415188	     -0.09704717	      0.27352279	      0.04566734	      0.38074573	     -0.67668700	      0.78276070	     -0.03844244	     -0.52946900	     -0.84136759	      0.55681848	     -0.41467723	     -0.07245728	      1.99506470	     -0.68208031	     -0.40497939	      0.02005955	      1.95580098	     -0.00265789	      0.01459759	      0.03421439
      5.13287267	      2.41531280	     -0.07012553	     -0.25160621	      3.12050278	      1.18977782	      0.47013680	      0.02481698	      0.02140494	      0.26056899	     -0.09619271	      0.29586394	      0.04558717	      0.38045649	     -0.67919389	      0.79714063	     -0.03783344	     -0.54031885	     -0.82208632	      0.58238349	     -0.38982176	     -0.07164487	      2.00109094	     -0.66020170	     -0.39655888	      0.01983892	      1.95110080	      0.01630534	     -0.00413980	      0.02306295
      5.16620567	      2.39696055	     -0.07431394	     -0.25383426	      3.12408810	      1.18981856	      0.47156403	      0.02139914	      0.02924177	      0.25587262	     -0.09794109	      0.32254909	      0.04639258	      0.37713069	     -0.66840063	      0.80428050	     -0.03554498	     -0.55790150	     -0.80979623	      0.58331584	     -0.33999872	     -0.07126023	      2.00280614	     -0.68137207	     -0.40364201	      0.01008661	      1.94993283	      0.01115223	     -0.00800433	      0.00878704
      5.19953867	      2.39028704	     -0.07301522	     -0.25632063	      3.12719981	      1.18963253	      0.47317076	      0.01631328	      0.03046443	      0.25041240	     -0.10051202	      0.34172529	      0.04638865	      0.37790642	     -0.66188885	      0.82307069	     -0.03397787	     -0.56311030	     -0.82155733	      0.56969407	     -0.31285193	     -0.07109255	      2.00645139	     -0.71377132	     -0.40263755	     -0.00482671	      1.94430186	     -0.01473336	      0.00726594	      0.00679065
      5.23287167	      2.40296603	     -0.07017590	     -0.25980663	      3.12916148	      1.18940134	      0.47491092	      0.01494460	      0.02946685	      0.24566569	     -0.10272180	      0.35078549	      0.04616191	      0.37973626	     -0.67193079	      0.85249545	     -0.03364949	     -0.55468547	     -0.84071963	      0.56587366	     -0.33852574	     -0.07111110	      2.00496643	     -0.71726126	     -0.37416075	     -0.02307340	      1.94485997	     -0.01932163	     -0.00892697	      0.01482770
      5.26620467	      2.42262206	     -0.07217270	     -0.26091542	      3.12947942	      1.18939501	      0.47625229	      0.02510581	      0.02212922	      0.24300334	     -0.10748281	      0.35025634	      0.04550031	      0.37683141	     -0.69154057	      0.87138317	     -0.03529083	     -0.54312008	     -0.83904058	      0.58937881	     -0.37383820	     -0.07059602	      2.00127528	     -0.68060563	     -0.34872063	     -0.01563326	      1.94209160	      0.00270386	      0.00055966	      0.02060324
      5.29953767	      2.42243740	     -0.07072893	     -0.25773184	      3.12766330	      1.18956353	      0.47816744	      0.02927213	      0.02577303	      0.24101706	     -0.11220095	      0.35598579	      0.04545824	      0.38439394	     -0.71295517	      0.85651676	     -0.03603638	     -0.52856760	     -0.81792686	      0.62637834	     -0.38504752	     -0.06961421	      2.00496817	     -0.62693806	     -0.34225610	     -0.00571732	      1.93798194	      0.01833612	      0.01255669	      0.01437087
      5.33287067	      2.40817399	     -0.06535735	     -0.25353734	      3.12499004	      1.18970442	      0.47986515	      0.02640729	      0.03153953	      0.24179958	     -0.11525183	      0.36308257	      0.04571071	      0.39791020	     -0.71711914	      0.82955640	     -0.03591582	     -0.51530296	     -0.81372290	      0.65678719	     -0.35865619	     -0.06883259	      2.00154050	     -0.60098423	     -0.35548139	      0.02559831	      1.93807058	      0.00786466	     -0.00539522	      0.00156427
      5.36620367	      2.39668896	     -0.06781239	     -0.25222653	      3.12388145	      1.18971326	      0.47980799	      0.03146111	      0.03238251	      0.24389668	     -0.11316560	      0.36406238	      0.04587602	      0.39526998	     -0.70385497	      0.82150101	     -0.03719764	     -0.51865959	     -0.84633791	      0.67046916	     -0.32465462	     -0.06786459	      2.01123765	     -0.60314622	     -0.36304339	      0.01751887	      1.92734699	     -0.01179252	     -0.00696447	      0.00075665
      5.39953667	      2.39744229	     -0.06540661	     -0.25751054	      3.12418840	      1.18975043	      0.47896132	      0.02500609	      0.03197391	      0.25002505	     -0.10448613	      0.36767218	      0.04582343	      0.39237617	     -0.70423745	      0.82363082	     -0.03628436	     -0.51707782	     -0.87308505	      0.65986536	     -0.32680005	     -0.06768188	      2.00248824	     -0.64550791	     -0.33526174	      0.00787260	      1.92562971	     -0.00589639	      0.00046632	      0.01333689
      5.43286967	      2.41170428	     -0.07309845	     -0.26301051	      3.12547941	      1.18992858	      0.47651989	      0.03309693	      0.02620998	      0.25597288	     -0.09606493	      0.36362903	      0.04586012	      0.37248674	     -0.71665171	      0.82827834	     -0.03735566	     -0.52745366	     -0.86438805	      0.66064532	     -0.35358013	     -0.06740877	      2.01061115	     -0.67061042	     -0.28754853	     -0.02730610	      1.92839572	      0.00476265	      0.00372823	      0.03052175
      5.46620267	      2.41865936	     -0.07291819	     -0.26494177	      3.12506367	      1.19015230	      0.47494834	      0.03222260	      0.02012876	      0.26162215	     -0.09054418	      0.36311586	      0.04562986	      0.36737477	     -0.73769777	      0.81076999	     -0.03744609	     -0.52776305	     -0.82894722	      0.67996129	     -0.36896578	     -0.06689994	      2.00105982	     -0.67959415	     -0.25712539	     -0.01102255	      1.93174522	      0.01088722	      0.00206657	      0.03244087
      5.49953567	      2.40724000	     -0.07226062	     -0.26109309	      3.12301714	      1.19009239	      0.47447395	      0.03232465	      0.01880191	      0.26374368	     -0.08997560	      0.36498645	      0.04560825	      0.37128459	     -0.74456983	      0.78497621	     -0.03856516	     -0.53244185	     -0.82365447	      0.72011693	     -0.35605438	     -0.06563888	      2.01229419	     -0.64306129	     -0.26767065	     -0.01950544	      1.92713002	     -0.00019232	      0.00494738	      0.02314451
      5.53286867	      2.38671524	     -0.07022866	     -0.25667995	      3.12072496	      1.18981988	      0.47471409	      0.02722316	      0.02959708	      0.26564218	     -0.09250866	      0.36913631	      0.04631434	      0.38068661	     -0.73262938	      0.76806978	     -0.03761011	     -0.53897768	     -0.86265192	      0.75163632	     -0.34638398	     -0.06484124	      2.00504643	     -0.60942565	     -0.28836343	      0.01296420	      1.91602228	     -0.00894803	     -0.00726291	      0.01413998
      5.56620167	      2.38386306	     -0.06662464	     -0.25370120	      3.11990849	      1.18949888	      0.47445341	      0.02205178	      0.02311336	      0.26470867	     -0.09746583	      0.36421656	      0.04531996	      0.38679503	     -0.71890457	      0.76900046	     -0.03856236	     -0.54233076	     -0.89438191	      0.75480902	     -0.35030719	     -0.06418930	      2.01370138	     -0.58928824	     -0.30751442	      0.01469421	      1.92095868	     -0.00368978	     -0.00161988	      0.02074063
      5.59953467	      2.39318943	     -0.07209424	     -0.25498656	      3.12188868	      1.18951593	      0.47340229	      0.02546851	      0.02522749	      0.26310347	     -0.10014136	      0.36470928	      0.04574649	      0.37682722	     -0.72542423	      0.78029625	     -0.03716644	     -0.55440075	     -0.87913371	      0.73569282	     -0.38960388	     -0.06450989	      2.00761425	     -0.60533379	     -0.28805491	      0.02176514	      1.91474709	      0.00429758	     -0.00359249	      0.02908695
      5.63286767	      2.41059583	     -0.07561243	     -0.25893285	      3.12498918	      1.18954810	      0.47305810	      0.03071300	      0.01374109	      0.26060310	     -0.10127750	      0.37088131	      0.04521144	      0.36860249	     -0.74785532	      0.79602153	     -0.03703622	     -0.55867680	     -0.82894226	      0.71834406	     -0.41050892	     -0.06446444	      2.01064436	     -0.63717185	     -0.27174715	     -0.00149224	      1.92187703	      0.00539214	      0.00687295	      0.02807399
      5.66620067	      2.41946651	     -0.07481165	     -0.26091437	      3.12719771	      1.18930154	      0.47445609	      0.03278230	      0.00462930	      0.25604207	     -0.10380787	      0.37823693	      0.04457804	      0.37121944	     -0.75279006	      0.81215349	     -0.03633409	     -0.55499602	     -0.80514601	      0.72518841	     -0.39936346	     -0.06394703	      2.01137775	     -0.66695069	     -0.26676989	     -0.02206343	      1.92716784	     -0.00202064	      0.00261479	      0.01747768
      5.69953367	      2.40943150	     -0.07400684	     -0.26054699	      3.12787707	      1.18884747	      0.47736626	      0.03203888	      0.01913818	      0.25100877	     -0.10817627	      0.38711706	      0.04425990	      0.38040985	     -0.72740213	      0.82902724	     -0.03573996	     -0.55348921	     -0.83503840	      0.75485986	     -0.38253409	     -0.06339517	      2.01232536	     -0.67898251	     -0.26492560	     -0.01047563	      1.91869197	     -0.01093075	     -0.01151003	      0.00723222
      5.73286667	      2.39547074	     -0.07001293	     -0.25960837	      3.12734407	      1.18853485	      0.48061619	      0.02747869	      0.03175913	      0.24578297	     -0.11231669	      0.39538418	      0.04450852	      0.39447623	     -0.69994802	      0.83739593	     -0.03379736	     -0.54531818	     -0.86618295	      0.78168223	     -0.36561575	     -0.06270039	      2.01375011	     -0.65671056	     -0.28637012	     -0.01968949	      1.92888925	     -0.00617699	      0.00940768	      0.00829282
      5.76619967	      2.40288037	     -0.06820623	     -0.26046208	      3.12704789	      1.18874830	      0.48191912	      0.02978308	      0.02899896	      0.24427049	     -0.11586562	      0.39314305	      0.04366738	      0.39829858	     -0.70065229	      0.84408340	     -0.03514742	     -0.53296617	     -0.84936250	      0.78371900	     -0.37689215	     -0.06240139	      2.01498647	     -0.63310507	     -0.30280420	      0.00977412	      1.92089476	      0.00479980	      0.00028935	      0.01380094
      5.79953267	      2.41886586	     -0.07148862	     -0.26006173	      3.12745603	      1.18916529	      0.48088756	      0.03652903	      0.02460582	      0.24432338	     -0.12050292	      0.38680146	      0.04340298	      0.38863108	     -0.73159370	      0.84426116	     -0.03610634	     -0.52704772	     -0.80726562	      0.75757133	     -0.40789915	     -0.06271972	      2.01020551	     -0.61611683	     -0.30325680	      0.01351770	      1.91778021	      0.01343293	     -0.01177981	      0.01894530
      5.83286567	      2.42450936	     -0.07308454	     -0.25713740	      3.12771861	      1.18920609	      0.47891331	      0.03519876	      0.02799886	      0.24421341	     -0.12335832	      0.37987876	      0.04415244	      0.37820155	     -0.75582790	      0.84045961	     -0.03492314	     -0.52724476	     -0.80030718	      0.72423210	     -0.42952090	     -0.06327325	      2.01347415	     -0.62891675	     -0.29935466	      0.00861451	      1.93721071	      0.01074950	      0.01293465	      0.01499243
      5.86619867	      2.42570917	     -0.07524419	     -0.25244561	      3.12744150	      1.18901780	      0.47652022	      0.03485668	      0.02650646	      0.24561951	     -0.12591297	      0.35995162	      0.04441298	      0.36505937	     -0.73800667	      0.84349076	     -0.03560637	     -0.53398493	     -0.84037691	      0.72019591	     -0.41465621	     -0.06329328	      2.00815323	     -0.66137199	     -0.29810425	      0.01402463	      1.92644146	     -0.00374375	      0.00506324	      0.00493841
      5.89953167	      2.41675877	     -0.07336388	     -0.25215199	      3.12680672	      1.18882533	      0.47554021	      0.02851988	      0.02538867	      0.24860299	     -0.12052036	      0.35218770	      0.04431703	      0.36061805	     -0.71368399	      0.83937210	     -0.03600527	     -0.53714659	     -0.87322559	      0.74836859	     -0.38096437	     -0.06262840	      2.01424228	     -0.68097048	     -0.31009185	     -0.01172843	      1.92641316	     -0.01280233	     -0.01262955	      0.00239766
      5.93286467	      2.40379686	     -0.07525494	     -0.25860484	      3.12674065	      1.18905299	      0.47546003	      0.02541677	      0.03521266	      0.25477424	     -0.10795677	      0.36552655	      0.04572927	      0.35525345	     -0.71667405	      0.82618915	     -0.03379411	     -0.54149024	     -0.85944455	      0.78689514	     -0.36828035	     -0.06207660	      2.00844746	     -0.68538669	     -0.30985433	     -0.01452246	      1.93466364	     -0.00896406	      0.00154047	      0.01307940
      5.96619767	      2.41312079	     -0.07596234	     -0.26309847	      3.12643858	      1.18955721	      0.47469895	      0.02873541	      0.02561676	      0.25996303	     -0.10195425	      0.36473594	      0.04461908	      0.34885170	     -0.73171615	      0.81603023	     -0.03685228	     -0.53779316	     -0.81721209	      0.80510938	     -0.37526173	     -0.06164330	      2.01092609	     -0.66958976	     -0.29178220	     -0.00381791	      1.92685680	      0.00061704	      0.00833153	      0.03432560
      5.99953067	      2.42067848	     -0.07715253	     -0.26352754	      3.12578304	      1.18987814	      0.47359316	      0.03061500	      0.02442786	      0.26280668	     -0.09917225	      0.35973059	      0.04458499	      0.34450635	     -0.74201617	      0.81067684	     -0.03708883	     -0.53750955	     -0.81425837	      0.78672770	     -0.39989641	     -0.06214451	      2.00227996	     -0.64618154	     -0.26887968	      0.00158719	      1.93705124	      0.01095471	     -0.01210552	      0.03809403
      6.03286367	      2.41554354	     -0.07666690	     -0.26043651	      3.12464535	      1.18981311	      0.47279615	      0.02995430	      0.02315240	      0.26489221	     -0.10024575	      0.35655103	      0.04440144	      0.34756334	     -0.73880613	      0.80924016	     -0.03738444	     -0.54207722	     -0.86099221	      0.75005873	     -0.40007133	     -0.06264395	      2.00491738	     -0.63760219	     -0.27712290	      0.01496336	      1.93719847	      0.00675664	      0.00975411	      0.02023106
      6.06619667	      2.39953662	     -0.07617670	     -0.25363639	      3.12331612	      1.18955858	      0.47261830	      0.02910337	      0.02662200	      0.26288753	     -0.10616608	      0.35670616	      0.04457189	      0.35592285	     -0.72685388	      0.79710682	     -0.03729584	     -0.54879794	     -0.89918516	      0.72687484	     -0.37861228	     -0.06295573	      1.99966940	     -0.64374950	     -0.30244827	      0.01448901	      1.92469402	     -0.00785895	      0.00497563	      0.00825465
      6.09952967	      2.38755781	     -0.07592182	     -0.25197839	      3.12288538	      1.18929782	      0.47358497	      0.02984799	      0.02986887	      0.26087860	     -0.10971498	      0.36681040	      0.04465348	      0.36604309	     -0.72268501	      0.78448474	     -0.03694565	     -0.55093098	     -0.88683821	      0.73787088	     -0.36664834	     -0.06284399	      2.00051910	     -0.66252902	     -0.32626222	      0.00806963	      1.93893797	     -0.01470062	     -0.01672743	      0.01295432
      6.13286267	      2.39065697	     -0.07652927	     -0.25680395	      3.12375174	      1.18913982	      0.47554999	      0.03449621	      0.02888398	      0.25980369	     -0.10869721	      0.38040926	      0.04413984	      0.37406115	     -0.72691109	      0.78833666	     -0.03742652	     -0.54828565	     -0.84521133	      0.77553325	     -0.37856987	     -0.06229215	      1.99473086	     -0.68430661	     -0.31835110	      0.00985571	      1.92295925	     -0.00467855	      0.00684876	      0.02461440
      6.16619567	      2.40280679	     -0.07353931	     -0.26298992	      3.12518022	      1.18877658	      0.47819890	      0.03473476	      0.02625758	      0.25743616	     -0.10689502	      0.39095463	      0.04319022	      0.38537505	     -0.73045382	      0.81125356	     -0.03740748	     -0.54010389	     -0.83018365	      0.80674576	     -0.40020571	     -0.06197958	      1.99012903	     -0.69057729	     -0.28963480	     -0.00866608	      1.92907398	      0.01491597	      0.00614809	      0.03168709
      6.19952867	      2.40817925	     -0.07262942	     -0.26438343	      3.12663959	      1.18835264	      0.48015523	      0.03570200	      0.02551185	      0.25251568	     -0.10834377	      0.39516964	      0.04272007	      0.39247939	     -0.72234384	      0.84000089	     -0.03739598	     -0.54073063	     -0.85853122	      0.80829654	     -0.39552263	     -0.06199431	      1.98894760	     -0.68416622	     -0.27328386	     -0.01425052	      1.93957217	      0.01474777	     -0.00728324	      0.02368892
      6.23286167	      2.39883306	     -0.07070044	     -0.26134022	      3.12754970	      1.18827654	      0.48108492	      0.03105004	      0.02735665	      0.24795806	     -0.11352970	      0.40004386	      0.04270953	      0.39891255	     -0.71271179	      0.85046399	     -0.03631340	     -0.54681865	     -0.88391894	      0.77557654	     -0.35928833	     -0.06237620	      1.98500192	     -0.67610423	     -0.28723403	      0.00535146	      1.92181869	     -0.00366175	      0.00664311	      0.00638606
      6.26619467	      2.38711688	     -0.07412671	     -0.25885367	      3.12852666	      1.18848341	      0.48059244	      0.02956124	      0.03415163	      0.24525795	     -0.11766074	      0.40495615	      0.04406761	      0.39524244	     -0.71224141	      0.84803875	     -0.03443696	     -0.56035607	     -0.87437059	      0.73841729	     -0.33759459	     -0.06283673	      1.98546650	     -0.66084637	     -0.31816241	      0.01538583	      1.92980233	     -0.01511921	      0.00210563	     -0.00038770
      6.29952767	      2.39532788	     -0.07526932	     -0.25912586	      3.12908666	      1.18862690	      0.47945994	      0.02926694	      0.03076997	      0.24516739	     -0.11986034	      0.39772403	      0.04396200	      0.39049834	     -0.72222444	      0.85065814	     -0.03518561	     -0.56313984	     -0.84276253	      0.72769645	     -0.35621648	     -0.06302048	      1.98311748	     -0.64986159	     -0.33146227	      0.01523216	      1.92420231	     -0.00672303	     -0.01461517	      0.00956104
      6.33286067	      2.41104017	     -0.07468253	     -0.26101784	      3.12900219	      1.18829554	      0.47862102	      0.02945321	      0.02874266	      0.24699743	     -0.11920035	      0.38650234	      0.04398659	      0.38810415	     -0.73636417	      0.86296176	     -0.03549942	     -0.55948709	     -0.83650844	      0.75333332	     -0.39933612	     -0.06278556	      1.97558028	     -0.65414017	     -0.31962953	      0.01562718	      1.91145619	      0.00674590	      0.00577633	      0.02188355
      6.36619367	      2.41853656	     -0.07145024	     -0.26021314	      3.12801763	      1.18756633	      0.47821139	      0.02631983	      0.02869662	      0.24852552	     -0.11869598	      0.37498644	      0.04422608	      0.39132981	     -0.74226350	      0.87198477	     -0.03599449	     -0.55458368	     -0.86339994	      0.79157449	     -0.41629926	     -0.06215639	      1.97580911	     -0.66950157	     -0.31021764	      0.00674883	      1.92682736	      0.01162422	      0.01176396	      0.02420177
      6.39952667	      2.41264634	     -0.06934036	     -0.25625316	      3.12662314	      1.18727857	      0.47761693	      0.02363518	      0.02910761	      0.24989608	     -0.11861977	      0.36481281	      0.04455948	      0.39432631	     -0.73345571	      0.86352183	     -0.03676717	     -0.55409531	     -0.88444782	      0.80667445	     -0.38417016	     -0.06174773	      1.97332172	     -0.68319520	     -0.31514540	     -0.01268593	      1.92354383	      0.00106230	     -0.00880687	      0.01310160
      6.43285967	      2.39918094	     -0.07009706	     -0.25697485	      3.12589003	      1.18781025	      0.47698168	      0.02236068	      0.03418168	      0.25451609	     -0.11180489	      0.36717804	      0.04564854	      0.39375454	     -0.72564589	      0.84481295	     -0.03598023	     -0.55640919	     -0.87546772	      0.77934642	     -0.34570854	     -0.06195247	      1.97202564	     -0.69357889	     -0.32746169	     -0.01464656	      1.90224407	     -0.01277661	     -0.00235429	      0.00020818
      6.46619267	      2.39967959	     -0.07279905	     -0.26403308	      3.12588227	      1.18867237	      0.47629748	      0.02592854	      0.03346632	      0.26256412	     -0.10306268	      0.37078905	      0.04595791	      0.38843090	     -0.72678111	      0.83962901	     -0.03622445	     -0.55488522	     -0.85514067	      0.72794948	     -0.34433067	     -0.06245851	      1.97313387	     -0.69125716	     -0.33201572	     -0.00481389	      1.91130985	     -0.01152491	      0.00577277	      0.01030401
      6.49952567	      2.41544537	     -0.07412420	     -0.26951334	      3.12535672	      1.18921746	      0.47590097	      0.03248091	      0.03036494	      0.26766955	     -0.09857698	      0.36402988	      0.04588238	      0.38497196	     -0.73187342	      0.84818337	     -0.03741748	     -0.54579702	     -0.85566096	      0.68844402	     -0.38330086	     -0.06324022	      1.96761470	     -0.67104488	     -0.31192703	     -0.00657113	      1.91747199	      0.00032022	     -0.01008146	      0.03645163
      6.53285867	      2.42739675	     -0.06792583	     -0.27067992	      3.12343133	      1.18920039	      0.47648591	      0.03171195	      0.02501859	      0.27114428	     -0.09757176	      0.35556674	      0.04517701	      0.39492285	     -0.73641622	      0.85185524	     -0.03857523	     -0.52726940	     -0.87607429	      0.68099696	     -0.41707504	     -0.06341710	      1.96609110	     -0.65664238	     -0.30178214	     -0.00354217	      1.90772552	      0.01029705	      0.00429298	      0.03974051
      6.56619167	      2.42090930	     -0.06740042	     -0.26602062	      3.12124766	      1.18892948	      0.47674257	      0.03391859	      0.03045488	      0.27284603	     -0.10202299	      0.34961323	      0.04597300	      0.40097936	     -0.72845165	      0.84022305	     -0.03871409	     -0.52240954	     -0.89216920	      0.70308309	     -0.41787928	     -0.06297638	      1.96547933	     -0.66120430	     -0.31811781	      0.01692216	      1.90563037	      0.00906521	      0.01123986	      0.01802229
      6.59952467	      2.41156131	     -0.06523522	     -0.25878097	      3.11979572	      1.18877930	      0.47654576	      0.03155096	      0.03061442	      0.27088325	     -0.11028196	      0.34124988	      0.04600656	      0.40538692	     -0.71397442	      0.82004082	     -0.03864756	     -0.51822105	     -0.88109401	      0.71824221	     -0.39169656	     -0.06248419	      1.96550705	     -0.67556344	     -0.35061269	      0.00862161	      1.90714621	      0.00364335	     -0.01122977	      0.00355483
      6.63285767	      2.41306775	     -0.06790264	     -0.26004160	      3.12101003	      1.18903738	      0.47589865	      0.03213807	      0.03325015	      0.27134481	     -0.11274585	      0.33803456	      0.04676053	      0.39582756	     -0.70479363	      0.82389254	     -0.03734504	     -0.51991858	     -0.86198720	      0.70310068	     -0.39185258	     -0.06273329	      1.96419200	     -0.69490951	     -0.36042777	     -0.00404747	      1.88907396	     -0.00191300	     -0.00689361	      0.00762276
      6.66619067	      2.43593314	     -0.06910952	     -0.26982064	      3.12412114	      1.18945749	      0.47521533	      0.03147693	      0.02892363	      0.27445196	     -0.10893136	      0.33182270	      0.04657011	      0.37914593	     -0.70189481	      0.86122833	     -0.03662209	     -0.51509798	     -0.85580038	      0.65641174	     -0.42593761	     -0.06349267	      1.96453397	     -0.70589441	     -0.34439316	     -0.02068758	      1.89007304	     -0.00073808	      0.00862027	      0.02394315
      6.69952367	      2.46663850	     -0.06926497	     -0.27644153	      3.12685480	      1.18980194	      0.47428585	      0.03095931	      0.02430858	      0.27542239	     -0.10829614	      0.31265491	      0.04647297	      0.35992523	     -0.69307532	      0.90371455	     -0.03558843	     -0.50381408	     -0.86045267	      0.60509486	     -0.45692651	     -0.06474380	      1.96043866	     -0.70139805	     -0.31736646	     -0.01281199	      1.90723664	      0.00211513	     -0.00391833	      0.03457744
      6.73285667	      2.48451083	     -0.06809340	     -0.27470139	      3.12772229	      1.19005097	      0.47362846	      0.02928199	      0.02240191	      0.27330880	     -0.11342798	      0.28755516	      0.04651150	      0.34581398	     -0.68148165	      0.92459350	     -0.03506752	     -0.49026059	     -0.85857843	      0.58059868	     -0.44637234	     -0.06525800	      1.96264011	     -0.67323192	     -0.31553675	     -0.01494033	      1.90217889	      0.00069687	      0.00008710	      0.02381545
      6.76618967	      2.48680626	     -0.06615053	     -0.27123571	      3.12712116	      1.19020433	      0.47341309	      0.02369567	      0.03332611	      0.27413302	     -0.11878036	      0.26732792	      0.04766929	      0.33767647	     -0.67504929	      0.92783012	     -0.03227827	     -0.47653394	     -0.84722556	      0.58774115	     -0.42050331	     -0.06534331	      1.96342239	     -0.65306360	     -0.33996976	      0.00456250	      1.88488819	     -0.00175181	      0.00586518	     -0.00103154
      6.79952267	      2.50453567	     -0.06384378	     -0.26782813	      3.12581845	      1.19002394	      0.47206877	      0.02197331	      0.03171134	      0.27742470	     -0.12742707	      0.22901159	      0.04728273	      0.32297518	     -0.66247985	      0.93767388	     -0.03240322	     -0.45572597	     -0.83858811	      0.60659490	     -0.40758835	     -0.06503281	      1.96286717	     -0.64843958	     -0.37426853	      0.01901031	      1.89085247	     -0.00220613	     -0.00587293	     -0.00273764
      6.83285567	      2.53706799	     -0.06243878	     -0.26600854	      3.12464705	      1.18958350	      0.46952434	      0.02096681	      0.03648038	      0.28120332	     -0.13371371	      0.18099991	      0.04811888	      0.29852734	     -0.65346398	      0.95798206	     -0.03047571	     -0.42930838	     -0.84481699	      0.60372368	     -0.44309013	     -0.06583507	      1.96067761	     -0.66220318	     -0.37252954	      0.01201538	      1.89034624	     -0.00083359	     -0.01225027	      0.01694937
      6.86618867	      2.58070407	     -0.05898402	     -0.26919756	      3.12382649	      1.18919382	      0.46627639	      0.01870706	      0.03173939	      0.29254343	     -0.13754450	      0.13439417	      0.04743095	      0.26766480	     -0.65659858	      0.98715642	     -0.03160945	     -0.39612046	     -0.85418478	      0.56951928	     -0.48233923	     -0.06689122	      1.95992521	     -0.68822341	     -0.35876218	      0.00751624	      1.88836692	      0.00078157	      0.01616450	      0.02795860
      6.89952167	      2.61196127	     -0.06269621	     -0.27283811	      3.12305100	      1.18912302	      0.46292335	      0.02274097	      0.03507768	      0.30764709	     -0.14061610	      0.09674952	      0.04804590	      0.23169114	     -0.66008040	      1.00841236	     -0.02922997	     -0.37487315	     -0.85865655	      0.52837010	     -0.48521253	     -0.06844866	      1.95372575	     -0.68853746	     -0.35243340	     -0.02704846	      1.89775838	     -0.00033142	     -0.00082363	      0.01951896
      6.93285467	      2.63125862	     -0.06224841	     -0.27529817	      3.12094054	      1.18927946	      0.46078960	      0.02290630	      0.03526876	      0.32488597	     -0.14305898	      0.05847511	      0.04759488	      0.20828706	     -0.64603887	      1.01484189	     -0.02826891	     -0.35232937	     -0.85112696	      0.50592096	     -0.44578617	     -0.06945435	      1.95788283	     -0.68330262	     -0.36867585	     -0.00266593	      1.90317178	     -0.00315489	     -0.00702835	      0.00094079
      6.96618767	      2.64213409	     -0.05777225	     -0.27753001	      3.11757907	      1.18936875	      0.46018769	      0.01829089	      0.04253669	      0.34262046	     -0.14529726	      0.02012022	      0.04822568	      0.19841098	     -0.62105235	      1.01504904	     -0.02458904	     -0.32673768	     -0.85121055	      0.51192423	     -0.40909881	     -0.07035624	      1.95489064	     -0.65581214	     -0.38039115	      0.00520117	      1.88970719	     -0.00542408	      0.00671681	     -0.00048572
      6.99952067	      2.66913381	     -0.04928682	     -0.28035609	      3.11396514	      1.18871956	      0.45960805	      0.01179942	      0.04108747	      0.35089866	     -0.13190012	     -0.02487362	      0.04692777	      0.18603307	     -0.60340818	      1.02694304	     -0.02673618	     -0.29284239	     -0.87022847	      0.53462590	     -0.42115621	     -0.07097835	      1.95196656	     -0.63343612	     -0.38301089	      0.01926179	      1.89747280	     -0.00197501	     -0.00358283	      0.01301837
      7.03285367	      2.70191017	     -0.04402035	     -0.28579663	      3.11093514	      1.18781413	      0.45788382	      0.00643801	      0.04097496	      0.36579669	     -0.12429619	     -0.06353537	      0.04630828	      0.16445732	     -0.60818369	      1.04511923	     -0.02309962	     -0.26420606	     -0.89562628	      0.55168896	     -0.46285345	     -0.07214113	      1.94438829	     -0.62291894	     -0.36777203	      0.01010144	      1.91645130	      0.00421255	     -0.00816882	      0.03360260
      7.06618667	      2.72700828	     -0.04164920	     -0.28097605	      3.10770108	      1.18672172	      0.45450758	      0.00092976	      0.04064453	      0.37323955	     -0.12447333	     -0.11025774	      0.04603842	      0.14017253	     -0.61486827	      1.04819516	     -0.02512931	     -0.25143571	     -0.90628333	      0.54769310	     -0.48352554	     -0.07378107	      1.93679376	     -0.63444960	     -0.35273350	      0.00388731	      1.91375579	      0.00702364	      0.01544617	      0.03973556
      7.09951967	      2.73721882	     -0.04320098	     -0.27314655	      3.10488367	      1.18582643	      0.45076489	     -0.00264854	      0.04219887	      0.38046995	     -0.13047049	     -0.15347161	      0.04591065	      0.12019918	     -0.61396973	      1.04153457	     -0.01806931	     -0.25252466	     -0.90341746	      0.53375053	     -0.46608893	     -0.07581698	      1.92981648	     -0.65124596	     -0.36289485	     -0.00600242	      1.91544659	      0.00543695	      0.00137486	      0.02384019
      7.13285267	      2.73798723	     -0.04461234	     -0.26820274	      3.10295156	      1.18501409	      0.44832333	     -0.00563569	      0.04424979	      0.38608207	     -0.13407618	     -0.18686866	      0.04602430	      0.10984137	     -0.60381652	      1.04258737	     -0.01394666	     -0.25818455	     -0.90608372	      0.52942840	     -0.43602070	     -0.07738291	      1.92405659	     -0.65475708	     -0.39467112	     -0.01967483	      1.92739297	     -0.00292915	     -0.01200271	      0.00788719
      7.16618567	      2.74890753	     -0.03866690	     -0.26890440	      3.10181000	      1.18410172	      0.44813448	     -0.01416453	      0.04450983	      0.39189747	     -0.13784025	     -0.21440289	      0.04510166	      0.10493765	     -0.58277187	      1.05929685	     -0.00110393	     -0.24316959	     -0.92355789	      0.54341003	     -0.43658479	     -0.07900082	      1.91274138	     -0.64773444	     -0.40283589	     -0.00314452	      1.91898004	     -0.01073229	      0.00133690	      0.01377863
      7.19951867	      2.76983505	     -0.02680674	     -0.27352554	      3.10176677	      1.18304396	      0.44981419	     -0.02906153	      0.04500403	      0.39514178	     -0.14169736	     -0.23233624	      0.04392488	      0.10215329	     -0.56890606	      1.09080056	      0.00902961	     -0.21161976	     -0.94578481	      0.57123786	     -0.46928468	     -0.08089463	      1.88223327	     -0.61934756	     -0.38649639	     -0.00785468	      1.92646359	     -0.00562818	      0.00296992	      0.03681976
      7.23285167	      2.79290339	     -0.02612490	     -0.27865230	      3.10323852	      1.18191933	      0.45095228	     -0.02782456	      0.04489521	      0.39565222	     -0.14505115	     -0.24116435	      0.04343211	      0.08640475	     -0.56249445	      1.13133203	      0.00870563	     -0.19204474	     -0.96036910	      0.60718169	     -0.50065784	     -0.08203364	      1.85590804	     -0.58756827	     -0.37699552	     -0.00704484	      1.94126153	      0.00060311	     -0.00163320	      0.04139837
      7.26618467	      2.80518266	     -0.02535817	     -0.27569049	      3.10435360	      1.18095841	      0.45140812	     -0.02807805	      0.04451502	      0.39490473	     -0.16298360	     -0.25546282	      0.04277644	      0.07629470	     -0.54842478	      1.15553245	     -0.00192482	     -0.18171981	     -0.95308380	      0.62419634	     -0.49537907	     -0.08336842	      1.84620844	     -0.58821162	     -0.38345955	      0.02180532	      1.93013583	      0.00742757	      0.00575564	      0.02661919
      7.29951767	      2.80496954	     -0.02446301	     -0.26203046	      3.10465788	      1.17990725	      0.45134236	     -0.03118276	      0.04858059	      0.38823141	     -0.19676820	     -0.27862692	      0.04281078	      0.07406126	     -0.52829663	      1.16010586	      0.00856444	     -0.17410223	     -0.94591472	      0.61983127	     -0.46110518	     -0.08551977	      1.84484844	     -0.59769737	     -0.40773326	      0.00322737	      1.94186910	      0.00911527	      0.00361849	      0.01749916
      7.33285067	      2.81010520	     -0.02576090	     -0.25422844	      3.10587725	      1.17876889	      0.45118226	     -0.02936714	      0.05041916	      0.37694110	     -0.21085343	     -0.28985086	      0.04252874	      0.06596480	     -0.52131822	      1.17726099	      0.02300737	     -0.16398870	     -0.95590853	      0.61229278	     -0.45501252	     -0.08749938	      1.83872748	     -0.61592550	     -0.44446441	     -0.00837998	      1.93389596	     -0.00244945	     -0.00925418	     -0.00057172
      7.36618367	      2.82320165	     -0.02323394	     -0.26008745	      3.10791808	      1.17789594	      0.45193138	     -0.03103961	      0.04892701	      0.37615825	     -0.21412626	     -0.28433093	      0.04209988	      0.05724046	     -0.51886670	      1.21494553	      0.00562205	     -0.15037865	     -0.97316847	      0.61243877	     -0.48563131	     -0.08880377	      1.81583223	     -0.62608886	     -0.47170510	     -0.01937532	      1.93431549	     -0.01108064	     -0.00195700	     -0.00452314
      7.39951667	      2.84374371	     -0.02120196	     -0.26325305	      3.10919691	      1.17706590	      0.45328753	     -0.02945106	      0.05023969	      0.37293500	     -0.22030850	     -0.29042470	      0.04144504	      0.04533301	     -0.49073572	      1.24254653	      0.01887729	     -0.12198421	     -0.98740874	      0.62959967	     -0.52866626	     -0.09033841	      1.79616570	     -0.61407804	     -0.45991496	     -0.01546347	      1.94033987	     -0.00910531	      0.00442457	      0.01841358
      7.43284967	      2.84709269	     -0.01436057	     -0.26584734	      3.11014890	      1.17690353	      0.45552366	     -0.03676218	      0.05079657	      0.37064700	     -0.22240153	     -0.28833089	      0.04088039	      0.05186459	     -0.47913448	      1.25607390	      0.00665116	     -0.10867478	     -0.98264070	      0.65518192	     -0.53082278	     -0.09083983	      1.78631741	     -0.58352874	     -0.45393308	     -0.01530929	      1.93717027	      0.00692418	      0.01034691	      0.02944677
      7.46618267	      2.83832164	     -0.01831028	     -0.26859762	      3.11106430	      1.17706304	      0.45640432	     -0.03165623	      0.05053562	      0.37197465	     -0.21897185	     -0.28104356	      0.04131240	      0.05568249	     -0.47745468	      1.26256837	      0.00146137	     -0.11796305	     -0.97962252	      0.68325816	     -0.49575676	     -0.09014900	      1.79788000	     -0.55759401	     -0.46599608	      0.00805097	      1.93672774	      0.01243577	     -0.00064508	      0.01072295
      7.49951567	      2.82748477	     -0.01616580	     -0.26501368	      3.11013338	      1.17726261	      0.45615320	     -0.03703335	      0.05047976	      0.37327456	     -0.21996854	     -0.29141884	      0.04062485	      0.06375755	     -0.45695893	      1.25190949	      0.01330090	     -0.12392175	     -0.98380701	      0.68176508	     -0.45755002	     -0.09056467	      1.80109137	     -0.55445883	     -0.47060737	      0.01251264	      1.93696297	      0.00694371	     -0.00953248	     -0.00652931
      7.53284867	      2.82538442	     -0.01776565	     -0.26449506	      3.10885098	      1.17736430	      0.45431591	     -0.03775256	      0.05153313	      0.37768614	     -0.21685532	     -0.30178856	      0.04102697	      0.05959902	     -0.44436888	      1.24402894	      0.02080772	     -0.13237407	     -0.99801704	      0.66157872	     -0.46035422	     -0.09188555	      1.80023642	     -0.56951924	     -0.46624276	      0.00268677	      1.93235153	     -0.00850426	      0.00221829	      0.00023576
      7.56618167	      2.83257782	     -0.02070594	     -0.26998492	      3.10753679	      1.17747412	      0.45210282	     -0.03529077	      0.04854853	      0.38771310	     -0.20848363	     -0.30174771	      0.04137810	      0.04762948	     -0.46035863	      1.24267353	      0.00379813	     -0.14196740	     -1.00909964	      0.64243479	     -0.49763780	     -0.09276278	      1.79211218	     -0.59099648	     -0.46596999	      0.00469066	      1.93514804	     -0.01508000	      0.00459992	      0.02004160
      7.59951467	      2.83629716	     -0.02014313	     -0.26854610	      3.10459626	      1.17761422	      0.45121816	     -0.03559953	      0.04708175	      0.39478676	     -0.20688429	     -0.31234118	      0.04106752	      0.04510695	     -0.47088456	      1.22448541	      0.00337124	     -0.14050603	     -1.01244983	      0.64087814	     -0.52621107	     -0.09316952	      1.77946819	     -0.58011857	     -0.46744145	     -0.02643529	      1.92747456	     -0.00255907	     -0.00501288	      0.03807879
      7.63284767	      2.82959025	     -0.01791767	     -0.26357615	      3.10065963	      1.17786751	      0.45190801	     -0.03551654	      0.04777820	      0.40264777	     -0.20807490	     -0.32937712	      0.04081293	      0.05574211	     -0.46358259	      1.19648504	      0.01032189	     -0.13590006	     -1.01111505	      0.66187304	     -0.52354607	     -0.09256324	      1.78688407	     -0.56220177	     -0.48410984	     -0.00145493	      1.92396821	      0.00904450	      0.00487712	      0.02803026
      7.66618067	      2.81469179	     -0.01496058	     -0.26117925	      3.09766480	      1.17835591	      0.45364011	     -0.03530821	      0.05042648	      0.41091649	     -0.20723487	     -0.33510626	      0.04167493	      0.07476446	     -0.46485187	      1.17502403	      0.00007652	     -0.13629562	     -1.01051685	      0.68484064	     -0.49209505	     -0.09144530	      1.79972828	     -0.53361042	     -0.50440375	      0.01575323	      1.91861093	      0.00831302	      0.00611579	      0.00728070
      7.69951367	      2.81266249	     -0.01143464	     -0.26400161	      3.09672242	      1.17884920	      0.45502218	     -0.03520352	      0.04901808	      0.41720672	     -0.20367781	     -0.33187939	      0.04137307	      0.08218632	     -0.47039619	      1.17064906	     -0.01326426	     -0.12894833	     -1.01448506	      0.68444443	     -0.46834263	     -0.09104930	      1.80303879	     -0.51656507	     -0.49882712	      0.01600096	      1.90651027	     -0.00129647	     -0.01568177	      0.00666425
      7.73284667	      2.82310102	     -0.01138711	     -0.27322914	      3.09805817	      1.17923251	      0.45517780	     -0.03425453	      0.04848573	      0.42194279	     -0.19527324	     -0.32124528	      0.04136720	      0.07259413	     -0.46961764	      1.18449874	     -0.01438541	     -0.11730503	     -1.02296649	      0.65789288	     -0.47389805	     -0.09174184	      1.80237491	     -0.52626380	     -0.47287367	      0.01585199	      1.90933575	     -0.00611293	      0.00165515	      0.02708246
      7.76617967	      2.83452066	     -0.01320963	     -0.28480156	      3.10058573	      1.17962591	      0.45470789	     -0.03418857	      0.04871177	      0.42581745	     -0.18565987	     -0.30614509	      0.04172804	      0.05817294	     -0.46325483	      1.20529015	     -0.01566745	     -0.10969880	     -1.02394752	      0.62458241	     -0.48676195	     -0.09288168	      1.79925607	     -0.54277882	     -0.45298917	      0.00162409	      1.91459672	     -0.00091295	      0.01276552	      0.04233817
      7.79951267	      2.83591745	     -0.01558258	     -0.29085918	      3.10283902	      1.17995647	      0.45472882	     -0.03263185	      0.04834848	      0.42624986	     -0.18242584	     -0.29217062	      0.04205360	      0.05230885	     -0.46114951	      1.21858004	     -0.02145380	     -0.11047772	     -1.01338292	      0.61187057	     -0.47693886	     -0.09282584	      1.80176867	     -0.54293141	     -0.45814564	     -0.02339697	      1.89990071	      0.00599040	     -0.00705315	      0.03313325
      7.83284567	      2.82649697	     -0.01433115	     -0.28636692	      3.10371822	      1.17992326	      0.45586084	     -0.03372727	      0.04817073	      0.42199765	     -0.19544436	     -0.28714207	      0.04193504	      0.06128592	     -0.46423550	      1.21709471	     -0.01643732	     -0.11090116	     -1.00015994	      0.62591439	     -0.44481446	     -0.09201277	      1.81213378	     -0.53537592	     -0.48031471	     -0.00552805	      1.88887806	      0.00553678	     -0.00047915	      0.01993944
      7.86617867	      2.81686831	     -0.01127720	     -0.27543557	      3.10397051	      1.17941090	      0.45737118	     -0.03645858	      0.05071183	      0.40851358	     -0.21007439	     -0.28955435	      0.04249644	      0.07405112	     -0.46933679	      1.21290821	     -0.01710688	     -0.11220255	     -0.99631692	      0.65155257	     -0.43059211	     -0.09115309	      1.81986214	     -0.50596668	     -0.49785197	     -0.01164967	      1.89031259	     -0.00130766	      0.00632591	      0.01191941
      7.89951167	      2.82416130	     -0.00961027	     -0.27465645	      3.10543538	      1.17897583	      0.45801309	     -0.03715775	      0.04914617	      0.40252478	     -0.21632487	     -0.28368951	      0.04243285	      0.07199104	     -0.47549111	      1.22753744	     -0.01997113	     -0.10853474	     -0.99841623	      0.66478043	     -0.46181811	     -0.09075815	      1.81228935	     -0.49395158	     -0.49599236	      0.01177129	      1.88555223	     -0.00608568	     -0.01235095	      0.00394106
      7.93284467	      2.83186593	     -0.01087858	     -0.27966028	      3.10811645	      1.17884761	      0.45767465	     -0.03748090	      0.04637674	      0.40070398	     -0.21998555	     -0.26893688	      0.04227909	      0.06489459	     -0.48538109	      1.25074305	     -0.02149279	     -0.11138756	     -1.00124403	      0.65175885	     -0.49271221	     -0.09093745	      1.79114531	     -0.48661407	     -0.48466386	      0.00917300	      1.88257717	     -0.00071665	      0.00421207	      0.01027999
      7.96617767	      2.83029630	     -0.01340400	     -0.28114997	      3.11073825	      1.17883162	      0.45692635	     -0.03871341	      0.04638910	      0.39433372	     -0.22296492	     -0.26000985	      0.04266536	      0.06288510	     -0.48248661	      1.26559207	     -0.01773026	     -0.12223605	     -0.99793027	      0.62284214	     -0.49401500	     -0.09209425	      1.79770556	     -0.48448354	     -0.47237787	     -0.01131995	      1.88683304	      0.00609528	      0.01211775	      0.02329495
      7.99951067	      2.82063025	     -0.01608295	     -0.28258945	      3.11285235	      1.17905065	      0.45664912	     -0.03821243	      0.04570168	      0.39121754	     -0.22386486	     -0.25255561	      0.04297687	      0.06843241	     -0.47410495	      1.27347096	     -0.01769635	     -0.13783877	     -0.98562517	      0.60277472	     -0.45977945	     -0.09276047	      1.81441912	     -0.49327047	     -0.46990108	     -0.01080528	      1.88643021	      0.00293622	     -0.01048361	      0.01900029
      8.03284367	      2.80684542	     -0.01630010	     -0.28441429	      3.11386197	      1.17930769	      0.45773624	     -0.03750320	      0.04554356	      0.39157366	     -0.22130866	     -0.24397348	      0.04313831	      0.08310757	     -0.47647404	      1.27555382	     -0.01317642	     -0.14662294	     -0.97537577	      0.60566318	     -0.41361435	     -0.09218481	      1.80864156	     -0.49729634	     -0.47299643	     -0.00517770	      1.88226523	     -0.00880161	     -0.00202516	      0.00062900
      8.06617667	      2.80603134	     -0.01135889	     -0.28376551	      3.11290668	      1.17908786	      0.45971227	     -0.03865938	      0.04634065	      0.39255864	     -0.22088982	     -0.24859143	      0.04286207	      0.09639927	     -0.47634038	      1.27362917	     -0.00765172	     -0.13459787	     -0.97726693	      0.62611328	     -0.40594215	     -0.09190096	      1.81315478	     -0.49217901	     -0.45903317	     -0.00191908	      1.88683005	     -0.01372553	      0.00236984	     -0.00182537
      8.09950967	      2.81691690	     -0.00716729	     -0.28404971	      3.11090829	      1.17863296	      0.46126005	     -0.03747711	      0.04587613	      0.39696648	     -0.22061384	     -0.25811240	      0.04263314	      0.09983500	     -0.48378959	      1.27430094	     -0.02014083	     -0.11728196	     -0.98890271	      0.64835443	     -0.43302113	     -0.09185639	      1.81290973	     -0.47897228	     -0.44347827	     -0.00278583	      1.90068330	     -0.00182571	     -0.00634484	      0.01354441
      8.13284267	      2.82502253	     -0.00633993	     -0.28471890	      3.10852996	      1.17846674	      0.46183947	     -0.03435353	      0.04526617	      0.40439770	     -0.21896974	     -0.26498500	      0.04262586	      0.09875211	     -0.50439767	      1.26869787	     -0.02073426	     -0.10328132	     -0.99802965	      0.65453297	     -0.45375489	     -0.09177195	      1.78968685	     -0.46686123	     -0.44626915	     -0.00341079	      1.90190465	      0.01386130	      0.00392754	      0.02634307
      8.16617567	      2.82385317	     -0.00350237	     -0.28090721	      3.10537498	      1.17858637	      0.46158284	     -0.03647213	      0.04648787	      0.41126528	     -0.22002877	     -0.27969100	      0.04258628	      0.10209709	     -0.51294447	      1.24817941	     -0.01883164	     -0.09618728	     -0.99494073	      0.63850124	     -0.45065456	     -0.09267881	      1.79515064	     -0.47051992	     -0.46322032	      0.00777289	      1.89576285	      0.01250035	      0.00904677	      0.02574023
      8.19950867	      2.81777251	     -0.00646736	     -0.27489604	      3.10253857	      1.17881024	      0.46013251	     -0.03204333	      0.04754053	      0.41710565	     -0.22237103	     -0.29733086	      0.04294684	      0.09988536	     -0.50888455	      1.22405849	     -0.02191243	     -0.10331576	     -0.98984753	      0.61867128	     -0.42105981	     -0.09348601	      1.81897277	     -0.47691618	     -0.48428865	      0.01417844	      1.90529824	     -0.00571476	     -0.00467929	      0.01496474
      8.23284167	      2.81073417	     -0.00727516	     -0.27262180	      3.10085010	      1.17920899	      0.45890432	     -0.03365534	      0.04880036	      0.42293563	     -0.22016551	     -0.30314638	      0.04315680	      0.09920367	     -0.51783191	      1.20534441	     -0.01695693	     -0.10892527	     -0.98874618	      0.60673485	     -0.38740936	     -0.09392463	      1.81331003	     -0.48198995	     -0.48841800	      0.00233472	      1.91663202	     -0.01115210	     -0.00644241	      0.00684851
      8.26617467	      2.81552797	     -0.00772005	     -0.27555518	      3.10031958	      1.17942955	      0.45799258	     -0.03503876	      0.04795541	      0.42878622	     -0.21393364	     -0.30223799	      0.04299819	      0.09050108	     -0.52611296	      1.20063638	     -0.01571596	     -0.10842576	     -0.99801605	      0.61874838	     -0.38767242	     -0.09409226	      1.82070897	     -0.48647363	     -0.46080543	     -0.00714225	      1.91276279	     -0.00283921	      0.00187427	      0.01444594
      8.29950767	      2.82426395	     -0.00777071	     -0.28078564	      3.10026101	      1.17948528	      0.45759155	     -0.03594981	      0.04625547	      0.43422676	     -0.20795180	     -0.29903389	      0.04264986	      0.08117303	     -0.52378241	      1.20304872	     -0.02192011	     -0.10718051	     -1.01082239	      0.65101579	     -0.40947468	     -0.09381669	      1.83354427	     -0.48551211	     -0.42831630	     -0.01657238	      1.92810901	      0.00822592	      0.00320774	      0.03264144
      8.33284067	      2.82147096	     -0.00685011	     -0.28304594	      3.10007287	      1.17973190	      0.45791901	     -0.03759395	      0.04616048	      0.43614423	     -0.20413433	     -0.29253487	      0.04235439	      0.08468016	     -0.52240138	      1.19737519	     -0.01672935	     -0.10891364	     -1.01392246	      0.68274160	     -0.41524174	     -0.09319230	      1.82193007	     -0.48549698	     -0.42057262	     -0.00891606	      1.93960695	      0.00885516	      0.00399010	      0.03871716
      8.36617367	      2.80581384	     -0.00563787	     -0.27876852	      3.09946045	      1.18012383	      0.45842732	     -0.03807588	      0.04611443	      0.43320785	     -0.20749060	     -0.28636208	      0.04212186	      0.10059428	     -0.52518233	      1.17994671	     -0.01645129	     -0.12007849	     -1.00611505	      0.69457017	     -0.40018029	     -0.09276082	      1.83784635	     -0.48627117	     -0.44030980	     -0.00112335	      1.92733307	     -0.00453899	      0.00445780	      0.02858803
      8.39950667	      2.79009439	     -0.00651216	     -0.26900103	      3.09882695	      1.18026390	      0.45830603	     -0.03644581	      0.04661179	      0.42387257	     -0.21596701	     -0.28459006	      0.04209916	      0.11540097	     -0.52652286	      1.15917415	     -0.01308527	     -0.13375364	     -1.00128195	      0.68035642	     -0.39176203	     -0.09312862	      1.87766459	     -0.49741735	     -0.46690485	      0.01772277	      1.94379861	     -0.01340054	     -0.00650964	      0.01701240
      8.43283967	      2.78281682	     -0.00826994	     -0.26087228	      3.09904688	      1.18043243	      0.45819460	     -0.03398193	      0.04625021	      0.41339723	     -0.22441038	     -0.27838859	      0.04190815	      0.12443929	     -0.53408499	      1.14734689	     -0.00417788	     -0.14086953	     -1.00547863	      0.65405010	     -0.40286508	     -0.09382508	      1.87794082	     -0.50661835	     -0.47093865	      0.00840059	      1.93336903	     -0.00550324	     -0.00595601	      0.01115778
      8.46617267	      2.78321840	     -0.00826345	     -0.26039124	      3.10038478	      1.18044036	      0.45910548	     -0.03210781	      0.04485613	      0.40594820	     -0.22641000	     -0.26148548	      0.04150414	      0.13237798	     -0.54787400	      1.15197294	     -0.00404846	     -0.14079268	     -1.01520042	      0.64269507	     -0.43733770	     -0.09418374	      1.87858156	     -0.52105044	     -0.45911792	     -0.00088501	      1.94371527	      0.00696866	      0.00558494	      0.01181308
      8.49950567	      2.78296150	     -0.00646760	     -0.26098603	      3.10185200	      1.18028500	      0.46128886	     -0.02831060	      0.04349072	      0.39765139	     -0.22759346	     -0.24503709	      0.04102782	      0.14580196	     -0.55111823	      1.15949607	     -0.01420348	     -0.13852764	     -1.02037076	      0.66241687	     -0.46553616	     -0.09363642	      1.91443866	     -0.53327369	     -0.43845811	     -0.00965358	      1.94143899	      0.00543072	      0.00365439	      0.01979178
      8.53283867	      2.76797902	     -0.00214103	     -0.26027000	      3.10310058	      1.18032697	      0.46438263	     -0.02917517	      0.04366819	      0.38768404	     -0.22717318	     -0.22617896	      0.04048431	      0.17321499	     -0.55144317	      1.15776433	     -0.01757690	     -0.13980054	     -1.01410881	      0.69854988	     -0.45007271	     -0.09181942	      1.92956213	     -0.54420413	     -0.43707493	     -0.01540116	      1.94629938	      0.00031947	      0.00068981	      0.02220985
      8.56617167	      2.74892585	     -0.00330164	     -0.26009324	      3.10445695	      1.18054994	      0.46646539	     -0.02574165	      0.04560520	      0.38004370	     -0.22485405	     -0.20553786	      0.04059072	      0.19514803	     -0.55230701	      1.15203254	      0.00161939	     -0.14670306	     -1.00597812	      0.72501918	     -0.42006575	     -0.09000735	      1.94233823	     -0.56027617	     -0.44553837	      0.00143778	      1.94162697	     -0.00385675	     -0.00139630	      0.01284166
      8.59950467	      2.73696123	     -0.00460011	     -0.25974072	      3.10557212	      1.18083595	      0.46675832	     -0.02595965	      0.04589458	      0.37487803	     -0.22292976	     -0.18909087	      0.04074534	      0.20684668	     -0.56039690	      1.14679492	      0.00580442	     -0.15949571	     -1.00145687	      0.71563549	     -0.41434890	     -0.08909286	      1.95230647	     -0.57742428	     -0.44755144	      0.01391125	      1.94453975	      0.00194895	     -0.00421146	      0.00465718
      8.63283767	      2.73578544	     -0.00984385	     -0.25859504	      3.10641674	      1.18101914	      0.46531652	     -0.02149553	      0.04479716	      0.37046009	     -0.22178603	     -0.17736592	      0.04134243	      0.20389876	     -0.58104924	      1.14525462	     -0.00325938	     -0.17847624	     -1.00798051	      0.68412994	     -0.44636434	     -0.08891318	      1.95963339	     -0.58044977	     -0.43464819	      0.00074382	      1.94035507	      0.00593217	     -0.00203724	      0.00877882
      8.66617067	      2.73256282	     -0.01369798	     -0.25783087	      3.10655875	      1.18115447	      0.46388771	     -0.01824116	      0.04318073	      0.36823256	     -0.21970841	     -0.16385707	      0.04200253	      0.20465451	     -0.61363885	      1.14021547	     -0.01272859	     -0.19889921	     -1.01762375	      0.65877231	     -0.48645121	     -0.08830969	      1.95886935	     -0.57749915	     -0.42697561	     -0.01861695	      1.94311587	      0.00276156	      0.00678437	      0.01729390
      8.69950367	      2.71841384	     -0.01316027	     -0.25536198	      3.10554530	      1.18132588	      0.46356935	     -0.01931353	      0.04211014	      0.36657286	     -0.21665133	     -0.15158804	      0.04220429	      0.22093732	     -0.63802807	      1.12038411	     -0.00808984	     -0.21603719	     -1.02025315	      0.66262814	     -0.50310807	     -0.08678214	      1.96870546	     -0.58678568	     -0.43230581	     -0.00217942	      1.93832244	     -0.00496107	      0.00489876	      0.01913666
      8.73283667	      2.68945948	     -0.01452111	     -0.25272414	      3.10428994	      1.18171476	      0.46407373	     -0.01863079	      0.04482493	      0.36566041	     -0.21236232	     -0.13380840	      0.04355712	      0.24847331	     -0.64912640	      1.09127135	     -0.00024835	     -0.24144551	     -1.01782760	      0.69249180	     -0.48372753	     -0.08407299	      1.97293652	     -0.59615595	     -0.44602458	      0.01618747	      1.93358253	     -0.00889365	     -0.00148855	      0.01457007
      8.76616967	      2.66105092	     -0.01890134	     -0.25363597	      3.10405004	      1.18226730	      0.46470194	     -0.01368934	      0.04501440	      0.36506198	     -0.20361614	     -0.10703035	      0.04427461	      0.27355990	     -0.65778558	      1.06813294	      0.00103926	     -0.27142726	     -1.01598808	      0.71649497	     -0.45905151	     -0.08119957	      1.97675260	     -0.60039023	     -0.44702770	      0.01014018	      1.93208303	     -0.00414676	     -0.00283711	      0.01158162
      8.79950267	      2.64595973	     -0.02337952	     -0.25933032	      3.10521745	      1.18292176	      0.46519168	     -0.00761631	      0.04269914	      0.36397598	     -0.18975713	     -0.07335912	      0.04452509	      0.29034594	     -0.67373213	      1.05928610	     -0.00307211	     -0.29625816	     -1.01908984	      0.70541473	     -0.46887906	     -0.07974143	      1.98293229	     -0.61354724	     -0.41458233	      0.00793125	      1.92085034	      0.00420356	     -0.00425195	      0.01668037
      8.83283567	      2.63403874	     -0.03145281	     -0.26764776	      3.10746834	      1.18360089	      0.46569168	      0.00398473	      0.04050858	      0.36099118	     -0.17295054	     -0.03041659	      0.04537949	      0.30249769	     -0.69801363	      1.06179338	     -0.01258290	     -0.32486404	     -1.02995283	      0.66647663	     -0.49678318	     -0.07918458	      1.98361529	     -0.62155351	     -0.37863445	     -0.00192031	      1.92608292	      0.00548195	      0.00440028	      0.02727252
      8.86616867	      2.61309404	     -0.04436037	     -0.27669682	      3.11010084	      1.18439872	      0.46712664	      0.02484455	      0.03809250	      0.35536476	     -0.15328425	      0.02403624	      0.04613149	      0.31761145	     -0.72203550	      1.06315298	     -0.01572824	     -0.35854381	     -1.03940509	      0.63058682	     -0.50789313	     -0.07817355	      1.98658788	     -0.61505494	     -0.37216117	     -0.02091088	      1.92570715	     -0.00553867	      0.00893548	      0.02962169
      8.89950167	      2.57733885	     -0.04403508	     -0.28542552	      3.11157639	      1.18537566	      0.47124939	      0.02861936	      0.03786336	      0.35146753	     -0.13752575	      0.08871775	      0.04636456	      0.35947814	     -0.73752251	      1.04784271	     -0.01683751	     -0.37652077	     -1.03158793	      0.60861779	     -0.49234651	     -0.07702001	      1.98822441	     -0.62282433	     -0.38767116	      0.00228357	      1.90664067	     -0.00833514	     -0.00471904	      0.02159725
      8.93283467	      2.53669434	     -0.04319367	     -0.28860701	      3.11244115	      1.18604497	      0.47609341	      0.03092456	      0.04020080	      0.34325968	     -0.13111429	      0.15073386	      0.04672889	      0.40282353	     -0.73633710	      1.02479814	     -0.01499695	     -0.39175884	     -1.02651539	      0.61193660	     -0.46175688	     -0.07531538	      1.99265136	     -0.62112635	     -0.40021484	      0.01124566	      1.89548800	     -0.00126684	     -0.00499756	      0.01956040
      8.96616767	      2.50684822	     -0.04635405	     -0.28954212	      3.11425544	      1.18623542	      0.48013202	      0.03719995	      0.04081664	      0.33065975	     -0.12788760	      0.20899875	      0.04724626	      0.43008121	     -0.74278279	      1.01708606	     -0.02196298	     -0.41165211	     -1.03613718	      0.62569989	     -0.44730337	     -0.07358801	      1.99071400	     -0.61548821	     -0.38879011	      0.00875278	      1.89783723	      0.00984162	      0.00190565	      0.02262898
      8.99950067	      2.49235315	     -0.04590168	     -0.29257547	      3.11766248	      1.18611547	      0.48345178	      0.03688887	      0.03677098	      0.31494593	     -0.11897513	      0.26830011	      0.04666260	      0.44796086	     -0.77758263	      1.02258554	     -0.02219434	     -0.42393009	     -1.05082787	      0.62216333	     -0.46396052	     -0.07253355	      1.99120438	     -0.62044034	     -0.35460283	      0.00911394	      1.89359847	      0.01516417	     -0.00421983	      0.02174965
      9.03283367	      2.47459971	     -0.05129731	     -0.29601279	      3.12256050	      1.18615359	      0.48518055	      0.03812662	      0.03385134	      0.30196570	     -0.11609701	      0.33119851	      0.04765448	      0.45052971	     -0.81676294	      1.03530706	     -0.02752275	     -0.45357482	     -1.05900764	      0.59720746	     -0.46820170	     -0.07199541	      1.98585470	     -0.61971207	     -0.33117866	     -0.01179391	      1.89103693	      0.00640277	      0.00336082	      0.02245540
      9.06616667	      2.44808292	     -0.05839449	     -0.29415499	      3.12765313	      1.18629200	      0.48587904	      0.03513122	      0.03275616	      0.28294751	     -0.11398843	      0.38464221	      0.04832848	      0.44515431	     -0.83356545	      1.03419004	     -0.02193860	     -0.49075915	     -1.05494966	      0.56123311	     -0.44532134	     -0.07151720	      1.98679800	     -0.62068350	     -0.33500976	     -0.01276532	      1.89222743	     -0.00159327	      0.00629816	      0.02161698
      9.09949967	      2.41821635	     -0.06508215	     -0.29598125	      3.13243378	      1.18666068	      0.48694490	      0.03018900	      0.03226131	      0.27500424	     -0.11901120	      0.43701682	      0.04947350	      0.43827335	     -0.83442458	      1.03828214	     -0.02155217	     -0.53002031	     -1.04580927	      0.53964987	     -0.40506019	     -0.07083113	      1.98579198	     -0.61218987	     -0.35253820	     -0.00067558	      1.87816940	     -0.00686991	     -0.00637258	      0.01611614
      9.13283267	      2.39669913	     -0.06763888	     -0.30273602	      3.13665431	      1.18665863	      0.48969118	      0.02486497	      0.03016118	      0.26924908	     -0.11663502	      0.49218294	      0.04963323	      0.43966890	     -0.85134116	      1.05619970	     -0.01976126	     -0.55569244	     -1.04900191	      0.54423431	     -0.37992420	     -0.06955578	      1.98222696	     -0.58751973	     -0.36272484	      0.00003623	      1.86655423	     -0.00986321	     -0.00757959	      0.00675558
      9.16616567	      2.38932632	     -0.06520438	     -0.31042812	      3.13984033	      1.18607868	      0.49351355	      0.01948128	      0.03032485	      0.26458820	     -0.11547843	      0.54240090	      0.04943768	      0.45321190	     -0.88975051	      1.08279857	     -0.01398960	     -0.56296022	     -1.06463907	      0.56166133	     -0.37983595	     -0.06860949	      1.98024000	     -0.57006553	     -0.34038253	      0.01966071	      1.87341308	     -0.00846170	     -0.00056764	      0.00877764
      9.19949867	      2.39041856	     -0.06532465	     -0.31280388	      3.14210465	      1.18530568	      0.49644774	      0.02272440	      0.02534415	      0.25733796	     -0.11907729	      0.57323049	      0.04861579	      0.46712196	     -0.92465202	      1.11207666	     -0.01892490	     -0.57094818	     -1.07675933	      0.57025552	     -0.36997187	     -0.06759541	      1.97566859	     -0.55405913	     -0.31024989	      0.01114410	      1.88375894	     -0.00513500	      0.00590262	      0.01928813
      9.23283167	      2.38587209	     -0.06908589	     -0.31632274	      3.14379982	      1.18484544	      0.49848590	      0.02941849	      0.02512567	      0.25465914	     -0.11724619	      0.59966418	      0.04849750	      0.47926378	     -0.94547960	      1.13111381	     -0.02063553	     -0.58430382	     -1.07670091	      0.55201583	     -0.34479358	     -0.06713088	      1.97185387	     -0.56019729	     -0.29961506	      0.01577175	      1.87902720	     -0.00091974	     -0.00132739	      0.01324253
      9.26616467	      2.37105020	     -0.06942456	     -0.32150740	      3.14436418	      1.18450460	      0.50046969	      0.03004993	      0.02628001	      0.25719918	     -0.11158492	      0.63121687	      0.04774763	      0.49943578	     -0.96247366	      1.13091397	     -0.01318191	     -0.59502048	     -1.07266011	      0.51124793	     -0.29991804	     -0.06668875	      1.97332256	     -0.57563744	     -0.31963231	      0.00848867	      1.87545822	      0.00266064	     -0.00019697	      0.00013128
      9.29949767	      2.35240625	     -0.07206597	     -0.32221518	      3.14362741	      1.18386773	      0.50194723	      0.03453759	      0.03357919	      0.25797678	     -0.10961277	      0.65811723	      0.04835673	      0.52048480	     -0.98302660	      1.12468944	     -0.00977310	     -0.61206685	     -1.08271634	      0.47791349	     -0.25391653	     -0.06631175	      1.96938454	     -0.57709895	     -0.33637380	     -0.01660110	      1.87118757	     -0.00170770	      0.00062380	      0.00573396
      9.33283067	      2.34926354	     -0.06721459	     -0.32316872	      3.14158373	      1.18290688	      0.50350441	      0.03652210	      0.03160868	      0.25996277	     -0.10648082	      0.67342331	      0.04647684	      0.55293406	     -1.01414539	      1.12420865	     -0.01148166	     -0.61333032	     -1.10408623	      0.47102757	     -0.23369343	     -0.06552300	      1.96932688	     -0.57475867	     -0.33081647	     -0.00840266	      1.87158288	     -0.00518182	     -0.00586553	      0.01896780
      9.36616367	      2.35087060	     -0.06568641	     -0.32540795	      3.13959427	      1.18202015	      0.50419514	      0.04122804	      0.03118628	      0.26549377	     -0.10144985	      0.68249763	      0.04544703	      0.57714942	     -1.04685250	      1.13271106	     -0.02161678	     -0.62148484	     -1.12756175	      0.49028505	     -0.23491150	     -0.06451852	      1.96645732	     -0.55961887	     -0.30664161	      0.00477207	      1.87958724	      0.00086992	     -0.00085153	      0.02344458
      9.39949667	      2.34868630	     -0.06504901	     -0.32600626	      3.13832763	      1.18140762	      0.50376994	      0.04092203	      0.02777262	      0.27096479	     -0.09736720	      0.68921416	      0.04396462	      0.59035573	     -1.07703336	      1.12656146	     -0.02089307	     -0.63318344	     -1.14075352	      0.50964667	     -0.22591757	     -0.06329741	      1.96441171	     -0.53850217	     -0.28460179	      0.00118382	      1.88672551	      0.01683422	      0.01036326	      0.01984960
      9.43282967	      2.33427118	     -0.06898654	     -0.32544412	      3.13855521	      1.18119927	      0.50208882	      0.03820135	      0.02848833	      0.27547947	     -0.09459713	      0.70263657	      0.04452255	      0.58553804	     -1.10143476	      1.11003594	     -0.01697393	     -0.65985990	     -1.14291619	      0.50901355	     -0.19622931	     -0.06254499	      1.96522812	     -0.52956629	     -0.27689845	     -0.00100688	      1.88250136	      0.01496278	      0.00040959	      0.01591901
      9.46616267	      2.31693073	     -0.07385117	     -0.32703858	      3.14022831	      1.18125887	      0.50002977	      0.03465539	      0.02244619	      0.27997728	     -0.09117685	      0.72070626	      0.04475287	      0.56919195	     -1.12212654	      1.09943012	     -0.01635615	     -0.69120759	     -1.14432753	      0.48829700	     -0.15461843	     -0.06164066	      1.96835063	     -0.53580974	     -0.28993277	      0.00257461	      1.88195114	     -0.00429118	     -0.00366097	      0.01869148
      9.49949567	      2.30758223	     -0.07735826	     -0.33097272	      3.14251800	      1.18139385	      0.49872576	      0.02988761	      0.01926949	      0.28402622	     -0.08849912	      0.73731108	      0.04514287	      0.55100467	     -1.13998715	      1.09732941	     -0.00658389	     -0.70958293	     -1.15941584	      0.46893951	     -0.13862198	     -0.06102412	      1.96788424	     -0.54596311	     -0.28600537	      0.01462411	      1.87706928	     -0.01635743	     -0.00638114	      0.02782992
      9.53282867	      2.31363942	     -0.07735092	     -0.33522596	      3.14449713	      1.18138422	      0.49878489	      0.02683400	      0.01144214	      0.28507362	     -0.08764929	      0.74619845	      0.04428887	      0.54008230	     -1.15825100	      1.10736472	      0.00829310	     -0.70650097	     -1.18443002	      0.47143874	     -0.14818682	     -0.06027363	      1.96977390	     -0.53758011	     -0.26471623	      0.00315967	      1.88016724	     -0.00826780	     -0.00140830	      0.03409223
      9.56616167	      2.32518515	     -0.07620793	     -0.33673198	      3.14582352	      1.18120023	      0.49985478	      0.02809933	      0.00110629	      0.28198458	     -0.08987776	      0.75196764	      0.04305894	      0.53567049	     -1.17821548	      1.12912232	      0.00827560	     -0.69646799	     -1.20144083	      0.49357041	     -0.16035984	     -0.05918028	      1.97098876	     -0.51841455	     -0.24642947	     -0.01544036	      1.88950656	      0.00306933	      0.00489185	      0.02883738
      9.59949467	      2.32961248	     -0.07304709	     -0.33272939	      3.14634688	      1.18092631	      0.50144294	      0.02786444	     -0.00473591	      0.27363275	     -0.09653358	      0.76108723	      0.04230370	      0.53842642	     -1.19835032	      1.14663188	     -0.01119944	     -0.68863575	     -1.19828939	      0.51350308	     -0.15875154	     -0.05810129	      1.97291638	     -0.51572692	     -0.24442551	     -0.00312136	      1.88638608	      0.00456827	     -0.00004367	      0.01816501
      9.63282767	      2.32388030	     -0.07491993	     -0.32689494	      3.14676211	      1.18076335	      0.50297826	      0.03220157	     -0.00075775	      0.26530840	     -0.10773097	      0.77455885	      0.04174635	      0.53674384	     -1.21117118	      1.14521549	     -0.01702440	     -0.68464536	     -1.18674068	      0.51827629	     -0.14588880	     -0.05722743	      1.97746430	     -0.52594660	     -0.26162179	      0.02266972	      1.87879830	     -0.00499153	     -0.00360928	      0.01145038
      9.66616067	      2.30975481	     -0.07615833	     -0.32457595	      3.14690605	      1.18067114	      0.50507360	      0.03125960	      0.01834420	      0.26093594	     -0.11727288	      0.79749434	      0.04095976	      0.53828029	     -1.21578617	      1.12872974	     -0.00124167	     -0.67540750	     -1.18547347	      0.50316307	     -0.14810685	     -0.05651462	      1.98194127	     -0.53139649	     -0.28142290	      0.00315604	      1.87872043	     -0.00864010	     -0.00407910	      0.00974568
      9.69949367	      2.30591209	     -0.07560428	     -0.32593775	      3.14673598	      1.18048666	      0.50716551	      0.03180304	      0.03221740	      0.26020915	     -0.12328317	      0.81402375	      0.04240757	      0.54726342	     -1.21379908	      1.12430571	      0.01815415	     -0.65936643	     -1.19934777	      0.48487067	     -0.16569568	     -0.05630622	      1.98066325	     -0.53834338	     -0.29337345	     -0.01304002	      1.87916329	     -0.00325290	      0.00302125	      0.01075169
      9.73282667	      2.32015189	     -0.07376104	     -0.32571533	      3.14621858	      1.18008053	      0.50820856	      0.03917305	      0.02494072	      0.25920351	     -0.12991529	      0.80515438	      0.03844999	      0.55966534	     -1.21066566	      1.14762575	      0.01015981	     -0.64657429	     -1.21421932	      0.48049384	     -0.18296046	     -0.05551202	      1.99127071	     -0.54648571	     -0.29465091	     -0.00993380	      1.87393038	      0.00364248	      0.00408368	      0.01503672
      9.76615967	      2.33106117	     -0.07033274	     -0.32087651	      3.14503543	      1.17959867	      0.50801402	      0.03918612	      0.02769366	      0.25758666	     -0.13809476	      0.78893643	      0.03935672	      0.57372789	     -1.20876706	      1.17168740	     -0.02123817	     -0.64791632	     -1.21819570	      0.48865119	     -0.20843719	     -0.05516527	      1.98781132	     -0.55849416	     -0.27217918	      0.00923117	      1.87369302	      0.01318357	     -0.01096647	      0.01602753
      9.79949267	      2.34225851	     -0.07005922	     -0.31671563	      3.14400488	      1.17925605	      0.50661868	      0.04207759	      0.02368723	      0.26004483	     -0.14543922	      0.76296942	      0.03594465	      0.57719029	     -1.20927665	      1.16305452	     -0.00894632	     -0.64218738	     -1.21170328	      0.50883628	     -0.22561925	     -0.05427309	      1.99671825	     -0.55450190	     -0.26397641	      0.00353552	      1.89013514	      0.01079490	      0.00922000	      0.01055345
      9.83282567	      2.34132531	     -0.07020736	     -0.31460208	      3.14312350	      1.17923858	      0.50424812	      0.03613306	      0.03313284	      0.26617580	     -0.14757384	      0.74613350	      0.03954722	      0.57445908	     -1.20642576	      1.13589180	      0.01694401	     -0.64403768	     -1.19984603	      0.52159892	     -0.24791510	     -0.05413783	      1.99681193	     -0.55265392	     -0.26501672	     -0.00447948	      1.88300066	      0.00431931	      0.00299448	      0.00289810
      9.86615867	      2.34109098	     -0.07233705	     -0.31464159	      3.14284567	      1.17941512	      0.50063911	      0.03206244	      0.02794647	      0.27353648	     -0.14575762	      0.72074076	      0.03920266	      0.56022344	     -1.19510212	      1.12829390	      0.01932961	     -0.66028977	     -1.19210074	      0.52439251	     -0.25668411	     -0.05353982	      2.00160325	     -0.55449879	     -0.29710253	     -0.01594856	      1.87517357	     -0.00293942	     -0.00298397	      0.00790518
      9.89949167	      2.34972222	     -0.07605919	     -0.31515618	      3.14260394	      1.17969497	      0.49651218	      0.03124140	      0.02661483	      0.28141127	     -0.14452897	      0.68282860	      0.04171138	      0.54095300	     -1.16999728	      1.13937632	      0.01084000	     -0.67561846	     -1.19865744	      0.52083566	     -0.28729486	     -0.05371189	      2.00467135	     -0.57065731	     -0.30763347	      0.00937156	      1.87006850	     -0.00777807	     -0.00915495	      0.02332962
      9.93282467	      2.37514291	     -0.07127761	     -0.31712490	      3.14150283	      1.18008108	      0.49363067	      0.02629571	      0.02258726	      0.29293806	     -0.14878501	      0.63272389	      0.04032292	      0.53171580	     -1.14046184	      1.14212307	      0.02590615	     -0.65339475	     -1.21269906	      0.51645172	     -0.33631048	     -0.05430137	      2.00048719	     -0.57809240	     -0.28403285	      0.01081880	      1.87793277	     -0.00725336	     -0.00244776	      0.03439493
      9.96615767	      2.39691706	     -0.06893764	     -0.32000859	      3.14000416	      1.18067922	      0.49164285	      0.02559547	      0.02659647	      0.30757288	     -0.15437320	      0.58987262	      0.04216800	      0.51992563	     -1.11234249	      1.15671894	      0.01773317	     -0.63278900	     -1.21753937	      0.52076788	     -0.37705583	     -0.05511244	      2.00106208	     -0.57127639	     -0.26194125	     -0.01803245	      1.89283846	     -0.00636104	      0.00854583	      0.02481686
      9.99949067	      2.41880347	     -0.06904228	     -0.32333636	      3.13844631	      1.18154182	      0.49030362	      0.03181571	      0.02621025	      0.32198941	     -0.15902131	      0.54891726	      0.04137729	      0.50290706	     -1.08783200	      1.16265938	      0.01612518	     -0.60212129	     -1.20674624	      0.53500614	     -0.38944364	     -0.05570889	      1.99684877	     -0.57976712	     -0.26903373	     -0.00259990	      1.89238968	     -0.00480674	      0.00034116	      0.00662276
     10.03282367	      2.43411059	     -0.06465717	     -0.32506341	      3.13602090	      1.18253568	      0.48978806	      0.03092370	      0.03194576	      0.33782207	     -0.17266450	      0.51193490	      0.04108894	      0.49184307	     -1.05937083	      1.15248827	      0.02151978	     -0.55886597	     -1.18990612	      0.54500621	     -0.38767857	     -0.05696106	      1.99602731	     -0.60071949	     -0.29273424	      0.02132958	      1.88290778	      0.00108918	     -0.00957580	      0.00931164
     10.06615667	      2.45093548	     -0.06297136	     -0.31773216	      3.13290661	      1.18317694	      0.48857106	      0.03414093	      0.03927766	      0.33781278	     -0.18217055	      0.45672556	      0.04266777	      0.47392215	     -1.01336679	      1.14329020	      0.01768866	     -0.51833291	     -1.18623842	      0.54928513	     -0.39565551	     -0.05841842	      1.99065995	     -0.60464048	     -0.32705500	     -0.01157730	      1.88694642	      0.00439505	      0.00427275	      0.02690883
     10.09948967	      2.48761830	     -0.05619074	     -0.31520832	      3.12965245	      1.18373730	      0.48691117	      0.03478538	      0.04005681	      0.34693705	     -0.19197669	      0.38638424	      0.04183914	      0.45178890	     -0.95831751	      1.15074388	      0.01297069	     -0.46073849	     -1.19527129	      0.54406683	     -0.44017276	     -0.06063003	      1.98456107	     -0.62283331	     -0.34062188	     -0.00971160	      1.88955719	      0.00481471	     -0.00285612	      0.02879407
     10.13282267	      2.53100134	     -0.05201178	     -0.31358993	      3.12729860	      1.18398639	      0.48459143	      0.03732545	      0.03912111	      0.35528639	     -0.19621329	      0.31723587	      0.04073203	      0.41801795	     -0.91719322	      1.16874992	      0.00544839	     -0.40683825	     -1.21268341	      0.53917950	     -0.48990125	     -0.06319628	      1.97723545	     -0.63697791	     -0.33986277	     -0.00298667	      1.89328211	      0.00431520	     -0.00521301	      0.01337071
     10.16615567	      2.56010635	     -0.04955764	     -0.30805378	      3.12576218	      1.18404487	      0.48221286	      0.03432652	      0.04250962	      0.35711053	     -0.20208016	      0.26367952	      0.04213915	      0.38312222	     -0.89665188	      1.18096452	     -0.00971108	     -0.37050392	     -1.22333976	      0.54344235	     -0.49788171	     -0.06587935	      1.97012811	     -0.63153612	     -0.34181552	     -0.02347570	      1.90347939	      0.00841737	      0.01287435	      0.00755756
     10.19948867	      2.58845555	     -0.04934728	     -0.30206913	      3.12480715	      1.18421843	      0.47931801	      0.03258918	      0.04107623	      0.35675768	     -0.20672200	      0.20680806	      0.04099113	      0.34114106	     -0.86260672	      1.18431523	     -0.00394238	     -0.33631134	     -1.21644695	      0.56318731	     -0.47414640	     -0.06861801	      1.96567890	     -0.62611758	     -0.34936817	     -0.00053780	      1.89953087	      0.00815820	     -0.00124736	      0.01170542
     10.23282167	      2.61151278	     -0.04706996	     -0.30281402	      3.12400267	      1.18453159	      0.47657676	      0.02375150	      0.04564097	      0.36268340	     -0.20367189	      0.15402637	      0.04209414	      0.30322198	     -0.80321412	      1.19010759	      0.01272997	     -0.30448343	     -1.20030638	      0.58578715	     -0.45572446	     -0.07198727	      1.95794166	     -0.61651021	     -0.36352825	      0.01473439	      1.89604458	      0.00359497	     -0.01135438	      0.01240847
     10.26615467	      2.63682102	     -0.03962562	     -0.30510553	      3.12277557	      1.18437418	      0.47351086	      0.00734812	      0.04652822	      0.37045266	     -0.19745735	      0.09640147	      0.04127165	      0.27064248	     -0.73906977	      1.20570988	      0.01634482	     -0.27556816	     -1.19385652	      0.59880305	     -0.45272383	     -0.07558895	      1.94991612	     -0.60751073	     -0.38072796	      0.00959432	      1.90456133	     -0.00170006	      0.01029995	      0.01347706
     10.29948767	      2.66733575	     -0.02579367	     -0.30128609	      3.12067057	      1.18335723	      0.47007895	     -0.01725363	      0.04606082	      0.37461027	     -0.19817898	      0.03293093	      0.04047207	      0.24454732	     -0.70504378	      1.22550649	      0.00340462	     -0.24653766	     -1.20709689	      0.59747481	     -0.46126175	     -0.08069659	      1.93358027	     -0.60884318	     -0.37841718	      0.00351694	      1.90143928	     -0.00369663	     -0.00049130	      0.02185732
     10.33282067	      2.69678770	     -0.01913578	     -0.29334837	      3.11839935	      1.18166760	      0.46610878	     -0.03191978	      0.04553985	      0.37661084	     -0.20306805	     -0.02828819	      0.04007492	      0.21274099	     -0.70276004	      1.24620218	      0.00514683	     -0.22427170	     -1.23522428	      0.60033875	     -0.45850866	     -0.08672003	      1.90692462	     -0.60307702	     -0.37908547	     -0.01177758	      1.89776183	     -0.00606908	     -0.00733156	      0.02515798
     10.36615367	      2.72001354	     -0.02464949	     -0.28648940	      3.11607640	      1.17990482	      0.46203999	     -0.02965120	      0.04774630	      0.38147693	     -0.20558311	     -0.08840100	      0.04085362	      0.17480035	     -0.69317092	      1.26727186	      0.01928921	     -0.21344941	     -1.25210743	      0.61599558	     -0.43710983	     -0.09199450	      1.85724823	     -0.59004169	     -0.39990850	     -0.01196612	      1.90041633	     -0.00981097	      0.01069642	      0.01216808
     10.39948667	      2.73857150	     -0.01797248	     -0.28368490	      3.11300196	      1.17852411	      0.46046925	     -0.04012988	      0.04872833	      0.39070169	     -0.20567361	     -0.14773115	      0.03952159	      0.15933924	     -0.66743334	      1.28373603	      0.00968424	     -0.19310454	     -1.23055197	      0.62758742	     -0.41170844	     -0.09754613	      1.82146376	     -0.58431699	     -0.42567824	      0.00936792	      1.89064301	     -0.00637179	      0.00039793	      0.00048996
     10.43281967	      2.75567710	     -0.01863055	     -0.28680634	      3.11102435	      1.17722398	      0.46058532	     -0.03488984	      0.05094061	      0.40134716	     -0.20330717	     -0.19152327	      0.03932479	      0.14583096	     -0.65011506	      1.30750791	      0.00898107	     -0.17099916	     -1.20160444	      0.64567932	     -0.38500342	     -0.10257751	      1.81057309	     -0.55733527	     -0.44635473	      0.00944251	      1.87621597	     -0.01047886	     -0.00842837	      0.01169865
     10.46615267	      2.76624640	     -0.01060410	     -0.29254445	      3.10948127	      1.17592465	      0.46278564	     -0.04056457	      0.05222175	      0.41036889	     -0.19742341	     -0.21942079	      0.03776777	      0.15183727	     -0.65700021	      1.33613289	      0.00250349	     -0.14134200	     -1.19240079	      0.64866534	     -0.35037227	     -0.10740719	      1.76531789	     -0.53739216	     -0.45822701	      0.00823703	      1.88138524	     -0.00265909	      0.00835686	      0.03186048
     10.49948567	      2.78355682	     -0.00857721	     -0.29786190	      3.10819180	      1.17438994	      0.46454443	     -0.03508623	      0.05248824	      0.42031065	     -0.19291364	     -0.24768778	      0.03672325	      0.14902823	     -0.65193797	      1.37393778	     -0.00176216	     -0.11179733	     -1.22044871	      0.64681405	     -0.32967659	     -0.11219758	      1.73725731	     -0.52622309	     -0.44477320	      0.01724837	      1.86949894	      0.00056990	      0.00099628	      0.03520404
     10.53281867	      2.79214710	     -0.00070439	     -0.30398582	      3.10710826	      1.17323916	      0.46669295	     -0.03931921	      0.05118733	      0.43217909	     -0.18947260	     -0.26556213	      0.03467479	      0.15766265	     -0.64947632	      1.40738247	     -0.02616661	     -0.09097916	     -1.25326538	      0.63484693	     -0.30754908	     -0.11661990	      1.72658297	     -0.51654821	     -0.43440727	     -0.00266599	      1.86059364	      0.00653857	     -0.00388983	      0.02041788
     10.56615167	      2.79303820	     -0.00115873	     -0.30981022	      3.10722361	      1.17273699	      0.46829576	     -0.03472383	      0.05232818	      0.44089185	     -0.18805504	     -0.26695358	      0.03439354	      0.16261259	     -0.65761677	      1.42901799	     -0.01427433	     -0.07565295	     -1.26494136	      0.62993186	     -0.27611885	     -0.11974540	      1.70493881	     -0.50351487	     -0.43576411	     -0.01917306	      1.85696966	      0.00576157	      0.00704087	      0.01149007
     10.59948467	      2.79142037	      0.00445696	     -0.31362746	      3.10779564	      1.17302794	      0.46985174	     -0.04013404	      0.05069653	      0.44520639	     -0.19193364	     -0.26140208	      0.03070165	      0.16981191	     -0.66599743	      1.43234241	     -0.01828694	     -0.06549820	     -1.24040443	      0.62981450	     -0.24759214	     -0.12256345	      1.68788495	     -0.49881284	     -0.44177825	     -0.00542486	      1.84200946	      0.00477143	      0.00137828	      0.02232563
     10.63281767	      2.78975818	     -0.00063971	     -0.31729084	      3.10937608	      1.17374239	      0.46993314	     -0.03443091	      0.05194868	      0.44711164	     -0.19732361	     -0.24581990	      0.03080187	      0.16085482	     -0.66831516	      1.43217770	     -0.02572100	     -0.07143193	     -1.21669080	      0.64609373	     -0.23313099	     -0.12434253	      1.69143897	     -0.46907396	     -0.45205925	     -0.01895782	      1.82320347	      0.00019830	     -0.00697671	      0.03632760
     10.66615067	      2.78653983	      0.00003503	     -0.32248233	      3.11140595	      1.17479940	      0.46934079	     -0.04311349	      0.05099729	      0.45078631	     -0.20140901	     -0.21965940	      0.02758698	      0.15020534	     -0.67666343	      1.43195221	     -0.02124352	     -0.07514957	     -1.21827629	      0.65772620	     -0.22595159	     -0.12547038	      1.67280205	     -0.44874370	     -0.46529043	     -0.00681090	      1.81964743	      0.00972294	      0.00309179	      0.02920903
     10.69948367	      2.78635934	     -0.00709516	     -0.32488334	      3.11436303	      1.17584384	      0.46722430	     -0.04284219	      0.05031050	      0.45161279	     -0.21046963	     -0.18678395	      0.02706364	      0.12362069	     -0.69021145	      1.43562846	     -0.02205754	     -0.08995663	     -1.25363406	      0.67014250	     -0.21797842	     -0.12604547	      1.66518982	     -0.42040288	     -0.46040935	      0.00054872	      1.79781982	      0.00861468	      0.00527286	      0.01681482
     10.73281667	      2.78519152	     -0.01102870	     -0.32821653	      3.11841054	      1.17724016	      0.46520301	     -0.04752110	      0.04737750	      0.44902221	     -0.21840598	     -0.14320084	      0.02344938	      0.09669481	     -0.71195061	      1.43624334	     -0.02646578	     -0.10481941	     -1.28454135	      0.67230506	     -0.20422131	     -0.12650132	      1.67577560	     -0.39400201	     -0.44736734	      0.00387354	      1.78483291	      0.00003784	     -0.00485546	      0.01133172
     10.76614967	      2.77894470	     -0.01667776	     -0.33613956	      3.12369728	      1.17933158	      0.46388379	     -0.05078044	      0.04710936	      0.44694479	     -0.22219713	     -0.08748563	      0.02278177	      0.07236546	     -0.72777779	      1.43227419	     -0.01990870	     -0.11853434	     -1.28546508	      0.66778727	     -0.17854734	     -0.12666083	      1.67317682	     -0.37206086	     -0.43607161	      0.01328564	      1.78665912	     -0.01051891	     -0.00029668	      0.01367118
     10.79948267	      2.77289870	     -0.02297127	     -0.34486602	      3.12891690	      1.18176845	      0.46350117	     -0.04977632	      0.04672633	      0.44480328	     -0.22491229	     -0.03498183	      0.01992402	      0.05061773	     -0.72272016	      1.42335546	     -0.02760093	     -0.13095355	     -1.26045351	      0.66448387	     -0.15026736	     -0.12625930	      1.67516762	     -0.34938220	     -0.42248553	      0.01406539	      1.77009869	     -0.01503032	      0.00509524	      0.01933019
     10.83281567	      2.76697142	     -0.02460977	     -0.35641118	      3.13337142	      1.18402300	      0.46486674	     -0.05193082	      0.04733486	      0.44764384	     -0.22690164	      0.02082767	      0.01589762	      0.04109000	     -0.72824275	      1.41543818	     -0.02239483	     -0.12719970	     -1.23806591	      0.66572341	     -0.13386015	     -0.12593036	      1.69244582	     -0.33158684	     -0.41312278	      0.01018676	      1.75855302	     -0.00381802	     -0.00469051	      0.01863283
     10.86614867	      2.75787202	     -0.02691763	     -0.36641932	      3.13689152	      1.18551827	      0.46737368	     -0.04855107	      0.04724899	      0.45109031	     -0.22998788	      0.07958889	      0.00815767	      0.04004686	     -0.76413990	      1.41556435	     -0.02808960	     -0.12460163	     -1.24835402	      0.67413226	     -0.11443934	     -0.12457613	      1.69141807	     -0.31627741	     -0.41362401	      0.00908885	      1.76102072	      0.00358853	      0.00074768	      0.01398493
     10.89948167	      2.75210960	     -0.02361552	     -0.37052783	      3.13856710	      1.18636137	      0.47058083	     -0.04800672	      0.04765682	      0.45215170	     -0.23823271	      0.12359618	      0.00164041	      0.05020051	     -0.80016834	      1.41320424	     -0.02670980	     -0.11006592	     -1.27944685	      0.68062478	     -0.10937354	     -0.12373794	      1.69283680	     -0.30722260	     -0.40112419	      0.01441517	      1.74717675	      0.00219949	      0.00112518	      0.01281086
     10.93281467	      2.74675207	     -0.02092103	     -0.37426484	      3.13954766	      1.18715980	      0.47325388	     -0.04623369	      0.04675362	      0.45531419	     -0.24685479	      0.15484820	     -0.02453194	      0.05780477	     -0.81670110	      1.41019222	     -0.02918938	     -0.10071143	     -1.30014182	      0.67819918	     -0.11281280	     -0.12296654	      1.70173209	     -0.29162985	     -0.38983691	     -0.00084094	      1.74367850	     -0.00249455	     -0.00071948	      0.01279376
     10.96614767	      2.73870441	     -0.02143889	     -0.38155834	      3.14102884	      1.18826402	      0.47532884	     -0.04429897	      0.04911758	      0.46174319	     -0.25117288	      0.18573185	     -0.01863503	      0.07021097	     -0.82581699	      1.40779259	     -0.02903480	     -0.10278739	     -1.28918468	      0.66738434	     -0.11835521	     -0.12244796	      1.70267591	     -0.27586620	     -0.38041728	     -0.01668604	      1.75410970	     -0.00189507	     -0.00070289	      0.01199356
     10.99948067	      2.72727213	     -0.02540518	     -0.38851275	      3.14337300	      1.18934059	      0.47609925	     -0.04155283	      0.04686671	      0.46632504	     -0.25344100	      0.21588890	     -0.02827484	      0.07343296	     -0.84641069	      1.40546696	     -0.02808237	     -0.12093998	     -1.25687181	      0.65490788	     -0.10564493	     -0.12153206	      1.69946231	     -0.26813462	     -0.37121777	     -0.01113824	      1.75176586	      0.00560757	      0.00643997	      0.01524643
     11.03281367	      2.71494272	     -0.03067260	     -0.39187433	      3.14560209	      1.18981973	      0.47586597	     -0.04096627	      0.04797867	      0.46763232	     -0.25616967	      0.23854730	     -0.02366732	      0.07560995	     -0.87309591	      1.40595608	     -0.02633165	     -0.14899368	     -1.23417291	      0.65316920	     -0.09490661	     -0.12117413	      1.72097412	     -0.26261992	     -0.35159800	      0.00228353	      1.74653124	      0.01181393	     -0.00378498	      0.02030376
     11.06614667	      2.70588958	     -0.03387363	     -0.39179245	      3.14685651	      1.18958929	      0.47473643	     -0.04288513	      0.04393955	      0.46838547	     -0.25926640	      0.24531953	     -0.02987904	      0.07345486	     -0.89059037	      1.41165748	     -0.02314911	     -0.17687814	     -1.23925144	      0.66434674	     -0.08233949	     -0.11971384	      1.72381271	     -0.24856904	     -0.33548434	      0.00075346	      1.76752874	      0.00919017	     -0.00417073	      0.01743596
     11.09947967	      2.70388399	     -0.03640202	     -0.39110759	      3.14702365	      1.18900936	      0.47318894	     -0.04515096	      0.04563014	      0.47133124	     -0.26083006	      0.23851614	     -0.02737698	      0.06986491	     -0.89328724	      1.42275418	     -0.02101331	     -0.19869198	     -1.25948154	      0.68553216	     -0.09387163	     -0.11909526	      1.71764547	     -0.23490828	     -0.31123692	      0.00796727	      1.77535365	     -0.00410911	     -0.00160236	      0.00725574
     11.13281267	      2.71206163	     -0.03589468	     -0.39169051	      3.14668494	      1.18837847	      0.47143225	     -0.04745657	      0.04182950	      0.47576764	     -0.26148664	      0.22494291	     -0.03146195	      0.06242506	     -0.89709847	      1.43369409	     -0.02016995	     -0.20693309	     -1.26458517	      0.70222457	     -0.11700486	     -0.11812040	      1.71957602	     -0.22533141	     -0.29473564	      0.01802436	      1.78174177	     -0.01338143	      0.00083330	      0.00544375
     11.16614567	      2.71748992	     -0.03910931	     -0.39095076	      3.14632522	      1.18778200	      0.46964701	     -0.04692949	      0.04366472	      0.47796510	     -0.26244588	      0.21194554	     -0.03119726	      0.05293153	     -0.91345411	      1.43878265	     -0.01863891	     -0.21455357	     -1.24755741	      0.70564452	     -0.13078905	     -0.11785804	      1.71882778	     -0.21780123	     -0.29282899	      0.00845023	      1.80587857	     -0.00792706	     -0.00007475	      0.01791090
     11.19947867	      2.72331788	     -0.04062504	     -0.38535710	      3.14506271	      1.18720836	      0.46805743	     -0.04612500	      0.04512121	      0.47648378	     -0.26491909	      0.18900173	     -0.03188597	      0.04666529	     -0.92553350	      1.43290720	     -0.01728780	     -0.21370211	     -1.21780306	      0.69456806	     -0.12738224	     -0.11794040	      1.71743165	     -0.22973367	     -0.29719844	      0.01722192	      1.81715607	      0.00205853	     -0.00107144	      0.02772075
     11.23281167	      2.72982758	     -0.03959716	     -0.37686688	      3.14242823	      1.18648172	      0.46704471	     -0.04438090	      0.04676459	      0.47539704	     -0.26748916	      0.15418078	     -0.03350288	      0.04659164	     -0.91834771	      1.42356789	     -0.01793669	     -0.20432392	     -1.20175516	      0.68091752	     -0.11861369	     -0.11808959	      1.72969911	     -0.24703687	     -0.30347274	      0.00985600	      1.82221058	      0.00311727	     -0.00042649	      0.01976350
     11.26614467	      2.73729533	     -0.03573855	     -0.36864935	      3.13881650	      1.18545873	      0.46690608	     -0.04342472	      0.04965995	      0.47591122	     -0.26770842	      0.11426007	     -0.03382607	      0.05381687	     -0.89860568	      1.41788052	     -0.01965545	     -0.18758012	     -1.21175655	      0.67599132	     -0.11659780	     -0.11822354	      1.73551358	     -0.26749834	     -0.30829086	     -0.00118595	      1.85095969	     -0.00269474	     -0.00034935	      0.00357272
     11.29947767	      2.74837670	     -0.03018123	     -0.36230288	      3.13512807	      1.18432895	      0.46743845	     -0.04224810	      0.05093961	      0.47634064	     -0.26593712	      0.07675268	     -0.03513156	      0.06353597	     -0.88161100	      1.41516414	     -0.02123749	     -0.16571489	     -1.23043908	      0.68457977	     -0.12804366	     -0.11804981	      1.73008180	     -0.28743626	     -0.30078835	     -0.01100972	      1.87470072	     -0.00733826	     -0.00108473	      0.00305681
     11.33281067	      2.75942148	     -0.02572449	     -0.35900217	      3.13208150	      1.18341627	      0.46797485	     -0.04061489	      0.05110542	      0.47592488	     -0.25957060	      0.04666625	     -0.03648031	      0.07248714	     -0.87144913	      1.41126704	     -0.02342747	     -0.14926091	     -1.23326667	      0.70012567	     -0.15435350	     -0.11779573	      1.73200283	     -0.30647583	     -0.28768720	     -0.01522762	      1.88462971	     -0.00358186	      0.00191317	      0.01908282
     11.36614367	      2.76306456	     -0.02474470	     -0.35535531	      3.12927584	      1.18283703	      0.46751593	     -0.03924792	      0.05142323	      0.47481387	     -0.25102889	      0.01685280	     -0.03686879	      0.08082790	     -0.85127266	      1.39904017	     -0.02333005	     -0.14978487	     -1.21543833	      0.71085854	     -0.17991991	     -0.11749966	      1.73495633	     -0.32879858	     -0.28579974	     -0.00836436	      1.91099276	      0.00810791	      0.00573999	      0.03212446
     11.39947667	      2.75796145	     -0.02605920	     -0.34511168	      3.12569289	      1.18237192	      0.46570299	     -0.03829119	      0.05194475	      0.47077401	     -0.24588094	     -0.02500527	     -0.03691733	      0.09080239	     -0.80795069	      1.37354674	     -0.02102430	     -0.16786264	     -1.19179554	      0.71223061	     -0.19564177	     -0.11721111	      1.73943104	     -0.35220907	     -0.29215107	     -0.00721435	      1.93298016	      0.01327432	      0.00156259	      0.02766831
     11.43280967	      2.74773989	     -0.02614315	     -0.33052699	      3.12144470	      1.18177581	      0.46322719	     -0.03930403	      0.05160289	      0.46571955	     -0.24468701	     -0.07233348	     -0.03716110	      0.10512691	     -0.76189370	      1.34250496	     -0.01829399	     -0.19468172	     -1.17962332	      0.70870436	     -0.21046882	     -0.11704111	      1.75575504	     -0.38020134	     -0.29948813	     -0.00664774	      1.93218643	      0.00211426	     -0.00190014	      0.01237083
     11.46614267	      2.73635699	     -0.02728675	     -0.31947938	      3.11785877	      1.18095831	      0.46080859	     -0.03941886	      0.05113339	      0.46291896	     -0.24272063	     -0.10631614	     -0.03645697	      0.12008160	     -0.74260101	      1.32002453	     -0.01196413	     -0.22423721	     -1.18516618	      0.70946919	     -0.23482110	     -0.11647881	      1.76797923	     -0.41196842	     -0.30903348	     -0.00251652	      1.94696848	     -0.01094780	      0.00091826	      0.00534060
     11.49947567	      2.73275507	     -0.02720190	     -0.31236303	      3.11505744	      1.18009770	      0.45908572	     -0.03934748	      0.04872965	      0.45945990	     -0.23798516	     -0.13255347	     -0.03635990	      0.13273885	     -0.73210367	      1.30551692	     -0.00359960	     -0.24340656	     -1.19311164	      0.71804955	     -0.27561273	     -0.11574746	      1.77023106	     -0.44552024	     -0.30558727	      0.00826537	      1.94360199	     -0.01102964	     -0.00300090	      0.01562919
     11.53280867	      2.73192877	     -0.02670471	     -0.30753787	      3.11259423	      1.17937236	      0.45834012	     -0.03850347	      0.04806393	      0.45505866	     -0.23105407	     -0.16052685	     -0.03588795	      0.14620631	     -0.69543560	      1.29409085	      0.00017355	     -0.25484034	     -1.18953355	      0.73251088	     -0.32051458	     -0.11471302	      1.77982878	     -0.47366367	     -0.29878184	      0.01291570	      1.95514930	     -0.00005097	     -0.00263252	      0.03111342
     11.56614167	      2.72613451	     -0.02479486	     -0.30486325	      3.11056619	      1.17906984	      0.45894375	     -0.03715175	      0.04847204	      0.45151060	     -0.22251161	     -0.18502137	     -0.03542490	      0.16649615	     -0.64075634	      1.28287365	     -0.00470247	     -0.26243022	     -1.16945668	      0.74588782	     -0.34467427	     -0.11322522	      1.80018678	     -0.49550024	     -0.30091474	      0.00177799	      1.95106893	      0.00606117	      0.00736741	      0.03178869
     11.59947467	      2.71542734	     -0.02291721	     -0.30295658	      3.10946000	      1.17892047	      0.46047973	     -0.03458505	      0.05035832	      0.44651383	     -0.21448399	     -0.19649213	     -0.03386462	      0.19065613	     -0.60429888	      1.27253273	     -0.00766543	     -0.26612873	     -1.14597363	      0.75024114	     -0.34479144	     -0.11143189	      1.82423552	     -0.52399192	     -0.31346461	     -0.00305718	      1.95654062	      0.00302607	      0.00074394	      0.02152168
     11.63280767	      2.71059625	     -0.02123073	     -0.29781773	      3.10892782	      1.17854203	      0.46196456	     -0.03030884	      0.05073114	      0.43595481	     -0.21122073	     -0.20451619	     -0.03284061	      0.20866860	     -0.58606668	      1.26333451	      0.00009481	     -0.25998368	     -1.13549338	      0.74240529	     -0.34442914	     -0.10983305	      1.85148153	     -0.56253449	     -0.31798181	      0.00458145	      1.95642077	     -0.00417553	     -0.01057022	      0.01746652
     11.66614067	      2.71131819	     -0.02014527	     -0.29241917	      3.10875728	      1.17805317	      0.46300399	     -0.02684478	      0.05194553	      0.42322472	     -0.20912678	     -0.21244880	     -0.03072385	      0.21948342	     -0.56436632	      1.26158120	      0.00158706	     -0.25279213	     -1.13918284	      0.72710546	     -0.36649553	     -0.10844042	      1.87585505	     -0.60022415	     -0.31551271	      0.01008160	      1.95553606	     -0.00448689	      0.00245664	      0.02018126
     11.69947367	      2.71342144	     -0.02235829	     -0.29136838	      3.10926378	      1.17781551	      0.46363148	     -0.02083939	      0.05244298	      0.41391973	     -0.20533207	     -0.21402569	     -0.02784346	      0.22356392	     -0.53349578	      1.26918762	     -0.01281758	     -0.25498556	     -1.14160393	      0.71830093	     -0.40617728	     -0.10648384	      1.89419184	     -0.61803740	     -0.32049053	     -0.01052996	      1.95850788	      0.00239202	      0.00862091	      0.02202939
     11.73280667	      2.71168915	     -0.02559621	     -0.29175934	      3.11038249	      1.17789207	      0.46427357	     -0.01456967	      0.05175638	      0.40469778	     -0.20066663	     -0.20629610	     -0.02483534	      0.22800014	     -0.50863316	      1.27168184	     -0.02068023	     -0.26220237	     -1.12878592	      0.72293489	     -0.44368856	     -0.10389593	      1.91713752	     -0.62856604	     -0.33245852	     -0.01405506	      1.95370671	      0.00880754	     -0.00501549	      0.02098726
     11.76613967	      2.69764595	     -0.02942995	     -0.28849048	      3.11185282	      1.17819209	      0.46492410	     -0.01031955	      0.05251107	      0.39234985	     -0.20125223	     -0.18935115	     -0.01968403	      0.23960375	     -0.49731197	      1.25848632	     -0.00917602	     -0.27752172	     -1.10572557	      0.73573829	     -0.45481446	     -0.10064305	      1.94355202	     -0.63929153	     -0.34552105	      0.00498225	      1.95488151	      0.00826569	      0.00212021	      0.02182362
     11.79947267	      2.67592370	     -0.03048860	     -0.28208293	      3.11341192	      1.17869356	      0.46519994	     -0.01305509	      0.05252756	      0.37696208	     -0.20250729	     -0.17024443	     -0.00881818	      0.25778536	     -0.48150045	      1.24037709	     -0.01207900	     -0.30580173	     -1.08523279	      0.74041263	     -0.44890696	     -0.09730780	      1.94741256	     -0.64861727	     -0.34750300	      0.01195975	      1.95111800	      0.00384518	      0.00828963	      0.01802685
     11.83280567	      2.66222001	     -0.03514261	     -0.28313180	      3.11585621	      1.17929513	      0.46452616	     -0.01196037	      0.05007341	      0.36955722	     -0.19788818	     -0.14341546	      0.01406924	      0.26609075	     -0.45540670	      1.23663100	     -0.01215611	     -0.33781497	     -1.08222196	      0.73467147	     -0.46714254	     -0.09430900	      1.96041590	     -0.65808847	     -0.33099645	      0.01163777	      1.94986831	     -0.00397730	     -0.01086969	      0.00549025
     11.86613867	      2.64698912	     -0.04537116	     -0.28961347	      3.11929547	      1.18000458	      0.46331419	     -0.00598595	      0.04764586	      0.36506469	     -0.18683387	     -0.10662778	      0.01954690	      0.26572489	     -0.44683136	      1.24203708	     -0.00688992	     -0.37866486	     -1.09315500	      0.71926815	     -0.49389001	     -0.09136091	      1.96219903	     -0.66298200	     -0.31341304	     -0.00333783	      1.94898571	     -0.00715638	      0.00241111	      0.00231385
     11.89947167	      2.62917122	     -0.05041770	     -0.29338433	      3.12199738	      1.18072383	      0.46275519	     -0.00632706	      0.04504947	      0.35727165	     -0.17650390	     -0.07138423	      0.02632833	      0.27404951	     -0.44522457	      1.23677255	     -0.00416673	     -0.41442036	     -1.09459149	      0.69664874	     -0.51600959	     -0.08865734	      1.96710021	     -0.66843769	     -0.29609487	     -0.01766167	      1.94279908	     -0.00263841	      0.00914345	      0.01684795
     11.93280467	      2.60954578	     -0.05308221	     -0.29526160	      3.12347558	      1.18148917	      0.46301279	     -0.00621873	      0.04112673	      0.35016992	     -0.16642231	     -0.04431397	      0.02718436	      0.28794619	     -0.43609008	      1.22023237	     -0.00348008	     -0.44338625	     -1.07977701	      0.68305673	     -0.52235035	     -0.08578399	      1.97677200	     -0.67203637	     -0.29253358	     -0.00888645	      1.94377316	      0.00040276	     -0.00885270	      0.02636088
     11.96613767	      2.58414932	     -0.06308069	     -0.30005118	      3.12469322	      1.18238542	      0.46417946	      0.00661077	      0.04283117	      0.34711616	     -0.15084469	     -0.00713464	      0.03203385	      0.30056363	     -0.43808676	      1.20768657	     -0.00538256	     -0.47691807	     -1.06397297	      0.68758998	     -0.51277965	     -0.08240721	      1.97692977	     -0.65797915	     -0.30345542	     -0.00366438	      1.93345714	     -0.00783336	     -0.00032257	      0.01541961
     11.99947067	      2.56941007	     -0.07252482	     -0.30696026	      3.12558516	      1.18310170	      0.46611768	      0.02452311	      0.04104862	      0.34531899	     -0.13238806	      0.02695666	      0.03389877	      0.31064652	     -0.45029922	      1.20436082	     -0.00746787	     -0.49599218	     -1.05739988	      0.69024107	     -0.50612080	     -0.07900823	      1.98460437	     -0.64201561	     -0.30611187	      0.00839317	      1.92930464	     -0.01315098	      0.00452665	      0.00171776
     12.03280367	      2.56316217	     -0.07012288	     -0.31402777	      3.12565611	      1.18368961	      0.46897297	      0.02787488	      0.03927490	      0.34756864	     -0.12339803	      0.05322544	      0.03499421	      0.33149960	     -0.46431982	      1.20655554	     -0.02111266	     -0.49485046	     -1.05977443	      0.66600945	     -0.50594240	     -0.07734588	      1.98776443	     -0.63845123	     -0.28148077	      0.01571548	      1.92679108	      0.00066924	     -0.01104393	      0.01103719
     12.06613667	      2.55540322	     -0.07314278	     -0.32056902	      3.12620762	      1.18416628	      0.47148866	      0.03731990	      0.04057812	      0.34693051	     -0.11329766	      0.08038371	      0.03685403	      0.34619508	     -0.47915481	      1.20985752	     -0.02131146	     -0.49597940	     -1.07396272	      0.63284502	     -0.49834203	     -0.07587770	      1.99119039	     -0.63186125	     -0.26224813	     -0.00625133	      1.92031067	      0.01248081	      0.00434126	      0.02923655
     12.09946967	      2.54144630	     -0.07217453	     -0.33225007	      3.12708577	      1.18486155	      0.47419016	      0.03923955	      0.04022998	      0.35459914	     -0.10312230	      0.11780905	      0.03771070	      0.36554114	     -0.49741988	      1.21495816	     -0.02488520	     -0.49886749	     -1.07762030	      0.60153042	     -0.47887391	     -0.07430428	      1.99710147	     -0.63798210	     -0.26748548	     -0.01703046	      1.91418810	      0.01326750	      0.01054391	      0.03067657
     12.13280267	      2.52607121	     -0.07483100	     -0.33776494	      3.12808037	      1.18538063	      0.47561755	      0.04327377	      0.04049890	      0.35763324	     -0.09827683	      0.14659528	      0.03859330	      0.37614352	     -0.50725259	      1.21244944	     -0.02413252	     -0.51129829	     -1.07064043	      0.58764364	     -0.45255089	     -0.07271002	      1.99877801	     -0.64236382	     -0.27780889	     -0.01304589	      1.90100859	      0.00203303	     -0.01245752	      0.02291615
     12.16613567	      2.50811703	     -0.07761336	     -0.33700431	      3.12949805	      1.18555771	      0.47611134	      0.04193675	      0.04053986	      0.35404852	     -0.09989587	      0.17380681	      0.03962573	      0.38220356	     -0.52705417	      1.20720728	     -0.02601342	     -0.53386913	     -1.06146811	      0.58822003	     -0.42890282	     -0.07096848	      2.00548527	     -0.63233172	     -0.28279079	     -0.01855904	      1.89598176	     -0.00161759	      0.00090992	      0.02047396
     12.19946867	      2.49683340	     -0.08325534	     -0.33872230	      3.13234624	      1.18567066	      0.47574070	      0.04016540	      0.03889298	      0.35176478	     -0.10260285	      0.20511181	      0.04021364	      0.37643595	     -0.55849511	      1.21503762	     -0.02280783	     -0.56172586	     -1.06046032	      0.59461256	     -0.42591866	     -0.06947548	      2.00432717	     -0.61214083	     -0.27340326	     -0.01004684	      1.89318066	      0.00567938	      0.00911946	      0.02027164
     12.23280167	      2.48989010	     -0.09010621	     -0.34434879	      3.13653489	      1.18587543	      0.47497501	      0.03834338	      0.03288008	      0.35081591	     -0.10318745	      0.23974688	      0.04013933	      0.36282012	     -0.58598370	      1.24083747	     -0.02425306	     -0.59499836	     -1.06761753	      0.59226312	     -0.43248463	     -0.06822586	      2.00814258	     -0.58350095	     -0.26052771	     -0.00997788	      1.88736835	      0.01227563	     -0.00727385	      0.02039999
     12.26613467	      2.47522393	     -0.09615731	     -0.35085524	      3.14142940	      1.18626660	      0.47470083	      0.03312957	      0.02772651	      0.34937708	     -0.10410409	      0.28141442	      0.04001129	      0.35087278	     -0.60311169	      1.26329367	     -0.01882577	     -0.63004173	     -1.07610300	      0.57263297	     -0.42190567	     -0.06730749	      2.00616022	     -0.56385531	     -0.25573652	     -0.00476173	      1.88487213	      0.00592390	      0.00030723	      0.02190401
     12.29946767	      2.45487439	     -0.10199381	     -0.35606158	      3.14639158	      1.18677004	      0.47538244	      0.02864742	      0.02509034	      0.34563712	     -0.10601272	      0.32703401	      0.03993348	      0.34202370	     -0.61424005	      1.27601929	     -0.00907743	     -0.66170474	     -1.07678735	      0.54514420	     -0.39262832	     -0.06663734	      2.01102777	     -0.55899851	     -0.25580317	      0.01625286	      1.88081286	     -0.01258045	      0.00937250	      0.02291730
     12.33280067	      2.43967677	     -0.10501965	     -0.36199531	      3.15079496	      1.18729216	      0.47747787	      0.02646310	      0.01758967	      0.34235066	     -0.10876444	      0.37363268	      0.03866377	      0.33911345	     -0.63154427	      1.28432103	      0.00145225	     -0.67725660	     -1.07066951	      0.52512627	     -0.35643253	     -0.06581524	      2.00876319	     -0.55193434	     -0.25687755	      0.01040932	      1.87793034	     -0.01886079	     -0.00830099	      0.01943001
     12.36613367	      2.42827812	     -0.10862764	     -0.36955400	      3.15422285	      1.18760394	      0.48082055	      0.02868316	      0.01638560	      0.34094308	     -0.11045753	      0.42251553	      0.03749877	      0.34062786	     -0.65874064	      1.29838076	      0.00741954	     -0.68319807	     -1.07286106	      0.52122210	     -0.33943247	     -0.06500238	      2.01232919	     -0.54555809	     -0.25017885	      0.00293659	      1.87633149	     -0.00506898	     -0.00782935	      0.01144396
     12.39946667	      2.42237974	     -0.10831475	     -0.37463526	      3.15574661	      1.18762525	      0.48480348	      0.03254767	      0.01676123	      0.33962590	     -0.11564804	      0.46129650	      0.03554184	      0.35136710	     -0.68417180	      1.31476628	      0.00169824	     -0.67773389	     -1.08605629	      0.52491358	     -0.33594470	     -0.06416780	      2.00668752	     -0.54484279	     -0.23957900	      0.01242168	      1.87684387	      0.00421460	      0.01060081	      0.00887211
     12.43279967	      2.41736282	     -0.10376259	     -0.37491957	      3.15540289	      1.18746839	      0.48864163	      0.03549554	      0.01650265	      0.33686559	     -0.12476702	      0.48777276	      0.03274214	      0.37017417	     -0.70509985	      1.32478632	     -0.01633489	     -0.66736905	     -1.10204276	      0.52083852	     -0.33021850	     -0.06363960	      2.00650733	     -0.54149261	     -0.23918892	      0.01065266	      1.88183914	      0.00197616	     -0.00070473	      0.01424427
     12.46613267	      2.40555294	     -0.10319656	     -0.37502096	      3.15452123	      1.18752580	      0.49152432	      0.04105412	      0.02019870	      0.34022618	     -0.13662842	      0.51443447	      0.03020481	      0.38403706	     -0.72986983	      1.32007765	     -0.02391590	     -0.66273352	     -1.11520325	      0.50284687	     -0.30991339	     -0.06319730	      2.00298893	     -0.53549969	     -0.25560956	     -0.00352764	      1.88078249	     -0.00399363	     -0.00778624	      0.01577666
     12.49946567	      2.38761360	     -0.10247106	     -0.37833469	      3.15371715	      1.18780713	      0.49355134	      0.03929150	      0.03002564	      0.35184659	     -0.14701736	      0.54726001	      0.02873250	      0.39527891	     -0.76421901	      1.30167402	     -0.01740180	     -0.66008621	     -1.12245225	      0.47242801	     -0.28768609	     -0.06321597	      2.00134546	     -0.53880372	     -0.27334260	     -0.00987762	      1.87304635	      0.00086241	      0.00512236	      0.00797945
     12.53279867	      2.37995780	     -0.10508639	     -0.37915381	      3.15333956	      1.18796616	      0.49363796	      0.04289327	      0.02973700	      0.35821289	     -0.15123384	      0.56153331	      0.02567803	      0.39504978	     -0.79391872	      1.29593682	     -0.02278459	     -0.66613651	     -1.12537979	      0.45143675	     -0.26704884	     -0.06289767	      1.99944030	     -0.54067342	     -0.28429487	     -0.01350614	      1.87455862	      0.01009963	      0.00468084	      0.00347264
     12.56613167	      2.38237936	     -0.10543934	     -0.38144441	      3.15330266	      1.18798221	      0.49294356	      0.04337748	      0.02718016	      0.36530814	     -0.15367364	      0.56606762	      0.02359599	      0.39263777	     -0.82184464	      1.29904056	     -0.02684033	     -0.66964425	     -1.13314179	      0.44979469	     -0.26325443	     -0.06279973	      1.99580670	     -0.54221756	     -0.26716867	     -0.00721072	      1.87894140	      0.01411321	     -0.01381017	      0.01135447
     12.59946467	      2.38158935	     -0.10492291	     -0.38723478	      3.15395545	      1.18784120	      0.49232754	      0.03860321	      0.02704208	      0.37206820	     -0.14733200	      0.57689308	      0.01909436	      0.38832528	     -0.85673468	      1.30582254	     -0.02281405	     -0.67738994	     -1.14915980	      0.46464758	     -0.26691793	     -0.06253116	      1.99075881	     -0.53752057	     -0.24581665	     -0.00946424	      1.88649698	      0.00671247	      0.00742795	      0.02014204
     12.63279767	      2.37716733	     -0.10791193	     -0.39525466	      3.15536999	      1.18779376	      0.49126018	      0.03574909	      0.02539120	      0.37911108	     -0.13490163	      0.59275918	      0.01936286	      0.37857746	     -0.88877553	      1.32208472	     -0.02402372	     -0.69835486	     -1.15936012	      0.48380734	     -0.26226742	     -0.06212261	      1.98762703	     -0.52847127	     -0.23995723	     -0.01475624	      1.88961925	     -0.00468064	      0.00830130	      0.02176677
     12.66613067	      2.37229850	     -0.10872036	     -0.40131094	      3.15677856	      1.18788377	      0.48986809	      0.02971447	      0.01890277	      0.38729016	     -0.12898233	      0.60285463	      0.01463877	      0.36991587	     -0.91347186	      1.32677470	     -0.01934914	     -0.71604869	     -1.15473016	      0.48908463	     -0.24366323	     -0.06203232	      1.98564483	     -0.52764268	     -0.24327634	     -0.00489163	      1.88563307	     -0.00782416	     -0.01489014	      0.02334639
     12.69946367	      2.36394392	     -0.10982386	     -0.40186996	      3.15762640	      1.18783192	      0.48850678	      0.02297321	      0.01798420	      0.39253061	     -0.13186903	      0.60940677	      0.01132556	      0.36499067	     -0.93408476	      1.32188176	     -0.01496379	     -0.73399708	     -1.14463443	      0.47998895	     -0.22797757	     -0.06214860	      1.98418408	     -0.53123749	     -0.24499168	      0.01165483	      1.88581634	     -0.00573761	      0.00343128	      0.02809360
     12.73279667	      2.36097205	     -0.10963866	     -0.40154376	      3.15760809	      1.18752486	      0.48818485	      0.01905152	      0.02398607	      0.39704970	     -0.13905107	      0.61833064	      0.01747403	      0.37105945	     -0.95781571	      1.31976203	     -0.01091266	     -0.74064562	     -1.14186903	      0.47123562	     -0.23949930	     -0.06271988	      1.98088364	     -0.52806306	     -0.23707742	      0.01354816	      1.89207987	     -0.00674963	      0.00503503	      0.02814724
     12.76612967	      2.36420262	     -0.10495669	     -0.40181487	      3.15675958	      1.18690969	      0.48949177	      0.01873483	      0.02363026	      0.40114523	     -0.14971466	      0.62521103	      0.00719656	      0.38604678	     -0.98932341	      1.32562315	     -0.01252589	     -0.73195604	     -1.14944123	      0.47331834	     -0.25832679	     -0.06309421	      1.97823734	     -0.52192583	     -0.23821489	     -0.00342254	      1.90214165	     -0.01036877	     -0.00725833	      0.02408991
     12.79946267	      2.36501698	     -0.10261346	     -0.39936301	      3.15556467	      1.18614501	      0.49180731	      0.02501438	      0.02464146	      0.40370113	     -0.16887845	      0.63025591	     -0.01377282	      0.40073348	     -1.01562487	      1.33285547	     -0.01835857	     -0.72185742	     -1.15993283	      0.48820930	     -0.26632103	     -0.06322346	      1.97649368	     -0.52999530	     -0.24499606	     -0.00199093	      1.89800555	     -0.01092035	      0.00075038	      0.02393079
     12.83279567	      2.36469686	     -0.09863044	     -0.39356690	      3.15417158	      1.18539488	      0.49516893	      0.02970166	      0.02940512	      0.39993150	     -0.19026771	      0.64277050	     -0.01387066	      0.42605123	     -1.02796850	      1.32627576	     -0.01923573	     -0.70174091	     -1.15841948	      0.50457164	     -0.27030487	     -0.06359975	      1.97526279	     -0.55355244	     -0.24987215	      0.01862288	      1.89604361	     -0.00125757	      0.00413864	      0.02533676
     12.86612867	      2.35841000	     -0.09482878	     -0.38914825	      3.15348207	      1.18492722	      0.49934240	      0.03198392	      0.03631530	      0.38988288	     -0.20090234	      0.66695716	     -0.01074430	      0.45038698	     -1.03158763	      1.31523211	     -0.02064973	     -0.68194573	     -1.14206171	      0.51241639	     -0.27293901	     -0.06408636	      1.97470698	     -0.56767421	     -0.26739812	     -0.00032506	      1.91154240	      0.01160765	     -0.00096344	      0.01741487
     12.89946167	      2.35399703	     -0.09200125	     -0.39100462	      3.15397196	      1.18498774	      0.50349533	      0.03599522	      0.03763940	      0.38395612	     -0.20551935	      0.69335541	     -0.02081105	      0.46285159	     -1.03272005	      1.31257365	     -0.02167617	     -0.66266861	     -1.12160009	      0.51156735	     -0.27695844	     -0.06443837	      1.97536586	     -0.57603583	     -0.28346195	     -0.02014645	      1.90697848	      0.01138608	     -0.00069788	      0.00452971
     12.93279467	      2.35657078	     -0.08749113	     -0.39340794	      3.15496850	      1.18511251	      0.50676453	      0.03705652	      0.03643011	      0.37842445	     -0.20997213	      0.71758273	     -0.02073710	      0.47217256	     -1.03428592	      1.31534887	     -0.02065971	     -0.64142135	     -1.11431183	      0.50623331	     -0.29185890	     -0.06523890	      1.97450963	     -0.59102185	     -0.27508901	      0.00467821	      1.89834059	      0.00364939	     -0.00220712	      0.00466340
     12.96612767	      2.35653695	     -0.08681303	     -0.39250151	      3.15625911	      1.18513271	      0.50825252	      0.03645320	      0.03573568	      0.37063098	     -0.21410395	      0.73265222	     -0.02009457	      0.46742548	     -1.03510686	      1.32019849	     -0.02161582	     -0.63430971	     -1.12299957	      0.50692203	     -0.30533662	     -0.06587814	      1.97514393	     -0.58981871	     -0.26277560	      0.00423947	      1.92398676	      0.00286358	      0.00377700	      0.01578611
     12.99946067	      2.35781610	     -0.08668072	     -0.39130887	      3.15726388	      1.18547388	      0.50794015	      0.03266291	      0.03413174	      0.36689791	     -0.21457655	      0.73464322	     -0.01773032	      0.45386935	     -1.02992744	      1.31590958	     -0.01820774	     -0.62992564	     -1.12512556	      0.51880485	     -0.32162516	     -0.06641545	      1.97696426	     -0.58251805	     -0.24921910	     -0.00436411	      1.92409466	      0.00740161	     -0.00006976	      0.01420545
     13.03279367	      2.36120474	     -0.08636289	     -0.38878782	      3.15752714	      1.18611887	      0.50573516	      0.02722611	      0.03052104	      0.36694712	     -0.21229091	      0.72138857	     -0.01047599	      0.43573987	     -1.01894093	      1.30012301	     -0.01715116	     -0.62662417	     -1.10661429	      0.53979960	     -0.33575321	     -0.06666800	      1.97857470	     -0.58377448	     -0.24690827	     -0.00231663	      1.90801028	      0.00794986	     -0.00423589	      0.00132048
     13.06612667	      2.36591069	     -0.08721930	     -0.38186301	      3.15672761	      1.18663289	      0.50183792	      0.02226564	      0.03021768	      0.36650364	     -0.21192580	      0.69327080	      0.00595664	      0.41620642	     -1.00768331	      1.27436637	     -0.01790009	     -0.62443736	     -1.07982937	      0.56152329	     -0.34635692	     -0.06690492	      1.98032119	     -0.59859928	     -0.25706713	      0.01711642	      1.92681128	      0.00102314	     -0.00067449	      0.00128229
     13.09945967	      2.37613728	     -0.08509444	     -0.37233135	      3.15456488	      1.18695639	      0.49737135	      0.01563376	      0.03496352	      0.36568623	     -0.21216532	      0.65148006	      0.02672467	      0.40272217	     -1.00062503	      1.24688630	     -0.01917077	     -0.61262392	     -1.06442783	      0.57339232	     -0.36191276	     -0.06764400	      1.98234490	     -0.60989256	     -0.25970061	      0.00851704	      1.92815519	     -0.00975934	     -0.00354618	      0.01375898
     13.13279267	      2.39771143	     -0.07596528	     -0.36796635	      3.15155812	      1.18726545	      0.49340058	      0.00641840	      0.02932064	      0.37052536	     -0.20619897	      0.59451230	      0.02317584	      0.39230465	     -0.99757685	      1.23057300	     -0.01948951	     -0.58087783	     -1.06599057	      0.57393600	     -0.37410533	     -0.06810255	      1.98449295	     -0.61743186	     -0.26881118	     -0.01362822	      1.91465419	     -0.01185667	     -0.00040921	      0.01821964
     13.16612567	      2.42168179	     -0.07461258	     -0.36581398	      3.14847622	      1.18751826	      0.48948805	      0.00566126	      0.03768237	      0.37750178	     -0.19612848	      0.53478114	      0.02974759	      0.37509207	     -0.98075017	      1.22907971	     -0.02178742	     -0.55315519	     -1.07755251	      0.57272304	     -0.39085963	     -0.06930550	      1.98349428	     -0.62616262	     -0.26885871	     -0.01004463	      1.92369232	     -0.00472849	     -0.00492987	      0.01547969
     13.19945867	      2.45366976	     -0.07384712	     -0.36105860	      3.14517281	      1.18773923	      0.48606599	      0.01247563	      0.03681027	      0.38035524	     -0.18905025	      0.46227059	      0.02760610	      0.35454729	     -0.95373280	      1.22540133	     -0.02307260	     -0.51619064	     -1.07007624	      0.57787717	     -0.38512908	     -0.06989166	      1.98894283	     -0.62738006	     -0.27017054	     -0.00649461	      1.93254522	     -0.00003910	      0.00380159	      0.01988798
     13.23279167	      2.48386262	     -0.07202165	     -0.35766473	      3.14192989	      1.18799382	      0.48412458	      0.01880818	      0.04315630	      0.38160224	     -0.17977131	      0.40053854	      0.03224403	      0.34064411	     -0.92990893	      1.21887122	     -0.02510032	     -0.47478556	     -1.03845342	      0.58902279	     -0.38033335	     -0.07104987	      1.98474916	     -0.62914578	     -0.26409772	      0.00343172	      1.91547607	     -0.00217991	     -0.00063147	      0.02427414
     13.26612467	      2.51293198	     -0.06790500	     -0.35836295	      3.13919418	      1.18794360	      0.48324756	      0.02353357	      0.04344074	      0.38233135	     -0.16407208	      0.34921227	      0.03083611	      0.33069458	     -0.91301390	      1.21763485	     -0.02345441	     -0.43128094	     -1.00624391	      0.60403937	     -0.38073342	     -0.07161733	      1.98971590	     -0.63563020	     -0.28027654	      0.01252948	      1.93045611	     -0.00312822	      0.00020842	      0.02328114
     13.29945767	      2.54015778	     -0.06603797	     -0.35601600	      3.13649916	      1.18753294	      0.48191672	      0.02843115	      0.04710916	      0.38225260	     -0.15521925	      0.29523351	      0.03362767	      0.31908326	     -0.88110307	      1.22422212	     -0.02448061	     -0.39819963	     -1.00058625	      0.61541072	     -0.39382576	     -0.07274108	      1.98328109	     -0.64272821	     -0.28676008	      0.00799146	      1.92606446	      0.00020964	      0.00005188	      0.02442435
     13.33279067	      2.56884810	     -0.06111685	     -0.34782348	      3.13349257	      1.18673232	      0.47976582	      0.02796649	      0.04547734	      0.38144651	     -0.15968620	      0.22962287	      0.03241959	      0.30695490	     -0.83277748	      1.22947999	     -0.02465071	     -0.36831323	     -1.01355505	      0.61733072	     -0.41283896	     -0.07411706	      1.98451168	     -0.64931499	     -0.28069930	     -0.01280698	      1.91212262	      0.00854682	      0.00095976	      0.03040088
     13.36612367	      2.59092392	     -0.06010217	     -0.33827937	      3.13125477	      1.18581677	      0.47704755	      0.02761271	      0.04709199	      0.37948244	     -0.16706370	      0.17276830	      0.03394179	      0.29083103	     -0.79145984	      1.23253726	     -0.02147998	     -0.35220594	     -1.01979259	      0.61899367	     -0.43323094	     -0.07578984	      1.97981841	     -0.65811033	     -0.27949905	     -0.01553169	      1.92967584	      0.01155660	      0.00293685	      0.02800602
     13.39945667	      2.60950683	     -0.06079929	     -0.32929245	      3.12989695	      1.18514364	      0.47428302	      0.02902630	      0.04571367	      0.37799492	     -0.17707263	      0.12727299	      0.03438283	      0.27190238	     -0.76779507	      1.23230334	     -0.02241711	     -0.34477780	     -0.99807945	      0.62973252	     -0.44520371	     -0.07712481	      1.97574878	     -0.65830090	     -0.28307093	     -0.00800840	      1.92611108	      0.00169942	      0.00274248	      0.01828312
     13.43278967	      2.62583927	     -0.06016889	     -0.31823446	      3.12871252	      1.18450306	      0.47167689	      0.02688181	      0.04505648	      0.37295755	     -0.18897261	      0.08240915	      0.03446203	      0.25329312	     -0.74289538	      1.22587195	     -0.01703444	     -0.33695629	     -0.96677664	      0.64815565	     -0.45488459	     -0.07860012	      1.97303398	     -0.64324536	     -0.28386516	     -0.01765602	      1.90989017	     -0.00616253	     -0.00389873	      0.01282132
     13.46612267	      2.64311429	     -0.05913668	     -0.30970415	      3.12766839	      1.18363215	      0.46890839	      0.02098545	      0.04574774	      0.36876924	     -0.19708595	      0.03503532	      0.03548550	      0.23149441	     -0.69873222	      1.23113185	     -0.01367115	     -0.32932893	     -0.95956569	      0.66900267	     -0.47133682	     -0.08011926	      1.96692230	     -0.63396111	     -0.29059896	     -0.00264289	      1.92893544	     -0.00091433	     -0.00240440	      0.01113063
     13.49945567	      2.66675100	     -0.05779332	     -0.30601674	      3.12702397	      1.18261674	      0.46615702	      0.01538816	      0.04491936	      0.36811477	     -0.20073505	     -0.01118569	      0.03572291	      0.20368833	     -0.64920295	      1.25225986	     -0.01096216	     -0.31538349	     -0.97860352	      0.68664135	     -0.49200041	     -0.08169104	      1.96157243	     -0.62843507	     -0.29241029	      0.01924070	      1.92538180	      0.00603740	      0.00194747	      0.01184351
     13.53278867	      2.68969237	     -0.05180908	     -0.30558516	      3.12681707	      1.18169776	      0.46434367	      0.00415618	      0.04479535	      0.36874652	     -0.20135810	     -0.04483431	      0.03627612	      0.18025949	     -0.62756796	      1.27460978	     -0.00934927	     -0.29186446	     -0.99207821	      0.69346424	     -0.49995888	     -0.08351822	      1.95518429	     -0.61737000	     -0.29235451	      0.00355460	      1.91020061	      0.00656627	      0.00008495	      0.01615650
     13.56612167	      2.71162305	     -0.04320531	     -0.30422253	      3.12642141	      1.18087771	      0.46284156	     -0.01050419	      0.04579868	      0.36886789	     -0.20211621	     -0.07735111	      0.03663250	      0.15813421	     -0.61631704	      1.28664246	     -0.00535520	     -0.26087894	     -0.98167617	      0.69222353	     -0.49035554	     -0.08546231	      1.94713834	     -0.61313559	     -0.29725272	     -0.01091303	      1.92974371	      0.00050832	     -0.00281116	      0.01913531
     13.59945467	      2.73688723	     -0.04003331	     -0.30180655	      3.12552154	      1.18010480	      0.46066094	     -0.01674777	      0.04890105	      0.37163942	     -0.20449104	     -0.11881935	      0.03741003	      0.12567469	     -0.58569259	      1.29498808	      0.00151597	     -0.22997745	     -0.96317987	      0.69602665	     -0.47643449	     -0.08748768	      1.93893777	     -0.61331670	     -0.29970372	     -0.00967178	      1.92972713	     -0.01071041	     -0.00047820	      0.01357756
     13.63278767	      2.76075631	     -0.04161952	     -0.30363739	      3.12477184	      1.17927966	      0.45836886	     -0.01704300	      0.05067570	      0.37880076	     -0.20233939	     -0.15132758	      0.03830667	      0.08906416	     -0.56411957	      1.31332911	     -0.00261882	     -0.20657014	     -0.96053934	      0.70785969	     -0.46339519	     -0.08863942	      1.92104021	     -0.60926549	     -0.31640359	     -0.00861903	      1.92127830	     -0.01060977	      0.00590519	      0.00531996
     13.66612067	      2.78202428	     -0.03965463	     -0.30447787	      3.12352971	      1.17821666	      0.45672398	     -0.02239647	      0.05157171	      0.38462837	     -0.20213318	     -0.17757172	      0.03887408	      0.06041031	     -0.56312441	      1.33196156	     -0.01338376	     -0.18268823	     -0.97730316	      0.71661039	     -0.45835147	     -0.08960653	      1.89420896	     -0.59974050	     -0.33655118	     -0.01529538	      1.93467214	      0.00366809	     -0.00180993	      0.01413890
     13.69945367	      2.80509352	     -0.03591221	     -0.30181335	      3.12148609	      1.17719129	      0.45561282	     -0.02643533	      0.05213532	      0.38898207	     -0.20757321	     -0.20766784	      0.03865538	      0.03638138	     -0.55744575	      1.34062841	     -0.00815389	     -0.15166532	     -0.99573223	      0.72031305	     -0.46693156	     -0.09103754	      1.86793600	     -0.58631365	     -0.33984555	     -0.01024751	      1.92747537	      0.00800834	     -0.00524395	      0.03028484
     13.73278667	      2.81766045	     -0.03465774	     -0.30246394	      3.11981034	      1.17672348	      0.45501047	     -0.02696155	      0.05335437	      0.39723712	     -0.20965062	     -0.22687529	      0.03878888	      0.02168044	     -0.55074934	      1.34537030	     -0.00659814	     -0.13383365	     -0.99894281	      0.71915886	     -0.47108597	     -0.09191816	      1.84148912	     -0.56853174	     -0.35285419	     -0.00590569	      1.93463817	     -0.00148406	      0.01288191	      0.02765458
     13.76611967	      2.82070461	     -0.03461261	     -0.30381475	      3.11860755	      1.17675083	      0.45456261	     -0.02664580	      0.05313953	      0.40662704	     -0.21194313	     -0.23880028	      0.03856265	      0.01648546	     -0.54082576	      1.34518056	     -0.01419218	     -0.13113487	     -0.98976364	      0.71181699	     -0.46214692	     -0.09264198	      1.82164409	     -0.55557047	     -0.36810921	     -0.00034127	      1.93869818	     -0.01042784	      0.00128651	      0.01406256
     13.79945267	      2.81753262	     -0.03629417	     -0.30359647	      3.11787933	      1.17688241	      0.45412677	     -0.02537565	      0.05223254	      0.41307333	     -0.21696250	     -0.24604739	      0.03811285	      0.01760587	     -0.53097335	      1.34275091	     -0.00701720	     -0.13501655	     -0.98946629	      0.70268070	     -0.44572508	     -0.09338724	      1.81036352	     -0.55263679	     -0.37427678	      0.01209289	      1.93550235	     -0.00721318	     -0.00967987	      0.01069401
     13.83278567	      2.80971225	     -0.03756964	     -0.30550001	      3.11782712	      1.17702108	      0.45417232	     -0.02599290	      0.05165653	      0.41798599	     -0.21983519	     -0.24290411	      0.03781312	      0.02544090	     -0.52894318	      1.34492264	      0.01030110	     -0.14101914	     -1.00517971	      0.69654988	     -0.43499514	     -0.09365037	      1.79723346	     -0.55198508	     -0.37588324	      0.01243567	      1.94556337	      0.00540625	      0.00846575	      0.01937896
     13.86611867	      2.80703021	     -0.03564046	     -0.31060539	      3.11805468	      1.17728552	      0.45482174	     -0.02797523	      0.04919225	      0.42456572	     -0.22106559	     -0.23568727	      0.03649112	      0.03425309	     -0.52102282	      1.35190249	      0.01580524	     -0.14247982	     -1.02114358	      0.69634256	     -0.44254053	     -0.09393743	      1.78228323	     -0.54838282	     -0.36746683	      0.00021551	      1.93990380	      0.00977301	      0.00138011	      0.02729378
     13.89945167	      2.80409512	     -0.03454923	     -0.31602267	      3.11846529	      1.17765802	      0.45572391	     -0.02730643	      0.04757229	      0.43128946	     -0.22307069	     -0.22611580	      0.03539507	      0.04219884	     -0.51118347	      1.35883646	      0.00480565	     -0.14701350	     -1.02718238	      0.70151245	     -0.45092068	     -0.09380438	      1.76560673	     -0.54007241	     -0.36690141	     -0.01511431	      1.95061555	      0.00034362	     -0.00930091	      0.02704455
     13.93278467	      2.79941596	     -0.03337790	     -0.31689471	      3.11871519	      1.17806715	      0.45667310	     -0.02675838	      0.04674024	      0.43410682	     -0.22952624	     -0.21840814	      0.03379618	      0.04934688	     -0.50772064	      1.35626753	      0.00733774	     -0.14605211	     -1.02266552	      0.70367616	     -0.44502114	     -0.09362245	      1.75584283	     -0.53661988	     -0.37551475	     -0.00920651	      1.94703309	     -0.00988489	      0.00577794	      0.02149563
     13.96611767	      2.79461203	     -0.03142300	     -0.31375341	      3.11883370	      1.17834322	      0.45729677	     -0.03028609	      0.04810897	      0.43304032	     -0.23932987	     -0.21369744	      0.03232812	      0.05342068	     -0.51083770	      1.34861282	      0.01916433	     -0.13959491	     -1.01815850	      0.69588356	     -0.42864550	     -0.09385816	      1.75676219	     -0.53859632	     -0.39277502	      0.00851564	      1.95100704	     -0.00395179	      0.00318087	      0.01614841
     13.99945067	      2.79508731	     -0.03330345	     -0.31118992	      3.11928182	      1.17851951	      0.45705385	     -0.02937717	      0.04775507	      0.43297612	     -0.25042794	     -0.21054568	      0.03033736	      0.04525919	     -0.51203501	      1.34941560	      0.01032404	     -0.13708717	     -1.02323641	      0.68520437	     -0.40729462	     -0.09398900	      1.75738500	     -0.53337069	     -0.41456607	      0.01278460	      1.95275070	      0.00778992	     -0.01006012	      0.01320700
     14.03278367	      2.80139836	     -0.03417059	     -0.31121451	      3.11995941	      1.17862139	      0.45675472	     -0.02947049	      0.04913404	      0.43399269	     -0.25804262	     -0.20726777	      0.02882464	      0.03134636	     -0.51118824	      1.35592255	     -0.00045755	     -0.12789848	     -1.03170376	      0.67567732	     -0.39767285	     -0.09425029	      1.75455300	     -0.52795668	     -0.42698141	      0.00895849	      1.95055195	      0.01086651	     -0.00119552	      0.01214399
     14.06611667	      2.81312273	     -0.02945086	     -0.31324464	      3.12059589	      1.17866020	      0.45693996	     -0.03525491	      0.05012210	      0.43593715	     -0.26292377	     -0.20390858	      0.02546370	      0.01855405	     -0.51157802	      1.36124806	     -0.00074001	     -0.10554815	     -1.03136302	      0.67124051	     -0.39873278	     -0.09467502	      1.75291857	     -0.53247390	     -0.42705284	      0.01265689	      1.95793108	      0.00178003	      0.00651784	      0.01376824
     14.09944967	      2.82142160	     -0.02830328	     -0.31441848	      3.12136036	      1.17867174	      0.45700391	     -0.03552075	      0.05026761	      0.43618011	     -0.26618556	     -0.19987383	      0.02148044	      0.00587114	     -0.51605488	      1.36461860	     -0.00207091	     -0.09114171	     -1.02593732	      0.67933721	     -0.38730236	     -0.09465195	      1.75162563	     -0.53284100	     -0.42770914	      0.00395834	      1.95458877	     -0.01188797	      0.00119908	      0.01683729
     14.13278267	      2.81748514	     -0.02738613	     -0.31338461	      3.12170842	      1.17867382	      0.45706998	     -0.03892252	      0.05162407	      0.43483806	     -0.26758598	     -0.19828518	      0.01791241	      0.00407287	     -0.51817479	      1.36277464	     -0.01740304	     -0.09344850	     -1.01948257	      0.68960075	     -0.36070454	     -0.09439348	      1.75729846	     -0.53703661	     -0.43889790	     -0.00707762	      1.95841398	     -0.00935319	      0.00001637	      0.01665193
     14.16611567	      2.81108979	     -0.02951956	     -0.31060800	      3.12137816	      1.17861341	      0.45674088	     -0.03816422	      0.05236441	      0.43387701	     -0.26857252	     -0.20385336	      0.00932921	      0.00478382	     -0.50829025	      1.35650542	     -0.01367174	     -0.09983384	     -1.01620599	      0.69708429	     -0.34053190	     -0.09423841	      1.77616097	     -0.54680049	     -0.44649682	     -0.00848074	      1.95903105	      0.00178381	      0.00164100	      0.01233671
     14.19944867	      2.80193337	     -0.02815622	     -0.30803377	      3.12045491	      1.17871061	      0.45681846	     -0.04088058	      0.05243523	      0.43395268	     -0.26772868	     -0.20785864	     -0.00842110	      0.01553942	     -0.50889170	      1.34552020	     -0.00887480	     -0.10843326	     -1.01003949	      0.69312960	     -0.33566236	     -0.09465135	      1.78071479	     -0.56080824	     -0.44411737	     -0.00363882	      1.95703029	      0.00888379	      0.00088523	      0.00880224
     14.23278167	      2.79168893	     -0.02706148	     -0.30506772	      3.11905248	      1.17882061	      0.45730128	     -0.03889206	      0.04995860	      0.43316833	     -0.26560000	     -0.21093437	     -0.02089833	      0.03437022	     -0.51978335	      1.33266995	     -0.01767845	     -0.12438316	     -1.00385542	      0.68596270	     -0.34537217	     -0.09481016	      1.78204095	     -0.56488744	     -0.43495984	     -0.00742435	      1.96191774	     -0.00099938	      0.00088164	      0.01267644
     14.26611467	      2.77654139	     -0.02429647	     -0.30112636	      3.11687120	      1.17893003	      0.45849131	     -0.03743733	      0.04946442	      0.43212066	     -0.26280949	     -0.21719838	     -0.02388915	      0.06595174	     -0.52463070	      1.31461718	     -0.01775643	     -0.14112109	     -0.99972905	      0.68022474	     -0.36508308	     -0.09547228	      1.79564459	     -0.56629606	     -0.42113797	     -0.01164039	      1.96099592	     -0.01358953	      0.00118545	      0.01945301
     14.29944767	      2.75381957	     -0.02048673	     -0.29744031	      3.11436268	      1.17911235	      0.46008097	     -0.03881199	      0.04865041	      0.43201717	     -0.25794898	     -0.22298240	     -0.02555426	      0.10735099	     -0.52241361	      1.29226484	     -0.01216201	     -0.16118694	     -0.99587687	      0.67907145	     -0.37347953	     -0.09549035	      1.80586449	     -0.57506004	     -0.41646472	     -0.00501270	      1.95964985	     -0.00754620	      0.00321233	      0.01992166
     14.33278067	      2.72986699	     -0.02154547	     -0.29393343	      3.11232092	      1.17925748	      0.46134219	     -0.03342210	      0.04594109	      0.43080012	     -0.25130120	     -0.22472898	     -0.02921239	      0.14435183	     -0.52169137	      1.27115103	     -0.01576840	     -0.18876270	     -0.99001073	      0.68710033	     -0.36834100	     -0.09457772	      1.82275492	     -0.58746565	     -0.41694421	      0.00791067	      1.96231003	      0.00608712	     -0.00070347	      0.01593642
     14.36611367	      2.70981066	     -0.01955690	     -0.29007491	      3.11057201	      1.17943214	      0.46280839	     -0.03196334	      0.04572107	      0.42716940	     -0.24454154	     -0.22366860	     -0.02987483	      0.17943052	     -0.52694309	      1.24731217	     -0.01725304	     -0.20737278	     -0.97690427	      0.69325574	     -0.36789477	     -0.09424890	      1.84941391	     -0.60232702	     -0.40232149	      0.01389073	      1.96008516	      0.01362222	     -0.00712009	      0.01557163
     14.39944667	      2.69705731	     -0.01758932	     -0.28762729	      3.10945023	      1.17966733	      0.46393142	     -0.03033304	      0.04595377	      0.42229564	     -0.23615020	     -0.21999160	     -0.03024799	      0.20401330	     -0.53358894	      1.22662658	     -0.01368226	     -0.21743592	     -0.96508479	      0.69366018	     -0.37544603	     -0.09370070	      1.86756508	     -0.60870781	     -0.37964132	     -0.00491199	      1.95957774	      0.00572768	      0.00000384	      0.01933747
     14.43277967	      2.69057107	     -0.01698524	     -0.28786497	      3.10905453	      1.17997935	      0.46415252	     -0.02890232	      0.04460204	      0.41879920	     -0.22581778	     -0.21404643	     -0.03113815	      0.21528865	     -0.53606702	      1.21553381	     -0.02172994	     -0.22729024	     -0.96069979	      0.68694024	     -0.38794905	     -0.09283837	      1.88211164	     -0.61641412	     -0.36439947	     -0.01775423	      1.96105220	     -0.00403922	      0.00349004	      0.02206733
     14.46611267	      2.68567458	     -0.01909370	     -0.28777228	      3.10913092	      1.18033301	      0.46352056	     -0.02738967	      0.04468005	      0.41560421	     -0.21850207	     -0.20642457	     -0.03080819	      0.21613591	     -0.53689054	      1.20494139	     -0.01923220	     -0.23612000	     -0.96158088	      0.67851015	     -0.39731660	     -0.09209790	      1.91122809	     -0.62764441	     -0.36011156	     -0.00646245	      1.95894104	     -0.00418430	     -0.00365786	      0.02465806
     14.49944567	      2.67436418	     -0.02054253	     -0.28361822	      3.10934057	      1.18079882	      0.46275861	     -0.03012659	      0.04623011	      0.40777000	     -0.21504888	     -0.19622290	     -0.02906869	      0.21769423	     -0.54453666	      1.18733634	     -0.02237917	     -0.24918811	     -0.95558351	      0.67293141	     -0.38955709	     -0.09074135	      1.94039905	     -0.62708669	     -0.36893326	     -0.01301258	      1.95581305	      0.00545108	      0.00142719	      0.02693501
     14.53277867	      2.66651406	     -0.02443693	     -0.27830140	      3.10993653	      1.18135953	      0.46178100	     -0.02934015	      0.04776942	      0.39796812	     -0.21242407	     -0.18573594	     -0.02724292	      0.21227295	     -0.54940420	      1.16733989	     -0.02013450	     -0.26082390	     -0.94185747	      0.67675251	     -0.38452412	     -0.08877262	      1.94603962	     -0.62320998	     -0.37249649	     -0.00970102	      1.95496105	      0.00945713	      0.00118011	      0.02172898
     14.56611167	      2.66497206	     -0.02581130	     -0.27629915	      3.11098723	      1.18195778	      0.46116386	     -0.02969964	      0.04730676	      0.39056938	     -0.20915242	     -0.17173540	     -0.02570780	      0.20591709	     -0.55201675	      1.15429217	     -0.02461612	     -0.26806231	     -0.92801477	      0.68386306	     -0.40103474	     -0.08675087	      1.95849574	     -0.62708486	     -0.36082084	      0.01130230	      1.95229500	      0.00116936	     -0.00513735	      0.01362284
     14.59944467	      2.65822842	     -0.02766980	     -0.27706231	      3.11277809	      1.18261156	      0.46110564	     -0.02999186	      0.04727238	      0.38382080	     -0.20586772	     -0.14649615	     -0.02302326	      0.20567703	     -0.56058829	      1.14703919	     -0.02352545	     -0.27961232	     -0.92869360	      0.68654934	     -0.41913693	     -0.08449644	      1.95983024	     -0.62685446	     -0.34605570	      0.01125184	      1.95137923	     -0.00881958	      0.00532216	      0.01477005
     14.63277767	      2.64280235	     -0.03023307	     -0.27827564	      3.11496427	      1.18332476	      0.46138793	     -0.03053130	      0.04579082	      0.37585389	     -0.20254865	     -0.11570468	     -0.02000357	      0.21419675	     -0.56274169	      1.14148353	     -0.02482578	     -0.30108899	     -0.93768947	      0.67859853	     -0.42685922	     -0.08231777	      1.96917726	     -0.62496177	     -0.33758220	     -0.00888005	      1.94838753	     -0.00865866	      0.00820134	      0.02309829
     14.66611067	      2.62140699	     -0.03576794	     -0.28048379	      3.11731530	      1.18419473	      0.46181652	     -0.02777006	      0.04495192	      0.36961037	     -0.19836505	     -0.08206307	     -0.01420823	      0.22789174	     -0.55109723	      1.13297153	     -0.02225934	     -0.33090186	     -0.93950449	      0.66282000	     -0.42931239	     -0.08037626	      1.97618496	     -0.63189456	     -0.33133885	     -0.01323955	      1.94433953	     -0.00075627	     -0.00693175	      0.02349423
     14.69944367	      2.59651771	     -0.04163921	     -0.28238423	      3.11936955	      1.18506453	      0.46279310	     -0.02235629	      0.04315409	      0.36454390	     -0.19467061	     -0.04526368	     -0.00639009	      0.24833712	     -0.54239212	      1.12039509	     -0.02344694	     -0.36460871	     -0.92910458	      0.64698349	     -0.43076354	     -0.07828413	      1.98023589	     -0.64159827	     -0.32272434	     -0.00402634	      1.94171655	      0.00223323	     -0.00066461	      0.01497984
     14.73277667	      2.57363478	     -0.04728653	     -0.28416795	      3.12100677	      1.18563859	      0.46461376	     -0.01311924	      0.04130620	      0.36010347	     -0.19284307	     -0.00254426	      0.00877155	      0.27417429	     -0.55193117	      1.10796075	     -0.02029395	     -0.39473205	     -0.92171033	      0.63870223	     -0.44142993	     -0.07632347	      1.98814213	     -0.64019173	     -0.30287106	     -0.00391658	      1.93749325	     -0.00434049	      0.00676428	      0.00928081
     14.76610967	      2.55319660	     -0.05600419	     -0.28683683	      3.12249657	      1.18585203	      0.46664859	      0.00231448	      0.03897937	      0.35616452	     -0.19050253	      0.04057986	      0.01850492	      0.29724379	     -0.56898347	      1.10633893	     -0.02196617	     -0.42800621	     -0.93087456	      0.63764791	     -0.45614664	     -0.07441381	      1.99260461	     -0.62811892	     -0.28269132	     -0.01296281	      1.93684806	     -0.01058285	     -0.00399241	      0.01154935
     14.79944267	      2.53580422	     -0.06950311	     -0.29144411	      3.12397527	      1.18598218	      0.46823987	      0.02472292	      0.03427578	      0.35539321	     -0.18738220	      0.07631587	      0.01992114	      0.31172474	     -0.57167763	      1.11200463	     -0.01967166	     -0.46359054	     -0.94768837	      0.63554359	     -0.46462341	     -0.07241274	      1.99886116	     -0.61903227	     -0.27215561	     -0.00787282	      1.92972151	     -0.00654449	     -0.00406642	      0.01605584
     14.83277567	      2.51295110	     -0.07255264	     -0.29832535	      3.12490909	      1.18625406	      0.47082417	      0.02980706	      0.03511234	      0.35712963	     -0.18064327	      0.11649946	      0.02486817	      0.34064699	     -0.57486866	      1.11181881	     -0.02275528	     -0.48806695	     -0.94919769	      0.61377767	     -0.46577212	     -0.07115929	      2.00365152	     -0.62727390	     -0.26809605	      0.01498255	      1.92483931	      0.01061351	      0.00377197	      0.01594244
     14.86610867	      2.49445728	     -0.07396953	     -0.30567677	      3.12595027	      1.18654000	      0.47351890	      0.03438111	      0.03389407	      0.35887308	     -0.17355355	      0.15337667	      0.02507635	      0.36587151	     -0.58445106	      1.10810187	     -0.01429588	     -0.50218145	     -0.94465516	      0.58792452	     -0.45339402	     -0.06997234	      2.01129272	     -0.62471911	     -0.26577420	      0.00688505	      1.91715508	      0.01377585	      0.00003239	      0.01584772
     14.89944167	      2.47921537	     -0.07699005	     -0.31371717	      3.12747236	      1.18669807	      0.47581914	      0.04017424	      0.03479283	      0.36033081	     -0.16484403	      0.19058632	      0.02891217	      0.38312148	     -0.60273623	      1.12241464	     -0.02367673	     -0.52134884	     -0.94872538	      0.57029458	     -0.43495543	     -0.06884213	      2.01150809	     -0.61368055	     -0.25967830	     -0.01753583	      1.90914791	      0.00060736	     -0.00675514	      0.01607390
     14.93277467	      2.47450707	     -0.07735422	     -0.32407558	      3.12950864	      1.18664712	      0.47745569	      0.03985200	      0.03371899	      0.36271451	     -0.15180271	      0.21864891	      0.02960607	      0.39155259	     -0.62089035	      1.14125309	     -0.01580388	     -0.52874104	     -0.96509744	      0.56248717	     -0.42719160	     -0.06775442	      2.01904664	     -0.61577041	     -0.24608807	     -0.00493265	      1.90776914	     -0.00367148	     -0.00262049	      0.01390508
     14.96610767	      2.47169100	     -0.08310212	     -0.33476063	      3.13238585	      1.18672996	      0.47760377	      0.04062672	      0.03446870	      0.36675030	     -0.14032565	      0.24223053	      0.03230348	      0.38421090	     -0.63498273	      1.17020540	     -0.01458457	     -0.54664651	     -0.98026416	      0.56439429	     -0.41640471	     -0.06664700	      2.01544125	     -0.61359565	     -0.23440898	      0.00668674	      1.90578047	      0.00515075	      0.00603823	      0.01579803
     14.99944067	      2.46872140	     -0.08895549	     -0.34378944	      3.13566266	      1.18699336	      0.47683527	      0.03870333	      0.03243495	      0.37014734	     -0.13230502	      0.26339507	      0.03425293	      0.36979965	     -0.65424975	      1.19685108	     -0.01760633	     -0.56807657	     -0.98051828	      0.56521964	     -0.39698649	     -0.06563099	      2.02301241	     -0.60005416	     -0.23194335	     -0.00237566	      1.89743735	      0.01447724	      0.00074723	      0.02323888
     15.03277367	      2.46321936	     -0.09584180	     -0.35110400	      3.13912782	      1.18739800	      0.47565769	      0.03643460	      0.03331719	      0.37386101	     -0.12859483	      0.28624785	      0.03619343	      0.35154956	     -0.68021427	      1.20981691	     -0.00403680	     -0.58762985	     -0.97528727	      0.55835135	     -0.37508715	     -0.06494041	      2.01941731	     -0.58271611	     -0.23288047	     -0.01643569	      1.88922661	      0.00655636	     -0.00627887	      0.02784567
     15.06610667	      2.45815930	     -0.10083087	     -0.35717535	      3.14235333	      1.18768058	      0.47450415	      0.03309419	      0.03248128	      0.37795739	     -0.12775773	      0.30740851	      0.03739129	      0.33518908	     -0.70327865	      1.22116216	      0.01099705	     -0.60420024	     -0.97934347	      0.54345064	     -0.35891419	     -0.06445125	      2.02382761	     -0.57767630	     -0.23630752	     -0.00311955	      1.89167866	     -0.01068468	      0.00394019	      0.02381662
     15.09943967	      2.45382230	     -0.10576024	     -0.36093402	      3.14519917	      1.18779986	      0.47376475	      0.03131273	      0.03168726	      0.38084534	     -0.13168466	      0.32592570	      0.03857899	      0.32192139	     -0.71742661	      1.24149561	      0.01378538	     -0.62227363	     -0.99780359	      0.52790312	     -0.34826211	     -0.06421566	      2.02005604	     -0.57727860	     -0.23121624	      0.01790419	      1.88837687	     -0.01643401	      0.00325743	      0.01846972
     15.13277267	      2.44989693	     -0.10897194	     -0.36448270	      3.14769775	      1.18782993	      0.47448059	      0.03174449	      0.02682191	      0.38170991	     -0.13800266	      0.34898295	      0.03851207	      0.31713852	     -0.73119894	      1.26487494	      0.00979364	     -0.63519048	     -1.01693286	      0.51982428	     -0.33796254	     -0.06384052	      2.02250136	     -0.56619332	     -0.22438180	      0.00459051	      1.88376831	     -0.00445939	     -0.00424529	      0.01896298
     15.16610567	      2.44048890	     -0.11103177	     -0.37027503	      3.14994608	      1.18798539	      0.47726266	      0.03344128	      0.02738467	      0.38198496	     -0.14234852	      0.38567120	      0.03861860	      0.32336553	     -0.74790253	      1.27704245	      0.01315857	     -0.64057112	     -1.02306937	      0.51929006	     -0.33075970	     -0.06355926	      2.01904252	     -0.55752229	     -0.21733419	     -0.00598174	      1.88439117	      0.00381310	     -0.00042616	      0.02075625
     15.19943867	      2.42911445	     -0.11012858	     -0.37619877	      3.15157322	      1.18824100	      0.48130210	      0.03590609	      0.02750587	      0.38196340	     -0.14740677	      0.42495565	      0.03755165	      0.33893352	     -0.75470666	      1.27859956	      0.01773889	     -0.63814355	     -1.01543310	      0.51915504	     -0.32036725	     -0.06331375	      2.01904256	     -0.55943337	     -0.21372549	     -0.00200567	      1.88669978	     -0.00054246	      0.00608721	      0.02094583
